# Supplementary material for: In silico design and screening of hypothetical MOF-74 analogs and their experimental synthesis
Source: Chem Sci. 2016 Jun 21;7(9):6263–72. doi: 10.1039/c6sc01477a (PMC6024208; doi:10.1039/c6sc01477a)
Supplement: Supplementary file 1 [file SC-007-C6SC01477A-s001.zip]

Archive with 187 entries (186 files):
- analogs/
- analogs/277_all_conf_224_0_full_symm.cif
- analogs/162_all_conf_233_1_full_symm.cif
- analogs/187_all_conf_768_1_full_symm.def
- analogs/285_all_conf_0_0_full_symm.cif
- analogs/185x0_all_conf_6662_0_full_symm.cssr
- analogs/227_all_conf_0_0_full_symm.cif
- analogs/149_all_conf_47_0_full_symm.def
- analogs/34.1_all_conf_10_0_full_symm.cif
- analogs/182_all_conf_7056_1_full_symm.cif
- analogs/284_all_conf_0_0_full_symm.cif
- analogs/258_all_conf_1584_0_full_symm.cif
- analogs/95_all_conf_567_0_full_symm.cif
- analogs/184x0_all_conf_4506_0_full_symm.cif
- analogs/185x1_all_conf_10123_1_full_symm.def
- analogs/97_all_conf_1034_0_full_symm.cif
- analogs/119_all_conf_89_0_full_symm.def
- analogs/149_all_conf_47_0_full_symm.cssr
- analogs/193_all_conf_49_0_full_symm.cif
- analogs/22_all_conf_75_0_full_symm.cif
- analogs/188_all_conf_3005_1_full_symm.def
- analogs/232_all_conf_84_1_full_symm.def
- analogs/218_all_conf_2770_0_full_symm.cssr
- analogs/97_all_conf_1034_0_full_symm.def
- analogs/269_all_conf_385_0_full_symm.cssr
- analogs/91_all_conf_1023_0_full_symm.cif
- analogs/101.1_all_conf_413_0_full_symm.def
- analogs/9_all_conf_97_0_full_symm.def
- analogs/8_all_conf_4278_1_full_symm.cssr
- analogs/229_all_conf_6704_0_full_symm.def
- analogs/217_all_conf_728_1_full_symm.def
- analogs/120_all_conf_45_0_full_symm.def
- analogs/271_all_conf_24_0_full_symm.cif
- analogs/20_all_conf_167_0_full_symm.cssr
- analogs/32_all_conf_43_1_full_symm.cif
- analogs/226_all_conf_1_1_full_symm.cif
- analogs/8_all_conf_4278_1_full_symm.def
- analogs/216_all_conf_471_0_full_symm.cssr
- analogs/284_all_conf_0_0_full_symm.cssr
- analogs/98x0_all_conf_2659_0_full_symm.cssr
- analogs/195_all_conf_128_0_full_symm.cssr
- analogs/169_all_conf_656_0_full_symm.cssr
- analogs/88_all_conf_107_0_full_symm.cssr
- analogs/185x1_all_conf_10123_1_full_symm.cssr
- analogs/195_all_conf_128_0_full_symm.cif
- analogs/264_all_conf_76_0_full_symm.def
- analogs/120_all_conf_45_0_full_symm.cif
- analogs/184x1_all_conf_10850_1_full_symm.cssr
- analogs/161_all_conf_493_1_full_symm.def
- analogs/271_all_conf_24_0_full_symm.cssr
- analogs/196_all_conf_14_0_full_symm.cif
- analogs/258_all_conf_1584_0_full_symm.def
- analogs/187_all_conf_768_1_full_symm.cif
- analogs/261.2_all_conf_272_0_full_symm.cif
- analogs/20_all_conf_167_0_full_symm.def
- analogs/24_all_conf_9_0_full_symm.def
- analogs/85_all_conf_32_0_full_symm.cif
- analogs/6_all_conf_98_0_full_symm.cssr
- analogs/169_all_conf_656_0_full_symm.def
- analogs/16_all_conf_9_0_full_symm.cif
- analogs/102.1_all_conf_239_0_full_symm.cssr
- analogs/118_all_conf_528_0_full_symm.cssr
- analogs/195_all_conf_128_0_full_symm.def
- analogs/149_all_conf_47_0_full_symm.cif
- analogs/7_all_conf_50_0_full_symm.def
- analogs/9_all_conf_97_0_full_symm.cssr
- analogs/32_all_conf_43_1_full_symm.cssr
- analogs/91_all_conf_1023_0_full_symm.cssr
- analogs/232_all_conf_84_1_full_symm.cif
- analogs/217_all_conf_728_1_full_symm.cif
- analogs/98x1_all_conf_4342_1_full_symm.def
- analogs/169_all_conf_656_0_full_symm.cif
- analogs/16_all_conf_9_0_full_symm.cssr
- analogs/285_all_conf_0_0_full_symm.cssr
- analogs/88_all_conf_107_0_full_symm.def
- analogs/258_all_conf_1584_0_full_symm.cssr
- analogs/96_all_conf_27_0_full_symm.def
- analogs/185x0_all_conf_6662_0_full_symm.cif
- analogs/152x0_all_conf_7740_0_full_symm.def
- analogs/184x1_all_conf_10850_1_full_symm.cif
- analogs/118_all_conf_528_0_full_symm.def
- analogs/97_all_conf_1034_0_full_symm.cssr
- analogs/264_all_conf_76_0_full_symm.cssr
- analogs/98x0_all_conf_2659_0_full_symm.def
- analogs/102.1_all_conf_239_0_full_symm.cif
- analogs/107.1_all_conf_1073_0_full_symm.def
- analogs/232_all_conf_84_1_full_symm.cssr
- analogs/182_all_conf_7056_1_full_symm.def
- analogs/152x1_all_conf_7899_1_full_symm.cif
- analogs/85_all_conf_32_0_full_symm.cssr
- analogs/271_all_conf_24_0_full_symm.def
- analogs/9_all_conf_97_0_full_symm.cif
- analogs/88_all_conf_107_0_full_symm.cif
- analogs/6_all_conf_98_0_full_symm.cif
- analogs/269_all_conf_385_0_full_symm.def
- analogs/229_all_conf_6704_0_full_symm.cssr
- analogs/285_all_conf_0_0_full_symm.def
- analogs/182_all_conf_7056_1_full_symm.cssr
- analogs/264_all_conf_76_0_full_symm.cif
- analogs/185x0_all_conf_6662_0_full_symm.def
- analogs/261.1_all_conf_203_0_full_symm.def
- analogs/261.2_all_conf_272_0_full_symm.cssr
- analogs/98x1_all_conf_4342_1_full_symm.cssr
- analogs/91_all_conf_1023_0_full_symm.def
- analogs/7_all_conf_50_0_full_symm.cif
- analogs/217_all_conf_728_1_full_symm.cssr
- analogs/101.1_all_conf_413_0_full_symm.cif
- analogs/85_all_conf_32_0_full_symm.def
- analogs/284_all_conf_0_0_full_symm.def
- analogs/188_all_conf_3005_1_full_symm.cif
- analogs/188_all_conf_3005_1_full_symm.cssr
- analogs/190_all_conf_3_1_full_symm.def
- analogs/15_all_conf_144_0_full_symm.cssr
- analogs/192_all_conf_39_0_full_symm.def
- analogs/22_all_conf_75_0_full_symm.def
- analogs/152x0_all_conf_7740_0_full_symm.cssr
- analogs/24_all_conf_9_0_full_symm.cssr
- analogs/6_all_conf_98_0_full_symm.def
- analogs/196_all_conf_14_0_full_symm.def
- analogs/34_all_conf_144_0_full_symm.cssr
- analogs/98x1_all_conf_4342_1_full_symm.cif
- analogs/8_all_conf_4278_1_full_symm.cif
- analogs/17_all_conf_29_0_full_symm.cssr
- analogs/152x1_all_conf_7899_1_full_symm.def
- analogs/162_all_conf_233_1_full_symm.cssr
- analogs/193_all_conf_49_0_full_symm.cssr
- analogs/229_all_conf_6704_0_full_symm.cif
- analogs/161_all_conf_493_1_full_symm.cif
- analogs/24_all_conf_9_0_full_symm.cif
- analogs/161_all_conf_493_1_full_symm.cssr
- analogs/190_all_conf_3_1_full_symm.cif
- analogs/17_all_conf_29_0_full_symm.cif
- analogs/95_all_conf_567_0_full_symm.def
- analogs/119_all_conf_89_0_full_symm.cssr
- analogs/34.1_all_conf_10_0_full_symm.def
- analogs/187_all_conf_768_1_full_symm.cssr
- analogs/96_all_conf_27_0_full_symm.cif
- analogs/196_all_conf_14_0_full_symm.cssr
- analogs/208_all_conf_5978_0_full_symm.cssr
- analogs/119_all_conf_89_0_full_symm.cif
- analogs/22_all_conf_75_0_full_symm.cssr
- analogs/216_all_conf_471_0_full_symm.def
- analogs/102.1_all_conf_239_0_full_symm.def
- analogs/190_all_conf_3_1_full_symm.cssr
- analogs/192_all_conf_39_0_full_symm.cif
- analogs/185x1_all_conf_10123_1_full_symm.cif
- analogs/152x0_all_conf_7740_0_full_symm.cif
- analogs/208_all_conf_5978_0_full_symm.def
- analogs/34.1_all_conf_10_0_full_symm.cssr
- analogs/32_all_conf_43_1_full_symm.def
- analogs/218_all_conf_2770_0_full_symm.def
- analogs/277_all_conf_224_0_full_symm.def
- analogs/34_all_conf_144_0_full_symm.def
- analogs/261.1_all_conf_203_0_full_symm.cssr
- analogs/98x0_all_conf_2659_0_full_symm.cif
- analogs/216_all_conf_471_0_full_symm.cif
- analogs/226_all_conf_1_1_full_symm.def
- analogs/34_all_conf_144_0_full_symm.cif
- analogs/17_all_conf_29_0_full_symm.def
- analogs/192_all_conf_39_0_full_symm.cssr
- analogs/227_all_conf_0_0_full_symm.def
- analogs/261.2_all_conf_272_0_full_symm.def
- analogs/152x1_all_conf_7899_1_full_symm.cssr
- analogs/184x0_all_conf_4506_0_full_symm.cssr
- analogs/118_all_conf_528_0_full_symm.cif
- analogs/184x1_all_conf_10850_1_full_symm.def
- analogs/193_all_conf_49_0_full_symm.def
- analogs/15_all_conf_144_0_full_symm.def
- analogs/20_all_conf_167_0_full_symm.cif
- analogs/107.1_all_conf_1073_0_full_symm.cif
- analogs/15_all_conf_144_0_full_symm.cif
- analogs/184x0_all_conf_4506_0_full_symm.def
- analogs/96_all_conf_27_0_full_symm.cssr
- analogs/16_all_conf_9_0_full_symm.def
- analogs/218_all_conf_2770_0_full_symm.cif
- analogs/162_all_conf_233_1_full_symm.def
- analogs/269_all_conf_385_0_full_symm.cif
- analogs/95_all_conf_567_0_full_symm.cssr
- analogs/120_all_conf_45_0_full_symm.cssr
- analogs/226_all_conf_1_1_full_symm.cssr
- analogs/101.1_all_conf_413_0_full_symm.cssr
- analogs/7_all_conf_50_0_full_symm.cssr
- analogs/261.1_all_conf_203_0_full_symm.cif
- analogs/208_all_conf_5978_0_full_symm.cif
- analogs/107.1_all_conf_1073_0_full_symm.cssr
- analogs/277_all_conf_224_0_full_symm.cssr
- analogs/227_all_conf_0_0_full_symm.cssr
