# Supplementary material for: In silico design and screening of hypothetical MOF-74 analogs and their experimental synthesis
Source: Chem Sci. 2016 Jun 21;7(9):6263–72. doi: 10.1039/c6sc01477a (PMC6024208; doi:10.1039/c6sc01477a)
Supplement: Supplementary file 1 [file SC-007-C6SC01477A-s001.zip › analogs/277_all_conf_224_0_full_symm.cif]

data_image0
_cell_length_a       93.4691
_cell_length_b       93.4691
_cell_length_c       6.9483
_cell_angle_alpha    90
_cell_angle_beta     90
_cell_angle_gamma    120

_symmetry_space_group_name_H-M    "P 1"
_symmetry_int_tables_number       1

loop_
  _symmetry_equiv_pos_as_xyz
  'x, y, z'

loop_
  _atom_site_label
  _atom_site_occupancy
  _atom_site_fract_x
  _atom_site_fract_y
  _atom_site_fract_z
  _atom_site_thermal_displace_type
  _atom_site_B_iso_or_equiv
  _atom_site_type_symbol
  O1       1.0000 0.01116  0.36279  0.75605  Biso   1.000  O
  O2       1.0000 0.01830  0.32217  0.08938  Biso   1.000  O
  O3       1.0000 0.97054  0.31504  0.42272  Biso   1.000  O
  O4       1.0000 0.00189  0.34359  0.98814  Biso   1.000  O
  O5       1.0000 0.00836  0.33144  0.32147  Biso   1.000  O
  O6       1.0000 0.98975  0.32497  0.65480  Biso   1.000  O
  O7       1.0000 0.99641  0.35160  0.34430  Biso   1.000  O
  O8       1.0000 0.02186  0.33693  0.67764  Biso   1.000  O
  O9       1.0000 0.98173  0.31148  0.01097  Biso   1.000  O
  Mg1      1.0000 0.98706  0.32880  0.21407  Biso   1.000  Mg
  Mg2      1.0000 0.00841  0.34627  0.54741  Biso   1.000  Mg
  Mg3      1.0000 0.00453  0.32493  0.88074  Biso   1.000  Mg
  O10      1.0000 0.98631  0.63716  0.42558  Biso   1.000  O
  O11      1.0000 0.98419  0.68036  0.09225  Biso   1.000  O
  O12      1.0000 0.02950  0.68248  0.75892  Biso   1.000  O
  O13      1.0000 0.99760  0.65632  0.19435  Biso   1.000  O
  O14      1.0000 0.99206  0.66907  0.86102  Biso   1.000  O
  O15      1.0000 0.01034  0.67461  0.52768  Biso   1.000  O
  O16      1.0000 0.00168  0.64686  0.83802  Biso   1.000  O
  O17      1.0000 0.97852  0.66499  0.50468  Biso   1.000  O
  O18      1.0000 0.01980  0.68815  0.17135  Biso   1.000  O
  Mg4      1.0000 0.01303  0.67001  0.96950  Biso   1.000  Mg
  Mg5      1.0000 0.99032  0.65364  0.63616  Biso   1.000  Mg
  Mg6      1.0000 0.99665  0.67635  0.30283  Biso   1.000  Mg
  C1       1.0000 0.99772  0.63255  0.92838  Biso   1.000  C
  C2       1.0000 0.96815  0.66894  0.59505  Biso   1.000  C
  C3       1.0000 0.03412  0.69851  0.26172  Biso   1.000  C
  C4       1.0000 0.99786  0.61968  0.82382  Biso   1.000  C
  C5       1.0000 0.95515  0.66881  0.49049  Biso   1.000  C
  C6       1.0000 0.04698  0.71151  0.15715  Biso   1.000  C
  C7       1.0000 0.99468  0.60473  0.90836  Biso   1.000  C
  C8       1.0000 0.94339  0.67199  0.57502  Biso   1.000  C
  C9       1.0000 0.06193  0.72328  0.24169  Biso   1.000  C
  C10      1.0000 0.99612  0.59219  0.79126  Biso   1.000  C
  C11      1.0000 0.92941  0.67055  0.45793  Biso   1.000  C
  C12      1.0000 0.07447  0.73726  0.12460  Biso   1.000  C
  C13      1.0000 0.98355  0.57545  0.78307  Biso   1.000  C
  C14      1.0000 0.92524  0.68312  0.44974  Biso   1.000  C
  C15      1.0000 0.09121  0.74143  0.11641  Biso   1.000  C
  C16      1.0000 0.98704  0.56436  0.68862  Biso   1.000  C
  C17      1.0000 0.91064  0.67962  0.35528  Biso   1.000  C
  C18      1.0000 0.10231  0.75602  0.02195  Biso   1.000  C
  C19      1.0000 0.00173  0.56902  0.58700  Biso   1.000  C
  C20      1.0000 0.90062  0.66494  0.25366  Biso   1.000  C
  C21      1.0000 0.09765  0.76604  0.92033  Biso   1.000  C
  C22      1.0000 0.00361  0.55593  0.48851  Biso   1.000  C
  C23      1.0000 0.88565  0.66306  0.15517  Biso   1.000  C
  C24      1.0000 0.11074  0.78101  0.82184  Biso   1.000  C
  C25      1.0000 0.99044  0.54277  0.38666  Biso   1.000  C
  C26      1.0000 0.88566  0.67623  0.05332  Biso   1.000  C
  C27      1.0000 0.12390  0.78100  0.71999  Biso   1.000  C
  C28      1.0000 0.99299  0.53031  0.31358  Biso   1.000  C
  C29      1.0000 0.87065  0.67367  0.98025  Biso   1.000  C
  C30      1.0000 0.13636  0.79602  0.64691  Biso   1.000  C
  C31      1.0000 0.00817  0.53053  0.32123  Biso   1.000  C
  C32      1.0000 0.85569  0.65850  0.98789  Biso   1.000  C
  C33      1.0000 0.13614  0.81097  0.65456  Biso   1.000  C
  C34      1.0000 0.67528  0.84982  0.55918  Biso   1.000  C
  C35      1.0000 0.17454  0.32472  0.55918  Biso   1.000  C
  C36      1.0000 0.15018  0.82546  0.55918  Biso   1.000  C
  C37      1.0000 0.68150  0.84021  0.64296  Biso   1.000  C
  C38      1.0000 0.15871  0.31850  0.64296  Biso   1.000  C
  C39      1.0000 0.15979  0.84129  0.64296  Biso   1.000  C
  C40      1.0000 0.67954  0.82646  0.53989  Biso   1.000  C
  C41      1.0000 0.14692  0.32046  0.53989  Biso   1.000  C
  C42      1.0000 0.17354  0.85308  0.53989  Biso   1.000  C
  C43      1.0000 0.00488  0.48814  0.02774  Biso   1.000  C
  C44      1.0000 0.14992  0.32845  0.36108  Biso   1.000  C
  C45      1.0000 0.84520  0.18341  0.69441  Biso   1.000  C
  C46      1.0000 0.00377  0.47346  0.93019  Biso   1.000  C
  C47      1.0000 0.13636  0.32957  0.26353  Biso   1.000  C
  C48      1.0000 0.85987  0.19698  0.59686  Biso   1.000  C
  C49      1.0000 0.01804  0.47238  0.88946  Biso   1.000  C
  C50      1.0000 0.12102  0.31530  0.22279  Biso   1.000  C
  C51      1.0000 0.86095  0.21232  0.55613  Biso   1.000  C
  C52      1.0000 0.01594  0.45839  0.79162  Biso   1.000  C
  C53      1.0000 0.10911  0.31739  0.12496  Biso   1.000  C
  C54      1.0000 0.87495  0.22422  0.45829  Biso   1.000  C
  C55      1.0000 0.00054  0.44556  0.72889  Biso   1.000  C
  C56      1.0000 0.11169  0.33279  0.06222  Biso   1.000  C
  C57      1.0000 0.88777  0.22165  0.39555  Biso   1.000  C
  C58      1.0000 0.98627  0.44657  0.77090  Biso   1.000  C
  C59      1.0000 0.12696  0.34706  0.10423  Biso   1.000  C
  C60      1.0000 0.88677  0.20637  0.43756  Biso   1.000  C
  C61      1.0000 0.98833  0.46045  0.87169  Biso   1.000  C
  C62      1.0000 0.13878  0.34500  0.20502  Biso   1.000  C
  C63      1.0000 0.87289  0.19455  0.53836  Biso   1.000  C
  C64      1.0000 0.96916  0.43374  0.70565  Biso   1.000  C
  C65      1.0000 0.13125  0.36418  0.03899  Biso   1.000  C
  C66      1.0000 0.89960  0.20209  0.37232  Biso   1.000  C
  C67      1.0000 0.00006  0.43189  0.61444  Biso   1.000  C
  C68      1.0000 0.09850  0.33328  0.94778  Biso   1.000  C
  C69      1.0000 0.90144  0.23483  0.28111  Biso   1.000  C
  C70      1.0000 0.00990  0.43513  0.44772  Biso   1.000  C
  C71      1.0000 0.09190  0.32343  0.78105  Biso   1.000  C
  C72      1.0000 0.89820  0.24144  0.11438  Biso   1.000  C
  C73      1.0000 0.00934  0.42170  0.35274  Biso   1.000  C
  C74      1.0000 0.07903  0.32400  0.68607  Biso   1.000  C
  C75      1.0000 0.91163  0.25430  0.01941  Biso   1.000  C
  C76      1.0000 0.99902  0.40511  0.40766  Biso   1.000  C
  C77      1.0000 0.07275  0.33431  0.74099  Biso   1.000  C
  C78      1.0000 0.92822  0.26058  0.07432  Biso   1.000  C
  C79      1.0000 0.98843  0.40182  0.56790  Biso   1.000  C
  C80      1.0000 0.08006  0.34490  0.90124  Biso   1.000  C
  C81      1.0000 0.93151  0.25328  0.23457  Biso   1.000  C
  C82      1.0000 0.98960  0.41536  0.66853  Biso   1.000  C
  C83      1.0000 0.09243  0.34373  0.00186  Biso   1.000  C
  C84      1.0000 0.91797  0.24090  0.33520  Biso   1.000  C
  C85      1.0000 0.97537  0.38468  0.62988  Biso   1.000  C
  C86      1.0000 0.07598  0.35797  0.96322  Biso   1.000  C
  C87      1.0000 0.94866  0.25736  0.29655  Biso   1.000  C
  C88      1.0000 0.99976  0.39227  0.28933  Biso   1.000  C
  C89      1.0000 0.05918  0.33357  0.62266  Biso   1.000  C
  C90      1.0000 0.94106  0.27415  0.95599  Biso   1.000  C
  C91      1.0000 0.99811  0.37773  0.36833  Biso   1.000  C
  C92      1.0000 0.04629  0.33523  0.70167  Biso   1.000  C
  C93      1.0000 0.95561  0.28705  0.03500  Biso   1.000  C
  C94      1.0000 0.99913  0.36566  0.25668  Biso   1.000  C
  C95      1.0000 0.03319  0.33420  0.59001  Biso   1.000  C
  C96      1.0000 0.96767  0.30014  0.92335  Biso   1.000  C
  C97      1.0000 0.00311  0.36908  0.05671  Biso   1.000  C
  C98      1.0000 0.03263  0.33022  0.39004  Biso   1.000  C
  C99      1.0000 0.96425  0.30070  0.72337  Biso   1.000  C
  C100     1.0000 0.00489  0.38383  0.97894  Biso   1.000  C
  C101     1.0000 0.04560  0.32844  0.31227  Biso   1.000  C
  C102     1.0000 0.94951  0.28773  0.64561  Biso   1.000  C
  C103     1.0000 0.00288  0.39499  0.08927  Biso   1.000  C
  C104     1.0000 0.05877  0.33045  0.42260  Biso   1.000  C
  C105     1.0000 0.93835  0.27457  0.75593  Biso   1.000  C
  C106     1.0000 0.00562  0.35814  0.92630  Biso   1.000  C
  C107     1.0000 0.01919  0.32771  0.25963  Biso   1.000  C
  C108     1.0000 0.97519  0.31415  0.59297  Biso   1.000  C
  C109     1.0000 0.02042  0.45223  0.36375  Biso   1.000  C
  C110     1.0000 0.09847  0.31292  0.69708  Biso   1.000  C
  C111     1.0000 0.88111  0.23486  0.03041  Biso   1.000  C
  C112     1.0000 0.70198  0.81918  0.27403  Biso   1.000  C
  C113     1.0000 0.11720  0.29802  0.27403  Biso   1.000  C
  C114     1.0000 0.18082  0.88280  0.27403  Biso   1.000  C
  C115     1.0000 0.33166  0.16418  0.61221  Biso   1.000  C
  C116     1.0000 0.83251  0.66834  0.61221  Biso   1.000  C
  C117     1.0000 0.83582  0.16749  0.61221  Biso   1.000  C
  C118     1.0000 0.00079  0.51155  0.04498  Biso   1.000  C
  C119     1.0000 0.84410  0.66588  0.71165  Biso   1.000  C
  C120     1.0000 0.15512  0.82257  0.37832  Biso   1.000  C
  C121     1.0000 0.32192  0.15967  0.42654  Biso   1.000  C
  C122     1.0000 0.83775  0.67808  0.42654  Biso   1.000  C
  C123     1.0000 0.84033  0.16225  0.42654  Biso   1.000  C
  C124     1.0000 0.68974  0.84357  0.83780  Biso   1.000  C
  C125     1.0000 0.15382  0.31026  0.83780  Biso   1.000  C
  C126     1.0000 0.15644  0.84618  0.83780  Biso   1.000  C
  C127     1.0000 0.02166  0.54434  0.40837  Biso   1.000  C
  C128     1.0000 0.85601  0.64501  0.07504  Biso   1.000  C
  C129     1.0000 0.12233  0.81066  0.74170  Biso   1.000  C
  C130     1.0000 0.01877  0.55618  0.49564  Biso   1.000  C
  C131     1.0000 0.87075  0.64790  0.16231  Biso   1.000  C
  C132     1.0000 0.11048  0.79592  0.82898  Biso   1.000  C
  C133     1.0000 0.70587  0.88092  0.73381  Biso   1.000  C
  C134     1.0000 0.17505  0.29413  0.73381  Biso   1.000  C
  C135     1.0000 0.11908  0.82495  0.73381  Biso   1.000  C
  C136     1.0000 0.97398  0.54159  0.34447  Biso   1.000  C
  C137     1.0000 0.90094  0.69268  0.01114  Biso   1.000  C
  C138     1.0000 0.12508  0.76572  0.67780  Biso   1.000  C
  C139     1.0000 0.01376  0.58606  0.58131  Biso   1.000  C
  C140     1.0000 0.90563  0.65290  0.24798  Biso   1.000  C
  C141     1.0000 0.08061  0.76104  0.91465  Biso   1.000  C
  C142     1.0000 0.01077  0.59702  0.68790  Biso   1.000  C
  C143     1.0000 0.91958  0.65590  0.35457  Biso   1.000  C
  C144     1.0000 0.06965  0.74709  0.02123  Biso   1.000  C
  C145     1.0000 0.02923  0.59315  0.45938  Biso   1.000  C
  C146     1.0000 0.89726  0.63744  0.12605  Biso   1.000  C
  C147     1.0000 0.07352  0.76941  0.79272  Biso   1.000  C
  C148     1.0000 0.96629  0.56909  0.86030  Biso   1.000  C
  C149     1.0000 0.93614  0.70038  0.52697  Biso   1.000  C
  C150     1.0000 0.09758  0.73053  0.19363  Biso   1.000  C
  C151     1.0000 0.99114  0.60214  0.10862  Biso   1.000  C
  C152     1.0000 0.94434  0.67553  0.77528  Biso   1.000  C
  C153     1.0000 0.06452  0.72233  0.44195  Biso   1.000  C
  C154     1.0000 0.99037  0.61453  0.21047  Biso   1.000  C
  C155     1.0000 0.95749  0.67629  0.87714  Biso   1.000  C
  C156     1.0000 0.05214  0.70918  0.54380  Biso   1.000  C
  C157     1.0000 0.99343  0.62954  0.12788  Biso   1.000  C
  C158     1.0000 0.96944  0.67324  0.79455  Biso   1.000  C
  C159     1.0000 0.03713  0.69723  0.46122  Biso   1.000  C
  C160     1.0000 0.99224  0.64140  0.25628  Biso   1.000  C
  C161     1.0000 0.98250  0.67443  0.92295  Biso   1.000  C
  C162     1.0000 0.02526  0.68417  0.58962  Biso   1.000  C
  C163     1.0000 0.98879  0.58713  0.21669  Biso   1.000  C
  C164     1.0000 0.93167  0.67787  0.88335  Biso   1.000  C
  C165     1.0000 0.07954  0.73500  0.55002  Biso   1.000  C
  H1       1.0000 0.00070  0.62178  0.67097  Biso   1.000  H
  H2       1.0000 0.95441  0.66597  0.33763  Biso   1.000  H
  H3       1.0000 0.04489  0.71225  0.00430  Biso   1.000  H
  H4       1.0000 0.97769  0.55134  0.69257  Biso   1.000  H
  H5       1.0000 0.90699  0.68898  0.35923  Biso   1.000  H
  H6       1.0000 0.11532  0.75968  0.02590  Biso   1.000  H
  H7       1.0000 0.98266  0.51988  0.24263  Biso   1.000  H
  H8       1.0000 0.87055  0.68400  0.90929  Biso   1.000  H
  H9       1.0000 0.14679  0.79612  0.57596  Biso   1.000  H
  H10      1.0000 0.68406  0.81889  0.60538  Biso   1.000  H
  H11      1.0000 0.13482  0.31594  0.60538  Biso   1.000  H
  H12      1.0000 0.18111  0.86518  0.60538  Biso   1.000  H
  H13      1.0000 0.02687  0.45751  0.75900  Biso   1.000  H
  H14      1.0000 0.09730  0.30646  0.09234  Biso   1.000  H
  H15      1.0000 0.87583  0.23603  0.42567  Biso   1.000  H
  H16      1.0000 0.31074  0.12799  0.57072  Biso   1.000  H
  H17      1.0000 0.81725  0.68926  0.57072  Biso   1.000  H
  H18      1.0000 0.87201  0.18275  0.57072  Biso   1.000  H
  H19      1.0000 0.96947  0.42822  0.56742  Biso   1.000  H
  H20      1.0000 0.12541  0.36386  0.90075  Biso   1.000  H
  H21      1.0000 0.90511  0.20792  0.23409  Biso   1.000  H
  H22      1.0000 0.29459  0.10592  0.35672  Biso   1.000  H
  H23      1.0000 0.81133  0.70541  0.35672  Biso   1.000  H
  H24      1.0000 0.89408  0.18867  0.35672  Biso   1.000  H
  H25      1.0000 0.96312  0.42356  0.80986  Biso   1.000  H
  H26      1.0000 0.12711  0.37021  0.14320  Biso   1.000  H
  H27      1.0000 0.90977  0.20623  0.47653  Biso   1.000  H
  H28      1.0000 0.01731  0.42426  0.22817  Biso   1.000  H
  H29      1.0000 0.07362  0.31603  0.56151  Biso   1.000  H
  H30      1.0000 0.90907  0.25971  0.89484  Biso   1.000  H
  H31      1.0000 0.98177  0.41290  0.79437  Biso   1.000  H
  H32      1.0000 0.09780  0.35156  0.12770  Biso   1.000  H
  H33      1.0000 0.92043  0.23553  0.46104  Biso   1.000  H
  H34      1.0000 0.97049  0.37616  0.50739  Biso   1.000  H
  H35      1.0000 0.07234  0.36285  0.84072  Biso   1.000  H
  H36      1.0000 0.95718  0.26100  0.17406  Biso   1.000  H
  H37      1.0000 0.96506  0.38515  0.69910  Biso   1.000  H
  H38      1.0000 0.08676  0.36828  0.03243  Biso   1.000  H
  H39      1.0000 0.94818  0.24657  0.36577  Biso   1.000  H
  H40      1.0000 0.98008  0.37925  0.73529  Biso   1.000  H
  H41      1.0000 0.06584  0.35325  0.06863  Biso   1.000  H
  H42      1.0000 0.95408  0.26750  0.40196  Biso   1.000  H
  H43      1.0000 0.99609  0.37522  0.52151  Biso   1.000  H
  H44      1.0000 0.04579  0.33724  0.85484  Biso   1.000  H
  H45      1.0000 0.95812  0.28754  0.18818  Biso   1.000  H
  H46      1.0000 0.00788  0.38620  0.82676  Biso   1.000  H
  H47      1.0000 0.04498  0.32545  0.16009  Biso   1.000  H
  H48      1.0000 0.94714  0.28836  0.49342  Biso   1.000  H
  H49      1.0000 0.00363  0.40581  0.02113  Biso   1.000  H
  H50      1.0000 0.06885  0.32971  0.35447  Biso   1.000  H
  H51      1.0000 0.92752  0.26448  0.68780  Biso   1.000  H
  H52      1.0000 0.01535  0.46028  0.39808  Biso   1.000  H
  H53      1.0000 0.11160  0.31799  0.73141  Biso   1.000  H
  H54      1.0000 0.87306  0.22174  0.06475  Biso   1.000  H
  H55      1.0000 0.02101  0.45153  0.20640  Biso   1.000  H
  H56      1.0000 0.09719  0.31232  0.53973  Biso   1.000  H
  H57      1.0000 0.88180  0.23615  0.87307  Biso   1.000  H
  H58      1.0000 0.03316  0.45835  0.41873  Biso   1.000  H
  H59      1.0000 0.09185  0.30017  0.75206  Biso   1.000  H
  H60      1.0000 0.87499  0.24148  0.08539  Biso   1.000  H
  H61      1.0000 0.70328  0.83149  0.26323  Biso   1.000  H
  H62      1.0000 0.12822  0.29672  0.26323  Biso   1.000  H
  H63      1.0000 0.16851  0.87178  0.26323  Biso   1.000  H
  H64      1.0000 0.71106  0.81871  0.17816  Biso   1.000  H
  H65      1.0000 0.10765  0.28894  0.17816  Biso   1.000  H
  H66      1.0000 0.18129  0.89236  0.17816  Biso   1.000  H
  H67      1.0000 0.70530  0.81789  0.42236  Biso   1.000  H
  H68      1.0000 0.11259  0.29470  0.42236  Biso   1.000  H
  H69      1.0000 0.18211  0.88741  0.42236  Biso   1.000  H
  H70      1.0000 0.99636  0.51917  0.97864  Biso   1.000  H
  H71      1.0000 0.85614  0.67031  0.64531  Biso   1.000  H
  H72      1.0000 0.14750  0.81052  0.31197  Biso   1.000  H
  H73      1.0000 0.32544  0.15289  0.32667  Biso   1.000  H
  H74      1.0000 0.82744  0.67456  0.32667  Biso   1.000  H
  H75      1.0000 0.84711  0.17256  0.32667  Biso   1.000  H
  H76      1.0000 0.32350  0.17077  0.35283  Biso   1.000  H
  H77      1.0000 0.84726  0.67650  0.35283  Biso   1.000  H
  H78      1.0000 0.82923  0.15274  0.35283  Biso   1.000  H
  H79      1.0000 0.30863  0.15175  0.45538  Biso   1.000  H
  H80      1.0000 0.84312  0.69137  0.45538  Biso   1.000  H
  H81      1.0000 0.84825  0.15688  0.45538  Biso   1.000  H
  H82      1.0000 0.68610  0.85059  0.93218  Biso   1.000  H
  H83      1.0000 0.16449  0.31390  0.93218  Biso   1.000  H
  H84      1.0000 0.14941  0.83551  0.93218  Biso   1.000  H
  H85      1.0000 0.70327  0.85064  0.82418  Biso   1.000  H
  H86      1.0000 0.14737  0.29673  0.82418  Biso   1.000  H
  H87      1.0000 0.14936  0.85263  0.82418  Biso   1.000  H
  H88      1.0000 0.68662  0.83194  0.91078  Biso   1.000  H
  H89      1.0000 0.14533  0.31338  0.91078  Biso   1.000  H
  H90      1.0000 0.16806  0.85467  0.91078  Biso   1.000  H
  H91      1.0000 0.02903  0.56634  0.57066  Biso   1.000  H
  H92      1.0000 0.87065  0.63764  0.23732  Biso   1.000  H
  H93      1.0000 0.10033  0.79602  0.90399  Biso   1.000  H
  H94      1.0000 0.70732  0.87337  0.62316  Biso   1.000  H
  H95      1.0000 0.16606  0.29268  0.62316  Biso   1.000  H
  H96      1.0000 0.12663  0.83395  0.62316  Biso   1.000  H
  H97      1.0000 0.70986  0.87833  0.87193  Biso   1.000  H
  H98      1.0000 0.16847  0.29014  0.87193  Biso   1.000  H
  H99      1.0000 0.12167  0.83153  0.87193  Biso   1.000  H
  H100     1.0000 0.71439  0.89397  0.69974  Biso   1.000  H
  H101     1.0000 0.17957  0.28561  0.69974  Biso   1.000  H
  H102     1.0000 0.10603  0.82043  0.69974  Biso   1.000  H
  H103     1.0000 0.97492  0.55376  0.34437  Biso   1.000  H
  H104     1.0000 0.91217  0.69175  0.01104  Biso   1.000  H
  H105     1.0000 0.11291  0.75449  0.67771  Biso   1.000  H
  H106     1.0000 0.29775  0.20055  0.11658  Biso   1.000  H
  H107     1.0000 0.90280  0.70225  0.11658  Biso   1.000  H
  H108     1.0000 0.79945  0.09720  0.11658  Biso   1.000  H
  H109     1.0000 0.96950  0.53593  0.20258  Biso   1.000  H
  H110     1.0000 0.89976  0.69717  0.86925  Biso   1.000  H
  H111     1.0000 0.13074  0.76691  0.53591  Biso   1.000  H
  H112     1.0000 0.02020  0.61005  0.68932  Biso   1.000  H
  H113     1.0000 0.92318  0.64646  0.35598  Biso   1.000  H
  H114     1.0000 0.05662  0.74349  0.02265  Biso   1.000  H
  H115     1.0000 0.02743  0.58561  0.33088  Biso   1.000  H
  H116     1.0000 0.89151  0.63924  0.99755  Biso   1.000  H
  H117     1.0000 0.08106  0.77515  0.66421  Biso   1.000  H
  H118     1.0000 0.03982  0.59400  0.53860  Biso   1.000  H
  H119     1.0000 0.88751  0.62685  0.20526  Biso   1.000  H
  H120     1.0000 0.07267  0.77916  0.87193  Biso   1.000  H
  H121     1.0000 0.03272  0.60570  0.41252  Biso   1.000  H
  H122     1.0000 0.90631  0.63395  0.07919  Biso   1.000  H
  H123     1.0000 0.06097  0.76036  0.74586  Biso   1.000  H
  H124     1.0000 0.96455  0.57903  0.91788  Biso   1.000  H
  H125     1.0000 0.94782  0.70212  0.58455  Biso   1.000  H
  H126     1.0000 0.08763  0.71885  0.25121  Biso   1.000  H
  H127     1.0000 0.96327  0.55987  0.97445  Biso   1.000  H
  H128     1.0000 0.92993  0.70339  0.64112  Biso   1.000  H
  H129     1.0000 0.10680  0.73674  0.30778  Biso   1.000  H
  H130     1.0000 0.95723  0.56300  0.74430  Biso   1.000  H
  H131     1.0000 0.93910  0.70943  0.41097  Biso   1.000  H
  H132     1.0000 0.10367  0.72757  0.07764  Biso   1.000  H
  H133     1.0000 0.98753  0.61287  0.36349  Biso   1.000  H
  H134     1.0000 0.95868  0.67914  0.03016  Biso   1.000  H
  H135     1.0000 0.05380  0.70799  0.69682  Biso   1.000  H
  H136     1.0000 0.99555  0.58160  0.15061  Biso   1.000  H
  H137     1.0000 0.91938  0.67112  0.81727  Biso   1.000  H
  H138     1.0000 0.08507  0.74728  0.48394  Biso   1.000  H
  H139     1.0000 0.97572  0.57747  0.22325  Biso   1.000  H
  H140     1.0000 0.93509  0.69095  0.88992  Biso   1.000  H
  H141     1.0000 0.08920  0.73158  0.55659  Biso   1.000  H
  H142     1.0000 0.99305  0.59038  0.36555  Biso   1.000  H
  H143     1.0000 0.93066  0.67361  0.03222  Biso   1.000  H
  H144     1.0000 0.07628  0.73600  0.69889  Biso   1.000  H
  O19      1.0000 0.67783  0.69612  0.08938  Biso   1.000  O
  O20      1.0000 0.68496  0.65551  0.42272  Biso   1.000  O
  O21      1.0000 0.63721  0.64837  0.75605  Biso   1.000  O
  O22      1.0000 0.66856  0.67692  0.32147  Biso   1.000  O
  O23      1.0000 0.67503  0.66478  0.65480  Biso   1.000  O
  O24      1.0000 0.65641  0.65830  0.98814  Biso   1.000  O
  O25      1.0000 0.66307  0.68493  0.67764  Biso   1.000  O
  O26      1.0000 0.68852  0.67026  0.01097  Biso   1.000  O
  O27      1.0000 0.64840  0.64481  0.34430  Biso   1.000  O
  Mg7      1.0000 0.65373  0.66214  0.54741  Biso   1.000  Mg
  Mg8      1.0000 0.67507  0.67961  0.88074  Biso   1.000  Mg
  Mg9      1.0000 0.67120  0.65826  0.21407  Biso   1.000  Mg
  O28      1.0000 0.65298  0.97050  0.75892  Biso   1.000  O
  O29      1.0000 0.65085  0.01369  0.42558  Biso   1.000  O
  O30      1.0000 0.69617  0.01581  0.09225  Biso   1.000  O
  O31      1.0000 0.66427  0.98966  0.52768  Biso   1.000  O
  O32      1.0000 0.65872  0.00240  0.19435  Biso   1.000  O
  O33      1.0000 0.67701  0.00794  0.86102  Biso   1.000  O
  O34      1.0000 0.66834  0.98020  0.17135  Biso   1.000  O
  O35      1.0000 0.64518  0.99832  0.83802  Biso   1.000  O
  O36      1.0000 0.68647  0.02148  0.50468  Biso   1.000  O
  Mg10     1.0000 0.67969  0.00335  0.30283  Biso   1.000  Mg
  Mg11     1.0000 0.65698  0.98697  0.96950  Biso   1.000  Mg
  Mg12     1.0000 0.66332  0.00968  0.63616  Biso   1.000  Mg
  C166     1.0000 0.66439  0.96588  0.26172  Biso   1.000  C
  C167     1.0000 0.63482  0.00227  0.92838  Biso   1.000  C
  C168     1.0000 0.70079  0.03185  0.59505  Biso   1.000  C
  C169     1.0000 0.66453  0.95302  0.15715  Biso   1.000  C
  C170     1.0000 0.62182  0.00214  0.82382  Biso   1.000  C
  C171     1.0000 0.71365  0.04484  0.49049  Biso   1.000  C
  C172     1.0000 0.66134  0.93807  0.24169  Biso   1.000  C
  C173     1.0000 0.61005  0.00532  0.90836  Biso   1.000  C
  C174     1.0000 0.72860  0.05661  0.57502  Biso   1.000  C
  C175     1.0000 0.66278  0.92553  0.12460  Biso   1.000  C
  C176     1.0000 0.59608  0.00388  0.79126  Biso   1.000  C
  C177     1.0000 0.74114  0.07059  0.45793  Biso   1.000  C
  C178     1.0000 0.65022  0.90879  0.11641  Biso   1.000  C
  C179     1.0000 0.59190  0.01645  0.78307  Biso   1.000  C
  C180     1.0000 0.75788  0.07476  0.44974  Biso   1.000  C
  C181     1.0000 0.65371  0.89769  0.02195  Biso   1.000  C
  C182     1.0000 0.57731  0.01295  0.68862  Biso   1.000  C
  C183     1.0000 0.76898  0.08936  0.35528  Biso   1.000  C
  C184     1.0000 0.66840  0.90235  0.92033  Biso   1.000  C
  C185     1.0000 0.56729  0.99827  0.58700  Biso   1.000  C
  C186     1.0000 0.76431  0.09938  0.25366  Biso   1.000  C
  C187     1.0000 0.67027  0.88926  0.82184  Biso   1.000  C
  C188     1.0000 0.55232  0.99639  0.48851  Biso   1.000  C
  C189     1.0000 0.77741  0.11435  0.15517  Biso   1.000  C
  C190     1.0000 0.65711  0.87610  0.71999  Biso   1.000  C
  C191     1.0000 0.55233  0.00956  0.38666  Biso   1.000  C
  C192     1.0000 0.79056  0.11434  0.05332  Biso   1.000  C
  C193     1.0000 0.65966  0.86364  0.64691  Biso   1.000  C
  C194     1.0000 0.53732  0.00701  0.31358  Biso   1.000  C
  C195     1.0000 0.80302  0.12935  0.98025  Biso   1.000  C
  C196     1.0000 0.67483  0.86386  0.65456  Biso   1.000  C
  C197     1.0000 0.52236  0.99183  0.32123  Biso   1.000  C
  C198     1.0000 0.80281  0.14431  0.98789  Biso   1.000  C
  C199     1.0000 0.34195  0.18316  0.89252  Biso   1.000  C
  C200     1.0000 0.84120  0.65805  0.89252  Biso   1.000  C
  C201     1.0000 0.81684  0.15879  0.89252  Biso   1.000  C
  C202     1.0000 0.34817  0.17355  0.97629  Biso   1.000  C
  C203     1.0000 0.82538  0.65183  0.97629  Biso   1.000  C
  C204     1.0000 0.82645  0.17462  0.97629  Biso   1.000  C
  C205     1.0000 0.34620  0.15979  0.87322  Biso   1.000  C
  C206     1.0000 0.81358  0.65380  0.87322  Biso   1.000  C
  C207     1.0000 0.84021  0.18642  0.87322  Biso   1.000  C
  C208     1.0000 0.67155  0.82147  0.36108  Biso   1.000  C
  C209     1.0000 0.81659  0.66179  0.69441  Biso   1.000  C
  C210     1.0000 0.51186  0.51674  0.02774  Biso   1.000  C
  C211     1.0000 0.67043  0.80679  0.26353  Biso   1.000  C
  C212     1.0000 0.80302  0.66290  0.59686  Biso   1.000  C
  C213     1.0000 0.52654  0.53031  0.93019  Biso   1.000  C
  C214     1.0000 0.68470  0.80572  0.22279  Biso   1.000  C
  C215     1.0000 0.78768  0.64863  0.55613  Biso   1.000  C
  C216     1.0000 0.52762  0.54565  0.88946  Biso   1.000  C
  C217     1.0000 0.68261  0.79172  0.12496  Biso   1.000  C
  C218     1.0000 0.77578  0.65072  0.45829  Biso   1.000  C
  C219     1.0000 0.54161  0.55755  0.79162  Biso   1.000  C
  C220     1.0000 0.66721  0.77889  0.06222  Biso   1.000  C
  C221     1.0000 0.77835  0.66613  0.39555  Biso   1.000  C
  C222     1.0000 0.55444  0.55498  0.72889  Biso   1.000  C
  C223     1.0000 0.65294  0.77990  0.10423  Biso   1.000  C
  C224     1.0000 0.79363  0.68039  0.43756  Biso   1.000  C
  C225     1.0000 0.55343  0.53970  0.77090  Biso   1.000  C
  C226     1.0000 0.65500  0.79378  0.20502  Biso   1.000  C
  C227     1.0000 0.80545  0.67833  0.53836  Biso   1.000  C
  C228     1.0000 0.53955  0.52788  0.87169  Biso   1.000  C
  C229     1.0000 0.63582  0.76707  0.03899  Biso   1.000  C
  C230     1.0000 0.79791  0.69751  0.37232  Biso   1.000  C
  C231     1.0000 0.56626  0.53542  0.70565  Biso   1.000  C
  C232     1.0000 0.66672  0.76522  0.94778  Biso   1.000  C
  C233     1.0000 0.76517  0.66661  0.28111  Biso   1.000  C
  C234     1.0000 0.56811  0.56817  0.61444  Biso   1.000  C
  C235     1.0000 0.67657  0.76846  0.78105  Biso   1.000  C
  C236     1.0000 0.75856  0.65677  0.11438  Biso   1.000  C
  C237     1.0000 0.56487  0.57477  0.44772  Biso   1.000  C
  C238     1.0000 0.67600  0.75504  0.68607  Biso   1.000  C
  C239     1.0000 0.74570  0.65733  0.01941  Biso   1.000  C
  C240     1.0000 0.57830  0.58763  0.35274  Biso   1.000  C
  C241     1.0000 0.66569  0.73844  0.74099  Biso   1.000  C
  C242     1.0000 0.73942  0.66764  0.07432  Biso   1.000  C
  C243     1.0000 0.59489  0.59391  0.40766  Biso   1.000  C
  C244     1.0000 0.65509  0.73515  0.90124  Biso   1.000  C
  C245     1.0000 0.74672  0.67824  0.23457  Biso   1.000  C
  C246     1.0000 0.59818  0.58661  0.56790  Biso   1.000  C
  C247     1.0000 0.65626  0.74870  0.00186  Biso   1.000  C
  C248     1.0000 0.75910  0.67707  0.33520  Biso   1.000  C
  C249     1.0000 0.58464  0.57424  0.66853  Biso   1.000  C
  C250     1.0000 0.64203  0.71801  0.96322  Biso   1.000  C
  C251     1.0000 0.74264  0.69130  0.29655  Biso   1.000  C
  C252     1.0000 0.61532  0.59069  0.62988  Biso   1.000  C
  C253     1.0000 0.66643  0.72561  0.62266  Biso   1.000  C
  C254     1.0000 0.72585  0.66691  0.95599  Biso   1.000  C
  C255     1.0000 0.60773  0.60749  0.28933  Biso   1.000  C
  C256     1.0000 0.66477  0.71106  0.70167  Biso   1.000  C
  C257     1.0000 0.71295  0.66856  0.03500  Biso   1.000  C
  C258     1.0000 0.62227  0.62038  0.36833  Biso   1.000  C
  C259     1.0000 0.66580  0.69899  0.59001  Biso   1.000  C
  C260     1.0000 0.69986  0.66753  0.92335  Biso   1.000  C
  C261     1.0000 0.63434  0.63348  0.25668  Biso   1.000  C
  C262     1.0000 0.66978  0.70241  0.39004  Biso   1.000  C
  C263     1.0000 0.69930  0.66355  0.72337  Biso   1.000  C
  C264     1.0000 0.63092  0.63403  0.05671  Biso   1.000  C
  C265     1.0000 0.67156  0.71716  0.31227  Biso   1.000  C
  C266     1.0000 0.71227  0.66178  0.64561  Biso   1.000  C
  C267     1.0000 0.61617  0.62106  0.97894  Biso   1.000  C
  C268     1.0000 0.66955  0.72832  0.42260  Biso   1.000  C
  C269     1.0000 0.72543  0.66378  0.75593  Biso   1.000  C
  C270     1.0000 0.60501  0.60790  0.08927  Biso   1.000  C
  C271     1.0000 0.67229  0.69147  0.25963  Biso   1.000  C
  C272     1.0000 0.68585  0.66105  0.59297  Biso   1.000  C
  C273     1.0000 0.64186  0.64748  0.92630  Biso   1.000  C
  C274     1.0000 0.68708  0.78556  0.69708  Biso   1.000  C
  C275     1.0000 0.76514  0.64625  0.03041  Biso   1.000  C
  C276     1.0000 0.54778  0.56819  0.36375  Biso   1.000  C
  C277     1.0000 0.36864  0.15251  0.60736  Biso   1.000  C
  C278     1.0000 0.78387  0.63136  0.60736  Biso   1.000  C
  C279     1.0000 0.84749  0.21613  0.60736  Biso   1.000  C
  C280     1.0000 0.99833  0.49751  0.94554  Biso   1.000  C
  C281     1.0000 0.49918  0.00167  0.94554  Biso   1.000  C
  C282     1.0000 0.50249  0.50082  0.94554  Biso   1.000  C
  C283     1.0000 0.66745  0.84488  0.37832  Biso   1.000  C
  C284     1.0000 0.51076  0.99921  0.04498  Biso   1.000  C
  C285     1.0000 0.82178  0.15590  0.71165  Biso   1.000  C
  C286     1.0000 0.98859  0.49301  0.75987  Biso   1.000  C
  C287     1.0000 0.50442  0.01141  0.75987  Biso   1.000  C
  C288     1.0000 0.50699  0.49558  0.75987  Biso   1.000  C
  C289     1.0000 0.35641  0.17690  0.17114  Biso   1.000  C
  C290     1.0000 0.82049  0.64359  0.17114  Biso   1.000  C
  C291     1.0000 0.82310  0.17951  0.17114  Biso   1.000  C
  C292     1.0000 0.68833  0.87767  0.74170  Biso   1.000  C
  C293     1.0000 0.52267  0.97834  0.40837  Biso   1.000  C
  C294     1.0000 0.78900  0.14399  0.07504  Biso   1.000  C
  C295     1.0000 0.68544  0.88952  0.82898  Biso   1.000  C
  C296     1.0000 0.53741  0.98123  0.49564  Biso   1.000  C
  C297     1.0000 0.77715  0.12925  0.16231  Biso   1.000  C
  C298     1.0000 0.37254  0.21426  0.06715  Biso   1.000  C
  C299     1.0000 0.84172  0.62746  0.06715  Biso   1.000  C
  C300     1.0000 0.78574  0.15828  0.06715  Biso   1.000  C
  C301     1.0000 0.64065  0.87492  0.67780  Biso   1.000  C
  C302     1.0000 0.56761  0.02602  0.34447  Biso   1.000  C
  C303     1.0000 0.79174  0.09906  0.01114  Biso   1.000  C
  C304     1.0000 0.68043  0.91939  0.91465  Biso   1.000  C
  C305     1.0000 0.57230  0.98624  0.58131  Biso   1.000  C
  C306     1.0000 0.74727  0.09437  0.24798  Biso   1.000  C
  C307     1.0000 0.67744  0.93035  0.02123  Biso   1.000  C
  C308     1.0000 0.58625  0.98923  0.68790  Biso   1.000  C
  C309     1.0000 0.73631  0.08042  0.35457  Biso   1.000  C
  C310     1.0000 0.69589  0.92648  0.79272  Biso   1.000  C
  C311     1.0000 0.56392  0.97077  0.45938  Biso   1.000  C
  C312     1.0000 0.74018  0.10274  0.12605  Biso   1.000  C
  C313     1.0000 0.63296  0.90242  0.19363  Biso   1.000  C
  C314     1.0000 0.60280  0.03371  0.86030  Biso   1.000  C
  C315     1.0000 0.76424  0.06386  0.52697  Biso   1.000  C
  C316     1.0000 0.65781  0.93548  0.44195  Biso   1.000  C
  C317     1.0000 0.61100  0.00886  0.10862  Biso   1.000  C
  C318     1.0000 0.73119  0.05566  0.77528  Biso   1.000  C
  C319     1.0000 0.65704  0.94786  0.54380  Biso   1.000  C
  C320     1.0000 0.62416  0.00963  0.21047  Biso   1.000  C
  C321     1.0000 0.71881  0.04251  0.87714  Biso   1.000  C
  C322     1.0000 0.66010  0.96287  0.46122  Biso   1.000  C
  C323     1.0000 0.63611  0.00657  0.12788  Biso   1.000  C
  C324     1.0000 0.70380  0.03056  0.79455  Biso   1.000  C
  C325     1.0000 0.65891  0.97474  0.58962  Biso   1.000  C
  C326     1.0000 0.64916  0.00776  0.25628  Biso   1.000  C
  C327     1.0000 0.69193  0.01750  0.92295  Biso   1.000  C
  C328     1.0000 0.65546  0.92046  0.55002  Biso   1.000  C
  C329     1.0000 0.59833  0.01120  0.21669  Biso   1.000  C
  C330     1.0000 0.74621  0.06833  0.88335  Biso   1.000  C
  H145     1.0000 0.66737  0.95511  0.00430  Biso   1.000  H
  H146     1.0000 0.62108  0.99930  0.67097  Biso   1.000  H
  H147     1.0000 0.71155  0.04559  0.33763  Biso   1.000  H
  H148     1.0000 0.64436  0.88468  0.02590  Biso   1.000  H
  H149     1.0000 0.57365  0.02231  0.69257  Biso   1.000  H
  H150     1.0000 0.78199  0.09301  0.35923  Biso   1.000  H
  H151     1.0000 0.64933  0.85321  0.57596  Biso   1.000  H
  H152     1.0000 0.53721  0.01734  0.24263  Biso   1.000  H
  H153     1.0000 0.81345  0.12945  0.90929  Biso   1.000  H
  H154     1.0000 0.35073  0.15222  0.93872  Biso   1.000  H
  H155     1.0000 0.80149  0.64927  0.93872  Biso   1.000  H
  H156     1.0000 0.84778  0.19851  0.93872  Biso   1.000  H
  H157     1.0000 0.69353  0.79084  0.09234  Biso   1.000  H
  H158     1.0000 0.76397  0.63980  0.42567  Biso   1.000  H
  H159     1.0000 0.54249  0.56936  0.75900  Biso   1.000  H
  H160     1.0000 0.97740  0.46132  0.90406  Biso   1.000  H
  H161     1.0000 0.48392  0.02260  0.90406  Biso   1.000  H
  H162     1.0000 0.53868  0.51608  0.90406  Biso   1.000  H
  H163     1.0000 0.63614  0.76155  0.90075  Biso   1.000  H
  H164     1.0000 0.79208  0.69719  0.23409  Biso   1.000  H
  H165     1.0000 0.57178  0.54125  0.56742  Biso   1.000  H
  H166     1.0000 0.96125  0.43925  0.69006  Biso   1.000  H
  H167     1.0000 0.47800  0.03875  0.69006  Biso   1.000  H
  H168     1.0000 0.56075  0.52200  0.69006  Biso   1.000  H
  H169     1.0000 0.62979  0.75689  0.14320  Biso   1.000  H
  H170     1.0000 0.79377  0.70355  0.47653  Biso   1.000  H
  H171     1.0000 0.57644  0.53956  0.80986  Biso   1.000  H
  H172     1.0000 0.68397  0.75760  0.56151  Biso   1.000  H
  H173     1.0000 0.74029  0.64936  0.89484  Biso   1.000  H
  H174     1.0000 0.57574  0.59305  0.22817  Biso   1.000  H
  H175     1.0000 0.64843  0.74623  0.12770  Biso   1.000  H
  H176     1.0000 0.76446  0.68490  0.46104  Biso   1.000  H
  H177     1.0000 0.58710  0.56887  0.79437  Biso   1.000  H
  H178     1.0000 0.63715  0.70949  0.84072  Biso   1.000  H
  H179     1.0000 0.73900  0.69618  0.17406  Biso   1.000  H
  H180     1.0000 0.62384  0.59433  0.50739  Biso   1.000  H
  H181     1.0000 0.63172  0.71849  0.03243  Biso   1.000  H
  H182     1.0000 0.75343  0.70161  0.36577  Biso   1.000  H
  H183     1.0000 0.61485  0.57990  0.69910  Biso   1.000  H
  H184     1.0000 0.64675  0.71258  0.06863  Biso   1.000  H
  H185     1.0000 0.73250  0.68659  0.40196  Biso   1.000  H
  H186     1.0000 0.62075  0.60083  0.73529  Biso   1.000  H
  H187     1.0000 0.66276  0.70855  0.85484  Biso   1.000  H
  H188     1.0000 0.71245  0.67057  0.18818  Biso   1.000  H
  H189     1.0000 0.62478  0.62088  0.52151  Biso   1.000  H
  H190     1.0000 0.67455  0.71953  0.16009  Biso   1.000  H
  H191     1.0000 0.71164  0.65878  0.49342  Biso   1.000  H
  H192     1.0000 0.61380  0.62169  0.82676  Biso   1.000  H
  H193     1.0000 0.67029  0.73914  0.35447  Biso   1.000  H
  H194     1.0000 0.73552  0.66304  0.68780  Biso   1.000  H
  H195     1.0000 0.59419  0.59782  0.02113  Biso   1.000  H
  H196     1.0000 0.68201  0.79361  0.73141  Biso   1.000  H
  H197     1.0000 0.77826  0.65132  0.06475  Biso   1.000  H
  H198     1.0000 0.53972  0.55507  0.39808  Biso   1.000  H
  H199     1.0000 0.68768  0.78486  0.53973  Biso   1.000  H
  H200     1.0000 0.76385  0.64566  0.87307  Biso   1.000  H
  H201     1.0000 0.54847  0.56948  0.20640  Biso   1.000  H
  H202     1.0000 0.69983  0.79168  0.75206  Biso   1.000  H
  H203     1.0000 0.75852  0.63351  0.08539  Biso   1.000  H
  H204     1.0000 0.54165  0.57481  0.41873  Biso   1.000  H
  H205     1.0000 0.36994  0.16483  0.59657  Biso   1.000  H
  H206     1.0000 0.79488  0.63006  0.59657  Biso   1.000  H
  H207     1.0000 0.83517  0.20511  0.59657  Biso   1.000  H
  H208     1.0000 0.37773  0.15204  0.51149  Biso   1.000  H
  H209     1.0000 0.77431  0.62227  0.51149  Biso   1.000  H
  H210     1.0000 0.84796  0.22569  0.51149  Biso   1.000  H
  H211     1.0000 0.37197  0.15122  0.75570  Biso   1.000  H
  H212     1.0000 0.77925  0.62803  0.75570  Biso   1.000  H
  H213     1.0000 0.84878  0.22075  0.75570  Biso   1.000  H
  H214     1.0000 0.66303  0.85250  0.31197  Biso   1.000  H
  H215     1.0000 0.52281  0.00364  0.97864  Biso   1.000  H
  H216     1.0000 0.81416  0.14386  0.64531  Biso   1.000  H
  H217     1.0000 0.99211  0.48622  0.66001  Biso   1.000  H
  H218     1.0000 0.49411  0.00789  0.66001  Biso   1.000  H
  H219     1.0000 0.51378  0.50589  0.66001  Biso   1.000  H
  H220     1.0000 0.99017  0.50410  0.68616  Biso   1.000  H
  H221     1.0000 0.51393  0.00983  0.68616  Biso   1.000  H
  H222     1.0000 0.49590  0.48607  0.68616  Biso   1.000  H
  H223     1.0000 0.97530  0.48508  0.78871  Biso   1.000  H
  H224     1.0000 0.50978  0.02470  0.78871  Biso   1.000  H
  H225     1.0000 0.51492  0.49022  0.78871  Biso   1.000  H
  H226     1.0000 0.35277  0.18393  0.26551  Biso   1.000  H
  H227     1.0000 0.83116  0.64723  0.26551  Biso   1.000  H
  H228     1.0000 0.81607  0.16884  0.26551  Biso   1.000  H
  H229     1.0000 0.36993  0.18397  0.15751  Biso   1.000  H
  H230     1.0000 0.81403  0.63007  0.15751  Biso   1.000  H
  H231     1.0000 0.81603  0.18596  0.15751  Biso   1.000  H
  H232     1.0000 0.35328  0.16528  0.24412  Biso   1.000  H
  H233     1.0000 0.81199  0.64672  0.24412  Biso   1.000  H
  H234     1.0000 0.83472  0.18801  0.24412  Biso   1.000  H
  H235     1.0000 0.69569  0.89967  0.90399  Biso   1.000  H
  H236     1.0000 0.53731  0.97097  0.57066  Biso   1.000  H
  H237     1.0000 0.76699  0.12935  0.23732  Biso   1.000  H
  H238     1.0000 0.37398  0.20670  0.95650  Biso   1.000  H
  H239     1.0000 0.83272  0.62602  0.95650  Biso   1.000  H
  H240     1.0000 0.79329  0.16728  0.95650  Biso   1.000  H
  H241     1.0000 0.37653  0.21166  0.20526  Biso   1.000  H
  H242     1.0000 0.83513  0.62347  0.20526  Biso   1.000  H
  H243     1.0000 0.78834  0.16487  0.20526  Biso   1.000  H
  H244     1.0000 0.38106  0.22730  0.03307  Biso   1.000  H
  H245     1.0000 0.84624  0.61894  0.03307  Biso   1.000  H
  H246     1.0000 0.77270  0.15376  0.03307  Biso   1.000  H
  H247     1.0000 0.64159  0.88709  0.67771  Biso   1.000  H
  H248     1.0000 0.57884  0.02508  0.34437  Biso   1.000  H
  H249     1.0000 0.77957  0.08783  0.01104  Biso   1.000  H
  H250     1.0000 0.96442  0.53388  0.44992  Biso   1.000  H
  H251     1.0000 0.56946  0.03558  0.44992  Biso   1.000  H
  H252     1.0000 0.46612  0.43054  0.44992  Biso   1.000  H
  H253     1.0000 0.63617  0.86926  0.53591  Biso   1.000  H
  H254     1.0000 0.56643  0.03050  0.20258  Biso   1.000  H
  H255     1.0000 0.79741  0.10024  0.86925  Biso   1.000  H
  H256     1.0000 0.68687  0.94338  0.02265  Biso   1.000  H
  H257     1.0000 0.58984  0.97980  0.68932  Biso   1.000  H
  H258     1.0000 0.72329  0.07682  0.35598  Biso   1.000  H
  H259     1.0000 0.69409  0.91894  0.66421  Biso   1.000  H
  H260     1.0000 0.55818  0.97257  0.33088  Biso   1.000  H
  H261     1.0000 0.74773  0.10849  0.99755  Biso   1.000  H
  H262     1.0000 0.70649  0.92733  0.87193  Biso   1.000  H
  H263     1.0000 0.55418  0.96018  0.53860  Biso   1.000  H
  H264     1.0000 0.73934  0.11249  0.20526  Biso   1.000  H
  H265     1.0000 0.69939  0.93903  0.74586  Biso   1.000  H
  H266     1.0000 0.57298  0.96728  0.41252  Biso   1.000  H
  H267     1.0000 0.72764  0.09369  0.07919  Biso   1.000  H
  H268     1.0000 0.63122  0.91237  0.25121  Biso   1.000  H
  H269     1.0000 0.61448  0.03545  0.91788  Biso   1.000  H
  H270     1.0000 0.75430  0.05218  0.58455  Biso   1.000  H
  H271     1.0000 0.62994  0.89320  0.30778  Biso   1.000  H
  H272     1.0000 0.59660  0.03672  0.97445  Biso   1.000  H
  H273     1.0000 0.77346  0.07007  0.64112  Biso   1.000  H
  H274     1.0000 0.62390  0.89633  0.07764  Biso   1.000  H
  H275     1.0000 0.60576  0.04277  0.74430  Biso   1.000  H
  H276     1.0000 0.77034  0.06090  0.41097  Biso   1.000  H
  H277     1.0000 0.65419  0.94620  0.69682  Biso   1.000  H
  H278     1.0000 0.62534  0.01247  0.36349  Biso   1.000  H
  H279     1.0000 0.72046  0.04132  0.03016  Biso   1.000  H
  H280     1.0000 0.66221  0.91493  0.48394  Biso   1.000  H
  H281     1.0000 0.58605  0.00445  0.15061  Biso   1.000  H
  H282     1.0000 0.75174  0.08062  0.81727  Biso   1.000  H
  H283     1.0000 0.64238  0.91080  0.55659  Biso   1.000  H
  H284     1.0000 0.60175  0.02428  0.22325  Biso   1.000  H
  H285     1.0000 0.75586  0.06491  0.88992  Biso   1.000  H
  H286     1.0000 0.65972  0.92372  0.69889  Biso   1.000  H
  H287     1.0000 0.59733  0.00695  0.36555  Biso   1.000  H
  H288     1.0000 0.74295  0.06934  0.03222  Biso   1.000  H
  O37      1.0000 0.34449  0.02946  0.42272  Biso   1.000  O
  O38      1.0000 0.35163  0.98884  0.75605  Biso   1.000  O
  O39      1.0000 0.30388  0.98170  0.08938  Biso   1.000  O
  O40      1.0000 0.33522  0.01025  0.65480  Biso   1.000  O
  O41      1.0000 0.34169  0.99811  0.98814  Biso   1.000  O
  O42      1.0000 0.32308  0.99164  0.32147  Biso   1.000  O
  O43      1.0000 0.32974  0.01826  0.01097  Biso   1.000  O
  O44      1.0000 0.35519  0.00359  0.34430  Biso   1.000  O
  O45      1.0000 0.31507  0.97814  0.67764  Biso   1.000  O
  Mg13     1.0000 0.32040  0.99547  0.88074  Biso   1.000  Mg
  Mg14     1.0000 0.34174  0.01294  0.21407  Biso   1.000  Mg
  Mg15     1.0000 0.33786  0.99159  0.54741  Biso   1.000  Mg
  O46      1.0000 0.31964  0.30383  0.09225  Biso   1.000  O
  O47      1.0000 0.31752  0.34702  0.75892  Biso   1.000  O
  O48      1.0000 0.36284  0.34915  0.42558  Biso   1.000  O
  O49      1.0000 0.33093  0.32299  0.86102  Biso   1.000  O
  O50      1.0000 0.32539  0.33573  0.52768  Biso   1.000  O
  O51      1.0000 0.34368  0.34128  0.19435  Biso   1.000  O
  O52      1.0000 0.33501  0.31353  0.50468  Biso   1.000  O
  O53      1.0000 0.31185  0.33165  0.17135  Biso   1.000  O
  O54      1.0000 0.35314  0.35482  0.83802  Biso   1.000  O
  Mg16     1.0000 0.34636  0.33668  0.63616  Biso   1.000  Mg
  Mg17     1.0000 0.32365  0.32031  0.30283  Biso   1.000  Mg
  Mg18     1.0000 0.32999  0.34301  0.96950  Biso   1.000  Mg
  C331     1.0000 0.33106  0.29921  0.59505  Biso   1.000  C
  C332     1.0000 0.30149  0.33561  0.26172  Biso   1.000  C
  C333     1.0000 0.36745  0.36518  0.92838  Biso   1.000  C
  C334     1.0000 0.33119  0.28635  0.49049  Biso   1.000  C
  C335     1.0000 0.28849  0.33547  0.15715  Biso   1.000  C
  C336     1.0000 0.38032  0.37818  0.82382  Biso   1.000  C
  C337     1.0000 0.32801  0.27140  0.57502  Biso   1.000  C
  C338     1.0000 0.27672  0.33865  0.24169  Biso   1.000  C
  C339     1.0000 0.39527  0.38995  0.90836  Biso   1.000  C
  C340     1.0000 0.32945  0.25886  0.45793  Biso   1.000  C
  C341     1.0000 0.26274  0.33722  0.12460  Biso   1.000  C
  C342     1.0000 0.40781  0.40392  0.79126  Biso   1.000  C
  C343     1.0000 0.31689  0.24212  0.44974  Biso   1.000  C
  C344     1.0000 0.25857  0.34978  0.11641  Biso   1.000  C
  C345     1.0000 0.42455  0.40810  0.78307  Biso   1.000  C
  C346     1.0000 0.32038  0.23102  0.35528  Biso   1.000  C
  C347     1.0000 0.24398  0.34629  0.02195  Biso   1.000  C
  C348     1.0000 0.43564  0.42269  0.68862  Biso   1.000  C
  C349     1.0000 0.33506  0.23569  0.25366  Biso   1.000  C
  C350     1.0000 0.23395  0.33160  0.92033  Biso   1.000  C
  C351     1.0000 0.43098  0.43271  0.58700  Biso   1.000  C
  C352     1.0000 0.33694  0.22259  0.15517  Biso   1.000  C
  C353     1.0000 0.21899  0.32973  0.82184  Biso   1.000  C
  C354     1.0000 0.44407  0.44768  0.48851  Biso   1.000  C
  C355     1.0000 0.32377  0.20944  0.05332  Biso   1.000  C
  C356     1.0000 0.21900  0.34289  0.71999  Biso   1.000  C
  C357     1.0000 0.45723  0.44767  0.38666  Biso   1.000  C
  C358     1.0000 0.32633  0.19698  0.98025  Biso   1.000  C
  C359     1.0000 0.20398  0.34034  0.64691  Biso   1.000  C
  C360     1.0000 0.46969  0.46268  0.31358  Biso   1.000  C
  C361     1.0000 0.34150  0.19719  0.98789  Biso   1.000  C
  C362     1.0000 0.18903  0.32517  0.65456  Biso   1.000  C
  C363     1.0000 0.46947  0.47764  0.32123  Biso   1.000  C
  C364     1.0000 0.00862  0.51649  0.22585  Biso   1.000  C
  C365     1.0000 0.50787  0.99138  0.22585  Biso   1.000  C
  C366     1.0000 0.48351  0.49213  0.22585  Biso   1.000  C
  C367     1.0000 0.01484  0.50688  0.30963  Biso   1.000  C
  C368     1.0000 0.49204  0.98516  0.30963  Biso   1.000  C
  C369     1.0000 0.49312  0.50796  0.30963  Biso   1.000  C
  C370     1.0000 0.01287  0.49312  0.20656  Biso   1.000  C
  C371     1.0000 0.48025  0.98713  0.20656  Biso   1.000  C
  C372     1.0000 0.50688  0.51975  0.20656  Biso   1.000  C
  C373     1.0000 0.33821  0.15480  0.69441  Biso   1.000  C
  C374     1.0000 0.48326  0.99512  0.02774  Biso   1.000  C
  C375     1.0000 0.17853  0.85008  0.36108  Biso   1.000  C
  C376     1.0000 0.33710  0.14012  0.59686  Biso   1.000  C
  C377     1.0000 0.46969  0.99623  0.93019  Biso   1.000  C
  C378     1.0000 0.19321  0.86364  0.26353  Biso   1.000  C
  C379     1.0000 0.35137  0.13905  0.55613  Biso   1.000  C
  C380     1.0000 0.45435  0.98197  0.88946  Biso   1.000  C
  C381     1.0000 0.19428  0.87899  0.22279  Biso   1.000  C
  C382     1.0000 0.34928  0.12505  0.45829  Biso   1.000  C
  C383     1.0000 0.44245  0.98406  0.79162  Biso   1.000  C
  C384     1.0000 0.20828  0.89089  0.12496  Biso   1.000  C
  C385     1.0000 0.33387  0.11223  0.39555  Biso   1.000  C
  C386     1.0000 0.44502  0.99946  0.72889  Biso   1.000  C
  C387     1.0000 0.22111  0.88831  0.06222  Biso   1.000  C
  C388     1.0000 0.31961  0.11323  0.43756  Biso   1.000  C
  C389     1.0000 0.46029  0.01373  0.77090  Biso   1.000  C
  C390     1.0000 0.22010  0.87304  0.10423  Biso   1.000  C
  C391     1.0000 0.32167  0.12711  0.53836  Biso   1.000  C
  C392     1.0000 0.47211  0.01167  0.87169  Biso   1.000  C
  C393     1.0000 0.20622  0.86122  0.20502  Biso   1.000  C
  C394     1.0000 0.30249  0.10040  0.37232  Biso   1.000  C
  C395     1.0000 0.46458  0.03084  0.70565  Biso   1.000  C
  C396     1.0000 0.23293  0.86875  0.03899  Biso   1.000  C
  C397     1.0000 0.33339  0.09856  0.28111  Biso   1.000  C
  C398     1.0000 0.43183  0.99994  0.61444  Biso   1.000  C
  C399     1.0000 0.23478  0.90150  0.94778  Biso   1.000  C
  C400     1.0000 0.34323  0.10180  0.11438  Biso   1.000  C
  C401     1.0000 0.42523  0.99010  0.44772  Biso   1.000  C
  C402     1.0000 0.23154  0.90810  0.78105  Biso   1.000  C
  C403     1.0000 0.34267  0.08837  0.01941  Biso   1.000  C
  C404     1.0000 0.41236  0.99066  0.35274  Biso   1.000  C
  C405     1.0000 0.24496  0.92097  0.68607  Biso   1.000  C
  C406     1.0000 0.33236  0.07178  0.07432  Biso   1.000  C
  C407     1.0000 0.40608  0.00097  0.40766  Biso   1.000  C
  C408     1.0000 0.26156  0.92725  0.74099  Biso   1.000  C
  C409     1.0000 0.32176  0.06848  0.23457  Biso   1.000  C
  C410     1.0000 0.41339  0.01157  0.56790  Biso   1.000  C
  C411     1.0000 0.26485  0.91994  0.90124  Biso   1.000  C
  C412     1.0000 0.32293  0.08203  0.33520  Biso   1.000  C
  C413     1.0000 0.42576  0.01040  0.66853  Biso   1.000  C
  C414     1.0000 0.25130  0.90757  0.00186  Biso   1.000  C
  C415     1.0000 0.30870  0.05134  0.29655  Biso   1.000  C
  C416     1.0000 0.40931  0.02463  0.62988  Biso   1.000  C
  C417     1.0000 0.28199  0.92402  0.96322  Biso   1.000  C
  C418     1.0000 0.33309  0.05894  0.95599  Biso   1.000  C
  C419     1.0000 0.39251  0.00024  0.28933  Biso   1.000  C
  C420     1.0000 0.27439  0.94082  0.62266  Biso   1.000  C
  C421     1.0000 0.33144  0.04439  0.03500  Biso   1.000  C
  C422     1.0000 0.37962  0.00189  0.36833  Biso   1.000  C
  C423     1.0000 0.28894  0.95371  0.70167  Biso   1.000  C
  C424     1.0000 0.33247  0.03233  0.92335  Biso   1.000  C
  C425     1.0000 0.36652  0.00086  0.25668  Biso   1.000  C
  C426     1.0000 0.30101  0.96681  0.59001  Biso   1.000  C
  C427     1.0000 0.33645  0.03575  0.72337  Biso   1.000  C
  C428     1.0000 0.36597  0.99689  0.05671  Biso   1.000  C
  C429     1.0000 0.29759  0.96736  0.39004  Biso   1.000  C
  C430     1.0000 0.33822  0.05049  0.64561  Biso   1.000  C
  C431     1.0000 0.37894  0.99511  0.97894  Biso   1.000  C
  C432     1.0000 0.28284  0.95440  0.31227  Biso   1.000  C
  C433     1.0000 0.33622  0.06165  0.75593  Biso   1.000  C
  C434     1.0000 0.39210  0.99711  0.08927  Biso   1.000  C
  C435     1.0000 0.27168  0.94123  0.42260  Biso   1.000  C
  C436     1.0000 0.33895  0.02481  0.59297  Biso   1.000  C
  C437     1.0000 0.35252  0.99438  0.92630  Biso   1.000  C
  C438     1.0000 0.30853  0.98081  0.25963  Biso   1.000  C
  C439     1.0000 0.35375  0.11889  0.03041  Biso   1.000  C
  C440     1.0000 0.43181  0.97958  0.36375  Biso   1.000  C
  C441     1.0000 0.21444  0.90153  0.69708  Biso   1.000  C
  C442     1.0000 0.03531  0.48585  0.94070  Biso   1.000  C
  C443     1.0000 0.45054  0.96469  0.94070  Biso   1.000  C
  C444     1.0000 0.51415  0.54946  0.94070  Biso   1.000  C
  C445     1.0000 0.66500  0.83084  0.27887  Biso   1.000  C
  C446     1.0000 0.16585  0.33500  0.27887  Biso   1.000  C
  C447     1.0000 0.16916  0.83415  0.27887  Biso   1.000  C
  C448     1.0000 0.33412  0.17822  0.71165  Biso   1.000  C
  C449     1.0000 0.17743  0.33255  0.37832  Biso   1.000  C
  C450     1.0000 0.48845  0.48924  0.04498  Biso   1.000  C
  C451     1.0000 0.65526  0.82634  0.09320  Biso   1.000  C
  C452     1.0000 0.17108  0.34474  0.09320  Biso   1.000  C
  C453     1.0000 0.17366  0.82891  0.09320  Biso   1.000  C
  C454     1.0000 0.02307  0.51023  0.50447  Biso   1.000  C
  C455     1.0000 0.48716  0.97693  0.50447  Biso   1.000  C
  C456     1.0000 0.48977  0.51284  0.50447  Biso   1.000  C
  C457     1.0000 0.35499  0.21100  0.07504  Biso   1.000  C
  C458     1.0000 0.18934  0.31167  0.74170  Biso   1.000  C
  C459     1.0000 0.45566  0.47733  0.40837  Biso   1.000  C
  C460     1.0000 0.35210  0.22285  0.16231  Biso   1.000  C
  C461     1.0000 0.20408  0.31456  0.82898  Biso   1.000  C
  C462     1.0000 0.44382  0.46259  0.49564  Biso   1.000  C
  C463     1.0000 0.03920  0.54759  0.40048  Biso   1.000  C
  C464     1.0000 0.50839  0.96080  0.40048  Biso   1.000  C
  C465     1.0000 0.45241  0.49161  0.40048  Biso   1.000  C
  C466     1.0000 0.30732  0.20826  0.01114  Biso   1.000  C
  C467     1.0000 0.23428  0.35935  0.67780  Biso   1.000  C
  C468     1.0000 0.45841  0.43239  0.34447  Biso   1.000  C
  C469     1.0000 0.34710  0.25273  0.24798  Biso   1.000  C
  C470     1.0000 0.23896  0.31957  0.91465  Biso   1.000  C
  C471     1.0000 0.41394  0.42770  0.58131  Biso   1.000  C
  C472     1.0000 0.34410  0.26369  0.35457  Biso   1.000  C
  C473     1.0000 0.25291  0.32256  0.02123  Biso   1.000  C
  C474     1.0000 0.40298  0.41375  0.68790  Biso   1.000  C
  C475     1.0000 0.36256  0.25982  0.12605  Biso   1.000  C
  C476     1.0000 0.23059  0.30410  0.79272  Biso   1.000  C
  C477     1.0000 0.40685  0.43608  0.45938  Biso   1.000  C
  C478     1.0000 0.29962  0.23576  0.52697  Biso   1.000  C
  C479     1.0000 0.26947  0.36704  0.19363  Biso   1.000  C
  C480     1.0000 0.43091  0.39720  0.86030  Biso   1.000  C
  C481     1.0000 0.32447  0.26881  0.77528  Biso   1.000  C
  C482     1.0000 0.27767  0.34219  0.44195  Biso   1.000  C
  C483     1.0000 0.39786  0.38900  0.10862  Biso   1.000  C
  C484     1.0000 0.32371  0.28119  0.87714  Biso   1.000  C
  C485     1.0000 0.29082  0.34296  0.54380  Biso   1.000  C
  C486     1.0000 0.38547  0.37584  0.21047  Biso   1.000  C
  C487     1.0000 0.32676  0.29620  0.79455  Biso   1.000  C
  C488     1.0000 0.30277  0.33990  0.46122  Biso   1.000  C
  C489     1.0000 0.37046  0.36389  0.12788  Biso   1.000  C
  C490     1.0000 0.32557  0.30807  0.92295  Biso   1.000  C
  C491     1.0000 0.31583  0.34109  0.58962  Biso   1.000  C
  C492     1.0000 0.35860  0.35084  0.25628  Biso   1.000  C
  C493     1.0000 0.32213  0.25379  0.88335  Biso   1.000  C
  C494     1.0000 0.26500  0.34454  0.55002  Biso   1.000  C
  C495     1.0000 0.41287  0.40167  0.21669  Biso   1.000  C
  H289     1.0000 0.33403  0.28845  0.33763  Biso   1.000  H
  H290     1.0000 0.28775  0.33263  0.00430  Biso   1.000  H
  H291     1.0000 0.37822  0.37892  0.67097  Biso   1.000  H
  H292     1.0000 0.31102  0.21801  0.35923  Biso   1.000  H
  H293     1.0000 0.24032  0.35564  0.02590  Biso   1.000  H
  H294     1.0000 0.44866  0.42635  0.69257  Biso   1.000  H
  H295     1.0000 0.31600  0.18655  0.90929  Biso   1.000  H
  H296     1.0000 0.20388  0.35067  0.57596  Biso   1.000  H
  H297     1.0000 0.48012  0.46278  0.24263  Biso   1.000  H
  H298     1.0000 0.01740  0.48555  0.27205  Biso   1.000  H
  H299     1.0000 0.46816  0.98260  0.27205  Biso   1.000  H
  H300     1.0000 0.51445  0.53184  0.27205  Biso   1.000  H
  H301     1.0000 0.36020  0.12417  0.42567  Biso   1.000  H
  H302     1.0000 0.43064  0.97313  0.75900  Biso   1.000  H
  H303     1.0000 0.20916  0.90270  0.09234  Biso   1.000  H
  H304     1.0000 0.64407  0.79465  0.23739  Biso   1.000  H
  H305     1.0000 0.15058  0.35593  0.23739  Biso   1.000  H
  H306     1.0000 0.20535  0.84942  0.23739  Biso   1.000  H
  H307     1.0000 0.30281  0.09489  0.23409  Biso   1.000  H
  H308     1.0000 0.45875  0.03053  0.56742  Biso   1.000  H
  H309     1.0000 0.23845  0.87459  0.90075  Biso   1.000  H
  H310     1.0000 0.62792  0.77258  0.02339  Biso   1.000  H
  H311     1.0000 0.14467  0.37208  0.02339  Biso   1.000  H
  H312     1.0000 0.22742  0.85533  0.02339  Biso   1.000  H
  H313     1.0000 0.29645  0.09023  0.47653  Biso   1.000  H
  H314     1.0000 0.46044  0.03688  0.80986  Biso   1.000  H
  H315     1.0000 0.24311  0.87289  0.14320  Biso   1.000  H
  H316     1.0000 0.35064  0.09093  0.89484  Biso   1.000  H
  H317     1.0000 0.40695  0.98269  0.22817  Biso   1.000  H
  H318     1.0000 0.24240  0.92638  0.56151  Biso   1.000  H
  H319     1.0000 0.31510  0.07957  0.46104  Biso   1.000  H
  H320     1.0000 0.43113  0.01823  0.79437  Biso   1.000  H
  H321     1.0000 0.25377  0.90220  0.12770  Biso   1.000  H
  H322     1.0000 0.30382  0.04282  0.17406  Biso   1.000  H
  H323     1.0000 0.40567  0.02951  0.50739  Biso   1.000  H
  H324     1.0000 0.29051  0.92766  0.84072  Biso   1.000  H
  H325     1.0000 0.29839  0.05182  0.36577  Biso   1.000  H
  H326     1.0000 0.42009  0.03494  0.69910  Biso   1.000  H
  H327     1.0000 0.28151  0.91324  0.03243  Biso   1.000  H
  H328     1.0000 0.31341  0.04592  0.40196  Biso   1.000  H
  H329     1.0000 0.39917  0.01992  0.73529  Biso   1.000  H
  H330     1.0000 0.28742  0.93416  0.06863  Biso   1.000  H
  H331     1.0000 0.32943  0.04188  0.18818  Biso   1.000  H
  H332     1.0000 0.37912  0.00391  0.52151  Biso   1.000  H
  H333     1.0000 0.29145  0.95421  0.85484  Biso   1.000  H
  H334     1.0000 0.34122  0.05286  0.49342  Biso   1.000  H
  H335     1.0000 0.37831  0.99211  0.82676  Biso   1.000  H
  H336     1.0000 0.28047  0.95502  0.16009  Biso   1.000  H
  H337     1.0000 0.33696  0.07248  0.68780  Biso   1.000  H
  H338     1.0000 0.40218  0.99637  0.02113  Biso   1.000  H
  H339     1.0000 0.26086  0.93115  0.35447  Biso   1.000  H
  H340     1.0000 0.34868  0.12694  0.06475  Biso   1.000  H
  H341     1.0000 0.44493  0.98465  0.39808  Biso   1.000  H
  H342     1.0000 0.20639  0.88840  0.73141  Biso   1.000  H
  H343     1.0000 0.35434  0.11820  0.87307  Biso   1.000  H
  H344     1.0000 0.43052  0.97899  0.20640  Biso   1.000  H
  H345     1.0000 0.21514  0.90281  0.53973  Biso   1.000  H
  H346     1.0000 0.36649  0.12501  0.08539  Biso   1.000  H
  H347     1.0000 0.42518  0.96684  0.41873  Biso   1.000  H
  H348     1.0000 0.20832  0.90815  0.75206  Biso   1.000  H
  H349     1.0000 0.03661  0.49816  0.92990  Biso   1.000  H
  H350     1.0000 0.46155  0.96339  0.92990  Biso   1.000  H
  H351     1.0000 0.50184  0.53845  0.92990  Biso   1.000  H
  H352     1.0000 0.04440  0.48538  0.84483  Biso   1.000  H
  H353     1.0000 0.44098  0.95560  0.84483  Biso   1.000  H
  H354     1.0000 0.51462  0.55902  0.84483  Biso   1.000  H
  H355     1.0000 0.03864  0.48456  0.08903  Biso   1.000  H
  H356     1.0000 0.44592  0.96136  0.08903  Biso   1.000  H
  H357     1.0000 0.51544  0.55408  0.08903  Biso   1.000  H
  H358     1.0000 0.32969  0.18584  0.64531  Biso   1.000  H
  H359     1.0000 0.18948  0.33697  0.31197  Biso   1.000  H
  H360     1.0000 0.48083  0.47719  0.97864  Biso   1.000  H
  H361     1.0000 0.65878  0.81956  0.99334  Biso   1.000  H
  H362     1.0000 0.16078  0.34122  0.99334  Biso   1.000  H
  H363     1.0000 0.18044  0.83922  0.99334  Biso   1.000  H
  H364     1.0000 0.65683  0.83743  0.01949  Biso   1.000  H
  H365     1.0000 0.18060  0.34316  0.01949  Biso   1.000  H
  H366     1.0000 0.16257  0.81940  0.01949  Biso   1.000  H
  H367     1.0000 0.64196  0.81841  0.12205  Biso   1.000  H
  H368     1.0000 0.17645  0.35803  0.12205  Biso   1.000  H
  H369     1.0000 0.18159  0.82355  0.12205  Biso   1.000  H
  H370     1.0000 0.01943  0.51726  0.59885  Biso   1.000  H
  H371     1.0000 0.49783  0.98057  0.59885  Biso   1.000  H
  H372     1.0000 0.48274  0.50217  0.59885  Biso   1.000  H
  H373     1.0000 0.03660  0.51730  0.49085  Biso   1.000  H
  H374     1.0000 0.48070  0.96340  0.49085  Biso   1.000  H
  H375     1.0000 0.48270  0.51930  0.49085  Biso   1.000  H
  H376     1.0000 0.01995  0.49861  0.57745  Biso   1.000  H
  H377     1.0000 0.47866  0.98005  0.57745  Biso   1.000  H
  H378     1.0000 0.50139  0.52134  0.57745  Biso   1.000  H
  H379     1.0000 0.36236  0.23301  0.23732  Biso   1.000  H
  H380     1.0000 0.20398  0.30431  0.90399  Biso   1.000  H
  H381     1.0000 0.43366  0.46269  0.57066  Biso   1.000  H
  H382     1.0000 0.04065  0.54004  0.28983  Biso   1.000  H
  H383     1.0000 0.49939  0.95935  0.28983  Biso   1.000  H
  H384     1.0000 0.45996  0.50061  0.28983  Biso   1.000  H
  H385     1.0000 0.04319  0.54499  0.53859  Biso   1.000  H
  H386     1.0000 0.50180  0.95681  0.53859  Biso   1.000  H
  H387     1.0000 0.45501  0.49820  0.53859  Biso   1.000  H
  H388     1.0000 0.04773  0.56063  0.36640  Biso   1.000  H
  H389     1.0000 0.51291  0.95227  0.36640  Biso   1.000  H
  H390     1.0000 0.43937  0.48709  0.36640  Biso   1.000  H
  H391     1.0000 0.30825  0.22043  0.01104  Biso   1.000  H
  H392     1.0000 0.24551  0.35841  0.67771  Biso   1.000  H
  H393     1.0000 0.44624  0.42116  0.34437  Biso   1.000  H
  H394     1.0000 0.63109  0.86722  0.78325  Biso   1.000  H
  H395     1.0000 0.23613  0.36891  0.78325  Biso   1.000  H
  H396     1.0000 0.13278  0.76387  0.78325  Biso   1.000  H
  H397     1.0000 0.30283  0.20259  0.86925  Biso   1.000  H
  H398     1.0000 0.23309  0.36383  0.53591  Biso   1.000  H
  H399     1.0000 0.46407  0.43357  0.20258  Biso   1.000  H
  H400     1.0000 0.35353  0.27671  0.35598  Biso   1.000  H
  H401     1.0000 0.25651  0.31313  0.02265  Biso   1.000  H
  H402     1.0000 0.38995  0.41016  0.68932  Biso   1.000  H
  H403     1.0000 0.36076  0.25227  0.99755  Biso   1.000  H
  H404     1.0000 0.22485  0.30590  0.66421  Biso   1.000  H
  H405     1.0000 0.41439  0.44182  0.33088  Biso   1.000  H
  H406     1.0000 0.37315  0.26066  0.20526  Biso   1.000  H
  H407     1.0000 0.22084  0.29351  0.87193  Biso   1.000  H
  H408     1.0000 0.40600  0.44582  0.53860  Biso   1.000  H
  H409     1.0000 0.36605  0.27236  0.07919  Biso   1.000  H
  H410     1.0000 0.23964  0.30061  0.74586  Biso   1.000  H
  H411     1.0000 0.39430  0.42702  0.41252  Biso   1.000  H
  H412     1.0000 0.29789  0.24570  0.58455  Biso   1.000  H
  H413     1.0000 0.28115  0.36878  0.25121  Biso   1.000  H
  H414     1.0000 0.42097  0.38552  0.91788  Biso   1.000  H
  H415     1.0000 0.29661  0.22654  0.64112  Biso   1.000  H
  H416     1.0000 0.26326  0.37006  0.30778  Biso   1.000  H
  H417     1.0000 0.44013  0.40340  0.97445  Biso   1.000  H
  H418     1.0000 0.29057  0.22966  0.41097  Biso   1.000  H
  H419     1.0000 0.27243  0.37610  0.07764  Biso   1.000  H
  H420     1.0000 0.43700  0.39424  0.74430  Biso   1.000  H
  H421     1.0000 0.32086  0.27954  0.03016  Biso   1.000  H
  H422     1.0000 0.29201  0.34581  0.69682  Biso   1.000  H
  H423     1.0000 0.38713  0.37466  0.36349  Biso   1.000  H
  H424     1.0000 0.32888  0.24826  0.81727  Biso   1.000  H
  H425     1.0000 0.25272  0.33779  0.48394  Biso   1.000  H
  H426     1.0000 0.41840  0.41395  0.15061  Biso   1.000  H
  H427     1.0000 0.30905  0.24414  0.88992  Biso   1.000  H
  H428     1.0000 0.26842  0.35761  0.55659  Biso   1.000  H
  H429     1.0000 0.42253  0.39825  0.22325  Biso   1.000  H
  H430     1.0000 0.32639  0.25705  0.03222  Biso   1.000  H
  H431     1.0000 0.26400  0.34028  0.69889  Biso   1.000  H
  H432     1.0000 0.40962  0.40267  0.36555  Biso   1.000  H
