# Supplementary material for: In silico design and screening of hypothetical MOF-74 analogs and their experimental synthesis
Source: Chem Sci. 2016 Jun 21;7(9):6263–72. doi: 10.1039/c6sc01477a (PMC6024208; doi:10.1039/c6sc01477a)
Supplement: Supplementary file 1 [file SC-007-C6SC01477A-s001.zip › analogs/162_all_conf_233_1_full_symm.cif]

data_image0
_cell_length_a       49.2059
_cell_length_b       49.2059
_cell_length_c       6.7861
_cell_angle_alpha    90
_cell_angle_beta     90
_cell_angle_gamma    120

_symmetry_space_group_name_H-M    "P 1"
_symmetry_int_tables_number       1

loop_
  _symmetry_equiv_pos_as_xyz
  'x, y, z'

loop_
  _atom_site_label
  _atom_site_occupancy
  _atom_site_fract_x
  _atom_site_fract_y
  _atom_site_fract_z
  _atom_site_thermal_displace_type
  _atom_site_B_iso_or_equiv
  _atom_site_type_symbol
  O1       1.0000 0.96543  0.61014  0.36780  Biso   1.000  O
  O2       1.0000 0.99151  0.64644  0.13445  Biso   1.000  O
  O3       1.0000 0.00002  0.62640  0.78059  Biso   1.000  O
  Mg1      1.0000 0.02444  0.67069  0.91685  Biso   1.000  Mg
  O4       1.0000 0.97267  0.36426  0.00711  Biso   1.000  O
  O5       1.0000 0.99547  0.34938  0.77914  Biso   1.000  O
  O6       1.0000 0.00600  0.37467  0.41529  Biso   1.000  O
  Mg2      1.0000 0.02478  0.35102  0.54803  Biso   1.000  Mg
  F1       1.0000 0.71562  0.85130  0.98214  Biso   1.000  F
  C1       1.0000 0.70026  0.83633  0.15154  Biso   1.000  C
  C2       1.0000 0.67888  0.84394  0.23928  Biso   1.000  C
  N1       1.0000 0.00693  0.53290  0.81663  Biso   1.000  N
  C3       1.0000 0.99542  0.55136  0.90044  Biso   1.000  C
  C4       1.0000 0.00037  0.57824  0.79715  Biso   1.000  C
  C5       1.0000 0.99342  0.60023  0.88171  Biso   1.000  C
  C6       1.0000 0.98095  0.59433  0.07783  Biso   1.000  C
  C7       1.0000 0.97369  0.56584  0.17014  Biso   1.000  C
  C8       1.0000 0.98027  0.54427  0.08538  Biso   1.000  C
  C9       1.0000 0.97847  0.61766  0.19856  Biso   1.000  C
  N2       1.0000 0.33072  0.16254  0.73821  Biso   1.000  N
  C10      1.0000 0.00439  0.47469  0.14887  Biso   1.000  C
  N3       1.0000 0.98858  0.46142  0.32334  Biso   1.000  N
  C11      1.0000 0.98734  0.43731  0.44020  Biso   1.000  C
  C12      1.0000 0.99791  0.41734  0.37493  Biso   1.000  C
  C13      1.0000 0.99633  0.39341  0.49585  Biso   1.000  C
  C14      1.0000 0.98456  0.38997  0.69274  Biso   1.000  C
  C15      1.0000 0.97327  0.41003  0.75304  Biso   1.000  C
  C16      1.0000 0.97416  0.43302  0.63118  Biso   1.000  C
  C17      1.0000 0.98384  0.36685  0.83366  Biso   1.000  C
  N4       1.0000 0.02444  0.46633  0.07497  Biso   1.000  N
  C18      1.0000 0.70552  0.81418  0.23978  Biso   1.000  C
  H1       1.0000 0.01962  0.54183  0.69094  Biso   1.000  H
  H2       1.0000 0.01116  0.58360  0.65165  Biso   1.000  H
  H3       1.0000 0.96342  0.56165  0.31672  Biso   1.000  H
  H4       1.0000 0.30860  0.18957  0.82733  Biso   1.000  H
  H5       1.0000 0.30932  0.13797  0.03880  Biso   1.000  H
  H6       1.0000 0.00764  0.41984  0.22857  Biso   1.000  H
  H7       1.0000 0.96399  0.40705  0.90188  Biso   1.000  H
  H8       1.0000 0.29882  0.11487  0.35015  Biso   1.000  H
  H9       1.0000 0.72175  0.80782  0.17355  Biso   1.000  H
  O7       1.0000 0.05653  0.68862  0.70113  Biso   1.000  O
  O8       1.0000 0.02023  0.67841  0.46779  Biso   1.000  O
  O9       1.0000 0.04027  0.70695  0.11392  Biso   1.000  O
  Mg3      1.0000 0.99598  0.68708  0.25019  Biso   1.000  Mg
  O10      1.0000 0.96908  0.27507  0.67377  Biso   1.000  O
  O11      1.0000 0.98395  0.31275  0.44580  Biso   1.000  O
  O12      1.0000 0.95867  0.29800  0.08196  Biso   1.000  O
  Mg4      1.0000 0.98232  0.34042  0.21470  Biso   1.000  Mg
  F2       1.0000 0.14870  0.86431  0.98214  Biso   1.000  F
  C19      1.0000 0.16367  0.86393  0.15154  Biso   1.000  C
  C20      1.0000 0.15606  0.83493  0.23928  Biso   1.000  C
  N5       1.0000 0.13377  0.80736  0.14996  Biso   1.000  N
  C21      1.0000 0.11531  0.77739  0.23377  Biso   1.000  C
  C22      1.0000 0.08843  0.75546  0.13048  Biso   1.000  C
  C23      1.0000 0.06644  0.72652  0.21504  Biso   1.000  C
  C24      1.0000 0.07234  0.71995  0.41116  Biso   1.000  C
  C25      1.0000 0.10083  0.74118  0.50347  Biso   1.000  C
  C26      1.0000 0.12240  0.76933  0.41871  Biso   1.000  C
  C27      1.0000 0.04901  0.69414  0.53189  Biso   1.000  C
  N6       1.0000 0.83746  0.16818  0.73821  Biso   1.000  N
  C28      1.0000 0.85864  0.19636  0.81554  Biso   1.000  C
  N7       1.0000 0.87191  0.19382  0.99001  Biso   1.000  N
  C29      1.0000 0.89602  0.21669  0.10687  Biso   1.000  C
  C30      1.0000 0.91600  0.24724  0.04159  Biso   1.000  C
  C31      1.0000 0.93993  0.26959  0.16252  Biso   1.000  C
  C32      1.0000 0.94336  0.26125  0.35940  Biso   1.000  C
  C33      1.0000 0.92330  0.22990  0.41970  Biso   1.000  C
  C34      1.0000 0.90031  0.20780  0.29785  Biso   1.000  C
  C35      1.0000 0.96648  0.28365  0.50033  Biso   1.000  C
  N8       1.0000 0.86700  0.22477  0.74164  Biso   1.000  N
  C36      1.0000 0.18582  0.89134  0.23978  Biso   1.000  C
  H10      1.0000 0.12483  0.81111  0.02428  Biso   1.000  H
  H11      1.0000 0.08306  0.76089  0.98498  Biso   1.000  H
  H12      1.0000 0.10502  0.73510  0.65006  Biso   1.000  H
  H13      1.0000 0.81043  0.11902  0.82733  Biso   1.000  H
  H14      1.0000 0.86203  0.17135  0.03880  Biso   1.000  H
  H15      1.0000 0.91350  0.25446  0.89524  Biso   1.000  H
  H16      1.0000 0.92628  0.22360  0.56855  Biso   1.000  H
  H17      1.0000 0.88513  0.18395  0.35015  Biso   1.000  H
  H18      1.0000 0.19218  0.91392  0.17355  Biso   1.000  H
  O13      1.0000 0.97804  0.70124  0.03447  Biso   1.000  O
  O14      1.0000 0.98826  0.67515  0.80112  Biso   1.000  O
  O15      1.0000 0.95971  0.66665  0.44726  Biso   1.000  O
  Mg5      1.0000 0.97959  0.64223  0.58352  Biso   1.000  Mg
  O16      1.0000 0.05826  0.36067  0.34044  Biso   1.000  O
  O17      1.0000 0.02059  0.33787  0.11247  Biso   1.000  O
  O18      1.0000 0.03534  0.32733  0.74862  Biso   1.000  O
  Mg6      1.0000 0.99291  0.30856  0.88136  Biso   1.000  Mg
  F3       1.0000 0.13569  0.28438  0.98214  Biso   1.000  F
  C37      1.0000 0.13607  0.29974  0.15154  Biso   1.000  C
  C38      1.0000 0.16507  0.32112  0.23928  Biso   1.000  C
  N9       1.0000 0.85930  0.65973  0.48329  Biso   1.000  N
  C39      1.0000 0.88927  0.67124  0.56711  Biso   1.000  C
  C40      1.0000 0.91121  0.66630  0.46382  Biso   1.000  C
  C41      1.0000 0.94015  0.67325  0.54838  Biso   1.000  C
  C42      1.0000 0.94671  0.68572  0.74449  Biso   1.000  C
  C43      1.0000 0.92549  0.69298  0.83680  Biso   1.000  C
  C44      1.0000 0.89733  0.68639  0.75204  Biso   1.000  C
  C45      1.0000 0.97252  0.68819  0.86522  Biso   1.000  C
  N10      1.0000 0.83182  0.66928  0.73821  Biso   1.000  N
  C46      1.0000 0.13697  0.32895  0.48221  Biso   1.000  C
  N11      1.0000 0.13951  0.34475  0.65668  Biso   1.000  N
  C47      1.0000 0.11665  0.34600  0.77353  Biso   1.000  C
  C48      1.0000 0.08609  0.33542  0.70826  Biso   1.000  C
  C49      1.0000 0.06375  0.33700  0.82918  Biso   1.000  C
  C50      1.0000 0.07208  0.34877  0.02607  Biso   1.000  C
  C51      1.0000 0.10343  0.36006  0.08637  Biso   1.000  C
  C52      1.0000 0.12553  0.35917  0.96451  Biso   1.000  C
  C53      1.0000 0.04969  0.34950  0.16700  Biso   1.000  C
  N12      1.0000 0.10857  0.30890  0.40830  Biso   1.000  N
  C54      1.0000 0.10866  0.29448  0.23978  Biso   1.000  C
  H19      1.0000 0.85555  0.64705  0.35761  Biso   1.000  H
  H20      1.0000 0.90578  0.65550  0.31831  Biso   1.000  H
  H21      1.0000 0.93157  0.70325  0.98339  Biso   1.000  H
  H22      1.0000 0.88098  0.69140  0.82733  Biso   1.000  H
  H23      1.0000 0.82865  0.69068  0.03880  Biso   1.000  H
  H24      1.0000 0.07887  0.32570  0.56190  Biso   1.000  H
  H25      1.0000 0.10973  0.36934  0.23521  Biso   1.000  H
  H26      1.0000 0.81605  0.70118  0.35015  Biso   1.000  H
  H27      1.0000 0.08608  0.27825  0.17355  Biso   1.000  H
  O19      1.0000 0.63210  0.94347  0.70113  Biso   1.000  O
  O20      1.0000 0.65818  0.97977  0.46779  Biso   1.000  O
  O21      1.0000 0.66669  0.95973  0.11392  Biso   1.000  O
  Mg7      1.0000 0.69110  0.00402  0.25019  Biso   1.000  Mg
  O22      1.0000 0.63933  0.69759  0.34044  Biso   1.000  O
  O23      1.0000 0.66213  0.68272  0.11247  Biso   1.000  O
  O24      1.0000 0.67267  0.70800  0.74862  Biso   1.000  O
  Mg8      1.0000 0.69144  0.68435  0.88136  Biso   1.000  Mg
  F4       1.0000 0.38229  0.18464  0.31547  Biso   1.000  F
  C55      1.0000 0.36693  0.16967  0.48487  Biso   1.000  C
  C56      1.0000 0.34554  0.17727  0.57262  Biso   1.000  C
  N13      1.0000 0.67360  0.86623  0.14996  Biso   1.000  N
  C57      1.0000 0.66209  0.88469  0.23377  Biso   1.000  C
  C58      1.0000 0.66704  0.91157  0.13048  Biso   1.000  C
  C59      1.0000 0.66009  0.93356  0.21504  Biso   1.000  C
  C60      1.0000 0.64762  0.92766  0.41116  Biso   1.000  C
  C61      1.0000 0.64036  0.89917  0.50347  Biso   1.000  C
  C62      1.0000 0.64694  0.87760  0.41871  Biso   1.000  C
  C63      1.0000 0.64514  0.95099  0.53189  Biso   1.000  C
  N14      1.0000 0.99739  0.49587  0.07154  Biso   1.000  N
  C64      1.0000 0.67105  0.80802  0.48221  Biso   1.000  C
  N15      1.0000 0.65525  0.79476  0.65668  Biso   1.000  N
  C65      1.0000 0.65400  0.77065  0.77353  Biso   1.000  C
  C66      1.0000 0.66458  0.75067  0.70826  Biso   1.000  C
  C67      1.0000 0.66300  0.72674  0.82918  Biso   1.000  C
  C68      1.0000 0.65123  0.72330  0.02607  Biso   1.000  C
  C69      1.0000 0.63994  0.74336  0.08637  Biso   1.000  C
  C70      1.0000 0.64083  0.76635  0.96451  Biso   1.000  C
  C71      1.0000 0.65050  0.70019  0.16700  Biso   1.000  C
  N16      1.0000 0.69110  0.79967  0.40830  Biso   1.000  N
  C72      1.0000 0.37218  0.14751  0.57311  Biso   1.000  C
  H28      1.0000 0.68628  0.87517  0.02428  Biso   1.000  H
  H29      1.0000 0.67783  0.91694  0.98498  Biso   1.000  H
  H30      1.0000 0.63009  0.89498  0.65006  Biso   1.000  H
  H31      1.0000 0.97526  0.52290  0.16066  Biso   1.000  H
  H32      1.0000 0.97598  0.47130  0.37213  Biso   1.000  H
  H33      1.0000 0.67430  0.75317  0.56190  Biso   1.000  H
  H34      1.0000 0.63066  0.74039  0.23521  Biso   1.000  H
  H35      1.0000 0.96549  0.44820  0.68348  Biso   1.000  H
  H36      1.0000 0.38842  0.14116  0.50688  Biso   1.000  H
  O25      1.0000 0.72320  0.02196  0.03447  Biso   1.000  O
  O26      1.0000 0.68690  0.01174  0.80112  Biso   1.000  O
  O27      1.0000 0.70694  0.04029  0.44726  Biso   1.000  O
  Mg9      1.0000 0.66265  0.02041  0.58352  Biso   1.000  Mg
  O28      1.0000 0.63574  0.60841  0.00711  Biso   1.000  O
  O29      1.0000 0.65062  0.64608  0.77914  Biso   1.000  O
  O30      1.0000 0.62533  0.63133  0.41529  Biso   1.000  O
  Mg10     1.0000 0.64898  0.67376  0.54803  Biso   1.000  Mg
  F5       1.0000 0.81536  0.19765  0.31547  Biso   1.000  F
  C73      1.0000 0.83033  0.19726  0.48487  Biso   1.000  C
  C74      1.0000 0.82273  0.16827  0.57262  Biso   1.000  C
  N17      1.0000 0.80043  0.14070  0.48329  Biso   1.000  N
  C75      1.0000 0.78197  0.11073  0.56711  Biso   1.000  C
  C76      1.0000 0.75509  0.08879  0.46382  Biso   1.000  C
  C77      1.0000 0.73310  0.05985  0.54838  Biso   1.000  C
  C78      1.0000 0.73901  0.05329  0.74449  Biso   1.000  C
  C79      1.0000 0.76749  0.07451  0.83680  Biso   1.000  C
  C80      1.0000 0.78906  0.10267  0.75204  Biso   1.000  C
  C81      1.0000 0.71567  0.02748  0.86522  Biso   1.000  C
  N18      1.0000 0.50413  0.50151  0.07154  Biso   1.000  N
  C82      1.0000 0.52531  0.52969  0.14887  Biso   1.000  C
  N19      1.0000 0.53858  0.52715  0.32334  Biso   1.000  N
  C83      1.0000 0.56269  0.55002  0.44020  Biso   1.000  C
  C84      1.0000 0.58266  0.58057  0.37493  Biso   1.000  C
  C85      1.0000 0.60659  0.60292  0.49585  Biso   1.000  C
  C86      1.0000 0.61003  0.59459  0.69274  Biso   1.000  C
  C87      1.0000 0.58997  0.56324  0.75304  Biso   1.000  C
  C88      1.0000 0.56698  0.54114  0.63118  Biso   1.000  C
  C89      1.0000 0.63315  0.61698  0.83366  Biso   1.000  C
  N20      1.0000 0.53367  0.55810  0.07497  Biso   1.000  N
  C90      1.0000 0.85249  0.22467  0.57311  Biso   1.000  C
  H37      1.0000 0.79150  0.14445  0.35761  Biso   1.000  H
  H38      1.0000 0.74973  0.09422  0.31831  Biso   1.000  H
  H39      1.0000 0.77168  0.06843  0.98339  Biso   1.000  H
  H40      1.0000 0.47710  0.45236  0.16066  Biso   1.000  H
  H41      1.0000 0.52870  0.50468  0.37213  Biso   1.000  H
  H42      1.0000 0.58016  0.58780  0.22857  Biso   1.000  H
  H43      1.0000 0.59295  0.55694  0.90188  Biso   1.000  H
  H44      1.0000 0.55180  0.51729  0.68348  Biso   1.000  H
  H45      1.0000 0.85884  0.24726  0.50688  Biso   1.000  H
  O31      1.0000 0.64471  0.03457  0.36780  Biso   1.000  O
  O32      1.0000 0.65493  0.00849  0.13445  Biso   1.000  O
  O33      1.0000 0.62638  0.99998  0.78059  Biso   1.000  O
  Mg11     1.0000 0.64625  0.97556  0.91685  Biso   1.000  Mg
  O34      1.0000 0.72493  0.69400  0.67377  Biso   1.000  O
  O35      1.0000 0.68725  0.67120  0.44580  Biso   1.000  O
  O36      1.0000 0.70200  0.66067  0.08196  Biso   1.000  O
  Mg12     1.0000 0.65958  0.64189  0.21470  Biso   1.000  Mg
  F6       1.0000 0.80235  0.61771  0.31547  Biso   1.000  F
  C91      1.0000 0.80274  0.63307  0.48487  Biso   1.000  C
  C92      1.0000 0.83173  0.65446  0.57262  Biso   1.000  C
  N21      1.0000 0.52597  0.99307  0.81663  Biso   1.000  N
  C93      1.0000 0.55594  0.00458  0.90044  Biso   1.000  C
  C94      1.0000 0.57787  0.99963  0.79715  Biso   1.000  C
  C95      1.0000 0.60681  0.00658  0.88171  Biso   1.000  C
  C96      1.0000 0.61338  0.01905  0.07783  Biso   1.000  C
  C97      1.0000 0.59215  0.02631  0.17014  Biso   1.000  C
  C98      1.0000 0.56400  0.01973  0.08538  Biso   1.000  C
  C99      1.0000 0.63919  0.02153  0.19856  Biso   1.000  C
  N22      1.0000 0.49849  0.00261  0.07154  Biso   1.000  N
  C100     1.0000 0.80364  0.66228  0.81554  Biso   1.000  C
  N23      1.0000 0.80618  0.67809  0.99001  Biso   1.000  N
  C101     1.0000 0.78331  0.67933  0.10687  Biso   1.000  C
  C102     1.0000 0.75276  0.66875  0.04159  Biso   1.000  C
  C103     1.0000 0.73041  0.67034  0.16252  Biso   1.000  C
  C104     1.0000 0.73875  0.68211  0.35940  Biso   1.000  C
  C105     1.0000 0.77010  0.69340  0.41970  Biso   1.000  C
  C106     1.0000 0.79220  0.69251  0.29785  Biso   1.000  C
  C107     1.0000 0.71635  0.68283  0.50033  Biso   1.000  C
  N24      1.0000 0.77523  0.64223  0.74164  Biso   1.000  N
  C108     1.0000 0.77533  0.62782  0.57311  Biso   1.000  C
  H46      1.0000 0.52222  0.98038  0.69094  Biso   1.000  H
  H47      1.0000 0.57244  0.98884  0.65165  Biso   1.000  H
  H48      1.0000 0.59823  0.03658  0.31672  Biso   1.000  H
  H49      1.0000 0.54764  0.02474  0.16066  Biso   1.000  H
  H50      1.0000 0.49532  0.02402  0.37213  Biso   1.000  H
  H51      1.0000 0.74554  0.65903  0.89524  Biso   1.000  H
  H52      1.0000 0.77640  0.70267  0.56855  Biso   1.000  H
  H53      1.0000 0.48271  0.03451  0.68348  Biso   1.000  H
  H54      1.0000 0.75274  0.61158  0.50688  Biso   1.000  H
  O37      1.0000 0.29876  0.27680  0.03447  Biso   1.000  O
  O38      1.0000 0.32485  0.31310  0.80112  Biso   1.000  O
  O39      1.0000 0.33335  0.29306  0.44726  Biso   1.000  O
  Mg13     1.0000 0.35777  0.33735  0.58352  Biso   1.000  Mg
  O40      1.0000 0.30600  0.03092  0.67377  Biso   1.000  O
  O41      1.0000 0.32880  0.01605  0.44580  Biso   1.000  O
  O42      1.0000 0.33933  0.04133  0.08196  Biso   1.000  O
  Mg14     1.0000 0.35811  0.01768  0.21470  Biso   1.000  Mg
  F7       1.0000 0.04895  0.51797  0.64880  Biso   1.000  F
  C109     1.0000 0.03360  0.50300  0.81821  Biso   1.000  C
  C110     1.0000 0.01221  0.51061  0.90595  Biso   1.000  C
  N25      1.0000 0.34027  0.19957  0.48329  Biso   1.000  N
  C111     1.0000 0.32876  0.21803  0.56711  Biso   1.000  C
  C112     1.0000 0.33370  0.24491  0.46382  Biso   1.000  C
  C113     1.0000 0.32675  0.26690  0.54838  Biso   1.000  C
  C114     1.0000 0.31428  0.26099  0.74449  Biso   1.000  C
  C115     1.0000 0.30702  0.23251  0.83680  Biso   1.000  C
  C116     1.0000 0.31361  0.21094  0.75204  Biso   1.000  C
  C117     1.0000 0.31181  0.28433  0.86522  Biso   1.000  C
  N26      1.0000 0.66406  0.82921  0.40488  Biso   1.000  N
  C118     1.0000 0.33772  0.14136  0.81554  Biso   1.000  C
  N27      1.0000 0.32191  0.12809  0.99001  Biso   1.000  N
  C119     1.0000 0.32067  0.10398  0.10687  Biso   1.000  C
  C120     1.0000 0.33125  0.08400  0.04159  Biso   1.000  C
  C121     1.0000 0.32966  0.06007  0.16252  Biso   1.000  C
  C122     1.0000 0.31789  0.05664  0.35940  Biso   1.000  C
  C123     1.0000 0.30660  0.07670  0.41970  Biso   1.000  C
  C124     1.0000 0.30749  0.09969  0.29785  Biso   1.000  C
  C125     1.0000 0.31717  0.03352  0.50033  Biso   1.000  C
  N28      1.0000 0.35777  0.13300  0.74164  Biso   1.000  N
  C126     1.0000 0.03885  0.48084  0.90645  Biso   1.000  C
  H55      1.0000 0.35295  0.20850  0.35761  Biso   1.000  H
  H56      1.0000 0.34450  0.25027  0.31831  Biso   1.000  H
  H57      1.0000 0.29675  0.22832  0.98339  Biso   1.000  H
  H58      1.0000 0.64193  0.85624  0.49400  Biso   1.000  H
  H59      1.0000 0.64265  0.80463  0.70547  Biso   1.000  H
  H60      1.0000 0.34097  0.08650  0.89524  Biso   1.000  H
  H61      1.0000 0.29733  0.07372  0.56855  Biso   1.000  H
  H62      1.0000 0.63216  0.78153  0.01681  Biso   1.000  H
  H63      1.0000 0.05508  0.47449  0.84022  Biso   1.000  H
  O43      1.0000 0.38986  0.35529  0.36780  Biso   1.000  O
  O44      1.0000 0.35356  0.34507  0.13445  Biso   1.000  O
  O45      1.0000 0.37360  0.37362  0.78059  Biso   1.000  O
  Mg15     1.0000 0.32931  0.35375  0.91685  Biso   1.000  Mg
  O46      1.0000 0.30241  0.94174  0.34044  Biso   1.000  O
  O47      1.0000 0.31728  0.97941  0.11247  Biso   1.000  O
  O48      1.0000 0.29200  0.96466  0.74862  Biso   1.000  O
  Mg16     1.0000 0.31565  0.00709  0.88136  Biso   1.000  Mg
  F8       1.0000 0.48203  0.53098  0.64880  Biso   1.000  F
  C127     1.0000 0.49700  0.53059  0.81821  Biso   1.000  C
  C128     1.0000 0.48939  0.50160  0.90595  Biso   1.000  C
  N29      1.0000 0.46710  0.47403  0.81663  Biso   1.000  N
  C129     1.0000 0.44864  0.44406  0.90044  Biso   1.000  C
  C130     1.0000 0.42176  0.42213  0.79715  Biso   1.000  C
  C131     1.0000 0.39977  0.39319  0.88171  Biso   1.000  C
  C132     1.0000 0.40567  0.38662  0.07783  Biso   1.000  C
  C133     1.0000 0.43416  0.40785  0.17014  Biso   1.000  C
  C134     1.0000 0.45573  0.43600  0.08538  Biso   1.000  C
  C135     1.0000 0.38234  0.36081  0.19856  Biso   1.000  C
  N30      1.0000 0.17079  0.83485  0.40488  Biso   1.000  N
  C136     1.0000 0.19198  0.86303  0.48221  Biso   1.000  C
  N31      1.0000 0.20524  0.86049  0.65668  Biso   1.000  N
  C137     1.0000 0.22935  0.88335  0.77353  Biso   1.000  C
  C138     1.0000 0.24933  0.91391  0.70826  Biso   1.000  C
  C139     1.0000 0.27326  0.93625  0.82918  Biso   1.000  C
  C140     1.0000 0.27670  0.92792  0.02607  Biso   1.000  C
  C141     1.0000 0.25664  0.89657  0.08637  Biso   1.000  C
  C142     1.0000 0.23365  0.87447  0.96451  Biso   1.000  C
  C143     1.0000 0.29981  0.95031  0.16700  Biso   1.000  C
  N32      1.0000 0.20033  0.89143  0.40830  Biso   1.000  N
  C144     1.0000 0.51916  0.55800  0.90645  Biso   1.000  C
  H64      1.0000 0.45817  0.47778  0.69094  Biso   1.000  H
  H65      1.0000 0.41640  0.42756  0.65165  Biso   1.000  H
  H66      1.0000 0.43835  0.40177  0.31672  Biso   1.000  H
  H67      1.0000 0.14376  0.78569  0.49400  Biso   1.000  H
  H68      1.0000 0.19537  0.83801  0.70547  Biso   1.000  H
  H69      1.0000 0.24683  0.92113  0.56190  Biso   1.000  H
  H70      1.0000 0.25961  0.89027  0.23521  Biso   1.000  H
  H71      1.0000 0.21847  0.85062  0.01681  Biso   1.000  H
  H72      1.0000 0.52551  0.58059  0.84022  Biso   1.000  H
  O49      1.0000 0.31138  0.36790  0.70113  Biso   1.000  O
  O50      1.0000 0.32159  0.34182  0.46779  Biso   1.000  O
  O51      1.0000 0.29305  0.33331  0.11392  Biso   1.000  O
  Mg17     1.0000 0.31292  0.30890  0.25019  Biso   1.000  Mg
  O52      1.0000 0.39159  0.02733  0.00711  Biso   1.000  O
  O53      1.0000 0.35392  0.00453  0.77914  Biso   1.000  O
  O54      1.0000 0.36867  0.99400  0.41529  Biso   1.000  O
  Mg18     1.0000 0.32624  0.97522  0.54803  Biso   1.000  Mg
  F9       1.0000 0.46902  0.95105  0.64880  Biso   1.000  F
  C145     1.0000 0.46941  0.96640  0.81821  Biso   1.000  C
  C146     1.0000 0.49840  0.98779  0.90595  Biso   1.000  C
  N33      1.0000 0.19264  0.32640  0.14996  Biso   1.000  N
  C147     1.0000 0.22261  0.33791  0.23377  Biso   1.000  C
  C148     1.0000 0.24454  0.33296  0.13048  Biso   1.000  C
  C149     1.0000 0.27348  0.33991  0.21504  Biso   1.000  C
  C150     1.0000 0.28005  0.35238  0.41116  Biso   1.000  C
  C151     1.0000 0.25882  0.35964  0.50347  Biso   1.000  C
  C152     1.0000 0.23067  0.35306  0.41871  Biso   1.000  C
  C153     1.0000 0.30586  0.35486  0.53189  Biso   1.000  C
  N34      1.0000 0.16515  0.33594  0.40488  Biso   1.000  N
  C154     1.0000 0.47031  0.99561  0.14887  Biso   1.000  C
  N35      1.0000 0.47285  0.01142  0.32334  Biso   1.000  N
  C155     1.0000 0.44998  0.01266  0.44020  Biso   1.000  C
  C156     1.0000 0.41943  0.00209  0.37493  Biso   1.000  C
  C157     1.0000 0.39708  0.00367  0.49585  Biso   1.000  C
  C158     1.0000 0.40541  0.01544  0.69274  Biso   1.000  C
  C159     1.0000 0.43676  0.02673  0.75304  Biso   1.000  C
  C160     1.0000 0.45886  0.02584  0.63118  Biso   1.000  C
  C161     1.0000 0.38302  0.01616  0.83366  Biso   1.000  C
  N36      1.0000 0.44190  0.97556  0.07497  Biso   1.000  N
  C162     1.0000 0.44200  0.96115  0.90645  Biso   1.000  C
  H73      1.0000 0.18889  0.31372  0.02428  Biso   1.000  H
  H74      1.0000 0.23911  0.32217  0.98498  Biso   1.000  H
  H75      1.0000 0.26490  0.36991  0.65006  Biso   1.000  H
  H76      1.0000 0.21431  0.35807  0.49400  Biso   1.000  H
  H77      1.0000 0.16199  0.35735  0.70547  Biso   1.000  H
  H78      1.0000 0.41220  0.99236  0.22857  Biso   1.000  H
  H79      1.0000 0.44306  0.03601  0.90188  Biso   1.000  H
  H80      1.0000 0.14938  0.36784  0.01681  Biso   1.000  H
  H81      1.0000 0.41941  0.94492  0.84022  Biso   1.000  H
