# Supplementary material for: In silico design and screening of hypothetical MOF-74 analogs and their experimental synthesis
Source: Chem Sci. 2016 Jun 21;7(9):6263–72. doi: 10.1039/c6sc01477a (PMC6024208; doi:10.1039/c6sc01477a)
Supplement: Supplementary file 1 [file SC-007-C6SC01477A-s001.zip › analogs/187_all_conf_768_1_full_symm.def]

#number of pseudo atoms
48
#type        print   as   scat      mass       charge          B-factor   radii  connectivity
UNIT         no      H       H      1.0        1.0             1.0        1.0    0
C_co2        yes     C       C      12.0107    0.6512          1.0        1.0    0
O_co2        yes     O       O      15.9994   -0.3256          1.0        1.0    0
N_n2         yes     N       N      14.00674  -0.482           1.0        0.7    0
N_com        no      N       N      0.0        0.964           1.0        0.7    0
Mof_Ob    yes       O         O         15.999    -0.7214   1.0       1.52      0         
Mof_Oa    yes       O         O         15.999    -0.90939  1.0       1.52      0         
Mof_Oc    yes       O         O         15.999    -0.94503  1.0       1.52      0         
Mof_Mg    yes       Mg        Mg        24.305    1.63852   1.0       1.73      0         
Mof_Ob_a  yes       O         O         15.999    -0.72183  1.0       1.52      0         
Mof_Oa_a  yes       O         O         15.999    -0.91104  1.0       1.52      0         
Mof_Oc_a  yes       O         O         15.999    -0.95138  1.0       1.52      0         
Mof_Mg_a  yes       Mg        Mg        24.305    1.6386    1.0       1.73      0         
Mof_Cc    yes       C         C         12.011    0.5346    1.0       1.7       0         
Mof_Cb    yes       C         C         12.011    -0.29892  1.0       1.7       0         
C         yes       C         C         12.011    -0.21523  1.0       1.7       0         
C_a       yes       C         C         12.011    0.16939   1.0       1.7       0         
C_b       yes       C         C         12.011    -0.16664  1.0       1.7       0         
Mof_Cd    yes       C         C         12.011    -0.29404  1.0       1.7       0         
C_c       yes       C         C         12.011    -0.19604  1.0       1.7       0         
C_d       yes       C         C         12.011    -0.25282  1.0       1.7       0         
C_e       yes       C         C         12.011    0.47069   1.0       1.7       0         
C_f       yes       C         C         12.011    -0.59281  1.0       1.7       0         
C_g       yes       C         C         12.011    0.59749   1.0       1.7       0         
O         yes       O         O         15.999    -0.54874  1.0       1.52      0         
C_h       yes       C         C         12.011    -0.24446  1.0       1.7       0         
C_i       yes       C         C         12.011    -0.23834  1.0       1.7       0         
C_j       yes       C         C         12.011    0.20835   1.0       1.7       0         
C_k       yes       C         C         12.011    -0.22111  1.0       1.7       0         
Mof_Cb_a  yes       C         C         12.011    -0.29126  1.0       1.7       0         
Mof_Cc_a  yes       C         C         12.011    0.5123    1.0       1.7       0         
Mof_Cd_a  yes       C         C         12.011    -0.25822  1.0       1.7       0         
C_l       yes       C         C         12.011    -0.20747  1.0       1.7       0         
Mof_Ca    yes       C         C         12.011    0.8213    1.0       1.7       0         
O_a       yes       O         O         15.999    -0.49957  1.0       1.52      0         
Mof_Ca_a  yes       C         C         12.011    0.82656   1.0       1.7       0         
H         yes       H         H         1.008     0.18824   1.0       1.09      0         
H_a       yes       H         H         1.008     0.17649   1.0       1.09      0         
Mof_H     yes       H         H         1.008     0.1595    1.0       1.09      0         
H_b       yes       H         H         1.008     0.14775   1.0       1.09      0         
H_c       yes       H         H         1.008     0.13647   1.0       1.09      0         
H_d       yes       H         H         1.008     0.19986   1.0       1.09      0         
H_e       yes       H         H         1.008     0.17346   1.0       1.09      0         
H_f       yes       H         H         1.008     0.17365   1.0       1.09      0         
H_g       yes       H         H         1.008     0.18803   1.0       1.09      0         
Mof_H_a   yes       H         H         1.008     0.14925   1.0       1.09      0         
H_h       yes       H         H         1.008     0.18467   1.0       1.09      0         
H_i       yes       H         H         1.008     0.39061   1.0       1.09      0         
