# Supplementary material for: In silico design and screening of hypothetical MOF-74 analogs and their experimental synthesis
Source: Chem Sci. 2016 Jun 21;7(9):6263–72. doi: 10.1039/c6sc01477a (PMC6024208; doi:10.1039/c6sc01477a)
Supplement: Supplementary file 1 [file SC-007-C6SC01477A-s001.zip › analogs/285_all_conf_0_0_full_symm.cif]

data_image0
_cell_length_a       49.0313
_cell_length_b       49.0313
_cell_length_c       6.9809
_cell_angle_alpha    90
_cell_angle_beta     90
_cell_angle_gamma    120

_symmetry_space_group_name_H-M    "P 1"
_symmetry_int_tables_number       1

loop_
  _symmetry_equiv_pos_as_xyz
  'x, y, z'

loop_
  _atom_site_label
  _atom_site_occupancy
  _atom_site_fract_x
  _atom_site_fract_y
  _atom_site_fract_z
  _atom_site_thermal_displace_type
  _atom_site_B_iso_or_equiv
  _atom_site_type_symbol
  O1       1.0000 0.03430  0.32520  0.06528  Biso   1.000  O
  Mg1      1.0000 0.99088  0.30823  0.19388  Biso   1.000  Mg
  O2       1.0000 0.94446  0.64682  0.34971  Biso   1.000  O
  O3       1.0000 0.98058  0.66333  0.58319  Biso   1.000  O
  C1       1.0000 0.84414  0.66615  0.10968  Biso   1.000  C
  C2       1.0000 0.86391  0.66519  0.00583  Biso   1.000  C
  C3       1.0000 0.88643  0.66381  0.88673  Biso   1.000  C
  C4       1.0000 0.88005  0.65651  0.68918  Biso   1.000  C
  C5       1.0000 0.90231  0.65470  0.57706  Biso   1.000  C
  C6       1.0000 0.93146  0.66025  0.65174  Biso   1.000  C
  C7       1.0000 0.95293  0.65651  0.52073  Biso   1.000  C
  H1       1.0000 0.85786  0.65229  0.62853  Biso   1.000  H
  H2       1.0000 0.89766  0.64860  0.42614  Biso   1.000  H
  H3       1.0000 0.07936  0.32458  0.88559  Biso   1.000  H
  C8       1.0000 0.93842  0.66837  0.85016  Biso   1.000  C
  C9       1.0000 0.91536  0.66963  0.96359  Biso   1.000  C
  O4       1.0000 0.95757  0.29904  0.39861  Biso   1.000  O
  Mg2      1.0000 0.98402  0.34246  0.52721  Biso   1.000  Mg
  O5       1.0000 0.03569  0.72221  0.01638  Biso   1.000  O
  O6       1.0000 0.01608  0.68609  0.24986  Biso   1.000  O
  C10      1.0000 0.15534  0.82253  0.77634  Biso   1.000  C
  C11      1.0000 0.13461  0.80276  0.67250  Biso   1.000  C
  C12      1.0000 0.11071  0.78024  0.55340  Biso   1.000  C
  C13      1.0000 0.10979  0.78661  0.35585  Biso   1.000  C
  C14      1.0000 0.08572  0.76436  0.24373  Biso   1.000  C
  C15      1.0000 0.06212  0.73521  0.31841  Biso   1.000  C
  C16      1.0000 0.03691  0.71373  0.18740  Biso   1.000  C
  H4       1.0000 0.12777  0.80881  0.29519  Biso   1.000  H
  H5       1.0000 0.08427  0.76901  0.09281  Biso   1.000  H
  H6       1.0000 0.91188  0.25397  0.21893  Biso   1.000  H
  C17      1.0000 0.06328  0.72825  0.51682  Biso   1.000  C
  C18      1.0000 0.08760  0.75130  0.63026  Biso   1.000  C
  O7       1.0000 0.00814  0.37577  0.73195  Biso   1.000  O
  Mg3      1.0000 0.02510  0.34931  0.86055  Biso   1.000  Mg
  O8       1.0000 0.01985  0.63097  0.68305  Biso   1.000  O
  O9       1.0000 0.00334  0.65058  0.91652  Biso   1.000  O
  C19      1.0000 0.00052  0.51133  0.44301  Biso   1.000  C
  C20      1.0000 0.00148  0.53205  0.33916  Biso   1.000  C
  C21      1.0000 0.00286  0.55596  0.22007  Biso   1.000  C
  C22      1.0000 0.01016  0.55688  0.02252  Biso   1.000  C
  C23      1.0000 0.01197  0.58095  0.91040  Biso   1.000  C
  C24      1.0000 0.00642  0.60454  0.98507  Biso   1.000  C
  C25      1.0000 0.01015  0.62975  0.85406  Biso   1.000  C
  H7       1.0000 0.01438  0.53890  0.96186  Biso   1.000  H
  H8       1.0000 0.01807  0.58239  0.75948  Biso   1.000  H
  H9       1.0000 0.00875  0.42145  0.55226  Biso   1.000  H
  C26      1.0000 0.99830  0.60338  0.18349  Biso   1.000  C
  C27      1.0000 0.99703  0.57906  0.29693  Biso   1.000  C
  O10      1.0000 0.96570  0.67480  0.93472  Biso   1.000  O
  Mg4      1.0000 0.00912  0.69177  0.80612  Biso   1.000  Mg
  O11      1.0000 0.05554  0.35318  0.65029  Biso   1.000  O
  O12      1.0000 0.01942  0.33667  0.41681  Biso   1.000  O
  C28      1.0000 0.15586  0.33385  0.89032  Biso   1.000  C
  C29      1.0000 0.13609  0.33481  0.99417  Biso   1.000  C
  C30      1.0000 0.11357  0.33619  0.11327  Biso   1.000  C
  C31      1.0000 0.11995  0.34349  0.31082  Biso   1.000  C
  C32      1.0000 0.09769  0.34530  0.42294  Biso   1.000  C
  C33      1.0000 0.06854  0.33975  0.34826  Biso   1.000  C
  C34      1.0000 0.04707  0.34349  0.47927  Biso   1.000  C
  H10      1.0000 0.14214  0.34771  0.37147  Biso   1.000  H
  H11      1.0000 0.10234  0.35140  0.57386  Biso   1.000  H
  H12      1.0000 0.92064  0.67542  0.11441  Biso   1.000  H
  C35      1.0000 0.06158  0.33163  0.14984  Biso   1.000  C
  C36      1.0000 0.08464  0.33037  0.03641  Biso   1.000  C
  O13      1.0000 0.04243  0.70096  0.60139  Biso   1.000  O
  Mg5      1.0000 0.01598  0.65754  0.47279  Biso   1.000  Mg
  O14      1.0000 0.96431  0.27779  0.98362  Biso   1.000  O
  O15      1.0000 0.98392  0.31391  0.75014  Biso   1.000  O
  C37      1.0000 0.84466  0.17747  0.22366  Biso   1.000  C
  C38      1.0000 0.86539  0.19724  0.32750  Biso   1.000  C
  C39      1.0000 0.88929  0.21976  0.44660  Biso   1.000  C
  C40      1.0000 0.89021  0.21339  0.64415  Biso   1.000  C
  C41      1.0000 0.91428  0.23564  0.75627  Biso   1.000  C
  C42      1.0000 0.93788  0.26479  0.68159  Biso   1.000  C
  C43      1.0000 0.96309  0.28627  0.81260  Biso   1.000  C
  H13      1.0000 0.87223  0.19119  0.70481  Biso   1.000  H
  H14      1.0000 0.91573  0.23099  0.90719  Biso   1.000  H
  H15      1.0000 0.08812  0.74603  0.78107  Biso   1.000  H
  C44      1.0000 0.93672  0.27175  0.48318  Biso   1.000  C
  C45      1.0000 0.91240  0.24870  0.36974  Biso   1.000  C
  O16      1.0000 0.99186  0.62423  0.26805  Biso   1.000  O
  Mg6      1.0000 0.97490  0.65069  0.13945  Biso   1.000  Mg
  O17      1.0000 0.98015  0.36903  0.31695  Biso   1.000  O
  O18      1.0000 0.99666  0.34942  0.08348  Biso   1.000  O
  C46      1.0000 0.99948  0.48867  0.55699  Biso   1.000  C
  C47      1.0000 0.99852  0.46795  0.66084  Biso   1.000  C
  C48      1.0000 0.99714  0.44404  0.77993  Biso   1.000  C
  C49      1.0000 0.98984  0.44312  0.97748  Biso   1.000  C
  C50      1.0000 0.98803  0.41905  0.08960  Biso   1.000  C
  C51      1.0000 0.99358  0.39546  0.01493  Biso   1.000  C
  C52      1.0000 0.98985  0.37025  0.14594  Biso   1.000  C
  H16      1.0000 0.98562  0.46110  0.03814  Biso   1.000  H
  H17      1.0000 0.98193  0.41761  0.24052  Biso   1.000  H
  H18      1.0000 0.99125  0.57855  0.44774  Biso   1.000  H
  C53      1.0000 0.00170  0.39662  0.81651  Biso   1.000  C
  C54      1.0000 0.00297  0.42094  0.70307  Biso   1.000  C
  O19      1.0000 0.70096  0.65853  0.39861  Biso   1.000  O
  Mg7      1.0000 0.65754  0.64157  0.52721  Biso   1.000  Mg
  O20      1.0000 0.61112  0.98015  0.68305  Biso   1.000  O
  O21      1.0000 0.64725  0.99666  0.91652  Biso   1.000  O
  C55      1.0000 0.51081  0.99948  0.44301  Biso   1.000  C
  C56      1.0000 0.53058  0.99852  0.33916  Biso   1.000  C
  C57      1.0000 0.55310  0.99714  0.22007  Biso   1.000  C
  C58      1.0000 0.54672  0.98984  0.02252  Biso   1.000  C
  C59      1.0000 0.56898  0.98803  0.91040  Biso   1.000  C
  C60      1.0000 0.59812  0.99358  0.98507  Biso   1.000  C
  C61      1.0000 0.61960  0.98985  0.85406  Biso   1.000  C
  H19      1.0000 0.52452  0.98562  0.96186  Biso   1.000  H
  H20      1.0000 0.56432  0.98193  0.75948  Biso   1.000  H
  H21      1.0000 0.74603  0.65791  0.21893  Biso   1.000  H
  C62      1.0000 0.60509  0.00170  0.18349  Biso   1.000  C
  C63      1.0000 0.58203  0.00297  0.29693  Biso   1.000  C
  O22      1.0000 0.62423  0.63237  0.73195  Biso   1.000  O
  Mg8      1.0000 0.65069  0.67579  0.86055  Biso   1.000  Mg
  O23      1.0000 0.70236  0.05554  0.34971  Biso   1.000  O
  O24      1.0000 0.68275  0.01942  0.58319  Biso   1.000  O
  C64      1.0000 0.82201  0.15586  0.10968  Biso   1.000  C
  C65      1.0000 0.80128  0.13609  0.00583  Biso   1.000  C
  C66      1.0000 0.77738  0.11357  0.88673  Biso   1.000  C
  C67      1.0000 0.77646  0.11995  0.68918  Biso   1.000  C
  C68      1.0000 0.75239  0.09769  0.57706  Biso   1.000  C
  C69      1.0000 0.72879  0.06854  0.65174  Biso   1.000  C
  C70      1.0000 0.70358  0.04707  0.52073  Biso   1.000  C
  H22      1.0000 0.79443  0.14214  0.62853  Biso   1.000  H
  H23      1.0000 0.75094  0.10234  0.42614  Biso   1.000  H
  H24      1.0000 0.57855  0.58730  0.55226  Biso   1.000  H
  C71      1.0000 0.72995  0.06158  0.85016  Biso   1.000  C
  C72      1.0000 0.75427  0.08464  0.96359  Biso   1.000  C
  O25      1.0000 0.67480  0.70910  0.06528  Biso   1.000  O
  Mg9      1.0000 0.69177  0.68264  0.19388  Biso   1.000  Mg
  O26      1.0000 0.68652  0.96431  0.01638  Biso   1.000  O
  O27      1.0000 0.67000  0.98392  0.24986  Biso   1.000  O
  C73      1.0000 0.66719  0.84466  0.77634  Biso   1.000  C
  C74      1.0000 0.66814  0.86539  0.67250  Biso   1.000  C
  C75      1.0000 0.66953  0.88929  0.55340  Biso   1.000  C
  C76      1.0000 0.67682  0.89021  0.35585  Biso   1.000  C
  C77      1.0000 0.67864  0.91428  0.24373  Biso   1.000  C
  C78      1.0000 0.67309  0.93788  0.31841  Biso   1.000  C
  C79      1.0000 0.67682  0.96309  0.18740  Biso   1.000  C
  H25      1.0000 0.68104  0.87223  0.29519  Biso   1.000  H
  H26      1.0000 0.68474  0.91573  0.09281  Biso   1.000  H
  H27      1.0000 0.67542  0.75478  0.88559  Biso   1.000  H
  C80      1.0000 0.66496  0.93672  0.51682  Biso   1.000  C
  C81      1.0000 0.66370  0.91240  0.63026  Biso   1.000  C
  O28      1.0000 0.63237  0.00814  0.26805  Biso   1.000  O
  Mg10     1.0000 0.67579  0.02510  0.13945  Biso   1.000  Mg
  O29      1.0000 0.72221  0.68652  0.98362  Biso   1.000  O
  O30      1.0000 0.68609  0.67000  0.75014  Biso   1.000  O
  C82      1.0000 0.82253  0.66719  0.22366  Biso   1.000  C
  C83      1.0000 0.80276  0.66814  0.32750  Biso   1.000  C
  C84      1.0000 0.78024  0.66953  0.44660  Biso   1.000  C
  C85      1.0000 0.78661  0.67682  0.64415  Biso   1.000  C
  C86      1.0000 0.76436  0.67864  0.75627  Biso   1.000  C
  C87      1.0000 0.73521  0.67309  0.68159  Biso   1.000  C
  C88      1.0000 0.71373  0.67682  0.81260  Biso   1.000  C
  H28      1.0000 0.80881  0.68104  0.70481  Biso   1.000  H
  H29      1.0000 0.76901  0.68474  0.90719  Biso   1.000  H
  H30      1.0000 0.58730  0.00875  0.44774  Biso   1.000  H
  C89      1.0000 0.72825  0.66496  0.48318  Biso   1.000  C
  C90      1.0000 0.75130  0.66370  0.36974  Biso   1.000  C
  O31      1.0000 0.70910  0.03430  0.93472  Biso   1.000  O
  Mg11     1.0000 0.68264  0.99088  0.80612  Biso   1.000  Mg
  O32      1.0000 0.63097  0.61112  0.31695  Biso   1.000  O
  O33      1.0000 0.65058  0.64725  0.08348  Biso   1.000  O
  C91      1.0000 0.51133  0.51081  0.55699  Biso   1.000  C
  C92      1.0000 0.53205  0.53058  0.66084  Biso   1.000  C
  C93      1.0000 0.55596  0.55310  0.77993  Biso   1.000  C
  C94      1.0000 0.55688  0.54672  0.97748  Biso   1.000  C
  C95      1.0000 0.58095  0.56898  0.08960  Biso   1.000  C
  C96      1.0000 0.60454  0.59812  0.01493  Biso   1.000  C
  C97      1.0000 0.62975  0.61960  0.14594  Biso   1.000  C
  H31      1.0000 0.53890  0.52452  0.03814  Biso   1.000  H
  H32      1.0000 0.58239  0.56432  0.24052  Biso   1.000  H
  H33      1.0000 0.75478  0.07936  0.11441  Biso   1.000  H
  C98      1.0000 0.60338  0.60509  0.81651  Biso   1.000  C
  C99      1.0000 0.57906  0.58203  0.70307  Biso   1.000  C
  O34      1.0000 0.65853  0.95757  0.60139  Biso   1.000  O
  Mg12     1.0000 0.64157  0.98402  0.47279  Biso   1.000  Mg
  O35      1.0000 0.64682  0.70236  0.65029  Biso   1.000  O
  O36      1.0000 0.66333  0.68275  0.41681  Biso   1.000  O
  C100     1.0000 0.66615  0.82201  0.89032  Biso   1.000  C
  C101     1.0000 0.66519  0.80128  0.99417  Biso   1.000  C
  C102     1.0000 0.66381  0.77738  0.11327  Biso   1.000  C
  C103     1.0000 0.65651  0.77646  0.31082  Biso   1.000  C
  C104     1.0000 0.65470  0.75239  0.42294  Biso   1.000  C
  C105     1.0000 0.66025  0.72879  0.34826  Biso   1.000  C
  C106     1.0000 0.65651  0.70358  0.47927  Biso   1.000  C
  H34      1.0000 0.65229  0.79443  0.37147  Biso   1.000  H
  H35      1.0000 0.64860  0.75094  0.57386  Biso   1.000  H
  H36      1.0000 0.65791  0.91188  0.78107  Biso   1.000  H
  C107     1.0000 0.66837  0.72995  0.14984  Biso   1.000  C
  C108     1.0000 0.66963  0.75427  0.03641  Biso   1.000  C
  O37      1.0000 0.36763  0.99186  0.73195  Biso   1.000  O
  Mg13     1.0000 0.32421  0.97490  0.86055  Biso   1.000  Mg
  O38      1.0000 0.27779  0.31348  0.01638  Biso   1.000  O
  O39      1.0000 0.31391  0.33000  0.24986  Biso   1.000  O
  C109     1.0000 0.17747  0.33281  0.77634  Biso   1.000  C
  C110     1.0000 0.19724  0.33186  0.67250  Biso   1.000  C
  C111     1.0000 0.21976  0.33047  0.55340  Biso   1.000  C
  C112     1.0000 0.21339  0.32318  0.35585  Biso   1.000  C
  C113     1.0000 0.23564  0.32136  0.24373  Biso   1.000  C
  C114     1.0000 0.26479  0.32691  0.31841  Biso   1.000  C
  C115     1.0000 0.28627  0.32318  0.18740  Biso   1.000  C
  H37      1.0000 0.19119  0.31896  0.29519  Biso   1.000  H
  H38      1.0000 0.23099  0.31526  0.09281  Biso   1.000  H
  H39      1.0000 0.41270  0.99125  0.55226  Biso   1.000  H
  C116     1.0000 0.27175  0.33504  0.51682  Biso   1.000  C
  C117     1.0000 0.24870  0.33630  0.63026  Biso   1.000  C
  O40      1.0000 0.29090  0.96570  0.06528  Biso   1.000  O
  Mg14     1.0000 0.31736  0.00912  0.19388  Biso   1.000  Mg
  O41      1.0000 0.36903  0.38888  0.68305  Biso   1.000  O
  O42      1.0000 0.34942  0.35275  0.91652  Biso   1.000  O
  C118     1.0000 0.48867  0.48919  0.44301  Biso   1.000  C
  C119     1.0000 0.46795  0.46942  0.33916  Biso   1.000  C
  C120     1.0000 0.44404  0.44690  0.22007  Biso   1.000  C
  C121     1.0000 0.44312  0.45328  0.02252  Biso   1.000  C
  C122     1.0000 0.41905  0.43102  0.91040  Biso   1.000  C
  C123     1.0000 0.39546  0.40188  0.98507  Biso   1.000  C
  C124     1.0000 0.37025  0.38040  0.85406  Biso   1.000  C
  H40      1.0000 0.46110  0.47548  0.96186  Biso   1.000  H
  H41      1.0000 0.41761  0.43568  0.75948  Biso   1.000  H
  H42      1.0000 0.24522  0.92064  0.88559  Biso   1.000  H
  C125     1.0000 0.39662  0.39491  0.18349  Biso   1.000  C
  C126     1.0000 0.42094  0.41797  0.29693  Biso   1.000  C
  O43      1.0000 0.34147  0.04243  0.39861  Biso   1.000  O
  Mg15     1.0000 0.35843  0.01598  0.52721  Biso   1.000  Mg
  O44      1.0000 0.35318  0.29764  0.34971  Biso   1.000  O
  O45      1.0000 0.33667  0.31725  0.58319  Biso   1.000  O
  C127     1.0000 0.33385  0.17799  0.10968  Biso   1.000  C
  C128     1.0000 0.33481  0.19872  0.00583  Biso   1.000  C
  C129     1.0000 0.33619  0.22262  0.88673  Biso   1.000  C
  C130     1.0000 0.34349  0.22354  0.68918  Biso   1.000  C
  C131     1.0000 0.34530  0.24761  0.57706  Biso   1.000  C
  C132     1.0000 0.33975  0.27121  0.65174  Biso   1.000  C
  C133     1.0000 0.34349  0.29642  0.52073  Biso   1.000  C
  H43      1.0000 0.34771  0.20557  0.62853  Biso   1.000  H
  H44      1.0000 0.35140  0.24906  0.42614  Biso   1.000  H
  H45      1.0000 0.34209  0.08812  0.21893  Biso   1.000  H
  C134     1.0000 0.33163  0.27005  0.85016  Biso   1.000  C
  C135     1.0000 0.33037  0.24573  0.96359  Biso   1.000  C
  O46      1.0000 0.29904  0.34147  0.60139  Biso   1.000  O
  Mg16     1.0000 0.34246  0.35843  0.47279  Biso   1.000  Mg
  O47      1.0000 0.38888  0.01985  0.31695  Biso   1.000  O
  O48      1.0000 0.35275  0.00334  0.08348  Biso   1.000  O
  C136     1.0000 0.48919  0.00052  0.55699  Biso   1.000  C
  C137     1.0000 0.46942  0.00148  0.66084  Biso   1.000  C
  C138     1.0000 0.44690  0.00286  0.77993  Biso   1.000  C
  C139     1.0000 0.45328  0.01016  0.97748  Biso   1.000  C
  C140     1.0000 0.43102  0.01197  0.08960  Biso   1.000  C
  C141     1.0000 0.40188  0.00642  0.01493  Biso   1.000  C
  C142     1.0000 0.38040  0.01015  0.14594  Biso   1.000  C
  H46      1.0000 0.47548  0.01438  0.03814  Biso   1.000  H
  H47      1.0000 0.43568  0.01807  0.24052  Biso   1.000  H
  H48      1.0000 0.25397  0.34209  0.78107  Biso   1.000  H
  C143     1.0000 0.39491  0.99830  0.81651  Biso   1.000  C
  C144     1.0000 0.41797  0.99703  0.70307  Biso   1.000  C
  O49      1.0000 0.37577  0.36763  0.26805  Biso   1.000  O
  Mg17     1.0000 0.34931  0.32421  0.13945  Biso   1.000  Mg
  O50      1.0000 0.29764  0.94446  0.65029  Biso   1.000  O
  O51      1.0000 0.31725  0.98058  0.41681  Biso   1.000  O
  C145     1.0000 0.17799  0.84414  0.89032  Biso   1.000  C
  C146     1.0000 0.19872  0.86391  0.99417  Biso   1.000  C
  C147     1.0000 0.22262  0.88643  0.11327  Biso   1.000  C
  C148     1.0000 0.22354  0.88005  0.31082  Biso   1.000  C
  C149     1.0000 0.24761  0.90231  0.42294  Biso   1.000  C
  C150     1.0000 0.27121  0.93146  0.34826  Biso   1.000  C
  C151     1.0000 0.29642  0.95293  0.47927  Biso   1.000  C
  H49      1.0000 0.20557  0.85786  0.37147  Biso   1.000  H
  H50      1.0000 0.24906  0.89766  0.57386  Biso   1.000  H
  H51      1.0000 0.42145  0.41270  0.44774  Biso   1.000  H
  C152     1.0000 0.27005  0.93842  0.14984  Biso   1.000  C
  C153     1.0000 0.24573  0.91536  0.03641  Biso   1.000  C
  O52      1.0000 0.32520  0.29090  0.93472  Biso   1.000  O
  Mg18     1.0000 0.30823  0.31736  0.80612  Biso   1.000  Mg
  O53      1.0000 0.31348  0.03569  0.98362  Biso   1.000  O
  O54      1.0000 0.33000  0.01608  0.75014  Biso   1.000  O
  C154     1.0000 0.33281  0.15534  0.22366  Biso   1.000  C
  C155     1.0000 0.33186  0.13461  0.32750  Biso   1.000  C
  C156     1.0000 0.33047  0.11071  0.44660  Biso   1.000  C
  C157     1.0000 0.32318  0.10979  0.64415  Biso   1.000  C
  C158     1.0000 0.32136  0.08572  0.75627  Biso   1.000  C
  C159     1.0000 0.32691  0.06212  0.68159  Biso   1.000  C
  C160     1.0000 0.32318  0.03691  0.81260  Biso   1.000  C
  H52      1.0000 0.31896  0.12777  0.70481  Biso   1.000  H
  H53      1.0000 0.31526  0.08427  0.90719  Biso   1.000  H
  H54      1.0000 0.32458  0.24522  0.11441  Biso   1.000  H
  C161     1.0000 0.33504  0.06328  0.48318  Biso   1.000  C
  C162     1.0000 0.33630  0.08760  0.36974  Biso   1.000  C
