# Supplementary material for: In silico design and screening of hypothetical MOF-74 analogs and their experimental synthesis
Source: Chem Sci. 2016 Jun 21;7(9):6263–72. doi: 10.1039/c6sc01477a (PMC6024208; doi:10.1039/c6sc01477a)
Supplement: Supplementary file 1 [file SC-007-C6SC01477A-s001.zip › analogs/185x0_all_conf_6662_0_full_symm.cssr]

				63.5965  63.5965  6.8406
		90  90  120  SPGR =  1 P 1		 OPT = 1
450   0 
0 image0	: image0
 1 Mof_Ob 0.956270 0.307210 0.863620  0  0  0  0  0  0  0  0  -0.744270
 2 Mof_Ob 0.017610 0.377070 0.196950  0  0  0  0  0  0  0  0  -0.744270
 3 Mof_Ob 0.026120 0.315720 0.530280  0  0  0  0  0  0  0  0  -0.744270
 4 Mof_Oa 0.986120 0.318050 0.081490  0  0  0  0  0  0  0  0  -0.904110
 5 Mof_Oa 0.998600 0.347220 0.414820  0  0  0  0  0  0  0  0  -0.904110
 6 Mof_Oa 0.015280 0.334730 0.748150  0  0  0  0  0  0  0  0  -0.904110
 7 Mof_Oc 0.973600 0.299640 0.457800  0  0  0  0  0  0  0  0  -0.929950
 8 Mof_Oc 0.992700 0.359730 0.791140  0  0  0  0  0  0  0  0  -0.929950
 9 Mof_Oc 0.033690 0.340630 0.124470  0  0  0  0  0  0  0  0  -0.929950
 10 Mof_Mg 0.006340 0.320120 0.322230  0  0  0  0  0  0  0  0  1.600830
 11 Mof_Mg 0.980450 0.326990 0.655560  0  0  0  0  0  0  0  0  1.600830
 12 Mof_Mg 0.013220 0.352890 0.988890  0  0  0  0  0  0  0  0  1.600830
 13 Mof_Ob_a 0.044290 0.691460 0.778810  0  0  0  0  0  0  0  0  -0.760170
 14 Mof_Ob_a 0.980500 0.622370 0.445480  0  0  0  0  0  0  0  0  -0.760170
 15 Mof_Ob_a 0.975200 0.686160 0.112150  0  0  0  0  0  0  0  0  -0.760170
 16 Mof_Oa_a 0.015550 0.679030 0.548290  0  0  0  0  0  0  0  0  -0.919940
 17 Mof_Oa_a 0.996810 0.651120 0.214960  0  0  0  0  0  0  0  0  -0.919940
 18 Mof_Oa_a 0.987640 0.669850 0.881620  0  0  0  0  0  0  0  0  -0.919940
 19 Mof_Oc_a 0.027960 0.698600 0.185750  0  0  0  0  0  0  0  0  -0.940310
 20 Mof_Oc_a 0.003970 0.638700 0.852420  0  0  0  0  0  0  0  0  -0.940310
 21 Mof_Oc_a 0.968060 0.662690 0.519090  0  0  0  0  0  0  0  0  -0.940310
 22 Mof_Mg_a 0.994670 0.680500 0.318650  0  0  0  0  0  0  0  0  1.651680
 23 Mof_Mg_a 0.019160 0.671990 0.985320  0  0  0  0  0  0  0  0  1.651680
 24 Mof_Mg_a 0.986160 0.647500 0.651980  0  0  0  0  0  0  0  0  1.651680
 25 S 0.183830 0.881760 0.017390  0  0  0  0  0  0  0  0  -0.278370
 26 S 0.697930 0.816170 0.017390  0  0  0  0  0  0  0  0  -0.278370
 27 S 0.118240 0.302070 0.017390  0  0  0  0  0  0  0  0  -0.278370
 28 C 0.866120 0.225350 0.557240  0  0  0  0  0  0  0  0  0.208320
 29 C 0.025900 0.467210 0.890580  0  0  0  0  0  0  0  0  0.208320
 30 C 0.107980 0.307440 0.223910  0  0  0  0  0  0  0  0  0.208320
 31 N 0.189150 0.884140 0.406990  0  0  0  0  0  0  0  0  -0.498990
 32 N 0.694990 0.810850 0.406990  0  0  0  0  0  0  0  0  -0.498990
 33 N 0.115860 0.305010 0.406990  0  0  0  0  0  0  0  0  -0.498990
 34 C_a 0.164910 0.865850 0.448610  0  0  0  0  0  0  0  0  0.370280
 35 C_a 0.700950 0.835090 0.448610  0  0  0  0  0  0  0  0  0.370280
 36 C_a 0.134150 0.299050 0.448610  0  0  0  0  0  0  0  0  0.370280
 37 C_b 0.154320 0.843270 0.354610  0  0  0  0  0  0  0  0  -0.238240
 38 C_b 0.688950 0.845680 0.354610  0  0  0  0  0  0  0  0  -0.238240
 39 C_b 0.156730 0.311050 0.354610  0  0  0  0  0  0  0  0  -0.238240
 40 C_c 0.130740 0.825500 0.406040  0  0  0  0  0  0  0  0  0.083940
 41 C_c 0.694770 0.869260 0.406040  0  0  0  0  0  0  0  0  0.083940
 42 C_c 0.174500 0.305230 0.406040  0  0  0  0  0  0  0  0  0.083940
 43 N_a 0.118870 0.801940 0.323510  0  0  0  0  0  0  0  0  0.005750
 44 N_a 0.016400 0.547800 0.990170  0  0  0  0  0  0  0  0  0.005750
 45 N_a 0.864730 0.650270 0.656840  0  0  0  0  0  0  0  0  0.005750
 46 C_d 0.120970 0.794120 0.141760  0  0  0  0  0  0  0  0  -0.005030
 47 C_d 0.006490 0.545700 0.808430  0  0  0  0  0  0  0  0  -0.005030
 48 C_d 0.872550 0.660180 0.475090  0  0  0  0  0  0  0  0  -0.005030
 49 S_a 0.138060 0.810750 0.956020  0  0  0  0  0  0  0  0  -0.211460
 50 S_a 0.006020 0.528610 0.622690  0  0  0  0  0  0  0  0  -0.211460
 51 S_a 0.855920 0.660640 0.289360  0  0  0  0  0  0  0  0  -0.211460
 52 N_b 0.105710 0.769110 0.111600  0  0  0  0  0  0  0  0  -0.297710
 53 N_b 0.996730 0.560960 0.778270  0  0  0  0  0  0  0  0  -0.297710
 54 N_b 0.897560 0.669930 0.444930  0  0  0  0  0  0  0  0  -0.297710
 55 C_e 0.089180 0.750810 0.236650  0  0  0  0  0  0  0  0  0.335350
 56 C_e 0.994970 0.577490 0.903310  0  0  0  0  0  0  0  0  0.335350
 57 C_e 0.915850 0.671700 0.569980  0  0  0  0  0  0  0  0  0.335350
 58 Mof_Cd 0.066890 0.733210 0.158510  0  0  0  0  0  0  0  0  -0.471370
 59 Mof_Cd 0.999650 0.599780 0.825170  0  0  0  0  0  0  0  0  -0.471370
 60 Mof_Cd 0.933460 0.667010 0.491840  0  0  0  0  0  0  0  0  -0.471370
 61 Mof_Cc 0.049190 0.714150 0.271940  0  0  0  0  0  0  0  0  0.546330
 62 Mof_Cc 0.998300 0.617470 0.938610  0  0  0  0  0  0  0  0  0.546330
 63 Mof_Cc 0.952510 0.668370 0.605280  0  0  0  0  0  0  0  0  0.546330
 64 Mof_Cb 0.054560 0.712620 0.473550  0  0  0  0  0  0  0  0  -0.354740
 65 Mof_Cb 0.991400 0.612110 0.140210  0  0  0  0  0  0  0  0  -0.354740
 66 Mof_Cb 0.954050 0.675270 0.806880  0  0  0  0  0  0  0  0  -0.354740
 67 C_f 0.077420 0.730210 0.547300  0  0  0  0  0  0  0  0  -0.151320
 68 C_f 0.986120 0.589250 0.213960  0  0  0  0  0  0  0  0  -0.151320
 69 C_f 0.936460 0.680540 0.880630  0  0  0  0  0  0  0  0  -0.151320
 70 C_g 0.094630 0.749110 0.434820  0  0  0  0  0  0  0  0  -0.215710
 71 C_g 0.987810 0.572040 0.101480  0  0  0  0  0  0  0  0  -0.215710
 72 C_g 0.917560 0.678850 0.768150  0  0  0  0  0  0  0  0  -0.215710
 73 Mof_Ca 0.037640 0.693540 0.607130  0  0  0  0  0  0  0  0  0.839320
 74 Mof_Ca 0.989240 0.629030 0.273800  0  0  0  0  0  0  0  0  0.839320
 75 Mof_Ca 0.973130 0.677430 0.940460  0  0  0  0  0  0  0  0  0.839320
 76 C_h 0.118170 0.830010 0.553930  0  0  0  0  0  0  0  0  -0.304820
 77 C_h 0.711840 0.881830 0.553930  0  0  0  0  0  0  0  0  -0.304820
 78 C_h 0.169990 0.288160 0.553930  0  0  0  0  0  0  0  0  -0.304820
 79 C_i 0.129140 0.852390 0.648540  0  0  0  0  0  0  0  0  -0.012830
 80 C_i 0.723250 0.870860 0.648540  0  0  0  0  0  0  0  0  -0.012830
 81 C_i 0.147610 0.276750 0.648540  0  0  0  0  0  0  0  0  -0.012830
 82 C_j 0.152370 0.870560 0.594490  0  0  0  0  0  0  0  0  -0.261980
 83 C_j 0.718190 0.847630 0.594490  0  0  0  0  0  0  0  0  -0.261980
 84 C_j 0.129440 0.281810 0.594490  0  0  0  0  0  0  0  0  -0.261980
 85 N_c 0.890780 0.242290 0.574810  0  0  0  0  0  0  0  0  -0.248350
 86 N_c 0.018180 0.442550 0.908140  0  0  0  0  0  0  0  0  -0.248350
 87 N_c 0.091040 0.315150 0.241470  0  0  0  0  0  0  0  0  -0.248350
 88 C_k 0.908030 0.257400 0.436580  0  0  0  0  0  0  0  0  0.362100
 89 C_k 0.016030 0.425300 0.769910  0  0  0  0  0  0  0  0  0.362100
 90 C_k 0.075940 0.317300 0.103240  0  0  0  0  0  0  0  0  0.362100
 91 Mof_Cd_a 0.932200 0.270570 0.500360  0  0  0  0  0  0  0  0  -0.575430
 92 Mof_Cd_a 0.005040 0.401140 0.833690  0  0  0  0  0  0  0  0  -0.575430
 93 Mof_Cd_a 0.062770 0.328290 0.167030  0  0  0  0  0  0  0  0  -0.575430
 94 Mof_Cc_a 0.951240 0.286880 0.378510  0  0  0  0  0  0  0  0  0.674870
 95 Mof_Cc_a 0.002310 0.382100 0.711850  0  0  0  0  0  0  0  0  0.674870
 96 Mof_Cc_a 0.046450 0.331020 0.045180  0  0  0  0  0  0  0  0  0.674870
 97 Mof_Cb_a 0.945490 0.289310 0.179950  0  0  0  0  0  0  0  0  -0.461250
 98 Mof_Cb_a 0.010490 0.387840 0.513280  0  0  0  0  0  0  0  0  -0.461250
 99 Mof_Cb_a 0.044020 0.322850 0.846610  0  0  0  0  0  0  0  0  -0.461250
 100 C_l 0.920950 0.276060 0.120760  0  0  0  0  0  0  0  0  0.056140
 101 C_l 0.021780 0.412380 0.454100  0  0  0  0  0  0  0  0  0.056140
 102 C_l 0.057270 0.311550 0.787430  0  0  0  0  0  0  0  0  0.056140
 103 C_m 0.902330 0.260520 0.243020  0  0  0  0  0  0  0  0  -0.423280
 104 C_m 0.024860 0.431000 0.576360  0  0  0  0  0  0  0  0  -0.423280
 105 C_m 0.072810 0.308470 0.909690  0  0  0  0  0  0  0  0  -0.423280
 106 Mof_Ca_a 0.963190 0.305470 0.035380  0  0  0  0  0  0  0  0  0.823850
 107 Mof_Ca_a 0.008950 0.370140 0.368720  0  0  0  0  0  0  0  0  0.823850
 108 Mof_Ca_a 0.027860 0.324380 0.702050  0  0  0  0  0  0  0  0  0.823850
 109 H 0.864990 0.227760 0.858190  0  0  0  0  0  0  0  0  0.342670
 110 H 0.029440 0.468340 0.191530  0  0  0  0  0  0  0  0  0.342670
 111 H 0.105570 0.303900 0.524860  0  0  0  0  0  0  0  0  0.342670
 112 H_a 0.164160 0.839580 0.243510  0  0  0  0  0  0  0  0  0.173530
 113 H_a 0.675420 0.835840 0.243510  0  0  0  0  0  0  0  0  0.173530
 114 H_a 0.160420 0.324580 0.243510  0  0  0  0  0  0  0  0  0.173530
 115 H_b 0.104900 0.789490 0.406990  0  0  0  0  0  0  0  0  0.188330
 116 H_b 0.017920 0.561760 0.073650  0  0  0  0  0  0  0  0  0.188330
 117 H_b 0.877180 0.648750 0.740320  0  0  0  0  0  0  0  0  0.188330
 118 H_c 0.104050 0.765250 0.966170  0  0  0  0  0  0  0  0  0.218030
 119 H_c 0.994530 0.562610 0.632840  0  0  0  0  0  0  0  0  0.218030
 120 H_c 0.901410 0.672130 0.299510  0  0  0  0  0  0  0  0  0.218030
 121 Mof_H 0.062370 0.734280 0.006790  0  0  0  0  0  0  0  0  0.214180
 122 Mof_H 0.005250 0.604300 0.673460  0  0  0  0  0  0  0  0  0.214180
 123 Mof_H 0.932390 0.661420 0.340130  0  0  0  0  0  0  0  0  0.214180
 124 H_d 0.081420 0.728110 0.698380  0  0  0  0  0  0  0  0  0.215530
 125 H_d 0.980020 0.585250 0.365040  0  0  0  0  0  0  0  0  0.215530
 126 H_d 0.938560 0.686640 0.031710  0  0  0  0  0  0  0  0  0.215530
 127 H_e 0.112360 0.761700 0.495480  0  0  0  0  0  0  0  0  0.107450
 128 H_e 0.982670 0.554310 0.162140  0  0  0  0  0  0  0  0  0.107450
 129 H_e 0.904970 0.684000 0.828810  0  0  0  0  0  0  0  0  0.107450
 130 H_f 0.099990 0.815910 0.595290  0  0  0  0  0  0  0  0  0.161970
 131 H_f 0.715920 0.900010 0.595290  0  0  0  0  0  0  0  0  0.161970
 132 H_f 0.184090 0.284080 0.595290  0  0  0  0  0  0  0  0  0.161970
 133 H_g 0.119600 0.855750 0.765120  0  0  0  0  0  0  0  0  0.111850
 134 H_g 0.736150 0.880400 0.765120  0  0  0  0  0  0  0  0  0.111850
 135 H_g 0.144250 0.263850 0.765120  0  0  0  0  0  0  0  0  0.111850
 136 H_h 0.160820 0.888180 0.665960  0  0  0  0  0  0  0  0  0.139930
 137 H_h 0.727360 0.839180 0.665960  0  0  0  0  0  0  0  0  0.139930
 138 H_h 0.111820 0.272640 0.665960  0  0  0  0  0  0  0  0  0.139930
 139 H_i 0.898090 0.243160 0.709150  0  0  0  0  0  0  0  0  0.251860
 140 H_i 0.011740 0.435240 0.042490  0  0  0  0  0  0  0  0  0.251860
 141 H_i 0.090170 0.321600 0.375820  0  0  0  0  0  0  0  0  0.251860
 142 Mof_H_a 0.936910 0.268970 0.650450  0  0  0  0  0  0  0  0  0.234630
 143 Mof_H_a 0.998730 0.396420 0.983780  0  0  0  0  0  0  0  0  0.234630
 144 Mof_H_a 0.064360 0.334610 0.317120  0  0  0  0  0  0  0  0  0.234630
 145 H_j 0.916940 0.279010 0.971920  0  0  0  0  0  0  0  0  0.121860
 146 H_j 0.028730 0.416390 0.305250  0  0  0  0  0  0  0  0  0.121860
 147 H_j 0.054320 0.304600 0.638590  0  0  0  0  0  0  0  0  0.121860
 148 H_k 0.883590 0.250700 0.195390  0  0  0  0  0  0  0  0  0.169100
 149 H_k 0.033780 0.449740 0.528730  0  0  0  0  0  0  0  0  0.169100
 150 H_k 0.082630 0.299550 0.862060  0  0  0  0  0  0  0  0  0.169100
 151 Mof_Ob 0.622930 0.640540 0.196950  0  0  0  0  0  0  0  0  -0.744270
 152 Mof_Ob 0.684280 0.710400 0.530280  0  0  0  0  0  0  0  0  -0.744270
 153 Mof_Ob 0.692790 0.649060 0.863620  0  0  0  0  0  0  0  0  -0.744270
 154 Mof_Oa 0.652780 0.651380 0.414820  0  0  0  0  0  0  0  0  -0.904110
 155 Mof_Oa 0.665270 0.680550 0.748150  0  0  0  0  0  0  0  0  -0.904110
 156 Mof_Oa 0.681950 0.668060 0.081490  0  0  0  0  0  0  0  0  -0.904110
 157 Mof_Oc 0.640270 0.632970 0.791140  0  0  0  0  0  0  0  0  -0.929950
 158 Mof_Oc 0.659370 0.693060 0.124470  0  0  0  0  0  0  0  0  -0.929950
 159 Mof_Oc 0.700360 0.673960 0.457800  0  0  0  0  0  0  0  0  -0.929950
 160 Mof_Mg 0.673010 0.653450 0.655560  0  0  0  0  0  0  0  0  1.600830
 161 Mof_Mg 0.647110 0.660330 0.988890  0  0  0  0  0  0  0  0  1.600830
 162 Mof_Mg 0.679880 0.686220 0.322230  0  0  0  0  0  0  0  0  1.600830
 163 Mof_Ob_a 0.710960 0.024800 0.112150  0  0  0  0  0  0  0  0  -0.760170
 164 Mof_Ob_a 0.647170 0.955710 0.778810  0  0  0  0  0  0  0  0  -0.760170
 165 Mof_Ob_a 0.641870 0.019500 0.445480  0  0  0  0  0  0  0  0  -0.760170
 166 Mof_Oa_a 0.682210 0.012360 0.881620  0  0  0  0  0  0  0  0  -0.919940
 167 Mof_Oa_a 0.663480 0.984450 0.548290  0  0  0  0  0  0  0  0  -0.919940
 168 Mof_Oa_a 0.654310 0.003190 0.214960  0  0  0  0  0  0  0  0  -0.919940
 169 Mof_Oc_a 0.694630 0.031940 0.519090  0  0  0  0  0  0  0  0  -0.940310
 170 Mof_Oc_a 0.670640 0.972040 0.185750  0  0  0  0  0  0  0  0  -0.940310
 171 Mof_Oc_a 0.634730 0.996030 0.852420  0  0  0  0  0  0  0  0  -0.940310
 172 Mof_Mg_a 0.661340 0.013840 0.651980  0  0  0  0  0  0  0  0  1.651680
 173 Mof_Mg_a 0.685830 0.005330 0.318650  0  0  0  0  0  0  0  0  1.651680
 174 Mof_Mg_a 0.652830 0.980840 0.985320  0  0  0  0  0  0  0  0  1.651680
 175 S 0.850500 0.215090 0.350720  0  0  0  0  0  0  0  0  -0.278370
 176 S 0.364600 0.149500 0.350720  0  0  0  0  0  0  0  0  -0.278370
 177 S 0.784910 0.635400 0.350720  0  0  0  0  0  0  0  0  -0.278370
 178 C 0.532790 0.558690 0.890580  0  0  0  0  0  0  0  0  0.208320
 179 C 0.692560 0.800540 0.223910  0  0  0  0  0  0  0  0  0.208320
 180 C 0.774650 0.640770 0.557240  0  0  0  0  0  0  0  0  0.208320
 181 N 0.855820 0.217470 0.740320  0  0  0  0  0  0  0  0  -0.498990
 182 N 0.361660 0.144180 0.740320  0  0  0  0  0  0  0  0  -0.498990
 183 N 0.782530 0.638340 0.740320  0  0  0  0  0  0  0  0  -0.498990
 184 C_a 0.831570 0.199190 0.781940  0  0  0  0  0  0  0  0  0.370280
 185 C_a 0.367610 0.168430 0.781940  0  0  0  0  0  0  0  0  0.370280
 186 C_a 0.800810 0.632390 0.781940  0  0  0  0  0  0  0  0  0.370280
 187 C_b 0.820990 0.176610 0.687950  0  0  0  0  0  0  0  0  -0.238240
 188 C_b 0.355620 0.179010 0.687950  0  0  0  0  0  0  0  0  -0.238240
 189 C_b 0.823390 0.644380 0.687950  0  0  0  0  0  0  0  0  -0.238240
 190 C_c 0.797410 0.158840 0.739370  0  0  0  0  0  0  0  0  0.083940
 191 C_c 0.361430 0.202590 0.739370  0  0  0  0  0  0  0  0  0.083940
 192 C_c 0.841160 0.638570 0.739370  0  0  0  0  0  0  0  0  0.083940
 193 N_a 0.785540 0.135270 0.656840  0  0  0  0  0  0  0  0  0.005750
 194 N_a 0.683070 0.881130 0.323510  0  0  0  0  0  0  0  0  0.005750
 195 N_a 0.531400 0.983600 0.990170  0  0  0  0  0  0  0  0  0.005750
 196 C_d 0.787630 0.127450 0.475090  0  0  0  0  0  0  0  0  -0.005030
 197 C_d 0.673160 0.879030 0.141760  0  0  0  0  0  0  0  0  -0.005030
 198 C_d 0.539210 0.993510 0.808430  0  0  0  0  0  0  0  0  -0.005030
 199 S_a 0.804720 0.144080 0.289360  0  0  0  0  0  0  0  0  -0.211460
 200 S_a 0.672690 0.861940 0.956020  0  0  0  0  0  0  0  0  -0.211460
 201 S_a 0.522590 0.993980 0.622690  0  0  0  0  0  0  0  0  -0.211460
 202 N_b 0.772380 0.102440 0.444930  0  0  0  0  0  0  0  0  -0.297710
 203 N_b 0.663400 0.894290 0.111600  0  0  0  0  0  0  0  0  -0.297710
 204 N_b 0.564220 0.003270 0.778270  0  0  0  0  0  0  0  0  -0.297710
 205 C_e 0.755850 0.084150 0.569980  0  0  0  0  0  0  0  0  0.335350
 206 C_e 0.661630 0.910820 0.236650  0  0  0  0  0  0  0  0  0.335350
 207 C_e 0.582520 0.005030 0.903310  0  0  0  0  0  0  0  0  0.335350
 208 Mof_Cd 0.733550 0.066540 0.491840  0  0  0  0  0  0  0  0  -0.471370
 209 Mof_Cd 0.666320 0.933110 0.158510  0  0  0  0  0  0  0  0  -0.471370
 210 Mof_Cd 0.600130 0.000350 0.825170  0  0  0  0  0  0  0  0  -0.471370
 211 Mof_Cc 0.715860 0.047490 0.605280  0  0  0  0  0  0  0  0  0.546330
 212 Mof_Cc 0.664960 0.950810 0.271940  0  0  0  0  0  0  0  0  0.546330
 213 Mof_Cc 0.619180 0.001700 0.938610  0  0  0  0  0  0  0  0  0.546330
 214 Mof_Cb 0.721230 0.045950 0.806880  0  0  0  0  0  0  0  0  -0.354740
 215 Mof_Cb 0.658060 0.945440 0.473550  0  0  0  0  0  0  0  0  -0.354740
 216 Mof_Cb 0.620710 0.008600 0.140210  0  0  0  0  0  0  0  0  -0.354740
 217 C_f 0.744080 0.063540 0.880630  0  0  0  0  0  0  0  0  -0.151320
 218 C_f 0.652790 0.922580 0.547300  0  0  0  0  0  0  0  0  -0.151320
 219 C_f 0.603130 0.013880 0.213960  0  0  0  0  0  0  0  0  -0.151320
 220 C_g 0.761290 0.082440 0.768150  0  0  0  0  0  0  0  0  -0.215710
 221 C_g 0.654480 0.905370 0.434820  0  0  0  0  0  0  0  0  -0.215710
 222 C_g 0.584230 0.012190 0.101480  0  0  0  0  0  0  0  0  -0.215710
 223 Mof_Ca 0.704300 0.026870 0.940460  0  0  0  0  0  0  0  0  0.839320
 224 Mof_Ca 0.655900 0.962360 0.607130  0  0  0  0  0  0  0  0  0.839320
 225 Mof_Ca 0.639800 0.010760 0.273800  0  0  0  0  0  0  0  0  0.839320
 226 C_h 0.784840 0.163350 0.887260  0  0  0  0  0  0  0  0  -0.304820
 227 C_h 0.378510 0.215160 0.887260  0  0  0  0  0  0  0  0  -0.304820
 228 C_h 0.836650 0.621490 0.887260  0  0  0  0  0  0  0  0  -0.304820
 229 C_i 0.795810 0.185730 0.981870  0  0  0  0  0  0  0  0  -0.012830
 230 C_i 0.389920 0.204190 0.981870  0  0  0  0  0  0  0  0  -0.012830
 231 C_i 0.814270 0.610080 0.981870  0  0  0  0  0  0  0  0  -0.012830
 232 C_j 0.819040 0.203890 0.927820  0  0  0  0  0  0  0  0  -0.261980
 233 C_j 0.384850 0.180960 0.927820  0  0  0  0  0  0  0  0  -0.261980
 234 C_j 0.796110 0.615150 0.927820  0  0  0  0  0  0  0  0  -0.261980
 235 N_c 0.557450 0.575630 0.908140  0  0  0  0  0  0  0  0  -0.248350
 236 N_c 0.684850 0.775890 0.241470  0  0  0  0  0  0  0  0  -0.248350
 237 N_c 0.757710 0.648490 0.574810  0  0  0  0  0  0  0  0  -0.248350
 238 C_k 0.574700 0.590730 0.769910  0  0  0  0  0  0  0  0  0.362100
 239 C_k 0.682700 0.758630 0.103240  0  0  0  0  0  0  0  0  0.362100
 240 C_k 0.742600 0.650630 0.436580  0  0  0  0  0  0  0  0  0.362100
 241 Mof_Cd_a 0.598860 0.603900 0.833690  0  0  0  0  0  0  0  0  -0.575430
 242 Mof_Cd_a 0.671710 0.734470 0.167030  0  0  0  0  0  0  0  0  -0.575430
 243 Mof_Cd_a 0.729430 0.661630 0.500360  0  0  0  0  0  0  0  0  -0.575430
 244 Mof_Cc_a 0.617900 0.620220 0.711850  0  0  0  0  0  0  0  0  0.674870
 245 Mof_Cc_a 0.668980 0.715430 0.045180  0  0  0  0  0  0  0  0  0.674870
 246 Mof_Cc_a 0.713120 0.664350 0.378510  0  0  0  0  0  0  0  0  0.674870
 247 Mof_Cb_a 0.612160 0.622650 0.513280  0  0  0  0  0  0  0  0  -0.461250
 248 Mof_Cb_a 0.677150 0.721170 0.846610  0  0  0  0  0  0  0  0  -0.461250
 249 Mof_Cb_a 0.710690 0.656180 0.179950  0  0  0  0  0  0  0  0  -0.461250
 250 C_l 0.587620 0.609390 0.454100  0  0  0  0  0  0  0  0  0.056140
 251 C_l 0.688450 0.745720 0.787430  0  0  0  0  0  0  0  0  0.056140
 252 C_l 0.723940 0.644890 0.120760  0  0  0  0  0  0  0  0  0.056140
 253 C_m 0.569000 0.593860 0.576360  0  0  0  0  0  0  0  0  -0.423280
 254 C_m 0.691530 0.764340 0.909690  0  0  0  0  0  0  0  0  -0.423280
 255 C_m 0.739480 0.641810 0.243020  0  0  0  0  0  0  0  0  -0.423280
 256 Mof_Ca_a 0.629860 0.638810 0.368720  0  0  0  0  0  0  0  0  0.823850
 257 Mof_Ca_a 0.675620 0.703480 0.702050  0  0  0  0  0  0  0  0  0.823850
 258 Mof_Ca_a 0.694530 0.657720 0.035380  0  0  0  0  0  0  0  0  0.823850
 259 H 0.531660 0.561090 0.191530  0  0  0  0  0  0  0  0  0.342670
 260 H 0.696100 0.801670 0.524860  0  0  0  0  0  0  0  0  0.342670
 261 H 0.772240 0.637230 0.858190  0  0  0  0  0  0  0  0  0.342670
 262 H_a 0.830820 0.172910 0.576850  0  0  0  0  0  0  0  0  0.173530
 263 H_a 0.342090 0.169180 0.576850  0  0  0  0  0  0  0  0  0.173530
 264 H_a 0.827090 0.657910 0.576850  0  0  0  0  0  0  0  0  0.173530
 265 H_b 0.771570 0.122820 0.740320  0  0  0  0  0  0  0  0  0.188330
 266 H_b 0.684580 0.895100 0.406990  0  0  0  0  0  0  0  0  0.188330
 267 H_b 0.543850 0.982080 0.073650  0  0  0  0  0  0  0  0  0.188330
 268 H_c 0.770720 0.098590 0.299510  0  0  0  0  0  0  0  0  0.218030
 269 H_c 0.661200 0.895950 0.966170  0  0  0  0  0  0  0  0  0.218030
 270 H_c 0.568080 0.005470 0.632840  0  0  0  0  0  0  0  0  0.218030
 271 Mof_H 0.729040 0.067610 0.340130  0  0  0  0  0  0  0  0  0.214180
 272 Mof_H 0.671910 0.937630 0.006790  0  0  0  0  0  0  0  0  0.214180
 273 Mof_H 0.599050 0.994750 0.673460  0  0  0  0  0  0  0  0  0.214180
 274 H_d 0.748090 0.061440 0.031710  0  0  0  0  0  0  0  0  0.215530
 275 H_d 0.646690 0.918580 0.698380  0  0  0  0  0  0  0  0  0.215530
 276 H_d 0.605220 0.019980 0.365040  0  0  0  0  0  0  0  0  0.215530
 277 H_e 0.779030 0.095030 0.828810  0  0  0  0  0  0  0  0  0.107450
 278 H_e 0.649340 0.887640 0.495480  0  0  0  0  0  0  0  0  0.107450
 279 H_e 0.571640 0.017330 0.162140  0  0  0  0  0  0  0  0  0.107450
 280 H_f 0.766660 0.149240 0.928620  0  0  0  0  0  0  0  0  0.161970
 281 H_f 0.382590 0.233340 0.928620  0  0  0  0  0  0  0  0  0.161970
 282 H_f 0.850760 0.617410 0.928620  0  0  0  0  0  0  0  0  0.161970
 283 H_g 0.786270 0.189080 0.098460  0  0  0  0  0  0  0  0  0.111850
 284 H_g 0.402810 0.213730 0.098460  0  0  0  0  0  0  0  0  0.111850
 285 H_g 0.810920 0.597190 0.098460  0  0  0  0  0  0  0  0  0.111850
 286 H_h 0.827490 0.221520 0.999300  0  0  0  0  0  0  0  0  0.139930
 287 H_h 0.394030 0.172510 0.999300  0  0  0  0  0  0  0  0  0.139930
 288 H_h 0.778480 0.605970 0.999300  0  0  0  0  0  0  0  0  0.139930
 289 H_i 0.564760 0.576500 0.042490  0  0  0  0  0  0  0  0  0.251860
 290 H_i 0.678400 0.768570 0.375820  0  0  0  0  0  0  0  0  0.251860
 291 H_i 0.756840 0.654930 0.709150  0  0  0  0  0  0  0  0  0.251860
 292 Mof_H_a 0.603580 0.602310 0.983780  0  0  0  0  0  0  0  0  0.234630
 293 Mof_H_a 0.665390 0.729750 0.317120  0  0  0  0  0  0  0  0  0.234630
 294 Mof_H_a 0.731030 0.667940 0.650450  0  0  0  0  0  0  0  0  0.234630
 295 H_j 0.583610 0.612340 0.305250  0  0  0  0  0  0  0  0  0.121860
 296 H_j 0.695400 0.749720 0.638590  0  0  0  0  0  0  0  0  0.121860
 297 H_j 0.720990 0.637930 0.971920  0  0  0  0  0  0  0  0  0.121860
 298 H_k 0.550260 0.584040 0.528730  0  0  0  0  0  0  0  0  0.169100
 299 H_k 0.700450 0.783070 0.862060  0  0  0  0  0  0  0  0  0.169100
 300 H_k 0.749300 0.632890 0.195390  0  0  0  0  0  0  0  0  0.169100
 301 Mof_Ob 0.289600 0.973880 0.530280  0  0  0  0  0  0  0  0  -0.744270
 302 Mof_Ob 0.350940 0.043730 0.863620  0  0  0  0  0  0  0  0  -0.744270
 303 Mof_Ob 0.359460 0.982390 0.196950  0  0  0  0  0  0  0  0  -0.744270
 304 Mof_Oa 0.319450 0.984720 0.748150  0  0  0  0  0  0  0  0  -0.904110
 305 Mof_Oa 0.331940 0.013880 0.081490  0  0  0  0  0  0  0  0  -0.904110
 306 Mof_Oa 0.348620 0.001400 0.414820  0  0  0  0  0  0  0  0  -0.904110
 307 Mof_Oc 0.306940 0.966310 0.124470  0  0  0  0  0  0  0  0  -0.929950
 308 Mof_Oc 0.326040 0.026400 0.457800  0  0  0  0  0  0  0  0  -0.929950
 309 Mof_Oc 0.367030 0.007300 0.791140  0  0  0  0  0  0  0  0  -0.929950
 310 Mof_Mg 0.339670 0.986780 0.988890  0  0  0  0  0  0  0  0  1.600830
 311 Mof_Mg 0.313780 0.993660 0.322230  0  0  0  0  0  0  0  0  1.600830
 312 Mof_Mg 0.346550 0.019550 0.655560  0  0  0  0  0  0  0  0  1.600830
 313 Mof_Ob_a 0.377630 0.358130 0.445480  0  0  0  0  0  0  0  0  -0.760170
 314 Mof_Ob_a 0.313840 0.289040 0.112150  0  0  0  0  0  0  0  0  -0.760170
 315 Mof_Ob_a 0.308540 0.352830 0.778810  0  0  0  0  0  0  0  0  -0.760170
 316 Mof_Oa_a 0.348880 0.345690 0.214960  0  0  0  0  0  0  0  0  -0.919940
 317 Mof_Oa_a 0.330150 0.317790 0.881620  0  0  0  0  0  0  0  0  -0.919940
 318 Mof_Oa_a 0.320970 0.336520 0.548290  0  0  0  0  0  0  0  0  -0.919940
 319 Mof_Oc_a 0.361300 0.365270 0.852420  0  0  0  0  0  0  0  0  -0.940310
 320 Mof_Oc_a 0.337310 0.305370 0.519090  0  0  0  0  0  0  0  0  -0.940310
 321 Mof_Oc_a 0.301400 0.329360 0.185750  0  0  0  0  0  0  0  0  -0.940310
 322 Mof_Mg_a 0.328010 0.347170 0.985320  0  0  0  0  0  0  0  0  1.651680
 323 Mof_Mg_a 0.352500 0.338660 0.651980  0  0  0  0  0  0  0  0  1.651680
 324 Mof_Mg_a 0.319500 0.314170 0.318650  0  0  0  0  0  0  0  0  1.651680
 325 S 0.517160 0.548430 0.684060  0  0  0  0  0  0  0  0  -0.278370
 326 S 0.031260 0.482840 0.684060  0  0  0  0  0  0  0  0  -0.278370
 327 S 0.451570 0.968740 0.684060  0  0  0  0  0  0  0  0  -0.278370
 328 C 0.199460 0.892020 0.223910  0  0  0  0  0  0  0  0  0.208320
 329 C 0.359230 0.133880 0.557240  0  0  0  0  0  0  0  0  0.208320
 330 C 0.441310 0.974100 0.890580  0  0  0  0  0  0  0  0  0.208320
 331 N 0.522480 0.550810 0.073650  0  0  0  0  0  0  0  0  -0.498990
 332 N 0.028320 0.477520 0.073650  0  0  0  0  0  0  0  0  -0.498990
 333 N 0.449190 0.971680 0.073650  0  0  0  0  0  0  0  0  -0.498990
 334 C_a 0.498240 0.532520 0.115280  0  0  0  0  0  0  0  0  0.370280
 335 C_a 0.034280 0.501760 0.115280  0  0  0  0  0  0  0  0  0.370280
 336 C_a 0.467480 0.965720 0.115280  0  0  0  0  0  0  0  0  0.370280
 337 C_b 0.487660 0.509940 0.021280  0  0  0  0  0  0  0  0  -0.238240
 338 C_b 0.022290 0.512340 0.021280  0  0  0  0  0  0  0  0  -0.238240
 339 C_b 0.490060 0.977710 0.021280  0  0  0  0  0  0  0  0  -0.238240
 340 C_c 0.464070 0.492170 0.072700  0  0  0  0  0  0  0  0  0.083940
 341 C_c 0.028100 0.535930 0.072700  0  0  0  0  0  0  0  0  0.083940
 342 C_c 0.507830 0.971900 0.072700  0  0  0  0  0  0  0  0  0.083940
 343 N_a 0.452200 0.468600 0.990170  0  0  0  0  0  0  0  0  0.005750
 344 N_a 0.349730 0.214460 0.656840  0  0  0  0  0  0  0  0  0.005750
 345 N_a 0.198060 0.316930 0.323510  0  0  0  0  0  0  0  0  0.005750
 346 C_d 0.454300 0.460790 0.808430  0  0  0  0  0  0  0  0  -0.005030
 347 C_d 0.339820 0.212370 0.475090  0  0  0  0  0  0  0  0  -0.005030
 348 C_d 0.205880 0.326840 0.141760  0  0  0  0  0  0  0  0  -0.005030
 349 S_a 0.471390 0.477410 0.622690  0  0  0  0  0  0  0  0  -0.211460
 350 S_a 0.339360 0.195280 0.289360  0  0  0  0  0  0  0  0  -0.211460
 351 S_a 0.189250 0.327310 0.956020  0  0  0  0  0  0  0  0  -0.211460
 352 N_b 0.439040 0.435780 0.778270  0  0  0  0  0  0  0  0  -0.297710
 353 N_b 0.330070 0.227620 0.444930  0  0  0  0  0  0  0  0  -0.297710
 354 N_b 0.230890 0.336600 0.111600  0  0  0  0  0  0  0  0  -0.297710
 355 C_e 0.422510 0.417480 0.903310  0  0  0  0  0  0  0  0  0.335350
 356 C_e 0.328300 0.244150 0.569980  0  0  0  0  0  0  0  0  0.335350
 357 C_e 0.249190 0.338370 0.236650  0  0  0  0  0  0  0  0  0.335350
 358 Mof_Cd 0.400220 0.399870 0.825170  0  0  0  0  0  0  0  0  -0.471370
 359 Mof_Cd 0.332990 0.266450 0.491840  0  0  0  0  0  0  0  0  -0.471370
 360 Mof_Cd 0.266790 0.333680 0.158510  0  0  0  0  0  0  0  0  -0.471370
 361 Mof_Cc 0.382530 0.380820 0.938610  0  0  0  0  0  0  0  0  0.546330
 362 Mof_Cc 0.331630 0.284140 0.605280  0  0  0  0  0  0  0  0  0.546330
 363 Mof_Cc 0.285850 0.335040 0.271940  0  0  0  0  0  0  0  0  0.546330
 364 Mof_Cb 0.387890 0.379290 0.140210  0  0  0  0  0  0  0  0  -0.354740
 365 Mof_Cb 0.324730 0.278770 0.806880  0  0  0  0  0  0  0  0  -0.354740
 366 Mof_Cb 0.287380 0.341940 0.473550  0  0  0  0  0  0  0  0  -0.354740
 367 C_f 0.410750 0.396870 0.213960  0  0  0  0  0  0  0  0  -0.151320
 368 C_f 0.319460 0.255920 0.880630  0  0  0  0  0  0  0  0  -0.151320
 369 C_f 0.269790 0.347210 0.547300  0  0  0  0  0  0  0  0  -0.151320
 370 C_g 0.427960 0.415770 0.101480  0  0  0  0  0  0  0  0  -0.215710
 371 C_g 0.321150 0.238710 0.768150  0  0  0  0  0  0  0  0  -0.215710
 372 C_g 0.250890 0.345520 0.434820  0  0  0  0  0  0  0  0  -0.215710
 373 Mof_Ca 0.370970 0.360200 0.273800  0  0  0  0  0  0  0  0  0.839320
 374 Mof_Ca 0.322570 0.295700 0.940460  0  0  0  0  0  0  0  0  0.839320
 375 Mof_Ca 0.306460 0.344100 0.607130  0  0  0  0  0  0  0  0  0.839320
 376 C_h 0.451500 0.496680 0.220600  0  0  0  0  0  0  0  0  -0.304820
 377 C_h 0.045180 0.548500 0.220600  0  0  0  0  0  0  0  0  -0.304820
 378 C_h 0.503320 0.954820 0.220600  0  0  0  0  0  0  0  0  -0.304820
 379 C_i 0.462480 0.519060 0.315210  0  0  0  0  0  0  0  0  -0.012830
 380 C_i 0.056580 0.537520 0.315210  0  0  0  0  0  0  0  0  -0.012830
 381 C_i 0.480940 0.943420 0.315210  0  0  0  0  0  0  0  0  -0.012830
 382 C_j 0.485700 0.537220 0.261150  0  0  0  0  0  0  0  0  -0.261980
 383 C_j 0.051520 0.514300 0.261150  0  0  0  0  0  0  0  0  -0.261980
 384 C_j 0.462780 0.948480 0.261150  0  0  0  0  0  0  0  0  -0.261980
 385 N_c 0.224110 0.908960 0.241470  0  0  0  0  0  0  0  0  -0.248350
 386 N_c 0.351510 0.109220 0.574810  0  0  0  0  0  0  0  0  -0.248350
 387 N_c 0.424370 0.981820 0.908140  0  0  0  0  0  0  0  0  -0.248350
 388 C_k 0.241370 0.924060 0.103240  0  0  0  0  0  0  0  0  0.362100
 389 C_k 0.349370 0.091970 0.436580  0  0  0  0  0  0  0  0  0.362100
 390 C_k 0.409270 0.983970 0.769910  0  0  0  0  0  0  0  0  0.362100
 391 Mof_Cd_a 0.265530 0.937230 0.167030  0  0  0  0  0  0  0  0  -0.575430
 392 Mof_Cd_a 0.338370 0.067800 0.500360  0  0  0  0  0  0  0  0  -0.575430
 393 Mof_Cd_a 0.396100 0.994960 0.833690  0  0  0  0  0  0  0  0  -0.575430
 394 Mof_Cc_a 0.284570 0.953550 0.045180  0  0  0  0  0  0  0  0  0.674870
 395 Mof_Cc_a 0.335650 0.048760 0.378510  0  0  0  0  0  0  0  0  0.674870
 396 Mof_Cc_a 0.379780 0.997690 0.711850  0  0  0  0  0  0  0  0  0.674870
 397 Mof_Cb_a 0.278830 0.955980 0.846610  0  0  0  0  0  0  0  0  -0.461250
 398 Mof_Cb_a 0.343820 0.054510 0.179950  0  0  0  0  0  0  0  0  -0.461250
 399 Mof_Cb_a 0.377350 0.989510 0.513280  0  0  0  0  0  0  0  0  -0.461250
 400 C_l 0.254280 0.942730 0.787430  0  0  0  0  0  0  0  0  0.056140
 401 C_l 0.355110 0.079050 0.120760  0  0  0  0  0  0  0  0  0.056140
 402 C_l 0.390610 0.978220 0.454100  0  0  0  0  0  0  0  0  0.056140
 403 C_m 0.235660 0.927190 0.909690  0  0  0  0  0  0  0  0  -0.423280
 404 C_m 0.358190 0.097670 0.243020  0  0  0  0  0  0  0  0  -0.423280
 405 C_m 0.406140 0.975140 0.576360  0  0  0  0  0  0  0  0  -0.423280
 406 Mof_Ca_a 0.296520 0.972140 0.702050  0  0  0  0  0  0  0  0  0.823850
 407 Mof_Ca_a 0.342280 0.036810 0.035380  0  0  0  0  0  0  0  0  0.823850
 408 Mof_Ca_a 0.361190 0.991050 0.368720  0  0  0  0  0  0  0  0  0.823850
 409 H 0.198330 0.894430 0.524860  0  0  0  0  0  0  0  0  0.342670
 410 H 0.362770 0.135010 0.858190  0  0  0  0  0  0  0  0  0.342670
 411 H 0.438910 0.970560 0.191530  0  0  0  0  0  0  0  0  0.342670
 412 H_a 0.497490 0.506240 0.910180  0  0  0  0  0  0  0  0  0.173530
 413 H_a 0.008760 0.502510 0.910180  0  0  0  0  0  0  0  0  0.173530
 414 H_a 0.493760 0.991240 0.910180  0  0  0  0  0  0  0  0  0.173530
 415 H_b 0.438240 0.456150 0.073650  0  0  0  0  0  0  0  0  0.188330
 416 H_b 0.351250 0.228430 0.740320  0  0  0  0  0  0  0  0  0.188330
 417 H_b 0.210510 0.315420 0.406990  0  0  0  0  0  0  0  0  0.188330
 418 H_c 0.437390 0.431920 0.632840  0  0  0  0  0  0  0  0  0.218030
 419 H_c 0.327870 0.229280 0.299510  0  0  0  0  0  0  0  0  0.218030
 420 H_c 0.234750 0.338800 0.966170  0  0  0  0  0  0  0  0  0.218030
 421 Mof_H 0.395700 0.400950 0.673460  0  0  0  0  0  0  0  0  0.214180
 422 Mof_H 0.338580 0.270960 0.340130  0  0  0  0  0  0  0  0  0.214180
 423 Mof_H 0.265720 0.328090 0.006790  0  0  0  0  0  0  0  0  0.214180
 424 H_d 0.414750 0.394780 0.365040  0  0  0  0  0  0  0  0  0.215530
 425 H_d 0.313360 0.251910 0.031710  0  0  0  0  0  0  0  0  0.215530
 426 H_d 0.271890 0.353310 0.698380  0  0  0  0  0  0  0  0  0.215530
 427 H_e 0.445690 0.428360 0.162140  0  0  0  0  0  0  0  0  0.107450
 428 H_e 0.316000 0.220970 0.828810  0  0  0  0  0  0  0  0  0.107450
 429 H_e 0.238300 0.350660 0.495480  0  0  0  0  0  0  0  0  0.107450
 430 H_f 0.433330 0.482580 0.261950  0  0  0  0  0  0  0  0  0.161970
 431 H_f 0.049250 0.566670 0.261950  0  0  0  0  0  0  0  0  0.161970
 432 H_f 0.517420 0.950750 0.261950  0  0  0  0  0  0  0  0  0.161970
 433 H_g 0.452940 0.522420 0.431790  0  0  0  0  0  0  0  0  0.111850
 434 H_g 0.069480 0.547060 0.431790  0  0  0  0  0  0  0  0  0.111850
 435 H_g 0.477580 0.930520 0.431790  0  0  0  0  0  0  0  0  0.111850
 436 H_h 0.494160 0.554850 0.332630  0  0  0  0  0  0  0  0  0.139930
 437 H_h 0.060690 0.505840 0.332630  0  0  0  0  0  0  0  0  0.139930
 438 H_h 0.445150 0.939310 0.332630  0  0  0  0  0  0  0  0  0.139930
 439 H_i 0.231430 0.909830 0.375820  0  0  0  0  0  0  0  0  0.251860
 440 H_i 0.345070 0.101910 0.709150  0  0  0  0  0  0  0  0  0.251860
 441 H_i 0.423500 0.988260 0.042490  0  0  0  0  0  0  0  0  0.251860
 442 Mof_H_a 0.270250 0.935640 0.317120  0  0  0  0  0  0  0  0  0.234630
 443 Mof_H_a 0.332060 0.063090 0.650450  0  0  0  0  0  0  0  0  0.234630
 444 Mof_H_a 0.397690 0.001270 0.983780  0  0  0  0  0  0  0  0  0.234630
 445 H_j 0.250280 0.945680 0.638590  0  0  0  0  0  0  0  0  0.121860
 446 H_j 0.362070 0.083060 0.971920  0  0  0  0  0  0  0  0  0.121860
 447 H_j 0.387660 0.971270 0.305250  0  0  0  0  0  0  0  0  0.121860
 448 H_k 0.216930 0.917370 0.862060  0  0  0  0  0  0  0  0  0.169100
 449 H_k 0.367110 0.116410 0.195390  0  0  0  0  0  0  0  0  0.169100
 450 H_k 0.415960 0.966220 0.528730  0  0  0  0  0  0  0  0  0.169100
