# Supplementary material for: In silico design and screening of hypothetical MOF-74 analogs and their experimental synthesis
Source: Chem Sci. 2016 Jun 21;7(9):6263–72. doi: 10.1039/c6sc01477a (PMC6024208; doi:10.1039/c6sc01477a)
Supplement: Supplementary file 1 [file SC-007-C6SC01477A-s001.zip › analogs/227_all_conf_0_0_full_symm.cif]

data_image0
_cell_length_a       33.5693
_cell_length_b       33.5693
_cell_length_c       6.9696
_cell_angle_alpha    90
_cell_angle_beta     90
_cell_angle_gamma    120

_symmetry_space_group_name_H-M    "P 1"
_symmetry_int_tables_number       1

loop_
  _symmetry_equiv_pos_as_xyz
  'x, y, z'

loop_
  _atom_site_label
  _atom_site_occupancy
  _atom_site_fract_x
  _atom_site_fract_y
  _atom_site_fract_z
  _atom_site_thermal_displace_type
  _atom_site_B_iso_or_equiv
  _atom_site_type_symbol
  O1       1.0000 0.94932  0.25257  0.09139  Biso   1.000  O
  O2       1.0000 0.08077  0.36342  0.75806  Biso   1.000  O
  O3       1.0000 0.96991  0.38401  0.42473  Biso   1.000  O
  O4       1.0000 0.97636  0.30585  0.86074  Biso   1.000  O
  O5       1.0000 0.02748  0.33718  0.52740  Biso   1.000  O
  O6       1.0000 0.99615  0.35697  0.19407  Biso   1.000  O
  O7       1.0000 0.93838  0.28407  0.50559  Biso   1.000  O
  O8       1.0000 0.04926  0.32097  0.17226  Biso   1.000  O
  O9       1.0000 0.01236  0.39496  0.83893  Biso   1.000  O
  Mg1      1.0000 0.97608  0.34724  0.63613  Biso   1.000  Mg
  Mg2      1.0000 0.98609  0.29550  0.30279  Biso   1.000  Mg
  Mg3      1.0000 0.03783  0.35725  0.96946  Biso   1.000  Mg
  O10      1.0000 0.05068  0.74743  0.90861  Biso   1.000  O
  O11      1.0000 0.91923  0.63658  0.24194  Biso   1.000  O
  O12      1.0000 0.03009  0.61599  0.57527  Biso   1.000  O
  O13      1.0000 0.02364  0.69415  0.13926  Biso   1.000  O
  O14      1.0000 0.97252  0.66282  0.47260  Biso   1.000  O
  O15      1.0000 0.00385  0.64303  0.80593  Biso   1.000  O
  O16      1.0000 0.06162  0.71593  0.49441  Biso   1.000  O
  O17      1.0000 0.95074  0.67903  0.82774  Biso   1.000  O
  O18      1.0000 0.98764  0.60504  0.16107  Biso   1.000  O
  Mg4      1.0000 0.02392  0.65276  0.36387  Biso   1.000  Mg
  Mg5      1.0000 0.01391  0.70450  0.69721  Biso   1.000  Mg
  Mg6      1.0000 0.96217  0.64275  0.03054  Biso   1.000  Mg
  C1       1.0000 0.90607  0.24497  0.59185  Biso   1.000  C
  C2       1.0000 0.08836  0.32776  0.25852  Biso   1.000  C
  C3       1.0000 0.00557  0.42727  0.92518  Biso   1.000  C
  C4       1.0000 0.86855  0.21305  0.48561  Biso   1.000  C
  C5       1.0000 0.12028  0.32217  0.15228  Biso   1.000  C
  C6       1.0000 0.01117  0.46478  0.81894  Biso   1.000  C
  C7       1.0000 0.16619  0.83866  0.23374  Biso   1.000  C
  C8       1.0000 0.16134  0.32753  0.23374  Biso   1.000  C
  C9       1.0000 0.67247  0.83381  0.23374  Biso   1.000  C
  C10      1.0000 0.83381  0.16134  0.76626  Biso   1.000  C
  C11      1.0000 0.83866  0.67247  0.76626  Biso   1.000  C
  C12      1.0000 0.32753  0.16619  0.76626  Biso   1.000  C
  C13      1.0000 0.87347  0.19399  0.87285  Biso   1.000  C
  C14      1.0000 0.13934  0.34614  0.53952  Biso   1.000  C
  C15      1.0000 0.98719  0.45986  0.20618  Biso   1.000  C
  C16      1.0000 0.90840  0.23452  0.79270  Biso   1.000  C
  C17      1.0000 0.09881  0.34054  0.45937  Biso   1.000  C
  C18      1.0000 0.99279  0.42494  0.12604  Biso   1.000  C
  C19      1.0000 0.94652  0.26534  0.92241  Biso   1.000  C
  C20      1.0000 0.06799  0.34784  0.58908  Biso   1.000  C
  C21      1.0000 0.98549  0.38681  0.25574  Biso   1.000  C
  C22      1.0000 0.13145  0.78695  0.51439  Biso   1.000  C
  C23      1.0000 0.87972  0.67783  0.84772  Biso   1.000  C
  C24      1.0000 0.98883  0.53522  0.18106  Biso   1.000  C
  C25      1.0000 0.09393  0.75503  0.40815  Biso   1.000  C
  C26      1.0000 0.91164  0.67224  0.74148  Biso   1.000  C
  C27      1.0000 0.99443  0.57273  0.07482  Biso   1.000  C
  C28      1.0000 0.09160  0.76548  0.20730  Biso   1.000  C
  C29      1.0000 0.90119  0.65946  0.54063  Biso   1.000  C
  C30      1.0000 0.00721  0.57506  0.87396  Biso   1.000  C
  C31      1.0000 0.12653  0.80601  0.12715  Biso   1.000  C
  C32      1.0000 0.86066  0.65386  0.46048  Biso   1.000  C
  C33      1.0000 0.01281  0.54014  0.79382  Biso   1.000  C
  C34      1.0000 0.05348  0.73466  0.07759  Biso   1.000  C
  C35      1.0000 0.93201  0.65216  0.41092  Biso   1.000  C
  C36      1.0000 0.01451  0.61319  0.74426  Biso   1.000  C
  H1       1.0000 0.86687  0.22072  0.33504  Biso   1.000  H
  H2       1.0000 0.11262  0.31282  0.00170  Biso   1.000  H
  H3       1.0000 0.02052  0.46647  0.66837  Biso   1.000  H
  H4       1.0000 0.87662  0.18732  0.02332  Biso   1.000  H
  H5       1.0000 0.81268  0.68930  0.02332  Biso   1.000  H
  H6       1.0000 0.31070  0.12338  0.02332  Biso   1.000  H
  H7       1.0000 0.13313  0.77928  0.66496  Biso   1.000  H
  H8       1.0000 0.88738  0.68718  0.99830  Biso   1.000  H
  H9       1.0000 0.97948  0.53353  0.33163  Biso   1.000  H
  H10      1.0000 0.12338  0.81268  0.97668  Biso   1.000  H
  H11      1.0000 0.18732  0.31070  0.97668  Biso   1.000  H
  H12      1.0000 0.68930  0.87662  0.97668  Biso   1.000  H
  O19      1.0000 0.61599  0.58590  0.42473  Biso   1.000  O
  O20      1.0000 0.74743  0.69675  0.09139  Biso   1.000  O
  O21      1.0000 0.63658  0.71735  0.75806  Biso   1.000  O
  O22      1.0000 0.64303  0.63918  0.19407  Biso   1.000  O
  O23      1.0000 0.69415  0.67051  0.86074  Biso   1.000  O
  O24      1.0000 0.66282  0.69030  0.52740  Biso   1.000  O
  O25      1.0000 0.60504  0.61741  0.83893  Biso   1.000  O
  O26      1.0000 0.71593  0.65430  0.50559  Biso   1.000  O
  O27      1.0000 0.67903  0.72829  0.17226  Biso   1.000  O
  Mg7      1.0000 0.64275  0.68058  0.96946  Biso   1.000  Mg
  Mg8      1.0000 0.65276  0.62884  0.63613  Biso   1.000  Mg
  Mg9      1.0000 0.70449  0.69059  0.30279  Biso   1.000  Mg
  O28      1.0000 0.71735  0.08077  0.24194  Biso   1.000  O
  O29      1.0000 0.58590  0.96991  0.57527  Biso   1.000  O
  O30      1.0000 0.69675  0.94932  0.90861  Biso   1.000  O
  O31      1.0000 0.69030  0.02748  0.47260  Biso   1.000  O
  O32      1.0000 0.63918  0.99615  0.80593  Biso   1.000  O
  O33      1.0000 0.67051  0.97636  0.13926  Biso   1.000  O
  O34      1.0000 0.72829  0.04926  0.82774  Biso   1.000  O
  O35      1.0000 0.61741  0.01236  0.16107  Biso   1.000  O
  O36      1.0000 0.65430  0.93838  0.49441  Biso   1.000  O
  Mg10     1.0000 0.69059  0.98609  0.69721  Biso   1.000  Mg
  Mg11     1.0000 0.68058  0.03783  0.03054  Biso   1.000  Mg
  Mg12     1.0000 0.62884  0.97608  0.36387  Biso   1.000  Mg
  C37      1.0000 0.57273  0.57830  0.92518  Biso   1.000  C
  C38      1.0000 0.75503  0.66110  0.59185  Biso   1.000  C
  C39      1.0000 0.67224  0.76060  0.25852  Biso   1.000  C
  C40      1.0000 0.53522  0.54638  0.81894  Biso   1.000  C
  C41      1.0000 0.78695  0.65550  0.48561  Biso   1.000  C
  C42      1.0000 0.67783  0.79812  0.15228  Biso   1.000  C
  C43      1.0000 0.83285  0.17199  0.56707  Biso   1.000  C
  C44      1.0000 0.82801  0.66086  0.56707  Biso   1.000  C
  C45      1.0000 0.33914  0.16715  0.56707  Biso   1.000  C
  C46      1.0000 0.50048  0.49468  0.09960  Biso   1.000  C
  C47      1.0000 0.50532  0.00580  0.09960  Biso   1.000  C
  C48      1.0000 0.99420  0.49952  0.09960  Biso   1.000  C
  C49      1.0000 0.54014  0.52732  0.20618  Biso   1.000  C
  C50      1.0000 0.80601  0.67948  0.87285  Biso   1.000  C
  C51      1.0000 0.65386  0.79320  0.53952  Biso   1.000  C
  C52      1.0000 0.57506  0.56786  0.12604  Biso   1.000  C
  C53      1.0000 0.76548  0.67387  0.79270  Biso   1.000  C
  C54      1.0000 0.65946  0.75827  0.45937  Biso   1.000  C
  C55      1.0000 0.61319  0.59868  0.25574  Biso   1.000  C
  C56      1.0000 0.73466  0.68118  0.92241  Biso   1.000  C
  C57      1.0000 0.65216  0.72015  0.58908  Biso   1.000  C
  C58      1.0000 0.79812  0.12028  0.84772  Biso   1.000  C
  C59      1.0000 0.54638  0.01117  0.18106  Biso   1.000  C
  C60      1.0000 0.65550  0.86855  0.51439  Biso   1.000  C
  C61      1.0000 0.76060  0.08836  0.74148  Biso   1.000  C
  C62      1.0000 0.57830  0.00557  0.07482  Biso   1.000  C
  C63      1.0000 0.66110  0.90607  0.40815  Biso   1.000  C
  C64      1.0000 0.75827  0.09881  0.54063  Biso   1.000  C
  C65      1.0000 0.56786  0.99279  0.87396  Biso   1.000  C
  C66      1.0000 0.67387  0.90840  0.20730  Biso   1.000  C
  C67      1.0000 0.79320  0.13934  0.46048  Biso   1.000  C
  C68      1.0000 0.52732  0.98719  0.79382  Biso   1.000  C
  C69      1.0000 0.67948  0.87347  0.12715  Biso   1.000  C
  C70      1.0000 0.72015  0.06799  0.41092  Biso   1.000  C
  C71      1.0000 0.59868  0.98549  0.74426  Biso   1.000  C
  C72      1.0000 0.68118  0.94652  0.07759  Biso   1.000  C
  H13      1.0000 0.53353  0.55405  0.66837  Biso   1.000  H
  H14      1.0000 0.77928  0.64615  0.33504  Biso   1.000  H
  H15      1.0000 0.68718  0.79980  0.00170  Biso   1.000  H
  H16      1.0000 0.54329  0.52065  0.35665  Biso   1.000  H
  H17      1.0000 0.47935  0.02264  0.35665  Biso   1.000  H
  H18      1.0000 0.97736  0.45671  0.35665  Biso   1.000  H
  H19      1.0000 0.79980  0.11262  0.99830  Biso   1.000  H
  H20      1.0000 0.55405  0.02052  0.33163  Biso   1.000  H
  H21      1.0000 0.64615  0.86687  0.66496  Biso   1.000  H
  H22      1.0000 0.79005  0.14602  0.31002  Biso   1.000  H
  H23      1.0000 0.85398  0.64403  0.31002  Biso   1.000  H
  H24      1.0000 0.35597  0.20995  0.31002  Biso   1.000  H
  O37      1.0000 0.28265  0.91923  0.75806  Biso   1.000  O
  O38      1.0000 0.41410  0.03009  0.42473  Biso   1.000  O
  O39      1.0000 0.30325  0.05068  0.09139  Biso   1.000  O
  O40      1.0000 0.30970  0.97252  0.52740  Biso   1.000  O
  O41      1.0000 0.36082  0.00385  0.19407  Biso   1.000  O
  O42      1.0000 0.32949  0.02364  0.86074  Biso   1.000  O
  O43      1.0000 0.27171  0.95074  0.17226  Biso   1.000  O
  O44      1.0000 0.38259  0.98764  0.83893  Biso   1.000  O
  O45      1.0000 0.34570  0.06162  0.50559  Biso   1.000  O
  Mg13     1.0000 0.30941  0.01391  0.30279  Biso   1.000  Mg
  Mg14     1.0000 0.31942  0.96217  0.96946  Biso   1.000  Mg
  Mg15     1.0000 0.37116  0.02392  0.63613  Biso   1.000  Mg
  O46      1.0000 0.38401  0.41410  0.57527  Biso   1.000  O
  O47      1.0000 0.25257  0.30325  0.90861  Biso   1.000  O
  O48      1.0000 0.36342  0.28265  0.24194  Biso   1.000  O
  O49      1.0000 0.35697  0.36082  0.80593  Biso   1.000  O
  O50      1.0000 0.30585  0.32949  0.13926  Biso   1.000  O
  O51      1.0000 0.33718  0.30970  0.47260  Biso   1.000  O
  O52      1.0000 0.39496  0.38259  0.16107  Biso   1.000  O
  O53      1.0000 0.28407  0.34570  0.49441  Biso   1.000  O
  O54      1.0000 0.32097  0.27171  0.82774  Biso   1.000  O
  Mg16     1.0000 0.35725  0.31942  0.03054  Biso   1.000  Mg
  Mg17     1.0000 0.34724  0.37116  0.36387  Biso   1.000  Mg
  Mg18     1.0000 0.29550  0.30941  0.69721  Biso   1.000  Mg
  C73      1.0000 0.23940  0.91164  0.25852  Biso   1.000  C
  C74      1.0000 0.42170  0.99443  0.92518  Biso   1.000  C
  C75      1.0000 0.33890  0.09393  0.59185  Biso   1.000  C
  C76      1.0000 0.20188  0.87972  0.15228  Biso   1.000  C
  C77      1.0000 0.45362  0.98883  0.81894  Biso   1.000  C
  C78      1.0000 0.34450  0.13145  0.48561  Biso   1.000  C
  C79      1.0000 0.49952  0.50532  0.90040  Biso   1.000  C
  C80      1.0000 0.49468  0.99420  0.90040  Biso   1.000  C
  C81      1.0000 0.00580  0.50048  0.90040  Biso   1.000  C
  C82      1.0000 0.16715  0.82801  0.43293  Biso   1.000  C
  C83      1.0000 0.17199  0.33914  0.43293  Biso   1.000  C
  C84      1.0000 0.66086  0.83285  0.43293  Biso   1.000  C
  C85      1.0000 0.20680  0.86066  0.53952  Biso   1.000  C
  C86      1.0000 0.47268  0.01281  0.20618  Biso   1.000  C
  C87      1.0000 0.32052  0.12653  0.87285  Biso   1.000  C
  C88      1.0000 0.24173  0.90119  0.45937  Biso   1.000  C
  C89      1.0000 0.43214  0.00721  0.12604  Biso   1.000  C
  C90      1.0000 0.32613  0.09160  0.79270  Biso   1.000  C
  C91      1.0000 0.27985  0.93201  0.58908  Biso   1.000  C
  C92      1.0000 0.40132  0.01451  0.25574  Biso   1.000  C
  C93      1.0000 0.31882  0.05348  0.92241  Biso   1.000  C
  C94      1.0000 0.46478  0.45362  0.18106  Biso   1.000  C
  C95      1.0000 0.21305  0.34450  0.51439  Biso   1.000  C
  C96      1.0000 0.32217  0.20188  0.84772  Biso   1.000  C
  C97      1.0000 0.42727  0.42170  0.07482  Biso   1.000  C
  C98      1.0000 0.24497  0.33890  0.40815  Biso   1.000  C
  C99      1.0000 0.32776  0.23940  0.74148  Biso   1.000  C
  C100     1.0000 0.42494  0.43214  0.87396  Biso   1.000  C
  C101     1.0000 0.23452  0.32613  0.20730  Biso   1.000  C
  C102     1.0000 0.34054  0.24173  0.54063  Biso   1.000  C
  C103     1.0000 0.45986  0.47268  0.79382  Biso   1.000  C
  C104     1.0000 0.19399  0.32052  0.12715  Biso   1.000  C
  C105     1.0000 0.34614  0.20680  0.46048  Biso   1.000  C
  C106     1.0000 0.38681  0.40132  0.74426  Biso   1.000  C
  C107     1.0000 0.26534  0.31882  0.07759  Biso   1.000  C
  C108     1.0000 0.34784  0.27985  0.41092  Biso   1.000  C
  H25      1.0000 0.20020  0.88738  0.00170  Biso   1.000  H
  H26      1.0000 0.44595  0.97948  0.66837  Biso   1.000  H
  H27      1.0000 0.35385  0.13313  0.33504  Biso   1.000  H
  H28      1.0000 0.20995  0.85398  0.68998  Biso   1.000  H
  H29      1.0000 0.14602  0.35597  0.68998  Biso   1.000  H
  H30      1.0000 0.64403  0.79005  0.68998  Biso   1.000  H
  H31      1.0000 0.46647  0.44595  0.33163  Biso   1.000  H
  H32      1.0000 0.22072  0.35385  0.66496  Biso   1.000  H
  H33      1.0000 0.31282  0.20020  0.99830  Biso   1.000  H
  H34      1.0000 0.45671  0.47935  0.64335  Biso   1.000  H
  H35      1.0000 0.52065  0.97736  0.64335  Biso   1.000  H
  H36      1.0000 0.02264  0.54329  0.64335  Biso   1.000  H
