# Supplementary material for: In silico design and screening of hypothetical MOF-74 analogs and their experimental synthesis
Source: Chem Sci. 2016 Jun 21;7(9):6263–72. doi: 10.1039/c6sc01477a (PMC6024208; doi:10.1039/c6sc01477a)
Supplement: Supplementary file 1 [file SC-007-C6SC01477A-s001.zip › analogs/34.1_all_conf_10_0_full_symm.cif]

data_image0
_cell_length_a       55.2395
_cell_length_b       55.2395
_cell_length_c       6.9271
_cell_angle_alpha    90
_cell_angle_beta     90
_cell_angle_gamma    120

_symmetry_space_group_name_H-M    "P 1"
_symmetry_int_tables_number       1

loop_
  _symmetry_equiv_pos_as_xyz
  'x, y, z'

loop_
  _atom_site_label
  _atom_site_occupancy
  _atom_site_fract_x
  _atom_site_fract_y
  _atom_site_fract_z
  _atom_site_thermal_displace_type
  _atom_site_B_iso_or_equiv
  _atom_site_type_symbol
  O1       1.0000 0.95201  0.29991  0.12101  Biso   1.000  O
  O2       1.0000 0.01456  0.38132  0.45434  Biso   1.000  O
  O3       1.0000 0.03343  0.31877  0.78767  Biso   1.000  O
  O4       1.0000 0.98458  0.31816  0.35247  Biso   1.000  O
  O5       1.0000 0.00024  0.34875  0.68581  Biso   1.000  O
  O6       1.0000 0.01517  0.33309  0.01914  Biso   1.000  O
  O7       1.0000 0.97316  0.29462  0.70671  Biso   1.000  O
  O8       1.0000 0.98812  0.36017  0.04005  Biso   1.000  O
  O9       1.0000 0.03871  0.34521  0.37338  Biso   1.000  O
  Mg1      1.0000 0.01080  0.32029  0.57657  Biso   1.000  Mg
  Mg2      1.0000 0.97615  0.32253  0.90990  Biso   1.000  Mg
  Mg3      1.0000 0.01304  0.35718  0.24323  Biso   1.000  Mg
  O10      1.0000 0.05133  0.69782  0.76347  Biso   1.000  O
  O11      1.0000 0.97983  0.61533  0.43014  Biso   1.000  O
  O12      1.0000 0.96884  0.68684  0.09680  Biso   1.000  O
  O13      1.0000 0.01840  0.68205  0.53538  Biso   1.000  O
  O14      1.0000 0.99699  0.64827  0.20205  Biso   1.000  O
  O15      1.0000 0.98461  0.66968  0.86872  Biso   1.000  O
  O16      1.0000 0.03115  0.70438  0.17757  Biso   1.000  O
  O17      1.0000 0.00656  0.63552  0.84423  Biso   1.000  O
  O18      1.0000 0.96229  0.66010  0.51090  Biso   1.000  O
  Mg4      1.0000 0.99328  0.68080  0.30689  Biso   1.000  Mg
  Mg5      1.0000 0.02085  0.67339  0.97356  Biso   1.000  Mg
  Mg6      1.0000 0.98587  0.64581  0.64022  Biso   1.000  Mg
  C1       1.0000 0.95991  0.29941  0.29317  Biso   1.000  C
  C2       1.0000 0.00616  0.37342  0.62650  Biso   1.000  C
  C3       1.0000 0.03393  0.32717  0.95983  Biso   1.000  C
  C4       1.0000 0.94122  0.27729  0.42889  Biso   1.000  C
  C5       1.0000 0.00274  0.39212  0.76222  Biso   1.000  C
  C6       1.0000 0.05604  0.33060  0.09556  Biso   1.000  C
  C7       1.0000 0.91454  0.25713  0.36048  Biso   1.000  C
  C8       1.0000 0.00925  0.41879  0.69382  Biso   1.000  C
  C9       1.0000 0.07620  0.32408  0.02715  Biso   1.000  C
  C10      1.0000 0.89536  0.23592  0.47792  Biso   1.000  C
  C11      1.0000 0.00722  0.43797  0.81125  Biso   1.000  C
  C12      1.0000 0.09742  0.32611  0.14458  Biso   1.000  C
  C13      1.0000 0.90306  0.23365  0.66824  Biso   1.000  C
  C14      1.0000 0.99725  0.43027  0.00158  Biso   1.000  C
  C15      1.0000 0.09968  0.33608  0.33491  Biso   1.000  C
  C16      1.0000 0.92927  0.25352  0.74073  Biso   1.000  C
  C17      1.0000 0.99091  0.40406  0.07406  Biso   1.000  C
  C18      1.0000 0.07981  0.34242  0.40739  Biso   1.000  C
  C19      1.0000 0.94863  0.27578  0.62576  Biso   1.000  C
  C20      1.0000 0.99381  0.38470  0.95909  Biso   1.000  C
  C21      1.0000 0.05756  0.33952  0.29243  Biso   1.000  C
  N1       1.0000 0.88249  0.21082  0.77562  Biso   1.000  N
  N2       1.0000 0.99500  0.45085  0.10895  Biso   1.000  N
  N3       1.0000 0.12251  0.33833  0.44228  Biso   1.000  N
  N4       1.0000 0.89160  0.20570  0.93115  Biso   1.000  N
  N5       1.0000 0.98076  0.44174  0.26448  Biso   1.000  N
  N6       1.0000 0.12764  0.35257  0.59782  Biso   1.000  N
  C22      1.0000 0.87085  0.18387  0.04350  Biso   1.000  C
  C23      1.0000 0.31302  0.12915  0.04350  Biso   1.000  C
  C24      1.0000 0.81613  0.68698  0.04350  Biso   1.000  C
  C25      1.0000 0.84224  0.16771  0.99235  Biso   1.000  C
  C26      1.0000 0.32547  0.15776  0.99235  Biso   1.000  C
  C27      1.0000 0.83229  0.67453  0.99235  Biso   1.000  C
  C28      1.0000 0.15674  0.81481  0.78707  Biso   1.000  C
  C29      1.0000 0.99141  0.50992  0.45373  Biso   1.000  C
  C30      1.0000 0.85185  0.67526  0.12040  Biso   1.000  C
  C31      1.0000 0.83264  0.14428  0.30273  Biso   1.000  C
  C32      1.0000 0.31164  0.16737  0.30273  Biso   1.000  C
  C33      1.0000 0.85572  0.68836  0.30273  Biso   1.000  C
  C34      1.0000 0.86112  0.15989  0.35156  Biso   1.000  C
  C35      1.0000 0.29878  0.13888  0.35156  Biso   1.000  C
  C36      1.0000 0.84011  0.70122  0.35156  Biso   1.000  C
  C37      1.0000 0.88013  0.17931  0.22171  Biso   1.000  C
  C38      1.0000 0.29919  0.11988  0.22171  Biso   1.000  C
  C39      1.0000 0.82069  0.70081  0.22171  Biso   1.000  C
  N7       1.0000 0.81490  0.12590  0.44705  Biso   1.000  N
  N8       1.0000 0.31100  0.18510  0.44705  Biso   1.000  N
  N9       1.0000 0.87410  0.68900  0.44705  Biso   1.000  N
  N10      1.0000 0.12301  0.77694  0.05807  Biso   1.000  N
  N11      1.0000 0.98726  0.54366  0.72474  Biso   1.000  N
  N12      1.0000 0.88973  0.67940  0.39140  Biso   1.000  N
  C40      1.0000 0.10463  0.75896  0.20163  Biso   1.000  C
  C41      1.0000 0.98767  0.56204  0.86830  Biso   1.000  C
  C42      1.0000 0.90771  0.67900  0.53496  Biso   1.000  C
  C43      1.0000 0.11149  0.75825  0.39751  Biso   1.000  C
  C44      1.0000 0.98009  0.55517  0.06418  Biso   1.000  C
  C45      1.0000 0.90842  0.68658  0.73084  Biso   1.000  C
  C46      1.0000 0.09101  0.73908  0.51896  Biso   1.000  C
  C47      1.0000 0.98141  0.57566  0.18563  Biso   1.000  C
  C48      1.0000 0.92759  0.68526  0.85229  Biso   1.000  C
  C49      1.0000 0.06351  0.72012  0.45396  Biso   1.000  C
  C50      1.0000 0.98994  0.60316  0.12062  Biso   1.000  C
  C51      1.0000 0.94655  0.67672  0.78729  Biso   1.000  C
  C52      1.0000 0.04375  0.69923  0.59200  Biso   1.000  C
  C53      1.0000 0.98881  0.62292  0.25867  Biso   1.000  C
  C54      1.0000 0.96744  0.67785  0.92534  Biso   1.000  C
  C55      1.0000 0.05646  0.72120  0.25639  Biso   1.000  C
  C56      1.0000 0.99807  0.61020  0.92305  Biso   1.000  C
  C57      1.0000 0.94546  0.66860  0.58972  Biso   1.000  C
  C58      1.0000 0.07756  0.74092  0.13493  Biso   1.000  C
  C59      1.0000 0.99670  0.58911  0.80159  Biso   1.000  C
  C60      1.0000 0.92574  0.66997  0.46826  Biso   1.000  C
  H1       1.0000 0.90942  0.25888  0.21146  Biso   1.000  H
  H2       1.0000 0.01612  0.42391  0.54479  Biso   1.000  H
  H3       1.0000 0.07445  0.31721  0.87812  Biso   1.000  H
  H4       1.0000 0.87472  0.22057  0.42619  Biso   1.000  H
  H5       1.0000 0.01251  0.45861  0.75952  Biso   1.000  H
  H6       1.0000 0.11276  0.32082  0.09285  Biso   1.000  H
  H7       1.0000 0.93484  0.25205  0.88898  Biso   1.000  H
  H8       1.0000 0.98387  0.39849  0.22231  Biso   1.000  H
  H9       1.0000 0.08129  0.34946  0.55564  Biso   1.000  H
  H10      1.0000 0.16890  0.83793  0.51937  Biso   1.000  H
  H11      1.0000 0.66904  0.83110  0.51937  Biso   1.000  H
  H12      1.0000 0.16207  0.33096  0.51937  Biso   1.000  H
  H13      1.0000 0.13463  0.80241  0.75242  Biso   1.000  H
  H14      1.0000 0.00111  0.53204  0.41909  Biso   1.000  H
  H15      1.0000 0.86426  0.66556  0.08576  Biso   1.000  H
  H16      1.0000 0.86766  0.15670  0.49285  Biso   1.000  H
  H17      1.0000 0.28904  0.13234  0.49285  Biso   1.000  H
  H18      1.0000 0.84330  0.71096  0.49285  Biso   1.000  H
  H19      1.0000 0.90220  0.19197  0.25694  Biso   1.000  H
  H20      1.0000 0.28977  0.09780  0.25694  Biso   1.000  H
  H21      1.0000 0.80803  0.71023  0.25694  Biso   1.000  H
  H22      1.0000 0.13255  0.77247  0.44838  Biso   1.000  H
  H23      1.0000 0.97325  0.53412  0.11505  Biso   1.000  H
  H24      1.0000 0.89420  0.69342  0.78172  Biso   1.000  H
  H25      1.0000 0.09571  0.73789  0.67007  Biso   1.000  H
  H26      1.0000 0.97551  0.57095  0.33673  Biso   1.000  H
  H27      1.0000 0.92878  0.69116  0.00340  Biso   1.000  H
  H28      1.0000 0.07261  0.74181  0.98413  Biso   1.000  H
  H29      1.0000 0.00253  0.59406  0.65079  Biso   1.000  H
  H30      1.0000 0.92486  0.66413  0.31746  Biso   1.000  H
  O19      1.0000 0.61868  0.63324  0.45434  Biso   1.000  O
  O20      1.0000 0.68123  0.71466  0.78767  Biso   1.000  O
  O21      1.0000 0.70009  0.65210  0.12101  Biso   1.000  O
  O22      1.0000 0.65125  0.65149  0.68581  Biso   1.000  O
  O23      1.0000 0.66691  0.68209  0.01914  Biso   1.000  O
  O24      1.0000 0.68184  0.66642  0.35247  Biso   1.000  O
  O25      1.0000 0.63983  0.62795  0.04005  Biso   1.000  O
  O26      1.0000 0.65479  0.69350  0.37338  Biso   1.000  O
  O27      1.0000 0.70538  0.67854  0.70671  Biso   1.000  O
  Mg7      1.0000 0.67747  0.65362  0.90990  Biso   1.000  Mg
  Mg8      1.0000 0.64282  0.65586  0.24323  Biso   1.000  Mg
  Mg9      1.0000 0.67971  0.69051  0.57657  Biso   1.000  Mg
  O28      1.0000 0.71800  0.03116  0.09680  Biso   1.000  O
  O29      1.0000 0.64649  0.94867  0.76347  Biso   1.000  O
  O30      1.0000 0.63551  0.02017  0.43014  Biso   1.000  O
  O31      1.0000 0.68507  0.01539  0.86872  Biso   1.000  O
  O32      1.0000 0.66365  0.98160  0.53538  Biso   1.000  O
  O33      1.0000 0.65128  0.00301  0.20205  Biso   1.000  O
  O34      1.0000 0.69782  0.03771  0.51090  Biso   1.000  O
  O35      1.0000 0.67323  0.96885  0.17757  Biso   1.000  O
  O36      1.0000 0.62895  0.99344  0.84423  Biso   1.000  O
  Mg10     1.0000 0.65994  0.01413  0.64022  Biso   1.000  Mg
  Mg11     1.0000 0.68752  0.00672  0.30689  Biso   1.000  Mg
  Mg12     1.0000 0.65253  0.97914  0.97356  Biso   1.000  Mg
  C61      1.0000 0.62658  0.63274  0.62650  Biso   1.000  C
  C62      1.0000 0.67283  0.70675  0.95983  Biso   1.000  C
  C63      1.0000 0.70059  0.66051  0.29317  Biso   1.000  C
  C64      1.0000 0.60788  0.61062  0.76222  Biso   1.000  C
  C65      1.0000 0.66940  0.72545  0.09556  Biso   1.000  C
  C66      1.0000 0.72271  0.66393  0.42889  Biso   1.000  C
  C67      1.0000 0.58121  0.59046  0.69382  Biso   1.000  C
  C68      1.0000 0.67592  0.75212  0.02715  Biso   1.000  C
  C69      1.0000 0.74287  0.65741  0.36048  Biso   1.000  C
  C70      1.0000 0.56203  0.56925  0.81125  Biso   1.000  C
  C71      1.0000 0.67389  0.77130  0.14458  Biso   1.000  C
  C72      1.0000 0.76408  0.65945  0.47792  Biso   1.000  C
  C73      1.0000 0.56973  0.56699  0.00158  Biso   1.000  C
  C74      1.0000 0.66392  0.76360  0.33491  Biso   1.000  C
  C75      1.0000 0.76635  0.66941  0.66824  Biso   1.000  C
  C76      1.0000 0.59594  0.58685  0.07406  Biso   1.000  C
  C77      1.0000 0.65758  0.73740  0.40739  Biso   1.000  C
  C78      1.0000 0.74648  0.67575  0.74073  Biso   1.000  C
  C79      1.0000 0.61530  0.60911  0.95909  Biso   1.000  C
  C80      1.0000 0.66048  0.71804  0.29243  Biso   1.000  C
  C81      1.0000 0.72422  0.67286  0.62576  Biso   1.000  C
  N13      1.0000 0.54915  0.54415  0.10895  Biso   1.000  N
  N14      1.0000 0.66167  0.78418  0.44228  Biso   1.000  N
  N15      1.0000 0.78918  0.67167  0.77562  Biso   1.000  N
  N16      1.0000 0.55826  0.53903  0.26448  Biso   1.000  N
  N17      1.0000 0.64743  0.77507  0.59782  Biso   1.000  N
  N18      1.0000 0.79430  0.68590  0.93115  Biso   1.000  N
  C82      1.0000 0.53751  0.51720  0.37684  Biso   1.000  C
  C83      1.0000 0.97969  0.46249  0.37684  Biso   1.000  C
  C84      1.0000 0.48280  0.02031  0.37684  Biso   1.000  C
  C85      1.0000 0.50891  0.50104  0.32569  Biso   1.000  C
  C86      1.0000 0.99213  0.49109  0.32569  Biso   1.000  C
  C87      1.0000 0.49896  0.00787  0.32569  Biso   1.000  C
  C88      1.0000 0.82341  0.14815  0.12040  Biso   1.000  C
  C89      1.0000 0.65807  0.84326  0.78707  Biso   1.000  C
  C90      1.0000 0.51852  0.00859  0.45373  Biso   1.000  C
  C91      1.0000 0.49930  0.47761  0.63607  Biso   1.000  C
  C92      1.0000 0.97831  0.50070  0.63607  Biso   1.000  C
  C93      1.0000 0.52239  0.02169  0.63607  Biso   1.000  C
  C94      1.0000 0.52778  0.49323  0.68490  Biso   1.000  C
  C95      1.0000 0.96544  0.47222  0.68490  Biso   1.000  C
  C96      1.0000 0.50677  0.03456  0.68490  Biso   1.000  C
  C97      1.0000 0.54679  0.51264  0.55504  Biso   1.000  C
  C98      1.0000 0.96585  0.45321  0.55504  Biso   1.000  C
  C99      1.0000 0.48736  0.03415  0.55504  Biso   1.000  C
  N19      1.0000 0.48157  0.45924  0.78038  Biso   1.000  N
  N20      1.0000 0.97767  0.51843  0.78038  Biso   1.000  N
  N21      1.0000 0.54076  0.02233  0.78038  Biso   1.000  N
  N22      1.0000 0.78968  0.11027  0.39140  Biso   1.000  N
  N23      1.0000 0.65393  0.87699  0.05807  Biso   1.000  N
  N24      1.0000 0.55639  0.01274  0.72474  Biso   1.000  N
  C100     1.0000 0.77129  0.09229  0.53496  Biso   1.000  C
  C101     1.0000 0.65433  0.89537  0.20163  Biso   1.000  C
  C102     1.0000 0.57437  0.01233  0.86830  Biso   1.000  C
  C103     1.0000 0.77816  0.09158  0.73084  Biso   1.000  C
  C104     1.0000 0.64675  0.88851  0.39751  Biso   1.000  C
  C105     1.0000 0.57508  0.01991  0.06418  Biso   1.000  C
  C106     1.0000 0.75767  0.07241  0.85229  Biso   1.000  C
  C107     1.0000 0.64807  0.90899  0.51896  Biso   1.000  C
  C108     1.0000 0.59425  0.01859  0.18563  Biso   1.000  C
  C109     1.0000 0.73017  0.05345  0.78729  Biso   1.000  C
  C110     1.0000 0.65661  0.93649  0.45396  Biso   1.000  C
  C111     1.0000 0.61322  0.01006  0.12062  Biso   1.000  C
  C112     1.0000 0.71042  0.03256  0.92534  Biso   1.000  C
  C113     1.0000 0.65548  0.95625  0.59200  Biso   1.000  C
  C114     1.0000 0.63410  0.01119  0.25867  Biso   1.000  C
  C115     1.0000 0.72313  0.05453  0.58972  Biso   1.000  C
  C116     1.0000 0.66474  0.94354  0.25639  Biso   1.000  C
  C117     1.0000 0.61213  0.00193  0.92305  Biso   1.000  C
  C118     1.0000 0.74423  0.07426  0.46826  Biso   1.000  C
  C119     1.0000 0.66336  0.92244  0.13493  Biso   1.000  C
  C120     1.0000 0.59241  0.00330  0.80159  Biso   1.000  C
  H31      1.0000 0.57609  0.59221  0.54479  Biso   1.000  H
  H32      1.0000 0.68279  0.75724  0.87812  Biso   1.000  H
  H33      1.0000 0.74112  0.65054  0.21146  Biso   1.000  H
  H34      1.0000 0.54139  0.55390  0.75952  Biso   1.000  H
  H35      1.0000 0.67918  0.79194  0.09285  Biso   1.000  H
  H36      1.0000 0.77943  0.65415  0.42619  Biso   1.000  H
  H37      1.0000 0.60151  0.58538  0.22231  Biso   1.000  H
  H38      1.0000 0.65054  0.73183  0.55564  Biso   1.000  H
  H39      1.0000 0.74795  0.68279  0.88898  Biso   1.000  H
  H40      1.0000 0.83556  0.17127  0.85271  Biso   1.000  H
  H41      1.0000 0.33570  0.16444  0.85271  Biso   1.000  H
  H42      1.0000 0.82873  0.66430  0.85271  Biso   1.000  H
  H43      1.0000 0.80130  0.13574  0.08576  Biso   1.000  H
  H44      1.0000 0.66778  0.86537  0.75242  Biso   1.000  H
  H45      1.0000 0.53093  0.99889  0.41909  Biso   1.000  H
  H46      1.0000 0.53433  0.49003  0.82618  Biso   1.000  H
  H47      1.0000 0.95571  0.46567  0.82618  Biso   1.000  H
  H48      1.0000 0.50997  0.04429  0.82618  Biso   1.000  H
  H49      1.0000 0.56887  0.52531  0.59028  Biso   1.000  H
  H50      1.0000 0.95644  0.43113  0.59028  Biso   1.000  H
  H51      1.0000 0.47469  0.04356  0.59028  Biso   1.000  H
  H52      1.0000 0.79922  0.10580  0.78172  Biso   1.000  H
  H53      1.0000 0.63992  0.86745  0.44838  Biso   1.000  H
  H54      1.0000 0.56087  0.02675  0.11505  Biso   1.000  H
  H55      1.0000 0.76238  0.07122  0.00340  Biso   1.000  H
  H56      1.0000 0.64217  0.90429  0.67007  Biso   1.000  H
  H57      1.0000 0.59544  0.02449  0.33673  Biso   1.000  H
  H58      1.0000 0.73928  0.07514  0.31746  Biso   1.000  H
  H59      1.0000 0.66920  0.92739  0.98413  Biso   1.000  H
  H60      1.0000 0.59152  0.99747  0.65079  Biso   1.000  H
  O37      1.0000 0.28534  0.96657  0.78767  Biso   1.000  O
  O38      1.0000 0.34790  0.04799  0.12101  Biso   1.000  O
  O39      1.0000 0.36676  0.98544  0.45434  Biso   1.000  O
  O40      1.0000 0.31791  0.98483  0.01914  Biso   1.000  O
  O41      1.0000 0.33358  0.01542  0.35247  Biso   1.000  O
  O42      1.0000 0.34851  0.99976  0.68581  Biso   1.000  O
  O43      1.0000 0.30649  0.96128  0.37338  Biso   1.000  O
  O44      1.0000 0.32146  0.02684  0.70671  Biso   1.000  O
  O45      1.0000 0.37205  0.01188  0.04005  Biso   1.000  O
  Mg13     1.0000 0.34414  0.98696  0.24323  Biso   1.000  Mg
  Mg14     1.0000 0.30949  0.98920  0.57657  Biso   1.000  Mg
  Mg15     1.0000 0.34638  0.02385  0.90990  Biso   1.000  Mg
  O46      1.0000 0.38466  0.36449  0.43014  Biso   1.000  O
  O47      1.0000 0.31316  0.28200  0.09680  Biso   1.000  O
  O48      1.0000 0.30218  0.35351  0.76347  Biso   1.000  O
  O49      1.0000 0.35173  0.34872  0.20205  Biso   1.000  O
  O50      1.0000 0.33032  0.31493  0.86872  Biso   1.000  O
  O51      1.0000 0.31795  0.33635  0.53538  Biso   1.000  O
  O52      1.0000 0.36448  0.37105  0.84423  Biso   1.000  O
  O53      1.0000 0.33990  0.30218  0.51090  Biso   1.000  O
  O54      1.0000 0.29562  0.32677  0.17757  Biso   1.000  O
  Mg16     1.0000 0.32661  0.34746  0.97356  Biso   1.000  Mg
  Mg17     1.0000 0.35419  0.34006  0.64022  Biso   1.000  Mg
  Mg18     1.0000 0.31920  0.31248  0.30689  Biso   1.000  Mg
  C121     1.0000 0.29325  0.96607  0.95983  Biso   1.000  C
  C122     1.0000 0.33949  0.04008  0.29317  Biso   1.000  C
  C123     1.0000 0.36726  0.99384  0.62650  Biso   1.000  C
  C124     1.0000 0.27455  0.94396  0.09556  Biso   1.000  C
  C125     1.0000 0.33607  0.05878  0.42889  Biso   1.000  C
  C126     1.0000 0.38938  0.99726  0.76222  Biso   1.000  C
  C127     1.0000 0.24788  0.92380  0.02715  Biso   1.000  C
  C128     1.0000 0.34259  0.08546  0.36048  Biso   1.000  C
  C129     1.0000 0.40954  0.99075  0.69382  Biso   1.000  C
  C130     1.0000 0.22870  0.90258  0.14458  Biso   1.000  C
  C131     1.0000 0.34055  0.10464  0.47792  Biso   1.000  C
  C132     1.0000 0.43075  0.99278  0.81125  Biso   1.000  C
  C133     1.0000 0.23640  0.90032  0.33491  Biso   1.000  C
  C134     1.0000 0.33059  0.09693  0.66824  Biso   1.000  C
  C135     1.0000 0.43301  0.00275  0.00158  Biso   1.000  C
  C136     1.0000 0.26260  0.92019  0.40739  Biso   1.000  C
  C137     1.0000 0.32425  0.07073  0.74073  Biso   1.000  C
  C138     1.0000 0.41315  0.00908  0.07406  Biso   1.000  C
  C139     1.0000 0.28196  0.94244  0.29243  Biso   1.000  C
  C140     1.0000 0.32714  0.05137  0.62576  Biso   1.000  C
  C141     1.0000 0.39089  0.00619  0.95909  Biso   1.000  C
  N25      1.0000 0.21582  0.87749  0.44228  Biso   1.000  N
  N26      1.0000 0.32833  0.11751  0.77562  Biso   1.000  N
  N27      1.0000 0.45585  0.00500  0.10895  Biso   1.000  N
  N28      1.0000 0.22493  0.87236  0.59782  Biso   1.000  N
  N29      1.0000 0.31410  0.10840  0.93115  Biso   1.000  N
  N30      1.0000 0.46097  0.01924  0.26448  Biso   1.000  N
  C142     1.0000 0.20418  0.85054  0.71017  Biso   1.000  C
  C143     1.0000 0.64635  0.79582  0.71017  Biso   1.000  C
  C144     1.0000 0.14946  0.35365  0.71017  Biso   1.000  C
  C145     1.0000 0.17558  0.83438  0.65902  Biso   1.000  C
  C146     1.0000 0.65880  0.82442  0.65902  Biso   1.000  C
  C147     1.0000 0.16562  0.34120  0.65902  Biso   1.000  C
  C148     1.0000 0.49007  0.48148  0.45373  Biso   1.000  C
  C149     1.0000 0.32474  0.17659  0.12040  Biso   1.000  C
  C150     1.0000 0.18519  0.34193  0.78707  Biso   1.000  C
  C151     1.0000 0.16597  0.81095  0.96940  Biso   1.000  C
  C152     1.0000 0.64498  0.83403  0.96940  Biso   1.000  C
  C153     1.0000 0.18905  0.35502  0.96940  Biso   1.000  C
  C154     1.0000 0.19445  0.82656  0.01823  Biso   1.000  C
  C155     1.0000 0.63211  0.80555  0.01823  Biso   1.000  C
  C156     1.0000 0.17344  0.36789  0.01823  Biso   1.000  C
  C157     1.0000 0.21346  0.84598  0.88837  Biso   1.000  C
  C158     1.0000 0.63252  0.78654  0.88837  Biso   1.000  C
  C159     1.0000 0.15402  0.36748  0.88837  Biso   1.000  C
  N31      1.0000 0.14823  0.79257  0.11371  Biso   1.000  N
  N32      1.0000 0.64434  0.85176  0.11371  Biso   1.000  N
  N33      1.0000 0.20743  0.35566  0.11371  Biso   1.000  N
  N34      1.0000 0.45634  0.44360  0.72474  Biso   1.000  N
  N35      1.0000 0.32059  0.21032  0.39140  Biso   1.000  N
  N36      1.0000 0.22306  0.34607  0.05807  Biso   1.000  N
  C160     1.0000 0.43796  0.42562  0.86830  Biso   1.000  C
  C161     1.0000 0.32100  0.22871  0.53496  Biso   1.000  C
  C162     1.0000 0.24104  0.34567  0.20163  Biso   1.000  C
  C163     1.0000 0.44483  0.42492  0.06418  Biso   1.000  C
  C164     1.0000 0.31342  0.22184  0.73084  Biso   1.000  C
  C165     1.0000 0.24175  0.35324  0.39751  Biso   1.000  C
  C166     1.0000 0.42434  0.40574  0.18563  Biso   1.000  C
  C167     1.0000 0.31474  0.24233  0.85229  Biso   1.000  C
  C168     1.0000 0.26092  0.35193  0.51896  Biso   1.000  C
  C169     1.0000 0.39684  0.38678  0.12062  Biso   1.000  C
  C170     1.0000 0.32328  0.26983  0.78729  Biso   1.000  C
  C171     1.0000 0.27988  0.34339  0.45396  Biso   1.000  C
  C172     1.0000 0.37708  0.36590  0.25867  Biso   1.000  C
  C173     1.0000 0.32215  0.28958  0.92534  Biso   1.000  C
  C174     1.0000 0.30077  0.34452  0.59200  Biso   1.000  C
  C175     1.0000 0.38980  0.38787  0.92305  Biso   1.000  C
  C176     1.0000 0.33140  0.27687  0.58972  Biso   1.000  C
  C177     1.0000 0.27880  0.33526  0.25639  Biso   1.000  C
  C178     1.0000 0.41089  0.40759  0.80159  Biso   1.000  C
  C179     1.0000 0.33003  0.25577  0.46826  Biso   1.000  C
  C180     1.0000 0.25908  0.33664  0.13493  Biso   1.000  C
  H61      1.0000 0.24275  0.92554  0.87812  Biso   1.000  H
  H62      1.0000 0.34946  0.09058  0.21146  Biso   1.000  H
  H63      1.0000 0.40779  0.98388  0.54479  Biso   1.000  H
  H64      1.0000 0.20806  0.88724  0.09285  Biso   1.000  H
  H65      1.0000 0.34585  0.12528  0.42619  Biso   1.000  H
  H66      1.0000 0.44610  0.98749  0.75952  Biso   1.000  H
  H67      1.0000 0.26817  0.91871  0.55564  Biso   1.000  H
  H68      1.0000 0.31721  0.06516  0.88898  Biso   1.000  H
  H69      1.0000 0.41462  0.01613  0.22231  Biso   1.000  H
  H70      1.0000 0.50223  0.50460  0.18604  Biso   1.000  H
  H71      1.0000 0.00237  0.49777  0.18604  Biso   1.000  H
  H72      1.0000 0.49540  0.99763  0.18604  Biso   1.000  H
  H73      1.0000 0.46796  0.46907  0.41909  Biso   1.000  H
  H74      1.0000 0.33444  0.19870  0.08576  Biso   1.000  H
  H75      1.0000 0.19759  0.33222  0.75242  Biso   1.000  H
  H76      1.0000 0.20099  0.82337  0.15952  Biso   1.000  H
  H77      1.0000 0.62237  0.79901  0.15952  Biso   1.000  H
  H78      1.0000 0.17663  0.37763  0.15952  Biso   1.000  H
  H79      1.0000 0.23553  0.85864  0.92361  Biso   1.000  H
  H80      1.0000 0.62311  0.76447  0.92361  Biso   1.000  H
  H81      1.0000 0.14136  0.37689  0.92361  Biso   1.000  H
  H82      1.0000 0.46588  0.43913  0.11505  Biso   1.000  H
  H83      1.0000 0.30658  0.20078  0.78172  Biso   1.000  H
  H84      1.0000 0.22753  0.36008  0.44838  Biso   1.000  H
  H85      1.0000 0.42905  0.40455  0.33673  Biso   1.000  H
  H86      1.0000 0.30884  0.23762  0.00340  Biso   1.000  H
  H87      1.0000 0.26211  0.35782  0.67007  Biso   1.000  H
  H88      1.0000 0.40594  0.40848  0.65079  Biso   1.000  H
  H89      1.0000 0.33587  0.26072  0.31746  Biso   1.000  H
  H90      1.0000 0.25819  0.33080  0.98413  Biso   1.000  H
