# Supplementary material for: In silico design and screening of hypothetical MOF-74 analogs and their experimental synthesis
Source: Chem Sci. 2016 Jun 21;7(9):6263–72. doi: 10.1039/c6sc01477a (PMC6024208; doi:10.1039/c6sc01477a)
Supplement: Supplementary file 1 [file SC-007-C6SC01477A-s001.zip › analogs/182_all_conf_7056_1_full_symm.cif]

data_image0
_cell_length_a       59.4161
_cell_length_b       59.4161
_cell_length_c       6.874
_cell_angle_alpha    90
_cell_angle_beta     90
_cell_angle_gamma    120

_symmetry_space_group_name_H-M    "P 1"
_symmetry_int_tables_number       1

loop_
  _symmetry_equiv_pos_as_xyz
  'x, y, z'

loop_
  _atom_site_label
  _atom_site_occupancy
  _atom_site_fract_x
  _atom_site_fract_y
  _atom_site_fract_z
  _atom_site_thermal_displace_type
  _atom_site_B_iso_or_equiv
  _atom_site_type_symbol
  O1       1.0000 0.28797  0.30812  0.01945  Biso   1.000  O
  O2       1.0000 0.31786  0.32820  0.25121  Biso   1.000  O
  O3       1.0000 0.30189  0.33443  0.60347  Biso   1.000  O
  Mg1      1.0000 0.33833  0.35371  0.47235  Biso   1.000  Mg
  O4       1.0000 0.69522  0.64714  0.66851  Biso   1.000  O
  O5       1.0000 0.67979  0.66230  0.90016  Biso   1.000  O
  O6       1.0000 0.70133  0.67140  0.25226  Biso   1.000  O
  Mg2      1.0000 0.68140  0.68749  0.12462  Biso   1.000  Mg
  S1       1.0000 0.79436  0.68386  0.85387  Biso   1.000  S
  O7       1.0000 0.78892  0.68034  0.64582  Biso   1.000  O
  O8       1.0000 0.81326  0.70948  0.92913  Biso   1.000  O
  N1       1.0000 0.79939  0.65940  0.92021  Biso   1.000  N
  C1       1.0000 0.81846  0.66177  0.03216  Biso   1.000  C
  C2       1.0000 0.84010  0.68543  0.11422  Biso   1.000  C
  C3       1.0000 0.85678  0.68391  0.24095  Biso   1.000  C
  C4       1.0000 0.18720  0.32576  0.97091  Biso   1.000  C
  N2       1.0000 0.20355  0.32738  0.10742  Biso   1.000  N
  S2       1.0000 0.20021  0.30024  0.21448  Biso   1.000  S
  O9       1.0000 0.17989  0.29279  0.36074  Biso   1.000  O
  O10      1.0000 0.19906  0.28168  0.06954  Biso   1.000  O
  C5       1.0000 0.23073  0.31228  0.33305  Biso   1.000  C
  C6       1.0000 0.25048  0.31192  0.22792  Biso   1.000  C
  C7       1.0000 0.27468  0.31934  0.31323  Biso   1.000  C
  C8       1.0000 0.27913  0.32704  0.51348  Biso   1.000  C
  C9       1.0000 0.25834  0.32657  0.61800  Biso   1.000  C
  C10      1.0000 0.23457  0.31947  0.53047  Biso   1.000  C
  C11      1.0000 0.29421  0.31825  0.18785  Biso   1.000  C
  C12      1.0000 0.16665  0.30228  0.87893  Biso   1.000  C
  C13      1.0000 0.15036  0.30380  0.74849  Biso   1.000  C
  C14      1.0000 0.76499  0.67441  0.98000  Biso   1.000  C
  C15      1.0000 0.74218  0.66562  0.87423  Biso   1.000  C
  C16      1.0000 0.71994  0.66381  0.96171  Biso   1.000  C
  C17      1.0000 0.72088  0.67042  0.16312  Biso   1.000  C
  C18      1.0000 0.74363  0.67692  0.27048  Biso   1.000  C
  C19      1.0000 0.76566  0.67950  0.18072  Biso   1.000  C
  C20      1.0000 0.69716  0.65700  0.83647  Biso   1.000  C
  H1       1.0000 0.84212  0.70403  0.07408  Biso   1.000  H
  H2       1.0000 0.87270  0.70129  0.30613  Biso   1.000  H
  H3       1.0000 0.24735  0.30532  0.07773  Biso   1.000  H
  H4       1.0000 0.26156  0.33204  0.77086  Biso   1.000  H
  H5       1.0000 0.21880  0.31901  0.61445  Biso   1.000  H
  H6       1.0000 0.16486  0.28365  0.91509  Biso   1.000  H
  H7       1.0000 0.13507  0.28653  0.67751  Biso   1.000  H
  H8       1.0000 0.74166  0.66109  0.72050  Biso   1.000  H
  H9       1.0000 0.74382  0.68121  0.42445  Biso   1.000  H
  H10      1.0000 0.78334  0.68593  0.26532  Biso   1.000  H
  O11      1.0000 0.35348  0.37869  0.68612  Biso   1.000  O
  O12      1.0000 0.34367  0.34881  0.91788  Biso   1.000  O
  O13      1.0000 0.36588  0.36478  0.27014  Biso   1.000  O
  Mg3      1.0000 0.34871  0.32834  0.13902  Biso   1.000  Mg
  O14      1.0000 0.61859  0.63812  0.00184  Biso   1.000  O
  O15      1.0000 0.64918  0.65355  0.23350  Biso   1.000  O
  O16      1.0000 0.63673  0.63200  0.58560  Biso   1.000  O
  Mg4      1.0000 0.67275  0.65193  0.45795  Biso   1.000  Mg
  S3       1.0000 0.55617  0.53898  0.18721  Biso   1.000  S
  O17      1.0000 0.55809  0.54441  0.97916  Biso   1.000  O
  O18      1.0000 0.89622  0.18674  0.92913  Biso   1.000  O
  N3       1.0000 0.52668  0.53394  0.25355  Biso   1.000  N
  C21      1.0000 0.50998  0.51487  0.36549  Biso   1.000  C
  C22      1.0000 0.84534  0.15990  0.11422  Biso   1.000  C
  C23      1.0000 0.82712  0.14322  0.24095  Biso   1.000  C
  C24      1.0000 0.47189  0.47947  0.63758  Biso   1.000  C
  N4       1.0000 0.45716  0.46312  0.77409  Biso   1.000  N
  S4       1.0000 0.10003  0.79979  0.21448  Biso   1.000  S
  O19      1.0000 0.11290  0.82011  0.36074  Biso   1.000  O
  O20      1.0000 0.08262  0.80094  0.06954  Biso   1.000  O
  C25      1.0000 0.41489  0.43594  0.99972  Biso   1.000  C
  C26      1.0000 0.39477  0.41619  0.89459  Biso   1.000  C
  C27      1.0000 0.37799  0.39199  0.97990  Biso   1.000  C
  C28      1.0000 0.38125  0.38754  0.18014  Biso   1.000  C
  C29      1.0000 0.40157  0.40833  0.28467  Biso   1.000  C
  C30      1.0000 0.41823  0.43210  0.19714  Biso   1.000  C
  C31      1.0000 0.35738  0.37245  0.85452  Biso   1.000  C
  C32      1.0000 0.13563  0.83335  0.87893  Biso   1.000  C
  C33      1.0000 0.15344  0.84964  0.74849  Biso   1.000  C
  C34      1.0000 0.57609  0.56835  0.31334  Biso   1.000  C
  C35      1.0000 0.59010  0.59115  0.20757  Biso   1.000  C
  C36      1.0000 0.61054  0.61339  0.29504  Biso   1.000  C
  C37      1.0000 0.61620  0.61245  0.49646  Biso   1.000  C
  C38      1.0000 0.59995  0.58970  0.60382  Biso   1.000  C
  C39      1.0000 0.58051  0.56767  0.51405  Biso   1.000  C
  C40      1.0000 0.62651  0.63617  0.16981  Biso   1.000  C
  H11      1.0000 0.86191  0.15788  0.07408  Biso   1.000  H
  H12      1.0000 0.82859  0.12730  0.30613  Biso   1.000  H
  H13      1.0000 0.39131  0.41932  0.74439  Biso   1.000  H
  H14      1.0000 0.40381  0.40510  0.43752  Biso   1.000  H
  H15      1.0000 0.43354  0.44787  0.28112  Biso   1.000  H
  H16      1.0000 0.11879  0.83514  0.91509  Biso   1.000  H
  H17      1.0000 0.15145  0.86493  0.67751  Biso   1.000  H
  H18      1.0000 0.58609  0.59167  0.05383  Biso   1.000  H
  H19      1.0000 0.60405  0.58951  0.75778  Biso   1.000  H
  H20      1.0000 0.56925  0.54999  0.59865  Biso   1.000  H
  O21      1.0000 0.35854  0.31318  0.35279  Biso   1.000  O
  O22      1.0000 0.33847  0.32299  0.58454  Biso   1.000  O
  O23      1.0000 0.33224  0.30079  0.93680  Biso   1.000  O
  Mg5      1.0000 0.31296  0.31796  0.80569  Biso   1.000  Mg
  O24      1.0000 0.68619  0.71474  0.33517  Biso   1.000  O
  O25      1.0000 0.67104  0.68416  0.56683  Biso   1.000  O
  O26      1.0000 0.66194  0.69660  0.91893  Biso   1.000  O
  Mg6      1.0000 0.64585  0.66058  0.79128  Biso   1.000  Mg
  S5       1.0000 0.64947  0.77716  0.52054  Biso   1.000  S
  O27      1.0000 0.65300  0.77525  0.31249  Biso   1.000  O
  O28      1.0000 0.29052  0.10378  0.92913  Biso   1.000  O
  N5       1.0000 0.67393  0.80666  0.58688  Biso   1.000  N
  C41      1.0000 0.67156  0.82335  0.69882  Biso   1.000  C
  C42      1.0000 0.31457  0.15466  0.11422  Biso   1.000  C
  C43      1.0000 0.31609  0.17288  0.24095  Biso   1.000  C
  C44      1.0000 0.34091  0.19477  0.30424  Biso   1.000  C
  N6       1.0000 0.33929  0.20950  0.44076  Biso   1.000  N
  S6       1.0000 0.36642  0.23330  0.54781  Biso   1.000  S
  O29      1.0000 0.70721  0.88710  0.36074  Biso   1.000  O
  O30      1.0000 0.71832  0.91738  0.06954  Biso   1.000  O
  C45      1.0000 0.35439  0.25178  0.66639  Biso   1.000  C
  C46      1.0000 0.35474  0.27189  0.56126  Biso   1.000  C
  C47      1.0000 0.34733  0.28867  0.64657  Biso   1.000  C
  C48      1.0000 0.33962  0.28542  0.84681  Biso   1.000  C
  C49      1.0000 0.34010  0.26510  0.95133  Biso   1.000  C
  C50      1.0000 0.34720  0.24843  0.86380  Biso   1.000  C
  C51      1.0000 0.34841  0.30929  0.52119  Biso   1.000  C
  C52      1.0000 0.69772  0.86437  0.87893  Biso   1.000  C
  C53      1.0000 0.69620  0.84656  0.74849  Biso   1.000  C
  C54      1.0000 0.65892  0.75724  0.64667  Biso   1.000  C
  C55      1.0000 0.66772  0.74323  0.54090  Biso   1.000  C
  C56      1.0000 0.66952  0.72280  0.62838  Biso   1.000  C
  C57      1.0000 0.66292  0.71713  0.82979  Biso   1.000  C
  C58      1.0000 0.65642  0.73338  0.93715  Biso   1.000  C
  C59      1.0000 0.65383  0.75283  0.84738  Biso   1.000  C
  C60      1.0000 0.67633  0.70683  0.50314  Biso   1.000  C
  H21      1.0000 0.29597  0.13809  0.07408  Biso   1.000  H
  H22      1.0000 0.29871  0.17141  0.30613  Biso   1.000  H
  H23      1.0000 0.36134  0.27536  0.41106  Biso   1.000  H
  H24      1.0000 0.33463  0.26286  0.10419  Biso   1.000  H
  H25      1.0000 0.34766  0.23312  0.94779  Biso   1.000  H
  H26      1.0000 0.71635  0.88121  0.91509  Biso   1.000  H
  H27      1.0000 0.71347  0.84855  0.67751  Biso   1.000  H
  H28      1.0000 0.67224  0.74724  0.38716  Biso   1.000  H
  H29      1.0000 0.65213  0.72928  0.09112  Biso   1.000  H
  H30      1.0000 0.64741  0.76408  0.93199  Biso   1.000  H
  O31      1.0000 0.95464  0.64146  0.35279  Biso   1.000  O
  O32      1.0000 0.98452  0.66153  0.58454  Biso   1.000  O
  O33      1.0000 0.96855  0.66776  0.93680  Biso   1.000  O
  Mg7      1.0000 0.00500  0.68704  0.80569  Biso   1.000  Mg
  O34      1.0000 0.36188  0.98048  0.00184  Biso   1.000  O
  O35      1.0000 0.34645  0.99563  0.23350  Biso   1.000  O
  O36      1.0000 0.36800  0.00473  0.58560  Biso   1.000  O
  Mg8      1.0000 0.34807  0.02082  0.45795  Biso   1.000  Mg
  S7       1.0000 0.46102  0.01720  0.18721  Biso   1.000  S
  O37      1.0000 0.45559  0.01367  0.97916  Biso   1.000  O
  O38      1.0000 0.47993  0.04281  0.26247  Biso   1.000  O
  N7       1.0000 0.46606  0.99274  0.25355  Biso   1.000  N
  C61      1.0000 0.48513  0.99511  0.36549  Biso   1.000  C
  C62      1.0000 0.50676  0.01877  0.44755  Biso   1.000  C
  C63      1.0000 0.52345  0.01724  0.57428  Biso   1.000  C
  C64      1.0000 0.85387  0.65909  0.30424  Biso   1.000  C
  N8       1.0000 0.87022  0.66071  0.44076  Biso   1.000  N
  S8       1.0000 0.86688  0.63358  0.54781  Biso   1.000  S
  O39      1.0000 0.84656  0.62612  0.69407  Biso   1.000  O
  O40      1.0000 0.86572  0.61501  0.40288  Biso   1.000  O
  C65      1.0000 0.89739  0.64561  0.66639  Biso   1.000  C
  C66      1.0000 0.91715  0.64525  0.56126  Biso   1.000  C
  C67      1.0000 0.94134  0.65267  0.64657  Biso   1.000  C
  C68      1.0000 0.94579  0.66038  0.84681  Biso   1.000  C
  C69      1.0000 0.92501  0.65990  0.95133  Biso   1.000  C
  C70      1.0000 0.90124  0.65280  0.86380  Biso   1.000  C
  C71      1.0000 0.96088  0.65159  0.52119  Biso   1.000  C
  C72      1.0000 0.83332  0.63561  0.21227  Biso   1.000  C
  C73      1.0000 0.81703  0.63714  0.08183  Biso   1.000  C
  C74      1.0000 0.43165  0.00774  0.31334  Biso   1.000  C
  C75      1.0000 0.40885  0.99895  0.20757  Biso   1.000  C
  C76      1.0000 0.38661  0.99714  0.29504  Biso   1.000  C
  C77      1.0000 0.38755  0.00375  0.49646  Biso   1.000  C
  C78      1.0000 0.41030  0.01025  0.60382  Biso   1.000  C
  C79      1.0000 0.43233  0.01283  0.51405  Biso   1.000  C
  C80      1.0000 0.36383  0.99033  0.16981  Biso   1.000  C
  H31      1.0000 0.50879  0.03737  0.40741  Biso   1.000  H
  H32      1.0000 0.53937  0.03463  0.63946  Biso   1.000  H
  H33      1.0000 0.91402  0.63866  0.41106  Biso   1.000  H
  H34      1.0000 0.92823  0.66537  0.10419  Biso   1.000  H
  H35      1.0000 0.88547  0.65234  0.94779  Biso   1.000  H
  H36      1.0000 0.83153  0.61698  0.24842  Biso   1.000  H
  H37      1.0000 0.80174  0.61986  0.01085  Biso   1.000  H
  H38      1.0000 0.40833  0.99442  0.05383  Biso   1.000  H
  H39      1.0000 0.41049  0.01454  0.75778  Biso   1.000  H
  H40      1.0000 0.45001  0.01926  0.59865  Biso   1.000  H
  O41      1.0000 0.02015  0.71203  0.01945  Biso   1.000  O
  O42      1.0000 0.01034  0.68214  0.25121  Biso   1.000  O
  O43      1.0000 0.03254  0.69811  0.60347  Biso   1.000  O
  Mg9      1.0000 0.01538  0.66167  0.47235  Biso   1.000  Mg
  O44      1.0000 0.28526  0.97145  0.33517  Biso   1.000  O
  O45      1.0000 0.31584  0.98688  0.56683  Biso   1.000  O
  O46      1.0000 0.30340  0.96533  0.91893  Biso   1.000  O
  Mg10     1.0000 0.33942  0.98526  0.79128  Biso   1.000  Mg
  S9       1.0000 0.22284  0.87231  0.52054  Biso   1.000  S
  O47      1.0000 0.22475  0.87775  0.31249  Biso   1.000  O
  O48      1.0000 0.56289  0.52007  0.26247  Biso   1.000  O
  N9       1.0000 0.19334  0.86727  0.58688  Biso   1.000  N
  C81      1.0000 0.17665  0.84821  0.69882  Biso   1.000  C
  C82      1.0000 0.51200  0.49324  0.44755  Biso   1.000  C
  C83      1.0000 0.49379  0.47655  0.57428  Biso   1.000  C
  C84      1.0000 0.13856  0.81280  0.97091  Biso   1.000  C
  N10      1.0000 0.12383  0.79645  0.10742  Biso   1.000  N
  S10      1.0000 0.76670  0.13312  0.54781  Biso   1.000  S
  O49      1.0000 0.77957  0.15344  0.69407  Biso   1.000  O
  O50      1.0000 0.74929  0.13428  0.40288  Biso   1.000  O
  C85      1.0000 0.08155  0.76927  0.33305  Biso   1.000  C
  C86      1.0000 0.06144  0.74952  0.22792  Biso   1.000  C
  C87      1.0000 0.04466  0.72532  0.31323  Biso   1.000  C
  C88      1.0000 0.04792  0.72087  0.51348  Biso   1.000  C
  C89      1.0000 0.06823  0.74166  0.61800  Biso   1.000  C
  C90      1.0000 0.08490  0.76543  0.53047  Biso   1.000  C
  C91      1.0000 0.02404  0.70579  0.18785  Biso   1.000  C
  C92      1.0000 0.80230  0.16668  0.21227  Biso   1.000  C
  C93      1.0000 0.82011  0.18297  0.08183  Biso   1.000  C
  C94      1.0000 0.24276  0.90168  0.64667  Biso   1.000  C
  C95      1.0000 0.25677  0.92449  0.54090  Biso   1.000  C
  C96      1.0000 0.27720  0.94673  0.62838  Biso   1.000  C
  C97      1.0000 0.28287  0.94578  0.82979  Biso   1.000  C
  C98      1.0000 0.26662  0.92303  0.93715  Biso   1.000  C
  C99      1.0000 0.24717  0.90101  0.84738  Biso   1.000  C
  C100     1.0000 0.29317  0.96951  0.50314  Biso   1.000  C
  H41      1.0000 0.52858  0.49121  0.40741  Biso   1.000  H
  H42      1.0000 0.49526  0.46063  0.63946  Biso   1.000  H
  H43      1.0000 0.05797  0.75265  0.07773  Biso   1.000  H
  H44      1.0000 0.07048  0.73844  0.77086  Biso   1.000  H
  H45      1.0000 0.10021  0.78120  0.61445  Biso   1.000  H
  H46      1.0000 0.78546  0.16847  0.24842  Biso   1.000  H
  H47      1.0000 0.81812  0.19826  0.01085  Biso   1.000  H
  H48      1.0000 0.25276  0.92500  0.38716  Biso   1.000  H
  H49      1.0000 0.27072  0.92285  0.09112  Biso   1.000  H
  H50      1.0000 0.23592  0.88332  0.93198  Biso   1.000  H
  O51      1.0000 0.02521  0.64652  0.68612  Biso   1.000  O
  O52      1.0000 0.00514  0.65633  0.91788  Biso   1.000  O
  O53      1.0000 0.99890  0.63412  0.27014  Biso   1.000  O
  Mg11     1.0000 0.97963  0.65129  0.13902  Biso   1.000  Mg
  O54      1.0000 0.35286  0.04807  0.66851  Biso   1.000  O
  O55      1.0000 0.33770  0.01749  0.90016  Biso   1.000  O
  O56      1.0000 0.32860  0.02994  0.25226  Biso   1.000  O
  Mg12     1.0000 0.31251  0.99391  0.12462  Biso   1.000  Mg
  S11      1.0000 0.31614  0.11049  0.85387  Biso   1.000  S
  O57      1.0000 0.31966  0.10858  0.64582  Biso   1.000  O
  O58      1.0000 0.95718  0.43711  0.26247  Biso   1.000  O
  N11      1.0000 0.34060  0.13999  0.92021  Biso   1.000  N
  C101     1.0000 0.33823  0.15669  0.03216  Biso   1.000  C
  C102     1.0000 0.98123  0.48800  0.44755  Biso   1.000  C
  C103     1.0000 0.98276  0.50621  0.57428  Biso   1.000  C
  C104     1.0000 0.00757  0.52811  0.63758  Biso   1.000  C
  N12      1.0000 0.00595  0.54284  0.77409  Biso   1.000  N
  S12      1.0000 0.03309  0.56664  0.88115  Biso   1.000  S
  O59      1.0000 0.37388  0.22043  0.69407  Biso   1.000  O
  O60      1.0000 0.38499  0.25071  0.40288  Biso   1.000  O
  C105     1.0000 0.02106  0.58511  0.99972  Biso   1.000  C
  C106     1.0000 0.02141  0.60523  0.89459  Biso   1.000  C
  C107     1.0000 0.01400  0.62201  0.97990  Biso   1.000  C
  C108     1.0000 0.00629  0.61875  0.18014  Biso   1.000  C
  C109     1.0000 0.00676  0.59843  0.28467  Biso   1.000  C
  C110     1.0000 0.01386  0.58177  0.19714  Biso   1.000  C
  C111     1.0000 0.01508  0.64262  0.85452  Biso   1.000  C
  C112     1.0000 0.36439  0.19770  0.21227  Biso   1.000  C
  C113     1.0000 0.36287  0.17989  0.08183  Biso   1.000  C
  C114     1.0000 0.32559  0.09058  0.98000  Biso   1.000  C
  C115     1.0000 0.33438  0.07656  0.87423  Biso   1.000  C
  C116     1.0000 0.33619  0.05613  0.96171  Biso   1.000  C
  C117     1.0000 0.32958  0.05047  0.16312  Biso   1.000  C
  C118     1.0000 0.32308  0.06672  0.27048  Biso   1.000  C
  C119     1.0000 0.32050  0.08616  0.18072  Biso   1.000  C
  C120     1.0000 0.34300  0.04016  0.83647  Biso   1.000  C
  H51      1.0000 0.96263  0.47142  0.40741  Biso   1.000  H
  H52      1.0000 0.96537  0.50474  0.63946  Biso   1.000  H
  H53      1.0000 0.02801  0.60869  0.74439  Biso   1.000  H
  H54      1.0000 0.00129  0.59619  0.43752  Biso   1.000  H
  H55      1.0000 0.01432  0.56646  0.28112  Biso   1.000  H
  H56      1.0000 0.38302  0.21454  0.24842  Biso   1.000  H
  H57      1.0000 0.38014  0.18188  0.01085  Biso   1.000  H
  H58      1.0000 0.33891  0.08057  0.72050  Biso   1.000  H
  H59      1.0000 0.31879  0.06261  0.42445  Biso   1.000  H
  H60      1.0000 0.31407  0.09742  0.26532  Biso   1.000  H
  O61      1.0000 0.62131  0.97479  0.68612  Biso   1.000  O
  O62      1.0000 0.65119  0.99486  0.91788  Biso   1.000  O
  O63      1.0000 0.63522  0.00110  0.27014  Biso   1.000  O
  Mg13     1.0000 0.67166  0.02037  0.13902  Biso   1.000  Mg
  O64      1.0000 0.02855  0.31381  0.33517  Biso   1.000  O
  O65      1.0000 0.01312  0.32896  0.56683  Biso   1.000  O
  O66      1.0000 0.03467  0.33806  0.91893  Biso   1.000  O
  Mg14     1.0000 0.01474  0.35416  0.79128  Biso   1.000  Mg
  S13      1.0000 0.12769  0.35053  0.52054  Biso   1.000  S
  O67      1.0000 0.12225  0.34700  0.31249  Biso   1.000  O
  O68      1.0000 0.14660  0.37615  0.59580  Biso   1.000  O
  N13      1.0000 0.13273  0.32607  0.58688  Biso   1.000  N
  C121     1.0000 0.15179  0.32844  0.69882  Biso   1.000  C
  C122     1.0000 0.17343  0.35210  0.78088  Biso   1.000  C
  C123     1.0000 0.19012  0.35057  0.90761  Biso   1.000  C
  C124     1.0000 0.52053  0.99243  0.63758  Biso   1.000  C
  N14      1.0000 0.53688  0.99405  0.77409  Biso   1.000  N
  S14      1.0000 0.53355  0.96691  0.88115  Biso   1.000  S
  O69      1.0000 0.51322  0.95946  0.02741  Biso   1.000  O
  O70      1.0000 0.53239  0.94835  0.73621  Biso   1.000  O
  C125     1.0000 0.56406  0.97894  0.99972  Biso   1.000  C
  C126     1.0000 0.58381  0.97859  0.89459  Biso   1.000  C
  C127     1.0000 0.60801  0.98600  0.97990  Biso   1.000  C
  C128     1.0000 0.61246  0.99371  0.18014  Biso   1.000  C
  C129     1.0000 0.59167  0.99324  0.28467  Biso   1.000  C
  C130     1.0000 0.56790  0.98614  0.19714  Biso   1.000  C
  C131     1.0000 0.62755  0.98492  0.85452  Biso   1.000  C
  C132     1.0000 0.49998  0.96895  0.54560  Biso   1.000  C
  C133     1.0000 0.48369  0.97047  0.41516  Biso   1.000  C
  C134     1.0000 0.09832  0.34108  0.64667  Biso   1.000  C
  C135     1.0000 0.07551  0.33228  0.54090  Biso   1.000  C
  C136     1.0000 0.05327  0.33048  0.62838  Biso   1.000  C
  C137     1.0000 0.05422  0.33708  0.82979  Biso   1.000  C
  C138     1.0000 0.07697  0.34358  0.93715  Biso   1.000  C
  C139     1.0000 0.09899  0.34616  0.84738  Biso   1.000  C
  C140     1.0000 0.03049  0.32366  0.50314  Biso   1.000  C
  H61      1.0000 0.17545  0.37070  0.74075  Biso   1.000  H
  H62      1.0000 0.20603  0.36796  0.97280  Biso   1.000  H
  H63      1.0000 0.58068  0.97199  0.74439  Biso   1.000  H
  H64      1.0000 0.59490  0.99871  0.43752  Biso   1.000  H
  H65      1.0000 0.55213  0.98568  0.28112  Biso   1.000  H
  H66      1.0000 0.49820  0.95032  0.58175  Biso   1.000  H
  H67      1.0000 0.46841  0.95319  0.34418  Biso   1.000  H
  H68      1.0000 0.07500  0.32776  0.38716  Biso   1.000  H
  H69      1.0000 0.07715  0.34787  0.09112  Biso   1.000  H
  H70      1.0000 0.11668  0.35259  0.93199  Biso   1.000  H
  O71      1.0000 0.68682  0.04536  0.35279  Biso   1.000  O
  O72      1.0000 0.67701  0.01548  0.58454  Biso   1.000  O
  O73      1.0000 0.69921  0.03145  0.93680  Biso   1.000  O
  Mg15     1.0000 0.68204  0.99500  0.80569  Biso   1.000  Mg
  O74      1.0000 0.95193  0.30478  0.66851  Biso   1.000  O
  O75      1.0000 0.98251  0.32021  0.90016  Biso   1.000  O
  O76      1.0000 0.97006  0.29867  0.25226  Biso   1.000  O
  Mg16     1.0000 0.00609  0.31860  0.12462  Biso   1.000  Mg
  S15      1.0000 0.88951  0.20564  0.85387  Biso   1.000  S
  O77      1.0000 0.89142  0.21108  0.64582  Biso   1.000  O
  O78      1.0000 0.22955  0.85340  0.59580  Biso   1.000  O
  N15      1.0000 0.86001  0.20061  0.92021  Biso   1.000  N
  C141     1.0000 0.84331  0.18154  0.03216  Biso   1.000  C
  C142     1.0000 0.17867  0.82657  0.78088  Biso   1.000  C
  C143     1.0000 0.16046  0.80988  0.90761  Biso   1.000  C
  C144     1.0000 0.80523  0.14613  0.30424  Biso   1.000  C
  N16      1.0000 0.79050  0.12978  0.44076  Biso   1.000  N
  S16      1.0000 0.43336  0.46645  0.88115  Biso   1.000  S
  O79      1.0000 0.44623  0.48678  0.02741  Biso   1.000  O
  O80      1.0000 0.41596  0.46761  0.73621  Biso   1.000  O
  C145     1.0000 0.74822  0.10261  0.66639  Biso   1.000  C
  C146     1.0000 0.72811  0.08285  0.56126  Biso   1.000  C
  C147     1.0000 0.71133  0.05866  0.64657  Biso   1.000  C
  C148     1.0000 0.71458  0.05421  0.84681  Biso   1.000  C
  C149     1.0000 0.73490  0.07499  0.95133  Biso   1.000  C
  C150     1.0000 0.75157  0.09876  0.86380  Biso   1.000  C
  C151     1.0000 0.69071  0.03912  0.52119  Biso   1.000  C
  C152     1.0000 0.46896  0.50002  0.54560  Biso   1.000  C
  C153     1.0000 0.48678  0.51631  0.41516  Biso   1.000  C
  C154     1.0000 0.90942  0.23501  0.98000  Biso   1.000  C
  C155     1.0000 0.92344  0.25782  0.87423  Biso   1.000  C
  C156     1.0000 0.94387  0.28006  0.96171  Biso   1.000  C
  C157     1.0000 0.94953  0.27912  0.16312  Biso   1.000  C
  C158     1.0000 0.93328  0.25637  0.27048  Biso   1.000  C
  C159     1.0000 0.91384  0.23434  0.18072  Biso   1.000  C
  C160     1.0000 0.95984  0.30284  0.83647  Biso   1.000  C
  H71      1.0000 0.19525  0.82455  0.74075  Biso   1.000  H
  H72      1.0000 0.16193  0.79397  0.97280  Biso   1.000  H
  H73      1.0000 0.72464  0.08598  0.41106  Biso   1.000  H
  H74      1.0000 0.73714  0.07177  0.10419  Biso   1.000  H
  H75      1.0000 0.76688  0.11453  0.94779  Biso   1.000  H
  H76      1.0000 0.45212  0.50180  0.58175  Biso   1.000  H
  H77      1.0000 0.48479  0.53159  0.34418  Biso   1.000  H
  H78      1.0000 0.91943  0.25834  0.72050  Biso   1.000  H
  H79      1.0000 0.93739  0.25618  0.42445  Biso   1.000  H
  H80      1.0000 0.90258  0.21666  0.26532  Biso   1.000  H
  O81      1.0000 0.69188  0.97985  0.01945  Biso   1.000  O
  O82      1.0000 0.67180  0.98966  0.25121  Biso   1.000  O
  O83      1.0000 0.66557  0.96746  0.60347  Biso   1.000  O
  Mg17     1.0000 0.64629  0.98462  0.47235  Biso   1.000  Mg
  O84      1.0000 0.01952  0.38141  0.00184  Biso   1.000  O
  O85      1.0000 0.00437  0.35082  0.23350  Biso   1.000  O
  O86      1.0000 0.99527  0.36327  0.58560  Biso   1.000  O
  Mg18     1.0000 0.97918  0.32725  0.45795  Biso   1.000  Mg
  S17      1.0000 0.98280  0.44383  0.18721  Biso   1.000  S
  O87      1.0000 0.98633  0.44191  0.97916  Biso   1.000  O
  O88      1.0000 0.62385  0.77045  0.59580  Biso   1.000  O
  N17      1.0000 0.00726  0.47332  0.25355  Biso   1.000  N
  C161     1.0000 0.00489  0.49002  0.36549  Biso   1.000  C
  C162     1.0000 0.64790  0.82133  0.78088  Biso   1.000  C
  C163     1.0000 0.64943  0.83954  0.90761  Biso   1.000  C
  C164     1.0000 0.67424  0.86144  0.97091  Biso   1.000  C
  N18      1.0000 0.67262  0.87617  0.10742  Biso   1.000  N
  S18      1.0000 0.69976  0.89997  0.21448  Biso   1.000  S
  O89      1.0000 0.04054  0.55377  0.02741  Biso   1.000  O
  O90      1.0000 0.05165  0.58404  0.73621  Biso   1.000  O
  C165     1.0000 0.68772  0.91845  0.33305  Biso   1.000  C
  C166     1.0000 0.68808  0.93856  0.22792  Biso   1.000  C
  C167     1.0000 0.68066  0.95534  0.31323  Biso   1.000  C
  C168     1.0000 0.67296  0.95208  0.51348  Biso   1.000  C
  C169     1.0000 0.67343  0.93177  0.61800  Biso   1.000  C
  C170     1.0000 0.68053  0.91510  0.53047  Biso   1.000  C
  C171     1.0000 0.68175  0.97596  0.18785  Biso   1.000  C
  C172     1.0000 0.03105  0.53104  0.54560  Biso   1.000  C
  C173     1.0000 0.02953  0.51322  0.41516  Biso   1.000  C
  C174     1.0000 0.99226  0.42391  0.31334  Biso   1.000  C
  C175     1.0000 0.00105  0.40990  0.20757  Biso   1.000  C
  C176     1.0000 0.00286  0.38946  0.29504  Biso   1.000  C
  C177     1.0000 0.99625  0.38380  0.49646  Biso   1.000  C
  C178     1.0000 0.98975  0.40005  0.60382  Biso   1.000  C
  C179     1.0000 0.98717  0.41949  0.51405  Biso   1.000  C
  C180     1.0000 0.00967  0.37349  0.16981  Biso   1.000  C
  H81      1.0000 0.62930  0.80475  0.74075  Biso   1.000  H
  H82      1.0000 0.63204  0.83807  0.97280  Biso   1.000  H
  H83      1.0000 0.69468  0.94203  0.07773  Biso   1.000  H
  H84      1.0000 0.66796  0.92952  0.77086  Biso   1.000  H
  H85      1.0000 0.68099  0.89979  0.61445  Biso   1.000  H
  H86      1.0000 0.04968  0.54788  0.58175  Biso   1.000  H
  H87      1.0000 0.04681  0.51521  0.34418  Biso   1.000  H
  H88      1.0000 0.00558  0.41391  0.05383  Biso   1.000  H
  H89      1.0000 0.98546  0.39595  0.75778  Biso   1.000  H
  H90      1.0000 0.98074  0.43075  0.59865  Biso   1.000  H
