# Supplementary material for: In silico design and screening of hypothetical MOF-74 analogs and their experimental synthesis
Source: Chem Sci. 2016 Jun 21;7(9):6263–72. doi: 10.1039/c6sc01477a (PMC6024208; doi:10.1039/c6sc01477a)
Supplement: Supplementary file 1 [file SC-007-C6SC01477A-s001.zip › analogs/284_all_conf_0_0_full_symm.cif]

data_image0
_cell_length_a       42.5988
_cell_length_b       42.5988
_cell_length_c       6.89625
_cell_angle_alpha    90
_cell_angle_beta     90
_cell_angle_gamma    120

_symmetry_space_group_name_H-M    "P 1"
_symmetry_int_tables_number       1

loop_
  _symmetry_equiv_pos_as_xyz
  'x, y, z'

loop_
  _atom_site_label
  _atom_site_occupancy
  _atom_site_fract_x
  _atom_site_fract_y
  _atom_site_fract_z
  _atom_site_thermal_displace_type
  _atom_site_B_iso_or_equiv
  _atom_site_type_symbol
  O1       1.0000 0.06395  0.35419  0.36088  Biso   1.000  O
  O2       1.0000 0.02138  0.33506  0.13029  Biso   1.000  O
  O3       1.0000 0.03613  0.31974  0.77234  Biso   1.000  O
  Mg1      1.0000 0.98754  0.30408  0.90321  Biso   1.000  Mg
  O4       1.0000 0.93409  0.64122  0.23676  Biso   1.000  O
  O5       1.0000 0.97734  0.66467  0.46369  Biso   1.000  O
  O6       1.0000 0.96010  0.67611  0.82692  Biso   1.000  O
  Mg2      1.0000 0.00932  0.69546  0.69541  Biso   1.000  Mg
  C1       1.0000 0.92778  0.66651  0.74471  Biso   1.000  C
  C2       1.0000 0.91878  0.65524  0.54656  Biso   1.000  C
  C3       1.0000 0.88354  0.64479  0.47902  Biso   1.000  C
  C4       1.0000 0.85762  0.64550  0.59665  Biso   1.000  C
  C5       1.0000 0.86656  0.65757  0.79119  Biso   1.000  C
  C6       1.0000 0.90124  0.66753  0.86192  Biso   1.000  C
  C7       1.0000 0.84111  0.66017  0.91244  Biso   1.000  C
  C8       1.0000 0.15277  0.32987  0.68241  Biso   1.000  C
  C9       1.0000 0.12793  0.33329  0.80480  Biso   1.000  C
  C10      1.0000 0.09362  0.32495  0.73518  Biso   1.000  C
  C11      1.0000 0.06812  0.32767  0.85328  Biso   1.000  C
  C12      1.0000 0.07773  0.33886  0.05092  Biso   1.000  C
  C13      1.0000 0.11245  0.34729  0.11801  Biso   1.000  C
  C14      1.0000 0.13741  0.34501  0.99951  Biso   1.000  C
  C15      1.0000 0.05355  0.34306  0.18827  Biso   1.000  C
  C16      1.0000 0.94421  0.65335  0.40834  Biso   1.000  C
  H1       1.0000 0.87721  0.63590  0.32902  Biso   1.000  H
  H2       1.0000 0.16395  0.30373  0.20869  Biso   1.000  H
  H3       1.0000 0.90843  0.67639  0.01128  Biso   1.000  H
  H4       1.0000 0.08602  0.31629  0.58584  Biso   1.000  H
  H5       1.0000 0.11924  0.35606  0.26791  Biso   1.000  H
  H6       1.0000 0.83079  0.68542  0.38669  Biso   1.000  H
  O7       1.0000 0.97914  0.37643  0.02755  Biso   1.000  O
  O8       1.0000 0.99827  0.35298  0.79696  Biso   1.000  O
  O9       1.0000 0.01360  0.38307  0.43900  Biso   1.000  O
  Mg3      1.0000 0.02926  0.35013  0.56988  Biso   1.000  Mg
  O10      1.0000 0.02545  0.62620  0.57009  Biso   1.000  O
  O11      1.0000 0.00200  0.64601  0.79702  Biso   1.000  O
  O12      1.0000 0.99056  0.61732  0.16025  Biso   1.000  O
  Mg4      1.0000 0.97121  0.64719  0.02874  Biso   1.000  Mg
  C17      1.0000 0.00016  0.59461  0.07804  Biso   1.000  C
  C18      1.0000 0.01143  0.59688  0.87989  Biso   1.000  C
  C19      1.0000 0.02188  0.57208  0.81235  Biso   1.000  C
  C20      1.0000 0.02117  0.54545  0.92998  Biso   1.000  C
  C21      1.0000 0.00910  0.54233  0.12452  Biso   1.000  C
  C22      1.0000 0.99914  0.56704  0.19525  Biso   1.000  C
  C23      1.0000 0.00650  0.51428  0.24577  Biso   1.000  C
  C24      1.0000 0.00346  0.48957  0.34908  Biso   1.000  C
  C25      1.0000 0.00004  0.46131  0.47146  Biso   1.000  C
  C26      1.0000 0.00839  0.43535  0.40185  Biso   1.000  C
  C27      1.0000 0.00566  0.40712  0.51995  Biso   1.000  C
  C28      1.0000 0.99447  0.40553  0.71759  Biso   1.000  C
  C29      1.0000 0.98605  0.43183  0.78468  Biso   1.000  C
  C30      1.0000 0.98833  0.45907  0.66617  Biso   1.000  C
  C31      1.0000 0.99027  0.37715  0.85494  Biso   1.000  C
  C32      1.0000 0.01332  0.62420  0.74167  Biso   1.000  C
  H7       1.0000 0.03077  0.57464  0.66235  Biso   1.000  H
  H8       1.0000 0.69627  0.86022  0.20869  Biso   1.000  H
  H9       1.0000 0.99027  0.56537  0.34461  Biso   1.000  H
  H10      1.0000 0.01704  0.43639  0.25251  Biso   1.000  H
  H11      1.0000 0.97727  0.42985  0.93458  Biso   1.000  H
  H12      1.0000 0.31458  0.14537  0.38669  Biso   1.000  H
  O13      1.0000 0.95690  0.26938  0.69422  Biso   1.000  O
  O14      1.0000 0.98035  0.31196  0.46363  Biso   1.000  O
  O15      1.0000 0.95027  0.29720  0.10567  Biso   1.000  O
  Mg5      1.0000 0.98320  0.34579  0.23654  Biso   1.000  Mg
  O16      1.0000 0.04046  0.73258  0.90342  Biso   1.000  O
  O17      1.0000 0.02066  0.68933  0.13035  Biso   1.000  O
  O18      1.0000 0.04934  0.70657  0.49359  Biso   1.000  O
  Mg6      1.0000 0.01947  0.65735  0.36208  Biso   1.000  Mg
  C33      1.0000 0.07206  0.73889  0.41138  Biso   1.000  C
  C34      1.0000 0.06979  0.74788  0.21322  Biso   1.000  C
  C35      1.0000 0.09458  0.78313  0.14569  Biso   1.000  C
  C36      1.0000 0.12121  0.80905  0.26331  Biso   1.000  C
  C37      1.0000 0.12433  0.80010  0.45786  Biso   1.000  C
  C38      1.0000 0.09962  0.76543  0.52859  Biso   1.000  C
  C39      1.0000 0.15239  0.82556  0.57911  Biso   1.000  C
  C40      1.0000 0.84377  0.18056  0.01575  Biso   1.000  C
  C41      1.0000 0.87203  0.20540  0.13813  Biso   1.000  C
  C42      1.0000 0.89799  0.23971  0.06851  Biso   1.000  C
  C43      1.0000 0.92621  0.26521  0.18662  Biso   1.000  C
  C44      1.0000 0.92780  0.25561  0.38425  Biso   1.000  C
  C45      1.0000 0.90150  0.22088  0.45134  Biso   1.000  C
  C46      1.0000 0.87426  0.19592  0.33284  Biso   1.000  C
  C47      1.0000 0.95618  0.27978  0.52161  Biso   1.000  C
  C48      1.0000 0.04247  0.72245  0.07501  Biso   1.000  C
  H13      1.0000 0.09202  0.78946  0.99568  Biso   1.000  H
  H14      1.0000 0.13978  0.83605  0.20869  Biso   1.000  H
  H15      1.0000 0.10129  0.75824  0.67795  Biso   1.000  H
  H16      1.0000 0.89694  0.24731  0.91918  Biso   1.000  H
  H17      1.0000 0.90348  0.21409  0.60124  Biso   1.000  H
  H18      1.0000 0.85463  0.16921  0.38669  Biso   1.000  H
  O19      1.0000 0.73062  0.68753  0.69422  Biso   1.000  O
  O20      1.0000 0.68804  0.66839  0.46363  Biso   1.000  O
  O21      1.0000 0.70280  0.65307  0.10567  Biso   1.000  O
  Mg7      1.0000 0.65421  0.63741  0.23654  Biso   1.000  Mg
  O22      1.0000 0.60076  0.97455  0.57009  Biso   1.000  O
  O23      1.0000 0.64401  0.99800  0.79702  Biso   1.000  O
  O24      1.0000 0.62677  0.00944  0.16025  Biso   1.000  O
  Mg8      1.0000 0.67599  0.02879  0.02874  Biso   1.000  Mg
  C49      1.0000 0.59445  0.99984  0.07804  Biso   1.000  C
  C50      1.0000 0.58545  0.98857  0.87989  Biso   1.000  C
  C51      1.0000 0.55020  0.97812  0.81235  Biso   1.000  C
  C52      1.0000 0.52429  0.97883  0.92998  Biso   1.000  C
  C53      1.0000 0.53323  0.99090  0.12452  Biso   1.000  C
  C54      1.0000 0.56790  0.00086  0.19525  Biso   1.000  C
  C55      1.0000 0.50778  0.99350  0.24577  Biso   1.000  C
  C56      1.0000 0.81944  0.66320  0.01575  Biso   1.000  C
  C57      1.0000 0.79460  0.66662  0.13813  Biso   1.000  C
  C58      1.0000 0.76029  0.65828  0.06851  Biso   1.000  C
  C59      1.0000 0.73479  0.66100  0.18662  Biso   1.000  C
  C60      1.0000 0.74439  0.67219  0.38425  Biso   1.000  C
  C61      1.0000 0.77912  0.68062  0.45134  Biso   1.000  C
  C62      1.0000 0.80408  0.67834  0.33284  Biso   1.000  C
  C63      1.0000 0.72022  0.67640  0.52161  Biso   1.000  C
  C64      1.0000 0.61088  0.98668  0.74167  Biso   1.000  C
  H19      1.0000 0.54388  0.96923  0.66235  Biso   1.000  H
  H20      1.0000 0.83062  0.63707  0.54202  Biso   1.000  H
  H21      1.0000 0.57510  0.00973  0.34461  Biso   1.000  H
  H22      1.0000 0.75269  0.64963  0.91918  Biso   1.000  H
  H23      1.0000 0.78591  0.68939  0.60124  Biso   1.000  H
  H24      1.0000 0.49746  0.01876  0.72002  Biso   1.000  H
  O25      1.0000 0.64581  0.70976  0.36088  Biso   1.000  O
  O26      1.0000 0.66494  0.68632  0.13029  Biso   1.000  O
  O27      1.0000 0.68026  0.71640  0.77234  Biso   1.000  O
  Mg9      1.0000 0.69592  0.68346  0.90321  Biso   1.000  Mg
  O28      1.0000 0.69211  0.95954  0.90342  Biso   1.000  O
  O29      1.0000 0.66867  0.97934  0.13035  Biso   1.000  O
  O30      1.0000 0.65722  0.95066  0.49359  Biso   1.000  O
  Mg10     1.0000 0.63787  0.98053  0.36208  Biso   1.000  Mg
  C65      1.0000 0.66683  0.92794  0.41138  Biso   1.000  C
  C66      1.0000 0.67809  0.93021  0.21322  Biso   1.000  C
  C67      1.0000 0.68855  0.90542  0.14569  Biso   1.000  C
  C68      1.0000 0.68783  0.87879  0.26331  Biso   1.000  C
  C69      1.0000 0.67577  0.87567  0.45786  Biso   1.000  C
  C70      1.0000 0.66581  0.90038  0.52859  Biso   1.000  C
  C71      1.0000 0.67317  0.84761  0.57911  Biso   1.000  C
  C72      1.0000 0.67013  0.82290  0.68241  Biso   1.000  C
  C73      1.0000 0.66671  0.79464  0.80480  Biso   1.000  C
  C74      1.0000 0.67505  0.76868  0.73518  Biso   1.000  C
  C75      1.0000 0.67233  0.74045  0.85328  Biso   1.000  C
  C76      1.0000 0.66114  0.73887  0.05092  Biso   1.000  C
  C77      1.0000 0.65271  0.76517  0.11801  Biso   1.000  C
  C78      1.0000 0.65499  0.79240  0.99951  Biso   1.000  C
  C79      1.0000 0.65694  0.71049  0.18827  Biso   1.000  C
  C80      1.0000 0.67998  0.95753  0.07501  Biso   1.000  C
  H25      1.0000 0.69743  0.90798  0.99568  Biso   1.000  H
  H26      1.0000 0.36293  0.19355  0.54202  Biso   1.000  H
  H27      1.0000 0.65694  0.89871  0.67795  Biso   1.000  H
  H28      1.0000 0.68371  0.76973  0.58584  Biso   1.000  H
  H29      1.0000 0.64394  0.76318  0.26791  Biso   1.000  H
  H30      1.0000 0.98124  0.47870  0.72002  Biso   1.000  H
  O31      1.0000 0.62357  0.60271  0.02755  Biso   1.000  O
  O32      1.0000 0.64702  0.64529  0.79696  Biso   1.000  O
  O33      1.0000 0.61693  0.63053  0.43900  Biso   1.000  O
  Mg11     1.0000 0.64987  0.67913  0.56988  Biso   1.000  Mg
  O34      1.0000 0.70713  0.06591  0.23676  Biso   1.000  O
  O35      1.0000 0.68733  0.02266  0.46369  Biso   1.000  O
  O36      1.0000 0.71601  0.03990  0.82692  Biso   1.000  O
  Mg12     1.0000 0.68614  0.99068  0.69541  Biso   1.000  Mg
  C81      1.0000 0.73873  0.07222  0.74471  Biso   1.000  C
  C82      1.0000 0.73645  0.08122  0.54656  Biso   1.000  C
  C83      1.0000 0.76125  0.11646  0.47902  Biso   1.000  C
  C84      1.0000 0.78788  0.14238  0.59665  Biso   1.000  C
  C85      1.0000 0.79100  0.13344  0.79119  Biso   1.000  C
  C86      1.0000 0.76629  0.09876  0.86192  Biso   1.000  C
  C87      1.0000 0.81906  0.15889  0.91244  Biso   1.000  C
  C88      1.0000 0.51043  0.51390  0.34908  Biso   1.000  C
  C89      1.0000 0.53869  0.53874  0.47146  Biso   1.000  C
  C90      1.0000 0.56465  0.57304  0.40185  Biso   1.000  C
  C91      1.0000 0.59288  0.59854  0.51995  Biso   1.000  C
  C92      1.0000 0.59447  0.58894  0.71759  Biso   1.000  C
  C93      1.0000 0.56817  0.55421  0.78468  Biso   1.000  C
  C94      1.0000 0.54093  0.52926  0.66617  Biso   1.000  C
  C95      1.0000 0.62285  0.61312  0.85494  Biso   1.000  C
  C96      1.0000 0.70914  0.05579  0.40834  Biso   1.000  C
  H31      1.0000 0.75869  0.12279  0.32902  Biso   1.000  H
  H32      1.0000 0.80645  0.16938  0.54202  Biso   1.000  H
  H33      1.0000 0.76796  0.09157  0.01128  Biso   1.000  H
  H34      1.0000 0.56361  0.58065  0.25251  Biso   1.000  H
  H35      1.0000 0.57015  0.54742  0.93458  Biso   1.000  H
  H36      1.0000 0.52130  0.50254  0.72002  Biso   1.000  H
  O37      1.0000 0.39729  0.02086  0.02755  Biso   1.000  O
  O38      1.0000 0.35471  0.00173  0.79696  Biso   1.000  O
  O39      1.0000 0.36947  0.98640  0.43900  Biso   1.000  O
  Mg13     1.0000 0.32087  0.97074  0.56988  Biso   1.000  Mg
  O40      1.0000 0.26742  0.30789  0.90342  Biso   1.000  O
  O41      1.0000 0.31067  0.33133  0.13035  Biso   1.000  O
  O42      1.0000 0.29343  0.34278  0.49359  Biso   1.000  O
  Mg14     1.0000 0.34265  0.36213  0.36208  Biso   1.000  Mg
  C97      1.0000 0.26111  0.33317  0.41138  Biso   1.000  C
  C98      1.0000 0.25212  0.32191  0.21322  Biso   1.000  C
  C99      1.0000 0.21687  0.31145  0.14569  Biso   1.000  C
  C100     1.0000 0.19095  0.31217  0.26331  Biso   1.000  C
  C101     1.0000 0.19990  0.32423  0.45786  Biso   1.000  C
  C102     1.0000 0.23457  0.33419  0.52859  Biso   1.000  C
  C103     1.0000 0.17444  0.32683  0.57911  Biso   1.000  C
  C104     1.0000 0.48610  0.99654  0.34908  Biso   1.000  C
  C105     1.0000 0.46126  0.99996  0.47146  Biso   1.000  C
  C106     1.0000 0.42696  0.99161  0.40185  Biso   1.000  C
  C107     1.0000 0.40146  0.99434  0.51995  Biso   1.000  C
  C108     1.0000 0.41106  0.00553  0.71759  Biso   1.000  C
  C109     1.0000 0.44579  0.01395  0.78468  Biso   1.000  C
  C110     1.0000 0.47074  0.01167  0.66617  Biso   1.000  C
  C111     1.0000 0.38688  0.00973  0.85494  Biso   1.000  C
  C112     1.0000 0.27755  0.32002  0.07501  Biso   1.000  C
  H37      1.0000 0.21054  0.30257  0.99568  Biso   1.000  H
  H38      1.0000 0.49729  0.97040  0.87535  Biso   1.000  H
  H39      1.0000 0.24176  0.34306  0.67795  Biso   1.000  H
  H40      1.0000 0.41935  0.98296  0.25251  Biso   1.000  H
  H41      1.0000 0.45258  0.02273  0.93458  Biso   1.000  H
  H42      1.0000 0.16412  0.35209  0.05335  Biso   1.000  H
  O43      1.0000 0.31247  0.04310  0.69422  Biso   1.000  O
  O44      1.0000 0.33161  0.01965  0.46363  Biso   1.000  O
  O45      1.0000 0.34693  0.04973  0.10567  Biso   1.000  O
  Mg15     1.0000 0.36259  0.01680  0.23654  Biso   1.000  Mg
  O46      1.0000 0.35878  0.29287  0.23676  Biso   1.000  O
  O47      1.0000 0.33533  0.31267  0.46369  Biso   1.000  O
  O48      1.0000 0.32389  0.28399  0.82692  Biso   1.000  O
  Mg16     1.0000 0.30454  0.31386  0.69541  Biso   1.000  Mg
  C113     1.0000 0.33349  0.26127  0.74471  Biso   1.000  C
  C114     1.0000 0.34476  0.26355  0.54656  Biso   1.000  C
  C115     1.0000 0.35521  0.23875  0.47902  Biso   1.000  C
  C116     1.0000 0.35450  0.21212  0.59665  Biso   1.000  C
  C117     1.0000 0.34243  0.20900  0.79119  Biso   1.000  C
  C118     1.0000 0.33247  0.23371  0.86192  Biso   1.000  C
  C119     1.0000 0.33983  0.18094  0.91244  Biso   1.000  C
  C120     1.0000 0.33680  0.15623  0.01575  Biso   1.000  C
  C121     1.0000 0.33338  0.12797  0.13813  Biso   1.000  C
  C122     1.0000 0.34172  0.10201  0.06851  Biso   1.000  C
  C123     1.0000 0.33900  0.07379  0.18662  Biso   1.000  C
  C124     1.0000 0.32781  0.07220  0.38425  Biso   1.000  C
  C125     1.0000 0.31938  0.09850  0.45134  Biso   1.000  C
  C126     1.0000 0.32166  0.12574  0.33284  Biso   1.000  C
  C127     1.0000 0.32360  0.04382  0.52161  Biso   1.000  C
  C128     1.0000 0.34665  0.29086  0.40834  Biso   1.000  C
  H43      1.0000 0.36410  0.24131  0.32902  Biso   1.000  H
  H44      1.0000 0.02960  0.52689  0.87535  Biso   1.000  H
  H45      1.0000 0.32361  0.23204  0.01128  Biso   1.000  H
  H46      1.0000 0.35037  0.10306  0.91918  Biso   1.000  H
  H47      1.0000 0.31061  0.09652  0.60124  Biso   1.000  H
  H48      1.0000 0.64791  0.81203  0.05335  Biso   1.000  H
  O49      1.0000 0.29024  0.93605  0.36088  Biso   1.000  O
  O50      1.0000 0.31368  0.97862  0.13029  Biso   1.000  O
  O51      1.0000 0.28360  0.96387  0.77234  Biso   1.000  O
  Mg17     1.0000 0.31654  0.01246  0.90321  Biso   1.000  Mg
  O52      1.0000 0.37380  0.39924  0.57009  Biso   1.000  O
  O53      1.0000 0.35399  0.35599  0.79702  Biso   1.000  O
  O54      1.0000 0.38268  0.37323  0.16025  Biso   1.000  O
  Mg18     1.0000 0.35281  0.32401  0.02874  Biso   1.000  Mg
  C129     1.0000 0.40539  0.40555  0.07804  Biso   1.000  C
  C130     1.0000 0.40312  0.41455  0.87989  Biso   1.000  C
  C131     1.0000 0.42792  0.44980  0.81235  Biso   1.000  C
  C132     1.0000 0.45455  0.47571  0.92998  Biso   1.000  C
  C133     1.0000 0.45767  0.46677  0.12452  Biso   1.000  C
  C134     1.0000 0.43296  0.43210  0.19525  Biso   1.000  C
  C135     1.0000 0.48572  0.49222  0.24577  Biso   1.000  C
  C136     1.0000 0.17710  0.84723  0.68241  Biso   1.000  C
  C137     1.0000 0.20536  0.87207  0.80480  Biso   1.000  C
  C138     1.0000 0.23132  0.90638  0.73518  Biso   1.000  C
  C139     1.0000 0.25955  0.93188  0.85328  Biso   1.000  C
  C140     1.0000 0.26113  0.92227  0.05092  Biso   1.000  C
  C141     1.0000 0.23483  0.88755  0.11801  Biso   1.000  C
  C142     1.0000 0.20760  0.86259  0.99951  Biso   1.000  C
  C143     1.0000 0.28951  0.94645  0.18827  Biso   1.000  C
  C144     1.0000 0.37580  0.38912  0.74167  Biso   1.000  C
  H49      1.0000 0.42536  0.45612  0.66235  Biso   1.000  H
  H50      1.0000 0.47311  0.50271  0.87535  Biso   1.000  H
  H51      1.0000 0.43463  0.42490  0.34461  Biso   1.000  H
  H52      1.0000 0.23027  0.91398  0.58584  Biso   1.000  H
  H53      1.0000 0.23682  0.88076  0.26791  Biso   1.000  H
  H54      1.0000 0.18797  0.83588  0.05335  Biso   1.000  H
