# Supplementary material for: In silico design and screening of hypothetical MOF-74 analogs and their experimental synthesis
Source: Chem Sci. 2016 Jun 21;7(9):6263–72. doi: 10.1039/c6sc01477a (PMC6024208; doi:10.1039/c6sc01477a)
Supplement: Supplementary file 1 [file SC-007-C6SC01477A-s001.zip › analogs/258_all_conf_1584_0_full_symm.cif]

data_image0
_cell_length_a       60.7419
_cell_length_b       60.7419
_cell_length_c       6.8694
_cell_angle_alpha    90
_cell_angle_beta     90
_cell_angle_gamma    120

_symmetry_space_group_name_H-M    "P 1"
_symmetry_int_tables_number       1

loop_
  _symmetry_equiv_pos_as_xyz
  'x, y, z'

loop_
  _atom_site_label
  _atom_site_occupancy
  _atom_site_fract_x
  _atom_site_fract_y
  _atom_site_fract_z
  _atom_site_thermal_displace_type
  _atom_site_B_iso_or_equiv
  _atom_site_type_symbol
  O1       1.0000 0.95450  0.30662  0.03266  Biso   1.000  O
  O2       1.0000 0.01879  0.37884  0.36599  Biso   1.000  O
  O3       1.0000 0.02671  0.31454  0.69932  Biso   1.000  O
  O4       1.0000 0.98384  0.32138  0.26929  Biso   1.000  O
  O5       1.0000 0.00421  0.34949  0.60263  Biso   1.000  O
  O6       1.0000 0.01195  0.32913  0.93596  Biso   1.000  O
  O7       1.0000 0.97180  0.29986  0.62106  Biso   1.000  O
  O8       1.0000 0.99473  0.36154  0.95439  Biso   1.000  O
  O9       1.0000 0.03347  0.33860  0.28773  Biso   1.000  O
  Mg1      1.0000 0.00686  0.31974  0.49090  Biso   1.000  Mg
  Mg2      1.0000 0.97955  0.32647  0.82424  Biso   1.000  Mg
  Mg3      1.0000 0.01359  0.35379  0.15757  Biso   1.000  Mg
  O10      1.0000 0.04613  0.69427  0.77715  Biso   1.000  O
  O11      1.0000 0.98147  0.62054  0.44382  Biso   1.000  O
  O12      1.0000 0.97240  0.68520  0.11048  Biso   1.000  O
  O13      1.0000 0.01644  0.67931  0.54281  Biso   1.000  O
  O14      1.0000 0.99620  0.65022  0.20947  Biso   1.000  O
  O15      1.0000 0.98735  0.67046  0.87614  Biso   1.000  O
  O16      1.0000 0.02853  0.70086  0.18552  Biso   1.000  O
  O17      1.0000 0.00566  0.63814  0.85218  Biso   1.000  O
  O18      1.0000 0.96581  0.66101  0.51885  Biso   1.000  O
  Mg4      1.0000 0.99365  0.68000  0.31854  Biso   1.000  Mg
  Mg5      1.0000 0.01969  0.67301  0.98520  Biso   1.000  Mg
  Mg6      1.0000 0.98666  0.64698  0.65187  Biso   1.000  Mg
  C1       1.0000 0.95058  0.28193  0.53256  Biso   1.000  C
  C2       1.0000 0.99802  0.38276  0.86590  Biso   1.000  C
  C3       1.0000 0.05140  0.33531  0.19923  Biso   1.000  C
  C4       1.0000 0.93360  0.26047  0.64068  Biso   1.000  C
  C5       1.0000 0.99354  0.39974  0.97402  Biso   1.000  C
  C6       1.0000 0.07287  0.33980  0.30735  Biso   1.000  C
  C7       1.0000 0.91185  0.24020  0.55671  Biso   1.000  C
  C8       1.0000 0.99501  0.42148  0.89004  Biso   1.000  C
  C9       1.0000 0.09313  0.33832  0.22338  Biso   1.000  C
  N1       1.0000 0.89632  0.21880  0.66880  Biso   1.000  N
  N2       1.0000 0.98915  0.43702  0.00213  Biso   1.000  N
  N3       1.0000 0.11453  0.34418  0.33547  Biso   1.000  N
  C10      1.0000 0.88126  0.19380  0.58078  Biso   1.000  C
  C11      1.0000 0.97921  0.45207  0.91412  Biso   1.000  C
  C12      1.0000 0.13953  0.35413  0.24745  Biso   1.000  C
  N4       1.0000 0.85719  0.19004  0.50194  Biso   1.000  N
  N5       1.0000 0.99952  0.47614  0.83527  Biso   1.000  N
  N6       1.0000 0.14329  0.33381  0.16860  Biso   1.000  N
  C13      1.0000 0.84471  0.16829  0.36793  Biso   1.000  C
  C14      1.0000 0.32358  0.15530  0.36793  Biso   1.000  C
  C15      1.0000 0.83171  0.67642  0.36793  Biso   1.000  C
  C16      1.0000 0.83106  0.14235  0.47201  Biso   1.000  C
  C17      1.0000 0.31128  0.16894  0.47201  Biso   1.000  C
  C18      1.0000 0.85765  0.68872  0.47201  Biso   1.000  C
  N7       1.0000 0.14651  0.80778  0.28889  Biso   1.000  N
  N8       1.0000 0.99460  0.52015  0.95556  Biso   1.000  N
  N9       1.0000 0.85889  0.67207  0.62223  Biso   1.000  N
  C19      1.0000 0.15906  0.82951  0.42303  Biso   1.000  C
  C20      1.0000 0.67045  0.84094  0.42303  Biso   1.000  C
  C21      1.0000 0.17049  0.32955  0.42303  Biso   1.000  C
  C22      1.0000 0.17264  0.85544  0.31896  Biso   1.000  C
  C23      1.0000 0.68280  0.82736  0.31896  Biso   1.000  C
  C24      1.0000 0.14456  0.31720  0.31896  Biso   1.000  C
  C25      1.0000 0.12253  0.80420  0.20969  Biso   1.000  C
  C26      1.0000 0.01500  0.54413  0.87636  Biso   1.000  C
  C27      1.0000 0.86247  0.65167  0.54303  Biso   1.000  C
  N10      1.0000 0.10696  0.77896  0.12623  Biso   1.000  N
  N11      1.0000 0.00533  0.55971  0.79290  Biso   1.000  N
  N12      1.0000 0.88771  0.66134  0.45956  Biso   1.000  N
  C28      1.0000 0.09054  0.75835  0.24224  Biso   1.000  C
  C29      1.0000 0.00114  0.57613  0.90890  Biso   1.000  C
  C30      1.0000 0.90832  0.66552  0.57557  Biso   1.000  C
  C31      1.0000 0.06802  0.73874  0.16182  Biso   1.000  C
  C32      1.0000 0.00405  0.59864  0.82849  Biso   1.000  C
  C33      1.0000 0.92792  0.66261  0.49516  Biso   1.000  C
  C34      1.0000 0.05026  0.71804  0.27301  Biso   1.000  C
  C35      1.0000 0.00112  0.61641  0.93968  Biso   1.000  C
  C36      1.0000 0.94863  0.66555  0.60634  Biso   1.000  C
  C37      1.0000 0.05593  0.71660  0.47416  Biso   1.000  C
  C38      1.0000 0.99401  0.61074  0.14083  Biso   1.000  C
  C39      1.0000 0.95006  0.67266  0.80750  Biso   1.000  C
  C40      1.0000 0.07908  0.73626  0.55011  Biso   1.000  C
  C41      1.0000 0.99051  0.58758  0.21678  Biso   1.000  C
  C42      1.0000 0.93041  0.67616  0.88344  Biso   1.000  C
  C43      1.0000 0.09618  0.75687  0.44024  Biso   1.000  C
  C44      1.0000 0.99402  0.57049  0.10690  Biso   1.000  C
  C45      1.0000 0.90979  0.67264  0.77357  Biso   1.000  C
  C46      1.0000 0.03903  0.69587  0.60485  Biso   1.000  C
  C47      1.0000 0.99017  0.62763  0.27152  Biso   1.000  C
  C48      1.0000 0.97080  0.67650  0.93819  Biso   1.000  C
  C49      1.0000 0.90609  0.24182  0.35930  Biso   1.000  C
  C50      1.0000 0.00241  0.42725  0.69263  Biso   1.000  C
  C51      1.0000 0.09151  0.33093  0.02596  Biso   1.000  C
  C52      1.0000 0.92241  0.26317  0.25261  Biso   1.000  C
  C53      1.0000 0.00742  0.41092  0.58594  Biso   1.000  C
  C54      1.0000 0.07016  0.32591  0.91927  Biso   1.000  C
  C55      1.0000 0.94488  0.28343  0.33179  Biso   1.000  C
  C56      1.0000 0.00522  0.38845  0.66512  Biso   1.000  C
  C57      1.0000 0.04990  0.32811  0.99845  Biso   1.000  C
  C58      1.0000 0.96149  0.30472  0.20445  Biso   1.000  C
  C59      1.0000 0.00990  0.37184  0.53778  Biso   1.000  C
  C60      1.0000 0.02861  0.32344  0.87112  Biso   1.000  C
  H1       1.0000 0.93849  0.25968  0.79207  Biso   1.000  H
  H2       1.0000 0.98786  0.39485  0.12540  Biso   1.000  H
  H3       1.0000 0.07365  0.34547  0.45873  Biso   1.000  H
  H4       1.0000 0.90368  0.21870  0.80121  Biso   1.000  H
  H5       1.0000 0.98168  0.42965  0.13454  Biso   1.000  H
  H6       1.0000 0.11463  0.35165  0.46788  Biso   1.000  H
  H7       1.0000 0.87899  0.17988  0.69376  Biso   1.000  H
  H8       1.0000 0.30089  0.12101  0.69376  Biso   1.000  H
  H9       1.0000 0.82012  0.69911  0.69376  Biso   1.000  H
  H10      1.0000 0.89151  0.19132  0.45817  Biso   1.000  H
  H11      1.0000 0.29981  0.10849  0.45817  Biso   1.000  H
  H12      1.0000 0.80868  0.70019  0.45817  Biso   1.000  H
  H13      1.0000 0.85899  0.16909  0.26529  Biso   1.000  H
  H14      1.0000 0.31010  0.14101  0.26529  Biso   1.000  H
  H15      1.0000 0.83091  0.68990  0.26529  Biso   1.000  H
  H16      1.0000 0.16428  0.83754  0.94762  Biso   1.000  H
  H17      1.0000 0.67326  0.83573  0.94762  Biso   1.000  H
  H18      1.0000 0.16246  0.32674  0.94762  Biso   1.000  H
  H19      1.0000 0.84503  0.13854  0.54326  Biso   1.000  H
  H20      1.0000 0.29351  0.15496  0.54326  Biso   1.000  H
  H21      1.0000 0.86146  0.70649  0.54326  Biso   1.000  H
  H22      1.0000 0.82044  0.12678  0.36843  Biso   1.000  H
  H23      1.0000 0.30634  0.17956  0.36843  Biso   1.000  H
  H24      1.0000 0.87322  0.69366  0.36843  Biso   1.000  H
  H25      1.0000 0.83954  0.16025  0.84267  Biso   1.000  H
  H26      1.0000 0.32071  0.16046  0.84267  Biso   1.000  H
  H27      1.0000 0.83975  0.67929  0.84267  Biso   1.000  H
  H28      1.0000 0.14482  0.82869  0.52620  Biso   1.000  H
  H29      1.0000 0.68387  0.85518  0.52620  Biso   1.000  H
  H30      1.0000 0.17131  0.31613  0.52620  Biso   1.000  H
  H31      1.0000 0.18326  0.87102  0.42240  Biso   1.000  H
  H32      1.0000 0.68776  0.81674  0.42240  Biso   1.000  H
  H33      1.0000 0.12898  0.31224  0.42240  Biso   1.000  H
  H34      1.0000 0.15863  0.85919  0.24777  Biso   1.000  H
  H35      1.0000 0.70056  0.84137  0.24777  Biso   1.000  H
  H36      1.0000 0.14081  0.29944  0.24777  Biso   1.000  H
  H37      1.0000 0.12497  0.81786  0.09396  Biso   1.000  H
  H38      1.0000 0.69288  0.87503  0.09396  Biso   1.000  H
  H39      1.0000 0.18214  0.30712  0.09396  Biso   1.000  H
  H40      1.0000 0.11254  0.80730  0.33102  Biso   1.000  H
  H41      1.0000 0.69476  0.88746  0.33102  Biso   1.000  H
  H42      1.0000 0.19270  0.30524  0.33102  Biso   1.000  H
  H43      1.0000 0.09974  0.77893  0.99287  Biso   1.000  H
  H44      1.0000 0.01253  0.56693  0.65954  Biso   1.000  H
  H45      1.0000 0.88773  0.65414  0.32621  Biso   1.000  H
  H46      1.0000 0.06318  0.73946  0.01023  Biso   1.000  H
  H47      1.0000 0.00962  0.60349  0.67690  Biso   1.000  H
  H48      1.0000 0.92720  0.65705  0.34357  Biso   1.000  H
  H49      1.0000 0.08324  0.73453  0.70164  Biso   1.000  H
  H50      1.0000 0.98462  0.58342  0.36831  Biso   1.000  H
  H51      1.0000 0.93213  0.68204  0.03497  Biso   1.000  H
  H52      1.0000 0.11409  0.77144  0.50111  Biso   1.000  H
  H53      1.0000 0.99068  0.55257  0.16778  Biso   1.000  H
  H54      1.0000 0.89523  0.67598  0.83444  Biso   1.000  H
  H55      1.0000 0.88866  0.22670  0.29627  Biso   1.000  H
  H56      1.0000 0.00470  0.44467  0.62960  Biso   1.000  H
  H57      1.0000 0.10663  0.32863  0.96294  Biso   1.000  H
  H58      1.0000 0.91820  0.26493  0.10123  Biso   1.000  H
  H59      1.0000 0.01339  0.41513  0.43456  Biso   1.000  H
  H60      1.0000 0.06841  0.31994  0.76789  Biso   1.000  H
  O19      1.0000 0.62116  0.63996  0.36599  Biso   1.000  O
  O20      1.0000 0.68546  0.71217  0.69932  Biso   1.000  O
  O21      1.0000 0.69338  0.64787  0.03266  Biso   1.000  O
  O22      1.0000 0.65050  0.65471  0.60263  Biso   1.000  O
  O23      1.0000 0.67087  0.68283  0.93596  Biso   1.000  O
  O24      1.0000 0.67862  0.66246  0.26929  Biso   1.000  O
  O25      1.0000 0.63846  0.63320  0.95439  Biso   1.000  O
  O26      1.0000 0.66140  0.69487  0.28773  Biso   1.000  O
  O27      1.0000 0.70014  0.67193  0.62106  Biso   1.000  O
  Mg7      1.0000 0.67353  0.65307  0.82424  Biso   1.000  Mg
  Mg8      1.0000 0.64621  0.65981  0.15757  Biso   1.000  Mg
  Mg9      1.0000 0.68026  0.68712  0.49090  Biso   1.000  Mg
  O28      1.0000 0.71279  0.02760  0.11048  Biso   1.000  O
  O29      1.0000 0.64814  0.95387  0.77715  Biso   1.000  O
  O30      1.0000 0.63907  0.01853  0.44382  Biso   1.000  O
  O31      1.0000 0.68311  0.01265  0.87614  Biso   1.000  O
  O32      1.0000 0.66287  0.98356  0.54281  Biso   1.000  O
  O33      1.0000 0.65402  0.00380  0.20947  Biso   1.000  O
  O34      1.0000 0.69519  0.03419  0.51885  Biso   1.000  O
  O35      1.0000 0.67233  0.97147  0.18551  Biso   1.000  O
  O36      1.0000 0.63248  0.99434  0.85218  Biso   1.000  O
  Mg10     1.0000 0.66032  0.01334  0.65187  Biso   1.000  Mg
  Mg11     1.0000 0.68635  0.00635  0.31853  Biso   1.000  Mg
  Mg12     1.0000 0.65333  0.98031  0.98520  Biso   1.000  Mg
  C61      1.0000 0.61724  0.61526  0.86590  Biso   1.000  C
  C62      1.0000 0.66469  0.71609  0.19923  Biso   1.000  C
  C63      1.0000 0.71807  0.66865  0.53256  Biso   1.000  C
  C64      1.0000 0.60026  0.59380  0.97402  Biso   1.000  C
  C65      1.0000 0.66020  0.73307  0.30735  Biso   1.000  C
  C66      1.0000 0.73953  0.67313  0.64068  Biso   1.000  C
  C67      1.0000 0.57852  0.57354  0.89004  Biso   1.000  C
  C68      1.0000 0.66168  0.75481  0.22338  Biso   1.000  C
  C69      1.0000 0.75980  0.67165  0.55671  Biso   1.000  C
  N13      1.0000 0.56298  0.55213  0.00213  Biso   1.000  N
  N14      1.0000 0.65582  0.77035  0.33547  Biso   1.000  N
  N15      1.0000 0.78120  0.67752  0.66880  Biso   1.000  N
  C70      1.0000 0.54793  0.52714  0.91412  Biso   1.000  C
  C71      1.0000 0.64587  0.78540  0.24745  Biso   1.000  C
  C72      1.0000 0.80620  0.68746  0.58078  Biso   1.000  C
  N16      1.0000 0.52386  0.52338  0.83527  Biso   1.000  N
  N17      1.0000 0.66619  0.80948  0.16860  Biso   1.000  N
  N18      1.0000 0.80996  0.66715  0.50194  Biso   1.000  N
  C73      1.0000 0.51137  0.50162  0.70127  Biso   1.000  C
  C74      1.0000 0.99025  0.48863  0.70127  Biso   1.000  C
  C75      1.0000 0.49838  0.00975  0.70127  Biso   1.000  C
  C76      1.0000 0.49773  0.47568  0.80534  Biso   1.000  C
  C77      1.0000 0.97795  0.50227  0.80534  Biso   1.000  C
  C78      1.0000 0.52432  0.02205  0.80534  Biso   1.000  C
  N19      1.0000 0.81318  0.14111  0.62223  Biso   1.000  N
  N20      1.0000 0.66126  0.85349  0.28889  Biso   1.000  N
  N21      1.0000 0.52556  0.00540  0.95556  Biso   1.000  N
  C79      1.0000 0.82573  0.16284  0.75636  Biso   1.000  C
  C80      1.0000 0.33711  0.17427  0.75636  Biso   1.000  C
  C81      1.0000 0.83716  0.66289  0.75636  Biso   1.000  C
  C82      1.0000 0.83931  0.18877  0.65229  Biso   1.000  C
  C83      1.0000 0.34946  0.16069  0.65229  Biso   1.000  C
  C84      1.0000 0.81123  0.65054  0.65229  Biso   1.000  C
  C85      1.0000 0.78920  0.13753  0.54303  Biso   1.000  C
  C86      1.0000 0.68166  0.87747  0.20969  Biso   1.000  C
  C87      1.0000 0.52914  0.98500  0.87636  Biso   1.000  C
  N22      1.0000 0.77363  0.11229  0.45956  Biso   1.000  N
  N23      1.0000 0.67200  0.89304  0.12623  Biso   1.000  N
  N24      1.0000 0.55437  0.99467  0.79290  Biso   1.000  N
  C88      1.0000 0.75720  0.09168  0.57557  Biso   1.000  C
  C89      1.0000 0.66781  0.90946  0.24224  Biso   1.000  C
  C90      1.0000 0.57499  0.99886  0.90890  Biso   1.000  C
  C91      1.0000 0.73469  0.07208  0.49516  Biso   1.000  C
  C92      1.0000 0.67072  0.93198  0.16182  Biso   1.000  C
  C93      1.0000 0.59459  0.99595  0.82849  Biso   1.000  C
  C94      1.0000 0.71692  0.05137  0.60634  Biso   1.000  C
  C95      1.0000 0.66778  0.94974  0.27301  Biso   1.000  C
  C96      1.0000 0.61529  0.99888  0.93968  Biso   1.000  C
  C97      1.0000 0.72259  0.04994  0.80750  Biso   1.000  C
  C98      1.0000 0.66068  0.94407  0.47417  Biso   1.000  C
  C99      1.0000 0.61673  0.00599  0.14083  Biso   1.000  C
  C100     1.0000 0.74575  0.06959  0.88344  Biso   1.000  C
  C101     1.0000 0.65718  0.92092  0.55011  Biso   1.000  C
  C102     1.0000 0.59707  0.00949  0.21678  Biso   1.000  C
  C103     1.0000 0.76285  0.09021  0.77357  Biso   1.000  C
  C104     1.0000 0.66069  0.90382  0.44023  Biso   1.000  C
  C105     1.0000 0.57646  0.00598  0.10690  Biso   1.000  C
  C106     1.0000 0.70570  0.02920  0.93819  Biso   1.000  C
  C107     1.0000 0.65683  0.96097  0.60485  Biso   1.000  C
  C108     1.0000 0.63747  0.00983  0.27152  Biso   1.000  C
  C109     1.0000 0.57275  0.57516  0.69263  Biso   1.000  C
  C110     1.0000 0.66907  0.76058  0.02596  Biso   1.000  C
  C111     1.0000 0.75818  0.66426  0.35930  Biso   1.000  C
  C112     1.0000 0.58908  0.59651  0.58594  Biso   1.000  C
  C113     1.0000 0.67409  0.74425  0.91927  Biso   1.000  C
  C114     1.0000 0.73683  0.65924  0.25261  Biso   1.000  C
  C115     1.0000 0.61155  0.61676  0.66512  Biso   1.000  C
  C116     1.0000 0.67188  0.72179  0.99845  Biso   1.000  C
  C117     1.0000 0.71657  0.66145  0.33179  Biso   1.000  C
  C118     1.0000 0.62816  0.63806  0.53778  Biso   1.000  C
  C119     1.0000 0.67656  0.70517  0.87112  Biso   1.000  C
  C120     1.0000 0.69528  0.65677  0.20445  Biso   1.000  C
  H61      1.0000 0.60515  0.59301  0.12540  Biso   1.000  H
  H62      1.0000 0.65453  0.72818  0.45873  Biso   1.000  H
  H63      1.0000 0.74032  0.67881  0.79207  Biso   1.000  H
  H64      1.0000 0.57035  0.55203  0.13454  Biso   1.000  H
  H65      1.0000 0.64835  0.76298  0.46788  Biso   1.000  H
  H66      1.0000 0.78130  0.68498  0.80121  Biso   1.000  H
  H67      1.0000 0.54566  0.51321  0.02709  Biso   1.000  H
  H68      1.0000 0.96756  0.45434  0.02709  Biso   1.000  H
  H69      1.0000 0.48679  0.03244  0.02709  Biso   1.000  H
  H70      1.0000 0.55818  0.52465  0.79151  Biso   1.000  H
  H71      1.0000 0.96647  0.44182  0.79151  Biso   1.000  H
  H72      1.0000 0.47535  0.03353  0.79151  Biso   1.000  H
  H73      1.0000 0.52566  0.50242  0.59863  Biso   1.000  H
  H74      1.0000 0.97676  0.47434  0.59863  Biso   1.000  H
  H75      1.0000 0.49758  0.02324  0.59863  Biso   1.000  H
  H76      1.0000 0.83094  0.17087  0.28095  Biso   1.000  H
  H77      1.0000 0.33993  0.16906  0.28095  Biso   1.000  H
  H78      1.0000 0.82913  0.66007  0.28095  Biso   1.000  H
  H79      1.0000 0.51170  0.47187  0.87659  Biso   1.000  H
  H80      1.0000 0.96017  0.48830  0.87659  Biso   1.000  H
  H81      1.0000 0.52813  0.03983  0.87659  Biso   1.000  H
  H82      1.0000 0.48710  0.46011  0.70176  Biso   1.000  H
  H83      1.0000 0.97301  0.51290  0.70176  Biso   1.000  H
  H84      1.0000 0.53989  0.02699  0.70176  Biso   1.000  H
  H85      1.0000 0.50621  0.49359  0.17600  Biso   1.000  H
  H86      1.0000 0.98738  0.49379  0.17600  Biso   1.000  H
  H87      1.0000 0.50641  0.01262  0.17600  Biso   1.000  H
  H88      1.0000 0.81149  0.16203  0.85954  Biso   1.000  H
  H89      1.0000 0.35054  0.18851  0.85954  Biso   1.000  H
  H90      1.0000 0.83797  0.64946  0.85954  Biso   1.000  H
  H91      1.0000 0.84993  0.20435  0.75573  Biso   1.000  H
  H92      1.0000 0.35443  0.15007  0.75573  Biso   1.000  H
  H93      1.0000 0.79564  0.64557  0.75573  Biso   1.000  H
  H94      1.0000 0.82530  0.19253  0.58110  Biso   1.000  H
  H95      1.0000 0.36723  0.17470  0.58110  Biso   1.000  H
  H96      1.0000 0.80747  0.63277  0.58110  Biso   1.000  H
  H97      1.0000 0.79164  0.15119  0.42729  Biso   1.000  H
  H98      1.0000 0.35955  0.20836  0.42729  Biso   1.000  H
  H99      1.0000 0.84881  0.64045  0.42729  Biso   1.000  H
  H100     1.0000 0.77921  0.14064  0.66435  Biso   1.000  H
  H101     1.0000 0.36142  0.22079  0.66435  Biso   1.000  H
  H102     1.0000 0.85936  0.63857  0.66435  Biso   1.000  H
  H103     1.0000 0.76640  0.11227  0.32621  Biso   1.000  H
  H104     1.0000 0.67920  0.90026  0.99287  Biso   1.000  H
  H105     1.0000 0.55440  0.98747  0.65954  Biso   1.000  H
  H106     1.0000 0.72984  0.07280  0.34357  Biso   1.000  H
  H107     1.0000 0.67629  0.93682  0.01023  Biso   1.000  H
  H108     1.0000 0.59387  0.99038  0.67690  Biso   1.000  H
  H109     1.0000 0.74991  0.06787  0.03497  Biso   1.000  H
  H110     1.0000 0.65129  0.91676  0.70164  Biso   1.000  H
  H111     1.0000 0.59880  0.01538  0.36831  Biso   1.000  H
  H112     1.0000 0.78076  0.10477  0.83444  Biso   1.000  H
  H113     1.0000 0.65735  0.88591  0.50111  Biso   1.000  H
  H114     1.0000 0.56189  0.00932  0.16778  Biso   1.000  H
  H115     1.0000 0.55533  0.56004  0.62960  Biso   1.000  H
  H116     1.0000 0.67137  0.77800  0.96294  Biso   1.000  H
  H117     1.0000 0.77330  0.66196  0.29627  Biso   1.000  H
  H118     1.0000 0.58487  0.59826  0.43456  Biso   1.000  H
  H119     1.0000 0.68006  0.74846  0.76789  Biso   1.000  H
  H120     1.0000 0.73507  0.65328  0.10123  Biso   1.000  H
  O37      1.0000 0.28783  0.97329  0.69932  Biso   1.000  O
  O38      1.0000 0.35213  0.04550  0.03266  Biso   1.000  O
  O39      1.0000 0.36004  0.98121  0.36599  Biso   1.000  O
  O40      1.0000 0.31717  0.98805  0.93596  Biso   1.000  O
  O41      1.0000 0.33754  0.01616  0.26929  Biso   1.000  O
  O42      1.0000 0.34529  0.99579  0.60263  Biso   1.000  O
  O43      1.0000 0.30513  0.96653  0.28773  Biso   1.000  O
  O44      1.0000 0.32807  0.02820  0.62106  Biso   1.000  O
  O45      1.0000 0.36680  0.00527  0.95439  Biso   1.000  O
  Mg13     1.0000 0.34019  0.98641  0.15757  Biso   1.000  Mg
  Mg14     1.0000 0.31288  0.99314  0.49090  Biso   1.000  Mg
  Mg15     1.0000 0.34693  0.02045  0.82424  Biso   1.000  Mg
  O46      1.0000 0.37946  0.36093  0.44382  Biso   1.000  O
  O47      1.0000 0.31480  0.28720  0.11048  Biso   1.000  O
  O48      1.0000 0.30573  0.35186  0.77715  Biso   1.000  O
  O49      1.0000 0.34978  0.34598  0.20947  Biso   1.000  O
  O50      1.0000 0.32953  0.31689  0.87614  Biso   1.000  O
  O51      1.0000 0.32069  0.33713  0.54281  Biso   1.000  O
  O52      1.0000 0.36186  0.36752  0.85218  Biso   1.000  O
  O53      1.0000 0.33899  0.30480  0.51885  Biso   1.000  O
  O54      1.0000 0.29914  0.32767  0.18551  Biso   1.000  O
  Mg16     1.0000 0.32699  0.34667  0.98520  Biso   1.000  Mg
  Mg17     1.0000 0.35302  0.33968  0.65187  Biso   1.000  Mg
  Mg18     1.0000 0.32000  0.31365  0.31853  Biso   1.000  Mg
  C121     1.0000 0.28391  0.94860  0.19923  Biso   1.000  C
  C122     1.0000 0.33135  0.04942  0.53256  Biso   1.000  C
  C123     1.0000 0.38474  0.00198  0.86590  Biso   1.000  C
  C124     1.0000 0.26693  0.92713  0.30735  Biso   1.000  C
  C125     1.0000 0.32687  0.06640  0.64068  Biso   1.000  C
  C126     1.0000 0.40620  0.00646  0.97402  Biso   1.000  C
  C127     1.0000 0.24519  0.90687  0.22338  Biso   1.000  C
  C128     1.0000 0.32835  0.08815  0.55671  Biso   1.000  C
  C129     1.0000 0.42646  0.00498  0.89004  Biso   1.000  C
  N25      1.0000 0.22965  0.88547  0.33547  Biso   1.000  N
  N26      1.0000 0.32248  0.10368  0.66880  Biso   1.000  N
  N27      1.0000 0.44787  0.01085  0.00213  Biso   1.000  N
  C130     1.0000 0.21460  0.86047  0.24745  Biso   1.000  C
  C131     1.0000 0.31254  0.11874  0.58078  Biso   1.000  C
  C132     1.0000 0.47286  0.02079  0.91412  Biso   1.000  C
  N28      1.0000 0.19052  0.85671  0.16860  Biso   1.000  N
  N29      1.0000 0.33285  0.14281  0.50194  Biso   1.000  N
  N30      1.0000 0.47662  0.00048  0.83527  Biso   1.000  N
  C133     1.0000 0.17804  0.83495  0.03460  Biso   1.000  C
  C134     1.0000 0.65692  0.82196  0.03460  Biso   1.000  C
  C135     1.0000 0.16505  0.34308  0.03460  Biso   1.000  C
  C136     1.0000 0.16440  0.80902  0.13867  Biso   1.000  C
  C137     1.0000 0.64462  0.83560  0.13867  Biso   1.000  C
  C138     1.0000 0.19098  0.35538  0.13867  Biso   1.000  C
  N31      1.0000 0.47984  0.47444  0.95556  Biso   1.000  N
  N32      1.0000 0.32793  0.18682  0.62222  Biso   1.000  N
  N33      1.0000 0.19222  0.33874  0.28889  Biso   1.000  N
  C139     1.0000 0.49240  0.49617  0.08970  Biso   1.000  C
  C140     1.0000 0.00378  0.50760  0.08970  Biso   1.000  C
  C141     1.0000 0.50382  0.99622  0.08970  Biso   1.000  C
  C142     1.0000 0.50597  0.52210  0.98562  Biso   1.000  C
  C143     1.0000 0.01613  0.49403  0.98562  Biso   1.000  C
  C144     1.0000 0.47790  0.98387  0.98562  Biso   1.000  C
  C145     1.0000 0.45586  0.47086  0.87636  Biso   1.000  C
  C146     1.0000 0.34833  0.21080  0.54303  Biso   1.000  C
  C147     1.0000 0.19580  0.31833  0.20969  Biso   1.000  C
  N34      1.0000 0.44029  0.44562  0.79290  Biso   1.000  N
  N35      1.0000 0.33866  0.22637  0.45956  Biso   1.000  N
  N36      1.0000 0.22104  0.32800  0.12623  Biso   1.000  N
  C148     1.0000 0.42387  0.42501  0.90890  Biso   1.000  C
  C149     1.0000 0.33448  0.24280  0.57557  Biso   1.000  C
  C150     1.0000 0.24165  0.33219  0.24224  Biso   1.000  C
  C151     1.0000 0.40136  0.40541  0.82849  Biso   1.000  C
  C152     1.0000 0.33739  0.26531  0.49516  Biso   1.000  C
  C153     1.0000 0.26126  0.32928  0.16182  Biso   1.000  C
  C154     1.0000 0.38359  0.38471  0.93968  Biso   1.000  C
  C155     1.0000 0.33445  0.28308  0.60634  Biso   1.000  C
  C156     1.0000 0.28196  0.33222  0.27301  Biso   1.000  C
  C157     1.0000 0.38926  0.38327  0.14083  Biso   1.000  C
  C158     1.0000 0.32734  0.27741  0.80750  Biso   1.000  C
  C159     1.0000 0.28340  0.33932  0.47416  Biso   1.000  C
  C160     1.0000 0.41242  0.40292  0.21678  Biso   1.000  C
  C161     1.0000 0.32384  0.25425  0.88344  Biso   1.000  C
  C162     1.0000 0.26374  0.34282  0.55011  Biso   1.000  C
  C163     1.0000 0.42951  0.42354  0.10690  Biso   1.000  C
  C164     1.0000 0.32736  0.23715  0.77357  Biso   1.000  C
  C165     1.0000 0.24313  0.33931  0.44024  Biso   1.000  C
  C166     1.0000 0.37237  0.36253  0.27152  Biso   1.000  C
  C167     1.0000 0.32350  0.29430  0.93819  Biso   1.000  C
  C168     1.0000 0.30413  0.34317  0.60485  Biso   1.000  C
  C169     1.0000 0.23942  0.90849  0.02596  Biso   1.000  C
  C170     1.0000 0.33574  0.09391  0.35930  Biso   1.000  C
  C171     1.0000 0.42484  0.99760  0.69263  Biso   1.000  C
  C172     1.0000 0.25575  0.92984  0.91927  Biso   1.000  C
  C173     1.0000 0.34076  0.07758  0.25261  Biso   1.000  C
  C174     1.0000 0.40349  0.99258  0.58594  Biso   1.000  C
  C175     1.0000 0.27821  0.95010  0.99845  Biso   1.000  C
  C176     1.0000 0.33855  0.05512  0.33179  Biso   1.000  C
  C177     1.0000 0.38324  0.99478  0.66512  Biso   1.000  C
  C178     1.0000 0.29483  0.97139  0.87112  Biso   1.000  C
  C179     1.0000 0.34323  0.03850  0.20445  Biso   1.000  C
  C180     1.0000 0.36194  0.99010  0.53778  Biso   1.000  C
  H121     1.0000 0.27182  0.92635  0.45873  Biso   1.000  H
  H122     1.0000 0.32119  0.06151  0.79207  Biso   1.000  H
  H123     1.0000 0.40699  0.01214  0.12540  Biso   1.000  H
  H124     1.0000 0.23702  0.88537  0.46788  Biso   1.000  H
  H125     1.0000 0.31502  0.09632  0.80121  Biso   1.000  H
  H126     1.0000 0.44797  0.01832  0.13454  Biso   1.000  H
  H127     1.0000 0.21232  0.84655  0.36043  Biso   1.000  H
  H128     1.0000 0.63422  0.78768  0.36043  Biso   1.000  H
  H129     1.0000 0.15345  0.36578  0.36043  Biso   1.000  H
  H130     1.0000 0.22485  0.85799  0.12484  Biso   1.000  H
  H131     1.0000 0.63314  0.77515  0.12484  Biso   1.000  H
  H132     1.0000 0.14201  0.36686  0.12484  Biso   1.000  H
  H133     1.0000 0.19233  0.83576  0.93196  Biso   1.000  H
  H134     1.0000 0.64343  0.80767  0.93196  Biso   1.000  H
  H135     1.0000 0.16424  0.35657  0.93196  Biso   1.000  H
  H136     1.0000 0.49761  0.50421  0.61429  Biso   1.000  H
  H137     1.0000 0.00660  0.50239  0.61429  Biso   1.000  H
  H138     1.0000 0.49579  0.99340  0.61429  Biso   1.000  H
  H139     1.0000 0.17837  0.80521  0.20992  Biso   1.000  H
  H140     1.0000 0.62684  0.82163  0.20992  Biso   1.000  H
  H141     1.0000 0.19479  0.37316  0.20992  Biso   1.000  H
  H142     1.0000 0.15377  0.79344  0.03510  Biso   1.000  H
  H143     1.0000 0.63967  0.84623  0.03510  Biso   1.000  H
  H144     1.0000 0.20656  0.36033  0.03510  Biso   1.000  H
  H145     1.0000 0.17287  0.82692  0.50933  Biso   1.000  H
  H146     1.0000 0.65404  0.82712  0.50933  Biso   1.000  H
  H147     1.0000 0.17308  0.34596  0.50933  Biso   1.000  H
  H148     1.0000 0.47815  0.49536  0.19287  Biso   1.000  H
  H149     1.0000 0.01721  0.52185  0.19287  Biso   1.000  H
  H150     1.0000 0.50464  0.98279  0.19287  Biso   1.000  H
  H151     1.0000 0.51659  0.53769  0.08906  Biso   1.000  H
  H152     1.0000 0.02109  0.48341  0.08906  Biso   1.000  H
  H153     1.0000 0.46231  0.97891  0.08906  Biso   1.000  H
  H154     1.0000 0.49196  0.52586  0.91443  Biso   1.000  H
  H155     1.0000 0.03390  0.50804  0.91443  Biso   1.000  H
  H156     1.0000 0.47414  0.96610  0.91443  Biso   1.000  H
  H157     1.0000 0.45831  0.48452  0.76063  Biso   1.000  H
  H158     1.0000 0.02622  0.54169  0.76063  Biso   1.000  H
  H159     1.0000 0.51548  0.97378  0.76063  Biso   1.000  H
  H160     1.0000 0.44588  0.47397  0.99769  Biso   1.000  H
  H161     1.0000 0.02809  0.55412  0.99769  Biso   1.000  H
  H162     1.0000 0.52603  0.97191  0.99769  Biso   1.000  H
  H163     1.0000 0.43307  0.44560  0.65954  Biso   1.000  H
  H164     1.0000 0.34586  0.23360  0.32621  Biso   1.000  H
  H165     1.0000 0.22107  0.32080  0.99287  Biso   1.000  H
  H166     1.0000 0.39651  0.40613  0.67690  Biso   1.000  H
  H167     1.0000 0.34295  0.27016  0.34357  Biso   1.000  H
  H168     1.0000 0.26054  0.32371  0.01023  Biso   1.000  H
  H169     1.0000 0.41658  0.40120  0.36831  Biso   1.000  H
  H170     1.0000 0.31796  0.25009  0.03497  Biso   1.000  H
  H171     1.0000 0.26547  0.34871  0.70164  Biso   1.000  H
  H172     1.0000 0.44743  0.43811  0.16778  Biso   1.000  H
  H173     1.0000 0.32401  0.21924  0.83444  Biso   1.000  H
  H174     1.0000 0.22856  0.34265  0.50111  Biso   1.000  H
  H175     1.0000 0.22200  0.89337  0.96294  Biso   1.000  H
  H176     1.0000 0.33804  0.11134  0.29627  Biso   1.000  H
  H177     1.0000 0.43996  0.99529  0.62960  Biso   1.000  H
  H178     1.0000 0.25154  0.93159  0.76789  Biso   1.000  H
  H179     1.0000 0.34672  0.08180  0.10123  Biso   1.000  H
  H180     1.0000 0.40174  0.98661  0.43456  Biso   1.000  H
