# Supplementary material for: In silico design and screening of hypothetical MOF-74 analogs and their experimental synthesis
Source: Chem Sci. 2016 Jun 21;7(9):6263–72. doi: 10.1039/c6sc01477a (PMC6024208; doi:10.1039/c6sc01477a)
Supplement: Supplementary file 1 [file SC-007-C6SC01477A-s001.zip › analogs/95_all_conf_567_0_full_symm.cif]

data_image0
_cell_length_a       73.5285
_cell_length_b       73.5285
_cell_length_c       6.9135
_cell_angle_alpha    90
_cell_angle_beta     90
_cell_angle_gamma    120

_symmetry_space_group_name_H-M    "P 1"
_symmetry_int_tables_number       1

loop_
  _symmetry_equiv_pos_as_xyz
  'x, y, z'

loop_
  _atom_site_label
  _atom_site_occupancy
  _atom_site_fract_x
  _atom_site_fract_y
  _atom_site_fract_z
  _atom_site_thermal_displace_type
  _atom_site_B_iso_or_equiv
  _atom_site_type_symbol
  O1       1.0000 0.97865  0.30452  0.00965  Biso   1.000  O
  Mg1      1.0000 0.00709  0.32350  0.87935  Biso   1.000  Mg
  O2       1.0000 0.03749  0.69081  0.82465  Biso   1.000  O
  O3       1.0000 0.01290  0.67776  0.59440  Biso   1.000  O
  C1       1.0000 0.96101  0.28946  0.92492  Biso   1.000  C
  C2       1.0000 0.93744  0.27257  0.65069  Biso   1.000  C
  C3       1.0000 0.92352  0.25529  0.76258  Biso   1.000  C
  C4       1.0000 0.90533  0.23800  0.66923  Biso   1.000  C
  C5       1.0000 0.88942  0.22069  0.75371  Biso   1.000  C
  C6       1.0000 0.87208  0.20327  0.65209  Biso   1.000  C
  C7       1.0000 0.87205  0.20017  0.45045  Biso   1.000  C
  C8       1.0000 0.85518  0.18337  0.35962  Biso   1.000  C
  C9       1.0000 0.83735  0.16859  0.46378  Biso   1.000  C
  C10      1.0000 0.15274  0.81767  0.03123  Biso   1.000  C
  C11      1.0000 0.82200  0.14261  0.18967  Biso   1.000  C
  C12      1.0000 0.13842  0.79281  0.76191  Biso   1.000  C
  C13      1.0000 0.11785  0.78381  0.83712  Biso   1.000  C
  C14      1.0000 0.13222  0.80865  0.10667  Biso   1.000  C
  C15      1.0000 0.09799  0.75933  0.56180  Biso   1.000  C
  C16      1.0000 0.06424  0.72514  0.59587  Biso   1.000  C
  C17      1.0000 0.04520  0.70889  0.52135  Biso   1.000  C
  C18      1.0000 0.03139  0.69179  0.65439  Biso   1.000  C
  C19      1.0000 0.83746  0.17149  0.66544  Biso   1.000  C
  C20      1.0000 0.85437  0.18835  0.75646  Biso   1.000  C
  C21      1.0000 0.92853  0.25573  0.96115  Biso   1.000  C
  C22      1.0000 0.94659  0.27227  0.03902  Biso   1.000  C
  H1       1.0000 0.93408  0.27319  0.49826  Biso   1.000  H
  H2       1.0000 0.90494  0.23961  0.51265  Biso   1.000  H
  H3       1.0000 0.88553  0.21100  0.36402  Biso   1.000  H
  H4       1.0000 0.85569  0.18167  0.20373  Biso   1.000  H
  H5       1.0000 0.83767  0.14872  0.12955  Biso   1.000  H
  H6       1.0000 0.14121  0.78647  0.63018  Biso   1.000  H
  H7       1.0000 0.11115  0.76760  0.46228  Biso   1.000  H
  H8       1.0000 0.06744  0.72428  0.74815  Biso   1.000  H
  H9       1.0000 0.91822  0.24266  0.05460  Biso   1.000  H
  H10      1.0000 0.95048  0.27242  0.19105  Biso   1.000  H
  O4       1.0000 0.96287  0.30716  0.41968  Biso   1.000  O
  O5       1.0000 0.98709  0.32182  0.65301  Biso   1.000  O
  O6       1.0000 0.02210  0.69507  0.23793  Biso   1.000  O
  Mg2      1.0000 0.99364  0.67720  0.36819  Biso   1.000  Mg
  C23      1.0000 0.95593  0.28961  0.72536  Biso   1.000  C
  C24      1.0000 0.11530  0.79217  0.01219  Biso   1.000  C
  C25      1.0000 0.09954  0.76648  0.74538  Biso   1.000  C
  C26      1.0000 0.07907  0.74157  0.48126  Biso   1.000  C
  C27      1.0000 0.04041  0.70913  0.32072  Biso   1.000  C
  C28      1.0000 0.05609  0.72491  0.20343  Biso   1.000  C
  C29      1.0000 0.07489  0.74046  0.28052  Biso   1.000  C
  C30      1.0000 0.96906  0.30694  0.59163  Biso   1.000  C
  H11      1.0000 0.88900  0.21927  0.91094  Biso   1.000  H
  H12      1.0000 0.09959  0.78584  0.07255  Biso   1.000  H
  H13      1.0000 0.12943  0.81492  0.23878  Biso   1.000  H
  H14      1.0000 0.08548  0.75895  0.83558  Biso   1.000  H
  H15      1.0000 0.05273  0.72446  0.04971  Biso   1.000  H
  H16      1.0000 0.08660  0.75240  0.18557  Biso   1.000  H
  H17      1.0000 0.15765  0.82691  0.41964  Biso   1.000  H
  H18      1.0000 0.85389  0.19023  0.91232  Biso   1.000  H
  O7       1.0000 0.99254  0.35468  0.34298  Biso   1.000  O
  Mg3      1.0000 0.98308  0.32625  0.21268  Biso   1.000  Mg
  O8       1.0000 0.98666  0.62918  0.49132  Biso   1.000  O
  O9       1.0000 0.99819  0.65376  0.26107  Biso   1.000  O
  C31      1.0000 0.99512  0.37232  0.25826  Biso   1.000  C
  C32      1.0000 0.00180  0.39590  0.98402  Biso   1.000  C
  C33      1.0000 0.99845  0.40982  0.09591  Biso   1.000  C
  C34      1.0000 0.99934  0.42801  0.00256  Biso   1.000  C
  C35      1.0000 0.99795  0.44392  0.08704  Biso   1.000  C
  C36      1.0000 0.99786  0.46125  0.98542  Biso   1.000  C
  C37      1.0000 0.99479  0.46128  0.78378  Biso   1.000  C
  C38      1.0000 0.99486  0.47815  0.69295  Biso   1.000  C
  C39      1.0000 0.33124  0.16265  0.46378  Biso   1.000  C
  C40      1.0000 0.99827  0.51393  0.69790  Biso   1.000  C
  C41      1.0000 0.32061  0.17800  0.18967  Biso   1.000  C
  C42      1.0000 0.98773  0.52825  0.42858  Biso   1.000  C
  C43      1.0000 0.99930  0.54882  0.50379  Biso   1.000  C
  C44      1.0000 0.00976  0.53444  0.77334  Biso   1.000  C
  C45      1.0000 0.99467  0.56867  0.22847  Biso   1.000  C
  C46      1.0000 0.99424  0.60243  0.26254  Biso   1.000  C
  C47      1.0000 0.99703  0.62147  0.18801  Biso   1.000  C
  C48      1.0000 0.99373  0.63527  0.32105  Biso   1.000  C
  C49      1.0000 0.00070  0.49587  0.99877  Biso   1.000  C
  C50      1.0000 0.00065  0.47896  0.08979  Biso   1.000  C
  C51      1.0000 0.99387  0.40480  0.29448  Biso   1.000  C
  C52      1.0000 0.99235  0.38675  0.37235  Biso   1.000  C
  H19      1.0000 0.00579  0.39926  0.83159  Biso   1.000  H
  H20      1.0000 0.00134  0.42839  0.84598  Biso   1.000  H
  H21      1.0000 0.99214  0.44780  0.69736  Biso   1.000  H
  H22      1.0000 0.99265  0.47765  0.53707  Biso   1.000  H
  H23      1.0000 0.31106  0.16233  0.12955  Biso   1.000  H
  H24      1.0000 0.97860  0.52546  0.29684  Biso   1.000  H
  H25      1.0000 0.98978  0.55552  0.12894  Biso   1.000  H
  H26      1.0000 0.99017  0.59922  0.41482  Biso   1.000  H
  H27      1.0000 0.99112  0.41512  0.38793  Biso   1.000  H
  H28      1.0000 0.98862  0.38286  0.52438  Biso   1.000  H
  O10      1.0000 0.01096  0.37047  0.75302  Biso   1.000  O
  O11      1.0000 0.00140  0.34624  0.98634  Biso   1.000  O
  O12      1.0000 0.00631  0.64457  0.90460  Biso   1.000  O
  Mg4      1.0000 0.01690  0.67303  0.03485  Biso   1.000  Mg
  C53      1.0000 0.00035  0.37741  0.05870  Biso   1.000  C
  C54      1.0000 0.01021  0.55137  0.67885  Biso   1.000  C
  C55      1.0000 0.00028  0.56713  0.41205  Biso   1.000  C
  C56      1.0000 0.99583  0.58759  0.14793  Biso   1.000  C
  C57      1.0000 0.00206  0.62626  0.98739  Biso   1.000  C
  C58      1.0000 0.00216  0.61058  0.87010  Biso   1.000  C
  C59      1.0000 0.99891  0.59178  0.94718  Biso   1.000  C
  C60      1.0000 0.00455  0.36428  0.92497  Biso   1.000  C
  H29      1.0000 0.99694  0.44433  0.24427  Biso   1.000  H
  H30      1.0000 0.01959  0.56707  0.73922  Biso   1.000  H
  H31      1.0000 0.68549  0.87057  0.23878  Biso   1.000  H
  H32      1.0000 0.00681  0.58118  0.50225  Biso   1.000  H
  H33      1.0000 0.00507  0.61394  0.71638  Biso   1.000  H
  H34      1.0000 0.99913  0.58007  0.85223  Biso   1.000  H
  H35      1.0000 0.00260  0.50902  0.08631  Biso   1.000  H
  H36      1.0000 0.00301  0.47945  0.24565  Biso   1.000  H
  O13      1.0000 0.02881  0.34080  0.67631  Biso   1.000  O
  Mg5      1.0000 0.00984  0.35025  0.54601  Biso   1.000  Mg
  O14      1.0000 0.97586  0.68001  0.15799  Biso   1.000  O
  O15      1.0000 0.98891  0.66848  0.92773  Biso   1.000  O
  C61      1.0000 0.04387  0.33822  0.59159  Biso   1.000  C
  C62      1.0000 0.06077  0.33153  0.31735  Biso   1.000  C
  C63      1.0000 0.07804  0.33489  0.42924  Biso   1.000  C
  C64      1.0000 0.09533  0.33399  0.33589  Biso   1.000  C
  C65      1.0000 0.11264  0.33539  0.42038  Biso   1.000  C
  C66      1.0000 0.13006  0.33547  0.31876  Biso   1.000  C
  C67      1.0000 0.13317  0.33855  0.11712  Biso   1.000  C
  C68      1.0000 0.14997  0.33848  0.02628  Biso   1.000  C
  C69      1.0000 0.83141  0.66876  0.46378  Biso   1.000  C
  C70      1.0000 0.84899  0.66840  0.36456  Biso   1.000  C
  C71      1.0000 0.85739  0.67939  0.18967  Biso   1.000  C
  C72      1.0000 0.87385  0.67893  0.09524  Biso   1.000  C
  C73      1.0000 0.88285  0.66737  0.17046  Biso   1.000  C
  C74      1.0000 0.85802  0.65691  0.44001  Biso   1.000  C
  C75      1.0000 0.90734  0.67199  0.89514  Biso   1.000  C
  C76      1.0000 0.94153  0.67243  0.92921  Biso   1.000  C
  C77      1.0000 0.95777  0.66964  0.85468  Biso   1.000  C
  C78      1.0000 0.97488  0.67294  0.98772  Biso   1.000  C
  C79      1.0000 0.16185  0.33264  0.33210  Biso   1.000  C
  C80      1.0000 0.14498  0.33268  0.42313  Biso   1.000  C
  C81      1.0000 0.07761  0.33947  0.62781  Biso   1.000  C
  C82      1.0000 0.06107  0.34098  0.70568  Biso   1.000  C
  H37      1.0000 0.06014  0.32755  0.16493  Biso   1.000  H
  H38      1.0000 0.09372  0.33199  0.17931  Biso   1.000  H
  H39      1.0000 0.12233  0.34119  0.03069  Biso   1.000  H
  H40      1.0000 0.15166  0.34068  0.87040  Biso   1.000  H
  H41      1.0000 0.85128  0.68894  0.12955  Biso   1.000  H
  H42      1.0000 0.88020  0.68807  0.96351  Biso   1.000  H
  H43      1.0000 0.89907  0.67688  0.79561  Biso   1.000  H
  H44      1.0000 0.94239  0.67650  0.08148  Biso   1.000  H
  H45      1.0000 0.09067  0.34222  0.72126  Biso   1.000  H
  H46      1.0000 0.06091  0.34472  0.85772  Biso   1.000  H
  O16      1.0000 0.02618  0.32237  0.08635  Biso   1.000  O
  O17      1.0000 0.01151  0.33193  0.31968  Biso   1.000  O
  O18      1.0000 0.97160  0.66036  0.57127  Biso   1.000  O
  Mg6      1.0000 0.98947  0.64977  0.70152  Biso   1.000  Mg
  C83      1.0000 0.04373  0.33298  0.39203  Biso   1.000  C
  C84      1.0000 0.87449  0.65645  0.34552  Biso   1.000  C
  C85      1.0000 0.90018  0.66639  0.07872  Biso   1.000  C
  C86      1.0000 0.92510  0.67084  0.81460  Biso   1.000  C
  C87      1.0000 0.95754  0.66461  0.65405  Biso   1.000  C
  C88      1.0000 0.94175  0.66450  0.53676  Biso   1.000  C
  C89      1.0000 0.92620  0.66776  0.61385  Biso   1.000  C
  C90      1.0000 0.02639  0.32878  0.25830  Biso   1.000  C
  H47      1.0000 0.11406  0.33639  0.57761  Biso   1.000  H
  H48      1.0000 0.88082  0.64708  0.40589  Biso   1.000  H
  H49      1.0000 0.18508  0.31451  0.23878  Biso   1.000  H
  H50      1.0000 0.90771  0.65986  0.16891  Biso   1.000  H
  H51      1.0000 0.94220  0.66160  0.38305  Biso   1.000  H
  H52      1.0000 0.91427  0.66753  0.51890  Biso   1.000  H
  H53      1.0000 0.83975  0.66407  0.75297  Biso   1.000  H
  H54      1.0000 0.14310  0.33032  0.57899  Biso   1.000  H
  O19      1.0000 0.64532  0.63785  0.34298  Biso   1.000  O
  Mg7      1.0000 0.67375  0.65683  0.21268  Biso   1.000  Mg
  O20      1.0000 0.70415  0.02414  0.15799  Biso   1.000  O
  O21      1.0000 0.67957  0.01109  0.92773  Biso   1.000  O
  C91      1.0000 0.62768  0.62279  0.25826  Biso   1.000  C
  C92      1.0000 0.60410  0.60590  0.98402  Biso   1.000  C
  C93      1.0000 0.59018  0.58863  0.09591  Biso   1.000  C
  C94      1.0000 0.57199  0.57133  0.00256  Biso   1.000  C
  C95      1.0000 0.55608  0.55403  0.08704  Biso   1.000  C
  C96      1.0000 0.53875  0.53660  0.98542  Biso   1.000  C
  C97      1.0000 0.53872  0.53350  0.78378  Biso   1.000  C
  C98      1.0000 0.52185  0.51670  0.69295  Biso   1.000  C
  C99      1.0000 0.50402  0.50192  0.79711  Biso   1.000  C
  C100     1.0000 0.81941  0.15101  0.36456  Biso   1.000  C
  C101     1.0000 0.48867  0.47595  0.52300  Biso   1.000  C
  C102     1.0000 0.80508  0.12615  0.09524  Biso   1.000  C
  C103     1.0000 0.78452  0.11715  0.17046  Biso   1.000  C
  C104     1.0000 0.79889  0.14198  0.44001  Biso   1.000  C
  C105     1.0000 0.76466  0.09266  0.89514  Biso   1.000  C
  C106     1.0000 0.73090  0.05847  0.92921  Biso   1.000  C
  C107     1.0000 0.71187  0.04223  0.85468  Biso   1.000  C
  C108     1.0000 0.69806  0.02512  0.98772  Biso   1.000  C
  C109     1.0000 0.50413  0.50482  0.99877  Biso   1.000  C
  C110     1.0000 0.52104  0.52169  0.08979  Biso   1.000  C
  C111     1.0000 0.59520  0.58906  0.29448  Biso   1.000  C
  C112     1.0000 0.61325  0.60560  0.37235  Biso   1.000  C
  H55      1.0000 0.60074  0.60653  0.83159  Biso   1.000  H
  H56      1.0000 0.57161  0.57294  0.84598  Biso   1.000  H
  H57      1.0000 0.55220  0.54434  0.69736  Biso   1.000  H
  H58      1.0000 0.52235  0.51500  0.53707  Biso   1.000  H
  H59      1.0000 0.50433  0.48206  0.46288  Biso   1.000  H
  H60      1.0000 0.80788  0.11980  0.96351  Biso   1.000  H
  H61      1.0000 0.77782  0.10093  0.79561  Biso   1.000  H
  H62      1.0000 0.73411  0.05761  0.08148  Biso   1.000  H
  H63      1.0000 0.58488  0.57600  0.38793  Biso   1.000  H
  H64      1.0000 0.61714  0.60576  0.52438  Biso   1.000  H
  O22      1.0000 0.62953  0.64049  0.75302  Biso   1.000  O
  O23      1.0000 0.65376  0.65515  0.98634  Biso   1.000  O
  O24      1.0000 0.68876  0.02840  0.57127  Biso   1.000  O
  Mg8      1.0000 0.66031  0.01053  0.70152  Biso   1.000  Mg
  C113     1.0000 0.62259  0.62294  0.05870  Biso   1.000  C
  C114     1.0000 0.78196  0.12551  0.34552  Biso   1.000  C
  C115     1.0000 0.76621  0.09982  0.07872  Biso   1.000  C
  C116     1.0000 0.74574  0.07490  0.81460  Biso   1.000  C
  C117     1.0000 0.70708  0.04246  0.65405  Biso   1.000  C
  C118     1.0000 0.72275  0.05825  0.53676  Biso   1.000  C
  C119     1.0000 0.74156  0.07380  0.61385  Biso   1.000  C
  C120     1.0000 0.63572  0.64027  0.92497  Biso   1.000  C
  H65      1.0000 0.55567  0.55261  0.24427  Biso   1.000  H
  H66      1.0000 0.76626  0.11918  0.40589  Biso   1.000  H
  H67      1.0000 0.79610  0.14825  0.57212  Biso   1.000  H
  H68      1.0000 0.75215  0.09229  0.16891  Biso   1.000  H
  H69      1.0000 0.71940  0.05780  0.38305  Biso   1.000  H
  H70      1.0000 0.75327  0.08573  0.51890  Biso   1.000  H
  H71      1.0000 0.82432  0.16025  0.75297  Biso   1.000  H
  H72      1.0000 0.52055  0.52356  0.24565  Biso   1.000  H
  O25      1.0000 0.65920  0.68801  0.67631  Biso   1.000  O
  Mg9      1.0000 0.64975  0.65958  0.54601  Biso   1.000  Mg
  O26      1.0000 0.65332  0.96251  0.82465  Biso   1.000  O
  O27      1.0000 0.66486  0.98710  0.59440  Biso   1.000  O
  C121     1.0000 0.66178  0.70565  0.59159  Biso   1.000  C
  C122     1.0000 0.66847  0.72923  0.31735  Biso   1.000  C
  C123     1.0000 0.66511  0.74315  0.42924  Biso   1.000  C
  C124     1.0000 0.66601  0.76134  0.33589  Biso   1.000  C
  C125     1.0000 0.66461  0.77725  0.42038  Biso   1.000  C
  C126     1.0000 0.66453  0.79459  0.31876  Biso   1.000  C
  C127     1.0000 0.66145  0.79462  0.11712  Biso   1.000  C
  C128     1.0000 0.66152  0.81149  0.02628  Biso   1.000  C
  C129     1.0000 0.99791  0.49598  0.79711  Biso   1.000  C
  C130     1.0000 0.66494  0.84726  0.03123  Biso   1.000  C
  C131     1.0000 0.98728  0.51133  0.52300  Biso   1.000  C
  C132     1.0000 0.65440  0.86158  0.76191  Biso   1.000  C
  C133     1.0000 0.66597  0.88215  0.83712  Biso   1.000  C
  C134     1.0000 0.67643  0.86778  0.10667  Biso   1.000  C
  C135     1.0000 0.66134  0.90201  0.56180  Biso   1.000  C
  C136     1.0000 0.66091  0.93576  0.59587  Biso   1.000  C
  C137     1.0000 0.66370  0.95480  0.52135  Biso   1.000  C
  C138     1.0000 0.66040  0.96861  0.65439  Biso   1.000  C
  C139     1.0000 0.66736  0.82921  0.33210  Biso   1.000  C
  C140     1.0000 0.66732  0.81230  0.42313  Biso   1.000  C
  C141     1.0000 0.66053  0.73814  0.62781  Biso   1.000  C
  C142     1.0000 0.65902  0.72008  0.70568  Biso   1.000  C
  H73      1.0000 0.67245  0.73259  0.16493  Biso   1.000  H
  H74      1.0000 0.66801  0.76173  0.17931  Biso   1.000  H
  H75      1.0000 0.65881  0.78114  0.03069  Biso   1.000  H
  H76      1.0000 0.65932  0.81098  0.87040  Biso   1.000  H
  H77      1.0000 0.97773  0.49567  0.46288  Biso   1.000  H
  H78      1.0000 0.64526  0.85879  0.63018  Biso   1.000  H
  H79      1.0000 0.65645  0.88885  0.46228  Biso   1.000  H
  H80      1.0000 0.65684  0.93256  0.74815  Biso   1.000  H
  H81      1.0000 0.65778  0.74845  0.72126  Biso   1.000  H
  H82      1.0000 0.65528  0.71619  0.85772  Biso   1.000  H
  O28      1.0000 0.67763  0.70380  0.08635  Biso   1.000  O
  O29      1.0000 0.66807  0.67958  0.31968  Biso   1.000  O
  O30      1.0000 0.67298  0.97790  0.23793  Biso   1.000  O
  Mg10     1.0000 0.68356  0.00636  0.36819  Biso   1.000  Mg
  C143     1.0000 0.66702  0.71074  0.39203  Biso   1.000  C
  C144     1.0000 0.67688  0.88470  0.01219  Biso   1.000  C
  C145     1.0000 0.66695  0.90046  0.74538  Biso   1.000  C
  C146     1.0000 0.66250  0.92093  0.48126  Biso   1.000  C
  C147     1.0000 0.66872  0.95959  0.32072  Biso   1.000  C
  C148     1.0000 0.66883  0.94391  0.20343  Biso   1.000  C
  C149     1.0000 0.66558  0.92511  0.28052  Biso   1.000  C
  C150     1.0000 0.67122  0.69761  0.25830  Biso   1.000  C
  H83      1.0000 0.66361  0.77767  0.57761  Biso   1.000  H
  H84      1.0000 0.68625  0.90041  0.07255  Biso   1.000  H
  H85      1.0000 0.35216  0.20390  0.57212  Biso   1.000  H
  H86      1.0000 0.67347  0.91452  0.83558  Biso   1.000  H
  H87      1.0000 0.67174  0.94727  0.04971  Biso   1.000  H
  H88      1.0000 0.66580  0.91340  0.18557  Biso   1.000  H
  H89      1.0000 0.66927  0.84235  0.41964  Biso   1.000  H
  H90      1.0000 0.66968  0.81278  0.57899  Biso   1.000  H
  O31      1.0000 0.69548  0.67413  0.00965  Biso   1.000  O
  Mg11     1.0000 0.67650  0.68359  0.87935  Biso   1.000  Mg
  O32      1.0000 0.64253  0.01334  0.49132  Biso   1.000  O
  O33      1.0000 0.65558  0.00181  0.26107  Biso   1.000  O
  C151     1.0000 0.71054  0.67155  0.92492  Biso   1.000  C
  C152     1.0000 0.72743  0.66487  0.65069  Biso   1.000  C
  C153     1.0000 0.74471  0.66822  0.76258  Biso   1.000  C
  C154     1.0000 0.76200  0.66732  0.66923  Biso   1.000  C
  C155     1.0000 0.77931  0.66872  0.75371  Biso   1.000  C
  C156     1.0000 0.79673  0.66881  0.65209  Biso   1.000  C
  C157     1.0000 0.79983  0.67188  0.45045  Biso   1.000  C
  C158     1.0000 0.81663  0.67181  0.35962  Biso   1.000  C
  C159     1.0000 0.49808  0.00209  0.79711  Biso   1.000  C
  C160     1.0000 0.51566  0.00173  0.69790  Biso   1.000  C
  C161     1.0000 0.52405  0.01272  0.52300  Biso   1.000  C
  C162     1.0000 0.54052  0.01227  0.42858  Biso   1.000  C
  C163     1.0000 0.54952  0.00070  0.50379  Biso   1.000  C
  C164     1.0000 0.52469  0.99024  0.77334  Biso   1.000  C
  C165     1.0000 0.57400  0.00533  0.22847  Biso   1.000  C
  C166     1.0000 0.60819  0.00576  0.26254  Biso   1.000  C
  C167     1.0000 0.62444  0.00297  0.18801  Biso   1.000  C
  C168     1.0000 0.64155  0.00627  0.32105  Biso   1.000  C
  C169     1.0000 0.82851  0.66597  0.66544  Biso   1.000  C
  C170     1.0000 0.81165  0.66601  0.75646  Biso   1.000  C
  C171     1.0000 0.74427  0.67280  0.96115  Biso   1.000  C
  C172     1.0000 0.72773  0.67432  0.03902  Biso   1.000  C
  H91      1.0000 0.72681  0.66088  0.49826  Biso   1.000  H
  H92      1.0000 0.76039  0.66533  0.51265  Biso   1.000  H
  H93      1.0000 0.78900  0.67452  0.36402  Biso   1.000  H
  H94      1.0000 0.81833  0.67401  0.20373  Biso   1.000  H
  H95      1.0000 0.51794  0.02227  0.46288  Biso   1.000  H
  H96      1.0000 0.54686  0.02140  0.29684  Biso   1.000  H
  H97      1.0000 0.56574  0.01022  0.12894  Biso   1.000  H
  H98      1.0000 0.60906  0.00983  0.41482  Biso   1.000  H
  H99      1.0000 0.75734  0.67555  0.05460  Biso   1.000  H
  H100     1.0000 0.72758  0.67805  0.19105  Biso   1.000  H
  O34      1.0000 0.69284  0.65571  0.41968  Biso   1.000  O
  O35      1.0000 0.67818  0.66527  0.65301  Biso   1.000  O
  O36      1.0000 0.63826  0.99369  0.90460  Biso   1.000  O
  Mg12     1.0000 0.65613  0.98310  0.03485  Biso   1.000  Mg
  C173     1.0000 0.71039  0.66632  0.72536  Biso   1.000  C
  C174     1.0000 0.54116  0.98979  0.67885  Biso   1.000  C
  C175     1.0000 0.56685  0.99972  0.41205  Biso   1.000  C
  C176     1.0000 0.59177  0.00417  0.14793  Biso   1.000  C
  C177     1.0000 0.62420  0.99794  0.98739  Biso   1.000  C
  C178     1.0000 0.60842  0.99784  0.87010  Biso   1.000  C
  C179     1.0000 0.59287  0.00109  0.94718  Biso   1.000  C
  C180     1.0000 0.69306  0.66211  0.59163  Biso   1.000  C
  H101     1.0000 0.78073  0.66972  0.91094  Biso   1.000  H
  H102     1.0000 0.54749  0.98041  0.73922  Biso   1.000  H
  H103     1.0000 0.85175  0.64784  0.57212  Biso   1.000  H
  H104     1.0000 0.57438  0.99319  0.50225  Biso   1.000  H
  H105     1.0000 0.60887  0.99493  0.71638  Biso   1.000  H
  H106     1.0000 0.58094  0.00087  0.85223  Biso   1.000  H
  H107     1.0000 0.50642  0.99740  0.08631  Biso   1.000  H
  H108     1.0000 0.80977  0.66365  0.91232  Biso   1.000  H
  O37      1.0000 0.31199  0.97119  0.67631  Biso   1.000  O
  Mg13     1.0000 0.34042  0.99016  0.54601  Biso   1.000  Mg
  O38      1.0000 0.37082  0.35747  0.49132  Biso   1.000  O
  O39      1.0000 0.34624  0.34442  0.26107  Biso   1.000  O
  C181     1.0000 0.29435  0.95613  0.59159  Biso   1.000  C
  C182     1.0000 0.27077  0.93923  0.31735  Biso   1.000  C
  C183     1.0000 0.25685  0.92196  0.42924  Biso   1.000  C
  C184     1.0000 0.23866  0.90467  0.33589  Biso   1.000  C
  C185     1.0000 0.22275  0.88736  0.42038  Biso   1.000  C
  C186     1.0000 0.20541  0.86994  0.31876  Biso   1.000  C
  C187     1.0000 0.20538  0.86683  0.11712  Biso   1.000  C
  C188     1.0000 0.18851  0.85003  0.02628  Biso   1.000  C
  C189     1.0000 0.17069  0.83526  0.13045  Biso   1.000  C
  C190     1.0000 0.48607  0.48434  0.69790  Biso   1.000  C
  C191     1.0000 0.15534  0.80928  0.85634  Biso   1.000  C
  C192     1.0000 0.47175  0.45948  0.42858  Biso   1.000  C
  C193     1.0000 0.45118  0.45048  0.50379  Biso   1.000  C
  C194     1.0000 0.46556  0.47531  0.77334  Biso   1.000  C
  C195     1.0000 0.43133  0.42600  0.22847  Biso   1.000  C
  C196     1.0000 0.39757  0.39181  0.26254  Biso   1.000  C
  C197     1.0000 0.37853  0.37556  0.18801  Biso   1.000  C
  C198     1.0000 0.36473  0.35845  0.32105  Biso   1.000  C
  C199     1.0000 0.17079  0.83815  0.33210  Biso   1.000  C
  C200     1.0000 0.18770  0.85502  0.42313  Biso   1.000  C
  C201     1.0000 0.26186  0.92239  0.62781  Biso   1.000  C
  C202     1.0000 0.27992  0.93893  0.70568  Biso   1.000  C
  H109     1.0000 0.26741  0.93986  0.16493  Biso   1.000  H
  H110     1.0000 0.23827  0.90628  0.17931  Biso   1.000  H
  H111     1.0000 0.21886  0.87767  0.03069  Biso   1.000  H
  H112     1.0000 0.18902  0.84834  0.87040  Biso   1.000  H
  H113     1.0000 0.17100  0.81539  0.79622  Biso   1.000  H
  H114     1.0000 0.47454  0.45314  0.29684  Biso   1.000  H
  H115     1.0000 0.44448  0.43426  0.12894  Biso   1.000  H
  H116     1.0000 0.40078  0.39094  0.41482  Biso   1.000  H
  H117     1.0000 0.25155  0.90933  0.72126  Biso   1.000  H
  H118     1.0000 0.28381  0.93909  0.85772  Biso   1.000  H
  O40      1.0000 0.29620  0.97382  0.08635  Biso   1.000  O
  O41      1.0000 0.32042  0.98849  0.31968  Biso   1.000  O
  O42      1.0000 0.35543  0.36174  0.90460  Biso   1.000  O
  Mg14     1.0000 0.32697  0.34387  0.03485  Biso   1.000  Mg
  C203     1.0000 0.28926  0.95627  0.39203  Biso   1.000  C
  C204     1.0000 0.44863  0.45884  0.67885  Biso   1.000  C
  C205     1.0000 0.43287  0.43315  0.41205  Biso   1.000  C
  C206     1.0000 0.41241  0.40823  0.14793  Biso   1.000  C
  C207     1.0000 0.37374  0.37580  0.98739  Biso   1.000  C
  C208     1.0000 0.38942  0.39158  0.87010  Biso   1.000  C
  C209     1.0000 0.40822  0.40713  0.94718  Biso   1.000  C
  C210     1.0000 0.30239  0.97361  0.25830  Biso   1.000  C
  H119     1.0000 0.22233  0.88594  0.57761  Biso   1.000  H
  H120     1.0000 0.43293  0.45251  0.73922  Biso   1.000  H
  H121     1.0000 0.46277  0.48159  0.90545  Biso   1.000  H
  H122     1.0000 0.41882  0.42562  0.50225  Biso   1.000  H
  H123     1.0000 0.38606  0.39113  0.71638  Biso   1.000  H
  H124     1.0000 0.41993  0.41906  0.85223  Biso   1.000  H
  H125     1.0000 0.49098  0.49358  0.08631  Biso   1.000  H
  H126     1.0000 0.18722  0.85690  0.57899  Biso   1.000  H
  O43      1.0000 0.32587  0.02135  0.00965  Biso   1.000  O
  Mg15     1.0000 0.31641  0.99291  0.87935  Biso   1.000  Mg
  O44      1.0000 0.31999  0.29585  0.15799  Biso   1.000  O
  O45      1.0000 0.33152  0.32043  0.92773  Biso   1.000  O
  C211     1.0000 0.32845  0.03899  0.92492  Biso   1.000  C
  C212     1.0000 0.33513  0.06256  0.65069  Biso   1.000  C
  C213     1.0000 0.33178  0.07648  0.76258  Biso   1.000  C
  C214     1.0000 0.33268  0.09467  0.66923  Biso   1.000  C
  C215     1.0000 0.33128  0.11058  0.75371  Biso   1.000  C
  C216     1.0000 0.33119  0.12792  0.65209  Biso   1.000  C
  C217     1.0000 0.32812  0.12795  0.45045  Biso   1.000  C
  C218     1.0000 0.32819  0.14482  0.35962  Biso   1.000  C
  C219     1.0000 0.66457  0.82931  0.13045  Biso   1.000  C
  C220     1.0000 0.33160  0.18059  0.36456  Biso   1.000  C
  C221     1.0000 0.65395  0.84466  0.85634  Biso   1.000  C
  C222     1.0000 0.32107  0.19492  0.09524  Biso   1.000  C
  C223     1.0000 0.33263  0.21548  0.17046  Biso   1.000  C
  C224     1.0000 0.34309  0.20111  0.44001  Biso   1.000  C
  C225     1.0000 0.32801  0.23534  0.89514  Biso   1.000  C
  C226     1.0000 0.32757  0.26910  0.92921  Biso   1.000  C
  C227     1.0000 0.33036  0.28813  0.85468  Biso   1.000  C
  C228     1.0000 0.32706  0.30194  0.98772  Biso   1.000  C
  C229     1.0000 0.33403  0.16254  0.66544  Biso   1.000  C
  C230     1.0000 0.33399  0.14563  0.75646  Biso   1.000  C
  C231     1.0000 0.32720  0.07147  0.96115  Biso   1.000  C
  C232     1.0000 0.32568  0.05341  0.03902  Biso   1.000  C
  H127     1.0000 0.33912  0.06592  0.49826  Biso   1.000  H
  H128     1.0000 0.33467  0.09506  0.51265  Biso   1.000  H
  H129     1.0000 0.32548  0.11447  0.36402  Biso   1.000  H
  H130     1.0000 0.32599  0.14431  0.20373  Biso   1.000  H
  H131     1.0000 0.64439  0.82900  0.79622  Biso   1.000  H
  H132     1.0000 0.31193  0.19212  0.96351  Biso   1.000  H
  H133     1.0000 0.32312  0.22218  0.79561  Biso   1.000  H
  H134     1.0000 0.32350  0.26589  0.08148  Biso   1.000  H
  H135     1.0000 0.32445  0.08178  0.05460  Biso   1.000  H
  H136     1.0000 0.32195  0.04952  0.19105  Biso   1.000  H
  O46      1.0000 0.34429  0.03713  0.41968  Biso   1.000  O
  O47      1.0000 0.33473  0.01291  0.65301  Biso   1.000  O
  O48      1.0000 0.33964  0.31124  0.57127  Biso   1.000  O
  Mg16     1.0000 0.35023  0.33969  0.70152  Biso   1.000  Mg
  C233     1.0000 0.33368  0.04407  0.72536  Biso   1.000  C
  C234     1.0000 0.34355  0.21804  0.34552  Biso   1.000  C
  C235     1.0000 0.33361  0.23379  0.07872  Biso   1.000  C
  C236     1.0000 0.32916  0.25426  0.81460  Biso   1.000  C
  C237     1.0000 0.33539  0.29292  0.65405  Biso   1.000  C
  C238     1.0000 0.33550  0.27725  0.53676  Biso   1.000  C
  C239     1.0000 0.33224  0.25844  0.61385  Biso   1.000  C
  C240     1.0000 0.33789  0.03094  0.59163  Biso   1.000  C
  H137     1.0000 0.33028  0.11100  0.91094  Biso   1.000  H
  H138     1.0000 0.35292  0.23374  0.40589  Biso   1.000  H
  H139     1.0000 0.01882  0.53723  0.90545  Biso   1.000  H
  H140     1.0000 0.34014  0.24785  0.16891  Biso   1.000  H
  H141     1.0000 0.33840  0.28060  0.38305  Biso   1.000  H
  H142     1.0000 0.33247  0.24673  0.51890  Biso   1.000  H
  H143     1.0000 0.33593  0.17568  0.75297  Biso   1.000  H
  H144     1.0000 0.33635  0.14611  0.91232  Biso   1.000  H
  O49      1.0000 0.36215  0.00746  0.34298  Biso   1.000  O
  Mg17     1.0000 0.34317  0.01692  0.21268  Biso   1.000  Mg
  O50      1.0000 0.30919  0.34668  0.82465  Biso   1.000  O
  O51      1.0000 0.32224  0.33514  0.59440  Biso   1.000  O
  C241     1.0000 0.37721  0.00488  0.25826  Biso   1.000  C
  C242     1.0000 0.39410  0.99820  0.98402  Biso   1.000  C
  C243     1.0000 0.41137  0.00155  0.09591  Biso   1.000  C
  C244     1.0000 0.42867  0.00066  0.00256  Biso   1.000  C
  C245     1.0000 0.44597  0.00205  0.08704  Biso   1.000  C
  C246     1.0000 0.46340  0.00214  0.98542  Biso   1.000  C
  C247     1.0000 0.46650  0.00521  0.78378  Biso   1.000  C
  C248     1.0000 0.48330  0.00514  0.69295  Biso   1.000  C
  C249     1.0000 0.16474  0.33543  0.13045  Biso   1.000  C
  C250     1.0000 0.18233  0.33506  0.03123  Biso   1.000  C
  C251     1.0000 0.19072  0.34605  0.85634  Biso   1.000  C
  C252     1.0000 0.20719  0.34560  0.76191  Biso   1.000  C
  C253     1.0000 0.21619  0.33403  0.83712  Biso   1.000  C
  C254     1.0000 0.19135  0.32357  0.10667  Biso   1.000  C
  C255     1.0000 0.24067  0.33866  0.56180  Biso   1.000  C
  C256     1.0000 0.27486  0.33909  0.59587  Biso   1.000  C
  C257     1.0000 0.29111  0.33630  0.52135  Biso   1.000  C
  C258     1.0000 0.30821  0.33960  0.65439  Biso   1.000  C
  C259     1.0000 0.49518  0.99930  0.99877  Biso   1.000  C
  C260     1.0000 0.47831  0.99935  0.08979  Biso   1.000  C
  C261     1.0000 0.41094  0.00613  0.29448  Biso   1.000  C
  C262     1.0000 0.39440  0.00765  0.37235  Biso   1.000  C
  H145     1.0000 0.39347  0.99421  0.83159  Biso   1.000  H
  H146     1.0000 0.42706  0.99866  0.84598  Biso   1.000  H
  H147     1.0000 0.45566  0.00786  0.69736  Biso   1.000  H
  H148     1.0000 0.48500  0.00735  0.53707  Biso   1.000  H
  H149     1.0000 0.18461  0.35561  0.79622  Biso   1.000  H
  H150     1.0000 0.21353  0.35474  0.63018  Biso   1.000  H
  H151     1.0000 0.23240  0.34355  0.46228  Biso   1.000  H
  H152     1.0000 0.27572  0.34316  0.74815  Biso   1.000  H
  H153     1.0000 0.42400  0.00888  0.38793  Biso   1.000  H
  H154     1.0000 0.39424  0.01138  0.52438  Biso   1.000  H
  O52      1.0000 0.35951  0.98904  0.75302  Biso   1.000  O
  O53      1.0000 0.34485  0.99860  0.98634  Biso   1.000  O
  O54      1.0000 0.30493  0.32702  0.23793  Biso   1.000  O
  Mg18     1.0000 0.32280  0.31644  0.36819  Biso   1.000  Mg
  C263     1.0000 0.37706  0.99965  0.05870  Biso   1.000  C
  C264     1.0000 0.20783  0.32312  0.01219  Biso   1.000  C
  C265     1.0000 0.23352  0.33305  0.74538  Biso   1.000  C
  C266     1.0000 0.25843  0.33750  0.48126  Biso   1.000  C
  C267     1.0000 0.29087  0.33128  0.32072  Biso   1.000  C
  C268     1.0000 0.27509  0.33117  0.20343  Biso   1.000  C
  C269     1.0000 0.25954  0.33442  0.28052  Biso   1.000  C
  C270     1.0000 0.35973  0.99545  0.92497  Biso   1.000  C
  H155     1.0000 0.44739  0.00306  0.24427  Biso   1.000  H
  H156     1.0000 0.21416  0.31375  0.07255  Biso   1.000  H
  H157     1.0000 0.51841  0.98118  0.90545  Biso   1.000  H
  H158     1.0000 0.24105  0.32653  0.83558  Biso   1.000  H
  H159     1.0000 0.27554  0.32826  0.04971  Biso   1.000  H
  H160     1.0000 0.24760  0.33420  0.18557  Biso   1.000  H
  H161     1.0000 0.17309  0.33073  0.41964  Biso   1.000  H
  H162     1.0000 0.47644  0.99699  0.24565  Biso   1.000  H
