# Supplementary material for: In silico design and screening of hypothetical MOF-74 analogs and their experimental synthesis
Source: Chem Sci. 2016 Jun 21;7(9):6263–72. doi: 10.1039/c6sc01477a (PMC6024208; doi:10.1039/c6sc01477a)
Supplement: Supplementary file 1 [file SC-007-C6SC01477A-s001.zip › analogs/184x0_all_conf_4506_0_full_symm.cif]

data_image0
_cell_length_a       62.3369
_cell_length_b       62.3369
_cell_length_c       6.9366
_cell_angle_alpha    90
_cell_angle_beta     90
_cell_angle_gamma    120

_symmetry_space_group_name_H-M    "P 1"
_symmetry_int_tables_number       1

loop_
  _symmetry_equiv_pos_as_xyz
  'x, y, z'

loop_
  _atom_site_label
  _atom_site_occupancy
  _atom_site_fract_x
  _atom_site_fract_y
  _atom_site_fract_z
  _atom_site_thermal_displace_type
  _atom_site_B_iso_or_equiv
  _atom_site_type_symbol
  O1       1.0000 0.95620  0.30062  0.53402  Biso   1.000  O
  O2       1.0000 0.01109  0.37714  0.86736  Biso   1.000  O
  O3       1.0000 0.03271  0.32224  0.20069  Biso   1.000  O
  O4       1.0000 0.98474  0.31914  0.76516  Biso   1.000  O
  O5       1.0000 0.00106  0.34859  0.09849  Biso   1.000  O
  O6       1.0000 0.01420  0.33227  0.43183  Biso   1.000  O
  O7       1.0000 0.97592  0.29886  0.11956  Biso   1.000  O
  O8       1.0000 0.98961  0.35741  0.45289  Biso   1.000  O
  O9       1.0000 0.03447  0.34372  0.78623  Biso   1.000  O
  Mg1      1.0000 0.00893  0.32285  0.99092  Biso   1.000  Mg
  Mg2      1.0000 0.98058  0.32440  0.32425  Biso   1.000  Mg
  Mg3      1.0000 0.01048  0.35275  0.65759  Biso   1.000  Mg
  O10      1.0000 0.04312  0.69587  0.76233  Biso   1.000  O
  O11      1.0000 0.98608  0.62354  0.42899  Biso   1.000  O
  O12      1.0000 0.97080  0.68059  0.09566  Biso   1.000  O
  O13      1.0000 0.01531  0.67883  0.52411  Biso   1.000  O
  O14      1.0000 0.99685  0.65136  0.19078  Biso   1.000  O
  O15      1.0000 0.98784  0.66981  0.85745  Biso   1.000  O
  O16      1.0000 0.02530  0.69964  0.17751  Biso   1.000  O
  O17      1.0000 0.00767  0.64137  0.84417  Biso   1.000  O
  O18      1.0000 0.96703  0.65899  0.51084  Biso   1.000  O
  Mg4      1.0000 0.99153  0.67835  0.30453  Biso   1.000  Mg
  Mg5      1.0000 0.02015  0.67514  0.97120  Biso   1.000  Mg
  Mg6      1.0000 0.98832  0.64651  0.63787  Biso   1.000  Mg
  S1       1.0000 0.93576  0.21710  0.44823  Biso   1.000  S
  S2       1.0000 0.28134  0.06424  0.44823  Biso   1.000  S
  S3       1.0000 0.78290  0.71866  0.44823  Biso   1.000  S
  C1       1.0000 0.90860  0.20755  0.34204  Biso   1.000  C
  C2       1.0000 0.96561  0.42473  0.67538  Biso   1.000  C
  C3       1.0000 0.12578  0.36772  0.00871  Biso   1.000  C
  N1       1.0000 0.88793  0.18626  0.41413  Biso   1.000  N
  N2       1.0000 0.29833  0.11207  0.41413  Biso   1.000  N
  N3       1.0000 0.81374  0.70167  0.41413  Biso   1.000  N
  C4       1.0000 0.86283  0.17469  0.35758  Biso   1.000  C
  C5       1.0000 0.31186  0.13717  0.35758  Biso   1.000  C
  C6       1.0000 0.82531  0.68814  0.35758  Biso   1.000  C
  C7       1.0000 0.85540  0.16742  0.16557  Biso   1.000  C
  C8       1.0000 0.31202  0.14460  0.16557  Biso   1.000  C
  C9       1.0000 0.83258  0.68798  0.16557  Biso   1.000  C
  C10      1.0000 0.83043  0.15562  0.11523  Biso   1.000  C
  C11      1.0000 0.32519  0.16957  0.11523  Biso   1.000  C
  C12      1.0000 0.84438  0.67481  0.11523  Biso   1.000  C
  C13      1.0000 0.14541  0.81717  0.92119  Biso   1.000  C
  C14      1.0000 0.00509  0.52125  0.58786  Biso   1.000  C
  C15      1.0000 0.84949  0.66157  0.25453  Biso   1.000  C
  N4       1.0000 0.12047  0.80601  0.86227  Biso   1.000  N
  N5       1.0000 0.01887  0.54620  0.52894  Biso   1.000  N
  N6       1.0000 0.86066  0.64780  0.19561  Biso   1.000  N
  C16      1.0000 0.09878  0.78707  0.94522  Biso   1.000  C
  C17      1.0000 0.02163  0.56789  0.61189  Biso   1.000  C
  C18      1.0000 0.87960  0.64504  0.27855  Biso   1.000  C
  S4       1.0000 0.07191  0.78051  0.84644  Biso   1.000  S
  S5       1.0000 0.04193  0.59476  0.51310  Biso   1.000  S
  S6       1.0000 0.88616  0.62473  0.17977  Biso   1.000  S
  N7       1.0000 0.10270  0.77573  0.10063  Biso   1.000  N
  N8       1.0000 0.00637  0.56397  0.76729  Biso   1.000  N
  N9       1.0000 0.89093  0.66030  0.43396  Biso   1.000  N
  C19      1.0000 0.08543  0.75571  0.21522  Biso   1.000  C
  C20      1.0000 0.00361  0.58124  0.88189  Biso   1.000  C
  C21      1.0000 0.91096  0.66305  0.54855  Biso   1.000  C
  C22      1.0000 0.06310  0.73690  0.14193  Biso   1.000  C
  C23      1.0000 0.00714  0.60357  0.80859  Biso   1.000  C
  C24      1.0000 0.92977  0.65953  0.47526  Biso   1.000  C
  C25      1.0000 0.04647  0.71707  0.25909  Biso   1.000  C
  C26      1.0000 0.00393  0.62019  0.92575  Biso   1.000  C
  C27      1.0000 0.94960  0.66274  0.59242  Biso   1.000  C
  C28      1.0000 0.05279  0.71625  0.45613  Biso   1.000  C
  C29      1.0000 0.99679  0.61387  0.12279  Biso   1.000  C
  C30      1.0000 0.95041  0.66987  0.78946  Biso   1.000  C
  C31      1.0000 0.07571  0.73542  0.52536  Biso   1.000  C
  C32      1.0000 0.99304  0.59096  0.19203  Biso   1.000  C
  C33      1.0000 0.93125  0.67362  0.85870  Biso   1.000  C
  C34      1.0000 0.09194  0.75485  0.40880  Biso   1.000  C
  C35      1.0000 0.99625  0.57473  0.07547  Biso   1.000  C
  C36      1.0000 0.91182  0.67042  0.74213  Biso   1.000  C
  C37      1.0000 0.03653  0.69614  0.58869  Biso   1.000  C
  C38      1.0000 0.99294  0.63014  0.25535  Biso   1.000  C
  C39      1.0000 0.97053  0.67373  0.92202  Biso   1.000  C
  C40      1.0000 0.15283  0.82434  0.11339  Biso   1.000  C
  C41      1.0000 0.00485  0.51384  0.78006  Biso   1.000  C
  C42      1.0000 0.84232  0.66182  0.44672  Biso   1.000  C
  C43      1.0000 0.84448  0.16949  0.49689  Biso   1.000  C
  C44      1.0000 0.32501  0.15552  0.49689  Biso   1.000  C
  C45      1.0000 0.83051  0.67499  0.49689  Biso   1.000  C
  N10      1.0000 0.90340  0.21817  0.18867  Biso   1.000  N
  N11      1.0000 0.98144  0.42993  0.52200  Biso   1.000  N
  N12      1.0000 0.11516  0.35190  0.85534  Biso   1.000  N
  C46      1.0000 0.91930  0.23923  0.07717  Biso   1.000  C
  C47      1.0000 0.98660  0.41404  0.41051  Biso   1.000  C
  C48      1.0000 0.09410  0.34674  0.74384  Biso   1.000  C
  C49      1.0000 0.94052  0.25942  0.15199  Biso   1.000  C
  C50      1.0000 0.98556  0.39281  0.48532  Biso   1.000  C
  C51      1.0000 0.07391  0.34777  0.81866  Biso   1.000  C
  C52      1.0000 0.95576  0.28012  0.03629  Biso   1.000  C
  C53      1.0000 0.99103  0.37758  0.36963  Biso   1.000  C
  C54      1.0000 0.05322  0.34231  0.70296  Biso   1.000  C
  C55      1.0000 0.94906  0.28028  0.83903  Biso   1.000  C
  C56      1.0000 0.99789  0.38428  0.17236  Biso   1.000  C
  C57      1.0000 0.05305  0.33544  0.50570  Biso   1.000  C
  C58      1.0000 0.92720  0.25971  0.76875  Biso   1.000  C
  C59      1.0000 0.99917  0.40613  0.10208  Biso   1.000  C
  C60      1.0000 0.07363  0.33416  0.43541  Biso   1.000  C
  C61      1.0000 0.91240  0.23947  0.88377  Biso   1.000  C
  C62      1.0000 0.99374  0.42094  0.21711  Biso   1.000  C
  C63      1.0000 0.09386  0.33959  0.55044  Biso   1.000  C
  C64      1.0000 0.96379  0.30089  0.70533  Biso   1.000  C
  C65      1.0000 0.00377  0.36955  0.03866  Biso   1.000  C
  C66      1.0000 0.03244  0.32956  0.37200  Biso   1.000  C
  H1       1.0000 0.89198  0.18124  0.54255  Biso   1.000  H
  H2       1.0000 0.28927  0.10802  0.54255  Biso   1.000  H
  H3       1.0000 0.81876  0.71073  0.54255  Biso   1.000  H
  H4       1.0000 0.86923  0.17010  0.05779  Biso   1.000  H
  H5       1.0000 0.30087  0.13077  0.05779  Biso   1.000  H
  H6       1.0000 0.82990  0.69913  0.05779  Biso   1.000  H
  H7       1.0000 0.82484  0.14955  0.96726  Biso   1.000  H
  H8       1.0000 0.32471  0.17516  0.96726  Biso   1.000  H
  H9       1.0000 0.85045  0.67529  0.96726  Biso   1.000  H
  H10      1.0000 0.11670  0.81155  0.73509  Biso   1.000  H
  H11      1.0000 0.69485  0.88330  0.73509  Biso   1.000  H
  H12      1.0000 0.18845  0.30515  0.73509  Biso   1.000  H
  H13      1.0000 0.12062  0.78286  0.14320  Biso   1.000  H
  H14      1.0000 0.99558  0.54605  0.80987  Biso   1.000  H
  H15      1.0000 0.88381  0.67109  0.47653  Biso   1.000  H
  H16      1.0000 0.05793  0.73720  0.99318  Biso   1.000  H
  H17      1.0000 0.01260  0.60874  0.65985  Biso   1.000  H
  H18      1.0000 0.92947  0.65406  0.32652  Biso   1.000  H
  H19      1.0000 0.08024  0.73463  0.67557  Biso   1.000  H
  H20      1.0000 0.98772  0.58642  0.34224  Biso   1.000  H
  H21      1.0000 0.93203  0.67894  0.00891  Biso   1.000  H
  H22      1.0000 0.10929  0.76959  0.46704  Biso   1.000  H
  H23      1.0000 0.99363  0.55737  0.13371  Biso   1.000  H
  H24      1.0000 0.89708  0.67304  0.80038  Biso   1.000  H
  H25      1.0000 0.13906  0.82176  0.22137  Biso   1.000  H
  H26      1.0000 0.68270  0.86094  0.22137  Biso   1.000  H
  H27      1.0000 0.17824  0.31730  0.22137  Biso   1.000  H
  H28      1.0000 0.85006  0.17558  0.64482  Biso   1.000  H
  H29      1.0000 0.99219  0.48327  0.97815  Biso   1.000  H
  H30      1.0000 0.15775  0.34115  0.31149  Biso   1.000  H
  H31      1.0000 0.88558  0.20905  0.14082  Biso   1.000  H
  H32      1.0000 0.99014  0.44776  0.47415  Biso   1.000  H
  H33      1.0000 0.12429  0.34320  0.80748  Biso   1.000  H
  H34      1.0000 0.94593  0.25955  0.30068  Biso   1.000  H
  H35      1.0000 0.98028  0.38740  0.63402  Biso   1.000  H
  H36      1.0000 0.07378  0.35305  0.96735  Biso   1.000  H
  H37      1.0000 0.92242  0.26005  0.61853  Biso   1.000  H
  H38      1.0000 0.00430  0.41092  0.95186  Biso   1.000  H
  H39      1.0000 0.07328  0.32903  0.28519  Biso   1.000  H
  H40      1.0000 0.89594  0.22363  0.82434  Biso   1.000  H
  H41      1.0000 0.99436  0.43739  0.15767  Biso   1.000  H
  H42      1.0000 0.10970  0.33897  0.49100  Biso   1.000  H
  O19      1.0000 0.62286  0.63396  0.86736  Biso   1.000  O
  O20      1.0000 0.67776  0.71047  0.20069  Biso   1.000  O
  O21      1.0000 0.69938  0.65557  0.53402  Biso   1.000  O
  O22      1.0000 0.65141  0.65247  0.09849  Biso   1.000  O
  O23      1.0000 0.66773  0.68193  0.43183  Biso   1.000  O
  O24      1.0000 0.68086  0.66561  0.76516  Biso   1.000  O
  O25      1.0000 0.64259  0.63220  0.45289  Biso   1.000  O
  O26      1.0000 0.65628  0.69075  0.78623  Biso   1.000  O
  O27      1.0000 0.70114  0.67706  0.11956  Biso   1.000  O
  Mg7      1.0000 0.67560  0.65618  0.32425  Biso   1.000  Mg
  Mg8      1.0000 0.64725  0.65773  0.65759  Biso   1.000  Mg
  Mg9      1.0000 0.67715  0.68608  0.99092  Biso   1.000  Mg
  O28      1.0000 0.70979  0.02920  0.09566  Biso   1.000  O
  O29      1.0000 0.65274  0.95688  0.76233  Biso   1.000  O
  O30      1.0000 0.63747  0.01392  0.42899  Biso   1.000  O
  O31      1.0000 0.68197  0.01216  0.85745  Biso   1.000  O
  O32      1.0000 0.66352  0.98469  0.52411  Biso   1.000  O
  O33      1.0000 0.65451  0.00315  0.19078  Biso   1.000  O
  O34      1.0000 0.69196  0.03297  0.51084  Biso   1.000  O
  O35      1.0000 0.67434  0.97470  0.17751  Biso   1.000  O
  O36      1.0000 0.63370  0.99233  0.84417  Biso   1.000  O
  Mg10     1.0000 0.65819  0.01168  0.63787  Biso   1.000  Mg
  Mg11     1.0000 0.68682  0.00847  0.30453  Biso   1.000  Mg
  Mg12     1.0000 0.65498  0.97985  0.97120  Biso   1.000  Mg
  S7       1.0000 0.60243  0.55044  0.78157  Biso   1.000  S
  S8       1.0000 0.94800  0.39757  0.78157  Biso   1.000  S
  S9       1.0000 0.44956  0.05200  0.78157  Biso   1.000  S
  C67      1.0000 0.57527  0.54088  0.67538  Biso   1.000  C
  C68      1.0000 0.63228  0.75806  0.00871  Biso   1.000  C
  C69      1.0000 0.79245  0.70105  0.34204  Biso   1.000  C
  N13      1.0000 0.55459  0.51959  0.74747  Biso   1.000  N
  N14      1.0000 0.96500  0.44541  0.74747  Biso   1.000  N
  N15      1.0000 0.48041  0.03500  0.74747  Biso   1.000  N
  C70      1.0000 0.52949  0.50802  0.69091  Biso   1.000  C
  C71      1.0000 0.97853  0.47051  0.69091  Biso   1.000  C
  C72      1.0000 0.49198  0.02147  0.69091  Biso   1.000  C
  C73      1.0000 0.52207  0.50076  0.49891  Biso   1.000  C
  C74      1.0000 0.97869  0.47793  0.49891  Biso   1.000  C
  C75      1.0000 0.49924  0.02131  0.49891  Biso   1.000  C
  C76      1.0000 0.49710  0.48895  0.44856  Biso   1.000  C
  C77      1.0000 0.99185  0.50290  0.44856  Biso   1.000  C
  C78      1.0000 0.51105  0.00815  0.44856  Biso   1.000  C
  C79      1.0000 0.81208  0.15051  0.25453  Biso   1.000  C
  C80      1.0000 0.67176  0.85459  0.92119  Biso   1.000  C
  C81      1.0000 0.51616  0.99491  0.58786  Biso   1.000  C
  N16      1.0000 0.78714  0.13934  0.19561  Biso   1.000  N
  N17      1.0000 0.68554  0.87953  0.86227  Biso   1.000  N
  N18      1.0000 0.52733  0.98113  0.52894  Biso   1.000  N
  C82      1.0000 0.76544  0.12040  0.27855  Biso   1.000  C
  C83      1.0000 0.68829  0.90122  0.94522  Biso   1.000  C
  C84      1.0000 0.54626  0.97837  0.61189  Biso   1.000  C
  S10      1.0000 0.73858  0.11384  0.17977  Biso   1.000  S
  S11      1.0000 0.70860  0.92809  0.84644  Biso   1.000  S
  S12      1.0000 0.55282  0.95807  0.51310  Biso   1.000  S
  N19      1.0000 0.76937  0.10907  0.43396  Biso   1.000  N
  N20      1.0000 0.67303  0.89730  0.10063  Biso   1.000  N
  N21      1.0000 0.55760  0.99363  0.76729  Biso   1.000  N
  C85      1.0000 0.75209  0.08904  0.54855  Biso   1.000  C
  C86      1.0000 0.67028  0.91457  0.21522  Biso   1.000  C
  C87      1.0000 0.57763  0.99639  0.88189  Biso   1.000  C
  C88      1.0000 0.72976  0.07023  0.47526  Biso   1.000  C
  C89      1.0000 0.67380  0.93690  0.14193  Biso   1.000  C
  C90      1.0000 0.59643  0.99286  0.80859  Biso   1.000  C
  C91      1.0000 0.71314  0.05040  0.59242  Biso   1.000  C
  C92      1.0000 0.67059  0.95353  0.25909  Biso   1.000  C
  C93      1.0000 0.61627  0.99607  0.92575  Biso   1.000  C
  C94      1.0000 0.71946  0.04959  0.78946  Biso   1.000  C
  C95      1.0000 0.66346  0.94721  0.45613  Biso   1.000  C
  C96      1.0000 0.61708  0.00321  0.12279  Biso   1.000  C
  C97      1.0000 0.74238  0.06875  0.85870  Biso   1.000  C
  C98      1.0000 0.65971  0.92429  0.52536  Biso   1.000  C
  C99      1.0000 0.59791  0.00696  0.19203  Biso   1.000  C
  C100     1.0000 0.75860  0.08818  0.74213  Biso   1.000  C
  C101     1.0000 0.66291  0.90806  0.40880  Biso   1.000  C
  C102     1.0000 0.57848  0.00375  0.07547  Biso   1.000  C
  C103     1.0000 0.70320  0.02947  0.92202  Biso   1.000  C
  C104     1.0000 0.65961  0.96347  0.58869  Biso   1.000  C
  C105     1.0000 0.63720  0.00706  0.25535  Biso   1.000  C
  C106     1.0000 0.81949  0.15768  0.44672  Biso   1.000  C
  C107     1.0000 0.67152  0.84717  0.11339  Biso   1.000  C
  C108     1.0000 0.50899  0.99515  0.78006  Biso   1.000  C
  C109     1.0000 0.51115  0.50283  0.83023  Biso   1.000  C
  C110     1.0000 0.99168  0.48885  0.83023  Biso   1.000  C
  C111     1.0000 0.49717  0.00832  0.83023  Biso   1.000  C
  N22      1.0000 0.57007  0.55151  0.52200  Biso   1.000  N
  N23      1.0000 0.64810  0.76326  0.85534  Biso   1.000  N
  N24      1.0000 0.78183  0.68523  0.18867  Biso   1.000  N
  C112     1.0000 0.58596  0.57256  0.41051  Biso   1.000  C
  C113     1.0000 0.65326  0.74737  0.74384  Biso   1.000  C
  C114     1.0000 0.76077  0.68007  0.07717  Biso   1.000  C
  C115     1.0000 0.60719  0.59275  0.48532  Biso   1.000  C
  C116     1.0000 0.65223  0.72614  0.81866  Biso   1.000  C
  C117     1.0000 0.74058  0.68110  0.15199  Biso   1.000  C
  C118     1.0000 0.62242  0.61345  0.36963  Biso   1.000  C
  C119     1.0000 0.65769  0.71091  0.70296  Biso   1.000  C
  C120     1.0000 0.71988  0.67564  0.03629  Biso   1.000  C
  C121     1.0000 0.61572  0.61361  0.17236  Biso   1.000  C
  C122     1.0000 0.66456  0.71761  0.50570  Biso   1.000  C
  C123     1.0000 0.71972  0.66878  0.83903  Biso   1.000  C
  C124     1.0000 0.59387  0.59304  0.10208  Biso   1.000  C
  C125     1.0000 0.66584  0.73947  0.43541  Biso   1.000  C
  C126     1.0000 0.74029  0.66749  0.76875  Biso   1.000  C
  C127     1.0000 0.57906  0.57281  0.21711  Biso   1.000  C
  C128     1.0000 0.66041  0.75427  0.55044  Biso   1.000  C
  C129     1.0000 0.76053  0.67292  0.88377  Biso   1.000  C
  C130     1.0000 0.63045  0.63423  0.03866  Biso   1.000  C
  C131     1.0000 0.67044  0.70288  0.37200  Biso   1.000  C
  C132     1.0000 0.69911  0.66289  0.70533  Biso   1.000  C
  H43      1.0000 0.55864  0.51458  0.87588  Biso   1.000  H
  H44      1.0000 0.95593  0.44136  0.87588  Biso   1.000  H
  H45      1.0000 0.48542  0.04407  0.87588  Biso   1.000  H
  H46      1.0000 0.53589  0.50343  0.39112  Biso   1.000  H
  H47      1.0000 0.96754  0.46411  0.39112  Biso   1.000  H
  H48      1.0000 0.49657  0.03246  0.39112  Biso   1.000  H
  H49      1.0000 0.49150  0.48289  0.30060  Biso   1.000  H
  H50      1.0000 0.99138  0.50850  0.30060  Biso   1.000  H
  H51      1.0000 0.51711  0.00862  0.30060  Biso   1.000  H
  H52      1.0000 0.78337  0.14488  0.06843  Biso   1.000  H
  H53      1.0000 0.36151  0.21663  0.06843  Biso   1.000  H
  H54      1.0000 0.85512  0.63849  0.06843  Biso   1.000  H
  H55      1.0000 0.78728  0.11619  0.47653  Biso   1.000  H
  H56      1.0000 0.66224  0.87938  0.14320  Biso   1.000  H
  H57      1.0000 0.55047  0.00442  0.80987  Biso   1.000  H
  H58      1.0000 0.72459  0.07053  0.32652  Biso   1.000  H
  H59      1.0000 0.67927  0.94207  0.99318  Biso   1.000  H
  H60      1.0000 0.59614  0.98740  0.65985  Biso   1.000  H
  H61      1.0000 0.74691  0.06797  0.00891  Biso   1.000  H
  H62      1.0000 0.65439  0.91976  0.67557  Biso   1.000  H
  H63      1.0000 0.59870  0.01228  0.34224  Biso   1.000  H
  H64      1.0000 0.77596  0.10292  0.80038  Biso   1.000  H
  H65      1.0000 0.66030  0.89071  0.46704  Biso   1.000  H
  H66      1.0000 0.56374  0.00637  0.13371  Biso   1.000  H
  H67      1.0000 0.80573  0.15509  0.55470  Biso   1.000  H
  H68      1.0000 0.34936  0.19427  0.55470  Biso   1.000  H
  H69      1.0000 0.84491  0.65064  0.55470  Biso   1.000  H
  H70      1.0000 0.51673  0.50892  0.97815  Biso   1.000  H
  H71      1.0000 0.65885  0.81660  0.31149  Biso   1.000  H
  H72      1.0000 0.82442  0.67448  0.64482  Biso   1.000  H
  H73      1.0000 0.55224  0.54238  0.47415  Biso   1.000  H
  H74      1.0000 0.65680  0.78109  0.80748  Biso   1.000  H
  H75      1.0000 0.79095  0.67653  0.14082  Biso   1.000  H
  H76      1.0000 0.61260  0.59288  0.63402  Biso   1.000  H
  H77      1.0000 0.64695  0.72073  0.96735  Biso   1.000  H
  H78      1.0000 0.74045  0.68638  0.30068  Biso   1.000  H
  H79      1.0000 0.58908  0.59339  0.95186  Biso   1.000  H
  H80      1.0000 0.67097  0.74425  0.28519  Biso   1.000  H
  H81      1.0000 0.73995  0.66236  0.61853  Biso   1.000  H
  H82      1.0000 0.56261  0.55697  0.15767  Biso   1.000  H
  H83      1.0000 0.66103  0.77073  0.49100  Biso   1.000  H
  H84      1.0000 0.77637  0.67231  0.82434  Biso   1.000  H
  O37      1.0000 0.28953  0.96729  0.20069  Biso   1.000  O
  O38      1.0000 0.34443  0.04380  0.53402  Biso   1.000  O
  O39      1.0000 0.36604  0.98891  0.86736  Biso   1.000  O
  O40      1.0000 0.31807  0.98580  0.43183  Biso   1.000  O
  O41      1.0000 0.33439  0.01526  0.76516  Biso   1.000  O
  O42      1.0000 0.34753  0.99894  0.09849  Biso   1.000  O
  O43      1.0000 0.30925  0.96553  0.78623  Biso   1.000  O
  O44      1.0000 0.32294  0.02408  0.11956  Biso   1.000  O
  O45      1.0000 0.36780  0.01039  0.45289  Biso   1.000  O
  Mg13     1.0000 0.34227  0.98952  0.65759  Biso   1.000  Mg
  Mg14     1.0000 0.31392  0.99107  0.99092  Biso   1.000  Mg
  Mg15     1.0000 0.34382  0.01942  0.32425  Biso   1.000  Mg
  O46      1.0000 0.37646  0.36253  0.42899  Biso   1.000  O
  O47      1.0000 0.31941  0.29021  0.09566  Biso   1.000  O
  O48      1.0000 0.30413  0.34726  0.76233  Biso   1.000  O
  O49      1.0000 0.34864  0.34549  0.19078  Biso   1.000  O
  O50      1.0000 0.33019  0.31803  0.85745  Biso   1.000  O
  O51      1.0000 0.32117  0.33648  0.52411  Biso   1.000  O
  O52      1.0000 0.35863  0.36630  0.84417  Biso   1.000  O
  O53      1.0000 0.34101  0.30804  0.51084  Biso   1.000  O
  O54      1.0000 0.30036  0.32566  0.17751  Biso   1.000  O
  Mg16     1.0000 0.32486  0.34502  0.97120  Biso   1.000  Mg
  Mg17     1.0000 0.35349  0.34181  0.63787  Biso   1.000  Mg
  Mg18     1.0000 0.32165  0.31318  0.30453  Biso   1.000  Mg
  S13      1.0000 0.26910  0.88377  0.11490  Biso   1.000  S
  S14      1.0000 0.61467  0.73090  0.11490  Biso   1.000  S
  S15      1.0000 0.11623  0.38533  0.11490  Biso   1.000  S
  C133     1.0000 0.24194  0.87422  0.00871  Biso   1.000  C
  C134     1.0000 0.29895  0.09140  0.34204  Biso   1.000  C
  C135     1.0000 0.45912  0.03439  0.67538  Biso   1.000  C
  N25      1.0000 0.22126  0.85293  0.08080  Biso   1.000  N
  N26      1.0000 0.63167  0.77874  0.08080  Biso   1.000  N
  N27      1.0000 0.14707  0.36833  0.08080  Biso   1.000  N
  C136     1.0000 0.19616  0.84135  0.02425  Biso   1.000  C
  C137     1.0000 0.64519  0.80384  0.02425  Biso   1.000  C
  C138     1.0000 0.15865  0.35481  0.02425  Biso   1.000  C
  C139     1.0000 0.18874  0.83409  0.83224  Biso   1.000  C
  C140     1.0000 0.64535  0.81126  0.83224  Biso   1.000  C
  C141     1.0000 0.16591  0.35465  0.83224  Biso   1.000  C
  C142     1.0000 0.16377  0.82229  0.78190  Biso   1.000  C
  C143     1.0000 0.65852  0.83623  0.78190  Biso   1.000  C
  C144     1.0000 0.17771  0.34148  0.78190  Biso   1.000  C
  C145     1.0000 0.47875  0.48384  0.58786  Biso   1.000  C
  C146     1.0000 0.33843  0.18792  0.25453  Biso   1.000  C
  C147     1.0000 0.18283  0.32824  0.92119  Biso   1.000  C
  N28      1.0000 0.45380  0.47267  0.52894  Biso   1.000  N
  N29      1.0000 0.35220  0.21286  0.19561  Biso   1.000  N
  N30      1.0000 0.19399  0.31446  0.86227  Biso   1.000  N
  C148     1.0000 0.43211  0.45374  0.61189  Biso   1.000  C
  C149     1.0000 0.35496  0.23456  0.27855  Biso   1.000  C
  C150     1.0000 0.21293  0.31171  0.94522  Biso   1.000  C
  S16      1.0000 0.40524  0.44718  0.51310  Biso   1.000  S
  S17      1.0000 0.37527  0.26142  0.17977  Biso   1.000  S
  S18      1.0000 0.21949  0.29140  0.84644  Biso   1.000  S
  N31      1.0000 0.43603  0.44240  0.76729  Biso   1.000  N
  N32      1.0000 0.33970  0.23063  0.43396  Biso   1.000  N
  N33      1.0000 0.22427  0.32697  0.10063  Biso   1.000  N
  C151     1.0000 0.41876  0.42237  0.88189  Biso   1.000  C
  C152     1.0000 0.33695  0.24791  0.54855  Biso   1.000  C
  C153     1.0000 0.24429  0.32972  0.21522  Biso   1.000  C
  C154     1.0000 0.39643  0.40357  0.80859  Biso   1.000  C
  C155     1.0000 0.34047  0.27024  0.47526  Biso   1.000  C
  C156     1.0000 0.26310  0.32620  0.14193  Biso   1.000  C
  C157     1.0000 0.37981  0.38373  0.92575  Biso   1.000  C
  C158     1.0000 0.33726  0.28686  0.59242  Biso   1.000  C
  C159     1.0000 0.28293  0.32941  0.25909  Biso   1.000  C
  C160     1.0000 0.38613  0.38292  0.12279  Biso   1.000  C
  C161     1.0000 0.33013  0.28054  0.78946  Biso   1.000  C
  C162     1.0000 0.28375  0.33654  0.45613  Biso   1.000  C
  C163     1.0000 0.40904  0.40209  0.19203  Biso   1.000  C
  C164     1.0000 0.32638  0.25762  0.85870  Biso   1.000  C
  C165     1.0000 0.26458  0.34029  0.52536  Biso   1.000  C
  C166     1.0000 0.42527  0.42152  0.07547  Biso   1.000  C
  C167     1.0000 0.32958  0.24140  0.74213  Biso   1.000  C
  C168     1.0000 0.24515  0.33709  0.40880  Biso   1.000  C
  C169     1.0000 0.36986  0.36280  0.25535  Biso   1.000  C
  C170     1.0000 0.32627  0.29680  0.92202  Biso   1.000  C
  C171     1.0000 0.30386  0.34039  0.58869  Biso   1.000  C
  C172     1.0000 0.48616  0.49101  0.78006  Biso   1.000  C
  C173     1.0000 0.33818  0.18051  0.44672  Biso   1.000  C
  C174     1.0000 0.17566  0.32848  0.11339  Biso   1.000  C
  C175     1.0000 0.17781  0.83616  0.16356  Biso   1.000  C
  C176     1.0000 0.65835  0.82219  0.16356  Biso   1.000  C
  C177     1.0000 0.16384  0.34165  0.16356  Biso   1.000  C
  N34      1.0000 0.23674  0.88484  0.85534  Biso   1.000  N
  N35      1.0000 0.31477  0.09660  0.18867  Biso   1.000  N
  N36      1.0000 0.44849  0.01856  0.52200  Biso   1.000  N
  C178     1.0000 0.25263  0.90590  0.74384  Biso   1.000  C
  C179     1.0000 0.31993  0.08070  0.07717  Biso   1.000  C
  C180     1.0000 0.42744  0.01340  0.41051  Biso   1.000  C
  C181     1.0000 0.27386  0.92609  0.81866  Biso   1.000  C
  C182     1.0000 0.31890  0.05948  0.15199  Biso   1.000  C
  C183     1.0000 0.40725  0.01444  0.48532  Biso   1.000  C
  C184     1.0000 0.28909  0.94678  0.70296  Biso   1.000  C
  C185     1.0000 0.32436  0.04424  0.03629  Biso   1.000  C
  C186     1.0000 0.38655  0.00897  0.36963  Biso   1.000  C
  C187     1.0000 0.28239  0.94695  0.50570  Biso   1.000  C
  C188     1.0000 0.33122  0.05094  0.83903  Biso   1.000  C
  C189     1.0000 0.38639  0.00211  0.17236  Biso   1.000  C
  C190     1.0000 0.26053  0.92637  0.43541  Biso   1.000  C
  C191     1.0000 0.33251  0.07280  0.76875  Biso   1.000  C
  C192     1.0000 0.40696  0.00083  0.10208  Biso   1.000  C
  C193     1.0000 0.24573  0.90614  0.55044  Biso   1.000  C
  C194     1.0000 0.32708  0.08760  0.88377  Biso   1.000  C
  C195     1.0000 0.42719  0.00626  0.21711  Biso   1.000  C
  C196     1.0000 0.29712  0.96756  0.37200  Biso   1.000  C
  C197     1.0000 0.33711  0.03621  0.70533  Biso   1.000  C
  C198     1.0000 0.36577  0.99623  0.03866  Biso   1.000  C
  H85      1.0000 0.22531  0.84791  0.20921  Biso   1.000  H
  H86      1.0000 0.62260  0.77469  0.20921  Biso   1.000  H
  H87      1.0000 0.15209  0.37740  0.20921  Biso   1.000  H
  H88      1.0000 0.20256  0.83676  0.72446  Biso   1.000  H
  H89      1.0000 0.63420  0.79744  0.72446  Biso   1.000  H
  H90      1.0000 0.16324  0.36580  0.72446  Biso   1.000  H
  H91      1.0000 0.15817  0.81622  0.63393  Biso   1.000  H
  H92      1.0000 0.65805  0.84183  0.63393  Biso   1.000  H
  H93      1.0000 0.18378  0.34195  0.63393  Biso   1.000  H
  H94      1.0000 0.45003  0.47821  0.40176  Biso   1.000  H
  H95      1.0000 0.02818  0.54997  0.40176  Biso   1.000  H
  H96      1.0000 0.52179  0.97182  0.40176  Biso   1.000  H
  H97      1.0000 0.45395  0.44953  0.80987  Biso   1.000  H
  H98      1.0000 0.32891  0.21272  0.47653  Biso   1.000  H
  H99      1.0000 0.21714  0.33776  0.14320  Biso   1.000  H
  H100     1.0000 0.39126  0.40386  0.65985  Biso   1.000  H
  H101     1.0000 0.34594  0.27541  0.32652  Biso   1.000  H
  H102     1.0000 0.26280  0.32073  0.99318  Biso   1.000  H
  H103     1.0000 0.41358  0.40130  0.34224  Biso   1.000  H
  H104     1.0000 0.32106  0.25309  0.00891  Biso   1.000  H
  H105     1.0000 0.26537  0.34561  0.67557  Biso   1.000  H
  H106     1.0000 0.44263  0.43626  0.13371  Biso   1.000  H
  H107     1.0000 0.32696  0.22404  0.80038  Biso   1.000  H
  H108     1.0000 0.23041  0.33970  0.46704  Biso   1.000  H
  H109     1.0000 0.47239  0.48843  0.88803  Biso   1.000  H
  H110     1.0000 0.01603  0.52761  0.88803  Biso   1.000  H
  H111     1.0000 0.51157  0.98397  0.88803  Biso   1.000  H
  H112     1.0000 0.18340  0.84225  0.31149  Biso   1.000  H
  H113     1.0000 0.32552  0.14994  0.64482  Biso   1.000  H
  H114     1.0000 0.49108  0.00781  0.97815  Biso   1.000  H
  H115     1.0000 0.21891  0.87571  0.80748  Biso   1.000  H
  H116     1.0000 0.32347  0.11442  0.14082  Biso   1.000  H
  H117     1.0000 0.45762  0.00986  0.47415  Biso   1.000  H
  H118     1.0000 0.27927  0.92622  0.96735  Biso   1.000  H
  H119     1.0000 0.31362  0.05407  0.30068  Biso   1.000  H
  H120     1.0000 0.40712  0.01972  0.63402  Biso   1.000  H
  H121     1.0000 0.25575  0.92672  0.28519  Biso   1.000  H
  H122     1.0000 0.33764  0.07758  0.61853  Biso   1.000  H
  H123     1.0000 0.40661  0.99570  0.95186  Biso   1.000  H
  H124     1.0000 0.22927  0.89030  0.49100  Biso   1.000  H
  H125     1.0000 0.32769  0.10406  0.82434  Biso   1.000  H
  H126     1.0000 0.44303  0.00564  0.15767  Biso   1.000  H
