# Supplementary material for: In silico design and screening of hypothetical MOF-74 analogs and their experimental synthesis
Source: Chem Sci. 2016 Jun 21;7(9):6263–72. doi: 10.1039/c6sc01477a (PMC6024208; doi:10.1039/c6sc01477a)
Supplement: Supplementary file 1 [file SC-007-C6SC01477A-s001.zip › analogs/97_all_conf_1034_0_full_symm.cif]

data_image0
_cell_length_a       65.0727
_cell_length_b       65.0727
_cell_length_c       6.8736
_cell_angle_alpha    90
_cell_angle_beta     90
_cell_angle_gamma    120

_symmetry_space_group_name_H-M    "P 1"
_symmetry_int_tables_number       1

loop_
  _symmetry_equiv_pos_as_xyz
  'x, y, z'

loop_
  _atom_site_label
  _atom_site_occupancy
  _atom_site_fract_x
  _atom_site_fract_y
  _atom_site_fract_z
  _atom_site_thermal_displace_type
  _atom_site_B_iso_or_equiv
  _atom_site_type_symbol
  O1       1.0000 0.95714  0.30633  0.69633  Biso   1.000  O
  O2       1.0000 0.98513  0.32083  0.92724  Biso   1.000  O
  O3       1.0000 0.97444  0.30137  0.28523  Biso   1.000  O
  Mg1      1.0000 0.00687  0.32108  0.15452  Biso   1.000  Mg
  O4       1.0000 0.04185  0.69863  0.73913  Biso   1.000  O
  O5       1.0000 0.01355  0.68149  0.51357  Biso   1.000  O
  O6       1.0000 0.02197  0.69965  0.14844  Biso   1.000  O
  Mg2      1.0000 0.99080  0.67670  0.27892  Biso   1.000  Mg
  F1       1.0000 0.12431  0.81336  0.74934  Biso   1.000  F
  C1       1.0000 0.14399  0.82473  0.63403  Biso   1.000  C
  C2       1.0000 0.14296  0.81666  0.44261  Biso   1.000  C
  C3       1.0000 0.16364  0.83070  0.33075  Biso   1.000  C
  C4       1.0000 0.85033  0.18358  0.74007  Biso   1.000  C
  C5       1.0000 0.85098  0.19063  0.93534  Biso   1.000  C
  C6       1.0000 0.16369  0.84398  0.71423  Biso   1.000  C
  C7       1.0000 0.87146  0.21042  0.02747  Biso   1.000  C
  C8       1.0000 0.89071  0.22807  0.93689  Biso   1.000  C
  C9       1.0000 0.91161  0.24721  0.03105  Biso   1.000  C
  C10      1.0000 0.92778  0.26669  0.92064  Biso   1.000  C
  C11      1.0000 0.94880  0.28548  0.99862  Biso   1.000  C
  C12      1.0000 0.95430  0.28483  0.19919  Biso   1.000  C
  C13      1.0000 0.93758  0.26545  0.31176  Biso   1.000  C
  C14      1.0000 0.91703  0.24722  0.23089  Biso   1.000  C
  C15      1.0000 0.96419  0.30509  0.86668  Biso   1.000  C
  C16      1.0000 0.12269  0.79586  0.35899  Biso   1.000  C
  C17      1.0000 0.10501  0.77746  0.45868  Biso   1.000  C
  C18      1.0000 0.08420  0.75707  0.37600  Biso   1.000  C
  C19      1.0000 0.06930  0.73792  0.49613  Biso   1.000  C
  C20      1.0000 0.04831  0.71800  0.42892  Biso   1.000  C
  C21      1.0000 0.04178  0.71735  0.22909  Biso   1.000  C
  C22      1.0000 0.05711  0.73651  0.10782  Biso   1.000  C
  C23      1.0000 0.07758  0.75574  0.17812  Biso   1.000  C
  C24      1.0000 0.03418  0.69860  0.56814  Biso   1.000  C
  H1       1.0000 0.83045  0.15873  0.51424  Biso   1.000  H
  H2       1.0000 0.86592  0.19320  0.64878  Biso   1.000  H
  H3       1.0000 0.16280  0.84884  0.86394  Biso   1.000  H
  H4       1.0000 0.87055  0.21077  0.18575  Biso   1.000  H
  H5       1.0000 0.89103  0.22863  0.77829  Biso   1.000  H
  H6       1.0000 0.92422  0.26781  0.76740  Biso   1.000  H
  H7       1.0000 0.94181  0.26515  0.46449  Biso   1.000  H
  H8       1.0000 0.90512  0.23233  0.32267  Biso   1.000  H
  H9       1.0000 0.12256  0.79539  0.20034  Biso   1.000  H
  H10      1.0000 0.10596  0.77743  0.61647  Biso   1.000  H
  H11      1.0000 0.07388  0.73805  0.64864  Biso   1.000  H
  H12      1.0000 0.05191  0.73560  0.95634  Biso   1.000  H
  H13      1.0000 0.08847  0.77032  0.07982  Biso   1.000  H
  O7       1.0000 0.01586  0.37620  0.02966  Biso   1.000  O
  O8       1.0000 0.00237  0.34821  0.26058  Biso   1.000  O
  O9       1.0000 0.99359  0.35889  0.61857  Biso   1.000  O
  Mg3      1.0000 0.98088  0.32647  0.48786  Biso   1.000  Mg
  O10      1.0000 0.99011  0.62482  0.40580  Biso   1.000  O
  O11      1.0000 0.00127  0.65312  0.18024  Biso   1.000  O
  O12      1.0000 0.01101  0.64470  0.81510  Biso   1.000  O
  Mg4      1.0000 0.01924  0.67587  0.94559  Biso   1.000  Mg
  F2       1.0000 0.68904  0.87569  0.74934  Biso   1.000  F
  C25      1.0000 0.68073  0.85601  0.63403  Biso   1.000  C
  C26      1.0000 0.00703  0.52370  0.10927  Biso   1.000  C
  C27      1.0000 0.00039  0.50302  0.99741  Biso   1.000  C
  C28      1.0000 0.99991  0.48300  0.07340  Biso   1.000  C
  C29      1.0000 0.00632  0.48236  0.26867  Biso   1.000  C
  C30      1.0000 0.68029  0.83631  0.71423  Biso   1.000  C
  C31      1.0000 0.00563  0.46187  0.36080  Biso   1.000  C
  C32      1.0000 0.00402  0.44262  0.27023  Biso   1.000  C
  C33      1.0000 0.00226  0.42172  0.36438  Biso   1.000  C
  C34      1.0000 0.00558  0.40556  0.25397  Biso   1.000  C
  C35      1.0000 0.00335  0.38454  0.33195  Biso   1.000  C
  C36      1.0000 0.99720  0.37903  0.53252  Biso   1.000  C
  C37      1.0000 0.99453  0.39575  0.64509  Biso   1.000  C
  C38      1.0000 0.99686  0.41631  0.56423  Biso   1.000  C
  C39      1.0000 0.00757  0.36915  0.20001  Biso   1.000  C
  C40      1.0000 0.00650  0.54398  0.02565  Biso   1.000  C
  C41      1.0000 0.00578  0.56166  0.12535  Biso   1.000  C
  C42      1.0000 0.00620  0.58246  0.04266  Biso   1.000  C
  C43      1.0000 0.00196  0.59737  0.16279  Biso   1.000  C
  C44      1.0000 0.00303  0.61836  0.09559  Biso   1.000  C
  C45      1.0000 0.00890  0.62489  0.89576  Biso   1.000  C
  C46      1.0000 0.01273  0.60956  0.77449  Biso   1.000  C
  C47      1.0000 0.01150  0.58909  0.84479  Biso   1.000  C
  C48      1.0000 0.99775  0.63249  0.23481  Biso   1.000  C
  H14      1.0000 0.32828  0.16955  0.51424  Biso   1.000  H
  H15      1.0000 0.99395  0.46741  0.98211  Biso   1.000  H
  H16      1.0000 0.68604  0.83720  0.86394  Biso   1.000  H
  H17      1.0000 0.00689  0.46278  0.51908  Biso   1.000  H
  H18      1.0000 0.00426  0.44230  0.11162  Biso   1.000  H
  H19      1.0000 0.01025  0.40911  0.10073  Biso   1.000  H
  H20      1.0000 0.99001  0.39152  0.79782  Biso   1.000  H
  H21      1.0000 0.99388  0.42822  0.65601  Biso   1.000  H
  H22      1.0000 0.00616  0.54411  0.86700  Biso   1.000  H
  H23      1.0000 0.00480  0.56071  0.28314  Biso   1.000  H
  H24      1.0000 0.99750  0.59278  0.31531  Biso   1.000  H
  H25      1.0000 0.01702  0.61476  0.62301  Biso   1.000  H
  H26      1.0000 0.01519  0.57820  0.74648  Biso   1.000  H
  O13      1.0000 0.02701  0.31748  0.36299  Biso   1.000  O
  O14      1.0000 0.01250  0.33096  0.59391  Biso   1.000  O
  O15      1.0000 0.03197  0.33974  0.95190  Biso   1.000  O
  Mg5      1.0000 0.01225  0.35245  0.82119  Biso   1.000  Mg
  O16      1.0000 0.96804  0.67655  0.07247  Biso   1.000  O
  O17      1.0000 0.98518  0.66539  0.84690  Biso   1.000  O
  O18      1.0000 0.96702  0.65566  0.48177  Biso   1.000  O
  Mg6      1.0000 0.98997  0.64743  0.61226  Biso   1.000  Mg
  F3       1.0000 0.18664  0.31096  0.74934  Biso   1.000  F
  C49      1.0000 0.17527  0.31927  0.63403  Biso   1.000  C
  C50      1.0000 0.85001  0.65964  0.77594  Biso   1.000  C
  C51      1.0000 0.83597  0.66628  0.66408  Biso   1.000  C
  C52      1.0000 0.14976  0.33342  0.40674  Biso   1.000  C
  C53      1.0000 0.14270  0.32701  0.60200  Biso   1.000  C
  C54      1.0000 0.15602  0.31971  0.71423  Biso   1.000  C
  C55      1.0000 0.12291  0.32771  0.69414  Biso   1.000  C
  C56      1.0000 0.10526  0.32931  0.60356  Biso   1.000  C
  C57      1.0000 0.08612  0.33107  0.69771  Biso   1.000  C
  C58      1.0000 0.06664  0.32775  0.58730  Biso   1.000  C
  C59      1.0000 0.04786  0.32999  0.66529  Biso   1.000  C
  C60      1.0000 0.04850  0.33614  0.86586  Biso   1.000  C
  C61      1.0000 0.06789  0.33880  0.97842  Biso   1.000  C
  C62      1.0000 0.08612  0.33648  0.89756  Biso   1.000  C
  C63      1.0000 0.02824  0.32576  0.53335  Biso   1.000  C
  C64      1.0000 0.87081  0.66017  0.69232  Biso   1.000  C
  C65      1.0000 0.88921  0.66089  0.79201  Biso   1.000  C
  C66      1.0000 0.90960  0.66047  0.70933  Biso   1.000  C
  C67      1.0000 0.92875  0.66471  0.82946  Biso   1.000  C
  C68      1.0000 0.94866  0.66364  0.76225  Biso   1.000  C
  C69      1.0000 0.94932  0.65777  0.56243  Biso   1.000  C
  C70      1.0000 0.93016  0.65393  0.44115  Biso   1.000  C
  C71      1.0000 0.91092  0.65517  0.51145  Biso   1.000  C
  C72      1.0000 0.96807  0.66892  0.90147  Biso   1.000  C
  H27      1.0000 0.84127  0.67172  0.51424  Biso   1.000  H
  H28      1.0000 0.14013  0.33939  0.31545  Biso   1.000  H
  H29      1.0000 0.15116  0.31396  0.86394  Biso   1.000  H
  H30      1.0000 0.12256  0.32645  0.85242  Biso   1.000  H
  H31      1.0000 0.10470  0.32907  0.44496  Biso   1.000  H
  H32      1.0000 0.06553  0.32308  0.43406  Biso   1.000  H
  H33      1.0000 0.06818  0.34332  0.13116  Biso   1.000  H
  H34      1.0000 0.10100  0.33945  0.98934  Biso   1.000  H
  H35      1.0000 0.87128  0.66050  0.53367  Biso   1.000  H
  H36      1.0000 0.88924  0.66186  0.94981  Biso   1.000  H
  H37      1.0000 0.92862  0.66917  0.98197  Biso   1.000  H
  H38      1.0000 0.93107  0.64964  0.28967  Biso   1.000  H
  H39      1.0000 0.89635  0.65148  0.41315  Biso   1.000  H
  O19      1.0000 0.62380  0.63966  0.02966  Biso   1.000  O
  O20      1.0000 0.65179  0.65416  0.26058  Biso   1.000  O
  O21      1.0000 0.64111  0.63470  0.61857  Biso   1.000  O
  Mg7      1.0000 0.67353  0.65441  0.48786  Biso   1.000  Mg
  O22      1.0000 0.70852  0.03196  0.07247  Biso   1.000  O
  O23      1.0000 0.68021  0.01482  0.84690  Biso   1.000  O
  O24      1.0000 0.68864  0.03298  0.48177  Biso   1.000  O
  Mg8      1.0000 0.65746  0.01003  0.61226  Biso   1.000  Mg
  F4       1.0000 0.79098  0.14669  0.08267  Biso   1.000  F
  C73      1.0000 0.81066  0.15806  0.96736  Biso   1.000  C
  C74      1.0000 0.80963  0.14999  0.77594  Biso   1.000  C
  C75      1.0000 0.83031  0.16403  0.66408  Biso   1.000  C
  C76      1.0000 0.51700  0.51691  0.07340  Biso   1.000  C
  C77      1.0000 0.51764  0.52397  0.26867  Biso   1.000  C
  C78      1.0000 0.83035  0.17731  0.04756  Biso   1.000  C
  C79      1.0000 0.53813  0.54375  0.36080  Biso   1.000  C
  C80      1.0000 0.55738  0.56140  0.27023  Biso   1.000  C
  C81      1.0000 0.57828  0.58054  0.36438  Biso   1.000  C
  C82      1.0000 0.59444  0.60003  0.25397  Biso   1.000  C
  C83      1.0000 0.61546  0.61881  0.33195  Biso   1.000  C
  C84      1.0000 0.62097  0.61816  0.53252  Biso   1.000  C
  C85      1.0000 0.60425  0.59878  0.64509  Biso   1.000  C
  C86      1.0000 0.58369  0.58055  0.56423  Biso   1.000  C
  C87      1.0000 0.63085  0.63842  0.20001  Biso   1.000  C
  C88      1.0000 0.78936  0.12919  0.69232  Biso   1.000  C
  C89      1.0000 0.77168  0.11079  0.79201  Biso   1.000  C
  C90      1.0000 0.75087  0.09040  0.70933  Biso   1.000  C
  C91      1.0000 0.73596  0.07125  0.82946  Biso   1.000  C
  C92      1.0000 0.71498  0.05134  0.76225  Biso   1.000  C
  C93      1.0000 0.70845  0.05068  0.56243  Biso   1.000  C
  C94      1.0000 0.72377  0.06984  0.44115  Biso   1.000  C
  C95      1.0000 0.74425  0.08908  0.51145  Biso   1.000  C
  C96      1.0000 0.70085  0.03193  0.90147  Biso   1.000  C
  H40      1.0000 0.49712  0.49206  0.84757  Biso   1.000  H
  H41      1.0000 0.53259  0.52653  0.98211  Biso   1.000  H
  H42      1.0000 0.82947  0.18218  0.19727  Biso   1.000  H
  H43      1.0000 0.53722  0.54410  0.51908  Biso   1.000  H
  H44      1.0000 0.55770  0.56196  0.11162  Biso   1.000  H
  H45      1.0000 0.59089  0.60114  0.10073  Biso   1.000  H
  H46      1.0000 0.60848  0.59849  0.79782  Biso   1.000  H
  H47      1.0000 0.57178  0.56567  0.65601  Biso   1.000  H
  H48      1.0000 0.78923  0.12872  0.53367  Biso   1.000  H
  H49      1.0000 0.77262  0.11076  0.94981  Biso   1.000  H
  H50      1.0000 0.74055  0.07138  0.98197  Biso   1.000  H
  H51      1.0000 0.71857  0.06893  0.28967  Biso   1.000  H
  H52      1.0000 0.75513  0.10365  0.41315  Biso   1.000  H
  O25      1.0000 0.68252  0.70953  0.36299  Biso   1.000  O
  O26      1.0000 0.66904  0.68154  0.59391  Biso   1.000  O
  O27      1.0000 0.66026  0.69223  0.95190  Biso   1.000  O
  Mg9      1.0000 0.64755  0.65980  0.82119  Biso   1.000  Mg
  O28      1.0000 0.65678  0.95815  0.73913  Biso   1.000  O
  O29      1.0000 0.66794  0.98645  0.51357  Biso   1.000  O
  O30      1.0000 0.67768  0.97803  0.14844  Biso   1.000  O
  Mg10     1.0000 0.68590  0.00920  0.27892  Biso   1.000  Mg
  F5       1.0000 0.35571  0.20902  0.08267  Biso   1.000  F
  C97      1.0000 0.34740  0.18934  0.96736  Biso   1.000  C
  C98      1.0000 0.67370  0.85704  0.44261  Biso   1.000  C
  C99      1.0000 0.66706  0.83636  0.33075  Biso   1.000  C
  C100     1.0000 0.66658  0.81634  0.40674  Biso   1.000  C
  C101     1.0000 0.67299  0.81569  0.60200  Biso   1.000  C
  C102     1.0000 0.34696  0.16965  0.04756  Biso   1.000  C
  C103     1.0000 0.67229  0.79521  0.69414  Biso   1.000  C
  C104     1.0000 0.67069  0.77595  0.60356  Biso   1.000  C
  C105     1.0000 0.66893  0.75505  0.69771  Biso   1.000  C
  C106     1.0000 0.67225  0.73889  0.58730  Biso   1.000  C
  C107     1.0000 0.67001  0.71787  0.66529  Biso   1.000  C
  C108     1.0000 0.66386  0.71237  0.86586  Biso   1.000  C
  C109     1.0000 0.66120  0.72909  0.97842  Biso   1.000  C
  C110     1.0000 0.66352  0.74964  0.89756  Biso   1.000  C
  C111     1.0000 0.67424  0.70248  0.53335  Biso   1.000  C
  C112     1.0000 0.67317  0.87731  0.35899  Biso   1.000  C
  C113     1.0000 0.67245  0.89499  0.45868  Biso   1.000  C
  C114     1.0000 0.67286  0.91580  0.37600  Biso   1.000  C
  C115     1.0000 0.66862  0.93070  0.49613  Biso   1.000  C
  C116     1.0000 0.66969  0.95169  0.42892  Biso   1.000  C
  C117     1.0000 0.67557  0.95822  0.22909  Biso   1.000  C
  C118     1.0000 0.67940  0.94289  0.10782  Biso   1.000  C
  C119     1.0000 0.67816  0.92242  0.17812  Biso   1.000  C
  C120     1.0000 0.66442  0.96582  0.56814  Biso   1.000  C
  H53      1.0000 0.99494  0.50288  0.84757  Biso   1.000  H
  H54      1.0000 0.66061  0.80075  0.31545  Biso   1.000  H
  H55      1.0000 0.35271  0.17053  0.19727  Biso   1.000  H
  H56      1.0000 0.67355  0.79612  0.85242  Biso   1.000  H
  H57      1.0000 0.67093  0.77563  0.44496  Biso   1.000  H
  H58      1.0000 0.67692  0.74245  0.43406  Biso   1.000  H
  H59      1.0000 0.65668  0.72486  0.13116  Biso   1.000  H
  H60      1.0000 0.66055  0.76155  0.98934  Biso   1.000  H
  H61      1.0000 0.67283  0.87744  0.20034  Biso   1.000  H
  H62      1.0000 0.67147  0.89404  0.61647  Biso   1.000  H
  H63      1.0000 0.66416  0.92612  0.64864  Biso   1.000  H
  H64      1.0000 0.68369  0.94809  0.95634  Biso   1.000  H
  H65      1.0000 0.68185  0.91153  0.07982  Biso   1.000  H
  O31      1.0000 0.69367  0.65081  0.69633  Biso   1.000  O
  O32      1.0000 0.67917  0.66430  0.92724  Biso   1.000  O
  O33      1.0000 0.69863  0.67307  0.28523  Biso   1.000  O
  Mg11     1.0000 0.67892  0.68579  0.15452  Biso   1.000  Mg
  O34      1.0000 0.63470  0.00989  0.40580  Biso   1.000  O
  O35      1.0000 0.65185  0.99873  0.18024  Biso   1.000  O
  O36      1.0000 0.63369  0.98899  0.81510  Biso   1.000  O
  Mg12     1.0000 0.65663  0.98076  0.94559  Biso   1.000  Mg
  F6       1.0000 0.85331  0.64429  0.08267  Biso   1.000  F
  C121     1.0000 0.84194  0.65260  0.96736  Biso   1.000  C
  C122     1.0000 0.51667  0.99297  0.10927  Biso   1.000  C
  C123     1.0000 0.50263  0.99961  0.99741  Biso   1.000  C
  C124     1.0000 0.81642  0.66675  0.74007  Biso   1.000  C
  C125     1.0000 0.80937  0.66034  0.93534  Biso   1.000  C
  C126     1.0000 0.82269  0.65304  0.04756  Biso   1.000  C
  C127     1.0000 0.78958  0.66104  0.02747  Biso   1.000  C
  C128     1.0000 0.77193  0.66264  0.93689  Biso   1.000  C
  C129     1.0000 0.75279  0.66440  0.03105  Biso   1.000  C
  C130     1.0000 0.73331  0.66108  0.92064  Biso   1.000  C
  C131     1.0000 0.71452  0.66332  0.99862  Biso   1.000  C
  C132     1.0000 0.71517  0.66947  0.19919  Biso   1.000  C
  C133     1.0000 0.73455  0.67213  0.31176  Biso   1.000  C
  C134     1.0000 0.75278  0.66981  0.23089  Biso   1.000  C
  C135     1.0000 0.69491  0.65910  0.86668  Biso   1.000  C
  C136     1.0000 0.53748  0.99350  0.02565  Biso   1.000  C
  C137     1.0000 0.55588  0.99422  0.12535  Biso   1.000  C
  C138     1.0000 0.57627  0.99380  0.04266  Biso   1.000  C
  C139     1.0000 0.59541  0.99804  0.16279  Biso   1.000  C
  C140     1.0000 0.61533  0.99697  0.09559  Biso   1.000  C
  C141     1.0000 0.61599  0.99110  0.89576  Biso   1.000  C
  C142     1.0000 0.59683  0.98727  0.77449  Biso   1.000  C
  C143     1.0000 0.57759  0.98850  0.84479  Biso   1.000  C
  C144     1.0000 0.63474  0.00225  0.23481  Biso   1.000  C
  H66      1.0000 0.50794  0.00506  0.84757  Biso   1.000  H
  H67      1.0000 0.80680  0.67272  0.64878  Biso   1.000  H
  H68      1.0000 0.81782  0.64729  0.19727  Biso   1.000  H
  H69      1.0000 0.78923  0.65978  0.18575  Biso   1.000  H
  H70      1.0000 0.77137  0.66240  0.77829  Biso   1.000  H
  H71      1.0000 0.73219  0.65641  0.76740  Biso   1.000  H
  H72      1.0000 0.73485  0.67666  0.46449  Biso   1.000  H
  H73      1.0000 0.76767  0.67278  0.32267  Biso   1.000  H
  H74      1.0000 0.53794  0.99384  0.86700  Biso   1.000  H
  H75      1.0000 0.55591  0.99520  0.28314  Biso   1.000  H
  H76      1.0000 0.59529  0.00250  0.31531  Biso   1.000  H
  H77      1.0000 0.59774  0.98298  0.62301  Biso   1.000  H
  H78      1.0000 0.56301  0.98481  0.74648  Biso   1.000  H
  O37      1.0000 0.29047  0.97299  0.36299  Biso   1.000  O
  O38      1.0000 0.31846  0.98750  0.59391  Biso   1.000  O
  O39      1.0000 0.30777  0.96803  0.95190  Biso   1.000  O
  Mg13     1.0000 0.34020  0.98775  0.82119  Biso   1.000  Mg
  O40      1.0000 0.37518  0.36530  0.40580  Biso   1.000  O
  O41      1.0000 0.34688  0.34815  0.18024  Biso   1.000  O
  O42      1.0000 0.35530  0.36631  0.81510  Biso   1.000  O
  Mg14     1.0000 0.32413  0.34337  0.94559  Biso   1.000  Mg
  F7       1.0000 0.45765  0.48002  0.41601  Biso   1.000  F
  C145     1.0000 0.47733  0.49139  0.30070  Biso   1.000  C
  C146     1.0000 0.47630  0.48333  0.10927  Biso   1.000  C
  C147     1.0000 0.49698  0.49737  0.99741  Biso   1.000  C
  C148     1.0000 0.18366  0.85024  0.40674  Biso   1.000  C
  C149     1.0000 0.18431  0.85730  0.60200  Biso   1.000  C
  C150     1.0000 0.49702  0.51064  0.38089  Biso   1.000  C
  C151     1.0000 0.20479  0.87709  0.69414  Biso   1.000  C
  C152     1.0000 0.22405  0.89474  0.60356  Biso   1.000  C
  C153     1.0000 0.24495  0.91388  0.69771  Biso   1.000  C
  C154     1.0000 0.26111  0.93336  0.58730  Biso   1.000  C
  C155     1.0000 0.28213  0.95214  0.66529  Biso   1.000  C
  C156     1.0000 0.28763  0.95150  0.86586  Biso   1.000  C
  C157     1.0000 0.27091  0.93211  0.97842  Biso   1.000  C
  C158     1.0000 0.25036  0.91388  0.89756  Biso   1.000  C
  C159     1.0000 0.29752  0.97176  0.53335  Biso   1.000  C
  C160     1.0000 0.45602  0.46252  0.02565  Biso   1.000  C
  C161     1.0000 0.43834  0.44412  0.12535  Biso   1.000  C
  C162     1.0000 0.41754  0.42373  0.04266  Biso   1.000  C
  C163     1.0000 0.40263  0.40459  0.16279  Biso   1.000  C
  C164     1.0000 0.38164  0.38467  0.09559  Biso   1.000  C
  C165     1.0000 0.37511  0.38401  0.89576  Biso   1.000  C
  C166     1.0000 0.39044  0.40317  0.77449  Biso   1.000  C
  C167     1.0000 0.41091  0.42241  0.84479  Biso   1.000  C
  C168     1.0000 0.36751  0.36526  0.23481  Biso   1.000  C
  H79      1.0000 0.16378  0.82539  0.18091  Biso   1.000  H
  H80      1.0000 0.19925  0.85987  0.31545  Biso   1.000  H
  H81      1.0000 0.49613  0.51551  0.53060  Biso   1.000  H
  H82      1.0000 0.20388  0.87744  0.85242  Biso   1.000  H
  H83      1.0000 0.22437  0.89530  0.44496  Biso   1.000  H
  H84      1.0000 0.25755  0.93447  0.43406  Biso   1.000  H
  H85      1.0000 0.27514  0.93182  0.13116  Biso   1.000  H
  H86      1.0000 0.23845  0.89900  0.98934  Biso   1.000  H
  H87      1.0000 0.45589  0.46206  0.86700  Biso   1.000  H
  H88      1.0000 0.43929  0.44409  0.28314  Biso   1.000  H
  H89      1.0000 0.40722  0.40471  0.31531  Biso   1.000  H
  H90      1.0000 0.38524  0.40226  0.62301  Biso   1.000  H
  H91      1.0000 0.42180  0.43699  0.74648  Biso   1.000  H
  O43      1.0000 0.34919  0.04286  0.69633  Biso   1.000  O
  O44      1.0000 0.33570  0.01487  0.92724  Biso   1.000  O
  O45      1.0000 0.32693  0.02556  0.28523  Biso   1.000  O
  Mg15     1.0000 0.31421  0.99313  0.15452  Biso   1.000  Mg
  O46      1.0000 0.32345  0.29148  0.07247  Biso   1.000  O
  O47      1.0000 0.33461  0.31979  0.84690  Biso   1.000  O
  O48      1.0000 0.34434  0.31136  0.48177  Biso   1.000  O
  Mg16     1.0000 0.35257  0.34254  0.61226  Biso   1.000  Mg
  F8       1.0000 0.02238  0.54235  0.41601  Biso   1.000  F
  C169     1.0000 0.01407  0.52267  0.30070  Biso   1.000  C
  C170     1.0000 0.34036  0.19037  0.77594  Biso   1.000  C
  C171     1.0000 0.33372  0.16969  0.66408  Biso   1.000  C
  C172     1.0000 0.33325  0.14967  0.74007  Biso   1.000  C
  C173     1.0000 0.33966  0.14902  0.93534  Biso   1.000  C
  C174     1.0000 0.01362  0.50298  0.38089  Biso   1.000  C
  C175     1.0000 0.33896  0.12854  0.02747  Biso   1.000  C
  C176     1.0000 0.33736  0.10929  0.93689  Biso   1.000  C
  C177     1.0000 0.33560  0.08839  0.03105  Biso   1.000  C
  C178     1.0000 0.33892  0.07222  0.92064  Biso   1.000  C
  C179     1.0000 0.33668  0.05120  0.99862  Biso   1.000  C
  C180     1.0000 0.33053  0.04570  0.19919  Biso   1.000  C
  C181     1.0000 0.32787  0.06242  0.31176  Biso   1.000  C
  C182     1.0000 0.33019  0.08297  0.23089  Biso   1.000  C
  C183     1.0000 0.34090  0.03581  0.86668  Biso   1.000  C
  C184     1.0000 0.33983  0.21064  0.69232  Biso   1.000  C
  C185     1.0000 0.33911  0.22832  0.79201  Biso   1.000  C
  C186     1.0000 0.33953  0.24913  0.70933  Biso   1.000  C
  C187     1.0000 0.33529  0.26404  0.82946  Biso   1.000  C
  C188     1.0000 0.33636  0.28502  0.76225  Biso   1.000  C
  C189     1.0000 0.34223  0.29155  0.56243  Biso   1.000  C
  C190     1.0000 0.34607  0.27623  0.44115  Biso   1.000  C
  C191     1.0000 0.34483  0.25575  0.51145  Biso   1.000  C
  C192     1.0000 0.33108  0.29915  0.90147  Biso   1.000  C
  H92      1.0000 0.66161  0.83622  0.18091  Biso   1.000  H
  H93      1.0000 0.32728  0.13408  0.64878  Biso   1.000  H
  H94      1.0000 0.01938  0.50387  0.53060  Biso   1.000  H
  H95      1.0000 0.34022  0.12945  0.18575  Biso   1.000  H
  H96      1.0000 0.33760  0.10897  0.77829  Biso   1.000  H
  H97      1.0000 0.34359  0.07578  0.76740  Biso   1.000  H
  H98      1.0000 0.32334  0.05819  0.46449  Biso   1.000  H
  H99      1.0000 0.32722  0.09488  0.32267  Biso   1.000  H
  H100     1.0000 0.33950  0.21077  0.53367  Biso   1.000  H
  H101     1.0000 0.33814  0.22738  0.94981  Biso   1.000  H
  H102     1.0000 0.33083  0.25945  0.98197  Biso   1.000  H
  H103     1.0000 0.35036  0.28143  0.28967  Biso   1.000  H
  H104     1.0000 0.34852  0.24487  0.41315  Biso   1.000  H
  O49      1.0000 0.36034  0.98414  0.02966  Biso   1.000  O
  O50      1.0000 0.34584  0.99763  0.26058  Biso   1.000  O
  O51      1.0000 0.36530  0.00641  0.61857  Biso   1.000  O
  Mg17     1.0000 0.34559  0.01912  0.48786  Biso   1.000  Mg
  O52      1.0000 0.30137  0.34322  0.73913  Biso   1.000  O
  O53      1.0000 0.31851  0.33206  0.51357  Biso   1.000  O
  O54      1.0000 0.30035  0.32232  0.14844  Biso   1.000  O
  Mg18     1.0000 0.32330  0.31410  0.27892  Biso   1.000  Mg
  F9       1.0000 0.51998  0.97762  0.41601  Biso   1.000  F
  C193     1.0000 0.50861  0.98593  0.30070  Biso   1.000  C
  C194     1.0000 0.18334  0.32630  0.44261  Biso   1.000  C
  C195     1.0000 0.16930  0.33294  0.33075  Biso   1.000  C
  C196     1.0000 0.48309  0.00009  0.07340  Biso   1.000  C
  C197     1.0000 0.47603  0.99368  0.26867  Biso   1.000  C
  C198     1.0000 0.48936  0.98638  0.38089  Biso   1.000  C
  C199     1.0000 0.45625  0.99437  0.36080  Biso   1.000  C
  C200     1.0000 0.43860  0.99598  0.27023  Biso   1.000  C
  C201     1.0000 0.41946  0.99774  0.36438  Biso   1.000  C
  C202     1.0000 0.39997  0.99442  0.25397  Biso   1.000  C
  C203     1.0000 0.38119  0.99665  0.33195  Biso   1.000  C
  C204     1.0000 0.38184  0.00280  0.53252  Biso   1.000  C
  C205     1.0000 0.40122  0.00547  0.64509  Biso   1.000  C
  C206     1.0000 0.41945  0.00314  0.56423  Biso   1.000  C
  C207     1.0000 0.36158  0.99243  0.20001  Biso   1.000  C
  C208     1.0000 0.20414  0.32683  0.35899  Biso   1.000  C
  C209     1.0000 0.22254  0.32755  0.45868  Biso   1.000  C
  C210     1.0000 0.24293  0.32714  0.37600  Biso   1.000  C
  C211     1.0000 0.26208  0.33138  0.49613  Biso   1.000  C
  C212     1.0000 0.28200  0.33031  0.42892  Biso   1.000  C
  C213     1.0000 0.28265  0.32443  0.22909  Biso   1.000  C
  C214     1.0000 0.26349  0.32060  0.10782  Biso   1.000  C
  C215     1.0000 0.24426  0.32184  0.17812  Biso   1.000  C
  C216     1.0000 0.30140  0.33558  0.56814  Biso   1.000  C
  H105     1.0000 0.17461  0.33839  0.18091  Biso   1.000  H
  H106     1.0000 0.47347  0.00605  0.98211  Biso   1.000  H
  H107     1.0000 0.48449  0.98062  0.53060  Biso   1.000  H
  H108     1.0000 0.45590  0.99311  0.51908  Biso   1.000  H
  H109     1.0000 0.43804  0.99574  0.11162  Biso   1.000  H
  H110     1.0000 0.39886  0.98975  0.10073  Biso   1.000  H
  H111     1.0000 0.40151  0.00999  0.79782  Biso   1.000  H
  H112     1.0000 0.43433  0.00612  0.65601  Biso   1.000  H
  H113     1.0000 0.20461  0.32717  0.20034  Biso   1.000  H
  H114     1.0000 0.22257  0.32853  0.61647  Biso   1.000  H
  H115     1.0000 0.26195  0.33584  0.64864  Biso   1.000  H
  H116     1.0000 0.26440  0.31631  0.95634  Biso   1.000  H
  H117     1.0000 0.22968  0.31815  0.07982  Biso   1.000  H
