# Supplementary material for: In silico design and screening of hypothetical MOF-74 analogs and their experimental synthesis
Source: Chem Sci. 2016 Jun 21;7(9):6263–72. doi: 10.1039/c6sc01477a (PMC6024208; doi:10.1039/c6sc01477a)
Supplement: Supplementary file 1 [file SC-007-C6SC01477A-s001.zip › analogs/119_all_conf_89_0_full_symm.def]

#number of pseudo atoms
57
#type        print   as   scat      mass       charge          B-factor   radii  connectivity
UNIT         no      H       H      1.0        1.0             1.0        1.0    0
C_co2        yes     C       C      12.0107    0.6512          1.0        1.0    0
O_co2        yes     O       O      15.9994   -0.3256          1.0        1.0    0
N_n2         yes     N       N      14.00674  -0.482           1.0        0.7    0
N_com        no      N       N      0.0        0.964           1.0        0.7    0
Mof_Ob    yes       O         O         15.999    -0.74441  1.0       1.52      0         
Mof_Oa    yes       O         O         15.999    -0.90612  1.0       1.52      0         
Mof_Oc    yes       O         O         15.999    -0.94634  1.0       1.52      0         
Mof_Mg    yes       Mg        Mg        24.305    1.6352    1.0       1.73      0         
Mof_Ob_a  yes       O         O         15.999    -0.77569  1.0       1.52      0         
Mof_Oa_a  yes       O         O         15.999    -0.90919  1.0       1.52      0         
Mof_Oc_a  yes       O         O         15.999    -0.92866  1.0       1.52      0         
Mof_Mg_a  yes       Mg        Mg        24.305    1.65851   1.0       1.73      0         
Mof_Cc    yes       C         C         12.011    0.50998   1.0       1.7       0         
Mof_Cb    yes       C         C         12.011    -0.40221  1.0       1.7       0         
C         yes       C         C         12.011    -0.04413  1.0       1.7       0         
C_a       yes       C         C         12.011    -0.00227  1.0       1.7       0         
C_b       yes       C         C         12.011    0.10823   1.0       1.7       0         
C_c       yes       C         C         12.011    -0.46591  1.0       1.7       0         
C_d       yes       C         C         12.011    0.01222   1.0       1.7       0         
C_e       yes       C         C         12.011    0.03364   1.0       1.7       0         
C_f       yes       C         C         12.011    0.19475   1.0       1.7       0         
C_g       yes       C         C         12.011    -0.13419  1.0       1.7       0         
C_h       yes       C         C         12.011    -0.10948  1.0       1.7       0         
C_i       yes       C         C         12.011    -0.20306  1.0       1.7       0         
C_j       yes       C         C         12.011    0.17575   1.0       1.7       0         
C_k       yes       C         C         12.011    -0.507    1.0       1.7       0         
C_l       yes       C         C         12.011    -0.00276  1.0       1.7       0         
C_m       yes       C         C         12.011    -0.08156  1.0       1.7       0         
Mof_Cb_a  yes       C         C         12.011    -0.37595  1.0       1.7       0         
Mof_Cc_a  yes       C         C         12.011    0.53913   1.0       1.7       0         
Mof_Cd    yes       C         C         12.011    -0.28982  1.0       1.7       0         
C_n       yes       C         C         12.011    -0.14368  1.0       1.7       0         
Mof_Ca    yes       C         C         12.011    0.83546   1.0       1.7       0         
C_o       yes       C         C         12.011    -0.2726   1.0       1.7       0         
C_p       yes       C         C         12.011    -0.07893  1.0       1.7       0         
C_q       yes       C         C         12.011    -0.14061  1.0       1.7       0         
C_r       yes       C         C         12.011    -0.16192  1.0       1.7       0         
C_s       yes       C         C         12.011    -0.13737  1.0       1.7       0         
Mof_Cd_a  yes       C         C         12.011    -0.27319  1.0       1.7       0         
Mof_Ca_a  yes       C         C         12.011    0.85609   1.0       1.7       0         
H         yes       H         H         1.008     0.14853   1.0       1.09      0         
H_a       yes       H         H         1.008     0.17211   1.0       1.09      0         
H_b       yes       H         H         1.008     0.18275   1.0       1.09      0         
H_c       yes       H         H         1.008     0.1317    1.0       1.09      0         
H_d       yes       H         H         1.008     0.14687   1.0       1.09      0         
H_e       yes       H         H         1.008     0.20724   1.0       1.09      0         
H_f       yes       H         H         1.008     0.17675   1.0       1.09      0         
H_g       yes       H         H         1.008     0.15864   1.0       1.09      0         
Mof_H     yes       H         H         1.008     0.16788   1.0       1.09      0         
H_h       yes       H         H         1.008     0.15497   1.0       1.09      0         
H_i       yes       H         H         1.008     0.15591   1.0       1.09      0         
H_j       yes       H         H         1.008     0.11463   1.0       1.09      0         
H_k       yes       H         H         1.008     0.12847   1.0       1.09      0         
H_l       yes       H         H         1.008     0.10915   1.0       1.09      0         
H_m       yes       H         H         1.008     0.15652   1.0       1.09      0         
Mof_H_a   yes       H         H         1.008     0.16598   1.0       1.09      0         
