# Supplementary material for: In silico design and screening of hypothetical MOF-74 analogs and their experimental synthesis
Source: Chem Sci. 2016 Jun 21;7(9):6263–72. doi: 10.1039/c6sc01477a (PMC6024208; doi:10.1039/c6sc01477a)
Supplement: Supplementary file 1 [file SC-007-C6SC01477A-s001.zip › analogs/149_all_conf_47_0_full_symm.cssr]

				45.1834  45.1834  6.9051
		90  90  120  SPGR =  1 P 1		 OPT = 1
306   0 
0 image0	: image0
 1 Mof_Ob 0.727250 0.684030 0.974630  0  0  0  0  0  0  0  0  -0.742660
 2 Mof_Ob 0.649310 0.709890 0.641290  0  0  0  0  0  0  0  0  -0.742660
 3 Mof_Ob 0.623440 0.606080 0.307960  0  0  0  0  0  0  0  0  -0.742660
 4 Mof_Oa 0.687480 0.668550 0.744200  0  0  0  0  0  0  0  0  -0.885680
 5 Mof_Oa 0.664780 0.685600 0.410870  0  0  0  0  0  0  0  0  -0.885680
 6 Mof_Oa 0.647730 0.645850 0.077530  0  0  0  0  0  0  0  0  -0.885680
 7 Mof_Oc 0.700360 0.654210 0.387980  0  0  0  0  0  0  0  0  -0.954200
 8 Mof_Oc 0.679120 0.712810 0.054640  0  0  0  0  0  0  0  0  -0.954200
 9 Mof_Oc 0.620520 0.632980 0.721310  0  0  0  0  0  0  0  0  -0.954200
 10 Mof_Mg 0.654320 0.639020 0.515230  0  0  0  0  0  0  0  0  1.630420
 11 Mof_Mg 0.694310 0.681970 0.181900  0  0  0  0  0  0  0  0  1.630420
 12 Mof_Mg 0.651360 0.679010 0.848560  0  0  0  0  0  0  0  0  1.630420
 13 Mof_Ob 0.272750 0.315970 0.025370  0  0  0  0  0  0  0  0  -0.742660
 14 Mof_Ob 0.350690 0.290110 0.358710  0  0  0  0  0  0  0  0  -0.742660
 15 Mof_Ob 0.376560 0.393920 0.692040  0  0  0  0  0  0  0  0  -0.742660
 16 Mof_Oa 0.312520 0.331450 0.255800  0  0  0  0  0  0  0  0  -0.885680
 17 Mof_Oa 0.335220 0.314400 0.589130  0  0  0  0  0  0  0  0  -0.885680
 18 Mof_Oa 0.352270 0.354150 0.922470  0  0  0  0  0  0  0  0  -0.885680
 19 Mof_Oc 0.299640 0.345790 0.612020  0  0  0  0  0  0  0  0  -0.954200
 20 Mof_Oc 0.320880 0.287190 0.945360  0  0  0  0  0  0  0  0  -0.954200
 21 Mof_Oc 0.379480 0.367020 0.278690  0  0  0  0  0  0  0  0  -0.954200
 22 Mof_Mg 0.345680 0.360980 0.484770  0  0  0  0  0  0  0  0  1.630420
 23 Mof_Mg 0.305690 0.318030 0.818100  0  0  0  0  0  0  0  0  1.630420
 24 Mof_Mg 0.348640 0.320990 0.151440  0  0  0  0  0  0  0  0  1.630420
 25 Mof_Cc 0.727990 0.655710 0.472090  0  0  0  0  0  0  0  0  0.524650
 26 Mof_Cc 0.677620 0.738950 0.138760  0  0  0  0  0  0  0  0  0.524650
 27 Mof_Cc 0.594380 0.605340 0.805430  0  0  0  0  0  0  0  0  0.524650
 28 Mof_Cb 0.736910 0.664300 0.671040  0  0  0  0  0  0  0  0  -0.317480
 29 Mof_Cb 0.669030 0.739270 0.337700  0  0  0  0  0  0  0  0  -0.317480
 30 Mof_Cb 0.594060 0.596430 0.004370  0  0  0  0  0  0  0  0  -0.317480
 31 C 0.766040 0.664180 0.745180  0  0  0  0  0  0  0  0  -0.146010
 32 C 0.669160 0.768530 0.411850  0  0  0  0  0  0  0  0  -0.146010
 33 C 0.564800 0.567290 0.078520  0  0  0  0  0  0  0  0  -0.146010
 34 C_a 0.786250 0.655620 0.632760  0  0  0  0  0  0  0  0  -0.032250
 35 C_a 0.677720 0.797300 0.299430  0  0  0  0  0  0  0  0  -0.032250
 36 C_a 0.536030 0.547080 0.966090  0  0  0  0  0  0  0  0  -0.032250
 37 C_b 0.150030 0.321140 0.381670  0  0  0  0  0  0  0  0  -0.006090
 38 C_b 0.678860 0.828880 0.381670  0  0  0  0  0  0  0  0  -0.006090
 39 C_b 0.171120 0.849970 0.381670  0  0  0  0  0  0  0  0  -0.006090
 40 C_b 0.849970 0.678860 0.618330  0  0  0  0  0  0  0  0  -0.006090
 41 C_b 0.321140 0.171120 0.618330  0  0  0  0  0  0  0  0  -0.006090
 42 C_b 0.828880 0.150030 0.618330  0  0  0  0  0  0  0  0  -0.006090
 43 C_a 0.213750 0.344380 0.367240  0  0  0  0  0  0  0  0  -0.032250
 44 C_a 0.322280 0.202700 0.700570  0  0  0  0  0  0  0  0  -0.032250
 45 C_a 0.463970 0.452920 0.033910  0  0  0  0  0  0  0  0  -0.032250
 46 C 0.233960 0.335820 0.254820  0  0  0  0  0  0  0  0  -0.146010
 47 C 0.330850 0.231470 0.588150  0  0  0  0  0  0  0  0  -0.146010
 48 C 0.435200 0.432710 0.921480  0  0  0  0  0  0  0  0  -0.146010
 49 Mof_Cb 0.263090 0.335700 0.328960  0  0  0  0  0  0  0  0  -0.317480
 50 Mof_Cb 0.330970 0.260730 0.662300  0  0  0  0  0  0  0  0  -0.317480
 51 Mof_Cb 0.405940 0.403580 0.995630  0  0  0  0  0  0  0  0  -0.317480
 52 Mof_Cc 0.272010 0.344290 0.527910  0  0  0  0  0  0  0  0  0.524650
 53 Mof_Cc 0.322380 0.261050 0.861240  0  0  0  0  0  0  0  0  0.524650
 54 Mof_Cc 0.405620 0.394660 0.194570  0  0  0  0  0  0  0  0  0.524650
 55 Mof_Cd 0.251860 0.353480 0.643460  0  0  0  0  0  0  0  0  -0.277550
 56 Mof_Cd 0.313180 0.231710 0.976790  0  0  0  0  0  0  0  0  -0.277550
 57 Mof_Cd 0.434950 0.414810 0.310120  0  0  0  0  0  0  0  0  -0.277550
 58 C_c 0.223850 0.354010 0.565260  0  0  0  0  0  0  0  0  -0.156720
 59 C_c 0.312660 0.203180 0.898590  0  0  0  0  0  0  0  0  -0.156720
 60 C_c 0.463490 0.442810 0.231930  0  0  0  0  0  0  0  0  -0.156720
 61 Mof_Ca 0.283710 0.327790 0.197480  0  0  0  0  0  0  0  0  0.813420
 62 Mof_Ca 0.338870 0.289250 0.530810  0  0  0  0  0  0  0  0  0.813420
 63 Mof_Ca 0.377420 0.382960 0.864150  0  0  0  0  0  0  0  0  0.813420
 64 C_c 0.776150 0.645990 0.434740  0  0  0  0  0  0  0  0  -0.156720
 65 C_c 0.687340 0.796820 0.101410  0  0  0  0  0  0  0  0  -0.156720
 66 C_c 0.536510 0.557190 0.768070  0  0  0  0  0  0  0  0  -0.156720
 67 Mof_Cd 0.748140 0.646520 0.356540  0  0  0  0  0  0  0  0  -0.277550
 68 Mof_Cd 0.686820 0.768290 0.023210  0  0  0  0  0  0  0  0  -0.277550
 69 Mof_Cd 0.565050 0.585190 0.689880  0  0  0  0  0  0  0  0  -0.277550
 70 Mof_Ca 0.716290 0.672210 0.802520  0  0  0  0  0  0  0  0  0.813420
 71 Mof_Ca 0.661130 0.710750 0.469190  0  0  0  0  0  0  0  0  0.813420
 72 Mof_Ca 0.622580 0.617040 0.135850  0  0  0  0  0  0  0  0  0.813420
 73 H 0.772220 0.670920 0.897080  0  0  0  0  0  0  0  0  0.174920
 74 H 0.662410 0.767970 0.563750  0  0  0  0  0  0  0  0  0.174920
 75 H 0.565370 0.561110 0.230410  0  0  0  0  0  0  0  0  0.174920
 76 H_a 0.146570 0.295440 0.362670  0  0  0  0  0  0  0  0  0.039720
 77 H_a 0.704560 0.851130 0.362670  0  0  0  0  0  0  0  0  0.039720
 78 H_a 0.148870 0.853430 0.362670  0  0  0  0  0  0  0  0  0.039720
 79 H_b 0.151380 0.325570 0.538580  0  0  0  0  0  0  0  0  0.030710
 80 H_b 0.674430 0.825810 0.538580  0  0  0  0  0  0  0  0  0.030710
 81 H_b 0.174190 0.848630 0.538580  0  0  0  0  0  0  0  0  0.030710
 82 H_a 0.853430 0.704560 0.637330  0  0  0  0  0  0  0  0  0.039720
 83 H_a 0.295440 0.148870 0.637330  0  0  0  0  0  0  0  0  0.039720
 84 H_a 0.851130 0.146570 0.637330  0  0  0  0  0  0  0  0  0.039720
 85 H_b 0.848630 0.674430 0.461420  0  0  0  0  0  0  0  0  0.030710
 86 H_b 0.325570 0.174190 0.461420  0  0  0  0  0  0  0  0  0.030710
 87 H_b 0.825810 0.151380 0.461420  0  0  0  0  0  0  0  0  0.030710
 88 H 0.227780 0.329080 0.102920  0  0  0  0  0  0  0  0  0.174920
 89 H 0.337590 0.232030 0.436250  0  0  0  0  0  0  0  0  0.174920
 90 H 0.434630 0.438890 0.769590  0  0  0  0  0  0  0  0  0.174920
 91 Mof_H 0.258910 0.359730 0.794820  0  0  0  0  0  0  0  0  0.145320
 92 Mof_H 0.306940 0.232520 0.128160  0  0  0  0  0  0  0  0  0.145320
 93 Mof_H 0.434150 0.407760 0.461490  0  0  0  0  0  0  0  0  0.145320
 94 H_c 0.875440 0.694370 0.990880  0  0  0  0  0  0  0  0  0.159460
 95 H_c 0.305630 0.181060 0.990880  0  0  0  0  0  0  0  0  0.159460
 96 H_c 0.818940 0.124560 0.990880  0  0  0  0  0  0  0  0  0.159460
 97 H_c 0.124560 0.305630 0.009120  0  0  0  0  0  0  0  0  0.159460
 98 H_c 0.694370 0.818940 0.009120  0  0  0  0  0  0  0  0  0.159460
 99 H_c 0.181060 0.875440 0.009120  0  0  0  0  0  0  0  0  0.159460
 100 Mof_H 0.741090 0.640270 0.205180  0  0  0  0  0  0  0  0  0.145320
 101 Mof_H 0.693060 0.767480 0.871840  0  0  0  0  0  0  0  0  0.145320
 102 Mof_H 0.565850 0.592240 0.538510  0  0  0  0  0  0  0  0  0.145320
 103 Mof_Ob 0.393920 0.017360 0.307960  0  0  0  0  0  0  0  0  -0.742660
 104 Mof_Ob 0.315970 0.043220 0.974630  0  0  0  0  0  0  0  0  -0.742660
 105 Mof_Ob 0.290110 0.939420 0.641290  0  0  0  0  0  0  0  0  -0.742660
 106 Mof_Oa 0.354150 0.001880 0.077530  0  0  0  0  0  0  0  0  -0.885680
 107 Mof_Oa 0.331450 0.018930 0.744200  0  0  0  0  0  0  0  0  -0.885680
 108 Mof_Oa 0.314400 0.979180 0.410870  0  0  0  0  0  0  0  0  -0.885680
 109 Mof_Oc 0.367020 0.987550 0.721310  0  0  0  0  0  0  0  0  -0.954200
 110 Mof_Oc 0.345790 0.046140 0.387980  0  0  0  0  0  0  0  0  -0.954200
 111 Mof_Oc 0.287190 0.966310 0.054640  0  0  0  0  0  0  0  0  -0.954200
 112 Mof_Mg 0.320990 0.972350 0.848560  0  0  0  0  0  0  0  0  1.630420
 113 Mof_Mg 0.360980 0.015300 0.515230  0  0  0  0  0  0  0  0  1.630420
 114 Mof_Mg 0.318030 0.012340 0.181900  0  0  0  0  0  0  0  0  1.630420
 115 Mof_Ob 0.939420 0.649310 0.358710  0  0  0  0  0  0  0  0  -0.742660
 116 Mof_Ob 0.017360 0.623440 0.692040  0  0  0  0  0  0  0  0  -0.742660
 117 Mof_Ob 0.043220 0.727250 0.025370  0  0  0  0  0  0  0  0  -0.742660
 118 Mof_Oa 0.979180 0.664780 0.589130  0  0  0  0  0  0  0  0  -0.885680
 119 Mof_Oa 0.001880 0.647730 0.922470  0  0  0  0  0  0  0  0  -0.885680
 120 Mof_Oa 0.018930 0.687480 0.255800  0  0  0  0  0  0  0  0  -0.885680
 121 Mof_Oc 0.966310 0.679120 0.945360  0  0  0  0  0  0  0  0  -0.954200
 122 Mof_Oc 0.987550 0.620520 0.278690  0  0  0  0  0  0  0  0  -0.954200
 123 Mof_Oc 0.046140 0.700360 0.612020  0  0  0  0  0  0  0  0  -0.954200
 124 Mof_Mg 0.012340 0.694310 0.818100  0  0  0  0  0  0  0  0  1.630420
 125 Mof_Mg 0.972350 0.651360 0.151440  0  0  0  0  0  0  0  0  1.630420
 126 Mof_Mg 0.015300 0.654320 0.484770  0  0  0  0  0  0  0  0  1.630420
 127 Mof_Cc 0.394660 0.989040 0.805430  0  0  0  0  0  0  0  0  0.524650
 128 Mof_Cc 0.344290 0.072280 0.472090  0  0  0  0  0  0  0  0  0.524650
 129 Mof_Cc 0.261050 0.938670 0.138760  0  0  0  0  0  0  0  0  0.524650
 130 Mof_Cb 0.403570 0.997640 0.004370  0  0  0  0  0  0  0  0  -0.317480
 131 Mof_Cb 0.335700 0.072610 0.671040  0  0  0  0  0  0  0  0  -0.317480
 132 Mof_Cb 0.260730 0.929760 0.337700  0  0  0  0  0  0  0  0  -0.317480
 133 C 0.432710 0.997510 0.078520  0  0  0  0  0  0  0  0  -0.146010
 134 C 0.335820 0.101860 0.745180  0  0  0  0  0  0  0  0  -0.146010
 135 C 0.231470 0.900620 0.411850  0  0  0  0  0  0  0  0  -0.146010
 136 C_a 0.452920 0.988950 0.966090  0  0  0  0  0  0  0  0  -0.032250
 137 C_a 0.344380 0.130640 0.632760  0  0  0  0  0  0  0  0  -0.032250
 138 C_a 0.202700 0.880420 0.299430  0  0  0  0  0  0  0  0  -0.032250
 139 C_b 0.816690 0.654480 0.715000  0  0  0  0  0  0  0  0  -0.006090
 140 C_b 0.345520 0.162220 0.715000  0  0  0  0  0  0  0  0  -0.006090
 141 C_b 0.837780 0.183310 0.715000  0  0  0  0  0  0  0  0  -0.006090
 142 C_b 0.516640 0.012190 0.951660  0  0  0  0  0  0  0  0  -0.006090
 143 C_b 0.987810 0.504450 0.951660  0  0  0  0  0  0  0  0  -0.006090
 144 C_b 0.495550 0.483360 0.951660  0  0  0  0  0  0  0  0  -0.006090
 145 C_a 0.880420 0.677720 0.700570  0  0  0  0  0  0  0  0  -0.032250
 146 C_a 0.988950 0.536030 0.033910  0  0  0  0  0  0  0  0  -0.032250
 147 C_a 0.130640 0.786250 0.367240  0  0  0  0  0  0  0  0  -0.032250
 148 C 0.900620 0.669150 0.588150  0  0  0  0  0  0  0  0  -0.146010
 149 C 0.997510 0.564800 0.921480  0  0  0  0  0  0  0  0  -0.146010
 150 C 0.101860 0.766040 0.254820  0  0  0  0  0  0  0  0  -0.146010
 151 Mof_Cb 0.929760 0.669030 0.662300  0  0  0  0  0  0  0  0  -0.317480
 152 Mof_Cb 0.997640 0.594060 0.995630  0  0  0  0  0  0  0  0  -0.317480
 153 Mof_Cb 0.072610 0.736910 0.328960  0  0  0  0  0  0  0  0  -0.317480
 154 Mof_Cc 0.938670 0.677620 0.861240  0  0  0  0  0  0  0  0  0.524650
 155 Mof_Cc 0.989040 0.594380 0.194570  0  0  0  0  0  0  0  0  0.524650
 156 Mof_Cc 0.072280 0.727990 0.527910  0  0  0  0  0  0  0  0  0.524650
 157 Mof_Cd 0.918530 0.686820 0.976790  0  0  0  0  0  0  0  0  -0.277550
 158 Mof_Cd 0.979850 0.565050 0.310120  0  0  0  0  0  0  0  0  -0.277550
 159 Mof_Cd 0.101620 0.748140 0.643460  0  0  0  0  0  0  0  0  -0.277550
 160 C_c 0.890520 0.687340 0.898590  0  0  0  0  0  0  0  0  -0.156720
 161 C_c 0.979320 0.536510 0.231930  0  0  0  0  0  0  0  0  -0.156720
 162 C_c 0.130150 0.776150 0.565260  0  0  0  0  0  0  0  0  -0.156720
 163 Mof_Ca 0.950370 0.661120 0.530810  0  0  0  0  0  0  0  0  0.813420
 164 Mof_Ca 0.005540 0.622580 0.864150  0  0  0  0  0  0  0  0  0.813420
 165 Mof_Ca 0.044080 0.716290 0.197480  0  0  0  0  0  0  0  0  0.813420
 166 C_c 0.442810 0.979320 0.768070  0  0  0  0  0  0  0  0  -0.156720
 167 C_c 0.354010 0.130150 0.434740  0  0  0  0  0  0  0  0  -0.156720
 168 C_c 0.203180 0.890520 0.101410  0  0  0  0  0  0  0  0  -0.156720
 169 Mof_Cd 0.414810 0.979850 0.689880  0  0  0  0  0  0  0  0  -0.277550
 170 Mof_Cd 0.353480 0.101620 0.356540  0  0  0  0  0  0  0  0  -0.277550
 171 Mof_Cd 0.231710 0.918530 0.023210  0  0  0  0  0  0  0  0  -0.277550
 172 Mof_Ca 0.382960 0.005540 0.135850  0  0  0  0  0  0  0  0  0.813420
 173 Mof_Ca 0.327790 0.044080 0.802520  0  0  0  0  0  0  0  0  0.813420
 174 Mof_Ca 0.289250 0.950370 0.469190  0  0  0  0  0  0  0  0  0.813420
 175 H 0.438890 0.004250 0.230410  0  0  0  0  0  0  0  0  0.174920
 176 H 0.329080 0.101300 0.897080  0  0  0  0  0  0  0  0  0.174920
 177 H 0.232030 0.894450 0.563750  0  0  0  0  0  0  0  0  0.174920
 178 H_a 0.813230 0.628770 0.696000  0  0  0  0  0  0  0  0  0.039720
 179 H_a 0.371230 0.184460 0.696000  0  0  0  0  0  0  0  0  0.039720
 180 H_a 0.815540 0.186770 0.696000  0  0  0  0  0  0  0  0  0.039720
 181 H_b 0.818040 0.658900 0.871920  0  0  0  0  0  0  0  0  0.030710
 182 H_b 0.341100 0.159140 0.871920  0  0  0  0  0  0  0  0  0.030710
 183 H_b 0.840860 0.181960 0.871920  0  0  0  0  0  0  0  0  0.030710
 184 H_a 0.520100 0.037890 0.970670  0  0  0  0  0  0  0  0  0.039720
 185 H_a 0.962110 0.482200 0.970670  0  0  0  0  0  0  0  0  0.039720
 186 H_a 0.517800 0.479900 0.970670  0  0  0  0  0  0  0  0  0.039720
 187 H_b 0.515290 0.007770 0.794750  0  0  0  0  0  0  0  0  0.030710
 188 H_b 0.992230 0.507520 0.794750  0  0  0  0  0  0  0  0  0.030710
 189 H_b 0.492480 0.484710 0.794750  0  0  0  0  0  0  0  0  0.030710
 190 H 0.894450 0.662410 0.436250  0  0  0  0  0  0  0  0  0.174920
 191 H 0.004250 0.565370 0.769590  0  0  0  0  0  0  0  0  0.174920
 192 H 0.101300 0.772220 0.102920  0  0  0  0  0  0  0  0  0.174920
 193 Mof_H 0.925580 0.693060 0.128160  0  0  0  0  0  0  0  0  0.145320
 194 Mof_H 0.973610 0.565850 0.461490  0  0  0  0  0  0  0  0  0.145320
 195 Mof_H 0.100820 0.741090 0.794820  0  0  0  0  0  0  0  0  0.145320
 196 H_c 0.542100 0.027710 0.324220  0  0  0  0  0  0  0  0  0.159460
 197 H_c 0.972290 0.514400 0.324220  0  0  0  0  0  0  0  0  0.159460
 198 H_c 0.485600 0.457900 0.324220  0  0  0  0  0  0  0  0  0.159460
 199 H_c 0.791230 0.638960 0.342450  0  0  0  0  0  0  0  0  0.159460
 200 H_c 0.361040 0.152270 0.342450  0  0  0  0  0  0  0  0  0.159460
 201 H_c 0.847730 0.208770 0.342450  0  0  0  0  0  0  0  0  0.159460
 202 Mof_H 0.407760 0.973610 0.538510  0  0  0  0  0  0  0  0  0.145320
 203 Mof_H 0.359730 0.100820 0.205180  0  0  0  0  0  0  0  0  0.145320
 204 Mof_H 0.232520 0.925580 0.871840  0  0  0  0  0  0  0  0  0.145320
 205 Mof_Ob 0.060580 0.350690 0.641290  0  0  0  0  0  0  0  0  -0.742660
 206 Mof_Ob 0.982640 0.376560 0.307960  0  0  0  0  0  0  0  0  -0.742660
 207 Mof_Ob 0.956780 0.272750 0.974630  0  0  0  0  0  0  0  0  -0.742660
 208 Mof_Oa 0.020820 0.335220 0.410870  0  0  0  0  0  0  0  0  -0.885680
 209 Mof_Oa 0.998120 0.352270 0.077530  0  0  0  0  0  0  0  0  -0.885680
 210 Mof_Oa 0.981060 0.312510 0.744200  0  0  0  0  0  0  0  0  -0.885680
 211 Mof_Oc 0.033690 0.320880 0.054640  0  0  0  0  0  0  0  0  -0.954200
 212 Mof_Oc 0.012450 0.379480 0.721310  0  0  0  0  0  0  0  0  -0.954200
 213 Mof_Oc 0.953860 0.299640 0.387980  0  0  0  0  0  0  0  0  -0.954200
 214 Mof_Mg 0.987660 0.305690 0.181900  0  0  0  0  0  0  0  0  1.630420
 215 Mof_Mg 0.027650 0.348640 0.848560  0  0  0  0  0  0  0  0  1.630420
 216 Mof_Mg 0.984700 0.345680 0.515230  0  0  0  0  0  0  0  0  1.630420
 217 Mof_Ob 0.606080 0.982640 0.692040  0  0  0  0  0  0  0  0  -0.742660
 218 Mof_Ob 0.684030 0.956780 0.025370  0  0  0  0  0  0  0  0  -0.742660
 219 Mof_Ob 0.709890 0.060580 0.358710  0  0  0  0  0  0  0  0  -0.742660
 220 Mof_Oa 0.645850 0.998120 0.922470  0  0  0  0  0  0  0  0  -0.885680
 221 Mof_Oa 0.668550 0.981060 0.255800  0  0  0  0  0  0  0  0  -0.885680
 222 Mof_Oa 0.685600 0.020820 0.589130  0  0  0  0  0  0  0  0  -0.885680
 223 Mof_Oc 0.632980 0.012450 0.278690  0  0  0  0  0  0  0  0  -0.954200
 224 Mof_Oc 0.654210 0.953860 0.612020  0  0  0  0  0  0  0  0  -0.954200
 225 Mof_Oc 0.712810 0.033690 0.945360  0  0  0  0  0  0  0  0  -0.954200
 226 Mof_Mg 0.679010 0.027650 0.151440  0  0  0  0  0  0  0  0  1.630420
 227 Mof_Mg 0.639020 0.984700 0.484770  0  0  0  0  0  0  0  0  1.630420
 228 Mof_Mg 0.681970 0.987660 0.818100  0  0  0  0  0  0  0  0  1.630420
 229 Mof_Cc 0.061330 0.322380 0.138760  0  0  0  0  0  0  0  0  0.524650
 230 Mof_Cc 0.010960 0.405620 0.805430  0  0  0  0  0  0  0  0  0.524650
 231 Mof_Cc 0.927720 0.272010 0.472090  0  0  0  0  0  0  0  0  0.524650
 232 Mof_Cb 0.070240 0.330970 0.337700  0  0  0  0  0  0  0  0  -0.317480
 233 Mof_Cb 0.002360 0.405940 0.004370  0  0  0  0  0  0  0  0  -0.317480
 234 Mof_Cb 0.927390 0.263090 0.671040  0  0  0  0  0  0  0  0  -0.317480
 235 C 0.099380 0.330850 0.411850  0  0  0  0  0  0  0  0  -0.146010
 236 C 0.002490 0.435200 0.078520  0  0  0  0  0  0  0  0  -0.146010
 237 C 0.898130 0.233960 0.745180  0  0  0  0  0  0  0  0  -0.146010
 238 C_a 0.119580 0.322280 0.299430  0  0  0  0  0  0  0  0  -0.032250
 239 C_a 0.011050 0.463970 0.966090  0  0  0  0  0  0  0  0  -0.032250
 240 C_a 0.869360 0.213750 0.632760  0  0  0  0  0  0  0  0  -0.032250
 241 C_b 0.483360 0.987810 0.048340  0  0  0  0  0  0  0  0  -0.006090
 242 C_b 0.012190 0.495550 0.048340  0  0  0  0  0  0  0  0  -0.006090
 243 C_b 0.504450 0.516640 0.048340  0  0  0  0  0  0  0  0  -0.006090
 244 C_b 0.183310 0.345520 0.285000  0  0  0  0  0  0  0  0  -0.006090
 245 C_b 0.654480 0.837780 0.285000  0  0  0  0  0  0  0  0  -0.006090
 246 C_b 0.162220 0.816690 0.285000  0  0  0  0  0  0  0  0  -0.006090
 247 C_a 0.547080 0.011050 0.033910  0  0  0  0  0  0  0  0  -0.032250
 248 C_a 0.655610 0.869360 0.367240  0  0  0  0  0  0  0  0  -0.032250
 249 C_a 0.797300 0.119580 0.700570  0  0  0  0  0  0  0  0  -0.032250
 250 C 0.567290 0.002490 0.921480  0  0  0  0  0  0  0  0  -0.146010
 251 C 0.664180 0.898140 0.254820  0  0  0  0  0  0  0  0  -0.146010
 252 C 0.768530 0.099380 0.588150  0  0  0  0  0  0  0  0  -0.146010
 253 Mof_Cb 0.596420 0.002360 0.995630  0  0  0  0  0  0  0  0  -0.317480
 254 Mof_Cb 0.664300 0.927390 0.328960  0  0  0  0  0  0  0  0  -0.317480
 255 Mof_Cb 0.739270 0.070240 0.662300  0  0  0  0  0  0  0  0  -0.317480
 256 Mof_Cc 0.605340 0.010960 0.194570  0  0  0  0  0  0  0  0  0.524650
 257 Mof_Cc 0.655710 0.927720 0.527910  0  0  0  0  0  0  0  0  0.524650
 258 Mof_Cc 0.738950 0.061330 0.861240  0  0  0  0  0  0  0  0  0.524650
 259 Mof_Cd 0.585190 0.020150 0.310120  0  0  0  0  0  0  0  0  -0.277550
 260 Mof_Cd 0.646520 0.898380 0.643460  0  0  0  0  0  0  0  0  -0.277550
 261 Mof_Cd 0.768290 0.081470 0.976790  0  0  0  0  0  0  0  0  -0.277550
 262 C_c 0.557190 0.020680 0.231930  0  0  0  0  0  0  0  0  -0.156720
 263 C_c 0.645990 0.869850 0.565260  0  0  0  0  0  0  0  0  -0.156720
 264 C_c 0.796820 0.109480 0.898590  0  0  0  0  0  0  0  0  -0.156720
 265 Mof_Ca 0.617040 0.994460 0.864150  0  0  0  0  0  0  0  0  0.813420
 266 Mof_Ca 0.672210 0.955920 0.197480  0  0  0  0  0  0  0  0  0.813420
 267 Mof_Ca 0.710750 0.049620 0.530810  0  0  0  0  0  0  0  0  0.813420
 268 C_c 0.109480 0.312660 0.101410  0  0  0  0  0  0  0  0  -0.156720
 269 C_c 0.020680 0.463490 0.768070  0  0  0  0  0  0  0  0  -0.156720
 270 C_c 0.869850 0.223850 0.434740  0  0  0  0  0  0  0  0  -0.156720
 271 Mof_Cd 0.081470 0.313180 0.023210  0  0  0  0  0  0  0  0  -0.277550
 272 Mof_Cd 0.020150 0.434950 0.689880  0  0  0  0  0  0  0  0  -0.277550
 273 Mof_Cd 0.898380 0.251860 0.356540  0  0  0  0  0  0  0  0  -0.277550
 274 Mof_Ca 0.049620 0.338870 0.469190  0  0  0  0  0  0  0  0  0.813420
 275 Mof_Ca 0.994460 0.377420 0.135850  0  0  0  0  0  0  0  0  0.813420
 276 Mof_Ca 0.955920 0.283710 0.802520  0  0  0  0  0  0  0  0  0.813420
 277 H 0.105550 0.337590 0.563750  0  0  0  0  0  0  0  0  0.174920
 278 H 0.995750 0.434630 0.230410  0  0  0  0  0  0  0  0  0.174920
 279 H 0.898700 0.227780 0.897080  0  0  0  0  0  0  0  0  0.174920
 280 H_a 0.479900 0.962110 0.029330  0  0  0  0  0  0  0  0  0.039720
 281 H_a 0.037890 0.517800 0.029330  0  0  0  0  0  0  0  0  0.039720
 282 H_a 0.482200 0.520100 0.029330  0  0  0  0  0  0  0  0  0.039720
 283 H_b 0.484710 0.992230 0.205250  0  0  0  0  0  0  0  0  0.030710
 284 H_b 0.007770 0.492480 0.205250  0  0  0  0  0  0  0  0  0.030710
 285 H_b 0.507520 0.515290 0.205250  0  0  0  0  0  0  0  0  0.030710
 286 H_a 0.186770 0.371230 0.304000  0  0  0  0  0  0  0  0  0.039720
 287 H_a 0.628770 0.815540 0.304000  0  0  0  0  0  0  0  0  0.039720
 288 H_a 0.184460 0.813230 0.304000  0  0  0  0  0  0  0  0  0.039720
 289 H_b 0.181960 0.341100 0.128080  0  0  0  0  0  0  0  0  0.030710
 290 H_b 0.658900 0.840860 0.128080  0  0  0  0  0  0  0  0  0.030710
 291 H_b 0.159140 0.818040 0.128080  0  0  0  0  0  0  0  0  0.030710
 292 H 0.561110 0.995750 0.769590  0  0  0  0  0  0  0  0  0.174920
 293 H 0.670920 0.898700 0.102920  0  0  0  0  0  0  0  0  0.174920
 294 H 0.767970 0.105550 0.436250  0  0  0  0  0  0  0  0  0.174920
 295 Mof_H 0.592240 0.026390 0.461490  0  0  0  0  0  0  0  0  0.145320
 296 Mof_H 0.640270 0.899180 0.794820  0  0  0  0  0  0  0  0  0.145320
 297 Mof_H 0.767480 0.074420 0.128160  0  0  0  0  0  0  0  0  0.145320
 298 H_c 0.208770 0.361040 0.657550  0  0  0  0  0  0  0  0  0.159460
 299 H_c 0.638960 0.847730 0.657550  0  0  0  0  0  0  0  0  0.159460
 300 H_c 0.152270 0.791230 0.657550  0  0  0  0  0  0  0  0  0.159460
 301 H_c 0.457900 0.972290 0.675780  0  0  0  0  0  0  0  0  0.159460
 302 H_c 0.027710 0.485600 0.675780  0  0  0  0  0  0  0  0  0.159460
 303 H_c 0.514400 0.542100 0.675780  0  0  0  0  0  0  0  0  0.159460
 304 Mof_H 0.074420 0.306940 0.871840  0  0  0  0  0  0  0  0  0.145320
 305 Mof_H 0.026390 0.434150 0.538510  0  0  0  0  0  0  0  0  0.145320
 306 Mof_H 0.899180 0.258910 0.205180  0  0  0  0  0  0  0  0  0.145320
