# Supplementary material for: In silico design and screening of hypothetical MOF-74 analogs and their experimental synthesis
Source: Chem Sci. 2016 Jun 21;7(9):6263–72. doi: 10.1039/c6sc01477a (PMC6024208; doi:10.1039/c6sc01477a)
Supplement: Supplementary file 1 [file SC-007-C6SC01477A-s001.zip › analogs/193_all_conf_49_0_full_symm.cif]

data_image0
_cell_length_a       80.054
_cell_length_b       80.054
_cell_length_c       6.82255
_cell_angle_alpha    90
_cell_angle_beta     90
_cell_angle_gamma    120

_symmetry_space_group_name_H-M    "P 1"
_symmetry_int_tables_number       1

loop_
  _symmetry_equiv_pos_as_xyz
  'x, y, z'

loop_
  _atom_site_label
  _atom_site_occupancy
  _atom_site_fract_x
  _atom_site_fract_y
  _atom_site_fract_z
  _atom_site_thermal_displace_type
  _atom_site_B_iso_or_equiv
  _atom_site_type_symbol
  O1       1.0000 0.03434  0.34546  0.87420  Biso   1.000  O
  O2       1.0000 0.01221  0.33630  0.63453  Biso   1.000  O
  O3       1.0000 0.02020  0.32699  0.28311  Biso   1.000  O
  Mg1      1.0000 0.99382  0.31761  0.41740  Biso   1.000  Mg
  O4       1.0000 0.96560  0.65462  0.23817  Biso   1.000  O
  O5       1.0000 0.98799  0.66473  0.47416  Biso   1.000  O
  O6       1.0000 0.97978  0.67281  0.82758  Biso   1.000  O
  Mg2      1.0000 0.00605  0.68240  0.69538  Biso   1.000  Mg
  O7       1.0000 0.88942  0.67883  0.26989  Biso   1.000  O
  C1       1.0000 0.89164  0.68209  0.44895  Biso   1.000  C
  N1       1.0000 0.88122  0.68852  0.55051  Biso   1.000  N
  C2       1.0000 0.86630  0.69140  0.46089  Biso   1.000  C
  C3       1.0000 0.84989  0.68664  0.60564  Biso   1.000  C
  C4       1.0000 0.83898  0.66543  0.66981  Biso   1.000  C
  C5       1.0000 0.15673  0.32795  0.49022  Biso   1.000  C
  C6       1.0000 0.14551  0.30665  0.55101  Biso   1.000  C
  C7       1.0000 0.12868  0.30177  0.69039  Biso   1.000  C
  N2       1.0000 0.11421  0.30510  0.59682  Biso   1.000  N
  C8       1.0000 0.10411  0.31212  0.69515  Biso   1.000  C
  O8       1.0000 0.10604  0.31522  0.87472  Biso   1.000  O
  C9       1.0000 0.09046  0.31562  0.57347  Biso   1.000  C
  C10      1.0000 0.08007  0.32273  0.66958  Biso   1.000  C
  C11      1.0000 0.06590  0.32528  0.57120  Biso   1.000  C
  C12      1.0000 0.06204  0.32044  0.36686  Biso   1.000  C
  C13      1.0000 0.07353  0.31404  0.26875  Biso   1.000  C
  C14      1.0000 0.08727  0.31177  0.36830  Biso   1.000  C
  C15      1.0000 0.04695  0.32180  0.27414  Biso   1.000  C
  C16      1.0000 0.03533  0.32732  0.37495  Biso   1.000  C
  C17      1.0000 0.03976  0.33284  0.57915  Biso   1.000  C
  C18      1.0000 0.05480  0.33183  0.66997  Biso   1.000  C
  C19      1.0000 0.02843  0.33874  0.70291  Biso   1.000  C
  C20      1.0000 0.90608  0.67944  0.56579  Biso   1.000  C
  C21      1.0000 0.91708  0.67342  0.46379  Biso   1.000  C
  C22      1.0000 0.93210  0.67186  0.55598  Biso   1.000  C
  C23      1.0000 0.93617  0.67661  0.76027  Biso   1.000  C
  C24      1.0000 0.92409  0.68187  0.86454  Biso   1.000  C
  C25      1.0000 0.90951  0.68318  0.77083  Biso   1.000  C
  C26      1.0000 0.95204  0.67626  0.84721  Biso   1.000  C
  C27      1.0000 0.96415  0.67180  0.74058  Biso   1.000  C
  C28      1.0000 0.95958  0.66641  0.53640  Biso   1.000  C
  C29      1.0000 0.94380  0.66642  0.45109  Biso   1.000  C
  C30      1.0000 0.97140  0.66144  0.40913  Biso   1.000  C
  H1       1.0000 0.88386  0.69146  0.69543  Biso   1.000  H
  H2       1.0000 0.86115  0.68206  0.33097  Biso   1.000  H
  H3       1.0000 0.87257  0.70636  0.40869  Biso   1.000  H
  H4       1.0000 0.83982  0.69050  0.53743  Biso   1.000  H
  H5       1.0000 0.85569  0.69602  0.73534  Biso   1.000  H
  H6       1.0000 0.84921  0.66127  0.72740  Biso   1.000  H
  H7       1.0000 0.16571  0.32293  0.20688  Biso   1.000  H
  H8       1.0000 0.14667  0.33236  0.43330  Biso   1.000  H
  H9       1.0000 0.83000  0.67026  0.95437  Biso   1.000  H
  H10      1.0000 0.15529  0.30257  0.62222  Biso   1.000  H
  H11      1.0000 0.14005  0.29749  0.41941  Biso   1.000  H
  H12      1.0000 0.13347  0.31079  0.82263  Biso   1.000  H
  H13      1.0000 0.12206  0.28667  0.73922  Biso   1.000  H
  H14      1.0000 0.11204  0.30256  0.45082  Biso   1.000  H
  H15      1.0000 0.08283  0.32615  0.82486  Biso   1.000  H
  H16      1.0000 0.07137  0.31071  0.11297  Biso   1.000  H
  H17      1.0000 0.09561  0.30701  0.28241  Biso   1.000  H
  H18      1.0000 0.04363  0.31780  0.12062  Biso   1.000  H
  H19      1.0000 0.05770  0.33598  0.82354  Biso   1.000  H
  H20      1.0000 0.91411  0.67011  0.30855  Biso   1.000  H
  H21      1.0000 0.92649  0.68509  0.02038  Biso   1.000  H
  H22      1.0000 0.90069  0.68703  0.86085  Biso   1.000  H
  H23      1.0000 0.95550  0.68011  0.00080  Biso   1.000  H
  H24      1.0000 0.94073  0.66234  0.29748  Biso   1.000  H
  O9       1.0000 0.98787  0.35554  0.54087  Biso   1.000  O
  O10      1.0000 0.99704  0.34258  0.30120  Biso   1.000  O
  O11      1.0000 0.00634  0.35988  0.94978  Biso   1.000  O
  Mg3      1.0000 0.01572  0.34287  0.08407  Biso   1.000  Mg
  O12      1.0000 0.01205  0.64432  0.57150  Biso   1.000  O
  O13      1.0000 0.00194  0.65660  0.80749  Biso   1.000  O
  O14      1.0000 0.99385  0.64030  0.16091  Biso   1.000  O
  Mg4      1.0000 0.98426  0.65698  0.02871  Biso   1.000  Mg
  O15      1.0000 0.98783  0.54392  0.60322  Biso   1.000  O
  C31      1.0000 0.98458  0.54288  0.78228  Biso   1.000  C
  N3       1.0000 0.97815  0.52603  0.88384  Biso   1.000  N
  C32      1.0000 0.30860  0.17490  0.46089  Biso   1.000  C
  C33      1.0000 0.31336  0.16325  0.60564  Biso   1.000  C
  C34      1.0000 0.00123  0.50688  0.00314  Biso   1.000  C
  C35      1.0000 0.67205  0.82878  0.49022  Biso   1.000  C
  C36      1.0000 0.69335  0.83886  0.55101  Biso   1.000  C
  C37      1.0000 0.69823  0.82691  0.69039  Biso   1.000  C
  N4       1.0000 0.69490  0.80910  0.59682  Biso   1.000  N
  C38      1.0000 0.02121  0.45865  0.36181  Biso   1.000  C
  O16      1.0000 0.01811  0.45749  0.54138  Biso   1.000  O
  C39      1.0000 0.01771  0.44151  0.24014  Biso   1.000  C
  C40      1.0000 0.01061  0.42401  0.33625  Biso   1.000  C
  C41      1.0000 0.00805  0.40729  0.23787  Biso   1.000  C
  C42      1.0000 0.01290  0.40827  0.03353  Biso   1.000  C
  C43      1.0000 0.01930  0.42616  0.93541  Biso   1.000  C
  C44      1.0000 0.02157  0.44217  0.03497  Biso   1.000  C
  C45      1.0000 0.01154  0.39182  0.94080  Biso   1.000  C
  C46      1.0000 0.00601  0.37468  0.04162  Biso   1.000  C
  C47      1.0000 0.00049  0.37359  0.24582  Biso   1.000  C
  C48      1.0000 0.00150  0.38964  0.33663  Biso   1.000  C
  C49      1.0000 0.99459  0.35635  0.36958  Biso   1.000  C
  C50      1.0000 0.98722  0.55997  0.89912  Biso   1.000  C
  C51      1.0000 0.99325  0.57700  0.79713  Biso   1.000  C
  C52      1.0000 0.99481  0.59357  0.88931  Biso   1.000  C
  C53      1.0000 0.99006  0.59290  0.09360  Biso   1.000  C
  C54      1.0000 0.98480  0.57555  0.19788  Biso   1.000  C
  C55      1.0000 0.98349  0.55966  0.10416  Biso   1.000  C
  C56      1.0000 0.99041  0.60911  0.18054  Biso   1.000  C
  C57      1.0000 0.99487  0.62568  0.07392  Biso   1.000  C
  C58      1.0000 0.00026  0.62650  0.86973  Biso   1.000  C
  C59      1.0000 0.00025  0.61071  0.78442  Biso   1.000  C
  C60      1.0000 0.00522  0.64329  0.74246  Biso   1.000  C
  H25      1.0000 0.97520  0.52573  0.02876  Biso   1.000  H
  H26      1.0000 0.31794  0.17908  0.33097  Biso   1.000  H
  H27      1.0000 0.29364  0.16622  0.40869  Biso   1.000  H
  H28      1.0000 0.30950  0.14932  0.53743  Biso   1.000  H
  H29      1.0000 0.30398  0.15967  0.73534  Biso   1.000  H
  H30      1.0000 0.00539  0.52127  0.06074  Biso   1.000  H
  H31      1.0000 0.67707  0.84278  0.20688  Biso   1.000  H
  H32      1.0000 0.00097  0.48097  0.09997  Biso   1.000  H
  H33      1.0000 0.32974  0.15974  0.95437  Biso   1.000  H
  H34      1.0000 0.69743  0.85272  0.62222  Biso   1.000  H
  H35      1.0000 0.70251  0.84256  0.41941  Biso   1.000  H
  H36      1.0000 0.68921  0.82268  0.82263  Biso   1.000  H
  H37      1.0000 0.71333  0.83539  0.73922  Biso   1.000  H
  H38      1.0000 0.69744  0.80948  0.45082  Biso   1.000  H
  H39      1.0000 0.00718  0.42334  0.49152  Biso   1.000  H
  H40      1.0000 0.02263  0.42733  0.77963  Biso   1.000  H
  H41      1.0000 0.02633  0.45527  0.94908  Biso   1.000  H
  H42      1.0000 0.01553  0.39249  0.78728  Biso   1.000  H
  H43      1.0000 0.99736  0.38839  0.49021  Biso   1.000  H
  H44      1.0000 0.99656  0.57734  0.64188  Biso   1.000  H
  H45      1.0000 0.98157  0.57473  0.35371  Biso   1.000  H
  H46      1.0000 0.97964  0.54699  0.19418  Biso   1.000  H
  H47      1.0000 0.98655  0.60872  0.33414  Biso   1.000  H
  H48      1.0000 0.00433  0.61172  0.63081  Biso   1.000  H
  O17      1.0000 0.97779  0.29900  0.20753  Biso   1.000  O
  O18      1.0000 0.99075  0.32112  0.96786  Biso   1.000  O
  O19      1.0000 0.97346  0.31313  0.61644  Biso   1.000  O
  Mg5      1.0000 0.99046  0.33951  0.75074  Biso   1.000  Mg
  O20      1.0000 0.02235  0.70106  0.90483  Biso   1.000  O
  O21      1.0000 0.01007  0.67868  0.14082  Biso   1.000  O
  O22      1.0000 0.02637  0.68689  0.49425  Biso   1.000  O
  Mg6      1.0000 0.00968  0.66061  0.36205  Biso   1.000  Mg
  O23      1.0000 0.12275  0.77725  0.93656  Biso   1.000  O
  C61      1.0000 0.12378  0.77503  0.11561  Biso   1.000  C
  N5       1.0000 0.14063  0.78545  0.21718  Biso   1.000  N
  C62      1.0000 0.82510  0.13370  0.46089  Biso   1.000  C
  C63      1.0000 0.83675  0.15011  0.60564  Biso   1.000  C
  C64      1.0000 0.15979  0.82769  0.33648  Biso   1.000  C
  C65      1.0000 0.17122  0.84327  0.49022  Biso   1.000  C
  C66      1.0000 0.16114  0.85449  0.55101  Biso   1.000  C
  C67      1.0000 0.17309  0.87132  0.69039  Biso   1.000  C
  N6       1.0000 0.19090  0.88579  0.59682  Biso   1.000  N
  C68      1.0000 0.87468  0.22923  0.02848  Biso   1.000  C
  O24      1.0000 0.87585  0.22729  0.20805  Biso   1.000  O
  C69      1.0000 0.89183  0.24287  0.90680  Biso   1.000  C
  C70      1.0000 0.90932  0.25326  0.00292  Biso   1.000  C
  C71      1.0000 0.92604  0.26743  0.90454  Biso   1.000  C
  C72      1.0000 0.92506  0.27129  0.70020  Biso   1.000  C
  C73      1.0000 0.90717  0.25980  0.60208  Biso   1.000  C
  C74      1.0000 0.89116  0.24606  0.70164  Biso   1.000  C
  C75      1.0000 0.94151  0.28638  0.60747  Biso   1.000  C
  C76      1.0000 0.95866  0.29800  0.70828  Biso   1.000  C
  C77      1.0000 0.95975  0.29357  0.91248  Biso   1.000  C
  C78      1.0000 0.94370  0.27853  0.00330  Biso   1.000  C
  C79      1.0000 0.97698  0.30490  0.03625  Biso   1.000  C
  C80      1.0000 0.10670  0.76059  0.23246  Biso   1.000  C
  C81      1.0000 0.08967  0.74959  0.13046  Biso   1.000  C
  C82      1.0000 0.07309  0.73457  0.22265  Biso   1.000  C
  C83      1.0000 0.07377  0.73049  0.42693  Biso   1.000  C
  C84      1.0000 0.09111  0.74258  0.53121  Biso   1.000  C
  C85      1.0000 0.10700  0.75716  0.43750  Biso   1.000  C
  C86      1.0000 0.05756  0.71463  0.51387  Biso   1.000  C
  C87      1.0000 0.04099  0.70252  0.40725  Biso   1.000  C
  C88      1.0000 0.04017  0.70709  0.20307  Biso   1.000  C
  C89      1.0000 0.05596  0.72287  0.11775  Biso   1.000  C
  C90      1.0000 0.02338  0.69527  0.07580  Biso   1.000  C
  H49      1.0000 0.14094  0.78281  0.36210  Biso   1.000  H
  H50      1.0000 0.82092  0.13885  0.33097  Biso   1.000  H
  H51      1.0000 0.83378  0.12743  0.40869  Biso   1.000  H
  H52      1.0000 0.85068  0.16018  0.53743  Biso   1.000  H
  H53      1.0000 0.84033  0.14431  0.73534  Biso   1.000  H
  H54      1.0000 0.14540  0.81746  0.39407  Biso   1.000  H
  H55      1.0000 0.15722  0.83429  0.20688  Biso   1.000  H
  H56      1.0000 0.85236  0.18667  0.76663  Biso   1.000  H
  H57      1.0000 0.84026  0.17000  0.95437  Biso   1.000  H
  H58      1.0000 0.14728  0.84471  0.62222  Biso   1.000  H
  H59      1.0000 0.15744  0.85995  0.41941  Biso   1.000  H
  H60      1.0000 0.17732  0.86653  0.82263  Biso   1.000  H
  H61      1.0000 0.16461  0.87794  0.73922  Biso   1.000  H
  H62      1.0000 0.19052  0.88796  0.45082  Biso   1.000  H
  H63      1.0000 0.90999  0.25051  0.15819  Biso   1.000  H
  H64      1.0000 0.90600  0.26196  0.44630  Biso   1.000  H
  H65      1.0000 0.87807  0.23773  0.61575  Biso   1.000  H
  H66      1.0000 0.94084  0.28971  0.45395  Biso   1.000  H
  H67      1.0000 0.94495  0.27563  0.15687  Biso   1.000  H
  H68      1.0000 0.08933  0.75255  0.97522  Biso   1.000  H
  H69      1.0000 0.09193  0.74017  0.68704  Biso   1.000  H
  H70      1.0000 0.11967  0.76598  0.52751  Biso   1.000  H
  H71      1.0000 0.05795  0.71117  0.66747  Biso   1.000  H
  H72      1.0000 0.05495  0.72594  0.96415  Biso   1.000  H
  O25      1.0000 0.70100  0.67879  0.20753  Biso   1.000  O
  O26      1.0000 0.67888  0.66963  0.96786  Biso   1.000  O
  O27      1.0000 0.68687  0.66032  0.61644  Biso   1.000  O
  Mg7      1.0000 0.66049  0.65094  0.75074  Biso   1.000  Mg
  O28      1.0000 0.63227  0.98795  0.57150  Biso   1.000  O
  O29      1.0000 0.65466  0.99806  0.80749  Biso   1.000  O
  O30      1.0000 0.64645  0.00615  0.16091  Biso   1.000  O
  Mg8      1.0000 0.67272  0.01574  0.02871  Biso   1.000  Mg
  O31      1.0000 0.55608  0.01217  0.60322  Biso   1.000  O
  C91      1.0000 0.55831  0.01542  0.78228  Biso   1.000  C
  N7       1.0000 0.54788  0.02185  0.88384  Biso   1.000  N
  C92      1.0000 0.53297  0.02473  0.79423  Biso   1.000  C
  C93      1.0000 0.51656  0.01998  0.93897  Biso   1.000  C
  C94      1.0000 0.50564  0.99877  0.00314  Biso   1.000  C
  C95      1.0000 0.82340  0.66128  0.82355  Biso   1.000  C
  C96      1.0000 0.81218  0.63998  0.88435  Biso   1.000  C
  C97      1.0000 0.79534  0.63510  0.02372  Biso   1.000  C
  N8       1.0000 0.78087  0.63844  0.93015  Biso   1.000  N
  C98      1.0000 0.77077  0.64546  0.02848  Biso   1.000  C
  O32      1.0000 0.77271  0.64856  0.20805  Biso   1.000  O
  C99      1.0000 0.75713  0.64896  0.90680  Biso   1.000  C
  C100     1.0000 0.74674  0.65606  0.00292  Biso   1.000  C
  C101     1.0000 0.73257  0.65861  0.90454  Biso   1.000  C
  C102     1.0000 0.72871  0.65377  0.70020  Biso   1.000  C
  C103     1.0000 0.74020  0.64737  0.60208  Biso   1.000  C
  C104     1.0000 0.75394  0.64510  0.70164  Biso   1.000  C
  C105     1.0000 0.71362  0.65513  0.60747  Biso   1.000  C
  C106     1.0000 0.70200  0.66066  0.70828  Biso   1.000  C
  C107     1.0000 0.70643  0.66618  0.91248  Biso   1.000  C
  C108     1.0000 0.72147  0.66516  0.00330  Biso   1.000  C
  C109     1.0000 0.69510  0.67208  0.03625  Biso   1.000  C
  C110     1.0000 0.57274  0.01278  0.89912  Biso   1.000  C
  C111     1.0000 0.58375  0.00675  0.79713  Biso   1.000  C
  C112     1.0000 0.59877  0.00519  0.88931  Biso   1.000  C
  C113     1.0000 0.60284  0.00994  0.09360  Biso   1.000  C
  C114     1.0000 0.59075  0.01520  0.19788  Biso   1.000  C
  C115     1.0000 0.57617  0.01651  0.10416  Biso   1.000  C
  C116     1.0000 0.61870  0.00959  0.18054  Biso   1.000  C
  C117     1.0000 0.63081  0.00513  0.07392  Biso   1.000  C
  C118     1.0000 0.62624  0.99974  0.86973  Biso   1.000  C
  C119     1.0000 0.61046  0.99975  0.78442  Biso   1.000  C
  C120     1.0000 0.63807  0.99478  0.74246  Biso   1.000  C
  H73      1.0000 0.55053  0.02480  0.02876  Biso   1.000  H
  H74      1.0000 0.52781  0.01540  0.66431  Biso   1.000  H
  H75      1.0000 0.53924  0.03969  0.74203  Biso   1.000  H
  H76      1.0000 0.50648  0.02383  0.87077  Biso   1.000  H
  H77      1.0000 0.52236  0.02935  0.06867  Biso   1.000  H
  H78      1.0000 0.51588  0.99461  0.06074  Biso   1.000  H
  H79      1.0000 0.83238  0.65626  0.54022  Biso   1.000  H
  H80      1.0000 0.81333  0.66570  0.76663  Biso   1.000  H
  H81      1.0000 0.49667  0.00359  0.28770  Biso   1.000  H
  H82      1.0000 0.82196  0.63590  0.95555  Biso   1.000  H
  H83      1.0000 0.80672  0.63083  0.75274  Biso   1.000  H
  H84      1.0000 0.80014  0.64412  0.15596  Biso   1.000  H
  H85      1.0000 0.78873  0.62001  0.07256  Biso   1.000  H
  H86      1.0000 0.77871  0.63590  0.78416  Biso   1.000  H
  H87      1.0000 0.74949  0.65949  0.15819  Biso   1.000  H
  H88      1.0000 0.73804  0.64404  0.44630  Biso   1.000  H
  H89      1.0000 0.76227  0.64034  0.61575  Biso   1.000  H
  H90      1.0000 0.71029  0.65114  0.45395  Biso   1.000  H
  H91      1.0000 0.72437  0.66931  0.15687  Biso   1.000  H
  H92      1.0000 0.58078  0.00344  0.64188  Biso   1.000  H
  H93      1.0000 0.59316  0.01843  0.35371  Biso   1.000  H
  H94      1.0000 0.56736  0.02036  0.19418  Biso   1.000  H
  H95      1.0000 0.62216  0.01345  0.33414  Biso   1.000  H
  H96      1.0000 0.60739  0.99567  0.63081  Biso   1.000  H
  O33      1.0000 0.65454  0.68887  0.87420  Biso   1.000  O
  O34      1.0000 0.66370  0.67592  0.63453  Biso   1.000  O
  O35      1.0000 0.67301  0.69321  0.28311  Biso   1.000  O
  Mg9      1.0000 0.68239  0.67621  0.41740  Biso   1.000  Mg
  O36      1.0000 0.67872  0.97765  0.90483  Biso   1.000  O
  O37      1.0000 0.66861  0.98993  0.14082  Biso   1.000  O
  O38      1.0000 0.66052  0.97363  0.49425  Biso   1.000  O
  Mg10     1.0000 0.65093  0.99032  0.36205  Biso   1.000  Mg
  O39      1.0000 0.65450  0.87725  0.93656  Biso   1.000  O
  C121     1.0000 0.65124  0.87622  0.11561  Biso   1.000  C
  N9       1.0000 0.64482  0.85937  0.21718  Biso   1.000  N
  C122     1.0000 0.97527  0.50823  0.79423  Biso   1.000  C
  C123     1.0000 0.98002  0.49658  0.93897  Biso   1.000  C
  C124     1.0000 0.66790  0.84021  0.33648  Biso   1.000  C
  C125     1.0000 0.33872  0.16211  0.82355  Biso   1.000  C
  C126     1.0000 0.36002  0.17220  0.88435  Biso   1.000  C
  C127     1.0000 0.36490  0.16024  0.02372  Biso   1.000  C
  N10      1.0000 0.36156  0.14244  0.93015  Biso   1.000  N
  C128     1.0000 0.68788  0.79198  0.69515  Biso   1.000  C
  O40      1.0000 0.68478  0.79082  0.87472  Biso   1.000  O
  C129     1.0000 0.68438  0.77484  0.57347  Biso   1.000  C
  C130     1.0000 0.67727  0.75734  0.66958  Biso   1.000  C
  C131     1.0000 0.67472  0.74062  0.57120  Biso   1.000  C
  C132     1.0000 0.67956  0.74160  0.36686  Biso   1.000  C
  C133     1.0000 0.68596  0.75949  0.26875  Biso   1.000  C
  C134     1.0000 0.68823  0.77550  0.36830  Biso   1.000  C
  C135     1.0000 0.67820  0.72515  0.27414  Biso   1.000  C
  C136     1.0000 0.67268  0.70801  0.37495  Biso   1.000  C
  C137     1.0000 0.66716  0.70692  0.57915  Biso   1.000  C
  C138     1.0000 0.66817  0.72297  0.66997  Biso   1.000  C
  C139     1.0000 0.66126  0.68969  0.70291  Biso   1.000  C
  C140     1.0000 0.65389  0.89330  0.23246  Biso   1.000  C
  C141     1.0000 0.65992  0.91033  0.13046  Biso   1.000  C
  C142     1.0000 0.66147  0.92691  0.22265  Biso   1.000  C
  C143     1.0000 0.65672  0.92623  0.42693  Biso   1.000  C
  C144     1.0000 0.65147  0.90889  0.53121  Biso   1.000  C
  C145     1.0000 0.65016  0.89300  0.43750  Biso   1.000  C
  C146     1.0000 0.65707  0.94244  0.51387  Biso   1.000  C
  C147     1.0000 0.66153  0.95901  0.40725  Biso   1.000  C
  C148     1.0000 0.66693  0.95983  0.20307  Biso   1.000  C
  C149     1.0000 0.66691  0.94404  0.11775  Biso   1.000  C
  C150     1.0000 0.67189  0.97662  0.07580  Biso   1.000  C
  H97      1.0000 0.64187  0.85906  0.36210  Biso   1.000  H
  H98      1.0000 0.98460  0.51241  0.66431  Biso   1.000  H
  H99      1.0000 0.96031  0.49955  0.74203  Biso   1.000  H
  H100     1.0000 0.97617  0.48265  0.87077  Biso   1.000  H
  H101     1.0000 0.97065  0.49301  0.06867  Biso   1.000  H
  H102     1.0000 0.67206  0.85460  0.39407  Biso   1.000  H
  H103     1.0000 0.34374  0.17612  0.54022  Biso   1.000  H
  H104     1.0000 0.66764  0.81430  0.43330  Biso   1.000  H
  H105     1.0000 0.99641  0.49308  0.28770  Biso   1.000  H
  H106     1.0000 0.36410  0.18606  0.95555  Biso   1.000  H
  H107     1.0000 0.36917  0.17589  0.75274  Biso   1.000  H
  H108     1.0000 0.35588  0.15602  0.15596  Biso   1.000  H
  H109     1.0000 0.37999  0.16872  0.07256  Biso   1.000  H
  H110     1.0000 0.36410  0.14281  0.78416  Biso   1.000  H
  H111     1.0000 0.67385  0.75667  0.82486  Biso   1.000  H
  H112     1.0000 0.68929  0.76066  0.11297  Biso   1.000  H
  H113     1.0000 0.69299  0.78860  0.28241  Biso   1.000  H
  H114     1.0000 0.68220  0.72582  0.12062  Biso   1.000  H
  H115     1.0000 0.66402  0.72172  0.82354  Biso   1.000  H
  H116     1.0000 0.66323  0.91067  0.97522  Biso   1.000  H
  H117     1.0000 0.64824  0.90807  0.68704  Biso   1.000  H
  H118     1.0000 0.64630  0.88033  0.52751  Biso   1.000  H
  H119     1.0000 0.65322  0.94205  0.66747  Biso   1.000  H
  H120     1.0000 0.67099  0.94505  0.96415  Biso   1.000  H
  O41      1.0000 0.64446  0.63233  0.54087  Biso   1.000  O
  O42      1.0000 0.65742  0.65445  0.30120  Biso   1.000  O
  O43      1.0000 0.64012  0.64647  0.94978  Biso   1.000  O
  Mg11     1.0000 0.65713  0.67285  0.08407  Biso   1.000  Mg
  O44      1.0000 0.68901  0.03440  0.23817  Biso   1.000  O
  O45      1.0000 0.67674  0.01201  0.47416  Biso   1.000  O
  O46      1.0000 0.69304  0.02022  0.82758  Biso   1.000  O
  Mg12     1.0000 0.67635  0.99395  0.69538  Biso   1.000  Mg
  O47      1.0000 0.78942  0.11058  0.26989  Biso   1.000  O
  C151     1.0000 0.79045  0.10836  0.44895  Biso   1.000  C
  N11      1.0000 0.80730  0.11878  0.55051  Biso   1.000  N
  C152     1.0000 0.49177  0.46703  0.79423  Biso   1.000  C
  C153     1.0000 0.50342  0.48344  0.93897  Biso   1.000  C
  C154     1.0000 0.82646  0.16102  0.66981  Biso   1.000  C
  C155     1.0000 0.83789  0.17660  0.82355  Biso   1.000  C
  C156     1.0000 0.82780  0.18782  0.88435  Biso   1.000  C
  C157     1.0000 0.83976  0.20466  0.02372  Biso   1.000  C
  N12      1.0000 0.85756  0.21913  0.93015  Biso   1.000  N
  C158     1.0000 0.54135  0.56256  0.36181  Biso   1.000  C
  O48      1.0000 0.54251  0.56062  0.54138  Biso   1.000  O
  C159     1.0000 0.55849  0.57620  0.24014  Biso   1.000  C
  C160     1.0000 0.57599  0.58660  0.33625  Biso   1.000  C
  C161     1.0000 0.59271  0.60076  0.23787  Biso   1.000  C
  C162     1.0000 0.59173  0.60463  0.03353  Biso   1.000  C
  C163     1.0000 0.57384  0.59314  0.93541  Biso   1.000  C
  C164     1.0000 0.55783  0.57940  0.03497  Biso   1.000  C
  C165     1.0000 0.60818  0.61972  0.94080  Biso   1.000  C
  C166     1.0000 0.62532  0.63133  0.04162  Biso   1.000  C
  C167     1.0000 0.62641  0.62690  0.24582  Biso   1.000  C
  C168     1.0000 0.61036  0.61186  0.33663  Biso   1.000  C
  C169     1.0000 0.64365  0.63824  0.36958  Biso   1.000  C
  C170     1.0000 0.77337  0.09392  0.56579  Biso   1.000  C
  C171     1.0000 0.75634  0.08292  0.46379  Biso   1.000  C
  C172     1.0000 0.73976  0.06790  0.55598  Biso   1.000  C
  C173     1.0000 0.74044  0.06383  0.76027  Biso   1.000  C
  C174     1.0000 0.75778  0.07591  0.86454  Biso   1.000  C
  C175     1.0000 0.77367  0.09049  0.77083  Biso   1.000  C
  C176     1.0000 0.72422  0.04796  0.84721  Biso   1.000  C
  C177     1.0000 0.70765  0.03585  0.74058  Biso   1.000  C
  C178     1.0000 0.70683  0.04042  0.53640  Biso   1.000  C
  C179     1.0000 0.72262  0.05620  0.45109  Biso   1.000  C
  C180     1.0000 0.69004  0.02860  0.40913  Biso   1.000  C
  H121     1.0000 0.80760  0.11614  0.69543  Biso   1.000  H
  H122     1.0000 0.48759  0.47219  0.66431  Biso   1.000  H
  H123     1.0000 0.50045  0.46076  0.74203  Biso   1.000  H
  H124     1.0000 0.51735  0.49352  0.87077  Biso   1.000  H
  H125     1.0000 0.50699  0.47764  0.06867  Biso   1.000  H
  H126     1.0000 0.81206  0.15079  0.72740  Biso   1.000  H
  H127     1.0000 0.82388  0.16762  0.54022  Biso   1.000  H
  H128     1.0000 0.51903  0.52000  0.09997  Biso   1.000  H
  H129     1.0000 0.50692  0.50333  0.28770  Biso   1.000  H
  H130     1.0000 0.81394  0.17804  0.95555  Biso   1.000  H
  H131     1.0000 0.82411  0.19328  0.75274  Biso   1.000  H
  H132     1.0000 0.84398  0.19986  0.15596  Biso   1.000  H
  H133     1.0000 0.83128  0.21127  0.07256  Biso   1.000  H
  H134     1.0000 0.85719  0.22129  0.78416  Biso   1.000  H
  H135     1.0000 0.57666  0.58384  0.49152  Biso   1.000  H
  H136     1.0000 0.57267  0.59530  0.77963  Biso   1.000  H
  H137     1.0000 0.54473  0.57106  0.94908  Biso   1.000  H
  H138     1.0000 0.60751  0.62304  0.78728  Biso   1.000  H
  H139     1.0000 0.61161  0.60897  0.49021  Biso   1.000  H
  H140     1.0000 0.75599  0.08589  0.30855  Biso   1.000  H
  H141     1.0000 0.75860  0.07351  0.02038  Biso   1.000  H
  H142     1.0000 0.78634  0.09931  0.86085  Biso   1.000  H
  H143     1.0000 0.72462  0.04450  0.00080  Biso   1.000  H
  H144     1.0000 0.72161  0.05927  0.29748  Biso   1.000  H
  O49      1.0000 0.36767  0.01213  0.54087  Biso   1.000  O
  O50      1.0000 0.34555  0.00296  0.30120  Biso   1.000  O
  O51      1.0000 0.35353  0.99366  0.94978  Biso   1.000  O
  Mg13     1.0000 0.32715  0.98428  0.08407  Biso   1.000  Mg
  O52      1.0000 0.29894  0.32128  0.90483  Biso   1.000  O
  O53      1.0000 0.32132  0.33139  0.14082  Biso   1.000  O
  O54      1.0000 0.31311  0.33948  0.49425  Biso   1.000  O
  Mg14     1.0000 0.33939  0.34907  0.36205  Biso   1.000  Mg
  O55      1.0000 0.22275  0.34550  0.93656  Biso   1.000  O
  C181     1.0000 0.22497  0.34876  0.11561  Biso   1.000  C
  N13      1.0000 0.21455  0.35518  0.21718  Biso   1.000  N
  C182     1.0000 0.19963  0.35807  0.12756  Biso   1.000  C
  C183     1.0000 0.18322  0.35331  0.27230  Biso   1.000  C
  C184     1.0000 0.17231  0.33210  0.33648  Biso   1.000  C
  C185     1.0000 0.49006  0.99462  0.15689  Biso   1.000  C
  C186     1.0000 0.47884  0.97331  0.21768  Biso   1.000  C
  C187     1.0000 0.46201  0.96843  0.35706  Biso   1.000  C
  N14      1.0000 0.44754  0.97177  0.26349  Biso   1.000  N
  C188     1.0000 0.43744  0.97879  0.36181  Biso   1.000  C
  O56      1.0000 0.43938  0.98189  0.54138  Biso   1.000  O
  C189     1.0000 0.42380  0.98229  0.24014  Biso   1.000  C
  C190     1.0000 0.41340  0.98939  0.33625  Biso   1.000  C
  C191     1.0000 0.39924  0.99195  0.23787  Biso   1.000  C
  C192     1.0000 0.39537  0.98710  0.03353  Biso   1.000  C
  C193     1.0000 0.40686  0.98070  0.93541  Biso   1.000  C
  C194     1.0000 0.42060  0.97843  0.03497  Biso   1.000  C
  C195     1.0000 0.38028  0.98846  0.94080  Biso   1.000  C
  C196     1.0000 0.36867  0.99399  0.04162  Biso   1.000  C
  C197     1.0000 0.37310  0.99951  0.24582  Biso   1.000  C
  C198     1.0000 0.38814  0.99850  0.33663  Biso   1.000  C
  C199     1.0000 0.36176  0.00541  0.36958  Biso   1.000  C
  C200     1.0000 0.23941  0.34611  0.23246  Biso   1.000  C
  C201     1.0000 0.25041  0.34008  0.13046  Biso   1.000  C
  C202     1.0000 0.26543  0.33853  0.22265  Biso   1.000  C
  C203     1.0000 0.26951  0.34328  0.42693  Biso   1.000  C
  C204     1.0000 0.25742  0.34853  0.53121  Biso   1.000  C
  C205     1.0000 0.24284  0.34984  0.43750  Biso   1.000  C
  C206     1.0000 0.28537  0.34293  0.51387  Biso   1.000  C
  C207     1.0000 0.29748  0.33847  0.40725  Biso   1.000  C
  C208     1.0000 0.29291  0.33307  0.20307  Biso   1.000  C
  C209     1.0000 0.27713  0.33309  0.11775  Biso   1.000  C
  C210     1.0000 0.30473  0.32811  0.07580  Biso   1.000  C
  H145     1.0000 0.21719  0.35813  0.36210  Biso   1.000  H
  H146     1.0000 0.19448  0.34873  0.99764  Biso   1.000  H
  H147     1.0000 0.20591  0.37302  0.07536  Biso   1.000  H
  H148     1.0000 0.17315  0.35717  0.20410  Biso   1.000  H
  H149     1.0000 0.18903  0.36268  0.40201  Biso   1.000  H
  H150     1.0000 0.18254  0.32794  0.39407  Biso   1.000  H
  H151     1.0000 0.49904  0.98959  0.87355  Biso   1.000  H
  H152     1.0000 0.48000  0.99903  0.09997  Biso   1.000  H
  H153     1.0000 0.16333  0.33692  0.62104  Biso   1.000  H
  H154     1.0000 0.48863  0.96923  0.28889  Biso   1.000  H
  H155     1.0000 0.47338  0.96416  0.08607  Biso   1.000  H
  H156     1.0000 0.46681  0.97746  0.48930  Biso   1.000  H
  H157     1.0000 0.45540  0.95334  0.40589  Biso   1.000  H
  H158     1.0000 0.44537  0.96923  0.11749  Biso   1.000  H
  H159     1.0000 0.41616  0.99282  0.49152  Biso   1.000  H
  H160     1.0000 0.40470  0.97737  0.77963  Biso   1.000  H
  H161     1.0000 0.42894  0.97367  0.94908  Biso   1.000  H
  H162     1.0000 0.37696  0.98447  0.78728  Biso   1.000  H
  H163     1.0000 0.39103  0.00264  0.49021  Biso   1.000  H
  H164     1.0000 0.24745  0.33677  0.97522  Biso   1.000  H
  H165     1.0000 0.25983  0.35176  0.68704  Biso   1.000  H
  H166     1.0000 0.23402  0.35370  0.52751  Biso   1.000  H
  H167     1.0000 0.28883  0.34678  0.66747  Biso   1.000  H
  H168     1.0000 0.27406  0.32901  0.96415  Biso   1.000  H
  O57      1.0000 0.32121  0.02221  0.20753  Biso   1.000  O
  O58      1.0000 0.33037  0.00925  0.96786  Biso   1.000  O
  O59      1.0000 0.33968  0.02654  0.61644  Biso   1.000  O
  Mg15     1.0000 0.34906  0.00954  0.75074  Biso   1.000  Mg
  O60      1.0000 0.34538  0.31099  0.23817  Biso   1.000  O
  O61      1.0000 0.33527  0.32326  0.47416  Biso   1.000  O
  O62      1.0000 0.32719  0.30696  0.82758  Biso   1.000  O
  Mg16     1.0000 0.31760  0.32365  0.69538  Biso   1.000  Mg
  O63      1.0000 0.32117  0.21058  0.26989  Biso   1.000  O
  C211     1.0000 0.31791  0.20955  0.44895  Biso   1.000  C
  N15      1.0000 0.31148  0.19270  0.55051  Biso   1.000  N
  C212     1.0000 0.64193  0.84157  0.12756  Biso   1.000  C
  C213     1.0000 0.64669  0.82991  0.27230  Biso   1.000  C
  C214     1.0000 0.33457  0.17354  0.66981  Biso   1.000  C
  C215     1.0000 0.00538  0.49545  0.15689  Biso   1.000  C
  C216     1.0000 0.02669  0.50553  0.21768  Biso   1.000  C
  C217     1.0000 0.03157  0.49358  0.35706  Biso   1.000  C
  N16      1.0000 0.02823  0.47577  0.26349  Biso   1.000  N
  C218     1.0000 0.35454  0.12532  0.02848  Biso   1.000  C
  O64      1.0000 0.35144  0.12415  0.20805  Biso   1.000  O
  C219     1.0000 0.35104  0.10817  0.90680  Biso   1.000  C
  C220     1.0000 0.34394  0.09068  0.00292  Biso   1.000  C
  C221     1.0000 0.34139  0.07396  0.90454  Biso   1.000  C
  C222     1.0000 0.34623  0.07494  0.70020  Biso   1.000  C
  C223     1.0000 0.35263  0.09283  0.60208  Biso   1.000  C
  C224     1.0000 0.35490  0.10884  0.70164  Biso   1.000  C
  C225     1.0000 0.34487  0.05849  0.60747  Biso   1.000  C
  C226     1.0000 0.33934  0.04134  0.70828  Biso   1.000  C
  C227     1.0000 0.33382  0.04025  0.91248  Biso   1.000  C
  C228     1.0000 0.33484  0.05630  0.00330  Biso   1.000  C
  C229     1.0000 0.32792  0.02302  0.03625  Biso   1.000  C
  C230     1.0000 0.32056  0.22663  0.56579  Biso   1.000  C
  C231     1.0000 0.32658  0.24366  0.46379  Biso   1.000  C
  C232     1.0000 0.32814  0.26024  0.55598  Biso   1.000  C
  C233     1.0000 0.32339  0.25956  0.76027  Biso   1.000  C
  C234     1.0000 0.31813  0.24222  0.86454  Biso   1.000  C
  C235     1.0000 0.31682  0.22633  0.77083  Biso   1.000  C
  C236     1.0000 0.32374  0.27578  0.84721  Biso   1.000  C
  C237     1.0000 0.32820  0.29235  0.74058  Biso   1.000  C
  C238     1.0000 0.33359  0.29317  0.53640  Biso   1.000  C
  C239     1.0000 0.33358  0.27738  0.45109  Biso   1.000  C
  C240     1.0000 0.33856  0.30996  0.40913  Biso   1.000  C
  H169     1.0000 0.30854  0.19240  0.69543  Biso   1.000  H
  H170     1.0000 0.65127  0.84575  0.99764  Biso   1.000  H
  H171     1.0000 0.62698  0.83288  0.07536  Biso   1.000  H
  H172     1.0000 0.64283  0.81598  0.20410  Biso   1.000  H
  H173     1.0000 0.63732  0.82634  0.40201  Biso   1.000  H
  H174     1.0000 0.33873  0.18794  0.72740  Biso   1.000  H
  H175     1.0000 0.01041  0.50945  0.87355  Biso   1.000  H
  H176     1.0000 0.33430  0.14764  0.76663  Biso   1.000  H
  H177     1.0000 0.66308  0.82641  0.62104  Biso   1.000  H
  H178     1.0000 0.03077  0.51939  0.28889  Biso   1.000  H
  H179     1.0000 0.03584  0.50922  0.08607  Biso   1.000  H
  H180     1.0000 0.02254  0.48935  0.48930  Biso   1.000  H
  H181     1.0000 0.04666  0.50206  0.40589  Biso   1.000  H
  H182     1.0000 0.03077  0.47614  0.11749  Biso   1.000  H
  H183     1.0000 0.34051  0.09001  0.15819  Biso   1.000  H
  H184     1.0000 0.35596  0.09400  0.44630  Biso   1.000  H
  H185     1.0000 0.35966  0.12193  0.61575  Biso   1.000  H
  H186     1.0000 0.34886  0.05916  0.45395  Biso   1.000  H
  H187     1.0000 0.33069  0.05505  0.15687  Biso   1.000  H
  H188     1.0000 0.32989  0.24401  0.30855  Biso   1.000  H
  H189     1.0000 0.31491  0.24140  0.02038  Biso   1.000  H
  H190     1.0000 0.31297  0.21366  0.86085  Biso   1.000  H
  H191     1.0000 0.31989  0.27538  0.00080  Biso   1.000  H
  H192     1.0000 0.33766  0.27839  0.29748  Biso   1.000  H
  O65      1.0000 0.31113  0.96566  0.87420  Biso   1.000  O
  O66      1.0000 0.32408  0.98779  0.63453  Biso   1.000  O
  O67      1.0000 0.30679  0.97980  0.28311  Biso   1.000  O
  Mg17     1.0000 0.32379  0.00618  0.41740  Biso   1.000  Mg
  O68      1.0000 0.35568  0.36773  0.57150  Biso   1.000  O
  O69      1.0000 0.34340  0.34534  0.80749  Biso   1.000  O
  O70      1.0000 0.35970  0.35355  0.16091  Biso   1.000  O
  Mg18     1.0000 0.34302  0.32728  0.02871  Biso   1.000  Mg
  O71      1.0000 0.45608  0.44392  0.60322  Biso   1.000  O
  C241     1.0000 0.45712  0.44169  0.78228  Biso   1.000  C
  N17      1.0000 0.47397  0.45212  0.88384  Biso   1.000  N
  C242     1.0000 0.15843  0.80037  0.12756  Biso   1.000  C
  C243     1.0000 0.17009  0.81678  0.27230  Biso   1.000  C
  C244     1.0000 0.49312  0.49436  0.00314  Biso   1.000  C
  C245     1.0000 0.50455  0.50994  0.15689  Biso   1.000  C
  C246     1.0000 0.49447  0.52116  0.21768  Biso   1.000  C
  C247     1.0000 0.50642  0.53799  0.35706  Biso   1.000  C
  N18      1.0000 0.52423  0.55246  0.26349  Biso   1.000  N
  C248     1.0000 0.20802  0.89589  0.69515  Biso   1.000  C
  O72      1.0000 0.20918  0.89396  0.87472  Biso   1.000  O
  C249     1.0000 0.22516  0.90954  0.57347  Biso   1.000  C
  C250     1.0000 0.24266  0.91993  0.66958  Biso   1.000  C
  C251     1.0000 0.25938  0.93410  0.57120  Biso   1.000  C
  C252     1.0000 0.25840  0.93796  0.36686  Biso   1.000  C
  C253     1.0000 0.24051  0.92647  0.26875  Biso   1.000  C
  C254     1.0000 0.22450  0.91273  0.36830  Biso   1.000  C
  C255     1.0000 0.27485  0.95305  0.27414  Biso   1.000  C
  C256     1.0000 0.29199  0.96467  0.37495  Biso   1.000  C
  C257     1.0000 0.29308  0.96024  0.57915  Biso   1.000  C
  C258     1.0000 0.27703  0.94520  0.66997  Biso   1.000  C
  C259     1.0000 0.31031  0.97157  0.70291  Biso   1.000  C
  C260     1.0000 0.44003  0.42726  0.89912  Biso   1.000  C
  C261     1.0000 0.42300  0.41625  0.79713  Biso   1.000  C
  C262     1.0000 0.40643  0.40123  0.88931  Biso   1.000  C
  C263     1.0000 0.40710  0.39716  0.09360  Biso   1.000  C
  C264     1.0000 0.42445  0.40925  0.19788  Biso   1.000  C
  C265     1.0000 0.44034  0.42383  0.10416  Biso   1.000  C
  C266     1.0000 0.39089  0.38130  0.18054  Biso   1.000  C
  C267     1.0000 0.37432  0.36919  0.07392  Biso   1.000  C
  C268     1.0000 0.37350  0.37376  0.86973  Biso   1.000  C
  C269     1.0000 0.38929  0.38954  0.78442  Biso   1.000  C
  C270     1.0000 0.35671  0.36193  0.74246  Biso   1.000  C
  H193     1.0000 0.47427  0.44947  0.02876  Biso   1.000  H
  H194     1.0000 0.15425  0.80552  0.99764  Biso   1.000  H
  H195     1.0000 0.16712  0.79409  0.07536  Biso   1.000  H
  H196     1.0000 0.18402  0.82685  0.20410  Biso   1.000  H
  H197     1.0000 0.17366  0.81097  0.40201  Biso   1.000  H
  H198     1.0000 0.47873  0.48412  0.06074  Biso   1.000  H
  H199     1.0000 0.49055  0.50096  0.87355  Biso   1.000  H
  H200     1.0000 0.18570  0.85333  0.43330  Biso   1.000  H
  H201     1.0000 0.17359  0.83667  0.62104  Biso   1.000  H
  H202     1.0000 0.48061  0.51137  0.28889  Biso   1.000  H
  H203     1.0000 0.49078  0.52662  0.08607  Biso   1.000  H
  H204     1.0000 0.51065  0.53319  0.48930  Biso   1.000  H
  H205     1.0000 0.49794  0.54460  0.40589  Biso   1.000  H
  H206     1.0000 0.52386  0.55463  0.11749  Biso   1.000  H
  H207     1.0000 0.24333  0.91717  0.82486  Biso   1.000  H
  H208     1.0000 0.23934  0.92863  0.11297  Biso   1.000  H
  H209     1.0000 0.21140  0.90439  0.28241  Biso   1.000  H
  H210     1.0000 0.27418  0.95637  0.12062  Biso   1.000  H
  H211     1.0000 0.27828  0.94230  0.82354  Biso   1.000  H
  H212     1.0000 0.42266  0.41922  0.64188  Biso   1.000  H
  H213     1.0000 0.42527  0.40684  0.35371  Biso   1.000  H
  H214     1.0000 0.45301  0.43264  0.19418  Biso   1.000  H
  H215     1.0000 0.39128  0.37784  0.33414  Biso   1.000  H
  H216     1.0000 0.38828  0.39261  0.63081  Biso   1.000  H
