# Supplementary material for: In silico design and screening of hypothetical MOF-74 analogs and their experimental synthesis
Source: Chem Sci. 2016 Jun 21;7(9):6263–72. doi: 10.1039/c6sc01477a (PMC6024208; doi:10.1039/c6sc01477a)
Supplement: Supplementary file 1 [file SC-007-C6SC01477A-s001.zip › analogs/22_all_conf_75_0_full_symm.cif]

data_image0
_cell_length_a       60.2319
_cell_length_b       60.2319
_cell_length_c       6.9385
_cell_angle_alpha    90
_cell_angle_beta     90
_cell_angle_gamma    120

_symmetry_space_group_name_H-M    "P 1"
_symmetry_int_tables_number       1

loop_
  _symmetry_equiv_pos_as_xyz
  'x, y, z'

loop_
  _atom_site_label
  _atom_site_occupancy
  _atom_site_fract_x
  _atom_site_fract_y
  _atom_site_fract_z
  _atom_site_thermal_displace_type
  _atom_site_B_iso_or_equiv
  _atom_site_type_symbol
  O1       1.0000 0.95381  0.30499  0.29172  Biso   1.000  O
  O2       1.0000 0.98433  0.31903  0.51820  Biso   1.000  O
  O3       1.0000 0.97157  0.29891  0.88094  Biso   1.000  O
  Mg1      1.0000 0.00673  0.31971  0.75031  Biso   1.000  Mg
  O4       1.0000 0.04621  0.69706  0.75052  Biso   1.000  O
  O5       1.0000 0.01570  0.68110  0.52362  Biso   1.000  O
  O6       1.0000 0.02641  0.70157  0.16497  Biso   1.000  O
  Mg2      1.0000 0.99188  0.67907  0.29350  Biso   1.000  Mg
  O7       1.0000 0.86791  0.19442  0.72647  Biso   1.000  O
  C1       1.0000 0.86932  0.20122  0.89598  Biso   1.000  C
  N1       1.0000 0.88805  0.22538  0.95712  Biso   1.000  N
  C2       1.0000 0.90614  0.24487  0.83584  Biso   1.000  C
  C3       1.0000 0.92997  0.26286  0.91136  Biso   1.000  C
  C4       1.0000 0.94894  0.28264  0.79716  Biso   1.000  C
  C5       1.0000 0.94308  0.28416  0.59892  Biso   1.000  C
  C6       1.0000 0.91851  0.26619  0.52921  Biso   1.000  C
  C7       1.0000 0.90017  0.24679  0.64189  Biso   1.000  C
  C8       1.0000 0.96095  0.30355  0.46261  Biso   1.000  C
  C9       1.0000 0.85041  0.18394  0.04368  Biso   1.000  C
  C10      1.0000 0.85521  0.18528  0.24258  Biso   1.000  C
  C11      1.0000 0.83632  0.16816  0.36792  Biso   1.000  C
  C12      1.0000 0.14569  0.81591  0.96466  Biso   1.000  C
  C13      1.0000 0.14087  0.81447  0.76579  Biso   1.000  C
  C14      1.0000 0.15974  0.83169  0.64056  Biso   1.000  C
  C15      1.0000 0.12667  0.79897  0.11294  Biso   1.000  C
  O8       1.0000 0.12650  0.80682  0.27682  Biso   1.000  O
  N2       1.0000 0.10972  0.77381  0.06032  Biso   1.000  N
  C16      1.0000 0.09201  0.75511  0.18897  Biso   1.000  C
  C17      1.0000 0.06781  0.73707  0.12159  Biso   1.000  C
  C18      1.0000 0.04938  0.71795  0.24293  Biso   1.000  C
  C19      1.0000 0.05608  0.71709  0.43975  Biso   1.000  C
  C20      1.0000 0.08096  0.73539  0.50225  Biso   1.000  C
  C21      1.0000 0.09881  0.75419  0.38247  Biso   1.000  C
  C22      1.0000 0.03878  0.69765  0.57883  Biso   1.000  C
  H1       1.0000 0.88966  0.22906  0.10086  Biso   1.000  H
  H2       1.0000 0.93481  0.26180  0.06094  Biso   1.000  H
  H3       1.0000 0.91428  0.26838  0.38030  Biso   1.000  H
  H4       1.0000 0.88150  0.23327  0.58427  Biso   1.000  H
  H5       1.0000 0.87373  0.19908  0.30386  Biso   1.000  H
  H6       1.0000 0.84036  0.16946  0.52129  Biso   1.000  H
  H7       1.0000 0.12230  0.80065  0.70546  Biso   1.000  H
  H8       1.0000 0.15559  0.83062  0.48739  Biso   1.000  H
  H9       1.0000 0.10853  0.76895  0.91893  Biso   1.000  H
  H10      1.0000 0.06228  0.73751  0.97300  Biso   1.000  H
  H11      1.0000 0.08589  0.73382  0.65056  Biso   1.000  H
  H12      1.0000 0.11780  0.76790  0.43422  Biso   1.000  H
  O9       1.0000 0.01785  0.37952  0.62505  Biso   1.000  O
  O10      1.0000 0.00137  0.34901  0.85154  Biso   1.000  O
  O11      1.0000 0.99401  0.36176  0.21427  Biso   1.000  O
  Mg3      1.0000 0.97964  0.32660  0.08364  Biso   1.000  Mg
  O12      1.0000 0.98419  0.62046  0.41718  Biso   1.000  O
  O13      1.0000 0.99873  0.65097  0.19029  Biso   1.000  O
  O14      1.0000 0.00850  0.64026  0.83163  Biso   1.000  O
  Mg4      1.0000 0.02053  0.67479  0.96016  Biso   1.000  Mg
  O15      1.0000 0.99317  0.46542  0.05980  Biso   1.000  O
  C23      1.0000 0.99857  0.46402  0.22931  Biso   1.000  C
  N3       1.0000 0.00400  0.44529  0.29045  Biso   1.000  N
  C24      1.0000 0.00540  0.42719  0.16917  Biso   1.000  C
  C25      1.0000 0.99955  0.40336  0.24470  Biso   1.000  C
  C26      1.0000 0.00037  0.38440  0.13050  Biso   1.000  C
  C27      1.0000 0.00774  0.39025  0.93225  Biso   1.000  C
  C28      1.0000 0.01435  0.41483  0.86254  Biso   1.000  C
  C29      1.0000 0.01328  0.43316  0.97523  Biso   1.000  C
  C30      1.0000 0.00927  0.37238  0.79594  Biso   1.000  C
  C31      1.0000 0.00020  0.48293  0.37701  Biso   1.000  C
  C32      1.0000 0.99674  0.47812  0.57591  Biso   1.000  C
  C33      1.0000 0.33185  0.16368  0.36792  Biso   1.000  C
  C34      1.0000 0.00355  0.52098  0.63132  Biso   1.000  C
  C35      1.0000 0.00693  0.52580  0.43246  Biso   1.000  C
  C36      1.0000 0.67196  0.84026  0.64056  Biso   1.000  C
  C37      1.0000 0.00563  0.54000  0.77961  Biso   1.000  C
  O16      1.0000 0.01365  0.54016  0.94348  Biso   1.000  O
  N4       1.0000 0.99743  0.55695  0.72698  Biso   1.000  N
  C38      1.0000 0.99644  0.57466  0.85563  Biso   1.000  C
  C39      1.0000 0.00259  0.59886  0.78825  Biso   1.000  C
  C40      1.0000 0.00190  0.61728  0.90959  Biso   1.000  C
  C41      1.0000 0.99434  0.61059  0.10642  Biso   1.000  C
  C42      1.0000 0.98776  0.58571  0.16892  Biso   1.000  C
  C43      1.0000 0.98872  0.56786  0.04914  Biso   1.000  C
  C44      1.0000 0.99220  0.62788  0.24550  Biso   1.000  C
  H13      1.0000 0.00606  0.44367  0.43419  Biso   1.000  H
  H14      1.0000 0.99366  0.39853  0.39427  Biso   1.000  H
  H15      1.0000 0.02077  0.41906  0.71363  Biso   1.000  H
  H16      1.0000 0.01844  0.45184  0.91761  Biso   1.000  H
  H17      1.0000 0.99202  0.45961  0.63720  Biso   1.000  H
  H18      1.0000 0.32910  0.15964  0.52129  Biso   1.000  H
  H19      1.0000 0.01169  0.54437  0.37212  Biso   1.000  H
  H20      1.0000 0.67503  0.84441  0.48739  Biso   1.000  H
  H21      1.0000 0.99375  0.55814  0.58559  Biso   1.000  H
  H22      1.0000 0.00857  0.60439  0.63967  Biso   1.000  H
  H23      1.0000 0.98126  0.58077  0.31723  Biso   1.000  H
  H24      1.0000 0.98344  0.54887  0.10089  Biso   1.000  H
  O17      1.0000 0.02834  0.31549  0.95839  Biso   1.000  O
  O18      1.0000 0.01431  0.33197  0.18487  Biso   1.000  O
  O19      1.0000 0.03442  0.33932  0.54760  Biso   1.000  O
  Mg5      1.0000 0.01362  0.35369  0.41697  Biso   1.000  Mg
  O20      1.0000 0.96961  0.68248  0.08385  Biso   1.000  O
  O21      1.0000 0.98557  0.66793  0.85695  Biso   1.000  O
  O22      1.0000 0.96510  0.65817  0.49830  Biso   1.000  O
  Mg6      1.0000 0.98759  0.64614  0.62683  Biso   1.000  Mg
  O23      1.0000 0.13891  0.34016  0.39313  Biso   1.000  O
  C45      1.0000 0.13211  0.33476  0.56264  Biso   1.000  C
  N5       1.0000 0.10795  0.32933  0.62378  Biso   1.000  N
  C46      1.0000 0.08846  0.32793  0.50251  Biso   1.000  C
  C47      1.0000 0.07048  0.33378  0.57803  Biso   1.000  C
  C48      1.0000 0.05069  0.33296  0.46383  Biso   1.000  C
  C49      1.0000 0.04917  0.32559  0.26559  Biso   1.000  C
  C50      1.0000 0.06714  0.31898  0.19588  Biso   1.000  C
  C51      1.0000 0.08655  0.32005  0.30856  Biso   1.000  C
  C52      1.0000 0.02978  0.32406  0.12928  Biso   1.000  C
  C53      1.0000 0.14939  0.33313  0.71035  Biso   1.000  C
  C54      1.0000 0.14805  0.33660  0.90924  Biso   1.000  C
  C55      1.0000 0.83184  0.66815  0.36792  Biso   1.000  C
  C56      1.0000 0.85076  0.66312  0.29799  Biso   1.000  C
  C57      1.0000 0.85220  0.65973  0.09913  Biso   1.000  C
  C58      1.0000 0.16831  0.32804  0.64056  Biso   1.000  C
  C59      1.0000 0.86769  0.66103  0.44627  Biso   1.000  C
  O24      1.0000 0.85985  0.65302  0.61015  Biso   1.000  O
  N6       1.0000 0.89286  0.66924  0.39365  Biso   1.000  N
  C60      1.0000 0.91155  0.67023  0.52230  Biso   1.000  C
  C61      1.0000 0.92960  0.66407  0.45492  Biso   1.000  C
  C62      1.0000 0.94872  0.66477  0.57626  Biso   1.000  C
  C63      1.0000 0.94958  0.67232  0.77308  Biso   1.000  C
  C64      1.0000 0.93128  0.67890  0.83559  Biso   1.000  C
  C65      1.0000 0.91247  0.67795  0.71581  Biso   1.000  C
  C66      1.0000 0.96901  0.67446  0.91217  Biso   1.000  C
  H25      1.0000 0.10428  0.32727  0.76753  Biso   1.000  H
  H26      1.0000 0.07153  0.33967  0.72760  Biso   1.000  H
  H27      1.0000 0.06495  0.31256  0.04696  Biso   1.000  H
  H28      1.0000 0.10006  0.31489  0.25094  Biso   1.000  H
  H29      1.0000 0.13425  0.34131  0.97053  Biso   1.000  H
  H30      1.0000 0.83054  0.67090  0.52129  Biso   1.000  H
  H31      1.0000 0.86602  0.65498  0.03879  Biso   1.000  H
  H32      1.0000 0.16938  0.32497  0.48739  Biso   1.000  H
  H33      1.0000 0.89772  0.67291  0.25226  Biso   1.000  H
  H34      1.0000 0.92915  0.65809  0.30634  Biso   1.000  H
  H35      1.0000 0.93284  0.68541  0.98390  Biso   1.000  H
  H36      1.0000 0.89877  0.68323  0.76755  Biso   1.000  H
  O25      1.0000 0.62048  0.63832  0.62505  Biso   1.000  O
  O26      1.0000 0.65099  0.65236  0.85154  Biso   1.000  O
  O27      1.0000 0.63824  0.63225  0.21427  Biso   1.000  O
  Mg7      1.0000 0.67340  0.65304  0.08364  Biso   1.000  Mg
  O28      1.0000 0.71287  0.03039  0.08385  Biso   1.000  O
  O29      1.0000 0.68237  0.01443  0.85695  Biso   1.000  O
  O30      1.0000 0.69307  0.03490  0.49830  Biso   1.000  O
  Mg8      1.0000 0.65854  0.01241  0.62683  Biso   1.000  Mg
  O31      1.0000 0.53458  0.52775  0.05980  Biso   1.000  O
  C67      1.0000 0.53598  0.53455  0.22931  Biso   1.000  C
  N7       1.0000 0.55471  0.55871  0.29045  Biso   1.000  N
  C68      1.0000 0.57281  0.57821  0.16917  Biso   1.000  C
  C69      1.0000 0.59664  0.59619  0.24470  Biso   1.000  C
  C70      1.0000 0.61560  0.61598  0.13050  Biso   1.000  C
  C71      1.0000 0.60975  0.61749  0.93225  Biso   1.000  C
  C72      1.0000 0.58517  0.59953  0.86254  Biso   1.000  C
  C73      1.0000 0.56684  0.58012  0.97523  Biso   1.000  C
  C74      1.0000 0.62762  0.63689  0.79594  Biso   1.000  C
  C75      1.0000 0.51707  0.51728  0.37701  Biso   1.000  C
  C76      1.0000 0.52188  0.51861  0.57591  Biso   1.000  C
  C77      1.0000 0.50298  0.50150  0.70125  Biso   1.000  C
  C78      1.0000 0.81236  0.14924  0.29799  Biso   1.000  C
  C79      1.0000 0.80754  0.14780  0.09913  Biso   1.000  C
  C80      1.0000 0.82640  0.16503  0.97389  Biso   1.000  C
  C81      1.0000 0.79334  0.13230  0.44627  Biso   1.000  C
  O32      1.0000 0.79317  0.14015  0.61015  Biso   1.000  O
  N8       1.0000 0.77638  0.10714  0.39365  Biso   1.000  N
  C82      1.0000 0.75868  0.08845  0.52230  Biso   1.000  C
  C83      1.0000 0.73447  0.07040  0.45492  Biso   1.000  C
  C84      1.0000 0.71605  0.05128  0.57626  Biso   1.000  C
  C85      1.0000 0.72274  0.05042  0.77308  Biso   1.000  C
  C86      1.0000 0.74762  0.06872  0.83559  Biso   1.000  C
  C87      1.0000 0.76547  0.08752  0.71581  Biso   1.000  C
  C88      1.0000 0.70545  0.03099  0.91217  Biso   1.000  C
  H37      1.0000 0.55633  0.56239  0.43419  Biso   1.000  H
  H38      1.0000 0.60147  0.59514  0.39427  Biso   1.000  H
  H39      1.0000 0.58094  0.60172  0.71363  Biso   1.000  H
  H40      1.0000 0.54816  0.56660  0.91761  Biso   1.000  H
  H41      1.0000 0.54039  0.53241  0.63720  Biso   1.000  H
  H42      1.0000 0.50703  0.50279  0.85462  Biso   1.000  H
  H43      1.0000 0.78896  0.13398  0.03879  Biso   1.000  H
  H44      1.0000 0.82225  0.16395  0.82072  Biso   1.000  H
  H45      1.0000 0.77520  0.10228  0.25226  Biso   1.000  H
  H46      1.0000 0.72894  0.07085  0.30634  Biso   1.000  H
  H47      1.0000 0.75256  0.06715  0.98390  Biso   1.000  H
  H48      1.0000 0.78446  0.10123  0.76755  Biso   1.000  H
  O33      1.0000 0.68451  0.71286  0.95838  Biso   1.000  O
  O34      1.0000 0.66803  0.68234  0.18487  Biso   1.000  O
  O35      1.0000 0.66068  0.69510  0.54760  Biso   1.000  O
  Mg9      1.0000 0.64631  0.65993  0.41697  Biso   1.000  Mg
  O36      1.0000 0.65085  0.95379  0.75051  Biso   1.000  O
  O37      1.0000 0.66540  0.98430  0.52362  Biso   1.000  O
  O38      1.0000 0.67516  0.97359  0.16497  Biso   1.000  O
  Mg10     1.0000 0.68720  0.00812  0.29350  Biso   1.000  Mg
  O39      1.0000 0.65984  0.79875  0.39313  Biso   1.000  O
  C89      1.0000 0.66524  0.79735  0.56264  Biso   1.000  C
  N9       1.0000 0.67067  0.77862  0.62378  Biso   1.000  N
  C90      1.0000 0.67206  0.76052  0.50251  Biso   1.000  C
  C91      1.0000 0.66622  0.73670  0.57803  Biso   1.000  C
  C92      1.0000 0.66704  0.71773  0.46383  Biso   1.000  C
  C93      1.0000 0.67441  0.72359  0.26559  Biso   1.000  C
  C94      1.0000 0.68102  0.74816  0.19588  Biso   1.000  C
  C95      1.0000 0.67995  0.76650  0.30856  Biso   1.000  C
  C96      1.0000 0.67594  0.70572  0.12928  Biso   1.000  C
  C97      1.0000 0.66687  0.81626  0.71035  Biso   1.000  C
  C98      1.0000 0.66340  0.81146  0.90924  Biso   1.000  C
  C99      1.0000 0.99851  0.49702  0.70125  Biso   1.000  C
  C100     1.0000 0.67022  0.85431  0.96466  Biso   1.000  C
  C101     1.0000 0.67360  0.85913  0.76579  Biso   1.000  C
  C102     1.0000 0.33862  0.17359  0.97389  Biso   1.000  C
  C103     1.0000 0.67230  0.87333  0.11294  Biso   1.000  C
  O40      1.0000 0.68031  0.87349  0.27682  Biso   1.000  O
  N10      1.0000 0.66409  0.89028  0.06032  Biso   1.000  N
  C104     1.0000 0.66310  0.90799  0.18897  Biso   1.000  C
  C105     1.0000 0.66926  0.93219  0.12159  Biso   1.000  C
  C106     1.0000 0.66857  0.95062  0.24293  Biso   1.000  C
  C107     1.0000 0.66101  0.94392  0.43975  Biso   1.000  C
  C108     1.0000 0.65443  0.91904  0.50225  Biso   1.000  C
  C109     1.0000 0.65539  0.90119  0.38247  Biso   1.000  C
  C110     1.0000 0.65887  0.96122  0.57883  Biso   1.000  C
  H49      1.0000 0.67272  0.77700  0.76753  Biso   1.000  H
  H50      1.0000 0.66033  0.73186  0.72760  Biso   1.000  H
  H51      1.0000 0.68744  0.75239  0.04696  Biso   1.000  H
  H52      1.0000 0.68511  0.78517  0.25094  Biso   1.000  H
  H53      1.0000 0.65869  0.79294  0.97053  Biso   1.000  H
  H54      1.0000 0.99576  0.49297  0.85462  Biso   1.000  H
  H55      1.0000 0.67835  0.87770  0.70546  Biso   1.000  H
  H56      1.0000 0.34170  0.17774  0.82072  Biso   1.000  H
  H57      1.0000 0.66042  0.89147  0.91893  Biso   1.000  H
  H58      1.0000 0.67524  0.93772  0.97300  Biso   1.000  H
  H59      1.0000 0.64793  0.91411  0.65056  Biso   1.000  H
  H60      1.0000 0.65010  0.88220  0.43422  Biso   1.000  H
  O41      1.0000 0.69501  0.64882  0.29172  Biso   1.000  O
  O42      1.0000 0.68097  0.66530  0.51820  Biso   1.000  O
  O43      1.0000 0.70109  0.67266  0.88093  Biso   1.000  O
  Mg11     1.0000 0.68029  0.68703  0.75031  Biso   1.000  Mg
  O44      1.0000 0.63627  0.01581  0.41718  Biso   1.000  O
  O45      1.0000 0.65224  0.00127  0.19029  Biso   1.000  O
  O46      1.0000 0.63176  0.99150  0.83163  Biso   1.000  O
  Mg12     1.0000 0.65426  0.97947  0.96016  Biso   1.000  Mg
  O47      1.0000 0.80558  0.67350  0.72647  Biso   1.000  O
  C111     1.0000 0.79878  0.66810  0.89598  Biso   1.000  C
  N11      1.0000 0.77462  0.66267  0.95712  Biso   1.000  N
  C112     1.0000 0.75513  0.66127  0.83584  Biso   1.000  C
  C113     1.0000 0.73714  0.66711  0.91136  Biso   1.000  C
  C114     1.0000 0.71736  0.66629  0.79716  Biso   1.000  C
  C115     1.0000 0.71584  0.65892  0.59892  Biso   1.000  C
  C116     1.0000 0.73381  0.65231  0.52921  Biso   1.000  C
  C117     1.0000 0.75321  0.65338  0.64189  Biso   1.000  C
  C118     1.0000 0.69645  0.65739  0.46261  Biso   1.000  C
  C119     1.0000 0.81606  0.66646  0.04368  Biso   1.000  C
  C120     1.0000 0.81472  0.66993  0.24258  Biso   1.000  C
  C121     1.0000 0.49850  0.00149  0.70125  Biso   1.000  C
  C122     1.0000 0.51743  0.99645  0.63132  Biso   1.000  C
  C123     1.0000 0.51886  0.99307  0.43246  Biso   1.000  C
  C124     1.0000 0.83497  0.66138  0.97389  Biso   1.000  C
  C125     1.0000 0.53436  0.99437  0.77961  Biso   1.000  C
  O48      1.0000 0.52651  0.98635  0.94348  Biso   1.000  O
  N12      1.0000 0.55952  0.00257  0.72698  Biso   1.000  N
  C126     1.0000 0.57822  0.00356  0.85563  Biso   1.000  C
  C127     1.0000 0.59626  0.99740  0.78825  Biso   1.000  C
  C128     1.0000 0.61538  0.99810  0.90959  Biso   1.000  C
  C129     1.0000 0.61625  0.00566  0.10641  Biso   1.000  C
  C130     1.0000 0.59794  0.01224  0.16892  Biso   1.000  C
  C131     1.0000 0.57914  0.01128  0.04914  Biso   1.000  C
  C132     1.0000 0.63568  0.00780  0.24550  Biso   1.000  C
  H61      1.0000 0.77094  0.66061  0.10086  Biso   1.000  H
  H62      1.0000 0.73819  0.67300  0.06094  Biso   1.000  H
  H63      1.0000 0.73162  0.64589  0.38030  Biso   1.000  H
  H64      1.0000 0.76673  0.64822  0.58427  Biso   1.000  H
  H65      1.0000 0.80092  0.67465  0.30386  Biso   1.000  H
  H66      1.0000 0.49721  0.00424  0.85462  Biso   1.000  H
  H67      1.0000 0.53268  0.98831  0.37212  Biso   1.000  H
  H68      1.0000 0.83605  0.65830  0.82072  Biso   1.000  H
  H69      1.0000 0.56438  0.00625  0.58559  Biso   1.000  H
  H70      1.0000 0.59582  0.99143  0.63967  Biso   1.000  H
  H71      1.0000 0.59951  0.01874  0.31723  Biso   1.000  H
  H72      1.0000 0.56543  0.01656  0.10089  Biso   1.000  H
  O49      1.0000 0.28714  0.97166  0.95839  Biso   1.000  O
  O50      1.0000 0.31766  0.98569  0.18487  Biso   1.000  O
  O51      1.0000 0.30490  0.96558  0.54760  Biso   1.000  O
  Mg13     1.0000 0.34007  0.98638  0.41697  Biso   1.000  Mg
  O52      1.0000 0.37954  0.36373  0.41718  Biso   1.000  O
  O53      1.0000 0.34903  0.34776  0.19029  Biso   1.000  O
  O54      1.0000 0.35974  0.36824  0.83163  Biso   1.000  O
  Mg14     1.0000 0.32521  0.34574  0.96016  Biso   1.000  Mg
  O55      1.0000 0.20125  0.86108  0.39313  Biso   1.000  O
  C133     1.0000 0.20265  0.86788  0.56264  Biso   1.000  C
  N13      1.0000 0.22138  0.89205  0.62378  Biso   1.000  N
  C134     1.0000 0.23948  0.91154  0.50251  Biso   1.000  C
  C135     1.0000 0.26330  0.92952  0.57803  Biso   1.000  C
  C136     1.0000 0.28227  0.94931  0.46383  Biso   1.000  C
  C137     1.0000 0.27641  0.95082  0.26559  Biso   1.000  C
  C138     1.0000 0.25184  0.93286  0.19588  Biso   1.000  C
  C139     1.0000 0.23350  0.91345  0.30856  Biso   1.000  C
  C140     1.0000 0.29428  0.97022  0.12928  Biso   1.000  C
  C141     1.0000 0.18374  0.85061  0.71035  Biso   1.000  C
  C142     1.0000 0.18854  0.85195  0.90924  Biso   1.000  C
  C143     1.0000 0.16965  0.83483  0.03459  Biso   1.000  C
  C144     1.0000 0.47902  0.48257  0.63132  Biso   1.000  C
  C145     1.0000 0.47420  0.48114  0.43246  Biso   1.000  C
  C146     1.0000 0.49307  0.49836  0.30722  Biso   1.000  C
  C147     1.0000 0.46000  0.46564  0.77961  Biso   1.000  C
  O56      1.0000 0.45984  0.47348  0.94348  Biso   1.000  O
  N14      1.0000 0.44305  0.44048  0.72698  Biso   1.000  N
  C148     1.0000 0.42534  0.42178  0.85563  Biso   1.000  C
  C149     1.0000 0.40114  0.40374  0.78825  Biso   1.000  C
  C150     1.0000 0.38272  0.38462  0.90959  Biso   1.000  C
  C151     1.0000 0.38941  0.38375  0.10642  Biso   1.000  C
  C152     1.0000 0.41429  0.40205  0.16892  Biso   1.000  C
  C153     1.0000 0.43214  0.42086  0.04914  Biso   1.000  C
  C154     1.0000 0.37212  0.36432  0.24550  Biso   1.000  C
  H73      1.0000 0.22300  0.89572  0.76753  Biso   1.000  H
  H74      1.0000 0.26814  0.92847  0.72760  Biso   1.000  H
  H75      1.0000 0.24761  0.93505  0.04696  Biso   1.000  H
  H76      1.0000 0.21483  0.89994  0.25094  Biso   1.000  H
  H77      1.0000 0.20706  0.86575  0.97053  Biso   1.000  H
  H78      1.0000 0.17370  0.83613  0.18796  Biso   1.000  H
  H79      1.0000 0.45563  0.46732  0.37212  Biso   1.000  H
  H80      1.0000 0.48892  0.49729  0.15405  Biso   1.000  H
  H81      1.0000 0.44186  0.43562  0.58559  Biso   1.000  H
  H82      1.0000 0.39561  0.40418  0.63967  Biso   1.000  H
  H83      1.0000 0.41923  0.40049  0.31723  Biso   1.000  H
  H84      1.0000 0.45113  0.43457  0.10089  Biso   1.000  H
  O57      1.0000 0.35118  0.04619  0.29172  Biso   1.000  O
  O58      1.0000 0.33470  0.01567  0.51820  Biso   1.000  O
  O59      1.0000 0.32734  0.02843  0.88093  Biso   1.000  O
  Mg15     1.0000 0.31297  0.99327  0.75031  Biso   1.000  Mg
  O60      1.0000 0.31752  0.28713  0.08385  Biso   1.000  O
  O61      1.0000 0.33207  0.31763  0.85695  Biso   1.000  O
  O62      1.0000 0.34183  0.30693  0.49830  Biso   1.000  O
  Mg16     1.0000 0.35386  0.34146  0.62683  Biso   1.000  Mg
  O63      1.0000 0.32650  0.13209  0.72647  Biso   1.000  O
  C155     1.0000 0.33190  0.13068  0.89597  Biso   1.000  C
  N15      1.0000 0.33733  0.11195  0.95711  Biso   1.000  N
  C156     1.0000 0.33873  0.09386  0.83584  Biso   1.000  C
  C157     1.0000 0.33289  0.07003  0.91136  Biso   1.000  C
  C158     1.0000 0.33370  0.05106  0.79716  Biso   1.000  C
  C159     1.0000 0.34108  0.05692  0.59892  Biso   1.000  C
  C160     1.0000 0.34769  0.08149  0.52921  Biso   1.000  C
  C161     1.0000 0.34662  0.09983  0.64189  Biso   1.000  C
  C162     1.0000 0.34260  0.03905  0.46261  Biso   1.000  C
  C163     1.0000 0.33354  0.14959  0.04368  Biso   1.000  C
  C164     1.0000 0.33007  0.14479  0.24258  Biso   1.000  C
  C165     1.0000 0.66518  0.83035  0.03459  Biso   1.000  C
  C166     1.0000 0.33688  0.18764  0.29799  Biso   1.000  C
  C167     1.0000 0.34027  0.19246  0.09913  Biso   1.000  C
  C168     1.0000 0.00529  0.50693  0.30722  Biso   1.000  C
  C169     1.0000 0.33897  0.20666  0.44627  Biso   1.000  C
  O64      1.0000 0.34698  0.20683  0.61015  Biso   1.000  O
  N16      1.0000 0.33076  0.22362  0.39365  Biso   1.000  N
  C170     1.0000 0.32977  0.24132  0.52230  Biso   1.000  C
  C171     1.0000 0.33593  0.26553  0.45492  Biso   1.000  C
  C172     1.0000 0.33523  0.28395  0.57626  Biso   1.000  C
  C173     1.0000 0.32768  0.27726  0.77308  Biso   1.000  C
  C174     1.0000 0.32110  0.25238  0.83558  Biso   1.000  C
  C175     1.0000 0.32205  0.23453  0.71580  Biso   1.000  C
  C176     1.0000 0.32554  0.29455  0.91217  Biso   1.000  C
  H85      1.0000 0.33939  0.11034  0.10086  Biso   1.000  H
  H86      1.0000 0.32700  0.06519  0.06094  Biso   1.000  H
  H87      1.0000 0.35411  0.08572  0.38030  Biso   1.000  H
  H88      1.0000 0.35178  0.11850  0.58427  Biso   1.000  H
  H89      1.0000 0.32535  0.12627  0.30386  Biso   1.000  H
  H90      1.0000 0.66243  0.82630  0.18796  Biso   1.000  H
  H91      1.0000 0.34502  0.21104  0.03879  Biso   1.000  H
  H92      1.0000 0.00836  0.51108  0.15405  Biso   1.000  H
  H93      1.0000 0.32709  0.22480  0.25226  Biso   1.000  H
  H94      1.0000 0.34190  0.27106  0.30634  Biso   1.000  H
  H95      1.0000 0.31459  0.24744  0.98390  Biso   1.000  H
  H96      1.0000 0.31677  0.21554  0.76755  Biso   1.000  H
  O65      1.0000 0.36168  0.98215  0.62505  Biso   1.000  O
  O66      1.0000 0.34764  0.99863  0.85154  Biso   1.000  O
  O67      1.0000 0.36775  0.00599  0.21427  Biso   1.000  O
  Mg17     1.0000 0.34696  0.02036  0.08364  Biso   1.000  Mg
  O68      1.0000 0.30294  0.34915  0.75052  Biso   1.000  O
  O69      1.0000 0.31890  0.33460  0.52362  Biso   1.000  O
  O70      1.0000 0.29843  0.32484  0.16497  Biso   1.000  O
  Mg18     1.0000 0.32093  0.31280  0.29350  Biso   1.000  Mg
  O71      1.0000 0.47225  0.00683  0.05980  Biso   1.000  O
  C177     1.0000 0.46545  0.00143  0.22931  Biso   1.000  C
  N17      1.0000 0.44129  0.99600  0.29045  Biso   1.000  N
  C178     1.0000 0.42179  0.99460  0.16917  Biso   1.000  C
  C179     1.0000 0.40381  0.00045  0.24470  Biso   1.000  C
  C180     1.0000 0.38402  0.99963  0.13050  Biso   1.000  C
  C181     1.0000 0.38251  0.99225  0.93225  Biso   1.000  C
  C182     1.0000 0.40047  0.98564  0.86254  Biso   1.000  C
  C183     1.0000 0.41988  0.98672  0.97523  Biso   1.000  C
  C184     1.0000 0.36311  0.99073  0.79594  Biso   1.000  C
  C185     1.0000 0.48272  0.99980  0.37701  Biso   1.000  C
  C186     1.0000 0.48139  0.00326  0.57591  Biso   1.000  C
  C187     1.0000 0.16517  0.33482  0.03459  Biso   1.000  C
  C188     1.0000 0.18409  0.32978  0.96466  Biso   1.000  C
  C189     1.0000 0.18553  0.32640  0.76579  Biso   1.000  C
  C190     1.0000 0.50164  0.99471  0.30722  Biso   1.000  C
  C191     1.0000 0.20103  0.32770  0.11294  Biso   1.000  C
  O72      1.0000 0.19318  0.31969  0.27682  Biso   1.000  O
  N18      1.0000 0.22619  0.33591  0.06032  Biso   1.000  N
  C192     1.0000 0.24489  0.33690  0.18897  Biso   1.000  C
  C193     1.0000 0.26293  0.33074  0.12159  Biso   1.000  C
  C194     1.0000 0.28205  0.33143  0.24293  Biso   1.000  C
  C195     1.0000 0.28291  0.33899  0.43975  Biso   1.000  C
  C196     1.0000 0.26461  0.34557  0.50225  Biso   1.000  C
  C197     1.0000 0.24581  0.34461  0.38247  Biso   1.000  C
  C198     1.0000 0.30234  0.34113  0.57883  Biso   1.000  C
  H97      1.0000 0.43761  0.99394  0.43419  Biso   1.000  H
  H98      1.0000 0.40486  0.00634  0.39427  Biso   1.000  H
  H99      1.0000 0.39828  0.97922  0.71363  Biso   1.000  H
  H100     1.0000 0.43340  0.98156  0.91761  Biso   1.000  H
  H101     1.0000 0.46759  0.00798  0.63720  Biso   1.000  H
  H102     1.0000 0.16387  0.33757  0.18796  Biso   1.000  H
  H103     1.0000 0.19935  0.32165  0.70546  Biso   1.000  H
  H104     1.0000 0.50271  0.99163  0.15405  Biso   1.000  H
  H105     1.0000 0.23105  0.33958  0.91893  Biso   1.000  H
  H106     1.0000 0.26249  0.32476  0.97300  Biso   1.000  H
  H107     1.0000 0.26618  0.35207  0.65056  Biso   1.000  H
  H108     1.0000 0.23210  0.34990  0.43422  Biso   1.000  H
