# Supplementary material for: In silico design and screening of hypothetical MOF-74 analogs and their experimental synthesis
Source: Chem Sci. 2016 Jun 21;7(9):6263–72. doi: 10.1039/c6sc01477a (PMC6024208; doi:10.1039/c6sc01477a)
Supplement: Supplementary file 1 [file SC-007-C6SC01477A-s001.zip › analogs/218_all_conf_2770_0_full_symm.cssr]

				55.3116  55.3116  7.018
		90  90  120  SPGR =  1 P 1		 OPT = 1
522   0 
0 image0	: image0
 1 Mof_Ob 0.953890 0.296570 0.578070  0  0  0  0  0  0  0  0  -0.763980
 2 Mof_Oa 0.984180 0.318450 0.816160  0  0  0  0  0  0  0  0  -0.913920
 3 Mof_Oc 0.973920 0.293420 0.161450  0  0  0  0  0  0  0  0  -0.937230
 4 Mof_Mg 0.011930 0.322310 0.032450  0  0  0  0  0  0  0  0  1.642230
 5 Mof_Ob_a 0.048560 0.701410 0.776040  0  0  0  0  0  0  0  0  -0.743890
 6 Mof_Oa_a 0.017420 0.680980 0.539410  0  0  0  0  0  0  0  0  -0.922710
 7 Mof_Oc_a 0.027960 0.704880 0.193460  0  0  0  0  0  0  0  0  -0.928510
 8 Mof_Mg_a 0.990170 0.678320 0.321260  0  0  0  0  0  0  0  0  1.633290
 9 O 0.885700 0.215480 0.455150  0  0  0  0  0  0  0  0  -0.514980
 10 C 0.882770 0.195740 0.358650  0  0  0  0  0  0  0  0  0.846730
 11 N 0.865570 0.167870 0.412360  0  0  0  0  0  0  0  0  -0.713480
 12 C_a 0.850630 0.161730 0.593450  0  0  0  0  0  0  0  0  0.317210
 13 N_a 0.154220 0.808690 0.240050  0  0  0  0  0  0  0  0  -0.498650
 14 C_b 0.136840 0.816980 0.158870  0  0  0  0  0  0  0  0  0.675330
 15 O_a 0.144480 0.840900 0.106660  0  0  0  0  0  0  0  0  -0.503100
 16 N_b 0.108990 0.795220 0.133540  0  0  0  0  0  0  0  0  -0.667060
 17 C_c 0.093000 0.771610 0.247770  0  0  0  0  0  0  0  0  0.467850
 18 Mof_Cd 0.068910 0.749100 0.170130  0  0  0  0  0  0  0  0  -0.494420
 19 Mof_Cc 0.050870 0.725470 0.278960  0  0  0  0  0  0  0  0  0.534880
 20 Mof_Cb 0.057910 0.724580 0.474830  0  0  0  0  0  0  0  0  -0.353890
 21 C_d 0.082520 0.747350 0.548400  0  0  0  0  0  0  0  0  -0.071060
 22 C_e 0.099940 0.770530 0.440400  0  0  0  0  0  0  0  0  -0.356300
 23 Mof_Ca 0.040790 0.701360 0.604280  0  0  0  0  0  0  0  0  0.831350
 24 C_f 0.863060 0.151580 0.748750  0  0  0  0  0  0  0  0  -0.404680
 25 C_g 0.861170 0.123290 0.714430  0  0  0  0  0  0  0  0  0.137260
 26 C_h 0.874750 0.115700 0.877610  0  0  0  0  0  0  0  0  -0.159450
 27 C_i 0.872580 0.087000 0.856500  0  0  0  0  0  0  0  0  0.006500
 28 C_j 0.888230 0.084690 0.682920  0  0  0  0  0  0  0  0  -0.292830
 29 N_c 0.895920 0.198520 0.183730  0  0  0  0  0  0  0  0  -0.757450
 30 C_k 0.912360 0.224470 0.089100  0  0  0  0  0  0  0  0  0.503230
 31 Mof_Cd_a 0.934700 0.247470 0.176870  0  0  0  0  0  0  0  0  -0.503750
 32 Mof_Cc_a 0.951990 0.272130 0.072750  0  0  0  0  0  0  0  0  0.588780
 33 Mof_Cb_a 0.945710 0.273000 0.875380  0  0  0  0  0  0  0  0  -0.417200
 34 C_l 0.922670 0.249680 0.793080  0  0  0  0  0  0  0  0  -0.054970
 35 C_m 0.906160 0.225770 0.896540  0  0  0  0  0  0  0  0  -0.378300
 36 Mof_Ca_a 0.961800 0.297060 0.749450  0  0  0  0  0  0  0  0  0.869880
 37 H 0.869650 0.153330 0.356880  0  0  0  0  0  0  0  0  0.349660
 38 H_a 0.852720 0.181790 0.635820  0  0  0  0  0  0  0  0  0.134650
 39 H_b 0.814190 0.121290 0.579830  0  0  0  0  0  0  0  0  0.297390
 40 H_c 0.098400 0.800730 0.041300  0  0  0  0  0  0  0  0  0.364600
 41 Mof_H 0.063480 0.749370 0.021340  0  0  0  0  0  0  0  0  0.211060
 42 H_d 0.087300 0.746330 0.697570  0  0  0  0  0  0  0  0  0.156140
 43 H_e 0.118100 0.788120 0.504110  0  0  0  0  0  0  0  0  0.171350
 44 H_f 0.852470 0.150780 0.883610  0  0  0  0  0  0  0  0  0.103140
 45 H_g 0.885130 0.167730 0.764220  0  0  0  0  0  0  0  0  0.124610
 46 H_h 0.871410 0.123730 0.579070  0  0  0  0  0  0  0  0  0.025600
 47 H_i 0.839280 0.106510 0.700370  0  0  0  0  0  0  0  0  0.014830
 48 H_j 0.864880 0.116250 0.012720  0  0  0  0  0  0  0  0  0.031860
 49 H_k 0.896820 0.132010 0.889740  0  0  0  0  0  0  0  0  0.073860
 50 H_l 0.850470 0.070700 0.849510  0  0  0  0  0  0  0  0  0.027610
 51 H_m 0.880790 0.082610 0.986670  0  0  0  0  0  0  0  0  0.039700
 52 H_n 0.879460 0.086890 0.548010  0  0  0  0  0  0  0  0  0.062160
 53 H_o 0.887250 0.064350 0.679020  0  0  0  0  0  0  0  0  0.085970
 54 H_p 0.910370 0.100930 0.685620  0  0  0  0  0  0  0  0  0.089670
 55 H_q 0.885370 0.182250 0.092660  0  0  0  0  0  0  0  0  0.345530
 56 Mof_H_a 0.939630 0.246810 0.325930  0  0  0  0  0  0  0  0  0.211100
 57 H_r 0.917750 0.250820 0.644770  0  0  0  0  0  0  0  0  0.214050
 58 H_s 0.888120 0.208500 0.829360  0  0  0  0  0  0  0  0  0.162730
 59 Mof_Ob 0.009340 0.379440 0.911410  0  0  0  0  0  0  0  0  -0.763980
 60 Mof_Oa 0.000930 0.349150 0.149490  0  0  0  0  0  0  0  0  -0.913920
 61 Mof_Oc 0.986170 0.359420 0.494790  0  0  0  0  0  0  0  0  -0.937230
 62 Mof_Mg 0.977050 0.321410 0.365780  0  0  0  0  0  0  0  0  1.642230
 63 Mof_Ob_a 0.986180 0.618110 0.442710  0  0  0  0  0  0  0  0  -0.743890
 64 Mof_Oa_a 0.996900 0.649250 0.206070  0  0  0  0  0  0  0  0  -0.922710
 65 Mof_Oc_a 0.010260 0.638710 0.860130  0  0  0  0  0  0  0  0  -0.928510
 66 Mof_Mg_a 0.021490 0.676500 0.987930  0  0  0  0  0  0  0  0  1.633290
 67 O 0.996450 0.447640 0.788480  0  0  0  0  0  0  0  0  -0.514980
 68 C 0.979630 0.450560 0.691980  0  0  0  0  0  0  0  0  0.846730
 69 N 0.302300 0.134430 0.412360  0  0  0  0  0  0  0  0  -0.713480
 70 C_a 0.311100 0.149370 0.593450  0  0  0  0  0  0  0  0  0.317210
 71 N_a 0.321140 0.179110 0.573380  0  0  0  0  0  0  0  0  -0.498650
 72 C_b 0.013480 0.529830 0.825540  0  0  0  0  0  0  0  0  0.675330
 73 O_a 0.696430 0.855520 0.106660  0  0  0  0  0  0  0  0  -0.503100
 74 N_b 0.019560 0.557680 0.800200  0  0  0  0  0  0  0  0  -0.667060
 75 C_c 0.011940 0.573660 0.914440  0  0  0  0  0  0  0  0  0.467850
 76 Mof_Cd 0.013530 0.597760 0.836800  0  0  0  0  0  0  0  0  -0.494420
 77 Mof_Cc 0.007940 0.615800 0.945630  0  0  0  0  0  0  0  0  0.534880
 78 Mof_Cb 0.000010 0.608760 0.141500  0  0  0  0  0  0  0  0  -0.353890
 79 C_d 0.998160 0.584140 0.215060  0  0  0  0  0  0  0  0  -0.071060
 80 C_e 0.003930 0.566730 0.107070  0  0  0  0  0  0  0  0  -0.356300
 81 Mof_Ca 0.993910 0.625870 0.270940  0  0  0  0  0  0  0  0  0.831350
 82 C_f 0.288520 0.136940 0.748750  0  0  0  0  0  0  0  0  -0.404680
 83 C_g 0.262110 0.138830 0.714430  0  0  0  0  0  0  0  0  0.137260
 84 C_h 0.240960 0.125250 0.877610  0  0  0  0  0  0  0  0  -0.159450
 85 C_i 0.214420 0.127420 0.856500  0  0  0  0  0  0  0  0  0.006500
 86 C_j 0.196460 0.111770 0.682920  0  0  0  0  0  0  0  0  -0.292830
 87 N_c 0.969270 0.437410 0.517060  0  0  0  0  0  0  0  0  -0.757450
 88 C_k 0.978770 0.420970 0.422430  0  0  0  0  0  0  0  0  0.503230
 89 Mof_Cd_a 0.979430 0.398630 0.510210  0  0  0  0  0  0  0  0  -0.503750
 90 Mof_Cc_a 0.986810 0.381350 0.406080  0  0  0  0  0  0  0  0  0.588780
 91 Mof_Cb_a 0.993950 0.387620 0.208710  0  0  0  0  0  0  0  0  -0.417200
 92 C_l 0.993680 0.410660 0.126420  0  0  0  0  0  0  0  0  -0.054970
 93 C_m 0.986270 0.427170 0.229870  0  0  0  0  0  0  0  0  -0.378300
 94 Mof_Ca_a 0.001920 0.371540 0.082780  0  0  0  0  0  0  0  0  0.869880
 95 H 0.283680 0.130350 0.356880  0  0  0  0  0  0  0  0  0.349660
 96 H_a 0.995740 0.480610 0.969150  0  0  0  0  0  0  0  0  0.134650
 97 H_b 0.307090 0.185810 0.579830  0  0  0  0  0  0  0  0  0.297390
 98 H_c 0.702330 0.901600 0.041300  0  0  0  0  0  0  0  0  0.364600
 99 Mof_H 0.019210 0.603180 0.688000  0  0  0  0  0  0  0  0  0.211060
 100 H_d 0.992360 0.579360 0.364230  0  0  0  0  0  0  0  0  0.156140
 101 H_e 0.003350 0.548560 0.170770  0  0  0  0  0  0  0  0  0.171350
 102 H_f 0.298300 0.147530 0.883610  0  0  0  0  0  0  0  0  0.103140
 103 H_g 0.282600 0.114870 0.764220  0  0  0  0  0  0  0  0  0.124610
 104 H_h 0.252320 0.128590 0.579070  0  0  0  0  0  0  0  0  0.025600
 105 H_i 0.267230 0.160720 0.700370  0  0  0  0  0  0  0  0  0.014830
 106 H_j 0.251370 0.135120 0.012720  0  0  0  0  0  0  0  0  0.031860
 107 H_k 0.235190 0.103180 0.889740  0  0  0  0  0  0  0  0  0.073860
 108 H_l 0.220230 0.149530 0.849510  0  0  0  0  0  0  0  0  0.027610
 109 H_m 0.201820 0.119210 0.986670  0  0  0  0  0  0  0  0  0.039700
 110 H_n 0.207430 0.120540 0.548010  0  0  0  0  0  0  0  0  0.062160
 111 H_o 0.177100 0.112750 0.679020  0  0  0  0  0  0  0  0  0.085970
 112 H_p 0.190560 0.089630 0.685620  0  0  0  0  0  0  0  0  0.089670
 113 H_q 0.296880 0.114630 0.092660  0  0  0  0  0  0  0  0  0.345530
 114 Mof_H_a 0.973850 0.393700 0.659270  0  0  0  0  0  0  0  0  0.211100
 115 H_r 0.999740 0.415590 0.978100  0  0  0  0  0  0  0  0  0.214050
 116 H_s 0.987040 0.445210 0.162690  0  0  0  0  0  0  0  0  0.162730
 117 Mof_Ob 0.036760 0.323990 0.244740  0  0  0  0  0  0  0  0  -0.763980
 118 Mof_Oa 0.014880 0.332400 0.482830  0  0  0  0  0  0  0  0  -0.913920
 119 Mof_Oc 0.039910 0.347160 0.828120  0  0  0  0  0  0  0  0  -0.937230
 120 Mof_Mg 0.011020 0.356280 0.699110  0  0  0  0  0  0  0  0  1.642230
 121 Mof_Ob_a 0.965250 0.680480 0.109370  0  0  0  0  0  0  0  0  -0.743890
 122 Mof_Oa_a 0.985690 0.669770 0.872740  0  0  0  0  0  0  0  0  -0.922710
 123 Mof_Oc_a 0.961780 0.656410 0.526800  0  0  0  0  0  0  0  0  -0.928510
 124 Mof_Mg_a 0.988340 0.645180 0.654600  0  0  0  0  0  0  0  0  1.633290
 125 O 0.117850 0.336880 0.121820  0  0  0  0  0  0  0  0  -0.514980
 126 C 0.137600 0.353700 0.025310  0  0  0  0  0  0  0  0  0.846730
 127 N 0.832130 0.697700 0.412360  0  0  0  0  0  0  0  0  -0.713480
 128 C_a 0.838270 0.688900 0.593450  0  0  0  0  0  0  0  0  0.317210
 129 N_a 0.857970 0.678860 0.573380  0  0  0  0  0  0  0  0  -0.498650
 130 C_b 0.849680 0.653190 0.492210  0  0  0  0  0  0  0  0  0.675330
 131 O_a 0.159100 0.303570 0.106660  0  0  0  0  0  0  0  0  -0.503100
 132 N_b 0.871450 0.647100 0.466870  0  0  0  0  0  0  0  0  -0.667060
 133 C_c 0.895050 0.654720 0.581110  0  0  0  0  0  0  0  0  0.467850
 134 Mof_Cd 0.917570 0.653140 0.503470  0  0  0  0  0  0  0  0  -0.494420
 135 Mof_Cc 0.941190 0.658730 0.612290  0  0  0  0  0  0  0  0  0.534880
 136 Mof_Cb 0.942080 0.666660 0.808160  0  0  0  0  0  0  0  0  -0.353890
 137 C_d 0.919320 0.668510 0.881730  0  0  0  0  0  0  0  0  -0.071060
 138 C_e 0.896130 0.662740 0.773740  0  0  0  0  0  0  0  0  -0.356300
 139 Mof_Ca 0.965300 0.672760 0.937610  0  0  0  0  0  0  0  0  0.831350
 140 C_f 0.848420 0.711480 0.748750  0  0  0  0  0  0  0  0  -0.404680
 141 C_g 0.876710 0.737890 0.714430  0  0  0  0  0  0  0  0  0.137260
 142 C_h 0.884300 0.759040 0.877610  0  0  0  0  0  0  0  0  -0.159450
 143 C_i 0.913000 0.785580 0.856500  0  0  0  0  0  0  0  0  0.006500
 144 C_j 0.915310 0.803540 0.682920  0  0  0  0  0  0  0  0  -0.292830
 145 N_c 0.134810 0.364070 0.850390  0  0  0  0  0  0  0  0  -0.757450
 146 C_k 0.108870 0.354560 0.755760  0  0  0  0  0  0  0  0  0.503230
 147 Mof_Cd_a 0.085860 0.353900 0.843540  0  0  0  0  0  0  0  0  -0.503750
 148 Mof_Cc_a 0.061210 0.346530 0.739420  0  0  0  0  0  0  0  0  0.588780
 149 Mof_Cb_a 0.060330 0.339380 0.542040  0  0  0  0  0  0  0  0  -0.417200
 150 C_l 0.083650 0.339660 0.459750  0  0  0  0  0  0  0  0  -0.054970
 151 C_m 0.107570 0.347060 0.563210  0  0  0  0  0  0  0  0  -0.378300
 152 Mof_Ca_a 0.036280 0.331410 0.416110  0  0  0  0  0  0  0  0  0.869880
 153 H 0.846670 0.716320 0.356880  0  0  0  0  0  0  0  0  0.349660
 154 H_a 0.151540 0.337590 0.302480  0  0  0  0  0  0  0  0  0.134650
 155 H_b 0.878710 0.692910 0.579830  0  0  0  0  0  0  0  0  0.297390
 156 H_c 0.199270 0.297660 0.041300  0  0  0  0  0  0  0  0  0.364600
 157 Mof_H 0.917300 0.647450 0.354670  0  0  0  0  0  0  0  0  0.211060
 158 H_d 0.920340 0.674310 0.030900  0  0  0  0  0  0  0  0  0.156140
 159 H_e 0.878550 0.663320 0.837440  0  0  0  0  0  0  0  0  0.171350
 160 H_f 0.849220 0.701700 0.883610  0  0  0  0  0  0  0  0  0.103140
 161 H_g 0.832270 0.717400 0.764220  0  0  0  0  0  0  0  0  0.124610
 162 H_h 0.876270 0.747680 0.579070  0  0  0  0  0  0  0  0  0.025600
 163 H_i 0.893490 0.732770 0.700370  0  0  0  0  0  0  0  0  0.014830
 164 H_j 0.883750 0.748630 0.012720  0  0  0  0  0  0  0  0  0.031860
 165 H_k 0.867990 0.764810 0.889740  0  0  0  0  0  0  0  0  0.073860
 166 H_l 0.929300 0.779770 0.849510  0  0  0  0  0  0  0  0  0.027610
 167 H_m 0.917390 0.798180 0.986670  0  0  0  0  0  0  0  0  0.039700
 168 H_n 0.913110 0.792570 0.548010  0  0  0  0  0  0  0  0  0.062160
 169 H_o 0.935650 0.822900 0.679020  0  0  0  0  0  0  0  0  0.085970
 170 H_p 0.899070 0.809440 0.685620  0  0  0  0  0  0  0  0  0.089670
 171 H_q 0.817750 0.703120 0.092660  0  0  0  0  0  0  0  0  0.345530
 172 Mof_H_a 0.086530 0.359490 0.992600  0  0  0  0  0  0  0  0  0.211100
 173 H_r 0.082510 0.333590 0.311430  0  0  0  0  0  0  0  0  0.214050
 174 H_s 0.124840 0.346290 0.496030  0  0  0  0  0  0  0  0  0.162730
 175 Mof_Ob 0.620560 0.629900 0.911410  0  0  0  0  0  0  0  0  -0.763980
 176 Mof_Oa 0.650850 0.651780 0.149490  0  0  0  0  0  0  0  0  -0.913920
 177 Mof_Oc 0.640580 0.626760 0.494790  0  0  0  0  0  0  0  0  -0.937230
 178 Mof_Mg 0.678590 0.655650 0.365780  0  0  0  0  0  0  0  0  1.642230
 179 Mof_Ob_a 0.715230 0.034740 0.109370  0  0  0  0  0  0  0  0  -0.743890
 180 Mof_Oa_a 0.684080 0.014310 0.872740  0  0  0  0  0  0  0  0  -0.922710
 181 Mof_Oc_a 0.694620 0.038220 0.526800  0  0  0  0  0  0  0  0  -0.928510
 182 Mof_Mg_a 0.656830 0.011660 0.654600  0  0  0  0  0  0  0  0  1.633290
 183 O 0.552360 0.548810 0.788480  0  0  0  0  0  0  0  0  -0.514980
 184 C 0.549440 0.529070 0.691980  0  0  0  0  0  0  0  0  0.846730
 185 N 0.532240 0.501200 0.745690  0  0  0  0  0  0  0  0  -0.713480
 186 C_a 0.517300 0.495060 0.926780  0  0  0  0  0  0  0  0  0.317210
 187 N_a 0.820890 0.142030 0.573380  0  0  0  0  0  0  0  0  -0.498650
 188 C_b 0.803500 0.150320 0.492210  0  0  0  0  0  0  0  0  0.675330
 189 O_a 0.811140 0.174240 0.439990  0  0  0  0  0  0  0  0  -0.503100
 190 N_b 0.775650 0.128550 0.466870  0  0  0  0  0  0  0  0  -0.667060
 191 C_c 0.759670 0.104950 0.581110  0  0  0  0  0  0  0  0  0.467850
 192 Mof_Cd 0.735570 0.082430 0.503470  0  0  0  0  0  0  0  0  -0.494420
 193 Mof_Cc 0.717530 0.058810 0.612290  0  0  0  0  0  0  0  0  0.534880
 194 Mof_Cb 0.724580 0.057920 0.808160  0  0  0  0  0  0  0  0  -0.353890
 195 C_d 0.749190 0.080680 0.881730  0  0  0  0  0  0  0  0  -0.071060
 196 C_e 0.766600 0.103870 0.773740  0  0  0  0  0  0  0  0  -0.356300
 197 Mof_Ca 0.707460 0.034700 0.937610  0  0  0  0  0  0  0  0  0.831350
 198 C_f 0.529730 0.484910 0.082090  0  0  0  0  0  0  0  0  -0.404680
 199 C_g 0.527840 0.456620 0.047760  0  0  0  0  0  0  0  0  0.137260
 200 C_h 0.541410 0.449030 0.210950  0  0  0  0  0  0  0  0  -0.159450
 201 C_i 0.539250 0.420340 0.189830  0  0  0  0  0  0  0  0  0.006500
 202 C_j 0.554890 0.418020 0.016250  0  0  0  0  0  0  0  0  -0.292830
 203 N_c 0.562590 0.531850 0.517060  0  0  0  0  0  0  0  0  -0.757450
 204 C_k 0.579030 0.557800 0.422430  0  0  0  0  0  0  0  0  0.503230
 205 Mof_Cd_a 0.601370 0.580800 0.510210  0  0  0  0  0  0  0  0  -0.503750
 206 Mof_Cc_a 0.618650 0.605460 0.406080  0  0  0  0  0  0  0  0  0.588780
 207 Mof_Cb_a 0.612380 0.606330 0.208710  0  0  0  0  0  0  0  0  -0.417200
 208 C_l 0.589340 0.583010 0.126420  0  0  0  0  0  0  0  0  -0.054970
 209 C_m 0.572830 0.559100 0.229870  0  0  0  0  0  0  0  0  -0.378300
 210 Mof_Ca_a 0.628460 0.630390 0.082780  0  0  0  0  0  0  0  0  0.869880
 211 H 0.536320 0.486660 0.690220  0  0  0  0  0  0  0  0  0.349660
 212 H_a 0.519390 0.515130 0.969150  0  0  0  0  0  0  0  0  0.134650
 213 H_b 0.480860 0.454620 0.913170  0  0  0  0  0  0  0  0  0.297390
 214 H_c 0.765060 0.134060 0.374630  0  0  0  0  0  0  0  0  0.364600
 215 Mof_H 0.730150 0.082700 0.354670  0  0  0  0  0  0  0  0  0.211060
 216 H_d 0.753970 0.079660 0.030900  0  0  0  0  0  0  0  0  0.156140
 217 H_e 0.784770 0.121450 0.837440  0  0  0  0  0  0  0  0  0.171350
 218 H_f 0.519140 0.484110 0.216940  0  0  0  0  0  0  0  0  0.103140
 219 H_g 0.551800 0.501070 0.097550  0  0  0  0  0  0  0  0  0.124610
 220 H_h 0.538080 0.457060 0.912400  0  0  0  0  0  0  0  0  0.025600
 221 H_i 0.505940 0.439840 0.033710  0  0  0  0  0  0  0  0  0.014830
 222 H_j 0.531550 0.449580 0.346050  0  0  0  0  0  0  0  0  0.031860
 223 H_k 0.563490 0.465350 0.223070  0  0  0  0  0  0  0  0  0.073860
 224 H_l 0.517130 0.404040 0.182840  0  0  0  0  0  0  0  0  0.027610
 225 H_m 0.547460 0.415950 0.320000  0  0  0  0  0  0  0  0  0.039700
 226 H_n 0.546130 0.420230 0.881340  0  0  0  0  0  0  0  0  0.062160
 227 H_o 0.553920 0.397690 0.012350  0  0  0  0  0  0  0  0  0.085970
 228 H_p 0.577030 0.434260 0.018960  0  0  0  0  0  0  0  0  0.089670
 229 H_q 0.552040 0.515580 0.425990  0  0  0  0  0  0  0  0  0.345530
 230 Mof_H_a 0.606300 0.580140 0.659270  0  0  0  0  0  0  0  0  0.211100
 231 H_r 0.584410 0.584150 0.978100  0  0  0  0  0  0  0  0  0.214050
 232 H_s 0.554790 0.541830 0.162690  0  0  0  0  0  0  0  0  0.162730
 233 Mof_Ob 0.676010 0.712770 0.244740  0  0  0  0  0  0  0  0  -0.763980
 234 Mof_Oa 0.667600 0.682480 0.482830  0  0  0  0  0  0  0  0  -0.913920
 235 Mof_Oc 0.652840 0.692750 0.828120  0  0  0  0  0  0  0  0  -0.937230
 236 Mof_Mg 0.643720 0.654740 0.699110  0  0  0  0  0  0  0  0  1.642230
 237 Mof_Ob_a 0.652850 0.951440 0.776040  0  0  0  0  0  0  0  0  -0.743890
 238 Mof_Oa_a 0.663560 0.982580 0.539410  0  0  0  0  0  0  0  0  -0.922710
 239 Mof_Oc_a 0.676930 0.972040 0.193460  0  0  0  0  0  0  0  0  -0.928510
 240 Mof_Mg_a 0.688150 0.009830 0.321260  0  0  0  0  0  0  0  0  1.633290
 241 O 0.663120 0.780970 0.121820  0  0  0  0  0  0  0  0  -0.514980
 242 C 0.646300 0.783890 0.025310  0  0  0  0  0  0  0  0  0.846730
 243 N 0.968960 0.467760 0.745690  0  0  0  0  0  0  0  0  -0.713480
 244 C_a 0.977770 0.482700 0.926780  0  0  0  0  0  0  0  0  0.317210
 245 N_a 0.987800 0.512440 0.906710  0  0  0  0  0  0  0  0  -0.498650
 246 C_b 0.680150 0.863160 0.158870  0  0  0  0  0  0  0  0  0.675330
 247 O_a 0.363090 0.188860 0.439990  0  0  0  0  0  0  0  0  -0.503100
 248 N_b 0.686230 0.891010 0.133540  0  0  0  0  0  0  0  0  -0.667060
 249 C_c 0.678610 0.907000 0.247770  0  0  0  0  0  0  0  0  0.467850
 250 Mof_Cd 0.680190 0.931090 0.170130  0  0  0  0  0  0  0  0  -0.494420
 251 Mof_Cc 0.674610 0.949130 0.278960  0  0  0  0  0  0  0  0  0.534880
 252 Mof_Cb 0.666670 0.942090 0.474830  0  0  0  0  0  0  0  0  -0.353890
 253 C_d 0.664830 0.917480 0.548400  0  0  0  0  0  0  0  0  -0.071060
 254 C_e 0.670600 0.900060 0.440400  0  0  0  0  0  0  0  0  -0.356300
 255 Mof_Ca 0.660570 0.959210 0.604270  0  0  0  0  0  0  0  0  0.831350
 256 C_f 0.955190 0.470270 0.082090  0  0  0  0  0  0  0  0  -0.404680
 257 C_g 0.928780 0.472160 0.047760  0  0  0  0  0  0  0  0  0.137260
 258 C_h 0.907620 0.458590 0.210950  0  0  0  0  0  0  0  0  -0.159450
 259 C_i 0.881090 0.460750 0.189830  0  0  0  0  0  0  0  0  0.006500
 260 C_j 0.863120 0.445100 0.016250  0  0  0  0  0  0  0  0  -0.292830
 261 N_c 0.635930 0.770750 0.850390  0  0  0  0  0  0  0  0  -0.757450
 262 C_k 0.645440 0.754310 0.755760  0  0  0  0  0  0  0  0  0.503230
 263 Mof_Cd_a 0.646100 0.731960 0.843540  0  0  0  0  0  0  0  0  -0.503750
 264 Mof_Cc_a 0.653470 0.714680 0.739420  0  0  0  0  0  0  0  0  0.588780
 265 Mof_Cb_a 0.660620 0.720950 0.542040  0  0  0  0  0  0  0  0  -0.417200
 266 C_l 0.660340 0.743990 0.459750  0  0  0  0  0  0  0  0  -0.054970
 267 C_m 0.652940 0.760510 0.563210  0  0  0  0  0  0  0  0  -0.378300
 268 Mof_Ca_a 0.668590 0.704870 0.416110  0  0  0  0  0  0  0  0  0.869880
 269 H 0.950340 0.463680 0.690220  0  0  0  0  0  0  0  0  0.349660
 270 H_a 0.662410 0.813950 0.302480  0  0  0  0  0  0  0  0  0.134650
 271 H_b 0.973760 0.519140 0.913170  0  0  0  0  0  0  0  0  0.297390
 272 H_c 0.369000 0.234940 0.374630  0  0  0  0  0  0  0  0  0.364600
 273 Mof_H 0.685880 0.936510 0.021340  0  0  0  0  0  0  0  0  0.211060
 274 H_d 0.659030 0.912690 0.697570  0  0  0  0  0  0  0  0  0.156140
 275 H_e 0.670010 0.881900 0.504110  0  0  0  0  0  0  0  0  0.171350
 276 H_f 0.964970 0.480860 0.216940  0  0  0  0  0  0  0  0  0.103140
 277 H_g 0.949270 0.448200 0.097550  0  0  0  0  0  0  0  0  0.124610
 278 H_h 0.918980 0.461920 0.912400  0  0  0  0  0  0  0  0  0.025600
 279 H_i 0.933900 0.494060 0.033710  0  0  0  0  0  0  0  0  0.014830
 280 H_j 0.918040 0.468450 0.346050  0  0  0  0  0  0  0  0  0.031860
 281 H_k 0.901860 0.436510 0.223070  0  0  0  0  0  0  0  0  0.073860
 282 H_l 0.886900 0.482860 0.182840  0  0  0  0  0  0  0  0  0.027610
 283 H_m 0.868490 0.452540 0.320000  0  0  0  0  0  0  0  0  0.039700
 284 H_n 0.874100 0.453870 0.881340  0  0  0  0  0  0  0  0  0.062160
 285 H_o 0.843770 0.446080 0.012350  0  0  0  0  0  0  0  0  0.085970
 286 H_p 0.857230 0.422970 0.018960  0  0  0  0  0  0  0  0  0.089670
 287 H_q 0.963540 0.447960 0.425990  0  0  0  0  0  0  0  0  0.345530
 288 Mof_H_a 0.640510 0.727040 0.992600  0  0  0  0  0  0  0  0  0.211100
 289 H_r 0.666410 0.748920 0.311430  0  0  0  0  0  0  0  0  0.214050
 290 H_s 0.653710 0.778540 0.496030  0  0  0  0  0  0  0  0  0.162730
 291 Mof_Ob 0.703430 0.657320 0.578070  0  0  0  0  0  0  0  0  -0.763980
 292 Mof_Oa 0.681550 0.665730 0.816160  0  0  0  0  0  0  0  0  -0.913920
 293 Mof_Oc 0.706580 0.680490 0.161450  0  0  0  0  0  0  0  0  -0.937230
 294 Mof_Mg 0.677690 0.689610 0.032450  0  0  0  0  0  0  0  0  1.642230
 295 Mof_Ob_a 0.631920 0.013810 0.442710  0  0  0  0  0  0  0  0  -0.743890
 296 Mof_Oa_a 0.652350 0.003100 0.206070  0  0  0  0  0  0  0  0  -0.922710
 297 Mof_Oc_a 0.628450 0.989740 0.860130  0  0  0  0  0  0  0  0  -0.928510
 298 Mof_Mg_a 0.655010 0.978510 0.987930  0  0  0  0  0  0  0  0  1.633290
 299 O 0.784520 0.670220 0.455150  0  0  0  0  0  0  0  0  -0.514980
 300 C 0.804260 0.687040 0.358650  0  0  0  0  0  0  0  0  0.846730
 301 N 0.498800 0.031040 0.745690  0  0  0  0  0  0  0  0  -0.713480
 302 C_a 0.504940 0.022230 0.926780  0  0  0  0  0  0  0  0  0.317210
 303 N_a 0.524640 0.012200 0.906710  0  0  0  0  0  0  0  0  -0.498650
 304 C_b 0.516350 0.986520 0.825540  0  0  0  0  0  0  0  0  0.675330
 305 O_a 0.825760 0.636910 0.439990  0  0  0  0  0  0  0  0  -0.503100
 306 N_b 0.538120 0.980440 0.800200  0  0  0  0  0  0  0  0  -0.667060
 307 C_c 0.561720 0.988060 0.914440  0  0  0  0  0  0  0  0  0.467850
 308 Mof_Cd 0.584230 0.986470 0.836800  0  0  0  0  0  0  0  0  -0.494420
 309 Mof_Cc 0.607860 0.992060 0.945630  0  0  0  0  0  0  0  0  0.534880
 310 Mof_Cb 0.608750 0.999990 0.141500  0  0  0  0  0  0  0  0  -0.353890
 311 C_d 0.585980 0.001840 0.215060  0  0  0  0  0  0  0  0  -0.071060
 312 C_e 0.562800 0.996070 0.107070  0  0  0  0  0  0  0  0  -0.356300
 313 Mof_Ca 0.631970 0.006100 0.270940  0  0  0  0  0  0  0  0  0.831350
 314 C_f 0.515090 0.044810 0.082090  0  0  0  0  0  0  0  0  -0.404680
 315 C_g 0.543380 0.071220 0.047760  0  0  0  0  0  0  0  0  0.137260
 316 C_h 0.550970 0.092380 0.210950  0  0  0  0  0  0  0  0  -0.159450
 317 C_i 0.579660 0.118910 0.189830  0  0  0  0  0  0  0  0  0.006500
 318 C_j 0.581980 0.136880 0.016250  0  0  0  0  0  0  0  0  -0.292830
 319 N_c 0.801480 0.697400 0.183730  0  0  0  0  0  0  0  0  -0.757450
 320 C_k 0.775530 0.687890 0.089100  0  0  0  0  0  0  0  0  0.503230
 321 Mof_Cd_a 0.752530 0.687230 0.176870  0  0  0  0  0  0  0  0  -0.503750
 322 Mof_Cc_a 0.727870 0.679860 0.072750  0  0  0  0  0  0  0  0  0.588780
 323 Mof_Cb_a 0.727000 0.672710 0.875380  0  0  0  0  0  0  0  0  -0.417200
 324 C_l 0.750320 0.672990 0.793080  0  0  0  0  0  0  0  0  -0.054970
 325 C_m 0.774230 0.680390 0.896540  0  0  0  0  0  0  0  0  -0.378300
 326 Mof_Ca_a 0.702940 0.664740 0.749440  0  0  0  0  0  0  0  0  0.869880
 327 H 0.513340 0.049660 0.690220  0  0  0  0  0  0  0  0  0.349660
 328 H_a 0.818200 0.670930 0.635820  0  0  0  0  0  0  0  0  0.134650
 329 H_b 0.545380 0.026240 0.913170  0  0  0  0  0  0  0  0  0.297390
 330 H_c 0.865940 0.631000 0.374630  0  0  0  0  0  0  0  0  0.364600
 331 Mof_H 0.583970 0.980780 0.688000  0  0  0  0  0  0  0  0  0.211060
 332 H_d 0.587000 0.007640 0.364230  0  0  0  0  0  0  0  0  0.156140
 333 H_e 0.545220 0.996650 0.170770  0  0  0  0  0  0  0  0  0.171350
 334 H_f 0.515890 0.035030 0.216940  0  0  0  0  0  0  0  0  0.103140
 335 H_g 0.498930 0.050730 0.097550  0  0  0  0  0  0  0  0  0.124610
 336 H_h 0.542940 0.081020 0.912400  0  0  0  0  0  0  0  0  0.025600
 337 H_i 0.560160 0.066100 0.033710  0  0  0  0  0  0  0  0  0.014830
 338 H_j 0.550420 0.081960 0.346050  0  0  0  0  0  0  0  0  0.031860
 339 H_k 0.534650 0.098140 0.223070  0  0  0  0  0  0  0  0  0.073860
 340 H_l 0.595960 0.113100 0.182840  0  0  0  0  0  0  0  0  0.027610
 341 H_m 0.584050 0.131510 0.320000  0  0  0  0  0  0  0  0  0.039700
 342 H_n 0.579770 0.125900 0.881340  0  0  0  0  0  0  0  0  0.062160
 343 H_o 0.602310 0.156230 0.012350  0  0  0  0  0  0  0  0  0.085970
 344 H_p 0.565740 0.142770 0.018960  0  0  0  0  0  0  0  0  0.089670
 345 H_q 0.484420 0.036460 0.425990  0  0  0  0  0  0  0  0  0.345530
 346 Mof_H_a 0.753190 0.692820 0.325930  0  0  0  0  0  0  0  0  0.211100
 347 H_r 0.749180 0.666930 0.644770  0  0  0  0  0  0  0  0  0.214050
 348 H_s 0.791500 0.679630 0.829360  0  0  0  0  0  0  0  0  0.162730
 349 Mof_Ob 0.287230 0.963240 0.244740  0  0  0  0  0  0  0  0  -0.763980
 350 Mof_Oa 0.317520 0.985120 0.482830  0  0  0  0  0  0  0  0  -0.913920
 351 Mof_Oc 0.307250 0.960090 0.828120  0  0  0  0  0  0  0  0  -0.937230
 352 Mof_Mg 0.345260 0.988980 0.699110  0  0  0  0  0  0  0  0  1.642230
 353 Mof_Ob_a 0.381890 0.368080 0.442710  0  0  0  0  0  0  0  0  -0.743890
 354 Mof_Oa_a 0.350750 0.347650 0.206070  0  0  0  0  0  0  0  0  -0.922710
 355 Mof_Oc_a 0.361290 0.371550 0.860130  0  0  0  0  0  0  0  0  -0.928510
 356 Mof_Mg_a 0.323500 0.344990 0.987930  0  0  0  0  0  0  0  0  1.633290
 357 O 0.219030 0.882150 0.121820  0  0  0  0  0  0  0  0  -0.514980
 358 C 0.216110 0.862400 0.025310  0  0  0  0  0  0  0  0  0.846730
 359 N 0.198910 0.834540 0.079020  0  0  0  0  0  0  0  0  -0.713480
 360 C_a 0.183960 0.828400 0.260110  0  0  0  0  0  0  0  0  0.317210
 361 N_a 0.487560 0.475360 0.906710  0  0  0  0  0  0  0  0  -0.498650
 362 C_b 0.470170 0.483650 0.825540  0  0  0  0  0  0  0  0  0.675330
 363 O_a 0.477810 0.507570 0.773320  0  0  0  0  0  0  0  0  -0.503100
 364 N_b 0.442320 0.461880 0.800200  0  0  0  0  0  0  0  0  -0.667060
 365 C_c 0.426340 0.438280 0.914440  0  0  0  0  0  0  0  0  0.467850
 366 Mof_Cd 0.402240 0.415770 0.836800  0  0  0  0  0  0  0  0  -0.494420
 367 Mof_Cc 0.384200 0.392140 0.945630  0  0  0  0  0  0  0  0  0.534880
 368 Mof_Cb 0.391240 0.391250 0.141500  0  0  0  0  0  0  0  0  -0.353890
 369 C_d 0.415860 0.414020 0.215060  0  0  0  0  0  0  0  0  -0.071060
 370 C_e 0.433270 0.437200 0.107070  0  0  0  0  0  0  0  0  -0.356300
 371 Mof_Ca 0.374120 0.368030 0.270940  0  0  0  0  0  0  0  0  0.831350
 372 C_f 0.196400 0.818250 0.415420  0  0  0  0  0  0  0  0  -0.404680
 373 C_g 0.194510 0.789950 0.381090  0  0  0  0  0  0  0  0  0.137260
 374 C_h 0.208080 0.782370 0.544280  0  0  0  0  0  0  0  0  -0.159450
 375 C_i 0.205920 0.753670 0.523170  0  0  0  0  0  0  0  0  0.006500
 376 C_j 0.221560 0.751350 0.349590  0  0  0  0  0  0  0  0  -0.292830
 377 N_c 0.229250 0.865190 0.850390  0  0  0  0  0  0  0  0  -0.757450
 378 C_k 0.245690 0.891130 0.755760  0  0  0  0  0  0  0  0  0.503230
 379 Mof_Cd_a 0.268040 0.914140 0.843540  0  0  0  0  0  0  0  0  -0.503750
 380 Mof_Cc_a 0.285320 0.938790 0.739420  0  0  0  0  0  0  0  0  0.588780
 381 Mof_Cb_a 0.279050 0.939670 0.542040  0  0  0  0  0  0  0  0  -0.417200
 382 C_l 0.256010 0.916350 0.459750  0  0  0  0  0  0  0  0  -0.054970
 383 C_m 0.239490 0.892430 0.563210  0  0  0  0  0  0  0  0  -0.378300
 384 Mof_Ca_a 0.295130 0.963720 0.416110  0  0  0  0  0  0  0  0  0.869880
 385 H 0.202980 0.820000 0.023550  0  0  0  0  0  0  0  0  0.349660
 386 H_a 0.186050 0.848460 0.302480  0  0  0  0  0  0  0  0  0.134650
 387 H_b 0.147530 0.787950 0.246500  0  0  0  0  0  0  0  0  0.297390
 388 H_c 0.431730 0.467400 0.707970  0  0  0  0  0  0  0  0  0.364600
 389 Mof_H 0.396820 0.416030 0.688000  0  0  0  0  0  0  0  0  0.211060
 390 H_d 0.420640 0.413000 0.364230  0  0  0  0  0  0  0  0  0.156140
 391 H_e 0.451440 0.454780 0.170770  0  0  0  0  0  0  0  0  0.171350
 392 H_f 0.185810 0.817440 0.550280  0  0  0  0  0  0  0  0  0.103140
 393 H_g 0.218470 0.834400 0.430880  0  0  0  0  0  0  0  0  0.124610
 394 H_h 0.204740 0.790390 0.245740  0  0  0  0  0  0  0  0  0.025600
 395 H_i 0.172610 0.773170 0.367040  0  0  0  0  0  0  0  0  0.014830
 396 H_j 0.198210 0.782920 0.679380  0  0  0  0  0  0  0  0  0.031860
 397 H_k 0.230150 0.798680 0.556410  0  0  0  0  0  0  0  0  0.073860
 398 H_l 0.183800 0.737370 0.516180  0  0  0  0  0  0  0  0  0.027610
 399 H_m 0.214120 0.749280 0.653340  0  0  0  0  0  0  0  0  0.039700
 400 H_n 0.212800 0.753560 0.214680  0  0  0  0  0  0  0  0  0.062160
 401 H_o 0.220590 0.731020 0.345680  0  0  0  0  0  0  0  0  0.085970
 402 H_p 0.243700 0.767590 0.352290  0  0  0  0  0  0  0  0  0.089670
 403 H_q 0.218700 0.848920 0.759330  0  0  0  0  0  0  0  0  0.345530
 404 Mof_H_a 0.272960 0.913470 0.992600  0  0  0  0  0  0  0  0  0.211100
 405 H_r 0.251080 0.917490 0.311430  0  0  0  0  0  0  0  0  0.214050
 406 H_s 0.221460 0.875160 0.496030  0  0  0  0  0  0  0  0  0.162730
 407 Mof_Ob 0.342680 0.046110 0.578070  0  0  0  0  0  0  0  0  -0.763980
 408 Mof_Oa 0.334270 0.015810 0.816160  0  0  0  0  0  0  0  0  -0.913920
 409 Mof_Oc 0.319510 0.026080 0.161450  0  0  0  0  0  0  0  0  -0.937230
 410 Mof_Mg 0.310390 0.988070 0.032450  0  0  0  0  0  0  0  0  1.642230
 411 Mof_Ob_a 0.319520 0.284770 0.109370  0  0  0  0  0  0  0  0  -0.743890
 412 Mof_Oa_a 0.330230 0.315920 0.872740  0  0  0  0  0  0  0  0  -0.922710
 413 Mof_Oc_a 0.343590 0.305380 0.526800  0  0  0  0  0  0  0  0  -0.928510
 414 Mof_Mg_a 0.354820 0.343160 0.654590  0  0  0  0  0  0  0  0  1.633290
 415 O 0.329780 0.114300 0.455150  0  0  0  0  0  0  0  0  -0.514980
 416 C 0.312960 0.117220 0.358650  0  0  0  0  0  0  0  0  0.846730
 417 N 0.635630 0.801090 0.079020  0  0  0  0  0  0  0  0  -0.713480
 418 C_a 0.644430 0.816040 0.260110  0  0  0  0  0  0  0  0  0.317210
 419 N_a 0.654470 0.845780 0.240050  0  0  0  0  0  0  0  0  -0.498650
 420 C_b 0.346810 0.196490 0.492210  0  0  0  0  0  0  0  0  0.675330
 421 O_a 0.029760 0.522190 0.773320  0  0  0  0  0  0  0  0  -0.503100
 422 N_b 0.352900 0.224350 0.466870  0  0  0  0  0  0  0  0  -0.667060
 423 C_c 0.345280 0.240330 0.581110  0  0  0  0  0  0  0  0  0.467850
 424 Mof_Cd 0.346860 0.264430 0.503470  0  0  0  0  0  0  0  0  -0.494420
 425 Mof_Cc 0.341270 0.282460 0.612290  0  0  0  0  0  0  0  0  0.534880
 426 Mof_Cb 0.333340 0.275420 0.808160  0  0  0  0  0  0  0  0  -0.353890
 427 C_d 0.331490 0.250810 0.881730  0  0  0  0  0  0  0  0  -0.071060
 428 C_e 0.337260 0.233390 0.773740  0  0  0  0  0  0  0  0  -0.356300
 429 Mof_Ca 0.327240 0.292540 0.937610  0  0  0  0  0  0  0  0  0.831350
 430 C_f 0.621850 0.803600 0.415420  0  0  0  0  0  0  0  0  -0.404680
 431 C_g 0.595450 0.805490 0.381090  0  0  0  0  0  0  0  0  0.137260
 432 C_h 0.574290 0.791920 0.544280  0  0  0  0  0  0  0  0  -0.159450
 433 C_i 0.547750 0.794080 0.523170  0  0  0  0  0  0  0  0  0.006500
 434 C_j 0.529790 0.778440 0.349590  0  0  0  0  0  0  0  0  -0.292830
 435 N_c 0.302600 0.104080 0.183730  0  0  0  0  0  0  0  0  -0.757450
 436 C_k 0.312110 0.087640 0.089100  0  0  0  0  0  0  0  0  0.503230
 437 Mof_Cd_a 0.312770 0.065300 0.176870  0  0  0  0  0  0  0  0  -0.503750
 438 Mof_Cc_a 0.320140 0.048010 0.072750  0  0  0  0  0  0  0  0  0.588780
 439 Mof_Cb_a 0.327290 0.054290 0.875380  0  0  0  0  0  0  0  0  -0.417200
 440 C_l 0.327010 0.077330 0.793080  0  0  0  0  0  0  0  0  -0.054970
 441 C_m 0.319610 0.093840 0.896540  0  0  0  0  0  0  0  0  -0.378300
 442 Mof_Ca_a 0.335260 0.038200 0.749440  0  0  0  0  0  0  0  0  0.869880
 443 H 0.617010 0.797010 0.023550  0  0  0  0  0  0  0  0  0.349660
 444 H_a 0.329070 0.147280 0.635820  0  0  0  0  0  0  0  0  0.134650
 445 H_b 0.640430 0.852470 0.246500  0  0  0  0  0  0  0  0  0.297390
 446 H_c 0.035670 0.568270 0.707970  0  0  0  0  0  0  0  0  0.364600
 447 Mof_H 0.352550 0.269850 0.354670  0  0  0  0  0  0  0  0  0.211060
 448 H_d 0.325690 0.246030 0.030900  0  0  0  0  0  0  0  0  0.156140
 449 H_e 0.336680 0.215230 0.837440  0  0  0  0  0  0  0  0  0.171350
 450 H_f 0.631640 0.814190 0.550280  0  0  0  0  0  0  0  0  0.103140
 451 H_g 0.615930 0.781530 0.430880  0  0  0  0  0  0  0  0  0.124610
 452 H_h 0.585650 0.795250 0.245740  0  0  0  0  0  0  0  0  0.025600
 453 H_i 0.600560 0.827390 0.367040  0  0  0  0  0  0  0  0  0.014830
 454 H_j 0.584700 0.801790 0.679380  0  0  0  0  0  0  0  0  0.031860
 455 H_k 0.568530 0.769850 0.556410  0  0  0  0  0  0  0  0  0.073860
 456 H_l 0.553570 0.816200 0.516180  0  0  0  0  0  0  0  0  0.027610
 457 H_m 0.535160 0.785880 0.653340  0  0  0  0  0  0  0  0  0.039700
 458 H_n 0.540760 0.787200 0.214680  0  0  0  0  0  0  0  0  0.062160
 459 H_o 0.510430 0.779410 0.345680  0  0  0  0  0  0  0  0  0.085970
 460 H_p 0.523890 0.756300 0.352290  0  0  0  0  0  0  0  0  0.089670
 461 H_q 0.630210 0.781290 0.759330  0  0  0  0  0  0  0  0  0.345530
 462 Mof_H_a 0.307180 0.060370 0.325930  0  0  0  0  0  0  0  0  0.211100
 463 H_r 0.333070 0.082250 0.644770  0  0  0  0  0  0  0  0  0.214050
 464 H_s 0.320370 0.111870 0.829360  0  0  0  0  0  0  0  0  0.162730
 465 Mof_Ob 0.370100 0.990660 0.911410  0  0  0  0  0  0  0  0  -0.763980
 466 Mof_Oa 0.348220 0.999070 0.149490  0  0  0  0  0  0  0  0  -0.913920
 467 Mof_Oc 0.373240 0.013830 0.494790  0  0  0  0  0  0  0  0  -0.937230
 468 Mof_Mg 0.344350 0.022950 0.365780  0  0  0  0  0  0  0  0  1.642230
 469 Mof_Ob_a 0.298590 0.347150 0.776040  0  0  0  0  0  0  0  0  -0.743890
 470 Mof_Oa_a 0.319020 0.336440 0.539410  0  0  0  0  0  0  0  0  -0.922710
 471 Mof_Oc_a 0.295120 0.323070 0.193460  0  0  0  0  0  0  0  0  -0.928510
 472 Mof_Mg_a 0.321680 0.311840 0.321260  0  0  0  0  0  0  0  0  1.633290
 473 O 0.451190 0.003550 0.788480  0  0  0  0  0  0  0  0  -0.514980
 474 C 0.470930 0.020370 0.691980  0  0  0  0  0  0  0  0  0.846730
 475 N 0.165460 0.364370 0.079020  0  0  0  0  0  0  0  0  -0.713480
 476 C_a 0.171600 0.355570 0.260110  0  0  0  0  0  0  0  0  0.317210
 477 N_a 0.191310 0.345530 0.240050  0  0  0  0  0  0  0  0  -0.498650
 478 C_b 0.183020 0.319850 0.158870  0  0  0  0  0  0  0  0  0.675330
 479 O_a 0.492430 0.970240 0.773320  0  0  0  0  0  0  0  0  -0.503100
 480 N_b 0.204780 0.313770 0.133540  0  0  0  0  0  0  0  0  -0.667060
 481 C_c 0.228390 0.321390 0.247770  0  0  0  0  0  0  0  0  0.467850
 482 Mof_Cd 0.250900 0.319810 0.170130  0  0  0  0  0  0  0  0  -0.494420
 483 Mof_Cc 0.274520 0.325390 0.278960  0  0  0  0  0  0  0  0  0.534880
 484 Mof_Cb 0.275420 0.333330 0.474830  0  0  0  0  0  0  0  0  -0.353890
 485 C_d 0.252650 0.335170 0.548400  0  0  0  0  0  0  0  0  -0.071060
 486 C_e 0.229470 0.329400 0.440400  0  0  0  0  0  0  0  0  -0.356300
 487 Mof_Ca 0.298640 0.339430 0.604270  0  0  0  0  0  0  0  0  0.831350
 488 C_f 0.181750 0.378150 0.415420  0  0  0  0  0  0  0  0  -0.404680
 489 C_g 0.210050 0.404550 0.381090  0  0  0  0  0  0  0  0  0.137260
 490 C_h 0.217630 0.425710 0.544280  0  0  0  0  0  0  0  0  -0.159450
 491 C_i 0.246330 0.452250 0.523170  0  0  0  0  0  0  0  0  0.006500
 492 C_j 0.248650 0.470210 0.349590  0  0  0  0  0  0  0  0  -0.292830
 493 N_c 0.468150 0.030730 0.517060  0  0  0  0  0  0  0  0  -0.757450
 494 C_k 0.442200 0.021230 0.422430  0  0  0  0  0  0  0  0  0.503230
 495 Mof_Cd_a 0.419200 0.020570 0.510210  0  0  0  0  0  0  0  0  -0.503750
 496 Mof_Cc_a 0.394540 0.013190 0.406080  0  0  0  0  0  0  0  0  0.588780
 497 Mof_Cb_a 0.393670 0.006050 0.208710  0  0  0  0  0  0  0  0  -0.417200
 498 C_l 0.416990 0.006320 0.126420  0  0  0  0  0  0  0  0  -0.054970
 499 C_m 0.440900 0.013730 0.229870  0  0  0  0  0  0  0  0  -0.378300
 500 Mof_Ca_a 0.369610 0.998080 0.082780  0  0  0  0  0  0  0  0  0.869880
 501 H 0.180000 0.382990 0.023550  0  0  0  0  0  0  0  0  0.349660
 502 H_a 0.484870 0.004260 0.969150  0  0  0  0  0  0  0  0  0.134650
 503 H_b 0.212050 0.359570 0.246500  0  0  0  0  0  0  0  0  0.297390
 504 H_c 0.532600 0.964330 0.707970  0  0  0  0  0  0  0  0  0.364600
 505 Mof_H 0.250630 0.314120 0.021340  0  0  0  0  0  0  0  0  0.211060
 506 H_d 0.253670 0.340970 0.697570  0  0  0  0  0  0  0  0  0.156140
 507 H_e 0.211880 0.329990 0.504110  0  0  0  0  0  0  0  0  0.171350
 508 H_f 0.182560 0.368360 0.550280  0  0  0  0  0  0  0  0  0.103140
 509 H_g 0.165600 0.384070 0.430880  0  0  0  0  0  0  0  0  0.124610
 510 H_h 0.209610 0.414350 0.245740  0  0  0  0  0  0  0  0  0.025600
 511 H_i 0.226830 0.399440 0.367040  0  0  0  0  0  0  0  0  0.014830
 512 H_j 0.217080 0.415300 0.679380  0  0  0  0  0  0  0  0  0.031860
 513 H_k 0.201320 0.431470 0.556410  0  0  0  0  0  0  0  0  0.073860
 514 H_l 0.262630 0.446430 0.516180  0  0  0  0  0  0  0  0  0.027610
 515 H_m 0.250720 0.464840 0.653340  0  0  0  0  0  0  0  0  0.039700
 516 H_n 0.246440 0.459240 0.214680  0  0  0  0  0  0  0  0  0.062160
 517 H_o 0.268980 0.489570 0.345680  0  0  0  0  0  0  0  0  0.085970
 518 H_p 0.232410 0.476110 0.352290  0  0  0  0  0  0  0  0  0.089670
 519 H_q 0.151080 0.369790 0.759330  0  0  0  0  0  0  0  0  0.345530
 520 Mof_H_a 0.419860 0.026150 0.659270  0  0  0  0  0  0  0  0  0.211100
 521 H_r 0.415850 0.000260 0.978100  0  0  0  0  0  0  0  0  0.214050
 522 H_s 0.458170 0.012960 0.162690  0  0  0  0  0  0  0  0  0.162730
