# Supplementary material for: In silico design and screening of hypothetical MOF-74 analogs and their experimental synthesis
Source: Chem Sci. 2016 Jun 21;7(9):6263–72. doi: 10.1039/c6sc01477a (PMC6024208; doi:10.1039/c6sc01477a)
Supplement: Supplementary file 1 [file SC-007-C6SC01477A-s001.zip › analogs/97_all_conf_1034_0_full_symm.def]

#number of pseudo atoms
51
#type        print   as   scat      mass       charge          B-factor   radii  connectivity
UNIT         no      H       H      1.0        1.0             1.0        1.0    0
C_co2        yes     C       C      12.0107    0.6512          1.0        1.0    0
O_co2        yes     O       O      15.9994   -0.3256          1.0        1.0    0
N_n2         yes     N       N      14.00674  -0.482           1.0        0.7    0
N_com        no      N       N      0.0        0.964           1.0        0.7    0
Mof_Ob    yes       O         O         15.999    -0.73153  1.0       1.52      0         
Mof_Oa    yes       O         O         15.999    -0.91153  1.0       1.52      0         
Mof_Oc    yes       O         O         15.999    -0.94825  1.0       1.52      0         
Mof_Mg    yes       Mg        Mg        24.305    1.63956   1.0       1.73      0         
Mof_Ob_a  yes       O         O         15.999    -0.73085  1.0       1.52      0         
Mof_Oa_a  yes       O         O         15.999    -0.90157  1.0       1.52      0         
Mof_Oc_a  yes       O         O         15.999    -0.95493  1.0       1.52      0         
Mof_Mg_a  yes       Mg        Mg        24.305    1.64065   1.0       1.73      0         
F         yes       F         F         18.998    -0.18607  1.0       1.47      0         
C         yes       C         C         12.011    0.32863   1.0       1.7       0         
C_a       yes       C         C         12.011    0.01684   1.0       1.7       0         
C_b       yes       C         C         12.011    -0.19683  1.0       1.7       0         
C_c       yes       C         C         12.011    -0.25847  1.0       1.7       0         
C_d       yes       C         C         12.011    0.2534    1.0       1.7       0         
C_e       yes       C         C         12.011    -0.43001  1.0       1.7       0         
C_f       yes       C         C         12.011    -0.22276  1.0       1.7       0         
C_g       yes       C         C         12.011    -0.25513  1.0       1.7       0         
C_h       yes       C         C         12.011    0.17938   1.0       1.7       0         
C_i       yes       C         C         12.011    -0.2086   1.0       1.7       0         
Mof_Cb    yes       C         C         12.011    -0.3053   1.0       1.7       0         
Mof_Cc    yes       C         C         12.011    0.51637   1.0       1.7       0         
Mof_Cd    yes       C         C         12.011    -0.27095  1.0       1.7       0         
C_j       yes       C         C         12.011    -0.18992  1.0       1.7       0         
Mof_Ca    yes       C         C         12.011    0.83369   1.0       1.7       0         
C_k       yes       C         C         12.011    -0.16205  1.0       1.7       0         
C_l       yes       C         C         12.011    -0.25623  1.0       1.7       0         
C_m       yes       C         C         12.011    0.17745   1.0       1.7       0         
C_n       yes       C         C         12.011    -0.20506  1.0       1.7       0         
Mof_Cb_a  yes       C         C         12.011    -0.29067  1.0       1.7       0         
Mof_Cc_a  yes       C         C         12.011    0.52784   1.0       1.7       0         
Mof_Cd_a  yes       C         C         12.011    -0.29084  1.0       1.7       0         
C_o       yes       C         C         12.011    -0.19656  1.0       1.7       0         
Mof_Ca_a  yes       C         C         12.011    0.80686   1.0       1.7       0         
H         yes       H         H         1.008     0.15898   1.0       1.09      0         
H_a       yes       H         H         1.008     0.1584    1.0       1.09      0         
H_b       yes       H         H         1.008     0.20858   1.0       1.09      0         
H_c       yes       H         H         1.008     0.15746   1.0       1.09      0         
H_d       yes       H         H         1.008     0.15843   1.0       1.09      0         
H_e       yes       H         H         1.008     0.18518   1.0       1.09      0         
Mof_H     yes       H         H         1.008     0.15296   1.0       1.09      0         
H_f       yes       H         H         1.008     0.16103   1.0       1.09      0         
H_g       yes       H         H         1.008     0.14063   1.0       1.09      0         
H_h       yes       H         H         1.008     0.16632   1.0       1.09      0         
H_i       yes       H         H         1.008     0.17615   1.0       1.09      0         
Mof_H_a   yes       H         H         1.008     0.17564   1.0       1.09      0         
H_j       yes       H         H         1.008     0.18368   1.0       1.09      0         
