# Supplementary material for: In silico design and screening of hypothetical MOF-74 analogs and their experimental synthesis
Source: Chem Sci. 2016 Jun 21;7(9):6263–72. doi: 10.1039/c6sc01477a (PMC6024208; doi:10.1039/c6sc01477a)
Supplement: Supplementary file 1 [file SC-007-C6SC01477A-s001.zip › analogs/269_all_conf_385_0_full_symm.cssr]

				76.6918  76.6918  6.97145
		90  90  120  SPGR =  1 P 1		 OPT = 1
828   0 
0 image0	: image0
 1 Mof_Ob 0.964510 0.308460 0.309150  0  0  0  0  0  0  0  0  -0.740840
 2 Mof_Ob 0.010620 0.368830 0.642480  0  0  0  0  0  0  0  0  -0.740840
 3 Mof_Ob 0.024870 0.322710 0.975810  0  0  0  0  0  0  0  0  -0.740840
 4 Mof_Oa 0.988320 0.321340 0.535460  0  0  0  0  0  0  0  0  -0.885820
 5 Mof_Oa 0.999690 0.345010 0.868790  0  0  0  0  0  0  0  0  -0.885820
 6 Mof_Oa 0.011990 0.333640 0.202120  0  0  0  0  0  0  0  0  -0.885820
 7 Mof_Oc 0.980050 0.305660 0.893730  0  0  0  0  0  0  0  0  -0.920800
 8 Mof_Oc 0.992290 0.353290 0.227060  0  0  0  0  0  0  0  0  -0.920800
 9 Mof_Oc 0.027670 0.341050 0.560400  0  0  0  0  0  0  0  0  -0.920800
 10 Mof_Mg 0.006980 0.324170 0.766080  0  0  0  0  0  0  0  0  1.616080
 11 Mof_Mg 0.983860 0.326360 0.099410  0  0  0  0  0  0  0  0  1.616080
 12 Mof_Mg 0.009170 0.349470 0.432750  0  0  0  0  0  0  0  0  1.616080
 13 Mof_Ob_a 0.035730 0.691810 0.786620  0  0  0  0  0  0  0  0  -0.734610
 14 Mof_Ob_a 0.989420 0.630930 0.453280  0  0  0  0  0  0  0  0  -0.734610
 15 Mof_Ob_a 0.974850 0.677250 0.119950  0  0  0  0  0  0  0  0  -0.734610
 16 Mof_Oa_a 0.012410 0.677740 0.556590  0  0  0  0  0  0  0  0  -0.906580
 17 Mof_Oa_a 0.998660 0.654260 0.223250  0  0  0  0  0  0  0  0  -0.906580
 18 Mof_Oa_a 0.988930 0.668010 0.889920  0  0  0  0  0  0  0  0  -0.906580
 19 Mof_Oc_a 0.020330 0.694240 0.201760  0  0  0  0  0  0  0  0  -0.960800
 20 Mof_Oc_a 0.007240 0.646340 0.868430  0  0  0  0  0  0  0  0  -0.960800
 21 Mof_Oc_a 0.972430 0.659420 0.535100  0  0  0  0  0  0  0  0  -0.960800
 22 Mof_Mg_a 0.993130 0.675530 0.329870  0  0  0  0  0  0  0  0  1.634920
 23 Mof_Mg_a 0.015730 0.673530 0.996540  0  0  0  0  0  0  0  0  1.634920
 24 Mof_Mg_a 0.991130 0.650930 0.663210  0  0  0  0  0  0  0  0  1.634920
 25 Mof_Cc 0.037250 0.708800 0.285260  0  0  0  0  0  0  0  0  0.546940
 26 Mof_Cc 0.004880 0.629420 0.951920  0  0  0  0  0  0  0  0  0.546940
 27 Mof_Cc 0.957870 0.661780 0.618590  0  0  0  0  0  0  0  0  0.546940
 28 Mof_Cd 0.050870 0.724980 0.169260  0  0  0  0  0  0  0  0  -0.428840
 29 Mof_Cd 0.007440 0.615790 0.835920  0  0  0  0  0  0  0  0  -0.428840
 30 Mof_Cd 0.941690 0.659230 0.502590  0  0  0  0  0  0  0  0  -0.428840
 31 C 0.068480 0.741440 0.240880  0  0  0  0  0  0  0  0  0.288240
 32 C 0.006300 0.598190 0.907550  0  0  0  0  0  0  0  0  0.288240
 33 C 0.925220 0.660370 0.574210  0  0  0  0  0  0  0  0  0.288240
 34 C_a 0.082990 0.757970 0.114810  0  0  0  0  0  0  0  0  -0.132040
 35 C_a 0.008310 0.583680 0.781480  0  0  0  0  0  0  0  0  -0.132040
 36 C_a 0.908700 0.658350 0.448140  0  0  0  0  0  0  0  0  -0.132040
 37 C_b 0.078000 0.764480 0.943380  0  0  0  0  0  0  0  0  0.246130
 38 C_b 0.019810 0.588660 0.610050  0  0  0  0  0  0  0  0  0.246130
 39 C_b 0.902190 0.646850 0.276720  0  0  0  0  0  0  0  0  0.246130
 40 C_c 0.093840 0.778630 0.829170  0  0  0  0  0  0  0  0  -0.315300
 41 C_c 0.018120 0.572830 0.495840  0  0  0  0  0  0  0  0  -0.315300
 42 C_c 0.888040 0.648540 0.162510  0  0  0  0  0  0  0  0  -0.315300
 43 C_d 0.114380 0.788280 0.879960  0  0  0  0  0  0  0  0  0.082460
 44 C_d 0.007230 0.552280 0.546630  0  0  0  0  0  0  0  0  0.082460
 45 C_d 0.878390 0.659430 0.213300  0  0  0  0  0  0  0  0  0.082460
 46 C_e 0.130250 0.803020 0.748010  0  0  0  0  0  0  0  0  -0.020550
 47 C_e 0.006100 0.536410 0.414680  0  0  0  0  0  0  0  0  -0.020550
 48 C_e 0.863650 0.660570 0.081350  0  0  0  0  0  0  0  0  -0.020550
 49 C_f 0.127930 0.816790 0.629000  0  0  0  0  0  0  0  0  0.238000
 50 C_f 0.688870 0.872070 0.629000  0  0  0  0  0  0  0  0  0.238000
 51 C_f 0.183210 0.311130 0.629000  0  0  0  0  0  0  0  0  0.238000
 52 C_g 0.143890 0.829430 0.508430  0  0  0  0  0  0  0  0  -0.333250
 53 C_g 0.685550 0.856110 0.508430  0  0  0  0  0  0  0  0  -0.333250
 54 C_g 0.170570 0.314450 0.508430  0  0  0  0  0  0  0  0  -0.333250
 55 C_h 0.162760 0.830480 0.505410  0  0  0  0  0  0  0  0  -0.024480
 56 C_h 0.001050 0.503910 0.172070  0  0  0  0  0  0  0  0  -0.024480
 57 C_h 0.836190 0.665610 0.838740  0  0  0  0  0  0  0  0  -0.024480
 58 C_i 0.844910 0.178160 0.702510  0  0  0  0  0  0  0  0  0.019720
 59 C_i 0.999920 0.488420 0.035850  0  0  0  0  0  0  0  0  0.019720
 60 C_i 0.155170 0.333410 0.369180  0  0  0  0  0  0  0  0  0.019720
 61 C_j 0.856360 0.173240 0.577250  0  0  0  0  0  0  0  0  0.150990
 62 C_j 0.316870 0.143640 0.577250  0  0  0  0  0  0  0  0  0.150990
 63 C_j 0.826760 0.683130 0.577250  0  0  0  0  0  0  0  0  0.150990
 64 C_k 0.869450 0.187970 0.447970  0  0  0  0  0  0  0  0  -0.245050
 65 C_k 0.985190 0.463880 0.781300  0  0  0  0  0  0  0  0  -0.245050
 66 C_k 0.145360 0.348140 0.114630  0  0  0  0  0  0  0  0  -0.245050
 67 C_l 0.871910 0.207340 0.433470  0  0  0  0  0  0  0  0  -0.079100
 68 C_l 0.002090 0.461420 0.766800  0  0  0  0  0  0  0  0  -0.079100
 69 C_l 0.126000 0.331240 0.100140  0  0  0  0  0  0  0  0  -0.079100
 70 C_m 0.860210 0.212160 0.556340  0  0  0  0  0  0  0  0  0.215320
 71 C_m 0.018610 0.473120 0.889680  0  0  0  0  0  0  0  0  0.215320
 72 C_m 0.121180 0.314720 0.223010  0  0  0  0  0  0  0  0  0.215320
 73 C_n 0.180740 0.864270 0.354380  0  0  0  0  0  0  0  0  -0.322290
 74 C_n 0.683530 0.819260 0.354380  0  0  0  0  0  0  0  0  -0.322290
 75 C_n 0.135730 0.316470 0.354380  0  0  0  0  0  0  0  0  -0.322290
 76 C_o 0.194050 0.898760 0.219770  0  0  0  0  0  0  0  0  -0.450640
 77 C_o 0.704720 0.805950 0.219770  0  0  0  0  0  0  0  0  -0.450640
 78 C_o 0.101240 0.295280 0.219770  0  0  0  0  0  0  0  0  -0.450640
 79 C_p 0.886660 0.221810 0.292920  0  0  0  0  0  0  0  0  0.049630
 80 C_p 0.001810 0.446670 0.626250  0  0  0  0  0  0  0  0  0.049630
 81 C_p 0.111530 0.331520 0.959580  0  0  0  0  0  0  0  0  0.049630
 82 C_q 0.906610 0.225340 0.280260  0  0  0  0  0  0  0  0  0.194520
 83 C_q 0.985400 0.426720 0.613590  0  0  0  0  0  0  0  0  0.194520
 84 C_q 0.107990 0.347930 0.946930  0  0  0  0  0  0  0  0  0.194520
 85 C_r 0.919240 0.238650 0.138750  0  0  0  0  0  0  0  0  -0.263550
 86 C_r 0.986070 0.414090 0.472080  0  0  0  0  0  0  0  0  -0.263550
 87 C_r 0.094690 0.347260 0.805420  0  0  0  0  0  0  0  0  -0.263550
 88 C_s 0.913490 0.249380 0.015960  0  0  0  0  0  0  0  0  -0.165640
 89 C_s 0.002560 0.419840 0.349290  0  0  0  0  0  0  0  0  -0.165640
 90 C_s 0.083950 0.330770 0.682630  0  0  0  0  0  0  0  0  -0.165640
 91 C_t 0.894140 0.247090 0.038670  0  0  0  0  0  0  0  0  0.261710
 92 C_t 0.019620 0.439200 0.372000  0  0  0  0  0  0  0  0  0.261710
 93 C_t 0.086240 0.313710 0.705340  0  0  0  0  0  0  0  0  0.261710
 94 C_u 0.881080 0.232820 0.170930  0  0  0  0  0  0  0  0  -0.365410
 95 C_u 0.018410 0.452250 0.504260  0  0  0  0  0  0  0  0  -0.365410
 96 C_u 0.100510 0.314930 0.837590  0  0  0  0  0  0  0  0  -0.365410
 97 C_v 0.888210 0.261070 0.943750  0  0  0  0  0  0  0  0  -0.418720
 98 C_v 0.039520 0.445120 0.277080  0  0  0  0  0  0  0  0  -0.418720
 99 C_v 0.072260 0.293810 0.610410  0  0  0  0  0  0  0  0  -0.418720
 100 C_w 0.928290 0.263640 0.875140  0  0  0  0  0  0  0  0  0.339440
 101 C_w 0.002010 0.405040 0.208470  0  0  0  0  0  0  0  0  0.339440
 102 C_w 0.069690 0.331320 0.541810  0  0  0  0  0  0  0  0  0.339440
 103 Mof_Cd_a 0.947410 0.278060 0.938480  0  0  0  0  0  0  0  0  -0.455470
 104 Mof_Cd_a 0.997310 0.385920 0.271810  0  0  0  0  0  0  0  0  -0.455470
 105 Mof_Cd_a 0.055270 0.336020 0.605140  0  0  0  0  0  0  0  0  -0.455470
 106 Mof_Cc_a 0.962170 0.292430 0.815100  0  0  0  0  0  0  0  0  0.545780
 107 Mof_Cc_a 0.996930 0.371170 0.148430  0  0  0  0  0  0  0  0  0.545780
 108 Mof_Cc_a 0.040910 0.336410 0.481760  0  0  0  0  0  0  0  0  0.545780
 109 Mof_Cb 0.957050 0.292330 0.617240  0  0  0  0  0  0  0  0  -0.342420
 110 Mof_Cb 0.001960 0.376290 0.950570  0  0  0  0  0  0  0  0  -0.342420
 111 Mof_Cb 0.041000 0.331380 0.283910  0  0  0  0  0  0  0  0  -0.342420
 112 C_x 0.937880 0.277130 0.553750  0  0  0  0  0  0  0  0  -0.058330
 113 C_x 0.005920 0.395450 0.887090  0  0  0  0  0  0  0  0  -0.058330
 114 C_x 0.056200 0.327410 0.220420  0  0  0  0  0  0  0  0  -0.058330
 115 C_y 0.923780 0.262970 0.677690  0  0  0  0  0  0  0  0  -0.349160
 116 C_y 0.005860 0.409550 0.011020  0  0  0  0  0  0  0  0  -0.349160
 117 C_y 0.070360 0.327480 0.344350  0  0  0  0  0  0  0  0  -0.349160
 118 Mof_Ca 0.970380 0.307910 0.479490  0  0  0  0  0  0  0  0  0.786170
 119 Mof_Ca 0.004200 0.362950 0.812820  0  0  0  0  0  0  0  0  0.786170
 120 Mof_Ca 0.025420 0.329130 0.146160  0  0  0  0  0  0  0  0  0.786170
 121 C_z 0.915250 0.216210 0.415960  0  0  0  0  0  0  0  0  -0.435190
 122 C_z 0.967630 0.418080 0.749290  0  0  0  0  0  0  0  0  -0.435190
 123 C_z 0.117130 0.365710 0.082630  0  0  0  0  0  0  0  0  -0.435190
 124 C_aa 0.855250 0.153010 0.571960  0  0  0  0  0  0  0  0  -0.306190
 125 C_aa 0.297760 0.144750 0.571960  0  0  0  0  0  0  0  0  -0.306190
 126 C_aa 0.846990 0.702240 0.571960  0  0  0  0  0  0  0  0  -0.306190
 127 C_ab 0.832290 0.151270 0.967450  0  0  0  0  0  0  0  0  0.256380
 128 C_ab 0.318980 0.167710 0.967450  0  0  0  0  0  0  0  0  0.256380
 129 C_ab 0.848730 0.681020 0.967450  0  0  0  0  0  0  0  0  0.256380
 130 C_ac 0.149100 0.804010 0.742330  0  0  0  0  0  0  0  0  -0.407570
 131 C_ac 0.988240 0.517570 0.408990  0  0  0  0  0  0  0  0  -0.407570
 132 C_ac 0.862660 0.678420 0.075660  0  0  0  0  0  0  0  0  -0.407570
 133 C_ad 0.852610 0.153300 0.005790  0  0  0  0  0  0  0  0  -0.378880
 134 C_ad 0.300680 0.147390 0.005790  0  0  0  0  0  0  0  0  -0.378880
 135 C_ad 0.846700 0.699320 0.005790  0  0  0  0  0  0  0  0  -0.378880
 136 C_ae 0.109460 0.819130 0.626420  0  0  0  0  0  0  0  0  -0.455730
 137 C_ae 0.709670 0.890540 0.626420  0  0  0  0  0  0  0  0  -0.455730
 138 C_ae 0.180870 0.290330 0.626420  0  0  0  0  0  0  0  0  -0.455730
 139 C_af 0.118970 0.783310 0.062370  0  0  0  0  0  0  0  0  0.005640
 140 C_af 0.997680 0.547700 0.729040  0  0  0  0  0  0  0  0  0.005640
 141 C_af 0.883360 0.668990 0.395710  0  0  0  0  0  0  0  0  0.005640
 142 C_ag 0.103400 0.768010 0.168320  0  0  0  0  0  0  0  0  -0.203600
 143 C_ag 0.997950 0.563270 0.834990  0  0  0  0  0  0  0  0  -0.203600
 144 C_ag 0.898660 0.668720 0.501660  0  0  0  0  0  0  0  0  -0.203600
 145 C_ah 0.139440 0.793670 0.155800  0  0  0  0  0  0  0  0  -0.214350
 146 C_ah 0.987560 0.527220 0.822460  0  0  0  0  0  0  0  0  -0.214350
 147 C_ah 0.872990 0.679100 0.489130  0  0  0  0  0  0  0  0  -0.214350
 148 C_ai 0.056700 0.758140 0.882480  0  0  0  0  0  0  0  0  -0.450310
 149 C_ai 0.034770 0.609960 0.549140  0  0  0  0  0  0  0  0  -0.450310
 150 C_ai 0.908520 0.631890 0.215810  0  0  0  0  0  0  0  0  -0.450310
 151 C_aj 0.072720 0.741260 0.438710  0  0  0  0  0  0  0  0  -0.350980
 152 C_aj 0.001880 0.593950 0.105380  0  0  0  0  0  0  0  0  -0.350980
 153 C_aj 0.925410 0.664790 0.772040  0  0  0  0  0  0  0  0  -0.350980
 154 C_ak 0.060130 0.725090 0.553250  0  0  0  0  0  0  0  0  -0.015410
 155 C_ak 0.998290 0.606540 0.219910  0  0  0  0  0  0  0  0  -0.015410
 156 C_ak 0.941580 0.668380 0.886580  0  0  0  0  0  0  0  0  -0.015410
 157 Mof_Cb_a 0.042180 0.708590 0.482970  0  0  0  0  0  0  0  0  -0.344300
 158 Mof_Cb_a 0.999750 0.624490 0.149630  0  0  0  0  0  0  0  0  -0.344300
 159 Mof_Cb_a 0.958070 0.666920 0.816300  0  0  0  0  0  0  0  0  -0.344300
 160 Mof_Ca_a 0.029740 0.692050 0.616150  0  0  0  0  0  0  0  0  0.811880
 161 Mof_Ca_a 0.995640 0.636930 0.282820  0  0  0  0  0  0  0  0  0.811880
 162 Mof_Ca_a 0.974620 0.671020 0.949480  0  0  0  0  0  0  0  0  0.811880
 163 Mof_H 0.047100 0.723810 0.018030  0  0  0  0  0  0  0  0  0.212040
 164 Mof_H 0.010040 0.619570 0.684700  0  0  0  0  0  0  0  0  0.212040
 165 Mof_H 0.942860 0.656630 0.351360  0  0  0  0  0  0  0  0  0.212040
 166 H 0.089720 0.782450 0.693050  0  0  0  0  0  0  0  0  0.196670
 167 H 0.026060 0.576950 0.359720  0  0  0  0  0  0  0  0  0.196670
 168 H 0.884220 0.640610 0.026390  0  0  0  0  0  0  0  0  0.196670
 169 H_a 0.141590 0.839200 0.411020  0  0  0  0  0  0  0  0  0.179310
 170 H_a 0.697610 0.858410 0.411020  0  0  0  0  0  0  0  0  0.179310
 171 H_a 0.160800 0.302390 0.411020  0  0  0  0  0  0  0  0  0.179310
 172 H_b 0.877970 0.184020 0.350030  0  0  0  0  0  0  0  0  0.164410
 173 H_b 0.306050 0.122030 0.350030  0  0  0  0  0  0  0  0  0.164410
 174 H_b 0.815980 0.693950 0.350030  0  0  0  0  0  0  0  0  0.164410
 175 H_c 0.172300 0.868260 0.453170  0  0  0  0  0  0  0  0  0.172040
 176 H_c 0.695960 0.827700 0.453170  0  0  0  0  0  0  0  0  0.172040
 177 H_c 0.131740 0.304040 0.453170  0  0  0  0  0  0  0  0  0.172040
 178 H_d 0.875570 0.244660 0.514070  0  0  0  0  0  0  0  0  0.125550
 179 H_d 0.035760 0.457760 0.847400  0  0  0  0  0  0  0  0  0.125550
 180 H_d 0.088670 0.297570 0.180730  0  0  0  0  0  0  0  0  0.125550
 181 H_e 0.189850 0.901910 0.360430  0  0  0  0  0  0  0  0  0.136440
 182 H_e 0.712060 0.810150 0.360430  0  0  0  0  0  0  0  0  0.136440
 183 H_e 0.098090 0.287940 0.360430  0  0  0  0  0  0  0  0  0.136440
 184 H_f 0.183260 0.898630 0.114810  0  0  0  0  0  0  0  0  0.117540
 185 H_f 0.715370 0.816740 0.114810  0  0  0  0  0  0  0  0  0.117540
 186 H_f 0.101370 0.284630 0.114810  0  0  0  0  0  0  0  0  0.117540
 187 H_g 0.934450 0.241090 0.125340  0  0  0  0  0  0  0  0  0.158440
 188 H_g 0.973310 0.398880 0.458670  0  0  0  0  0  0  0  0  0.158440
 189 H_g 0.092240 0.360030 0.792000  0  0  0  0  0  0  0  0  0.158440
 190 H_h 0.865890 0.230400 0.182040  0  0  0  0  0  0  0  0  0.209430
 191 H_h 0.031170 0.467440 0.515370  0  0  0  0  0  0  0  0  0.209430
 192 H_h 0.102940 0.302160 0.848700  0  0  0  0  0  0  0  0  0.209430
 193 H_i 0.891000 0.262660 0.789060  0  0  0  0  0  0  0  0  0.108320
 194 H_i 0.038330 0.442330 0.122390  0  0  0  0  0  0  0  0  0.108320
 195 H_i 0.070670 0.295010 0.455720  0  0  0  0  0  0  0  0  0.108320
 196 H_j 0.897060 0.276250 0.005410  0  0  0  0  0  0  0  0  0.116990
 197 H_j 0.045860 0.436270 0.338740  0  0  0  0  0  0  0  0  0.116990
 198 H_j 0.057080 0.287470 0.672080  0  0  0  0  0  0  0  0  0.116990
 199 H_k 0.205590 0.922660 0.635270  0  0  0  0  0  0  0  0  0.110460
 200 H_k 0.717080 0.794410 0.635270  0  0  0  0  0  0  0  0  0.110460
 201 H_k 0.077340 0.282920 0.635270  0  0  0  0  0  0  0  0  0.110460
 202 Mof_H_a 0.951330 0.278940 0.089510  0  0  0  0  0  0  0  0  0.200560
 203 Mof_H_a 0.994280 0.382000 0.422840  0  0  0  0  0  0  0  0  0.200560
 204 Mof_H_a 0.054390 0.339050 0.756170  0  0  0  0  0  0  0  0  0.200560
 205 H_l 0.934310 0.276850 0.402310  0  0  0  0  0  0  0  0  0.164400
 206 H_l 0.009210 0.399020 0.735650  0  0  0  0  0  0  0  0  0.164400
 207 H_l 0.056480 0.324130 0.068980  0  0  0  0  0  0  0  0  0.164400
 208 H_m 0.909390 0.251220 0.622570  0  0  0  0  0  0  0  0  0.208650
 209 H_m 0.008500 0.423950 0.955900  0  0  0  0  0  0  0  0  0.208650
 210 H_m 0.082110 0.324830 0.289230  0  0  0  0  0  0  0  0  0.208650
 211 H_n 0.907990 0.213100 0.557240  0  0  0  0  0  0  0  0  0.126520
 212 H_n 0.971770 0.425340 0.890570  0  0  0  0  0  0  0  0  0.126520
 213 H_n 0.120240 0.361560 0.223900  0  0  0  0  0  0  0  0  0.126520
 214 H_o 0.931430 0.226560 0.435770  0  0  0  0  0  0  0  0  0.125580
 215 H_o 0.961800 0.401900 0.769100  0  0  0  0  0  0  0  0  0.125580
 216 H_o 0.106770 0.371530 0.102430  0  0  0  0  0  0  0  0  0.125580
 217 H_p 0.913420 0.201930 0.361370  0  0  0  0  0  0  0  0  0.116070
 218 H_p 0.288510 0.086580 0.361370  0  0  0  0  0  0  0  0  0.116070
 219 H_p 0.798070 0.711490 0.361370  0  0  0  0  0  0  0  0  0.116070
 220 H_q 0.842160 0.141400 0.648810  0  0  0  0  0  0  0  0  0.088700
 221 H_q 0.299240 0.157840 0.648810  0  0  0  0  0  0  0  0  0.088700
 222 H_q 0.858600 0.700760 0.648810  0  0  0  0  0  0  0  0  0.088700
 223 H_r 0.868770 0.153900 0.636110  0  0  0  0  0  0  0  0  0.096060
 224 H_r 0.285130 0.131230 0.636110  0  0  0  0  0  0  0  0  0.096060
 225 H_r 0.846100 0.714870 0.636110  0  0  0  0  0  0  0  0  0.096060
 226 H_s 0.854400 0.147850 0.423630  0  0  0  0  0  0  0  0  0.065400
 227 H_s 0.293460 0.145600 0.423630  0  0  0  0  0  0  0  0  0.065400
 228 H_s 0.852150 0.706540 0.423630  0  0  0  0  0  0  0  0  0.065400
 229 H_t 0.817940 0.126960 0.164410  0  0  0  0  0  0  0  0  0.207410
 230 H_t 0.309020 0.182060 0.164410  0  0  0  0  0  0  0  0  0.207410
 231 H_t 0.873040 0.690980 0.164410  0  0  0  0  0  0  0  0  0.207410
 232 H_u 0.864780 0.166570 0.934970  0  0  0  0  0  0  0  0  0.113260
 233 H_u 0.301790 0.135220 0.934970  0  0  0  0  0  0  0  0  0.113260
 234 H_u 0.833430 0.698210 0.934970  0  0  0  0  0  0  0  0  0.113260
 235 H_v 0.853410 0.140010 0.959870  0  0  0  0  0  0  0  0  0.100130
 236 H_v 0.286600 0.146590 0.959870  0  0  0  0  0  0  0  0  0.100130
 237 H_v 0.859990 0.713400 0.959870  0  0  0  0  0  0  0  0  0.100130
 238 H_w 0.855660 0.155120 0.160400  0  0  0  0  0  0  0  0  0.111350
 239 H_w 0.299460 0.144340 0.160400  0  0  0  0  0  0  0  0  0.111350
 240 H_w 0.844880 0.700540 0.160400  0  0  0  0  0  0  0  0  0.111350
 241 H_x 0.102300 0.816350 0.767980  0  0  0  0  0  0  0  0  0.127370
 242 H_x 0.714050 0.897700 0.767980  0  0  0  0  0  0  0  0  0.127370
 243 H_x 0.183650 0.285950 0.767980  0  0  0  0  0  0  0  0  0.127370
 244 H_y 0.098010 0.808730 0.524510  0  0  0  0  0  0  0  0  0.121220
 245 H_y 0.710720 0.901990 0.524510  0  0  0  0  0  0  0  0  0.121220
 246 H_y 0.191270 0.289280 0.524510  0  0  0  0  0  0  0  0  0.121220
 247 H_z 0.113620 0.834450 0.581580  0  0  0  0  0  0  0  0  0.126660
 248 H_z 0.720820 0.886380 0.581580  0  0  0  0  0  0  0  0  0.126660
 249 H_z 0.165550 0.279180 0.581580  0  0  0  0  0  0  0  0  0.126660
 250 H_aa 0.107550 0.763740 0.302070  0  0  0  0  0  0  0  0  0.141490
 251 H_aa 0.989530 0.559110 0.968740  0  0  0  0  0  0  0  0  0.141490
 252 H_aa 0.902920 0.677140 0.635400  0  0  0  0  0  0  0  0  0.141490
 253 H_ab 0.148580 0.809410 0.110540  0  0  0  0  0  0  0  0  0.121110
 254 H_ab 0.994160 0.518080 0.777210  0  0  0  0  0  0  0  0  0.121110
 255 H_ab 0.857260 0.672500 0.443880  0  0  0  0  0  0  0  0  0.121110
 256 H_ac 0.814750 0.119460 0.456550  0  0  0  0  0  0  0  0  0.069290
 257 H_ac 0.304710 0.185250 0.456550  0  0  0  0  0  0  0  0  0.069290
 258 H_ac 0.880540 0.695290 0.456550  0  0  0  0  0  0  0  0  0.069290
 259 H_ad 0.137790 0.793500 0.312250  0  0  0  0  0  0  0  0  0.094580
 260 H_ad 0.989040 0.528870 0.978920  0  0  0  0  0  0  0  0  0.094580
 261 H_ad 0.873170 0.677630 0.645580  0  0  0  0  0  0  0  0  0.094580
 262 H_ae 0.046800 0.754940 0.006930  0  0  0  0  0  0  0  0  0.131190
 263 H_ae 0.041480 0.619870 0.673600  0  0  0  0  0  0  0  0  0.131190
 264 H_ae 0.911720 0.625190 0.340270  0  0  0  0  0  0  0  0  0.131190
 265 H_af 0.049930 0.744670 0.790940  0  0  0  0  0  0  0  0  0.114670
 266 H_af 0.028070 0.616730 0.457600  0  0  0  0  0  0  0  0  0.114670
 267 H_af 0.922000 0.638600 0.124270  0  0  0  0  0  0  0  0  0.114670
 268 H_ag 0.056630 0.770230 0.798860  0  0  0  0  0  0  0  0  0.118780
 269 H_ag 0.046940 0.610040 0.465520  0  0  0  0  0  0  0  0  0.118780
 270 H_ag 0.896430 0.619730 0.132190  0  0  0  0  0  0  0  0  0.118780
 271 H_ah 0.085900 0.753850 0.503140  0  0  0  0  0  0  0  0  0.162280
 272 H_ah 0.001280 0.580770 0.169810  0  0  0  0  0  0  0  0  0.162280
 273 H_ah 0.912820 0.665380 0.836480  0  0  0  0  0  0  0  0  0.162280
 274 H_ai 0.063880 0.724810 0.703320  0  0  0  0  0  0  0  0  0.131880
 275 H_ai 0.994270 0.602790 0.369980  0  0  0  0  0  0  0  0  0.131880
 276 H_ai 0.941860 0.672400 0.036650  0  0  0  0  0  0  0  0  0.131880
 277 Mof_Ob 0.631170 0.641800 0.642480  0  0  0  0  0  0  0  0  -0.740840
 278 Mof_Ob 0.677290 0.702160 0.975810  0  0  0  0  0  0  0  0  -0.740840
 279 Mof_Ob 0.691540 0.656040 0.309150  0  0  0  0  0  0  0  0  -0.740840
 280 Mof_Oa 0.654990 0.654680 0.868790  0  0  0  0  0  0  0  0  -0.885820
 281 Mof_Oa 0.666360 0.678350 0.202120  0  0  0  0  0  0  0  0  -0.885820
 282 Mof_Oa 0.678660 0.666980 0.535460  0  0  0  0  0  0  0  0  -0.885820
 283 Mof_Oc 0.646710 0.639000 0.227060  0  0  0  0  0  0  0  0  -0.920800
 284 Mof_Oc 0.658950 0.686620 0.560400  0  0  0  0  0  0  0  0  -0.920800
 285 Mof_Oc 0.694340 0.674380 0.893730  0  0  0  0  0  0  0  0  -0.920800
 286 Mof_Mg 0.673640 0.657500 0.099410  0  0  0  0  0  0  0  0  1.616080
 287 Mof_Mg 0.650530 0.659690 0.432750  0  0  0  0  0  0  0  0  1.616080
 288 Mof_Mg 0.675830 0.682810 0.766080  0  0  0  0  0  0  0  0  1.616080
 289 Mof_Ob_a 0.702400 0.025150 0.119950  0  0  0  0  0  0  0  0  -0.734610
 290 Mof_Ob_a 0.656080 0.964270 0.786620  0  0  0  0  0  0  0  0  -0.734610
 291 Mof_Ob_a 0.641520 0.010580 0.453280  0  0  0  0  0  0  0  0  -0.734610
 292 Mof_Oa_a 0.679080 0.011070 0.889920  0  0  0  0  0  0  0  0  -0.906580
 293 Mof_Oa_a 0.665330 0.987590 0.556590  0  0  0  0  0  0  0  0  -0.906580
 294 Mof_Oa_a 0.655600 0.001340 0.223250  0  0  0  0  0  0  0  0  -0.906580
 295 Mof_Oc_a 0.687000 0.027570 0.535100  0  0  0  0  0  0  0  0  -0.960800
 296 Mof_Oc_a 0.673910 0.979670 0.201760  0  0  0  0  0  0  0  0  -0.960800
 297 Mof_Oc_a 0.639100 0.992760 0.868430  0  0  0  0  0  0  0  0  -0.960800
 298 Mof_Mg_a 0.659800 0.008870 0.663210  0  0  0  0  0  0  0  0  1.634920
 299 Mof_Mg_a 0.682400 0.006870 0.329870  0  0  0  0  0  0  0  0  1.634920
 300 Mof_Mg_a 0.657800 0.984270 0.996540  0  0  0  0  0  0  0  0  1.634920
 301 Mof_Cc 0.703920 0.042130 0.618590  0  0  0  0  0  0  0  0  0.546940
 302 Mof_Cc 0.671550 0.962750 0.285260  0  0  0  0  0  0  0  0  0.546940
 303 Mof_Cc 0.624530 0.995120 0.951920  0  0  0  0  0  0  0  0  0.546940
 304 Mof_Cd 0.717540 0.058310 0.502590  0  0  0  0  0  0  0  0  -0.428840
 305 Mof_Cd 0.674100 0.949130 0.169260  0  0  0  0  0  0  0  0  -0.428840
 306 Mof_Cd 0.608360 0.992560 0.835920  0  0  0  0  0  0  0  0  -0.428840
 307 C 0.735150 0.074780 0.574210  0  0  0  0  0  0  0  0  0.288240
 308 C 0.672960 0.931520 0.240880  0  0  0  0  0  0  0  0  0.288240
 309 C 0.591890 0.993700 0.907550  0  0  0  0  0  0  0  0  0.288240
 310 C_a 0.749660 0.091300 0.448140  0  0  0  0  0  0  0  0  -0.132040
 311 C_a 0.674980 0.917010 0.114810  0  0  0  0  0  0  0  0  -0.132040
 312 C_a 0.575360 0.991690 0.781480  0  0  0  0  0  0  0  0  -0.132040
 313 C_b 0.744670 0.097810 0.276720  0  0  0  0  0  0  0  0  0.246130
 314 C_b 0.686480 0.922000 0.943380  0  0  0  0  0  0  0  0  0.246130
 315 C_b 0.568850 0.980190 0.610050  0  0  0  0  0  0  0  0  0.246130
 316 C_c 0.760510 0.111960 0.162510  0  0  0  0  0  0  0  0  -0.315300
 317 C_c 0.684790 0.906160 0.829170  0  0  0  0  0  0  0  0  -0.315300
 318 C_c 0.554700 0.981880 0.495840  0  0  0  0  0  0  0  0  -0.315300
 319 C_d 0.781050 0.121610 0.213300  0  0  0  0  0  0  0  0  0.082460
 320 C_d 0.673900 0.885620 0.879960  0  0  0  0  0  0  0  0  0.082460
 321 C_d 0.545050 0.992770 0.546630  0  0  0  0  0  0  0  0  0.082460
 322 C_e 0.796920 0.136350 0.081350  0  0  0  0  0  0  0  0  -0.020550
 323 C_e 0.672760 0.869750 0.748010  0  0  0  0  0  0  0  0  -0.020550
 324 C_e 0.530320 0.993900 0.414680  0  0  0  0  0  0  0  0  -0.020550
 325 C_f 0.794590 0.150120 0.962330  0  0  0  0  0  0  0  0  0.238000
 326 C_f 0.355530 0.205410 0.962330  0  0  0  0  0  0  0  0  0.238000
 327 C_f 0.849880 0.644470 0.962330  0  0  0  0  0  0  0  0  0.238000
 328 C_g 0.810550 0.162770 0.841760  0  0  0  0  0  0  0  0  -0.333250
 329 C_g 0.352210 0.189450 0.841760  0  0  0  0  0  0  0  0  -0.333250
 330 C_g 0.837230 0.647790 0.841760  0  0  0  0  0  0  0  0  -0.333250
 331 C_h 0.829430 0.163810 0.838740  0  0  0  0  0  0  0  0  -0.024480
 332 C_h 0.667720 0.837240 0.505410  0  0  0  0  0  0  0  0  -0.024480
 333 C_h 0.502850 0.998950 0.172070  0  0  0  0  0  0  0  0  -0.024480
 334 C_i 0.511580 0.511490 0.035850  0  0  0  0  0  0  0  0  0.019720
 335 C_i 0.666590 0.821760 0.369180  0  0  0  0  0  0  0  0  0.019720
 336 C_i 0.821840 0.666750 0.702510  0  0  0  0  0  0  0  0  0.019720
 337 C_j 0.523030 0.506570 0.910580  0  0  0  0  0  0  0  0  0.150990
 338 C_j 0.983540 0.476970 0.910580  0  0  0  0  0  0  0  0  0.150990
 339 C_j 0.493430 0.016460 0.910580  0  0  0  0  0  0  0  0  0.150990
 340 C_k 0.536120 0.521300 0.781300  0  0  0  0  0  0  0  0  -0.245050
 341 C_k 0.651860 0.797220 0.114630  0  0  0  0  0  0  0  0  -0.245050
 342 C_k 0.812030 0.681480 0.447970  0  0  0  0  0  0  0  0  -0.245050
 343 C_l 0.538580 0.540670 0.766800  0  0  0  0  0  0  0  0  -0.079100
 344 C_l 0.668760 0.794750 0.100140  0  0  0  0  0  0  0  0  -0.079100
 345 C_l 0.792660 0.664580 0.433470  0  0  0  0  0  0  0  0  -0.079100
 346 C_m 0.526880 0.545490 0.889680  0  0  0  0  0  0  0  0  0.215320
 347 C_m 0.685280 0.806450 0.223010  0  0  0  0  0  0  0  0  0.215320
 348 C_m 0.787840 0.648060 0.556340  0  0  0  0  0  0  0  0  0.215320
 349 C_n 0.847410 0.197600 0.687710  0  0  0  0  0  0  0  0  -0.322290
 350 C_n 0.350190 0.152590 0.687710  0  0  0  0  0  0  0  0  -0.322290
 351 C_n 0.802400 0.649810 0.687710  0  0  0  0  0  0  0  0  -0.322290
 352 C_o 0.860710 0.232090 0.553100  0  0  0  0  0  0  0  0  -0.450640
 353 C_o 0.371380 0.139290 0.553100  0  0  0  0  0  0  0  0  -0.450640
 354 C_o 0.767910 0.628620 0.553100  0  0  0  0  0  0  0  0  -0.450640
 355 C_p 0.553330 0.555140 0.626250  0  0  0  0  0  0  0  0  0.049630
 356 C_p 0.668480 0.780010 0.959580  0  0  0  0  0  0  0  0  0.049630
 357 C_p 0.778190 0.664850 0.292920  0  0  0  0  0  0  0  0  0.049630
 358 C_q 0.573280 0.558680 0.613590  0  0  0  0  0  0  0  0  0.194520
 359 C_q 0.652070 0.760050 0.946930  0  0  0  0  0  0  0  0  0.194520
 360 C_q 0.774660 0.681270 0.280260  0  0  0  0  0  0  0  0  0.194520
 361 C_r 0.585910 0.571980 0.472080  0  0  0  0  0  0  0  0  -0.263550
 362 C_r 0.652740 0.747420 0.805420  0  0  0  0  0  0  0  0  -0.263550
 363 C_r 0.761350 0.680600 0.138750  0  0  0  0  0  0  0  0  -0.263550
 364 C_s 0.580160 0.582720 0.349290  0  0  0  0  0  0  0  0  -0.165640
 365 C_s 0.669230 0.753180 0.682630  0  0  0  0  0  0  0  0  -0.165640
 366 C_s 0.750620 0.664100 0.015960  0  0  0  0  0  0  0  0  -0.165640
 367 C_t 0.560800 0.580420 0.372000  0  0  0  0  0  0  0  0  0.261710
 368 C_t 0.686290 0.772530 0.705340  0  0  0  0  0  0  0  0  0.261710
 369 C_t 0.752910 0.647050 0.038670  0  0  0  0  0  0  0  0  0.261710
 370 C_u 0.547750 0.566150 0.504260  0  0  0  0  0  0  0  0  -0.365410
 371 C_u 0.685070 0.785590 0.837590  0  0  0  0  0  0  0  0  -0.365410
 372 C_u 0.767180 0.648260 0.170930  0  0  0  0  0  0  0  0  -0.365410
 373 C_v 0.554880 0.594400 0.277080  0  0  0  0  0  0  0  0  -0.418720
 374 C_v 0.706190 0.778450 0.610410  0  0  0  0  0  0  0  0  -0.418720
 375 C_v 0.738930 0.627140 0.943750  0  0  0  0  0  0  0  0  -0.418720
 376 C_w 0.594960 0.596970 0.208470  0  0  0  0  0  0  0  0  0.339440
 377 C_w 0.668680 0.738370 0.541810  0  0  0  0  0  0  0  0  0.339440
 378 C_w 0.736360 0.664650 0.875140  0  0  0  0  0  0  0  0  0.339440
 379 Mof_Cd_a 0.614080 0.611390 0.271810  0  0  0  0  0  0  0  0  -0.455470
 380 Mof_Cd_a 0.663980 0.719250 0.605140  0  0  0  0  0  0  0  0  -0.455470
 381 Mof_Cd_a 0.721940 0.669350 0.938480  0  0  0  0  0  0  0  0  -0.455470
 382 Mof_Cc_a 0.628830 0.625760 0.148430  0  0  0  0  0  0  0  0  0.545780
 383 Mof_Cc_a 0.663590 0.704500 0.481760  0  0  0  0  0  0  0  0  0.545780
 384 Mof_Cc_a 0.707570 0.669740 0.815100  0  0  0  0  0  0  0  0  0.545780
 385 Mof_Cb 0.623710 0.625670 0.950570  0  0  0  0  0  0  0  0  -0.342420
 386 Mof_Cb 0.668620 0.709620 0.283910  0  0  0  0  0  0  0  0  -0.342420
 387 Mof_Cb 0.707670 0.664710 0.617240  0  0  0  0  0  0  0  0  -0.342420
 388 C_x 0.604550 0.610460 0.887090  0  0  0  0  0  0  0  0  -0.058330
 389 C_x 0.672590 0.728790 0.220420  0  0  0  0  0  0  0  0  -0.058330
 390 C_x 0.722870 0.660750 0.553750  0  0  0  0  0  0  0  0  -0.058330
 391 C_y 0.590450 0.596300 0.011020  0  0  0  0  0  0  0  0  -0.349160
 392 C_y 0.672520 0.742890 0.344350  0  0  0  0  0  0  0  0  -0.349160
 393 C_y 0.737030 0.660810 0.677690  0  0  0  0  0  0  0  0  -0.349160
 394 Mof_Ca 0.637050 0.641250 0.812820  0  0  0  0  0  0  0  0  0.786170
 395 Mof_Ca 0.670870 0.696290 0.146160  0  0  0  0  0  0  0  0  0.786170
 396 Mof_Ca 0.692090 0.662470 0.479490  0  0  0  0  0  0  0  0  0.786170
 397 C_z 0.581920 0.549540 0.749290  0  0  0  0  0  0  0  0  -0.435190
 398 C_z 0.634290 0.751420 0.082630  0  0  0  0  0  0  0  0  -0.435190
 399 C_z 0.783790 0.699040 0.415960  0  0  0  0  0  0  0  0  -0.435190
 400 C_aa 0.521920 0.486340 0.905290  0  0  0  0  0  0  0  0  -0.306190
 401 C_aa 0.964430 0.478080 0.905290  0  0  0  0  0  0  0  0  -0.306190
 402 C_aa 0.513660 0.035570 0.905290  0  0  0  0  0  0  0  0  -0.306190
 403 C_ab 0.498960 0.484600 0.300790  0  0  0  0  0  0  0  0  0.256380
 404 C_ab 0.985650 0.501040 0.300790  0  0  0  0  0  0  0  0  0.256380
 405 C_ab 0.515400 0.014350 0.300790  0  0  0  0  0  0  0  0  0.256380
 406 C_ac 0.815770 0.137340 0.075660  0  0  0  0  0  0  0  0  -0.407570
 407 C_ac 0.654910 0.850900 0.742330  0  0  0  0  0  0  0  0  -0.407570
 408 C_ac 0.529320 0.011760 0.408990  0  0  0  0  0  0  0  0  -0.407570
 409 C_ad 0.519280 0.486630 0.339120  0  0  0  0  0  0  0  0  -0.378880
 410 C_ad 0.967350 0.480720 0.339120  0  0  0  0  0  0  0  0  -0.378880
 411 C_ad 0.513370 0.032650 0.339120  0  0  0  0  0  0  0  0  -0.378880
 412 C_ae 0.776130 0.152470 0.959750  0  0  0  0  0  0  0  0  -0.455730
 413 C_ae 0.376340 0.223870 0.959750  0  0  0  0  0  0  0  0  -0.455730
 414 C_ae 0.847530 0.623660 0.959750  0  0  0  0  0  0  0  0  -0.455730
 415 C_af 0.785630 0.116640 0.395710  0  0  0  0  0  0  0  0  0.005640
 416 C_af 0.664340 0.881030 0.062370  0  0  0  0  0  0  0  0  0.005640
 417 C_af 0.550020 0.002320 0.729040  0  0  0  0  0  0  0  0  0.005640
 418 C_ag 0.770060 0.101340 0.501660  0  0  0  0  0  0  0  0  -0.203600
 419 C_ag 0.664620 0.896600 0.168320  0  0  0  0  0  0  0  0  -0.203600
 420 C_ag 0.565320 0.002050 0.834990  0  0  0  0  0  0  0  0  -0.203600
 421 C_ah 0.806110 0.127010 0.489130  0  0  0  0  0  0  0  0  -0.214350
 422 C_ah 0.654230 0.860560 0.155800  0  0  0  0  0  0  0  0  -0.214350
 423 C_ah 0.539660 0.012440 0.822460  0  0  0  0  0  0  0  0  -0.214350
 424 C_ai 0.723370 0.091480 0.215810  0  0  0  0  0  0  0  0  -0.450310
 425 C_ai 0.701440 0.943300 0.882480  0  0  0  0  0  0  0  0  -0.450310
 426 C_ai 0.575190 0.965230 0.549140  0  0  0  0  0  0  0  0  -0.450310
 427 C_aj 0.739380 0.074590 0.772040  0  0  0  0  0  0  0  0  -0.350980
 428 C_aj 0.668540 0.927280 0.438710  0  0  0  0  0  0  0  0  -0.350980
 429 C_aj 0.592070 0.998120 0.105380  0  0  0  0  0  0  0  0  -0.350980
 430 C_ak 0.726800 0.058420 0.886580  0  0  0  0  0  0  0  0  -0.015410
 431 C_ak 0.664960 0.939870 0.553250  0  0  0  0  0  0  0  0  -0.015410
 432 C_ak 0.608250 0.001710 0.219910  0  0  0  0  0  0  0  0  -0.015410
 433 Mof_Cb_a 0.708850 0.041930 0.816300  0  0  0  0  0  0  0  0  -0.344300
 434 Mof_Cb_a 0.666410 0.957820 0.482970  0  0  0  0  0  0  0  0  -0.344300
 435 Mof_Cb_a 0.624740 0.000250 0.149630  0  0  0  0  0  0  0  0  -0.344300
 436 Mof_Ca_a 0.696410 0.025380 0.949480  0  0  0  0  0  0  0  0  0.811880
 437 Mof_Ca_a 0.662310 0.970260 0.616150  0  0  0  0  0  0  0  0  0.811880
 438 Mof_Ca_a 0.641280 0.004360 0.282820  0  0  0  0  0  0  0  0  0.811880
 439 Mof_H 0.713770 0.057140 0.351360  0  0  0  0  0  0  0  0  0.212040
 440 Mof_H 0.676710 0.952900 0.018030  0  0  0  0  0  0  0  0  0.212040
 441 Mof_H 0.609530 0.989960 0.684700  0  0  0  0  0  0  0  0  0.212040
 442 H 0.756390 0.115780 0.026390  0  0  0  0  0  0  0  0  0.196670
 443 H 0.692730 0.910280 0.693050  0  0  0  0  0  0  0  0  0.196670
 444 H 0.550890 0.973940 0.359720  0  0  0  0  0  0  0  0  0.196670
 445 H_a 0.808260 0.172530 0.744360  0  0  0  0  0  0  0  0  0.179310
 446 H_a 0.364280 0.191740 0.744360  0  0  0  0  0  0  0  0  0.179310
 447 H_a 0.827470 0.635720 0.744360  0  0  0  0  0  0  0  0  0.179310
 448 H_b 0.544640 0.517350 0.683360  0  0  0  0  0  0  0  0  0.164410
 449 H_b 0.972710 0.455360 0.683360  0  0  0  0  0  0  0  0  0.164410
 450 H_b 0.482650 0.027290 0.683360  0  0  0  0  0  0  0  0  0.164410
 451 H_c 0.838970 0.201590 0.786510  0  0  0  0  0  0  0  0  0.172040
 452 H_c 0.362630 0.161030 0.786510  0  0  0  0  0  0  0  0  0.172040
 453 H_c 0.798410 0.637370 0.786510  0  0  0  0  0  0  0  0  0.172040
 454 H_d 0.542240 0.577990 0.847400  0  0  0  0  0  0  0  0  0.125550
 455 H_d 0.702430 0.791100 0.180730  0  0  0  0  0  0  0  0  0.125550
 456 H_d 0.755340 0.630910 0.514070  0  0  0  0  0  0  0  0  0.125550
 457 H_e 0.856520 0.235250 0.693760  0  0  0  0  0  0  0  0  0.136440
 458 H_e 0.378730 0.143480 0.693760  0  0  0  0  0  0  0  0  0.136440
 459 H_e 0.764750 0.621270 0.693760  0  0  0  0  0  0  0  0  0.136440
 460 H_f 0.849930 0.231970 0.448140  0  0  0  0  0  0  0  0  0.117540
 461 H_f 0.382040 0.150070 0.448140  0  0  0  0  0  0  0  0  0.117540
 462 H_f 0.768030 0.617960 0.448140  0  0  0  0  0  0  0  0  0.117540
 463 H_g 0.601120 0.574420 0.458670  0  0  0  0  0  0  0  0  0.158440
 464 H_g 0.639970 0.732220 0.792000  0  0  0  0  0  0  0  0  0.158440
 465 H_g 0.758910 0.693360 0.125340  0  0  0  0  0  0  0  0  0.158440
 466 H_h 0.532560 0.563730 0.515370  0  0  0  0  0  0  0  0  0.209430
 467 H_h 0.697840 0.800780 0.848700  0  0  0  0  0  0  0  0  0.209430
 468 H_h 0.769600 0.635490 0.182040  0  0  0  0  0  0  0  0  0.209430
 469 H_i 0.557670 0.595990 0.122390  0  0  0  0  0  0  0  0  0.108320
 470 H_i 0.704990 0.775670 0.455720  0  0  0  0  0  0  0  0  0.108320
 471 H_i 0.737340 0.628340 0.789060  0  0  0  0  0  0  0  0  0.108320
 472 H_j 0.563730 0.609590 0.338740  0  0  0  0  0  0  0  0  0.116990
 473 H_j 0.712530 0.769610 0.672080  0  0  0  0  0  0  0  0  0.116990
 474 H_j 0.723750 0.620800 0.005410  0  0  0  0  0  0  0  0  0.116990
 475 H_k 0.872250 0.256000 0.968610  0  0  0  0  0  0  0  0  0.110460
 476 H_k 0.383740 0.127750 0.968610  0  0  0  0  0  0  0  0  0.110460
 477 H_k 0.744000 0.616260 0.968610  0  0  0  0  0  0  0  0  0.110460
 478 Mof_H_a 0.618000 0.612270 0.422840  0  0  0  0  0  0  0  0  0.200560
 479 Mof_H_a 0.660950 0.715340 0.756170  0  0  0  0  0  0  0  0  0.200560
 480 Mof_H_a 0.721060 0.672390 0.089510  0  0  0  0  0  0  0  0  0.200560
 481 H_l 0.600980 0.610190 0.735650  0  0  0  0  0  0  0  0  0.164400
 482 H_l 0.675870 0.732350 0.068980  0  0  0  0  0  0  0  0  0.164400
 483 H_l 0.723150 0.657460 0.402310  0  0  0  0  0  0  0  0  0.164400
 484 H_m 0.576050 0.584550 0.955900  0  0  0  0  0  0  0  0  0.208650
 485 H_m 0.675170 0.757280 0.289230  0  0  0  0  0  0  0  0  0.208650
 486 H_m 0.748780 0.658170 0.622570  0  0  0  0  0  0  0  0  0.208650
 487 H_n 0.574660 0.546430 0.890570  0  0  0  0  0  0  0  0  0.126520
 488 H_n 0.638440 0.758680 0.223900  0  0  0  0  0  0  0  0  0.126520
 489 H_n 0.786900 0.694890 0.557240  0  0  0  0  0  0  0  0  0.126520
 490 H_o 0.598100 0.559900 0.769100  0  0  0  0  0  0  0  0  0.125580
 491 H_o 0.628470 0.735240 0.102430  0  0  0  0  0  0  0  0  0.125580
 492 H_o 0.773440 0.704870 0.435770  0  0  0  0  0  0  0  0  0.125580
 493 H_p 0.580090 0.535260 0.694700  0  0  0  0  0  0  0  0  0.116070
 494 H_p 0.955170 0.419910 0.694700  0  0  0  0  0  0  0  0  0.116070
 495 H_p 0.464740 0.044830 0.694700  0  0  0  0  0  0  0  0  0.116070
 496 H_q 0.508820 0.474730 0.982140  0  0  0  0  0  0  0  0  0.088700
 497 H_q 0.965910 0.491180 0.982140  0  0  0  0  0  0  0  0  0.088700
 498 H_q 0.525270 0.034090 0.982140  0  0  0  0  0  0  0  0  0.088700
 499 H_r 0.535430 0.487230 0.969440  0  0  0  0  0  0  0  0  0.096060
 500 H_r 0.951800 0.464570 0.969440  0  0  0  0  0  0  0  0  0.096060
 501 H_r 0.512770 0.048200 0.969440  0  0  0  0  0  0  0  0  0.096060
 502 H_s 0.521060 0.481190 0.756960  0  0  0  0  0  0  0  0  0.065400
 503 H_s 0.960130 0.478940 0.756960  0  0  0  0  0  0  0  0  0.065400
 504 H_s 0.518810 0.039870 0.756960  0  0  0  0  0  0  0  0  0.065400
 505 H_t 0.484610 0.460290 0.497750  0  0  0  0  0  0  0  0  0.207410
 506 H_t 0.975680 0.515390 0.497750  0  0  0  0  0  0  0  0  0.207410
 507 H_t 0.539710 0.024320 0.497750  0  0  0  0  0  0  0  0  0.207410
 508 H_u 0.531440 0.499900 0.268300  0  0  0  0  0  0  0  0  0.113260
 509 H_u 0.968460 0.468560 0.268300  0  0  0  0  0  0  0  0  0.113260
 510 H_u 0.500100 0.031540 0.268300  0  0  0  0  0  0  0  0  0.113260
 511 H_v 0.520070 0.473340 0.293210  0  0  0  0  0  0  0  0  0.100130
 512 H_v 0.953270 0.479930 0.293210  0  0  0  0  0  0  0  0  0.100130
 513 H_v 0.526660 0.046730 0.293210  0  0  0  0  0  0  0  0  0.100130
 514 H_w 0.522330 0.488450 0.493730  0  0  0  0  0  0  0  0  0.111350
 515 H_w 0.966130 0.477670 0.493730  0  0  0  0  0  0  0  0  0.111350
 516 H_w 0.511550 0.033870 0.493730  0  0  0  0  0  0  0  0  0.111350
 517 H_x 0.768960 0.149680 0.101310  0  0  0  0  0  0  0  0  0.127370
 518 H_x 0.380720 0.231040 0.101310  0  0  0  0  0  0  0  0  0.127370
 519 H_x 0.850320 0.619280 0.101310  0  0  0  0  0  0  0  0  0.127370
 520 H_y 0.764680 0.142060 0.857850  0  0  0  0  0  0  0  0  0.121220
 521 H_y 0.377380 0.235320 0.857850  0  0  0  0  0  0  0  0  0.121220
 522 H_y 0.857940 0.622620 0.857850  0  0  0  0  0  0  0  0  0.121220
 523 H_z 0.780290 0.167780 0.914910  0  0  0  0  0  0  0  0  0.126660
 524 H_z 0.387490 0.219710 0.914910  0  0  0  0  0  0  0  0  0.126660
 525 H_z 0.832220 0.612510 0.914910  0  0  0  0  0  0  0  0  0.126660
 526 H_aa 0.774220 0.097080 0.635400  0  0  0  0  0  0  0  0  0.141490
 527 H_aa 0.656190 0.892450 0.302070  0  0  0  0  0  0  0  0  0.141490
 528 H_aa 0.569590 0.010470 0.968740  0  0  0  0  0  0  0  0  0.141490
 529 H_ab 0.815250 0.142740 0.443880  0  0  0  0  0  0  0  0  0.121110
 530 H_ab 0.660830 0.851420 0.110540  0  0  0  0  0  0  0  0  0.121110
 531 H_ab 0.523920 0.005840 0.777210  0  0  0  0  0  0  0  0  0.121110
 532 H_ac 0.481410 0.452790 0.789880  0  0  0  0  0  0  0  0  0.069290
 533 H_ac 0.971380 0.518590 0.789880  0  0  0  0  0  0  0  0  0.069290
 534 H_ac 0.547210 0.028620 0.789880  0  0  0  0  0  0  0  0  0.069290
 535 H_ad 0.804460 0.126830 0.645580  0  0  0  0  0  0  0  0  0.094580
 536 H_ad 0.655710 0.862210 0.312250  0  0  0  0  0  0  0  0  0.094580
 537 H_ad 0.539840 0.010960 0.978920  0  0  0  0  0  0  0  0  0.094580
 538 H_ae 0.713460 0.088280 0.340270  0  0  0  0  0  0  0  0  0.131190
 539 H_ae 0.708150 0.953200 0.006930  0  0  0  0  0  0  0  0  0.131190
 540 H_ae 0.578390 0.958520 0.673600  0  0  0  0  0  0  0  0  0.131190
 541 H_af 0.716600 0.078000 0.124270  0  0  0  0  0  0  0  0  0.114670
 542 H_af 0.694730 0.950070 0.790940  0  0  0  0  0  0  0  0  0.114670
 543 H_af 0.588670 0.971930 0.457600  0  0  0  0  0  0  0  0  0.114670
 544 H_ag 0.723290 0.103570 0.132190  0  0  0  0  0  0  0  0  0.118780
 545 H_ag 0.713610 0.943370 0.798860  0  0  0  0  0  0  0  0  0.118780
 546 H_ag 0.563100 0.953060 0.465520  0  0  0  0  0  0  0  0  0.118780
 547 H_ah 0.752570 0.087180 0.836480  0  0  0  0  0  0  0  0  0.162280
 548 H_ah 0.667950 0.914100 0.503140  0  0  0  0  0  0  0  0  0.162280
 549 H_ah 0.579480 0.998720 0.169810  0  0  0  0  0  0  0  0  0.162280
 550 H_ai 0.730540 0.058140 0.036650  0  0  0  0  0  0  0  0  0.131880
 551 H_ai 0.660930 0.936120 0.703320  0  0  0  0  0  0  0  0  0.131880
 552 H_ai 0.608520 0.005730 0.369980  0  0  0  0  0  0  0  0  0.131880
 553 Mof_Ob 0.297840 0.975130 0.975810  0  0  0  0  0  0  0  0  -0.740840
 554 Mof_Ob 0.343960 0.035490 0.309150  0  0  0  0  0  0  0  0  -0.740840
 555 Mof_Ob 0.358200 0.989380 0.642480  0  0  0  0  0  0  0  0  -0.740840
 556 Mof_Oa 0.321650 0.988010 0.202120  0  0  0  0  0  0  0  0  -0.885820
 557 Mof_Oa 0.333020 0.011680 0.535460  0  0  0  0  0  0  0  0  -0.885820
 558 Mof_Oa 0.345320 0.000310 0.868790  0  0  0  0  0  0  0  0  -0.885820
 559 Mof_Oc 0.313380 0.972330 0.560400  0  0  0  0  0  0  0  0  -0.920800
 560 Mof_Oc 0.325620 0.019950 0.893730  0  0  0  0  0  0  0  0  -0.920800
 561 Mof_Oc 0.361000 0.007710 0.227060  0  0  0  0  0  0  0  0  -0.920800
 562 Mof_Mg 0.340310 0.990830 0.432750  0  0  0  0  0  0  0  0  1.616080
 563 Mof_Mg 0.317190 0.993020 0.766080  0  0  0  0  0  0  0  0  1.616080
 564 Mof_Mg 0.342500 0.016140 0.099410  0  0  0  0  0  0  0  0  1.616080
 565 Mof_Ob_a 0.369070 0.358480 0.453280  0  0  0  0  0  0  0  0  -0.734610
 566 Mof_Ob_a 0.322750 0.297600 0.119950  0  0  0  0  0  0  0  0  -0.734610
 567 Mof_Ob_a 0.308190 0.343920 0.786620  0  0  0  0  0  0  0  0  -0.734610
 568 Mof_Oa_a 0.345740 0.344400 0.223250  0  0  0  0  0  0  0  0  -0.906580
 569 Mof_Oa_a 0.331990 0.320920 0.889920  0  0  0  0  0  0  0  0  -0.906580
 570 Mof_Oa_a 0.322260 0.334670 0.556590  0  0  0  0  0  0  0  0  -0.906580
 571 Mof_Oc_a 0.353660 0.360900 0.868430  0  0  0  0  0  0  0  0  -0.960800
 572 Mof_Oc_a 0.340580 0.313000 0.535100  0  0  0  0  0  0  0  0  -0.960800
 573 Mof_Oc_a 0.305760 0.326090 0.201760  0  0  0  0  0  0  0  0  -0.960800
 574 Mof_Mg_a 0.326470 0.342200 0.996540  0  0  0  0  0  0  0  0  1.634920
 575 Mof_Mg_a 0.349070 0.340200 0.663210  0  0  0  0  0  0  0  0  1.634920
 576 Mof_Mg_a 0.324470 0.317600 0.329870  0  0  0  0  0  0  0  0  1.634920
 577 Mof_Cc 0.370580 0.375470 0.951920  0  0  0  0  0  0  0  0  0.546940
 578 Mof_Cc 0.338220 0.296080 0.618590  0  0  0  0  0  0  0  0  0.546940
 579 Mof_Cc 0.291200 0.328450 0.285260  0  0  0  0  0  0  0  0  0.546940
 580 Mof_Cd 0.384210 0.391640 0.835920  0  0  0  0  0  0  0  0  -0.428840
 581 Mof_Cd 0.340770 0.282460 0.502590  0  0  0  0  0  0  0  0  -0.428840
 582 Mof_Cd 0.275020 0.325900 0.169260  0  0  0  0  0  0  0  0  -0.428840
 583 C 0.401810 0.408110 0.907550  0  0  0  0  0  0  0  0  0.288240
 584 C 0.339630 0.264850 0.574210  0  0  0  0  0  0  0  0  0.288240
 585 C 0.258560 0.327040 0.240880  0  0  0  0  0  0  0  0  0.288240
 586 C_a 0.416320 0.424640 0.781480  0  0  0  0  0  0  0  0  -0.132040
 587 C_a 0.341650 0.250340 0.448140  0  0  0  0  0  0  0  0  -0.132040
 588 C_a 0.242030 0.325020 0.114810  0  0  0  0  0  0  0  0  -0.132040
 589 C_b 0.411340 0.431150 0.610050  0  0  0  0  0  0  0  0  0.246130
 590 C_b 0.353150 0.255330 0.276720  0  0  0  0  0  0  0  0  0.246130
 591 C_b 0.235520 0.313520 0.943380  0  0  0  0  0  0  0  0  0.246130
 592 C_c 0.427170 0.445300 0.495840  0  0  0  0  0  0  0  0  -0.315300
 593 C_c 0.351460 0.239490 0.162510  0  0  0  0  0  0  0  0  -0.315300
 594 C_c 0.221370 0.315210 0.829170  0  0  0  0  0  0  0  0  -0.315300
 595 C_d 0.447720 0.454950 0.546630  0  0  0  0  0  0  0  0  0.082460
 596 C_d 0.340570 0.218950 0.213300  0  0  0  0  0  0  0  0  0.082460
 597 C_d 0.211720 0.326100 0.879960  0  0  0  0  0  0  0  0  0.082460
 598 C_e 0.463590 0.469680 0.414680  0  0  0  0  0  0  0  0  -0.020550
 599 C_e 0.339430 0.203080 0.081350  0  0  0  0  0  0  0  0  -0.020550
 600 C_e 0.196980 0.327240 0.748010  0  0  0  0  0  0  0  0  -0.020550
 601 C_f 0.461260 0.483460 0.295660  0  0  0  0  0  0  0  0  0.238000
 602 C_f 0.022200 0.538740 0.295660  0  0  0  0  0  0  0  0  0.238000
 603 C_f 0.516540 0.977800 0.295660  0  0  0  0  0  0  0  0  0.238000
 604 C_g 0.477220 0.496100 0.175100  0  0  0  0  0  0  0  0  -0.333250
 605 C_g 0.018880 0.522780 0.175100  0  0  0  0  0  0  0  0  -0.333250
 606 C_g 0.503900 0.981120 0.175100  0  0  0  0  0  0  0  0  -0.333250
 607 C_h 0.496090 0.497150 0.172070  0  0  0  0  0  0  0  0  -0.024480
 608 C_h 0.334390 0.170570 0.838740  0  0  0  0  0  0  0  0  -0.024480
 609 C_h 0.169520 0.332280 0.505410  0  0  0  0  0  0  0  0  -0.024480
 610 C_i 0.178240 0.844830 0.369180  0  0  0  0  0  0  0  0  0.019720
 611 C_i 0.333250 0.155090 0.702510  0  0  0  0  0  0  0  0  0.019720
 612 C_i 0.488510 0.000080 0.035850  0  0  0  0  0  0  0  0  0.019720
 613 C_j 0.189700 0.839900 0.243910  0  0  0  0  0  0  0  0  0.150990
 614 C_j 0.650210 0.810300 0.243910  0  0  0  0  0  0  0  0  0.150990
 615 C_j 0.160100 0.349790 0.243910  0  0  0  0  0  0  0  0  0.150990
 616 C_k 0.202780 0.854640 0.114630  0  0  0  0  0  0  0  0  -0.245050
 617 C_k 0.318520 0.130550 0.447970  0  0  0  0  0  0  0  0  -0.245050
 618 C_k 0.478700 0.014810 0.781300  0  0  0  0  0  0  0  0  -0.245050
 619 C_l 0.205250 0.874000 0.100140  0  0  0  0  0  0  0  0  -0.079100
 620 C_l 0.335420 0.128090 0.433470  0  0  0  0  0  0  0  0  -0.079100
 621 C_l 0.459330 0.997910 0.766800  0  0  0  0  0  0  0  0  -0.079100
 622 C_m 0.193550 0.878820 0.223010  0  0  0  0  0  0  0  0  0.215320
 623 C_m 0.351940 0.139790 0.556340  0  0  0  0  0  0  0  0  0.215320
 624 C_m 0.454510 0.981390 0.889680  0  0  0  0  0  0  0  0  0.215320
 625 C_n 0.514070 0.530930 0.021050  0  0  0  0  0  0  0  0  -0.322290
 626 C_n 0.016860 0.485930 0.021050  0  0  0  0  0  0  0  0  -0.322290
 627 C_n 0.469070 0.983140 0.021050  0  0  0  0  0  0  0  0  -0.322290
 628 C_o 0.527380 0.565430 0.886440  0  0  0  0  0  0  0  0  -0.450640
 629 C_o 0.038050 0.472620 0.886440  0  0  0  0  0  0  0  0  -0.450640
 630 C_o 0.434570 0.961950 0.886440  0  0  0  0  0  0  0  0  -0.450640
 631 C_p 0.219990 0.888470 0.959580  0  0  0  0  0  0  0  0  0.049630
 632 C_p 0.335150 0.113340 0.292920  0  0  0  0  0  0  0  0  0.049630
 633 C_p 0.444860 0.998190 0.626250  0  0  0  0  0  0  0  0  0.049630
 634 C_q 0.239950 0.892010 0.946930  0  0  0  0  0  0  0  0  0.194520
 635 C_q 0.318730 0.093390 0.280260  0  0  0  0  0  0  0  0  0.194520
 636 C_q 0.441320 0.014600 0.613590  0  0  0  0  0  0  0  0  0.194520
 637 C_r 0.252580 0.905310 0.805420  0  0  0  0  0  0  0  0  -0.263550
 638 C_r 0.319400 0.080760 0.138750  0  0  0  0  0  0  0  0  -0.263550
 639 C_r 0.428020 0.013930 0.472080  0  0  0  0  0  0  0  0  -0.263550
 640 C_s 0.246820 0.916050 0.682630  0  0  0  0  0  0  0  0  -0.165640
 641 C_s 0.335900 0.086510 0.015960  0  0  0  0  0  0  0  0  -0.165640
 642 C_s 0.417280 0.997440 0.349290  0  0  0  0  0  0  0  0  -0.165640
 643 C_t 0.227470 0.913760 0.705340  0  0  0  0  0  0  0  0  0.261710
 644 C_t 0.352950 0.105860 0.038670  0  0  0  0  0  0  0  0  0.261710
 645 C_t 0.419580 0.980380 0.372000  0  0  0  0  0  0  0  0  0.261710
 646 C_u 0.214410 0.899490 0.837590  0  0  0  0  0  0  0  0  -0.365410
 647 C_u 0.351740 0.118920 0.170930  0  0  0  0  0  0  0  0  -0.365410
 648 C_u 0.433850 0.981590 0.504260  0  0  0  0  0  0  0  0  -0.365410
 649 C_v 0.221550 0.927740 0.610410  0  0  0  0  0  0  0  0  -0.418720
 650 C_v 0.372860 0.111790 0.943750  0  0  0  0  0  0  0  0  -0.418720
 651 C_v 0.405600 0.960480 0.277080  0  0  0  0  0  0  0  0  -0.418720
 652 C_w 0.261630 0.930310 0.541810  0  0  0  0  0  0  0  0  0.339440
 653 C_w 0.335350 0.071710 0.875140  0  0  0  0  0  0  0  0  0.339440
 654 C_w 0.403030 0.997990 0.208470  0  0  0  0  0  0  0  0  0.339440
 655 Mof_Cd_a 0.280750 0.944730 0.605140  0  0  0  0  0  0  0  0  -0.455470
 656 Mof_Cd_a 0.330650 0.052590 0.938480  0  0  0  0  0  0  0  0  -0.455470
 657 Mof_Cd_a 0.388610 0.002690 0.271810  0  0  0  0  0  0  0  0  -0.455470
 658 Mof_Cc_a 0.295500 0.959090 0.481760  0  0  0  0  0  0  0  0  0.545780
 659 Mof_Cc_a 0.330260 0.037830 0.815100  0  0  0  0  0  0  0  0  0.545780
 660 Mof_Cc_a 0.374240 0.003070 0.148430  0  0  0  0  0  0  0  0  0.545780
 661 Mof_Cb 0.290380 0.959000 0.283910  0  0  0  0  0  0  0  0  -0.342420
 662 Mof_Cb 0.335290 0.042950 0.617240  0  0  0  0  0  0  0  0  -0.342420
 663 Mof_Cb 0.374330 0.998040 0.950570  0  0  0  0  0  0  0  0  -0.342420
 664 C_x 0.271210 0.943800 0.220420  0  0  0  0  0  0  0  0  -0.058330
 665 C_x 0.339250 0.062120 0.553750  0  0  0  0  0  0  0  0  -0.058330
 666 C_x 0.389540 0.994080 0.887090  0  0  0  0  0  0  0  0  -0.058330
 667 C_y 0.257110 0.929640 0.344350  0  0  0  0  0  0  0  0  -0.349160
 668 C_y 0.339190 0.076220 0.677690  0  0  0  0  0  0  0  0  -0.349160
 669 C_y 0.403700 0.994140 0.011020  0  0  0  0  0  0  0  0  -0.349160
 670 Mof_Ca 0.303710 0.974580 0.146160  0  0  0  0  0  0  0  0  0.786170
 671 Mof_Ca 0.337530 0.029620 0.479490  0  0  0  0  0  0  0  0  0.786170
 672 Mof_Ca 0.358750 0.995800 0.812820  0  0  0  0  0  0  0  0  0.786170
 673 C_z 0.248580 0.882870 0.082630  0  0  0  0  0  0  0  0  -0.435190
 674 C_z 0.300960 0.084750 0.415960  0  0  0  0  0  0  0  0  -0.435190
 675 C_z 0.450460 0.032370 0.749290  0  0  0  0  0  0  0  0  -0.435190
 676 C_aa 0.188580 0.819680 0.238620  0  0  0  0  0  0  0  0  -0.306190
 677 C_aa 0.631090 0.811420 0.238620  0  0  0  0  0  0  0  0  -0.306190
 678 C_aa 0.180320 0.368910 0.238620  0  0  0  0  0  0  0  0  -0.306190
 679 C_ab 0.165620 0.817940 0.634120  0  0  0  0  0  0  0  0  0.256380
 680 C_ab 0.652310 0.834380 0.634120  0  0  0  0  0  0  0  0  0.256380
 681 C_ab 0.182060 0.347690 0.634120  0  0  0  0  0  0  0  0  0.256380
 682 C_ac 0.482430 0.470680 0.408990  0  0  0  0  0  0  0  0  -0.407570
 683 C_ac 0.321580 0.184230 0.075660  0  0  0  0  0  0  0  0  -0.407570
 684 C_ac 0.195990 0.345090 0.742330  0  0  0  0  0  0  0  0  -0.407570
 685 C_ad 0.185950 0.819960 0.672460  0  0  0  0  0  0  0  0  -0.378880
 686 C_ad 0.634020 0.814050 0.672460  0  0  0  0  0  0  0  0  -0.378880
 687 C_ad 0.180040 0.365980 0.672460  0  0  0  0  0  0  0  0  -0.378880
 688 C_ae 0.442800 0.485800 0.293090  0  0  0  0  0  0  0  0  -0.455730
 689 C_ae 0.043000 0.557200 0.293090  0  0  0  0  0  0  0  0  -0.455730
 690 C_ae 0.514200 0.957000 0.293090  0  0  0  0  0  0  0  0  -0.455730
 691 C_af 0.452300 0.449980 0.729040  0  0  0  0  0  0  0  0  0.005640
 692 C_af 0.331010 0.214370 0.395710  0  0  0  0  0  0  0  0  0.005640
 693 C_af 0.216690 0.335660 0.062370  0  0  0  0  0  0  0  0  0.005640
 694 C_ag 0.436730 0.434680 0.834990  0  0  0  0  0  0  0  0  -0.203600
 695 C_ag 0.331280 0.229940 0.501660  0  0  0  0  0  0  0  0  -0.203600
 696 C_ag 0.231990 0.335380 0.168320  0  0  0  0  0  0  0  0  -0.203600
 697 C_ah 0.472780 0.460340 0.822460  0  0  0  0  0  0  0  0  -0.214350
 698 C_ah 0.320900 0.193890 0.489130  0  0  0  0  0  0  0  0  -0.214350
 699 C_ah 0.206330 0.345770 0.155800  0  0  0  0  0  0  0  0  -0.214350
 700 C_ai 0.390040 0.424810 0.549140  0  0  0  0  0  0  0  0  -0.450310
 701 C_ai 0.368110 0.276630 0.215810  0  0  0  0  0  0  0  0  -0.450310
 702 C_ai 0.241860 0.298560 0.882480  0  0  0  0  0  0  0  0  -0.450310
 703 C_aj 0.406050 0.407930 0.105380  0  0  0  0  0  0  0  0  -0.350980
 704 C_aj 0.335210 0.260620 0.772040  0  0  0  0  0  0  0  0  -0.350980
 705 C_aj 0.258740 0.331460 0.438710  0  0  0  0  0  0  0  0  -0.350980
 706 C_ak 0.393460 0.391750 0.219910  0  0  0  0  0  0  0  0  -0.015410
 707 C_ak 0.331620 0.273200 0.886580  0  0  0  0  0  0  0  0  -0.015410
 708 C_ak 0.274910 0.335040 0.553250  0  0  0  0  0  0  0  0  -0.015410
 709 Mof_Cb_a 0.375510 0.375260 0.149630  0  0  0  0  0  0  0  0  -0.344300
 710 Mof_Cb_a 0.333080 0.291150 0.816300  0  0  0  0  0  0  0  0  -0.344300
 711 Mof_Cb_a 0.291410 0.333590 0.482970  0  0  0  0  0  0  0  0  -0.344300
 712 Mof_Ca_a 0.363070 0.358720 0.282820  0  0  0  0  0  0  0  0  0.811880
 713 Mof_Ca_a 0.328980 0.303590 0.949480  0  0  0  0  0  0  0  0  0.811880
 714 Mof_Ca_a 0.307950 0.337690 0.616150  0  0  0  0  0  0  0  0  0.811880
 715 Mof_H 0.380430 0.390470 0.684700  0  0  0  0  0  0  0  0  0.212040
 716 Mof_H 0.343370 0.286230 0.351360  0  0  0  0  0  0  0  0  0.212040
 717 Mof_H 0.276190 0.323290 0.018030  0  0  0  0  0  0  0  0  0.212040
 718 H 0.423050 0.449110 0.359720  0  0  0  0  0  0  0  0  0.196670
 719 H 0.359390 0.243610 0.026390  0  0  0  0  0  0  0  0  0.196670
 720 H 0.217550 0.307270 0.693050  0  0  0  0  0  0  0  0  0.196670
 721 H_a 0.474920 0.505870 0.077690  0  0  0  0  0  0  0  0  0.179310
 722 H_a 0.030940 0.525080 0.077690  0  0  0  0  0  0  0  0  0.179310
 723 H_a 0.494130 0.969060 0.077690  0  0  0  0  0  0  0  0  0.179310
 724 H_b 0.211310 0.850690 0.016690  0  0  0  0  0  0  0  0  0.164410
 725 H_b 0.639380 0.788690 0.016690  0  0  0  0  0  0  0  0  0.164410
 726 H_b 0.149310 0.360620 0.016690  0  0  0  0  0  0  0  0  0.164410
 727 H_c 0.505640 0.534930 0.119840  0  0  0  0  0  0  0  0  0.172040
 728 H_c 0.029290 0.494360 0.119840  0  0  0  0  0  0  0  0  0.172040
 729 H_c 0.465070 0.970710 0.119840  0  0  0  0  0  0  0  0  0.172040
 730 H_d 0.208900 0.911330 0.180730  0  0  0  0  0  0  0  0  0.125550
 731 H_d 0.369090 0.124430 0.514070  0  0  0  0  0  0  0  0  0.125550
 732 H_d 0.422010 0.964240 0.847400  0  0  0  0  0  0  0  0  0.125550
 733 H_e 0.523180 0.568580 0.027090  0  0  0  0  0  0  0  0  0.136440
 734 H_e 0.045400 0.476820 0.027090  0  0  0  0  0  0  0  0  0.136440
 735 H_e 0.431420 0.954600 0.027090  0  0  0  0  0  0  0  0  0.136440
 736 H_f 0.516600 0.565300 0.781480  0  0  0  0  0  0  0  0  0.117540
 737 H_f 0.048700 0.483400 0.781480  0  0  0  0  0  0  0  0  0.117540
 738 H_f 0.434700 0.951300 0.781480  0  0  0  0  0  0  0  0  0.117540
 739 H_g 0.267780 0.907760 0.792000  0  0  0  0  0  0  0  0  0.158440
 740 H_g 0.306640 0.065550 0.125340  0  0  0  0  0  0  0  0  0.158440
 741 H_g 0.425580 0.026690 0.458670  0  0  0  0  0  0  0  0  0.158440
 742 H_h 0.199220 0.897060 0.848700  0  0  0  0  0  0  0  0  0.209430
 743 H_h 0.364510 0.134110 0.182040  0  0  0  0  0  0  0  0  0.209430
 744 H_h 0.436270 0.968830 0.515370  0  0  0  0  0  0  0  0  0.209430
 745 H_i 0.224330 0.929330 0.455720  0  0  0  0  0  0  0  0  0.108320
 746 H_i 0.371660 0.109000 0.789060  0  0  0  0  0  0  0  0  0.108320
 747 H_i 0.404010 0.961670 0.122390  0  0  0  0  0  0  0  0  0.108320
 748 H_j 0.230390 0.942920 0.672080  0  0  0  0  0  0  0  0  0.116990
 749 H_j 0.379200 0.102940 0.005410  0  0  0  0  0  0  0  0  0.116990
 750 H_j 0.390410 0.954140 0.338740  0  0  0  0  0  0  0  0  0.116990
 751 H_k 0.538920 0.589330 0.301940  0  0  0  0  0  0  0  0  0.110460
 752 H_k 0.050410 0.461080 0.301940  0  0  0  0  0  0  0  0  0.110460
 753 H_k 0.410670 0.949590 0.301940  0  0  0  0  0  0  0  0  0.110460
 754 Mof_H_a 0.284660 0.945610 0.756170  0  0  0  0  0  0  0  0  0.200560
 755 Mof_H_a 0.327610 0.048670 0.089510  0  0  0  0  0  0  0  0  0.200560
 756 Mof_H_a 0.387730 0.005720 0.422840  0  0  0  0  0  0  0  0  0.200560
 757 H_l 0.267650 0.943520 0.068980  0  0  0  0  0  0  0  0  0.164400
 758 H_l 0.342540 0.065690 0.402310  0  0  0  0  0  0  0  0  0.164400
 759 H_l 0.389810 0.990790 0.735650  0  0  0  0  0  0  0  0  0.164400
 760 H_m 0.242720 0.917890 0.289230  0  0  0  0  0  0  0  0  0.208650
 761 H_m 0.341830 0.090610 0.622570  0  0  0  0  0  0  0  0  0.208650
 762 H_m 0.415450 0.991500 0.955900  0  0  0  0  0  0  0  0  0.208650
 763 H_n 0.241320 0.879760 0.223900  0  0  0  0  0  0  0  0  0.126520
 764 H_n 0.305110 0.092010 0.557240  0  0  0  0  0  0  0  0  0.126520
 765 H_n 0.453570 0.028230 0.890570  0  0  0  0  0  0  0  0  0.126520
 766 H_o 0.264760 0.893230 0.102430  0  0  0  0  0  0  0  0  0.125580
 767 H_o 0.295130 0.068570 0.435770  0  0  0  0  0  0  0  0  0.125580
 768 H_o 0.440100 0.038200 0.769100  0  0  0  0  0  0  0  0  0.125580
 769 H_p 0.246750 0.868590 0.028030  0  0  0  0  0  0  0  0  0.116070
 770 H_p 0.621840 0.753250 0.028030  0  0  0  0  0  0  0  0  0.116070
 771 H_p 0.131410 0.378160 0.028030  0  0  0  0  0  0  0  0  0.116070
 772 H_q 0.175490 0.808060 0.315470  0  0  0  0  0  0  0  0  0.088700
 773 H_q 0.632570 0.824510 0.315470  0  0  0  0  0  0  0  0  0.088700
 774 H_q 0.191940 0.367430 0.315470  0  0  0  0  0  0  0  0  0.088700
 775 H_r 0.202100 0.820570 0.302770  0  0  0  0  0  0  0  0  0.096060
 776 H_r 0.618470 0.797900 0.302770  0  0  0  0  0  0  0  0  0.096060
 777 H_r 0.179430 0.381530 0.302770  0  0  0  0  0  0  0  0  0.096060
 778 H_s 0.187730 0.814520 0.090290  0  0  0  0  0  0  0  0  0.065400
 779 H_s 0.626790 0.812270 0.090290  0  0  0  0  0  0  0  0  0.065400
 780 H_s 0.185480 0.373210 0.090290  0  0  0  0  0  0  0  0  0.065400
 781 H_t 0.151280 0.793630 0.831080  0  0  0  0  0  0  0  0  0.207410
 782 H_t 0.642350 0.848720 0.831080  0  0  0  0  0  0  0  0  0.207410
 783 H_t 0.206370 0.357650 0.831080  0  0  0  0  0  0  0  0  0.207410
 784 H_u 0.198110 0.833230 0.601630  0  0  0  0  0  0  0  0  0.113260
 785 H_u 0.635120 0.801890 0.601630  0  0  0  0  0  0  0  0  0.113260
 786 H_u 0.166770 0.364880 0.601630  0  0  0  0  0  0  0  0  0.113260
 787 H_v 0.186740 0.806670 0.626540  0  0  0  0  0  0  0  0  0.100130
 788 H_v 0.619930 0.813260 0.626540  0  0  0  0  0  0  0  0  0.100130
 789 H_v 0.193330 0.380070 0.626540  0  0  0  0  0  0  0  0  0.100130
 790 H_w 0.189000 0.821790 0.827060  0  0  0  0  0  0  0  0  0.111350
 791 H_w 0.632790 0.811000 0.827060  0  0  0  0  0  0  0  0  0.111350
 792 H_w 0.178210 0.367210 0.827060  0  0  0  0  0  0  0  0  0.111350
 793 H_x 0.435630 0.483010 0.434640  0  0  0  0  0  0  0  0  0.127370
 794 H_x 0.047380 0.564370 0.434640  0  0  0  0  0  0  0  0  0.127370
 795 H_x 0.516990 0.952620 0.434640  0  0  0  0  0  0  0  0  0.127370
 796 H_y 0.431350 0.475400 0.191180  0  0  0  0  0  0  0  0  0.121220
 797 H_y 0.044050 0.568650 0.191180  0  0  0  0  0  0  0  0  0.121220
 798 H_y 0.524600 0.955950 0.191180  0  0  0  0  0  0  0  0  0.121220
 799 H_z 0.446960 0.501110 0.248240  0  0  0  0  0  0  0  0  0.126660
 800 H_z 0.054160 0.553040 0.248240  0  0  0  0  0  0  0  0  0.126660
 801 H_z 0.498890 0.945840 0.248240  0  0  0  0  0  0  0  0  0.126660
 802 H_aa 0.440890 0.430410 0.968740  0  0  0  0  0  0  0  0  0.141490
 803 H_aa 0.322860 0.225780 0.635400  0  0  0  0  0  0  0  0  0.141490
 804 H_aa 0.236260 0.343810 0.302070  0  0  0  0  0  0  0  0  0.141490
 805 H_ab 0.481920 0.476080 0.777210  0  0  0  0  0  0  0  0  0.121110
 806 H_ab 0.327500 0.184750 0.443880  0  0  0  0  0  0  0  0  0.121110
 807 H_ab 0.190590 0.339170 0.110540  0  0  0  0  0  0  0  0  0.121110
 808 H_ac 0.148080 0.786120 0.123220  0  0  0  0  0  0  0  0  0.069290
 809 H_ac 0.638050 0.851920 0.123220  0  0  0  0  0  0  0  0  0.069290
 810 H_ac 0.213880 0.361950 0.123220  0  0  0  0  0  0  0  0  0.069290
 811 H_ad 0.471130 0.460160 0.978920  0  0  0  0  0  0  0  0  0.094580
 812 H_ad 0.322370 0.195540 0.645580  0  0  0  0  0  0  0  0  0.094580
 813 H_ad 0.206500 0.344290 0.312250  0  0  0  0  0  0  0  0  0.094580
 814 H_ae 0.380130 0.421610 0.673600  0  0  0  0  0  0  0  0  0.131190
 815 H_ae 0.374810 0.286540 0.340270  0  0  0  0  0  0  0  0  0.131190
 816 H_ae 0.245060 0.291850 0.006930  0  0  0  0  0  0  0  0  0.131190
 817 H_af 0.383270 0.411330 0.457600  0  0  0  0  0  0  0  0  0.114670
 818 H_af 0.361400 0.283400 0.124270  0  0  0  0  0  0  0  0  0.114670
 819 H_af 0.255330 0.305270 0.790940  0  0  0  0  0  0  0  0  0.114670
 820 H_ag 0.389960 0.436900 0.465520  0  0  0  0  0  0  0  0  0.118780
 821 H_ag 0.380270 0.276710 0.132190  0  0  0  0  0  0  0  0  0.118780
 822 H_ag 0.229770 0.286390 0.798860  0  0  0  0  0  0  0  0  0.118780
 823 H_ah 0.419230 0.420520 0.169810  0  0  0  0  0  0  0  0  0.162280
 824 H_ah 0.334620 0.247430 0.836480  0  0  0  0  0  0  0  0  0.162280
 825 H_ah 0.246150 0.332050 0.503140  0  0  0  0  0  0  0  0  0.162280
 826 H_ai 0.397210 0.391480 0.369980  0  0  0  0  0  0  0  0  0.131880
 827 H_ai 0.327600 0.269460 0.036650  0  0  0  0  0  0  0  0  0.131880
 828 H_ai 0.275190 0.339070 0.703320  0  0  0  0  0  0  0  0  0.131880
