# Supplementary material for: In silico design and screening of hypothetical MOF-74 analogs and their experimental synthesis
Source: Chem Sci. 2016 Jun 21;7(9):6263–72. doi: 10.1039/c6sc01477a (PMC6024208; doi:10.1039/c6sc01477a)
Supplement: Supplementary file 1 [file SC-007-C6SC01477A-s001.zip › analogs/91_all_conf_1023_0_full_symm.cif]

data_image0
_cell_length_a       59.6191
_cell_length_b       59.6191
_cell_length_c       6.8737
_cell_angle_alpha    90
_cell_angle_beta     90
_cell_angle_gamma    120

_symmetry_space_group_name_H-M    "P 1"
_symmetry_int_tables_number       1

loop_
  _symmetry_equiv_pos_as_xyz
  'x, y, z'

loop_
  _atom_site_label
  _atom_site_occupancy
  _atom_site_fract_x
  _atom_site_fract_y
  _atom_site_fract_z
  _atom_site_thermal_displace_type
  _atom_site_B_iso_or_equiv
  _atom_site_type_symbol
  O1       1.0000 0.04664  0.34981  0.64494  Biso   1.000  O
  O2       1.0000 0.98353  0.36350  0.31161  Biso   1.000  O
  O3       1.0000 0.96983  0.28670  0.97828  Biso   1.000  O
  O4       1.0000 0.01587  0.33570  0.41531  Biso   1.000  O
  O5       1.0000 0.99764  0.34684  0.08197  Biso   1.000  O
  O6       1.0000 0.98650  0.31747  0.74864  Biso   1.000  O
  O7       1.0000 0.02613  0.32503  0.05772  Biso   1.000  O
  O8       1.0000 0.00830  0.36776  0.72439  Biso   1.000  O
  O9       1.0000 0.96557  0.30721  0.39105  Biso   1.000  O
  Mg1      1.0000 0.99122  0.31241  0.18742  Biso   1.000  Mg
  Mg2      1.0000 0.02093  0.34548  0.85409  Biso   1.000  Mg
  Mg3      1.0000 0.98785  0.34211  0.52076  Biso   1.000  Mg
  O10      1.0000 0.95366  0.65151  0.23346  Biso   1.000  O
  O11      1.0000 0.01516  0.63548  0.56679  Biso   1.000  O
  O12      1.0000 0.03118  0.71301  0.90013  Biso   1.000  O
  O13      1.0000 0.98419  0.66533  0.46389  Biso   1.000  O
  O14      1.0000 0.00133  0.65219  0.79722  Biso   1.000  O
  O15      1.0000 0.01448  0.68248  0.13055  Biso   1.000  O
  O16      1.0000 0.97324  0.67639  0.82146  Biso   1.000  O
  O17      1.0000 0.99028  0.63019  0.15479  Biso   1.000  O
  O18      1.0000 0.03648  0.69342  0.48812  Biso   1.000  O
  Mg4      1.0000 0.00835  0.68785  0.68897  Biso   1.000  Mg
  Mg5      1.0000 0.97881  0.65383  0.02230  Biso   1.000  Mg
  Mg6      1.0000 0.01284  0.65832  0.35563  Biso   1.000  Mg
  Br1      1.0000 0.14813  0.29799  0.34695  Biso   1.000  Br
  Br2      1.0000 0.70201  0.85014  0.34695  Biso   1.000  Br
  Br3      1.0000 0.14986  0.85187  0.34695  Biso   1.000  Br
  C1       1.0000 0.15820  0.31855  0.58359  Biso   1.000  C
  C2       1.0000 0.68145  0.83965  0.58359  Biso   1.000  C
  C3       1.0000 0.16035  0.84180  0.58359  Biso   1.000  C
  C4       1.0000 0.14533  0.33140  0.65550  Biso   1.000  C
  C5       1.0000 0.00194  0.48060  0.32216  Biso   1.000  C
  C6       1.0000 0.85273  0.18801  0.98883  Biso   1.000  C
  C7       1.0000 0.15453  0.34378  0.83894  Biso   1.000  C
  C8       1.0000 0.98956  0.47742  0.50560  Biso   1.000  C
  C9       1.0000 0.85591  0.17880  0.17227  Biso   1.000  C
  C10      1.0000 0.84143  0.67736  0.27295  Biso   1.000  C
  C11      1.0000 0.32264  0.16407  0.27295  Biso   1.000  C
  C12      1.0000 0.83593  0.15857  0.27295  Biso   1.000  C
  C13      1.0000 0.85426  0.66481  0.19618  Biso   1.000  C
  C14      1.0000 0.00185  0.52278  0.52951  Biso   1.000  C
  C15      1.0000 0.14389  0.81241  0.86285  Biso   1.000  C
  C16      1.0000 0.17870  0.31881  0.68236  Biso   1.000  C
  C17      1.0000 0.68119  0.85989  0.68236  Biso   1.000  C
  C18      1.0000 0.14011  0.82130  0.68236  Biso   1.000  C
  C19      1.0000 0.87572  0.66402  0.28960  Biso   1.000  C
  C20      1.0000 0.00264  0.54503  0.62294  Biso   1.000  C
  C21      1.0000 0.12164  0.79095  0.95627  Biso   1.000  C
  C22      1.0000 0.88466  0.67161  0.47330  Biso   1.000  C
  C23      1.0000 0.99505  0.54638  0.80663  Biso   1.000  C
  C24      1.0000 0.12028  0.78200  0.13997  Biso   1.000  C
  C25      1.0000 0.90696  0.67145  0.55925  Biso   1.000  C
  C26      1.0000 0.99522  0.56885  0.89258  Biso   1.000  C
  C27      1.0000 0.09782  0.75971  0.22592  Biso   1.000  C
  C28      1.0000 0.92341  0.66553  0.45314  Biso   1.000  C
  C29      1.0000 0.00113  0.59121  0.78647  Biso   1.000  C
  C30      1.0000 0.07546  0.74326  0.11980  Biso   1.000  C
  C31      1.0000 0.94559  0.66667  0.53365  Biso   1.000  C
  C32      1.0000 1.00000  0.61226  0.86699  Biso   1.000  C
  C33      1.0000 0.05441  0.72107  0.20032  Biso   1.000  C
  C34      1.0000 0.95194  0.67396  0.73366  Biso   1.000  C
  C35      1.0000 0.99271  0.61132  0.06699  Biso   1.000  C
  C36      1.0000 0.05535  0.71472  0.40032  Biso   1.000  C
  C37      1.0000 0.93489  0.67911  0.84196  Biso   1.000  C
  C38      1.0000 0.98756  0.58912  0.17529  Biso   1.000  C
  C39      1.0000 0.07755  0.73177  0.50863  Biso   1.000  C
  C40      1.0000 0.91326  0.67811  0.75750  Biso   1.000  C
  C41      1.0000 0.98855  0.56848  0.09083  Biso   1.000  C
  C42      1.0000 0.09818  0.75340  0.42416  Biso   1.000  C
  C43      1.0000 0.96162  0.66064  0.40324  Biso   1.000  C
  C44      1.0000 0.00602  0.63431  0.73657  Biso   1.000  C
  C45      1.0000 0.03236  0.70505  0.06991  Biso   1.000  C
  C46      1.0000 0.12397  0.33321  0.56942  Biso   1.000  C
  C47      1.0000 0.00012  0.45742  0.23609  Biso   1.000  C
  C48      1.0000 0.87591  0.20936  0.90275  Biso   1.000  C
  C49      1.0000 0.11526  0.32884  0.38304  Biso   1.000  C
  C50      1.0000 0.00449  0.45308  0.04971  Biso   1.000  C
  C51      1.0000 0.88025  0.21807  0.71638  Biso   1.000  C
  C52      1.0000 0.09301  0.32998  0.30706  Biso   1.000  C
  C53      1.0000 0.00335  0.42970  0.97372  Biso   1.000  C
  C54      1.0000 0.90363  0.24032  0.64039  Biso   1.000  C
  C55      1.0000 0.07692  0.33588  0.41820  Biso   1.000  C
  C56      1.0000 0.99745  0.40770  0.08487  Biso   1.000  C
  C57      1.0000 0.92563  0.25642  0.75153  Biso   1.000  C
  C58      1.0000 0.05450  0.33480  0.34200  Biso   1.000  C
  C59      1.0000 0.99853  0.38637  0.00867  Biso   1.000  C
  C60      1.0000 0.94696  0.27883  0.67533  Biso   1.000  C
  C61      1.0000 0.04772  0.32765  0.14214  Biso   1.000  C
  C62      1.0000 0.00568  0.38674  0.80880  Biso   1.000  C
  C63      1.0000 0.94660  0.28562  0.47547  Biso   1.000  C
  C64      1.0000 0.06458  0.32284  0.02863  Biso   1.000  C
  C65      1.0000 0.01050  0.40841  0.69530  Biso   1.000  C
  C66      1.0000 0.92493  0.26876  0.36196  Biso   1.000  C
  C67      1.0000 0.08636  0.32376  0.10866  Biso   1.000  C
  C68      1.0000 0.00957  0.42926  0.77532  Biso   1.000  C
  C69      1.0000 0.90407  0.24698  0.44199  Biso   1.000  C
  C70      1.0000 0.03855  0.34066  0.47507  Biso   1.000  C
  C71      1.0000 0.99268  0.36456  0.14174  Biso   1.000  C
  C72      1.0000 0.96877  0.29478  0.80840  Biso   1.000  C
  H1       1.0000 0.14514  0.35383  0.90046  Biso   1.000  H
  H2       1.0000 0.97951  0.45798  0.56713  Biso   1.000  H
  H3       1.0000 0.87535  0.18819  0.23379  Biso   1.000  H
  H4       1.0000 0.84747  0.68745  0.41159  Biso   1.000  H
  H5       1.0000 0.31255  0.16003  0.41159  Biso   1.000  H
  H6       1.0000 0.83997  0.15253  0.41159  Biso   1.000  H
  H7       1.0000 0.18779  0.30855  0.61991  Biso   1.000  H
  H8       1.0000 0.69145  0.87923  0.61991  Biso   1.000  H
  H9       1.0000 0.12077  0.81221  0.61991  Biso   1.000  H
  H10      1.0000 0.88509  0.65610  0.19858  Biso   1.000  H
  H11      1.0000 0.01056  0.56232  0.53192  Biso   1.000  H
  H12      1.0000 0.10435  0.78158  0.86525  Biso   1.000  H
  H13      1.0000 0.87473  0.67848  0.56854  Biso   1.000  H
  H14      1.0000 0.98819  0.52959  0.90187  Biso   1.000  H
  H15      1.0000 0.13708  0.79194  0.23520  Biso   1.000  H
  H16      1.0000 0.91961  0.66008  0.30060  Biso   1.000  H
  H17      1.0000 0.00659  0.59286  0.63393  Biso   1.000  H
  H18      1.0000 0.07381  0.74706  0.96726  Biso   1.000  H
  H19      1.0000 0.93968  0.68446  0.99400  Biso   1.000  H
  H20      1.0000 0.98221  0.58855  0.32733  Biso   1.000  H
  H21      1.0000 0.07812  0.72699  0.66066  Biso   1.000  H
  H22      1.0000 0.90091  0.68280  0.84517  Biso   1.000  H
  H23      1.0000 0.98387  0.55144  0.17850  Biso   1.000  H
  H24      1.0000 0.11523  0.76576  0.51184  Biso   1.000  H
  H25      1.0000 0.11440  0.33956  0.67310  Biso   1.000  H
  H26      1.0000 0.99378  0.44151  0.33977  Biso   1.000  H
  H27      1.0000 0.89182  0.21893  0.00643  Biso   1.000  H
  H28      1.0000 0.12513  0.32340  0.27632  Biso   1.000  H
  H29      1.0000 0.00993  0.46839  0.94298  Biso   1.000  H
  H30      1.0000 0.86494  0.20821  0.60965  Biso   1.000  H
  H31      1.0000 0.08120  0.34129  0.57060  Biso   1.000  H
  H32      1.0000 0.99204  0.40657  0.23727  Biso   1.000  H
  H33      1.0000 0.92676  0.25214  0.90393  Biso   1.000  H
  H34      1.0000 0.05947  0.31775  0.87665  Biso   1.000  H
  H35      1.0000 0.01558  0.40838  0.54332  Biso   1.000  H
  H36      1.0000 0.92495  0.27387  0.20999  Biso   1.000  H
  H37      1.0000 0.09849  0.31909  0.01808  Biso   1.000  H
  H38      1.0000 0.01424  0.44606  0.68475  Biso   1.000  H
  H39      1.0000 0.88727  0.23485  0.35142  Biso   1.000  H
  O19      1.0000 0.71330  0.68314  0.97828  Biso   1.000  O
  O20      1.0000 0.65019  0.69683  0.64494  Biso   1.000  O
  O21      1.0000 0.63650  0.62003  0.31161  Biso   1.000  O
  O22      1.0000 0.68253  0.66903  0.74864  Biso   1.000  O
  O23      1.0000 0.66430  0.68017  0.41531  Biso   1.000  O
  O24      1.0000 0.65316  0.65080  0.08197  Biso   1.000  O
  O25      1.0000 0.69279  0.65836  0.39105  Biso   1.000  O
  O26      1.0000 0.67497  0.70110  0.05772  Biso   1.000  O
  O27      1.0000 0.63224  0.64054  0.72439  Biso   1.000  O
  Mg7      1.0000 0.65789  0.64574  0.52076  Biso   1.000  Mg
  Mg8      1.0000 0.68759  0.67881  0.18742  Biso   1.000  Mg
  Mg9      1.0000 0.65452  0.67545  0.85409  Biso   1.000  Mg
  O28      1.0000 0.62032  0.98484  0.56679  Biso   1.000  O
  O29      1.0000 0.68183  0.96882  0.90013  Biso   1.000  O
  O30      1.0000 0.69785  0.04634  0.23346  Biso   1.000  O
  O31      1.0000 0.65085  0.99867  0.79722  Biso   1.000  O
  O32      1.0000 0.66800  0.98552  0.13055  Biso   1.000  O
  O33      1.0000 0.68115  0.01581  0.46389  Biso   1.000  O
  O34      1.0000 0.63991  0.00972  0.15479  Biso   1.000  O
  O35      1.0000 0.65695  0.96352  0.48812  Biso   1.000  O
  O36      1.0000 0.70314  0.02676  0.82146  Biso   1.000  O
  Mg10     1.0000 0.67501  0.02119  0.02230  Biso   1.000  Mg
  Mg11     1.0000 0.64548  0.98716  0.35563  Biso   1.000  Mg
  Mg12     1.0000 0.67951  0.99165  0.68897  Biso   1.000  Mg
  Br4      1.0000 0.81480  0.63133  0.68029  Biso   1.000  Br
  Br5      1.0000 0.36867  0.18348  0.68029  Biso   1.000  Br
  Br6      1.0000 0.81652  0.18520  0.68029  Biso   1.000  Br
  C73      1.0000 0.82486  0.65188  0.91693  Biso   1.000  C
  C74      1.0000 0.34812  0.17298  0.91693  Biso   1.000  C
  C75      1.0000 0.82702  0.17514  0.91693  Biso   1.000  C
  C76      1.0000 0.81199  0.66473  0.98883  Biso   1.000  C
  C77      1.0000 0.66860  0.81393  0.65550  Biso   1.000  C
  C78      1.0000 0.51940  0.52134  0.32216  Biso   1.000  C
  C79      1.0000 0.82120  0.67711  0.17227  Biso   1.000  C
  C80      1.0000 0.65622  0.81076  0.83894  Biso   1.000  C
  C81      1.0000 0.52258  0.51213  0.50560  Biso   1.000  C
  C82      1.0000 0.50810  0.01069  0.60629  Biso   1.000  C
  C83      1.0000 0.98931  0.49741  0.60629  Biso   1.000  C
  C84      1.0000 0.50259  0.49190  0.60629  Biso   1.000  C
  C85      1.0000 0.52093  0.99815  0.52951  Biso   1.000  C
  C86      1.0000 0.66852  0.85611  0.86285  Biso   1.000  C
  C87      1.0000 0.81055  0.14574  0.19618  Biso   1.000  C
  C88      1.0000 0.84536  0.65214  0.01569  Biso   1.000  C
  C89      1.0000 0.34786  0.19322  0.01569  Biso   1.000  C
  C90      1.0000 0.80678  0.15464  0.01569  Biso   1.000  C
  C91      1.0000 0.54238  0.99736  0.62294  Biso   1.000  C
  C92      1.0000 0.66931  0.87836  0.95627  Biso   1.000  C
  C93      1.0000 0.78831  0.12428  0.28960  Biso   1.000  C
  C94      1.0000 0.55133  0.00495  0.80663  Biso   1.000  C
  C95      1.0000 0.66172  0.87972  0.13997  Biso   1.000  C
  C96      1.0000 0.78695  0.11534  0.47330  Biso   1.000  C
  C97      1.0000 0.57363  0.00478  0.89258  Biso   1.000  C
  C98      1.0000 0.66189  0.90218  0.22592  Biso   1.000  C
  C99      1.0000 0.76449  0.09304  0.55925  Biso   1.000  C
  C100     1.0000 0.59007  0.99887  0.78647  Biso   1.000  C
  C101     1.0000 0.66780  0.92454  0.11980  Biso   1.000  C
  C102     1.0000 0.74213  0.07659  0.45314  Biso   1.000  C
  C103     1.0000 0.61226  0.00000  0.86699  Biso   1.000  C
  C104     1.0000 0.66667  0.94559  0.20032  Biso   1.000  C
  C105     1.0000 0.72107  0.05441  0.53365  Biso   1.000  C
  C106     1.0000 0.61861  0.00729  0.06699  Biso   1.000  C
  C107     1.0000 0.65937  0.94465  0.40032  Biso   1.000  C
  C108     1.0000 0.72201  0.04806  0.73366  Biso   1.000  C
  C109     1.0000 0.60156  0.01244  0.17529  Biso   1.000  C
  C110     1.0000 0.65422  0.92245  0.50863  Biso   1.000  C
  C111     1.0000 0.74421  0.06511  0.84196  Biso   1.000  C
  C112     1.0000 0.57993  0.01145  0.09083  Biso   1.000  C
  C113     1.0000 0.65522  0.90182  0.42416  Biso   1.000  C
  C114     1.0000 0.76485  0.08674  0.75750  Biso   1.000  C
  C115     1.0000 0.62828  0.99398  0.73657  Biso   1.000  C
  C116     1.0000 0.67269  0.96764  0.06991  Biso   1.000  C
  C117     1.0000 0.69902  0.03838  0.40324  Biso   1.000  C
  C118     1.0000 0.79064  0.66655  0.90275  Biso   1.000  C
  C119     1.0000 0.66679  0.79076  0.56942  Biso   1.000  C
  C120     1.0000 0.54258  0.54270  0.23609  Biso   1.000  C
  C121     1.0000 0.78193  0.66218  0.71638  Biso   1.000  C
  C122     1.0000 0.67116  0.78642  0.38304  Biso   1.000  C
  C123     1.0000 0.54692  0.55141  0.04971  Biso   1.000  C
  C124     1.0000 0.75968  0.66331  0.64039  Biso   1.000  C
  C125     1.0000 0.67002  0.76303  0.30706  Biso   1.000  C
  C126     1.0000 0.57030  0.57365  0.97372  Biso   1.000  C
  C127     1.0000 0.74358  0.66921  0.75153  Biso   1.000  C
  C128     1.0000 0.66412  0.74104  0.41820  Biso   1.000  C
  C129     1.0000 0.59230  0.58975  0.08487  Biso   1.000  C
  C130     1.0000 0.72117  0.66813  0.67533  Biso   1.000  C
  C131     1.0000 0.66520  0.71970  0.34200  Biso   1.000  C
  C132     1.0000 0.61363  0.61216  0.00867  Biso   1.000  C
  C133     1.0000 0.71438  0.66098  0.47547  Biso   1.000  C
  C134     1.0000 0.67235  0.72007  0.14214  Biso   1.000  C
  C135     1.0000 0.61326  0.61895  0.80880  Biso   1.000  C
  C136     1.0000 0.73124  0.65617  0.36196  Biso   1.000  C
  C137     1.0000 0.67716  0.74174  0.02863  Biso   1.000  C
  C138     1.0000 0.59159  0.60209  0.69530  Biso   1.000  C
  C139     1.0000 0.75302  0.65709  0.44199  Biso   1.000  C
  C140     1.0000 0.67624  0.76260  0.10866  Biso   1.000  C
  C141     1.0000 0.57074  0.58031  0.77532  Biso   1.000  C
  C142     1.0000 0.70522  0.67399  0.80840  Biso   1.000  C
  C143     1.0000 0.65934  0.69789  0.47507  Biso   1.000  C
  C144     1.0000 0.63544  0.62812  0.14174  Biso   1.000  C
  H40      1.0000 0.81181  0.68716  0.23379  Biso   1.000  H
  H41      1.0000 0.64617  0.79131  0.90046  Biso   1.000  H
  H42      1.0000 0.54202  0.52153  0.56713  Biso   1.000  H
  H43      1.0000 0.51414  0.02078  0.74492  Biso   1.000  H
  H44      1.0000 0.97922  0.49336  0.74492  Biso   1.000  H
  H45      1.0000 0.50664  0.48586  0.74492  Biso   1.000  H
  H46      1.0000 0.85445  0.64189  0.95325  Biso   1.000  H
  H47      1.0000 0.35811  0.21257  0.95325  Biso   1.000  H
  H48      1.0000 0.78743  0.14555  0.95325  Biso   1.000  H
  H49      1.0000 0.55175  0.98944  0.53192  Biso   1.000  H
  H50      1.0000 0.67723  0.89565  0.86525  Biso   1.000  H
  H51      1.0000 0.77102  0.11491  0.19858  Biso   1.000  H
  H52      1.0000 0.54140  0.01181  0.90187  Biso   1.000  H
  H53      1.0000 0.65486  0.86292  0.23520  Biso   1.000  H
  H54      1.0000 0.80375  0.12527  0.56854  Biso   1.000  H
  H55      1.0000 0.58627  0.99341  0.63393  Biso   1.000  H
  H56      1.0000 0.67325  0.92619  0.96726  Biso   1.000  H
  H57      1.0000 0.74047  0.08039  0.30060  Biso   1.000  H
  H58      1.0000 0.60634  0.01779  0.32733  Biso   1.000  H
  H59      1.0000 0.64887  0.92188  0.66066  Biso   1.000  H
  H60      1.0000 0.74478  0.06032  0.99400  Biso   1.000  H
  H61      1.0000 0.56757  0.01613  0.17850  Biso   1.000  H
  H62      1.0000 0.65053  0.88477  0.51184  Biso   1.000  H
  H63      1.0000 0.78189  0.09909  0.84517  Biso   1.000  H
  H64      1.0000 0.78107  0.67289  0.00643  Biso   1.000  H
  H65      1.0000 0.66044  0.77484  0.67310  Biso   1.000  H
  H66      1.0000 0.55849  0.55227  0.33977  Biso   1.000  H
  H67      1.0000 0.79179  0.65674  0.60965  Biso   1.000  H
  H68      1.0000 0.67660  0.80172  0.27632  Biso   1.000  H
  H69      1.0000 0.53161  0.54154  0.94298  Biso   1.000  H
  H70      1.0000 0.74786  0.67462  0.90393  Biso   1.000  H
  H71      1.0000 0.65871  0.73991  0.57060  Biso   1.000  H
  H72      1.0000 0.59343  0.58547  0.23727  Biso   1.000  H
  H73      1.0000 0.72613  0.65108  0.20999  Biso   1.000  H
  H74      1.0000 0.68225  0.74172  0.87665  Biso   1.000  H
  H75      1.0000 0.59162  0.60720  0.54332  Biso   1.000  H
  H76      1.0000 0.76515  0.65242  0.35142  Biso   1.000  H
  H77      1.0000 0.68091  0.77940  0.01808  Biso   1.000  H
  H78      1.0000 0.55394  0.56818  0.68475  Biso   1.000  H
  O37      1.0000 0.37997  0.01647  0.31161  Biso   1.000  O
  O38      1.0000 0.31686  0.03017  0.97828  Biso   1.000  O
  O39      1.0000 0.30317  0.95336  0.64494  Biso   1.000  O
  O40      1.0000 0.34920  0.00236  0.08197  Biso   1.000  O
  O41      1.0000 0.33097  0.01350  0.74864  Biso   1.000  O
  O42      1.0000 0.31983  0.98413  0.41531  Biso   1.000  O
  O43      1.0000 0.35946  0.99170  0.72439  Biso   1.000  O
  O44      1.0000 0.34164  0.03443  0.39105  Biso   1.000  O
  O45      1.0000 0.29890  0.97387  0.05772  Biso   1.000  O
  Mg13     1.0000 0.32455  0.97907  0.85409  Biso   1.000  Mg
  Mg14     1.0000 0.35426  0.01215  0.52076  Biso   1.000  Mg
  Mg15     1.0000 0.32119  0.00878  0.18742  Biso   1.000  Mg
  O46      1.0000 0.28699  0.31817  0.90013  Biso   1.000  O
  O47      1.0000 0.34849  0.30215  0.23346  Biso   1.000  O
  O48      1.0000 0.36452  0.37968  0.56679  Biso   1.000  O
  O49      1.0000 0.31752  0.33200  0.13055  Biso   1.000  O
  O50      1.0000 0.33467  0.31885  0.46389  Biso   1.000  O
  O51      1.0000 0.34781  0.34915  0.79722  Biso   1.000  O
  O52      1.0000 0.30658  0.34305  0.48812  Biso   1.000  O
  O53      1.0000 0.32361  0.29686  0.82146  Biso   1.000  O
  O54      1.0000 0.36981  0.36009  0.15479  Biso   1.000  O
  Mg16     1.0000 0.34168  0.35452  0.35563  Biso   1.000  Mg
  Mg17     1.0000 0.31215  0.32049  0.68897  Biso   1.000  Mg
  Mg18     1.0000 0.34617  0.32499  0.02230  Biso   1.000  Mg
  Br7      1.0000 0.48147  0.96466  0.01362  Biso   1.000  Br
  Br8      1.0000 0.03534  0.51681  0.01362  Biso   1.000  Br
  Br9      1.0000 0.48319  0.51853  0.01362  Biso   1.000  Br
  C145     1.0000 0.49153  0.98521  0.25026  Biso   1.000  C
  C146     1.0000 0.01479  0.50632  0.25026  Biso   1.000  C
  C147     1.0000 0.49368  0.50847  0.25026  Biso   1.000  C
  C148     1.0000 0.47866  0.99806  0.32216  Biso   1.000  C
  C149     1.0000 0.33527  0.14727  0.98883  Biso   1.000  C
  C150     1.0000 0.18607  0.85467  0.65550  Biso   1.000  C
  C151     1.0000 0.48787  0.01044  0.50560  Biso   1.000  C
  C152     1.0000 0.32289  0.14409  0.17227  Biso   1.000  C
  C153     1.0000 0.18924  0.84547  0.83894  Biso   1.000  C
  C154     1.0000 0.17476  0.34402  0.93962  Biso   1.000  C
  C155     1.0000 0.65598  0.83074  0.93962  Biso   1.000  C
  C156     1.0000 0.16926  0.82524  0.93962  Biso   1.000  C
  C157     1.0000 0.18759  0.33148  0.86285  Biso   1.000  C
  C158     1.0000 0.33519  0.18945  0.19618  Biso   1.000  C
  C159     1.0000 0.47722  0.47907  0.52951  Biso   1.000  C
  C160     1.0000 0.51203  0.98547  0.34902  Biso   1.000  C
  C161     1.0000 0.01453  0.52656  0.34902  Biso   1.000  C
  C162     1.0000 0.47344  0.48797  0.34902  Biso   1.000  C
  C163     1.0000 0.20905  0.33069  0.95627  Biso   1.000  C
  C164     1.0000 0.33598  0.21169  0.28960  Biso   1.000  C
  C165     1.0000 0.45497  0.45762  0.62294  Biso   1.000  C
  C166     1.0000 0.21800  0.33828  0.13997  Biso   1.000  C
  C167     1.0000 0.32839  0.21305  0.47330  Biso   1.000  C
  C168     1.0000 0.45362  0.44867  0.80663  Biso   1.000  C
  C169     1.0000 0.24029  0.33811  0.22592  Biso   1.000  C
  C170     1.0000 0.32855  0.23551  0.55925  Biso   1.000  C
  C171     1.0000 0.43115  0.42637  0.89258  Biso   1.000  C
  C172     1.0000 0.25674  0.33220  0.11980  Biso   1.000  C
  C173     1.0000 0.33447  0.25787  0.45314  Biso   1.000  C
  C174     1.0000 0.40879  0.40993  0.78647  Biso   1.000  C
  C175     1.0000 0.27893  0.33333  0.20032  Biso   1.000  C
  C176     1.0000 0.33333  0.27893  0.53365  Biso   1.000  C
  C177     1.0000 0.38774  0.38774  0.86699  Biso   1.000  C
  C178     1.0000 0.28528  0.34063  0.40032  Biso   1.000  C
  C179     1.0000 0.32604  0.27799  0.73366  Biso   1.000  C
  C180     1.0000 0.38868  0.38139  0.06699  Biso   1.000  C
  C181     1.0000 0.26823  0.34578  0.50863  Biso   1.000  C
  C182     1.0000 0.32089  0.25579  0.84196  Biso   1.000  C
  C183     1.0000 0.41088  0.39844  0.17529  Biso   1.000  C
  C184     1.0000 0.24660  0.34478  0.42416  Biso   1.000  C
  C185     1.0000 0.32189  0.23515  0.75750  Biso   1.000  C
  C186     1.0000 0.43152  0.42007  0.09083  Biso   1.000  C
  C187     1.0000 0.29495  0.32731  0.06991  Biso   1.000  C
  C188     1.0000 0.33936  0.30098  0.40324  Biso   1.000  C
  C189     1.0000 0.36569  0.37172  0.73657  Biso   1.000  C
  C190     1.0000 0.45730  0.99988  0.23609  Biso   1.000  C
  C191     1.0000 0.33345  0.12409  0.90275  Biso   1.000  C
  C192     1.0000 0.20924  0.87603  0.56942  Biso   1.000  C
  C193     1.0000 0.44859  0.99551  0.04971  Biso   1.000  C
  C194     1.0000 0.33782  0.11975  0.71638  Biso   1.000  C
  C195     1.0000 0.21358  0.88474  0.38304  Biso   1.000  C
  C196     1.0000 0.42635  0.99665  0.97372  Biso   1.000  C
  C197     1.0000 0.33669  0.09637  0.64039  Biso   1.000  C
  C198     1.0000 0.23697  0.90699  0.30706  Biso   1.000  C
  C199     1.0000 0.41025  0.00255  0.08487  Biso   1.000  C
  C200     1.0000 0.33079  0.07437  0.75153  Biso   1.000  C
  C201     1.0000 0.25896  0.92308  0.41820  Biso   1.000  C
  C202     1.0000 0.38784  0.00147  0.00867  Biso   1.000  C
  C203     1.0000 0.33187  0.05304  0.67533  Biso   1.000  C
  C204     1.0000 0.28030  0.94550  0.34200  Biso   1.000  C
  C205     1.0000 0.38105  0.99432  0.80880  Biso   1.000  C
  C206     1.0000 0.33902  0.05340  0.47547  Biso   1.000  C
  C207     1.0000 0.27993  0.95228  0.14214  Biso   1.000  C
  C208     1.0000 0.39791  0.98950  0.69530  Biso   1.000  C
  C209     1.0000 0.34383  0.07507  0.36196  Biso   1.000  C
  C210     1.0000 0.25826  0.93542  0.02863  Biso   1.000  C
  C211     1.0000 0.41969  0.99043  0.77532  Biso   1.000  C
  C212     1.0000 0.34291  0.09593  0.44199  Biso   1.000  C
  C213     1.0000 0.23740  0.91364  0.10866  Biso   1.000  C
  C214     1.0000 0.37188  0.00732  0.14174  Biso   1.000  C
  C215     1.0000 0.32601  0.03123  0.80840  Biso   1.000  C
  C216     1.0000 0.30211  0.96145  0.47507  Biso   1.000  C
  H79      1.0000 0.47847  0.02049  0.56713  Biso   1.000  H
  H80      1.0000 0.31284  0.12465  0.23379  Biso   1.000  H
  H81      1.0000 0.20869  0.85486  0.90046  Biso   1.000  H
  H82      1.0000 0.18081  0.35411  0.07825  Biso   1.000  H
  H83      1.0000 0.64589  0.82670  0.07825  Biso   1.000  H
  H84      1.0000 0.17330  0.81919  0.07825  Biso   1.000  H
  H85      1.0000 0.52112  0.97522  0.28658  Biso   1.000  H
  H86      1.0000 0.02478  0.54590  0.28658  Biso   1.000  H
  H87      1.0000 0.45410  0.47888  0.28658  Biso   1.000  H
  H88      1.0000 0.21842  0.32277  0.86525  Biso   1.000  H
  H89      1.0000 0.34390  0.22898  0.19858  Biso   1.000  H
  H90      1.0000 0.43768  0.44825  0.53192  Biso   1.000  H
  H91      1.0000 0.20806  0.34514  0.23520  Biso   1.000  H
  H92      1.0000 0.32152  0.19625  0.56854  Biso   1.000  H
  H93      1.0000 0.47041  0.45860  0.90187  Biso   1.000  H
  H94      1.0000 0.25294  0.32675  0.96726  Biso   1.000  H
  H95      1.0000 0.33992  0.25953  0.30060  Biso   1.000  H
  H96      1.0000 0.40714  0.41373  0.63393  Biso   1.000  H
  H97      1.0000 0.27301  0.35113  0.66066  Biso   1.000  H
  H98      1.0000 0.31554  0.25522  0.99400  Biso   1.000  H
  H99      1.0000 0.41145  0.39366  0.32733  Biso   1.000  H
  H100     1.0000 0.23424  0.34947  0.51184  Biso   1.000  H
  H101     1.0000 0.31720  0.21811  0.84517  Biso   1.000  H
  H102     1.0000 0.44856  0.43243  0.17850  Biso   1.000  H
  H103     1.0000 0.44773  0.00622  0.33977  Biso   1.000  H
  H104     1.0000 0.32711  0.10818  0.00643  Biso   1.000  H
  H105     1.0000 0.22516  0.88560  0.67310  Biso   1.000  H
  H106     1.0000 0.45846  0.99007  0.94298  Biso   1.000  H
  H107     1.0000 0.34326  0.13506  0.60965  Biso   1.000  H
  H108     1.0000 0.19828  0.87487  0.27632  Biso   1.000  H
  H109     1.0000 0.41453  0.00796  0.23727  Biso   1.000  H
  H110     1.0000 0.32538  0.07324  0.90393  Biso   1.000  H
  H111     1.0000 0.26009  0.91880  0.57060  Biso   1.000  H
  H112     1.0000 0.39280  0.98442  0.54332  Biso   1.000  H
  H113     1.0000 0.34892  0.07505  0.20999  Biso   1.000  H
  H114     1.0000 0.25828  0.94053  0.87665  Biso   1.000  H
  H115     1.0000 0.43182  0.98576  0.68475  Biso   1.000  H
  H116     1.0000 0.34758  0.11273  0.35142  Biso   1.000  H
  H117     1.0000 0.22060  0.90151  0.01808  Biso   1.000  H
