# Supplementary material for: In silico design and screening of hypothetical MOF-74 analogs and their experimental synthesis
Source: Chem Sci. 2016 Jun 21;7(9):6263–72. doi: 10.1039/c6sc01477a (PMC6024208; doi:10.1039/c6sc01477a)
Supplement: Supplementary file 1 [file SC-007-C6SC01477A-s001.zip › analogs/101.1_all_conf_413_0_full_symm.def]

#number of pseudo atoms
53
#type        print   as   scat      mass       charge          B-factor   radii  connectivity
UNIT         no      H       H      1.0        1.0             1.0        1.0    0
C_co2        yes     C       C      12.0107    0.6512          1.0        1.0    0
O_co2        yes     O       O      15.9994   -0.3256          1.0        1.0    0
N_n2         yes     N       N      14.00674  -0.482           1.0        0.7    0
N_com        no      N       N      0.0        0.964           1.0        0.7    0
Mof_Ob    yes       O         O         15.999    -0.76305  1.0       1.52      0         
Mof_Oa    yes       O         O         15.999    -0.92819  1.0       1.52      0         
Mof_Oc    yes       O         O         15.999    -0.87376  1.0       1.52      0         
Mof_Mg    yes       Mg        Mg        24.305    1.61176   1.0       1.73      0         
Mof_Ob_a  yes       O         O         15.999    -0.71148  1.0       1.52      0         
Mof_Oa_a  yes       O         O         15.999    -0.90974  1.0       1.52      0         
Mof_Oc_a  yes       O         O         15.999    -0.93907  1.0       1.52      0         
Mof_Mg_a  yes       Mg        Mg        24.305    1.61632   1.0       1.73      0         
Mof_Ca    yes       C         C         12.011    0.84767   1.0       1.7       0         
Mof_Cb    yes       C         C         12.011    -0.43129  1.0       1.7       0         
C         yes       C         C         12.011    0.0143    1.0       1.7       0         
C_a       yes       C         C         12.011    -0.29233  1.0       1.7       0         
C_b       yes       C         C         12.011    0.41677   1.0       1.7       0         
Mof_Cd    yes       C         C         12.011    -0.48792  1.0       1.7       0         
Mof_Cc    yes       C         C         12.011    0.61066   1.0       1.7       0         
N         yes       N         N         14.007    -0.18629  1.0       1.55      0         
N_a       yes       N         N         14.007    -0.08012  1.0       1.55      0         
C_c       yes       C         C         12.011    0.13134   1.0       1.7       0         
C_d       yes       C         C         12.011    -0.17701  1.0       1.7       0         
C_e       yes       C         C         12.011    -0.18896  1.0       1.7       0         
C_f       yes       C         C         12.011    0.28084   1.0       1.7       0         
N_b       yes       N         N         14.007    -0.23056  1.0       1.55      0         
N_c       yes       N         N         14.007    -0.07386  1.0       1.55      0         
C_g       yes       C         C         12.011    0.33353   1.0       1.7       0         
C_h       yes       C         C         12.011    -0.30463  1.0       1.7       0         
C_i       yes       C         C         12.011    -0.08967  1.0       1.7       0         
Mof_Cb_a  yes       C         C         12.011    -0.33567  1.0       1.7       0         
Mof_Ca_a  yes       C         C         12.011    0.87271   1.0       1.7       0         
Mof_Cc_a  yes       C         C         12.011    0.47707   1.0       1.7       0         
Mof_Cd_a  yes       C         C         12.011    -0.3389   1.0       1.7       0         
C_j       yes       C         C         12.011    -0.05801  1.0       1.7       0         
C_k       yes       C         C         12.011    -0.16533  1.0       1.7       0         
C_l       yes       C         C         12.011    -0.12726  1.0       1.7       0         
C_m       yes       C         C         12.011    -0.09225  1.0       1.7       0         
C_n       yes       C         C         12.011    -0.17748  1.0       1.7       0         
C_o       yes       C         C         12.011    0.1075    1.0       1.7       0         
H         yes       H         H         1.008     0.11307   1.0       1.09      0         
H_a       yes       H         H         1.008     0.10689   1.0       1.09      0         
Mof_H     yes       H         H         1.008     0.18731   1.0       1.09      0         
H_b       yes       H         H         1.008     0.11874   1.0       1.09      0         
H_c       yes       H         H         1.008     0.14393   1.0       1.09      0         
H_d       yes       H         H         1.008     0.14137   1.0       1.09      0         
H_e       yes       H         H         1.008     0.18066   1.0       1.09      0         
Mof_H_a   yes       H         H         1.008     0.14179   1.0       1.09      0         
H_f       yes       H         H         1.008     0.12168   1.0       1.09      0         
H_g       yes       H         H         1.008     0.13659   1.0       1.09      0         
H_h       yes       H         H         1.008     0.12295   1.0       1.09      0         
H_i       yes       H         H         1.008     0.12739   1.0       1.09      0         
