# Supplementary material for: In silico design and screening of hypothetical MOF-74 analogs and their experimental synthesis
Source: Chem Sci. 2016 Jun 21;7(9):6263–72. doi: 10.1039/c6sc01477a (PMC6024208; doi:10.1039/c6sc01477a)
Supplement: Supplementary file 1 [file SC-007-C6SC01477A-s001.zip › analogs/8_all_conf_4278_1_full_symm.cssr]

				74.7528  74.7528  6.91265
		90  90  120  SPGR =  1 P 1		 OPT = 1
531   0 
0 image0	: image0
 1 Mof_Ob 0.016890 0.703530 0.629760  0  0  0  0  0  0  0  0  -0.735350
 2 Mof_Oa 0.008770 0.679950 0.863360  0  0  0  0  0  0  0  0  -0.919040
 3 Mof_Oc 0.025680 0.692380 0.214470  0  0  0  0  0  0  0  0  -0.954100
 4 Mof_Mg 0.012940 0.663680 0.084250  0  0  0  0  0  0  0  0  1.649480
 5 Mof_Ob_a 0.962280 0.312750 0.666060  0  0  0  0  0  0  0  0  -0.746210
 6 Mof_Oa_a 0.986400 0.324120 0.898820  0  0  0  0  0  0  0  0  -0.927670
 7 Mof_Oc_a 0.976520 0.307070 0.250410  0  0  0  0  0  0  0  0  -0.939900
 8 Mof_Mg_a 0.004750 0.321710 0.122720  0  0  0  0  0  0  0  0  1.657680
 9 O 0.907610 0.219940 0.979190  0  0  0  0  0  0  0  0  -0.398880
 10 C 0.896270 0.226440 0.929470  0  0  0  0  0  0  0  0  0.459690
 11 C_a 0.874890 0.214860 0.851100  0  0  0  0  0  0  0  0  -0.011520
 12 C_b 0.862140 0.193700 0.827460  0  0  0  0  0  0  0  0  -0.145250
 13 C_c 0.176450 0.853890 0.403040  0  0  0  0  0  0  0  0  0.001210
 14 C_d 0.170670 0.868030 0.335660  0  0  0  0  0  0  0  0  -0.119500
 15 C_e 0.183330 0.889250 0.369830  0  0  0  0  0  0  0  0  -0.111390
 16 C_f 0.868760 0.229000 0.796240  0  0  0  0  0  0  0  0  -0.098570
 17 C_g 0.885380 0.250240 0.852050  0  0  0  0  0  0  0  0  0.474590
 18 O_a 0.885560 0.266600 0.838550  0  0  0  0  0  0  0  0  -0.410440
 19 N 0.901450 0.247540 0.929970  0  0  0  0  0  0  0  0  -0.275320
 20 C_h 0.920330 0.263530 0.008910  0  0  0  0  0  0  0  0  0.220170
 21 C_i 0.924960 0.262270 0.203690  0  0  0  0  0  0  0  0  -0.219380
 22 Mof_Cd 0.943640 0.277150 0.281010  0  0  0  0  0  0  0  0  -0.219720
 23 Mof_Cc 0.958420 0.293600 0.167310  0  0  0  0  0  0  0  0  0.471230
 24 Mof_Cb 0.953480 0.294990 0.969840  0  0  0  0  0  0  0  0  -0.291340
 25 C_j 0.934320 0.279790 0.894550  0  0  0  0  0  0  0  0  -0.204670
 26 Mof_Ca 0.967900 0.311450 0.837190  0  0  0  0  0  0  0  0  0.862050
 27 S 0.160580 0.826830 0.351120  0  0  0  0  0  0  0  0  0.783840
 28 O_b 0.153140 0.825510 0.153390  0  0  0  0  0  0  0  0  -0.448640
 29 O_c 0.838810 0.150080 0.742050  0  0  0  0  0  0  0  0  -0.403850
 30 C_k 0.138360 0.816990 0.508100  0  0  0  0  0  0  0  0  -0.064970
 31 C_l 0.128680 0.828410 0.554330  0  0  0  0  0  0  0  0  -0.131060
 32 C_m 0.110240 0.819410 0.660830  0  0  0  0  0  0  0  0  -0.064740
 33 C_n 0.101920 0.798910 0.716950  0  0  0  0  0  0  0  0  -0.082230
 34 C_o 0.111700 0.787690 0.670670  0  0  0  0  0  0  0  0  -0.027760
 35 C_p 0.130090 0.796350 0.567230  0  0  0  0  0  0  0  0  -0.064270
 36 C_q 0.099080 0.766340 0.748840  0  0  0  0  0  0  0  0  0.436680
 37 O_d 0.101720 0.751610 0.732140  0  0  0  0  0  0  0  0  -0.411040
 38 N_a 0.082300 0.766170 0.847220  0  0  0  0  0  0  0  0  -0.174230
 39 C_r 0.082610 0.785220 0.827760  0  0  0  0  0  0  0  0  0.421280
 40 O_e 0.069490 0.788940 0.887800  0  0  0  0  0  0  0  0  -0.405280
 41 C_s 0.066730 0.748160 0.944320  0  0  0  0  0  0  0  0  0.092180
 42 C_t 0.068700 0.744950 0.141720  0  0  0  0  0  0  0  0  -0.071550
 43 Mof_Cd_a 0.054520 0.726530 0.229990  0  0  0  0  0  0  0  0  -0.344450
 44 Mof_Cc_a 0.038160 0.710420 0.124980  0  0  0  0  0  0  0  0  0.564530
 45 Mof_Cb_a 0.036000 0.714130 0.925280  0  0  0  0  0  0  0  0  -0.352270
 46 C_u 0.050350 0.733020 0.839570  0  0  0  0  0  0  0  0  -0.123340
 47 Mof_Ca_a 0.019720 0.698670 0.798970  0  0  0  0  0  0  0  0  0.857630
 48 H 0.866730 0.182640 0.873010  0  0  0  0  0  0  0  0  0.164520
 49 H_a 0.156420 0.862380 0.253560  0  0  0  0  0  0  0  0  0.148570
 50 H_b 0.178920 0.900400 0.322550  0  0  0  0  0  0  0  0  0.159200
 51 H_c 0.913900 0.249460 0.292220  0  0  0  0  0  0  0  0  0.189330
 52 Mof_H 0.947580 0.276430 0.431170  0  0  0  0  0  0  0  0  0.150340
 53 H_d 0.930810 0.281000 0.744110  0  0  0  0  0  0  0  0  0.208260
 54 H_e 0.135520 0.844410 0.508790  0  0  0  0  0  0  0  0  0.130620
 55 H_f 0.102600 0.828100 0.697880  0  0  0  0  0  0  0  0  0.145030
 56 H_g 0.137770 0.787630 0.533480  0  0  0  0  0  0  0  0  0.148460
 57 H_h 0.081620 0.756820 0.223910  0  0  0  0  0  0  0  0  0.137510
 58 Mof_H_a 0.056110 0.723720 0.381800  0  0  0  0  0  0  0  0  0.185570
 59 H_i 0.048480 0.735370 0.687320  0  0  0  0  0  0  0  0  0.178300
 60 Mof_Ob 0.019970 0.649770 0.296420  0  0  0  0  0  0  0  0  -0.735350
 61 Mof_Oa 0.004510 0.657900 0.530030  0  0  0  0  0  0  0  0  -0.919040
 62 Mof_Oc 0.000030 0.640990 0.881140  0  0  0  0  0  0  0  0  -0.954100
 63 Mof_Mg 0.984060 0.653720 0.750910  0  0  0  0  0  0  0  0  1.649480
 64 Mof_Ob_a 0.017140 0.371060 0.999390  0  0  0  0  0  0  0  0  -0.746210
 65 Mof_Oa_a 0.004380 0.346930 0.232150  0  0  0  0  0  0  0  0  -0.927670
 66 Mof_Oc_a 0.997210 0.356810 0.583750  0  0  0  0  0  0  0  0  -0.939900
 67 Mof_Mg_a 0.983620 0.328580 0.456060  0  0  0  0  0  0  0  0  1.657680
 68 O 0.978990 0.425730 0.312530  0  0  0  0  0  0  0  0  -0.398880
 69 C 0.996830 0.437060 0.262800  0  0  0  0  0  0  0  0  0.459690
 70 C_a 0.006640 0.458440 0.184440  0  0  0  0  0  0  0  0  -0.011520
 71 C_b 0.998220 0.471190 0.160800  0  0  0  0  0  0  0  0  -0.145250
 72 C_c 0.677430 0.823550 0.403040  0  0  0  0  0  0  0  0  0.001210
 73 C_d 0.697360 0.829330 0.335660  0  0  0  0  0  0  0  0  -0.119500
 74 C_e 0.705920 0.816670 0.369830  0  0  0  0  0  0  0  0  -0.111390
 75 C_f 0.026910 0.464570 0.129570  0  0  0  0  0  0  0  0  -0.098570
 76 C_g 0.031530 0.447950 0.185380  0  0  0  0  0  0  0  0  0.474590
 77 O_a 0.047700 0.447770 0.171880  0  0  0  0  0  0  0  0  -0.410440
 78 N 0.012750 0.431880 0.263310  0  0  0  0  0  0  0  0  -0.275320
 79 C_h 0.009860 0.413000 0.342240  0  0  0  0  0  0  0  0  0.220170
 80 C_i 0.003970 0.408370 0.537020  0  0  0  0  0  0  0  0  -0.219380
 81 Mof_Cd 0.000170 0.389690 0.614340  0  0  0  0  0  0  0  0  -0.219720
 82 Mof_Cc 0.001840 0.374910 0.500640  0  0  0  0  0  0  0  0  0.471230
 83 Mof_Cb 0.008170 0.379850 0.303180  0  0  0  0  0  0  0  0  -0.291340
 84 C_j 0.012130 0.399010 0.227880  0  0  0  0  0  0  0  0  -0.204670
 85 Mof_Ca 0.010220 0.365440 0.170520  0  0  0  0  0  0  0  0  0.862050
 86 S 0.999590 0.506090 0.017780  0  0  0  0  0  0  0  0  0.783840
 87 O_b 0.005690 0.513520 0.820050  0  0  0  0  0  0  0  0  -0.448640
 88 O_c 0.311270 0.161190 0.742050  0  0  0  0  0  0  0  0  -0.403850
 89 C_k 0.011960 0.528310 0.174770  0  0  0  0  0  0  0  0  -0.064970
 90 C_l 0.699730 0.871320 0.554330  0  0  0  0  0  0  0  0  -0.131060
 91 C_m 0.709170 0.889760 0.660830  0  0  0  0  0  0  0  0  -0.064740
 92 C_n 0.030320 0.564750 0.383620  0  0  0  0  0  0  0  0  -0.082230
 93 C_o 0.009320 0.554960 0.337340  0  0  0  0  0  0  0  0  -0.027760
 94 C_p 0.999590 0.536580 0.233890  0  0  0  0  0  0  0  0  -0.064270
 95 C_q 0.000590 0.567590 0.415500  0  0  0  0  0  0  0  0  0.436680
 96 O_d 0.983220 0.564950 0.398810  0  0  0  0  0  0  0  0  -0.411040
 97 N_a 0.017200 0.584370 0.513890  0  0  0  0  0  0  0  0  -0.174230
 98 C_r 0.035940 0.584060 0.494420  0  0  0  0  0  0  0  0  0.421280
 99 O_e 0.719450 0.930510 0.887800  0  0  0  0  0  0  0  0  -0.405280
 100 C_s 0.014750 0.599930 0.610990  0  0  0  0  0  0  0  0  0.092180
 101 C_t 0.009590 0.597970 0.808390  0  0  0  0  0  0  0  0  -0.071550
 102 Mof_Cd_a 0.005330 0.612140 0.896660  0  0  0  0  0  0  0  0  -0.344450
 103 Mof_Cc_a 0.005590 0.628510 0.791640  0  0  0  0  0  0  0  0  0.564530
 104 Mof_Cb_a 0.011460 0.630670 0.591950  0  0  0  0  0  0  0  0  -0.352270
 105 C_u 0.016000 0.616320 0.506230  0  0  0  0  0  0  0  0  -0.123340
 106 Mof_Ca_a 0.012280 0.646950 0.465640  0  0  0  0  0  0  0  0  0.857630
 107 H 0.315900 0.133270 0.873010  0  0  0  0  0  0  0  0  0.164520
 108 H_a 0.705950 0.843580 0.253560  0  0  0  0  0  0  0  0  0.148570
 109 H_b 0.721470 0.821080 0.322550  0  0  0  0  0  0  0  0  0.159200
 110 H_c 0.002230 0.419430 0.625560  0  0  0  0  0  0  0  0  0.189330
 111 Mof_H 0.995510 0.385750 0.764510  0  0  0  0  0  0  0  0  0.150340
 112 H_d 0.016850 0.402520 0.077440  0  0  0  0  0  0  0  0  0.208260
 113 H_e 0.708890 0.864480 0.508790  0  0  0  0  0  0  0  0  0.130620
 114 H_f 0.725490 0.897400 0.697880  0  0  0  0  0  0  0  0  0.145030
 115 H_g 0.983180 0.528890 0.200150  0  0  0  0  0  0  0  0  0.148460
 116 H_h 0.008530 0.585050 0.890580  0  0  0  0  0  0  0  0  0.137510
 117 Mof_H_a 0.000940 0.610550 0.048460  0  0  0  0  0  0  0  0  0.185570
 118 H_i 0.020220 0.618190 0.353990  0  0  0  0  0  0  0  0  0.178300
 119 Mof_Ob 0.963130 0.646700 0.963090  0  0  0  0  0  0  0  0  -0.735350
 120 Mof_Oa 0.986720 0.662160 0.196690  0  0  0  0  0  0  0  0  -0.919040
 121 Mof_Oc 0.974290 0.666640 0.547800  0  0  0  0  0  0  0  0  -0.954100
 122 Mof_Mg 0.002990 0.682600 0.417580  0  0  0  0  0  0  0  0  1.649480
 123 Mof_Ob_a 0.020580 0.316200 0.332730  0  0  0  0  0  0  0  0  -0.746210
 124 Mof_Oa_a 0.009210 0.328950 0.565480  0  0  0  0  0  0  0  0  -0.927670
 125 Mof_Oc_a 0.026270 0.336120 0.917080  0  0  0  0  0  0  0  0  -0.939900
 126 Mof_Mg_a 0.011620 0.349710 0.789390  0  0  0  0  0  0  0  0  1.657680
 127 O 0.113400 0.354340 0.645860  0  0  0  0  0  0  0  0  -0.398880
 128 C 0.106890 0.336500 0.596130  0  0  0  0  0  0  0  0  0.459690
 129 C_a 0.118470 0.326700 0.517770  0  0  0  0  0  0  0  0  -0.011520
 130 C_b 0.139630 0.335110 0.494130  0  0  0  0  0  0  0  0  -0.145250
 131 C_c 0.146110 0.322570 0.403040  0  0  0  0  0  0  0  0  0.001210
 132 C_d 0.131970 0.302640 0.335660  0  0  0  0  0  0  0  0  -0.119500
 133 C_e 0.110750 0.294080 0.369830  0  0  0  0  0  0  0  0  -0.111390
 134 C_f 0.104330 0.306430 0.462910  0  0  0  0  0  0  0  0  -0.098570
 135 C_g 0.083090 0.301810 0.518720  0  0  0  0  0  0  0  0  0.474590
 136 O_a 0.066740 0.285640 0.505210  0  0  0  0  0  0  0  0  -0.410440
 137 N 0.085790 0.320580 0.596640  0  0  0  0  0  0  0  0  -0.275320
 138 C_h 0.069810 0.323480 0.675570  0  0  0  0  0  0  0  0  0.220170
 139 C_i 0.071060 0.329360 0.870360  0  0  0  0  0  0  0  0  -0.219380
 140 Mof_Cd 0.056180 0.333160 0.947680  0  0  0  0  0  0  0  0  -0.219720
 141 Mof_Cc 0.039730 0.331490 0.833980  0  0  0  0  0  0  0  0  0.471230
 142 Mof_Cb 0.038340 0.325160 0.636510  0  0  0  0  0  0  0  0  -0.291340
 143 C_j 0.053550 0.321210 0.561210  0  0  0  0  0  0  0  0  -0.204670
 144 Mof_Ca 0.021880 0.323110 0.503860  0  0  0  0  0  0  0  0  0.862050
 145 S 0.839830 0.667080 0.684450  0  0  0  0  0  0  0  0  0.783840
 146 O_b 0.841160 0.660970 0.486720  0  0  0  0  0  0  0  0  -0.448640
 147 O_c 0.849920 0.688730 0.742050  0  0  0  0  0  0  0  0  -0.403850
 148 C_k 0.849680 0.654710 0.841430  0  0  0  0  0  0  0  0  -0.064970
 149 C_l 0.171590 0.300270 0.554330  0  0  0  0  0  0  0  0  -0.131060
 150 C_m 0.180590 0.290830 0.660830  0  0  0  0  0  0  0  0  -0.064740
 151 C_n 0.867760 0.636340 0.050280  0  0  0  0  0  0  0  0  -0.082230
 152 C_o 0.878970 0.657350 0.004000  0  0  0  0  0  0  0  0  -0.027760
 153 C_p 0.870310 0.667070 0.900560  0  0  0  0  0  0  0  0  -0.064270
 154 C_q 0.900330 0.666080 0.082170  0  0  0  0  0  0  0  0  0.436680
 155 O_d 0.915050 0.683440 0.065470  0  0  0  0  0  0  0  0  -0.411040
 156 N_a 0.900500 0.649460 0.180560  0  0  0  0  0  0  0  0  -0.174230
 157 C_r 0.881450 0.630730 0.161090  0  0  0  0  0  0  0  0  0.421280
 158 O_e 0.211060 0.280550 0.887800  0  0  0  0  0  0  0  0  -0.405280
 159 C_s 0.918510 0.651910 0.277660  0  0  0  0  0  0  0  0  0.092180
 160 C_t 0.921710 0.657080 0.475060  0  0  0  0  0  0  0  0  -0.071550
 161 Mof_Cd_a 0.940140 0.661330 0.563330  0  0  0  0  0  0  0  0  -0.344450
 162 Mof_Cc_a 0.956250 0.661080 0.458310  0  0  0  0  0  0  0  0  0.564530
 163 Mof_Cb_a 0.952530 0.655200 0.258620  0  0  0  0  0  0  0  0  -0.352270
 164 C_u 0.933640 0.650660 0.172900  0  0  0  0  0  0  0  0  -0.123340
 165 Mof_Ca_a 0.968000 0.654390 0.132310  0  0  0  0  0  0  0  0  0.857630
 166 H 0.817360 0.684100 0.873010  0  0  0  0  0  0  0  0  0.164520
 167 H_a 0.137620 0.294050 0.253560  0  0  0  0  0  0  0  0  0.148570
 168 H_b 0.099600 0.278530 0.322550  0  0  0  0  0  0  0  0  0.159200
 169 H_c 0.083870 0.331110 0.958890  0  0  0  0  0  0  0  0  0.189330
 170 Mof_H 0.056900 0.337820 0.097840  0  0  0  0  0  0  0  0  0.150340
 171 H_d 0.052330 0.316480 0.410780  0  0  0  0  0  0  0  0  0.208260
 172 H_e 0.155590 0.291110 0.508790  0  0  0  0  0  0  0  0  0.130620
 173 H_f 0.171900 0.274510 0.697880  0  0  0  0  0  0  0  0  0.145030
 174 H_g 0.879040 0.683480 0.866810  0  0  0  0  0  0  0  0  0.148460
 175 H_h 0.909850 0.658140 0.557240  0  0  0  0  0  0  0  0  0.137510
 176 Mof_H_a 0.942940 0.665730 0.715130  0  0  0  0  0  0  0  0  0.185570
 177 H_i 0.931290 0.646440 0.020660  0  0  0  0  0  0  0  0  0.178300
 178 Mof_Ob 0.683560 0.036870 0.963090  0  0  0  0  0  0  0  0  -0.735350
 179 Mof_Oa 0.675440 0.013280 0.196690  0  0  0  0  0  0  0  0  -0.919040
 180 Mof_Oc 0.692350 0.025710 0.547800  0  0  0  0  0  0  0  0  -0.954100
 181 Mof_Mg 0.679610 0.997010 0.417580  0  0  0  0  0  0  0  0  1.649480
 182 Mof_Ob_a 0.628940 0.646080 0.999390  0  0  0  0  0  0  0  0  -0.746210
 183 Mof_Oa_a 0.653070 0.657450 0.232150  0  0  0  0  0  0  0  0  -0.927670
 184 Mof_Oc_a 0.643190 0.640400 0.583750  0  0  0  0  0  0  0  0  -0.939900
 185 Mof_Mg_a 0.671420 0.655040 0.456060  0  0  0  0  0  0  0  0  1.657680
 186 O 0.574270 0.553270 0.312530  0  0  0  0  0  0  0  0  -0.398880
 187 C 0.562940 0.559770 0.262800  0  0  0  0  0  0  0  0  0.459690
 188 C_a 0.541560 0.548200 0.184440  0  0  0  0  0  0  0  0  -0.011520
 189 C_b 0.528810 0.527040 0.160800  0  0  0  0  0  0  0  0  -0.145250
 190 C_c 0.843120 0.187220 0.736380  0  0  0  0  0  0  0  0  0.001210
 191 C_d 0.837330 0.201370 0.668990  0  0  0  0  0  0  0  0  -0.119500
 192 C_e 0.850000 0.222590 0.703160  0  0  0  0  0  0  0  0  -0.111390
 193 C_f 0.535430 0.562340 0.129570  0  0  0  0  0  0  0  0  -0.098570
 194 C_g 0.552050 0.583580 0.185380  0  0  0  0  0  0  0  0  0.474590
 195 O_a 0.552230 0.599930 0.171880  0  0  0  0  0  0  0  0  -0.410440
 196 N 0.568120 0.580880 0.263310  0  0  0  0  0  0  0  0  -0.275320
 197 C_h 0.587000 0.596860 0.342240  0  0  0  0  0  0  0  0  0.220170
 198 C_i 0.591630 0.595600 0.537020  0  0  0  0  0  0  0  0  -0.219380
 199 Mof_Cd 0.610310 0.610480 0.614340  0  0  0  0  0  0  0  0  -0.219720
 200 Mof_Cc 0.625090 0.626930 0.500640  0  0  0  0  0  0  0  0  0.471230
 201 Mof_Cb 0.620150 0.628320 0.303180  0  0  0  0  0  0  0  0  -0.291340
 202 C_j 0.600990 0.613120 0.227880  0  0  0  0  0  0  0  0  -0.204670
 203 Mof_Ca 0.634560 0.644790 0.170520  0  0  0  0  0  0  0  0  0.862050
 204 S 0.827240 0.160170 0.684450  0  0  0  0  0  0  0  0  0.783840
 205 O_b 0.819810 0.158840 0.486720  0  0  0  0  0  0  0  0  -0.448640
 206 O_c 0.505480 0.483410 0.075380  0  0  0  0  0  0  0  0  -0.403850
 207 C_k 0.805020 0.150320 0.841430  0  0  0  0  0  0  0  0  -0.064970
 208 C_l 0.795340 0.161740 0.887670  0  0  0  0  0  0  0  0  -0.131060
 209 C_m 0.776910 0.152750 0.994160  0  0  0  0  0  0  0  0  -0.064740
 210 C_n 0.768580 0.132240 0.050280  0  0  0  0  0  0  0  0  -0.082230
 211 C_o 0.778370 0.121030 0.004000  0  0  0  0  0  0  0  0  -0.027760
 212 C_p 0.796760 0.129690 0.900560  0  0  0  0  0  0  0  0  -0.064270
 213 C_q 0.765750 0.099670 0.082170  0  0  0  0  0  0  0  0  0.436680
 214 O_d 0.768390 0.084950 0.065470  0  0  0  0  0  0  0  0  -0.411040
 215 N_a 0.748960 0.099500 0.180560  0  0  0  0  0  0  0  0  -0.174230
 216 C_r 0.749280 0.118550 0.161090  0  0  0  0  0  0  0  0  0.421280
 217 O_e 0.736150 0.122270 0.221130  0  0  0  0  0  0  0  0  -0.405280
 218 C_s 0.733400 0.081490 0.277660  0  0  0  0  0  0  0  0  0.092180
 219 C_t 0.735360 0.078290 0.475060  0  0  0  0  0  0  0  0  -0.071550
 220 Mof_Cd_a 0.721190 0.059860 0.563330  0  0  0  0  0  0  0  0  -0.344450
 221 Mof_Cc_a 0.704830 0.043750 0.458310  0  0  0  0  0  0  0  0  0.564530
 222 Mof_Cb_a 0.702670 0.047470 0.258620  0  0  0  0  0  0  0  0  -0.352270
 223 C_u 0.717020 0.066360 0.172900  0  0  0  0  0  0  0  0  -0.123340
 224 Mof_Ca_a 0.686390 0.032000 0.132310  0  0  0  0  0  0  0  0  0.857630
 225 H 0.533400 0.515970 0.206350  0  0  0  0  0  0  0  0  0.164520
 226 H_a 0.823090 0.195710 0.586890  0  0  0  0  0  0  0  0  0.148570
 227 H_b 0.845590 0.233730 0.655890  0  0  0  0  0  0  0  0  0.159200
 228 H_c 0.580570 0.582800 0.625560  0  0  0  0  0  0  0  0  0.189330
 229 Mof_H 0.614250 0.609770 0.764510  0  0  0  0  0  0  0  0  0.150340
 230 H_d 0.597480 0.614330 0.077440  0  0  0  0  0  0  0  0  0.208260
 231 H_e 0.802180 0.177750 0.842120  0  0  0  0  0  0  0  0  0.130620
 232 H_f 0.769270 0.161430 0.031220  0  0  0  0  0  0  0  0  0.145030
 233 H_g 0.804440 0.120960 0.866810  0  0  0  0  0  0  0  0  0.148460
 234 H_h 0.748290 0.090150 0.557240  0  0  0  0  0  0  0  0  0.137510
 235 Mof_H_a 0.722780 0.057060 0.715130  0  0  0  0  0  0  0  0  0.185570
 236 H_i 0.715150 0.068710 0.020660  0  0  0  0  0  0  0  0  0.178300
 237 Mof_Ob 0.686640 0.983110 0.629760  0  0  0  0  0  0  0  0  -0.735350
 238 Mof_Oa 0.671180 0.991230 0.863360  0  0  0  0  0  0  0  0  -0.919040
 239 Mof_Oc 0.666700 0.974320 0.214470  0  0  0  0  0  0  0  0  -0.954100
 240 Mof_Mg 0.650730 0.987060 0.084250  0  0  0  0  0  0  0  0  1.649480
 241 Mof_Ob_a 0.683800 0.704390 0.332730  0  0  0  0  0  0  0  0  -0.746210
 242 Mof_Oa_a 0.671050 0.680260 0.565480  0  0  0  0  0  0  0  0  -0.927670
 243 Mof_Oc_a 0.663880 0.690150 0.917080  0  0  0  0  0  0  0  0  -0.939900
 244 Mof_Mg_a 0.650290 0.661910 0.789390  0  0  0  0  0  0  0  0  1.657680
 245 O 0.645660 0.759060 0.645860  0  0  0  0  0  0  0  0  -0.398880
 246 C 0.663500 0.770400 0.596130  0  0  0  0  0  0  0  0  0.459690
 247 C_a 0.673300 0.791780 0.517770  0  0  0  0  0  0  0  0  -0.011520
 248 C_b 0.664890 0.804520 0.494130  0  0  0  0  0  0  0  0  -0.145250
 249 C_c 0.344100 0.156880 0.736380  0  0  0  0  0  0  0  0  0.001210
 250 C_d 0.364030 0.162670 0.668990  0  0  0  0  0  0  0  0  -0.119500
 251 C_e 0.372580 0.150000 0.703160  0  0  0  0  0  0  0  0  -0.111390
 252 C_f 0.693570 0.797910 0.462910  0  0  0  0  0  0  0  0  -0.098570
 253 C_g 0.698190 0.781290 0.518720  0  0  0  0  0  0  0  0  0.474590
 254 O_a 0.714360 0.781100 0.505210  0  0  0  0  0  0  0  0  -0.410440
 255 N 0.679420 0.765210 0.596640  0  0  0  0  0  0  0  0  -0.275320
 256 C_h 0.676520 0.746330 0.675570  0  0  0  0  0  0  0  0  0.220170
 257 C_i 0.670640 0.741700 0.870360  0  0  0  0  0  0  0  0  -0.219380
 258 Mof_Cd 0.666840 0.723030 0.947680  0  0  0  0  0  0  0  0  -0.219720
 259 Mof_Cc 0.668510 0.708240 0.833980  0  0  0  0  0  0  0  0  0.471230
 260 Mof_Cb 0.674840 0.713190 0.636510  0  0  0  0  0  0  0  0  -0.291340
 261 C_j 0.678790 0.732340 0.561210  0  0  0  0  0  0  0  0  -0.204670
 262 Mof_Ca 0.676890 0.698770 0.503860  0  0  0  0  0  0  0  0  0.862050
 263 S 0.666250 0.839420 0.351120  0  0  0  0  0  0  0  0  0.783840
 264 O_b 0.672360 0.846860 0.153390  0  0  0  0  0  0  0  0  -0.448640
 265 O_c 0.977930 0.494520 0.075380  0  0  0  0  0  0  0  0  -0.403850
 266 C_k 0.678630 0.861640 0.508100  0  0  0  0  0  0  0  0  -0.064970
 267 C_l 0.366390 0.204660 0.887670  0  0  0  0  0  0  0  0  -0.131060
 268 C_m 0.375840 0.223090 0.994160  0  0  0  0  0  0  0  0  -0.064740
 269 C_n 0.696990 0.898080 0.716950  0  0  0  0  0  0  0  0  -0.082230
 270 C_o 0.675990 0.888300 0.670670  0  0  0  0  0  0  0  0  -0.027760
 271 C_p 0.666260 0.869910 0.567230  0  0  0  0  0  0  0  0  -0.064270
 272 C_q 0.667260 0.900920 0.748840  0  0  0  0  0  0  0  0  0.436680
 273 O_d 0.649890 0.898280 0.732140  0  0  0  0  0  0  0  0  -0.411040
 274 N_a 0.683870 0.917700 0.847220  0  0  0  0  0  0  0  0  -0.174230
 275 C_r 0.702610 0.917390 0.827760  0  0  0  0  0  0  0  0  0.421280
 276 O_e 0.386110 0.263850 0.221130  0  0  0  0  0  0  0  0  -0.405280
 277 C_s 0.681420 0.933270 0.944320  0  0  0  0  0  0  0  0  0.092180
 278 C_t 0.676250 0.931300 0.141720  0  0  0  0  0  0  0  0  -0.071550
 279 Mof_Cd_a 0.672000 0.945480 0.229990  0  0  0  0  0  0  0  0  -0.344450
 280 Mof_Cc_a 0.672250 0.961840 0.124980  0  0  0  0  0  0  0  0  0.564530
 281 Mof_Cb_a 0.678130 0.964000 0.925280  0  0  0  0  0  0  0  0  -0.352270
 282 C_u 0.682670 0.949650 0.839570  0  0  0  0  0  0  0  0  -0.123340
 283 Mof_Ca_a 0.678950 0.980280 0.798970  0  0  0  0  0  0  0  0  0.857630
 284 H 0.982570 0.466600 0.206350  0  0  0  0  0  0  0  0  0.164520
 285 H_a 0.372620 0.176910 0.586890  0  0  0  0  0  0  0  0  0.148570
 286 H_b 0.388140 0.154410 0.655890  0  0  0  0  0  0  0  0  0.159200
 287 H_c 0.668890 0.752770 0.958890  0  0  0  0  0  0  0  0  0.189330
 288 Mof_H 0.662180 0.719080 0.097840  0  0  0  0  0  0  0  0  0.150340
 289 H_d 0.683520 0.735860 0.410780  0  0  0  0  0  0  0  0  0.208260
 290 H_e 0.375560 0.197820 0.842120  0  0  0  0  0  0  0  0  0.130620
 291 H_f 0.392160 0.230730 0.031220  0  0  0  0  0  0  0  0  0.145030
 292 H_g 0.649850 0.862230 0.533480  0  0  0  0  0  0  0  0  0.148460
 293 H_h 0.675200 0.918380 0.223910  0  0  0  0  0  0  0  0  0.137510
 294 Mof_H_a 0.667610 0.943890 0.381800  0  0  0  0  0  0  0  0  0.185570
 295 H_i 0.686890 0.951520 0.687320  0  0  0  0  0  0  0  0  0.178300
 296 Mof_Ob 0.629800 0.980030 0.296420  0  0  0  0  0  0  0  0  -0.735350
 297 Mof_Oa 0.653380 0.995490 0.530030  0  0  0  0  0  0  0  0  -0.919040
 298 Mof_Oc 0.640950 0.999970 0.881140  0  0  0  0  0  0  0  0  -0.954100
 299 Mof_Mg 0.669660 0.015940 0.750910  0  0  0  0  0  0  0  0  1.649480
 300 Mof_Ob_a 0.687250 0.649530 0.666060  0  0  0  0  0  0  0  0  -0.746210
 301 Mof_Oa_a 0.675880 0.662290 0.898820  0  0  0  0  0  0  0  0  -0.927670
 302 Mof_Oc_a 0.692930 0.669460 0.250410  0  0  0  0  0  0  0  0  -0.939900
 303 Mof_Mg_a 0.678290 0.683050 0.122720  0  0  0  0  0  0  0  0  1.657680
 304 O 0.780060 0.687670 0.979190  0  0  0  0  0  0  0  0  -0.398880
 305 C 0.773560 0.669830 0.929470  0  0  0  0  0  0  0  0  0.459690
 306 C_a 0.785140 0.660030 0.851100  0  0  0  0  0  0  0  0  -0.011520
 307 C_b 0.806300 0.668440 0.827460  0  0  0  0  0  0  0  0  -0.145250
 308 C_c 0.812780 0.655900 0.736380  0  0  0  0  0  0  0  0  0.001210
 309 C_d 0.798630 0.635970 0.668990  0  0  0  0  0  0  0  0  -0.119500
 310 C_e 0.777410 0.627420 0.703160  0  0  0  0  0  0  0  0  -0.111390
 311 C_f 0.771000 0.639760 0.796240  0  0  0  0  0  0  0  0  -0.098570
 312 C_g 0.749760 0.635140 0.852050  0  0  0  0  0  0  0  0  0.474590
 313 O_a 0.733400 0.618970 0.838550  0  0  0  0  0  0  0  0  -0.410440
 314 N 0.752460 0.653910 0.929970  0  0  0  0  0  0  0  0  -0.275320
 315 C_h 0.736470 0.656810 0.008910  0  0  0  0  0  0  0  0  0.220170
 316 C_i 0.737730 0.662700 0.203690  0  0  0  0  0  0  0  0  -0.219380
 317 Mof_Cd 0.722850 0.666490 0.281010  0  0  0  0  0  0  0  0  -0.219720
 318 Mof_Cc 0.706400 0.664830 0.167310  0  0  0  0  0  0  0  0  0.471230
 319 Mof_Cb 0.705010 0.658490 0.969840  0  0  0  0  0  0  0  0  -0.291340
 320 C_j 0.720210 0.654540 0.894550  0  0  0  0  0  0  0  0  -0.204670
 321 Mof_Ca 0.688550 0.656450 0.837190  0  0  0  0  0  0  0  0  0.862050
 322 S 0.506500 0.000410 0.017780  0  0  0  0  0  0  0  0  0.783840
 323 O_b 0.507830 0.994310 0.820050  0  0  0  0  0  0  0  0  -0.448640
 324 O_c 0.516590 0.022070 0.075380  0  0  0  0  0  0  0  0  -0.403850
 325 C_k 0.516350 0.988040 0.174770  0  0  0  0  0  0  0  0  -0.064970
 326 C_l 0.838260 0.633610 0.887670  0  0  0  0  0  0  0  0  -0.131060
 327 C_m 0.847250 0.624160 0.994160  0  0  0  0  0  0  0  0  -0.064740
 328 C_n 0.534420 0.969680 0.383620  0  0  0  0  0  0  0  0  -0.082230
 329 C_o 0.545640 0.990680 0.337340  0  0  0  0  0  0  0  0  -0.027760
 330 C_p 0.536980 0.000410 0.233890  0  0  0  0  0  0  0  0  -0.064270
 331 C_q 0.566990 0.999410 0.415500  0  0  0  0  0  0  0  0  0.436680
 332 O_d 0.581720 0.016780 0.398810  0  0  0  0  0  0  0  0  -0.411040
 333 N_a 0.567160 0.982800 0.513890  0  0  0  0  0  0  0  0  -0.174230
 334 C_r 0.548110 0.964060 0.494420  0  0  0  0  0  0  0  0  0.421280
 335 O_e 0.877730 0.613890 0.221130  0  0  0  0  0  0  0  0  -0.405280
 336 C_s 0.585180 0.985250 0.610990  0  0  0  0  0  0  0  0  0.092180
 337 C_t 0.588380 0.990410 0.808390  0  0  0  0  0  0  0  0  -0.071550
 338 Mof_Cd_a 0.606810 0.994670 0.896660  0  0  0  0  0  0  0  0  -0.344450
 339 Mof_Cc_a 0.622920 0.994410 0.791640  0  0  0  0  0  0  0  0  0.564530
 340 Mof_Cb_a 0.619200 0.988540 0.591950  0  0  0  0  0  0  0  0  -0.352270
 341 C_u 0.600310 0.984000 0.506230  0  0  0  0  0  0  0  0  -0.123340
 342 Mof_Ca_a 0.634660 0.987720 0.465640  0  0  0  0  0  0  0  0  0.857630
 343 H 0.484030 0.017430 0.206350  0  0  0  0  0  0  0  0  0.164520
 344 H_a 0.804290 0.627380 0.586890  0  0  0  0  0  0  0  0  0.148570
 345 H_b 0.766270 0.611860 0.655890  0  0  0  0  0  0  0  0  0.159200
 346 H_c 0.750540 0.664440 0.292220  0  0  0  0  0  0  0  0  0.189330
 347 Mof_H 0.723570 0.671150 0.431170  0  0  0  0  0  0  0  0  0.150340
 348 H_d 0.719000 0.649810 0.744110  0  0  0  0  0  0  0  0  0.208260
 349 H_e 0.822250 0.624440 0.842120  0  0  0  0  0  0  0  0  0.130620
 350 H_f 0.838570 0.607840 0.031220  0  0  0  0  0  0  0  0  0.145030
 351 H_g 0.545710 0.016820 0.200150  0  0  0  0  0  0  0  0  0.148460
 352 H_h 0.576510 0.991470 0.890580  0  0  0  0  0  0  0  0  0.137510
 353 Mof_H_a 0.609610 0.999060 0.048460  0  0  0  0  0  0  0  0  0.185570
 354 H_i 0.597960 0.979780 0.353990  0  0  0  0  0  0  0  0  0.178300
 355 Mof_Ob 0.350230 0.370200 0.296420  0  0  0  0  0  0  0  0  -0.735350
 356 Mof_Oa 0.342100 0.346620 0.530030  0  0  0  0  0  0  0  0  -0.919040
 357 Mof_Oc 0.359010 0.359050 0.881140  0  0  0  0  0  0  0  0  -0.954100
 358 Mof_Mg 0.346280 0.330340 0.750910  0  0  0  0  0  0  0  0  1.649480
 359 Mof_Ob_a 0.295610 0.979420 0.332730  0  0  0  0  0  0  0  0  -0.746210
 360 Mof_Oa_a 0.319740 0.990790 0.565480  0  0  0  0  0  0  0  0  -0.927670
 361 Mof_Oc_a 0.309850 0.973730 0.917080  0  0  0  0  0  0  0  0  -0.939900
 362 Mof_Mg_a 0.338090 0.988380 0.789390  0  0  0  0  0  0  0  0  1.657680
 363 O 0.240940 0.886600 0.645860  0  0  0  0  0  0  0  0  -0.398880
 364 C 0.229600 0.893110 0.596130  0  0  0  0  0  0  0  0  0.459690
 365 C_a 0.208220 0.881530 0.517770  0  0  0  0  0  0  0  0  -0.011520
 366 C_b 0.195480 0.860370 0.494130  0  0  0  0  0  0  0  0  -0.145250
 367 C_c 0.509790 0.520550 0.069710  0  0  0  0  0  0  0  0  0.001210
 368 C_d 0.504000 0.534700 0.002330  0  0  0  0  0  0  0  0  -0.119500
 369 C_e 0.516670 0.555920 0.036490  0  0  0  0  0  0  0  0  -0.111390
 370 C_f 0.202090 0.895670 0.462910  0  0  0  0  0  0  0  0  -0.098570
 371 C_g 0.218710 0.916910 0.518720  0  0  0  0  0  0  0  0  0.474590
 372 O_a 0.218900 0.933260 0.505210  0  0  0  0  0  0  0  0  -0.410440
 373 N 0.234790 0.914210 0.596640  0  0  0  0  0  0  0  0  -0.275320
 374 C_h 0.253670 0.930190 0.675570  0  0  0  0  0  0  0  0  0.220170
 375 C_i 0.258300 0.928940 0.870360  0  0  0  0  0  0  0  0  -0.219380
 376 Mof_Cd 0.276970 0.943820 0.947680  0  0  0  0  0  0  0  0  -0.219720
 377 Mof_Cc 0.291760 0.960270 0.833980  0  0  0  0  0  0  0  0  0.471230
 378 Mof_Cb 0.286810 0.961660 0.636510  0  0  0  0  0  0  0  0  -0.291340
 379 C_j 0.267660 0.946450 0.561210  0  0  0  0  0  0  0  0  -0.204670
 380 Mof_Ca 0.301230 0.978120 0.503860  0  0  0  0  0  0  0  0  0.862050
 381 S 0.493910 0.493500 0.017780  0  0  0  0  0  0  0  0  0.783840
 382 O_b 0.486480 0.492170 0.820050  0  0  0  0  0  0  0  0  -0.448640
 383 O_c 0.172140 0.816750 0.408710  0  0  0  0  0  0  0  0  -0.403850
 384 C_k 0.471690 0.483650 0.174770  0  0  0  0  0  0  0  0  -0.064970
 385 C_l 0.462010 0.495070 0.221000  0  0  0  0  0  0  0  0  -0.131060
 386 C_m 0.443570 0.486080 0.327490  0  0  0  0  0  0  0  0  -0.064740
 387 C_n 0.435250 0.465580 0.383620  0  0  0  0  0  0  0  0  -0.082230
 388 C_o 0.445040 0.454360 0.337340  0  0  0  0  0  0  0  0  -0.027760
 389 C_p 0.463420 0.463020 0.233890  0  0  0  0  0  0  0  0  -0.064270
 390 C_q 0.432410 0.433010 0.415500  0  0  0  0  0  0  0  0  0.436680
 391 O_d 0.435050 0.418280 0.398810  0  0  0  0  0  0  0  0  -0.411040
 392 N_a 0.415630 0.432840 0.513890  0  0  0  0  0  0  0  0  -0.174230
 393 C_r 0.415940 0.451890 0.494420  0  0  0  0  0  0  0  0  0.421280
 394 O_e 0.402820 0.455600 0.554470  0  0  0  0  0  0  0  0  -0.405280
 395 C_s 0.400070 0.414820 0.610990  0  0  0  0  0  0  0  0  0.092180
 396 C_t 0.402030 0.411620 0.808390  0  0  0  0  0  0  0  0  -0.071550
 397 Mof_Cd_a 0.387860 0.393190 0.896660  0  0  0  0  0  0  0  0  -0.344450
 398 Mof_Cc_a 0.371490 0.377080 0.791640  0  0  0  0  0  0  0  0  0.564530
 399 Mof_Cb_a 0.369330 0.380800 0.591950  0  0  0  0  0  0  0  0  -0.352270
 400 C_u 0.383680 0.399690 0.506230  0  0  0  0  0  0  0  0  -0.123340
 401 Mof_Ca_a 0.353050 0.365340 0.465640  0  0  0  0  0  0  0  0  0.857630
 402 H 0.200070 0.849300 0.539680  0  0  0  0  0  0  0  0  0.164520
 403 H_a 0.489760 0.529040 0.920230  0  0  0  0  0  0  0  0  0.148570
 404 H_b 0.512260 0.567070 0.989220  0  0  0  0  0  0  0  0  0.159200
 405 H_c 0.247230 0.916130 0.958890  0  0  0  0  0  0  0  0  0.189330
 406 Mof_H 0.280920 0.943100 0.097840  0  0  0  0  0  0  0  0  0.150340
 407 H_d 0.264140 0.947670 0.410780  0  0  0  0  0  0  0  0  0.208260
 408 H_e 0.468850 0.511080 0.175460  0  0  0  0  0  0  0  0  0.130620
 409 H_f 0.435940 0.494760 0.364550  0  0  0  0  0  0  0  0  0.145030
 410 H_g 0.471110 0.454290 0.200150  0  0  0  0  0  0  0  0  0.148460
 411 H_h 0.414950 0.423490 0.890580  0  0  0  0  0  0  0  0  0.137510
 412 Mof_H_a 0.389450 0.390390 0.048460  0  0  0  0  0  0  0  0  0.185570
 413 H_i 0.381810 0.402040 0.353990  0  0  0  0  0  0  0  0  0.178300
 414 Mof_Ob 0.353300 0.316440 0.963090  0  0  0  0  0  0  0  0  -0.735350
 415 Mof_Oa 0.337840 0.324560 0.196690  0  0  0  0  0  0  0  0  -0.919040
 416 Mof_Oc 0.333360 0.307650 0.547800  0  0  0  0  0  0  0  0  -0.954100
 417 Mof_Mg 0.317400 0.320390 0.417580  0  0  0  0  0  0  0  0  1.649480
 418 Mof_Ob_a 0.350470 0.037720 0.666060  0  0  0  0  0  0  0  0  -0.746210
 419 Mof_Oa_a 0.337710 0.013600 0.898820  0  0  0  0  0  0  0  0  -0.927670
 420 Mof_Oc_a 0.330540 0.023480 0.250410  0  0  0  0  0  0  0  0  -0.939900
 421 Mof_Mg_a 0.316950 0.995250 0.122720  0  0  0  0  0  0  0  0  1.657680
 422 O 0.312330 0.092390 0.979190  0  0  0  0  0  0  0  0  -0.398880
 423 C 0.330170 0.103730 0.929470  0  0  0  0  0  0  0  0  0.459690
 424 C_a 0.339970 0.125110 0.851100  0  0  0  0  0  0  0  0  -0.011520
 425 C_b 0.331560 0.137860 0.827460  0  0  0  0  0  0  0  0  -0.145250
 426 C_c 0.010760 0.490210 0.069710  0  0  0  0  0  0  0  0  0.001210
 427 C_d 0.030700 0.496000 0.002330  0  0  0  0  0  0  0  0  -0.119500
 428 C_e 0.039250 0.483330 0.036490  0  0  0  0  0  0  0  0  -0.111390
 429 C_f 0.360240 0.131240 0.796240  0  0  0  0  0  0  0  0  -0.098570
 430 C_g 0.364860 0.114620 0.852050  0  0  0  0  0  0  0  0  0.474590
 431 O_a 0.381030 0.114440 0.838550  0  0  0  0  0  0  0  0  -0.410440
 432 N 0.346090 0.098550 0.929970  0  0  0  0  0  0  0  0  -0.275320
 433 C_h 0.343190 0.079670 0.008910  0  0  0  0  0  0  0  0  0.220170
 434 C_i 0.337300 0.075040 0.203690  0  0  0  0  0  0  0  0  -0.219380
 435 Mof_Cd 0.333510 0.056360 0.281010  0  0  0  0  0  0  0  0  -0.219720
 436 Mof_Cc 0.335170 0.041580 0.167310  0  0  0  0  0  0  0  0  0.471230
 437 Mof_Cb 0.341510 0.046520 0.969840  0  0  0  0  0  0  0  0  -0.291340
 438 C_j 0.345460 0.065680 0.894550  0  0  0  0  0  0  0  0  -0.204670
 439 Mof_Ca 0.343550 0.032100 0.837190  0  0  0  0  0  0  0  0  0.862050
 440 S 0.332920 0.172760 0.684450  0  0  0  0  0  0  0  0  0.783840
 441 O_b 0.339030 0.180190 0.486720  0  0  0  0  0  0  0  0  -0.448640
 442 O_c 0.644600 0.827860 0.408710  0  0  0  0  0  0  0  0  -0.403850
 443 C_k 0.345290 0.194980 0.841430  0  0  0  0  0  0  0  0  -0.064970
 444 C_l 0.033060 0.537990 0.221000  0  0  0  0  0  0  0  0  -0.131060
 445 C_m 0.042500 0.556430 0.327490  0  0  0  0  0  0  0  0  -0.064740
 446 C_n 0.363660 0.231420 0.050280  0  0  0  0  0  0  0  0  -0.082230
 447 C_o 0.342650 0.221630 0.004000  0  0  0  0  0  0  0  0  -0.027760
 448 C_p 0.332930 0.203240 0.900560  0  0  0  0  0  0  0  0  -0.064270
 449 C_q 0.333920 0.234250 0.082170  0  0  0  0  0  0  0  0  0.436680
 450 O_d 0.316560 0.231610 0.065470  0  0  0  0  0  0  0  0  -0.411040
 451 N_a 0.350540 0.251040 0.180560  0  0  0  0  0  0  0  0  -0.174230
 452 C_r 0.369270 0.250720 0.161090  0  0  0  0  0  0  0  0  0.421280
 453 O_e 0.052780 0.597180 0.554470  0  0  0  0  0  0  0  0  -0.405280
 454 C_s 0.348090 0.266600 0.277660  0  0  0  0  0  0  0  0  0.092180
 455 C_t 0.342920 0.264640 0.475060  0  0  0  0  0  0  0  0  -0.071550
 456 Mof_Cd_a 0.338670 0.278810 0.563330  0  0  0  0  0  0  0  0  -0.344450
 457 Mof_Cc_a 0.338920 0.295170 0.458310  0  0  0  0  0  0  0  0  0.564530
 458 Mof_Cb_a 0.344800 0.297330 0.258620  0  0  0  0  0  0  0  0  -0.352270
 459 C_u 0.349340 0.282980 0.172900  0  0  0  0  0  0  0  0  -0.123340
 460 Mof_Ca_a 0.345610 0.313610 0.132310  0  0  0  0  0  0  0  0  0.857630
 461 H 0.649230 0.799930 0.539680  0  0  0  0  0  0  0  0  0.164520
 462 H_a 0.039280 0.510240 0.920230  0  0  0  0  0  0  0  0  0.148570
 463 H_b 0.054810 0.487740 0.989220  0  0  0  0  0  0  0  0  0.159200
 464 H_c 0.335560 0.086100 0.292220  0  0  0  0  0  0  0  0  0.189330
 465 Mof_H 0.328850 0.052420 0.431170  0  0  0  0  0  0  0  0  0.150340
 466 H_d 0.350190 0.069190 0.744110  0  0  0  0  0  0  0  0  0.208260
 467 H_e 0.042230 0.531150 0.175460  0  0  0  0  0  0  0  0  0.130620
 468 H_f 0.058820 0.564060 0.364550  0  0  0  0  0  0  0  0  0.145030
 469 H_g 0.316520 0.195560 0.866810  0  0  0  0  0  0  0  0  0.148460
 470 H_h 0.341860 0.251710 0.557240  0  0  0  0  0  0  0  0  0.137510
 471 Mof_H_a 0.334270 0.277220 0.715130  0  0  0  0  0  0  0  0  0.185570
 472 H_i 0.353560 0.284850 0.020660  0  0  0  0  0  0  0  0  0.178300
 473 Mof_Ob 0.296470 0.313360 0.629760  0  0  0  0  0  0  0  0  -0.735350
 474 Mof_Oa 0.320050 0.328820 0.863360  0  0  0  0  0  0  0  0  -0.919040
 475 Mof_Oc 0.307620 0.333300 0.214470  0  0  0  0  0  0  0  0  -0.954100
 476 Mof_Mg 0.336320 0.349270 0.084250  0  0  0  0  0  0  0  0  1.649480
 477 Mof_Ob_a 0.353920 0.982860 0.999390  0  0  0  0  0  0  0  0  -0.746210
 478 Mof_Oa_a 0.342550 0.995620 0.232150  0  0  0  0  0  0  0  0  -0.927670
 479 Mof_Oc_a 0.359600 0.002790 0.583750  0  0  0  0  0  0  0  0  -0.939900
 480 Mof_Mg_a 0.344960 0.016380 0.456060  0  0  0  0  0  0  0  0  1.657680
 481 O 0.446730 0.021010 0.312530  0  0  0  0  0  0  0  0  -0.398880
 482 C 0.440230 0.003170 0.262800  0  0  0  0  0  0  0  0  0.459690
 483 C_a 0.451800 0.993360 0.184440  0  0  0  0  0  0  0  0  -0.011520
 484 C_b 0.472960 0.001780 0.160800  0  0  0  0  0  0  0  0  -0.145250
 485 C_c 0.479450 0.989240 0.069710  0  0  0  0  0  0  0  0  0.001210
 486 C_d 0.465300 0.969300 0.002330  0  0  0  0  0  0  0  0  -0.119500
 487 C_e 0.444080 0.960750 0.036490  0  0  0  0  0  0  0  0  -0.111390
 488 C_f 0.437660 0.973090 0.129570  0  0  0  0  0  0  0  0  -0.098570
 489 C_g 0.416420 0.968470 0.185380  0  0  0  0  0  0  0  0  0.474590
 490 O_a 0.400070 0.952300 0.171880  0  0  0  0  0  0  0  0  -0.410440
 491 N 0.419120 0.987250 0.263310  0  0  0  0  0  0  0  0  -0.275320
 492 C_h 0.403140 0.990140 0.342240  0  0  0  0  0  0  0  0  0.220170
 493 C_i 0.404400 0.996030 0.537020  0  0  0  0  0  0  0  0  -0.219380
 494 Mof_Cd 0.389520 0.999830 0.614340  0  0  0  0  0  0  0  0  -0.219720
 495 Mof_Cc 0.373070 0.998160 0.500640  0  0  0  0  0  0  0  0  0.471230
 496 Mof_Cb 0.371680 0.991830 0.303180  0  0  0  0  0  0  0  0  -0.291340
 497 C_j 0.386880 0.987870 0.227880  0  0  0  0  0  0  0  0  -0.204670
 498 Mof_Ca 0.355210 0.989780 0.170520  0  0  0  0  0  0  0  0  0.862050
 499 S 0.173170 0.333750 0.351120  0  0  0  0  0  0  0  0  0.783840
 500 O_b 0.174490 0.327640 0.153390  0  0  0  0  0  0  0  0  -0.448640
 501 O_c 0.183250 0.355400 0.408710  0  0  0  0  0  0  0  0  -0.403850
 502 C_k 0.183010 0.321370 0.508100  0  0  0  0  0  0  0  0  -0.064970
 503 C_l 0.504930 0.966940 0.221000  0  0  0  0  0  0  0  0  -0.131060
 504 C_m 0.513920 0.957500 0.327490  0  0  0  0  0  0  0  0  -0.064740
 505 C_n 0.201090 0.303010 0.716950  0  0  0  0  0  0  0  0  -0.082230
 506 C_o 0.212310 0.324010 0.670670  0  0  0  0  0  0  0  0  -0.027760
 507 C_p 0.203650 0.333740 0.567230  0  0  0  0  0  0  0  0  -0.064270
 508 C_q 0.233660 0.332740 0.748840  0  0  0  0  0  0  0  0  0.436680
 509 O_d 0.248390 0.350110 0.732140  0  0  0  0  0  0  0  0  -0.411040
 510 N_a 0.233830 0.316130 0.847220  0  0  0  0  0  0  0  0  -0.174230
 511 C_r 0.214780 0.297390 0.827760  0  0  0  0  0  0  0  0  0.421280
 512 O_e 0.544400 0.947220 0.554470  0  0  0  0  0  0  0  0  -0.405280
 513 C_s 0.251840 0.318580 0.944320  0  0  0  0  0  0  0  0  0.092180
 514 C_t 0.255050 0.323750 0.141720  0  0  0  0  0  0  0  0  -0.071550
 515 Mof_Cd_a 0.273470 0.328000 0.229990  0  0  0  0  0  0  0  0  -0.344450
 516 Mof_Cc_a 0.289580 0.327750 0.124980  0  0  0  0  0  0  0  0  0.564530
 517 Mof_Cb_a 0.285870 0.321870 0.925280  0  0  0  0  0  0  0  0  -0.352270
 518 C_u 0.266980 0.317330 0.839570  0  0  0  0  0  0  0  0  -0.123340
 519 Mof_Ca_a 0.301330 0.321050 0.798970  0  0  0  0  0  0  0  0  0.857630
 520 H 0.150700 0.350770 0.539680  0  0  0  0  0  0  0  0  0.164520
 521 H_a 0.470960 0.960720 0.920230  0  0  0  0  0  0  0  0  0.148570
 522 H_b 0.432930 0.945190 0.989220  0  0  0  0  0  0  0  0  0.159200
 523 H_c 0.417200 0.997770 0.625560  0  0  0  0  0  0  0  0  0.189330
 524 Mof_H 0.390230 0.004490 0.764510  0  0  0  0  0  0  0  0  0.150340
 525 H_d 0.385670 0.983150 0.077440  0  0  0  0  0  0  0  0  0.208260
 526 H_e 0.488920 0.957770 0.175460  0  0  0  0  0  0  0  0  0.130620
 527 H_f 0.505240 0.941180 0.364550  0  0  0  0  0  0  0  0  0.145030
 528 H_g 0.212370 0.350150 0.533480  0  0  0  0  0  0  0  0  0.148460
 529 H_h 0.243180 0.324800 0.223910  0  0  0  0  0  0  0  0  0.137510
 530 Mof_H_a 0.276280 0.332390 0.381800  0  0  0  0  0  0  0  0  0.185570
 531 H_i 0.264630 0.313110 0.687320  0  0  0  0  0  0  0  0  0.178300
