# Supplementary material for: In silico design and screening of hypothetical MOF-74 analogs and their experimental synthesis
Source: Chem Sci. 2016 Jun 21;7(9):6263–72. doi: 10.1039/c6sc01477a (PMC6024208; doi:10.1039/c6sc01477a)
Supplement: Supplementary file 1 [file SC-007-C6SC01477A-s001.zip › analogs/229_all_conf_6704_0_full_symm.def]

#number of pseudo atoms
71
#type        print   as   scat      mass       charge          B-factor   radii  connectivity
UNIT         no      H       H      1.0        1.0             1.0        1.0    0
C_co2        yes     C       C      12.0107    0.6512          1.0        1.0    0
O_co2        yes     O       O      15.9994   -0.3256          1.0        1.0    0
N_n2         yes     N       N      14.00674  -0.482           1.0        0.7    0
N_com        no      N       N      0.0        0.964           1.0        0.7    0
Mof_Ob    yes       O         O         15.999    -0.75221  1.0       1.52      0         
Mof_Oa    yes       O         O         15.999    -0.91489  1.0       1.52      0         
Mof_Oc    yes       O         O         15.999    -0.90323  1.0       1.52      0         
Mof_Mg    yes       Mg        Mg        24.305    1.61131   1.0       1.73      0         
Mof_Ob_a  yes       O         O         15.999    -0.73133  1.0       1.52      0         
Mof_Oa_a  yes       O         O         15.999    -0.89247  1.0       1.52      0         
Mof_Oc_a  yes       O         O         15.999    -0.93907  1.0       1.52      0         
Mof_Mg_a  yes       Mg        Mg        24.305    1.63813   1.0       1.73      0         
O         yes       O         O         15.999    -0.49248  1.0       1.52      0         
C         yes       C         C         12.011    0.28993   1.0       1.7       0         
C_a       yes       C         C         12.011    -0.00029  1.0       1.7       0         
C_b       yes       C         C         12.011    -0.12759  1.0       1.7       0         
C_c       yes       C         C         12.011    0.02368   1.0       1.7       0         
C_d       yes       C         C         12.011    -0.24337  1.0       1.7       0         
C_e       yes       C         C         12.011    0.4549    1.0       1.7       0         
O_a       yes       O         O         15.999    -0.45043  1.0       1.52      0         
C_f       yes       C         C         12.011    -0.0574   1.0       1.7       0         
C_g       yes       C         C         12.011    -0.16231  1.0       1.7       0         
C_h       yes       C         C         12.011    0.01177   1.0       1.7       0         
C_i       yes       C         C         12.011    0.26955   1.0       1.7       0         
C_j       yes       C         C         12.011    -0.28627  1.0       1.7       0         
C_k       yes       C         C         12.011    -0.05     1.0       1.7       0         
Mof_Cd    yes       C         C         12.011    -0.48747  1.0       1.7       0         
Mof_Cc    yes       C         C         12.011    0.55394   1.0       1.7       0         
Mof_Cb    yes       C         C         12.011    -0.32942  1.0       1.7       0         
C_l       yes       C         C         12.011    -0.1474   1.0       1.7       0         
Mof_Ca    yes       C         C         12.011    0.83792   1.0       1.7       0         
C_m       yes       C         C         12.011    -0.04529  1.0       1.7       0         
C_n       yes       C         C         12.011    -0.29229  1.0       1.7       0         
C_o       yes       C         C         12.011    0.40068   1.0       1.7       0         
O_b       yes       O         O         15.999    -0.57198  1.0       1.52      0         
C_p       yes       C         C         12.011    -0.21178  1.0       1.7       0         
C_q       yes       C         C         12.011    -0.04511  1.0       1.7       0         
C_r       yes       C         C         12.011    0.44647   1.0       1.7       0         
O_c       yes       O         O         15.999    -0.46518  1.0       1.52      0         
C_s       yes       C         C         12.011    0.01255   1.0       1.7       0         
C_t       yes       C         C         12.011    -0.24689  1.0       1.7       0         
C_u       yes       C         C         12.011    0.12943   1.0       1.7       0         
C_v       yes       C         C         12.011    0.16279   1.0       1.7       0         
C_w       yes       C         C         12.011    -0.17862  1.0       1.7       0         
C_x       yes       C         C         12.011    -0.16951  1.0       1.7       0         
Mof_Cd_a  yes       C         C         12.011    -0.43532  1.0       1.7       0         
Mof_Cc_a  yes       C         C         12.011    0.51483   1.0       1.7       0         
Mof_Cb_a  yes       C         C         12.011    -0.27154  1.0       1.7       0         
C_y       yes       C         C         12.011    -0.22945  1.0       1.7       0         
Mof_Ca_a  yes       C         C         12.011    0.80129   1.0       1.7       0         
C_z       yes       C         C         12.011    -0.17998  1.0       1.7       0         
C_aa      yes       C         C         12.011    -0.1947   1.0       1.7       0         
H         yes       H         H         1.008     0.3919    1.0       1.09      0         
H_a       yes       H         H         1.008     0.12747   1.0       1.09      0         
H_b       yes       H         H         1.008     0.1455    1.0       1.09      0         
H_c       yes       H         H         1.008     0.16121   1.0       1.09      0         
H_d       yes       H         H         1.008     0.13191   1.0       1.09      0         
Mof_H     yes       H         H         1.008     0.22772   1.0       1.09      0         
H_e       yes       H         H         1.008     0.17822   1.0       1.09      0         
H_f       yes       H         H         1.008     0.10321   1.0       1.09      0         
H_g       yes       H         H         1.008     0.16183   1.0       1.09      0         
H_h       yes       H         H         1.008     0.39757   1.0       1.09      0         
H_i       yes       H         H         1.008     0.16163   1.0       1.09      0         
H_j       yes       H         H         1.008     0.15859   1.0       1.09      0         
H_k       yes       H         H         1.008     0.12582   1.0       1.09      0         
H_l       yes       H         H         1.008     0.16479   1.0       1.09      0         
Mof_H_a   yes       H         H         1.008     0.19353   1.0       1.09      0         
H_m       yes       H         H         1.008     0.2082    1.0       1.09      0         
H_n       yes       H         H         1.008     0.14      1.0       1.09      0         
H_o       yes       H         H         1.008     0.167     1.0       1.09      0         
