# Supplementary material for: In silico design and screening of hypothetical MOF-74 analogs and their experimental synthesis
Source: Chem Sci. 2016 Jun 21;7(9):6263–72. doi: 10.1039/c6sc01477a (PMC6024208; doi:10.1039/c6sc01477a)
Supplement: Supplementary file 1 [file SC-007-C6SC01477A-s001.zip › analogs/120_all_conf_45_0_full_symm.def]

#number of pseudo atoms
34
#type        print   as   scat      mass       charge          B-factor   radii  connectivity
UNIT         no      H       H      1.0        1.0             1.0        1.0    0
C_co2        yes     C       C      12.0107    0.6512          1.0        1.0    0
O_co2        yes     O       O      15.9994   -0.3256          1.0        1.0    0
N_n2         yes     N       N      14.00674  -0.482           1.0        0.7    0
N_com        no      N       N      0.0        0.964           1.0        0.7    0
Mof_Ob    yes       O         O         15.999    -0.75964  1.0       1.52      0         
Mof_Oa    yes       O         O         15.999    -0.91208  1.0       1.52      0         
Mof_Oc    yes       O         O         15.999    -0.92547  1.0       1.52      0         
Mof_Mg    yes       Mg        Mg        24.305    1.62901   1.0       1.73      0         
Mof_Cc    yes       C         C         12.011    0.55003   1.0       1.7       0         
Mof_Cb    yes       C         C         12.011    -0.39001  1.0       1.7       0         
C         yes       C         C         12.011    -0.07865  1.0       1.7       0         
C_a       yes       C         C         12.011    -0.05287  1.0       1.7       0         
C_b       yes       C         C         12.011    0.27715   1.0       1.7       0         
C_c       yes       C         C         12.011    -0.4821   1.0       1.7       0         
C_d       yes       C         C         12.011    -0.31866  1.0       1.7       0         
C_e       yes       C         C         12.011    0.13304   1.0       1.7       0         
C_f       yes       C         C         12.011    0.18547   1.0       1.7       0         
C_g       yes       C         C         12.011    -0.20013  1.0       1.7       0         
C_h       yes       C         C         12.011    -0.14781  1.0       1.7       0         
C_i       yes       C         C         12.011    -0.12379  1.0       1.7       0         
C_j       yes       C         C         12.011    -0.18909  1.0       1.7       0         
Mof_Cd    yes       C         C         12.011    -0.32653  1.0       1.7       0         
C_k       yes       C         C         12.011    -0.08578  1.0       1.7       0         
Mof_Ca    yes       C         C         12.011    0.84965   1.0       1.7       0         
H         yes       H         H         1.008     0.16737   1.0       1.09      0         
H_a       yes       H         H         1.008     0.15113   1.0       1.09      0         
H_b       yes       H         H         1.008     0.2054    1.0       1.09      0         
H_c       yes       H         H         1.008     0.1334    1.0       1.09      0         
H_d       yes       H         H         1.008     0.1354    1.0       1.09      0         
H_e       yes       H         H         1.008     0.13134   1.0       1.09      0         
H_f       yes       H         H         1.008     0.12542   1.0       1.09      0         
Mof_H     yes       H         H         1.008     0.17546   1.0       1.09      0         
H_g       yes       H         H         1.008     0.14336   1.0       1.09      0         
