# Supplementary material for: In silico design and screening of hypothetical MOF-74 analogs and their experimental synthesis
Source: Chem Sci. 2016 Jun 21;7(9):6263–72. doi: 10.1039/c6sc01477a (PMC6024208; doi:10.1039/c6sc01477a)
Supplement: Supplementary file 1 [file SC-007-C6SC01477A-s001.zip › analogs/271_all_conf_24_0_full_symm.cif]

data_image0
_cell_length_a       48.2977
_cell_length_b       48.2977
_cell_length_c       6.8681
_cell_angle_alpha    90
_cell_angle_beta     90
_cell_angle_gamma    120

_symmetry_space_group_name_H-M    "P 1"
_symmetry_int_tables_number       1

loop_
  _symmetry_equiv_pos_as_xyz
  'x, y, z'

loop_
  _atom_site_label
  _atom_site_occupancy
  _atom_site_fract_x
  _atom_site_fract_y
  _atom_site_fract_z
  _atom_site_thermal_displace_type
  _atom_site_B_iso_or_equiv
  _atom_site_type_symbol
  O1       1.0000 0.95730  0.29689  0.16554  Biso   1.000  O
  Mg1      1.0000 0.98155  0.34028  0.29808  Biso   1.000  Mg
  O2       1.0000 0.03733  0.72496  0.96243  Biso   1.000  O
  O3       1.0000 0.01849  0.68517  0.18105  Biso   1.000  O
  C1       1.0000 0.05809  0.73738  0.28518  Biso   1.000  C
  C2       1.0000 0.07512  0.77037  0.24224  Biso   1.000  C
  C3       1.0000 0.09946  0.79213  0.36001  Biso   1.000  C
  C4       1.0000 0.03681  0.71517  0.13591  Biso   1.000  C
  H1       1.0000 0.90691  0.25273  0.02269  Biso   1.000  H
  H2       1.0000 0.10607  0.76650  0.94689  Biso   1.000  H
  H3       1.0000 0.06868  0.77826  0.11018  Biso   1.000  H
  H4       1.0000 0.11096  0.81734  0.32361  Biso   1.000  H
  H5       1.0000 0.87339  0.23750  0.80412  Biso   1.000  H
  O4       1.0000 0.97130  0.27407  0.74915  Biso   1.000  O
  O5       1.0000 0.98290  0.31312  0.53348  Biso   1.000  O
  O6       1.0000 0.04546  0.69803  0.54598  Biso   1.000  O
  Mg2      1.0000 0.01512  0.65559  0.41366  Biso   1.000  Mg
  C5       1.0000 0.94101  0.26758  0.24737  Biso   1.000  C
  C6       1.0000 0.91426  0.24399  0.14572  Biso   1.000  C
  C7       1.0000 0.89776  0.21169  0.20020  Biso   1.000  C
  C8       1.0000 0.86778  0.18752  0.10357  Biso   1.000  C
  C9       1.0000 0.85830  0.18988  0.91128  Biso   1.000  C
  C10      1.0000 0.16247  0.83173  0.51005  Biso   1.000  C
  C11      1.0000 0.14083  0.80465  0.61833  Biso   1.000  C
  C12      1.0000 0.15050  0.80202  0.80968  Biso   1.000  C
  C13      1.0000 0.84648  0.16012  0.21092  Biso   1.000  C
  C14      1.0000 0.13165  0.77436  0.94599  Biso   1.000  C
  C15      1.0000 0.11030  0.78162  0.52121  Biso   1.000  C
  C16      1.0000 0.09153  0.74931  0.57338  Biso   1.000  C
  C17      1.0000 0.06419  0.72734  0.46788  Biso   1.000  C
  C18      1.0000 0.87701  0.21719  0.77243  Biso   1.000  C
  C19      1.0000 0.91035  0.20300  0.36095  Biso   1.000  C
  C20      1.0000 0.93429  0.22626  0.47501  Biso   1.000  C
  C21      1.0000 0.94895  0.25915  0.42986  Biso   1.000  C
  C22      1.0000 0.96898  0.28284  0.57738  Biso   1.000  C
  H6       1.0000 0.15653  0.83362  0.35992  Biso   1.000  H
  H7       1.0000 0.85270  0.15809  0.36029  Biso   1.000  H
  H8       1.0000 0.80069  0.08692  0.23903  Biso   1.000  H
  H9       1.0000 0.14041  0.78087  0.09568  Biso   1.000  H
  H10      1.0000 0.09729  0.73937  0.69770  Biso   1.000  H
  H11      1.0000 0.90278  0.22612  0.77740  Biso   1.000  H
  H12      1.0000 0.86903  0.20975  0.62237  Biso   1.000  H
  H13      1.0000 0.90042  0.17802  0.40044  Biso   1.000  H
  H14      1.0000 0.94207  0.21965  0.60693  Biso   1.000  H
  O7       1.0000 0.03644  0.32708  0.83221  Biso   1.000  O
  Mg3      1.0000 0.99305  0.30793  0.96475  Biso   1.000  Mg
  O8       1.0000 0.94171  0.64570  0.29576  Biso   1.000  O
  O9       1.0000 0.98149  0.66665  0.51438  Biso   1.000  O
  C23      1.0000 0.92929  0.65405  0.61851  Biso   1.000  C
  C24      1.0000 0.89630  0.63809  0.57557  Biso   1.000  C
  C25      1.0000 0.87454  0.64067  0.69335  Biso   1.000  C
  C26      1.0000 0.95149  0.65497  0.46925  Biso   1.000  C
  H15      1.0000 0.08060  0.32084  0.68936  Biso   1.000  H
  H16      1.0000 0.90016  0.67290  0.28022  Biso   1.000  H
  H17      1.0000 0.88841  0.62376  0.44351  Biso   1.000  H
  H18      1.0000 0.18266  0.29362  0.32361  Biso   1.000  H
  H19      1.0000 0.09583  0.30256  0.47079  Biso   1.000  H
  O10      1.0000 0.05927  0.36390  0.41582  Biso   1.000  O
  O11      1.0000 0.02021  0.33645  0.20015  Biso   1.000  O
  O12      1.0000 0.96864  0.68077  0.87932  Biso   1.000  O
  Mg4      1.0000 0.01108  0.69286  0.74699  Biso   1.000  Mg
  C27      1.0000 0.06575  0.34009  0.91404  Biso   1.000  C
  C28      1.0000 0.08934  0.33694  0.81238  Biso   1.000  C
  C29      1.0000 0.12164  0.35274  0.86686  Biso   1.000  C
  C30      1.0000 0.14582  0.34693  0.77023  Biso   1.000  C
  C31      1.0000 0.14345  0.33509  0.57795  Biso   1.000  C
  C32      1.0000 0.16827  0.33074  0.51005  Biso   1.000  C
  C33      1.0000 0.86202  0.66951  0.95166  Biso   1.000  C
  C34      1.0000 0.86465  0.68181  0.14301  Biso   1.000  C
  C35      1.0000 0.83988  0.68635  0.21092  Biso   1.000  C
  C36      1.0000 0.89231  0.69062  0.27932  Biso   1.000  C
  C37      1.0000 0.88505  0.66201  0.85455  Biso   1.000  C
  C38      1.0000 0.91736  0.67556  0.90672  Biso   1.000  C
  C39      1.0000 0.93933  0.67018  0.80121  Biso   1.000  C
  C40      1.0000 0.11614  0.32649  0.43910  Biso   1.000  C
  C41      1.0000 0.79700  0.70736  0.36095  Biso   1.000  C
  C42      1.0000 0.10707  0.37470  0.14167  Biso   1.000  C
  C43      1.0000 0.07418  0.35646  0.09652  Biso   1.000  C
  C44      1.0000 0.05049  0.35280  0.24405  Biso   1.000  C
  H20      1.0000 0.16638  0.32290  0.35992  Biso   1.000  H
  H21      1.0000 0.84191  0.69462  0.36029  Biso   1.000  H
  H22      1.0000 0.91308  0.71377  0.23903  Biso   1.000  H
  H23      1.0000 0.88579  0.69287  0.42902  Biso   1.000  H
  H24      1.0000 0.92729  0.69125  0.03104  Biso   1.000  H
  H25      1.0000 0.10721  0.34332  0.44406  Biso   1.000  H
  H26      1.0000 0.12359  0.32595  0.28904  Biso   1.000  H
  H27      1.0000 0.82198  0.72239  0.40044  Biso   1.000  H
  H28      1.0000 0.78035  0.72242  0.60693  Biso   1.000  H
  O13      1.0000 0.00626  0.37603  0.49888  Biso   1.000  O
  Mg5      1.0000 0.02540  0.35178  0.63141  Biso   1.000  Mg
  O14      1.0000 0.02097  0.62934  0.62909  Biso   1.000  O
  O15      1.0000 0.00002  0.64818  0.84772  Biso   1.000  O
  C45      1.0000 0.01262  0.60857  0.95185  Biso   1.000  C
  C46      1.0000 0.02858  0.59154  0.90891  Biso   1.000  C
  C47      1.0000 0.02600  0.56720  0.02668  Biso   1.000  C
  C48      1.0000 0.01170  0.62986  0.80258  Biso   1.000  C
  H29      1.0000 0.01249  0.42643  0.35603  Biso   1.000  H
  H30      1.0000 0.99377  0.56060  0.61356  Biso   1.000  H
  H31      1.0000 0.04291  0.59799  0.77685  Biso   1.000  H
  H32      1.0000 0.70638  0.88904  0.32361  Biso   1.000  H
  H33      1.0000 0.03077  0.45994  0.13745  Biso   1.000  H
  O16      1.0000 0.96944  0.36204  0.08249  Biso   1.000  O
  O17      1.0000 0.99689  0.35043  0.86682  Biso   1.000  O
  O18      1.0000 0.98590  0.62121  0.21265  Biso   1.000  O
  Mg6      1.0000 0.97381  0.65155  0.08033  Biso   1.000  Mg
  C49      1.0000 0.99324  0.39233  0.58070  Biso   1.000  C
  C50      1.0000 0.99640  0.41907  0.47905  Biso   1.000  C
  C51      1.0000 0.98059  0.43557  0.53353  Biso   1.000  C
  C52      1.0000 0.98641  0.46556  0.43690  Biso   1.000  C
  C53      1.0000 0.99824  0.47503  0.24462  Biso   1.000  C
  C54      1.0000 0.66926  0.83753  0.51005  Biso   1.000  C
  C55      1.0000 0.99715  0.52584  0.28499  Biso   1.000  C
  C56      1.0000 0.98485  0.51617  0.47634  Biso   1.000  C
  C57      1.0000 0.31365  0.15352  0.21092  Biso   1.000  C
  C58      1.0000 0.97605  0.53502  0.61266  Biso   1.000  C
  C59      1.0000 0.00465  0.55637  0.18788  Biso   1.000  C
  C60      1.0000 0.99111  0.57514  0.24005  Biso   1.000  C
  C61      1.0000 0.99648  0.60248  0.13454  Biso   1.000  C
  C62      1.0000 0.00685  0.45632  0.10576  Biso   1.000  C
  C63      1.0000 0.29264  0.08965  0.36095  Biso   1.000  C
  C64      1.0000 0.95863  0.39904  0.80834  Biso   1.000  C
  C65      1.0000 0.97687  0.38439  0.76319  Biso   1.000  C
  C66      1.0000 0.98053  0.36435  0.91071  Biso   1.000  C
  H34      1.0000 0.67710  0.84347  0.35992  Biso   1.000  H
  H35      1.0000 0.30538  0.14730  0.36029  Biso   1.000  H
  H36      1.0000 0.28623  0.19931  0.23903  Biso   1.000  H
  H37      1.0000 0.97379  0.52625  0.76235  Biso   1.000  H
  H38      1.0000 0.97542  0.56938  0.36437  Biso   1.000  H
  H39      1.0000 0.99001  0.43056  0.11073  Biso   1.000  H
  H40      1.0000 0.00738  0.46430  0.95570  Biso   1.000  H
  H41      1.0000 0.27761  0.09958  0.40044  Biso   1.000  H
  H42      1.0000 0.27758  0.05793  0.60693  Biso   1.000  H
  O19      1.0000 0.62397  0.63022  0.49888  Biso   1.000  O
  Mg7      1.0000 0.64822  0.67362  0.63141  Biso   1.000  Mg
  O20      1.0000 0.70399  0.05829  0.29576  Biso   1.000  O
  O21      1.0000 0.68516  0.01851  0.51438  Biso   1.000  O
  C67      1.0000 0.72476  0.07071  0.61851  Biso   1.000  C
  C68      1.0000 0.74179  0.10370  0.57557  Biso   1.000  C
  C69      1.0000 0.76613  0.12546  0.69335  Biso   1.000  C
  C70      1.0000 0.70347  0.04851  0.46925  Biso   1.000  C
  H43      1.0000 0.57357  0.58607  0.35603  Biso   1.000  H
  H44      1.0000 0.77274  0.09984  0.28022  Biso   1.000  H
  H45      1.0000 0.73535  0.11159  0.44351  Biso   1.000  H
  H46      1.0000 0.77763  0.15068  0.65694  Biso   1.000  H
  H47      1.0000 0.54006  0.57083  0.13745  Biso   1.000  H
  O22      1.0000 0.63796  0.60740  0.08249  Biso   1.000  O
  O23      1.0000 0.64957  0.64646  0.86682  Biso   1.000  O
  O24      1.0000 0.71213  0.03136  0.87932  Biso   1.000  O
  Mg8      1.0000 0.68178  0.98892  0.74699  Biso   1.000  Mg
  C71      1.0000 0.60767  0.60091  0.58070  Biso   1.000  C
  C72      1.0000 0.58093  0.57732  0.47905  Biso   1.000  C
  C73      1.0000 0.56443  0.54502  0.53353  Biso   1.000  C
  C74      1.0000 0.53444  0.52085  0.43690  Biso   1.000  C
  C75      1.0000 0.52497  0.52321  0.24462  Biso   1.000  C
  C76      1.0000 0.82914  0.16506  0.84339  Biso   1.000  C
  C77      1.0000 0.80749  0.13798  0.95166  Biso   1.000  C
  C78      1.0000 0.81717  0.13535  0.14301  Biso   1.000  C
  C79      1.0000 0.51314  0.49346  0.54426  Biso   1.000  C
  C80      1.0000 0.79831  0.10769  0.27932  Biso   1.000  C
  C81      1.0000 0.77697  0.11495  0.85455  Biso   1.000  C
  C82      1.0000 0.75820  0.08264  0.90672  Biso   1.000  C
  C83      1.0000 0.73086  0.06067  0.80121  Biso   1.000  C
  C84      1.0000 0.54368  0.55053  0.10576  Biso   1.000  C
  C85      1.0000 0.57702  0.53633  0.69428  Biso   1.000  C
  C86      1.0000 0.60096  0.55959  0.80834  Biso   1.000  C
  C87      1.0000 0.61561  0.59248  0.76319  Biso   1.000  C
  C88      1.0000 0.63565  0.61618  0.91071  Biso   1.000  C
  H48      1.0000 0.82319  0.16696  0.69325  Biso   1.000  H
  H49      1.0000 0.51937  0.49142  0.69362  Biso   1.000  H
  H50      1.0000 0.46735  0.42025  0.57237  Biso   1.000  H
  H51      1.0000 0.80708  0.11421  0.42902  Biso   1.000  H
  H52      1.0000 0.76396  0.07271  0.03104  Biso   1.000  H
  H53      1.0000 0.56944  0.55945  0.11073  Biso   1.000  H
  H54      1.0000 0.53570  0.54308  0.95570  Biso   1.000  H
  H55      1.0000 0.56708  0.51136  0.73377  Biso   1.000  H
  H56      1.0000 0.60874  0.55299  0.94026  Biso   1.000  H
  O25      1.0000 0.70311  0.66041  0.16554  Biso   1.000  O
  Mg9      1.0000 0.65972  0.64127  0.29808  Biso   1.000  Mg
  O26      1.0000 0.60837  0.97903  0.62909  Biso   1.000  O
  O27      1.0000 0.64816  0.99998  0.84772  Biso   1.000  O
  C89      1.0000 0.59595  0.98738  0.95185  Biso   1.000  C
  C90      1.0000 0.56297  0.97142  0.90891  Biso   1.000  C
  C91      1.0000 0.54121  0.97400  0.02668  Biso   1.000  C
  C92      1.0000 0.61816  0.98830  0.80258  Biso   1.000  C
  H57      1.0000 0.74727  0.65417  0.02269  Biso   1.000  H
  H58      1.0000 0.56683  0.00623  0.61356  Biso   1.000  H
  H59      1.0000 0.55508  0.95709  0.77685  Biso   1.000  H
  H60      1.0000 0.84932  0.62695  0.65694  Biso   1.000  H
  H61      1.0000 0.76250  0.63589  0.80412  Biso   1.000  H
  O28      1.0000 0.72593  0.69723  0.74915  Biso   1.000  O
  O29      1.0000 0.68688  0.66978  0.53348  Biso   1.000  O
  O30      1.0000 0.63531  0.01410  0.21265  Biso   1.000  O
  Mg10     1.0000 0.67774  0.02619  0.08033  Biso   1.000  Mg
  C93      1.0000 0.73242  0.67343  0.24737  Biso   1.000  C
  C94      1.0000 0.75601  0.67027  0.14572  Biso   1.000  C
  C95      1.0000 0.78831  0.68607  0.20020  Biso   1.000  C
  C96      1.0000 0.81248  0.68026  0.10357  Biso   1.000  C
  C97      1.0000 0.81012  0.66842  0.91128  Biso   1.000  C
  C98      1.0000 0.83494  0.66407  0.84339  Biso   1.000  C
  C99      1.0000 0.52869  0.00285  0.28499  Biso   1.000  C
  C100     1.0000 0.53131  0.01515  0.47634  Biso   1.000  C
  C101     1.0000 0.50654  0.01969  0.54426  Biso   1.000  C
  C102     1.0000 0.55897  0.02395  0.61266  Biso   1.000  C
  C103     1.0000 0.55171  0.99535  0.18788  Biso   1.000  C
  C104     1.0000 0.58403  0.00889  0.24005  Biso   1.000  C
  C105     1.0000 0.60599  0.00352  0.13454  Biso   1.000  C
  C106     1.0000 0.78281  0.65982  0.77243  Biso   1.000  C
  C107     1.0000 0.46367  0.04069  0.69428  Biso   1.000  C
  C108     1.0000 0.77374  0.70803  0.47501  Biso   1.000  C
  C109     1.0000 0.74085  0.68980  0.42986  Biso   1.000  C
  C110     1.0000 0.71716  0.68614  0.57738  Biso   1.000  C
  H62      1.0000 0.83304  0.65624  0.69325  Biso   1.000  H
  H63      1.0000 0.50858  0.02795  0.69362  Biso   1.000  H
  H64      1.0000 0.57975  0.04710  0.57237  Biso   1.000  H
  H65      1.0000 0.55246  0.02621  0.76235  Biso   1.000  H
  H66      1.0000 0.59396  0.02458  0.36437  Biso   1.000  H
  H67      1.0000 0.77388  0.67666  0.77740  Biso   1.000  H
  H68      1.0000 0.79025  0.65929  0.62237  Biso   1.000  H
  H69      1.0000 0.48864  0.05573  0.73377  Biso   1.000  H
  H70      1.0000 0.44701  0.05575  0.94026  Biso   1.000  H
  O31      1.0000 0.67292  0.70937  0.83221  Biso   1.000  O
  Mg11     1.0000 0.69207  0.68512  0.96475  Biso   1.000  Mg
  O32      1.0000 0.68763  0.96267  0.96243  Biso   1.000  O
  O33      1.0000 0.66668  0.98151  0.18105  Biso   1.000  O
  C111     1.0000 0.67929  0.94191  0.28518  Biso   1.000  C
  C112     1.0000 0.69524  0.92488  0.24224  Biso   1.000  C
  C113     1.0000 0.69266  0.90054  0.36001  Biso   1.000  C
  C114     1.0000 0.67837  0.96319  0.13591  Biso   1.000  C
  H71      1.0000 0.67916  0.75976  0.68936  Biso   1.000  H
  H72      1.0000 0.66043  0.89393  0.94689  Biso   1.000  H
  H73      1.0000 0.70958  0.93132  0.11018  Biso   1.000  H
  H74      1.0000 0.37305  0.22237  0.65694  Biso   1.000  H
  H75      1.0000 0.69744  0.79327  0.47079  Biso   1.000  H
  O34      1.0000 0.63610  0.69537  0.41582  Biso   1.000  O
  O35      1.0000 0.66355  0.68376  0.20015  Biso   1.000  O
  O36      1.0000 0.65257  0.95454  0.54598  Biso   1.000  O
  Mg12     1.0000 0.64047  0.98488  0.41366  Biso   1.000  Mg
  C115     1.0000 0.65991  0.72566  0.91404  Biso   1.000  C
  C116     1.0000 0.66306  0.75241  0.81238  Biso   1.000  C
  C117     1.0000 0.64726  0.76890  0.86686  Biso   1.000  C
  C118     1.0000 0.65307  0.79889  0.77023  Biso   1.000  C
  C119     1.0000 0.66491  0.80836  0.57795  Biso   1.000  C
  C120     1.0000 0.33593  0.17086  0.84339  Biso   1.000  C
  C121     1.0000 0.66382  0.85917  0.61833  Biso   1.000  C
  C122     1.0000 0.65152  0.84950  0.80968  Biso   1.000  C
  C123     1.0000 0.98031  0.48686  0.54426  Biso   1.000  C
  C124     1.0000 0.64271  0.86835  0.94599  Biso   1.000  C
  C125     1.0000 0.67132  0.88970  0.52121  Biso   1.000  C
  C126     1.0000 0.65778  0.90847  0.57338  Biso   1.000  C
  C127     1.0000 0.66315  0.93581  0.46788  Biso   1.000  C
  C128     1.0000 0.67351  0.78965  0.43910  Biso   1.000  C
  C129     1.0000 0.95931  0.42298  0.69428  Biso   1.000  C
  C130     1.0000 0.62530  0.73237  0.14167  Biso   1.000  C
  C131     1.0000 0.64354  0.71772  0.09652  Biso   1.000  C
  C132     1.0000 0.64720  0.69769  0.24405  Biso   1.000  C
  H76      1.0000 0.34376  0.17681  0.69325  Biso   1.000  H
  H77      1.0000 0.97205  0.48063  0.69362  Biso   1.000  H
  H78      1.0000 0.95290  0.53265  0.57237  Biso   1.000  H
  H79      1.0000 0.64046  0.85959  0.09568  Biso   1.000  H
  H80      1.0000 0.64208  0.90271  0.69770  Biso   1.000  H
  H81      1.0000 0.65668  0.76389  0.44406  Biso   1.000  H
  H82      1.0000 0.67405  0.79763  0.28904  Biso   1.000  H
  H83      1.0000 0.94427  0.43292  0.73377  Biso   1.000  H
  H84      1.0000 0.94425  0.39126  0.94026  Biso   1.000  H
  O37      1.0000 0.29063  0.96356  0.83221  Biso   1.000  O
  Mg13     1.0000 0.31488  0.00695  0.96475  Biso   1.000  Mg
  O38      1.0000 0.37066  0.39163  0.62909  Biso   1.000  O
  O39      1.0000 0.35182  0.35184  0.84772  Biso   1.000  O
  C133     1.0000 0.39143  0.40405  0.95185  Biso   1.000  C
  C134     1.0000 0.40846  0.43703  0.90891  Biso   1.000  C
  C135     1.0000 0.43280  0.45879  0.02668  Biso   1.000  C
  C136     1.0000 0.37014  0.38184  0.80258  Biso   1.000  C
  H85      1.0000 0.24024  0.91940  0.68936  Biso   1.000  H
  H86      1.0000 0.43940  0.43317  0.61356  Biso   1.000  H
  H87      1.0000 0.40201  0.44492  0.77685  Biso   1.000  H
  H88      1.0000 0.44430  0.48401  0.99028  Biso   1.000  H
  H89      1.0000 0.20673  0.90417  0.47079  Biso   1.000  H
  O40      1.0000 0.30463  0.94073  0.41582  Biso   1.000  O
  O41      1.0000 0.31624  0.97979  0.20015  Biso   1.000  O
  O42      1.0000 0.37879  0.36469  0.21265  Biso   1.000  O
  Mg14     1.0000 0.34845  0.32226  0.08033  Biso   1.000  Mg
  C137     1.0000 0.27434  0.93425  0.91404  Biso   1.000  C
  C138     1.0000 0.24759  0.91066  0.81238  Biso   1.000  C
  C139     1.0000 0.23110  0.87836  0.86686  Biso   1.000  C
  C140     1.0000 0.20111  0.85418  0.77023  Biso   1.000  C
  C141     1.0000 0.19164  0.85655  0.57795  Biso   1.000  C
  C142     1.0000 0.49580  0.49840  0.17672  Biso   1.000  C
  C143     1.0000 0.47416  0.47131  0.28499  Biso   1.000  C
  C144     1.0000 0.48383  0.46869  0.47634  Biso   1.000  C
  C145     1.0000 0.17981  0.82679  0.87759  Biso   1.000  C
  C146     1.0000 0.46498  0.44103  0.61266  Biso   1.000  C
  C147     1.0000 0.44363  0.44829  0.18788  Biso   1.000  C
  C148     1.0000 0.42486  0.41597  0.24005  Biso   1.000  C
  C149     1.0000 0.39752  0.39401  0.13454  Biso   1.000  C
  C150     1.0000 0.21035  0.88386  0.43910  Biso   1.000  C
  C151     1.0000 0.24369  0.86966  0.02762  Biso   1.000  C
  C152     1.0000 0.26763  0.89293  0.14167  Biso   1.000  C
  C153     1.0000 0.28228  0.92582  0.09652  Biso   1.000  C
  C154     1.0000 0.30231  0.94951  0.24405  Biso   1.000  C
  H90      1.0000 0.48986  0.50029  0.02659  Biso   1.000  H
  H91      1.0000 0.18604  0.82475  0.02696  Biso   1.000  H
  H92      1.0000 0.13402  0.75359  0.90570  Biso   1.000  H
  H93      1.0000 0.47375  0.44754  0.76235  Biso   1.000  H
  H94      1.0000 0.43062  0.40604  0.36437  Biso   1.000  H
  H95      1.0000 0.23611  0.89279  0.44406  Biso   1.000  H
  H96      1.0000 0.20237  0.87641  0.28904  Biso   1.000  H
  H97      1.0000 0.23375  0.84469  0.06711  Biso   1.000  H
  H98      1.0000 0.27541  0.88632  0.27359  Biso   1.000  H
  O43      1.0000 0.36978  0.99374  0.49888  Biso   1.000  O
  Mg15     1.0000 0.32638  0.97460  0.63141  Biso   1.000  Mg
  O44      1.0000 0.27504  0.31237  0.96243  Biso   1.000  O
  O45      1.0000 0.31483  0.33332  0.18105  Biso   1.000  O
  C155     1.0000 0.26262  0.32071  0.28518  Biso   1.000  C
  C156     1.0000 0.22963  0.30476  0.24224  Biso   1.000  C
  C157     1.0000 0.20787  0.30734  0.36001  Biso   1.000  C
  C158     1.0000 0.28483  0.32163  0.13591  Biso   1.000  C
  H99      1.0000 0.41393  0.98751  0.35603  Biso   1.000  H
  H100     1.0000 0.23350  0.33957  0.94689  Biso   1.000  H
  H101     1.0000 0.22174  0.29042  0.11018  Biso   1.000  H
  H102     1.0000 0.51599  0.96029  0.99028  Biso   1.000  H
  H103     1.0000 0.42917  0.96923  0.13745  Biso   1.000  H
  O46      1.0000 0.39260  0.03056  0.08249  Biso   1.000  O
  O47      1.0000 0.35354  0.00311  0.86682  Biso   1.000  O
  O48      1.0000 0.30197  0.34743  0.54598  Biso   1.000  O
  Mg16     1.0000 0.34441  0.35953  0.41366  Biso   1.000  Mg
  C159     1.0000 0.39909  0.00676  0.58070  Biso   1.000  C
  C160     1.0000 0.42268  0.00360  0.47905  Biso   1.000  C
  C161     1.0000 0.45498  0.01941  0.53353  Biso   1.000  C
  C162     1.0000 0.47915  0.01359  0.43690  Biso   1.000  C
  C163     1.0000 0.47679  0.00176  0.24462  Biso   1.000  C
  C164     1.0000 0.50160  0.99741  0.17672  Biso   1.000  C
  C165     1.0000 0.19535  0.33618  0.61833  Biso   1.000  C
  C166     1.0000 0.19798  0.34848  0.80968  Biso   1.000  C
  C167     1.0000 0.17321  0.35302  0.87759  Biso   1.000  C
  C168     1.0000 0.22564  0.35729  0.94599  Biso   1.000  C
  C169     1.0000 0.21838  0.32868  0.52121  Biso   1.000  C
  C170     1.0000 0.25069  0.34222  0.57338  Biso   1.000  C
  C171     1.0000 0.27266  0.33685  0.46788  Biso   1.000  C
  C172     1.0000 0.44947  0.99315  0.10576  Biso   1.000  C
  C173     1.0000 0.13034  0.37402  0.02762  Biso   1.000  C
  C174     1.0000 0.44041  0.04137  0.80834  Biso   1.000  C
  C175     1.0000 0.40752  0.02313  0.76319  Biso   1.000  C
  C176     1.0000 0.38382  0.01947  0.91071  Biso   1.000  C
  H104     1.0000 0.49971  0.98957  0.02659  Biso   1.000  H
  H105     1.0000 0.17525  0.36128  0.02696  Biso   1.000  H
  H106     1.0000 0.24641  0.38043  0.90570  Biso   1.000  H
  H107     1.0000 0.21913  0.35954  0.09568  Biso   1.000  H
  H108     1.0000 0.26063  0.35792  0.69770  Biso   1.000  H
  H109     1.0000 0.44055  0.00999  0.11073  Biso   1.000  H
  H110     1.0000 0.45692  0.99262  0.95570  Biso   1.000  H
  H111     1.0000 0.15531  0.38906  0.06711  Biso   1.000  H
  H112     1.0000 0.11368  0.38909  0.27359  Biso   1.000  H
  O49      1.0000 0.33959  0.04270  0.16554  Biso   1.000  O
  Mg17     1.0000 0.35873  0.01845  0.29808  Biso   1.000  Mg
  O50      1.0000 0.35430  0.29601  0.29576  Biso   1.000  O
  O51      1.0000 0.33335  0.31484  0.51438  Biso   1.000  O
  C177     1.0000 0.34595  0.27524  0.61851  Biso   1.000  C
  C178     1.0000 0.36191  0.25821  0.57557  Biso   1.000  C
  C179     1.0000 0.35933  0.23387  0.69335  Biso   1.000  C
  C180     1.0000 0.34503  0.29653  0.46925  Biso   1.000  C
  H113     1.0000 0.34583  0.09309  0.02269  Biso   1.000  H
  H114     1.0000 0.32710  0.22726  0.28022  Biso   1.000  H
  H115     1.0000 0.37624  0.26465  0.44351  Biso   1.000  H
  H116     1.0000 0.03971  0.55570  0.99028  Biso   1.000  H
  H117     1.0000 0.36411  0.12661  0.80412  Biso   1.000  H
  O52      1.0000 0.30277  0.02870  0.74915  Biso   1.000  O
  O53      1.0000 0.33022  0.01710  0.53348  Biso   1.000  O
  O54      1.0000 0.31923  0.28787  0.87932  Biso   1.000  O
  Mg18     1.0000 0.30714  0.31822  0.74699  Biso   1.000  Mg
  C181     1.0000 0.32657  0.05899  0.24737  Biso   1.000  C
  C182     1.0000 0.32973  0.08574  0.14572  Biso   1.000  C
  C183     1.0000 0.31393  0.10224  0.20020  Biso   1.000  C
  C184     1.0000 0.31974  0.13222  0.10357  Biso   1.000  C
  C185     1.0000 0.33158  0.14170  0.91128  Biso   1.000  C
  C186     1.0000 0.00259  0.50420  0.17672  Biso   1.000  C
  C187     1.0000 0.33049  0.19251  0.95166  Biso   1.000  C
  C188     1.0000 0.31819  0.18283  0.14301  Biso   1.000  C
  C189     1.0000 0.64698  0.82019  0.87759  Biso   1.000  C
  C190     1.0000 0.30938  0.20169  0.27932  Biso   1.000  C
  C191     1.0000 0.33799  0.22303  0.85455  Biso   1.000  C
  C192     1.0000 0.32444  0.24180  0.90672  Biso   1.000  C
  C193     1.0000 0.32982  0.26914  0.80121  Biso   1.000  C
  C194     1.0000 0.34018  0.12299  0.77243  Biso   1.000  C
  C195     1.0000 0.62598  0.75631  0.02762  Biso   1.000  C
  C196     1.0000 0.29197  0.06571  0.47501  Biso   1.000  C
  C197     1.0000 0.31020  0.05105  0.42986  Biso   1.000  C
  C198     1.0000 0.31386  0.03102  0.57738  Biso   1.000  C
  H118     1.0000 0.01043  0.51014  0.02659  Biso   1.000  H
  H119     1.0000 0.63872  0.81396  0.02696  Biso   1.000  H
  H120     1.0000 0.61957  0.86598  0.90570  Biso   1.000  H
  H121     1.0000 0.30713  0.19292  0.42902  Biso   1.000  H
  H122     1.0000 0.30875  0.23604  0.03104  Biso   1.000  H
  H123     1.0000 0.32334  0.09722  0.77740  Biso   1.000  H
  H124     1.0000 0.34071  0.13097  0.62237  Biso   1.000  H
  H125     1.0000 0.61094  0.76625  0.06711  Biso   1.000  H
  H126     1.0000 0.61091  0.72459  0.27359  Biso   1.000  H
