# Supplementary material for: In silico design and screening of hypothetical MOF-74 analogs and their experimental synthesis
Source: Chem Sci. 2016 Jun 21;7(9):6263–72. doi: 10.1039/c6sc01477a (PMC6024208; doi:10.1039/c6sc01477a)
Supplement: Supplementary file 1 [file SC-007-C6SC01477A-s001.zip › analogs/20_all_conf_167_0_full_symm.cssr]

				46.8262  46.8262  6.9197
		90  90  120  SPGR =  1 P 1		 OPT = 1
270   0 
0 image0	: image0
 1 Mof_Ob 0.981490 0.373560 0.343230  0  0  0  0  0  0  0  0  -0.799530
 2 Mof_Oa 0.998380 0.351890 0.113090  0  0  0  0  0  0  0  0  -0.947990
 3 Mof_Oc 0.012090 0.378600 0.755700  0  0  0  0  0  0  0  0  -0.899060
 4 Mof_Mg 0.027050 0.349510 0.885660  0  0  0  0  0  0  0  0  1.638160
 5 Mof_Ob 0.018510 0.626440 0.656770  0  0  0  0  0  0  0  0  -0.799530
 6 Mof_Oa 0.001620 0.648110 0.886910  0  0  0  0  0  0  0  0  -0.947990
 7 Mof_Oc 0.987910 0.621400 0.244300  0  0  0  0  0  0  0  0  -0.899060
 8 Mof_Mg 0.972950 0.650490 0.114340  0  0  0  0  0  0  0  0  1.638160
 9 S 0.312820 0.144540 0.725820  0  0  0  0  0  0  0  0  -0.057910
 10 S 0.687180 0.855460 0.274180  0  0  0  0  0  0  0  0  -0.057910
 11 C 0.009650 0.550830 0.027280  0  0  0  0  0  0  0  0  -0.129820
 12 C_a 0.011060 0.574880 0.901940  0  0  0  0  0  0  0  0  0.091080
 13 Mof_Cb 0.005430 0.600240 0.967490  0  0  0  0  0  0  0  0  -0.515630
 14 Mof_Cc 0.996270 0.600090 0.164840  0  0  0  0  0  0  0  0  0.558950
 15 Mof_Cd 0.994550 0.575250 0.288410  0  0  0  0  0  0  0  0  -0.336160
 16 C_b 0.001690 0.551580 0.223400  0  0  0  0  0  0  0  0  0.080740
 17 Mof_Ca 0.009840 0.626290 0.829470  0  0  0  0  0  0  0  0  0.947170
 18 C 0.990350 0.449170 0.972720  0  0  0  0  0  0  0  0  -0.129820
 19 C_a 0.988940 0.425120 0.098060  0  0  0  0  0  0  0  0  0.091080
 20 Mof_Cb 0.994570 0.399760 0.032510  0  0  0  0  0  0  0  0  -0.515630
 21 Mof_Cc 0.003730 0.399910 0.835160  0  0  0  0  0  0  0  0  0.558950
 22 Mof_Cd 0.005450 0.424750 0.711590  0  0  0  0  0  0  0  0  -0.336160
 23 C_b 0.998310 0.448420 0.776600  0  0  0  0  0  0  0  0  0.080740
 24 Mof_Ca 0.990160 0.373710 0.170530  0  0  0  0  0  0  0  0  0.947170
 25 H 0.017190 0.574870 0.750300  0  0  0  0  0  0  0  0  0.139970
 26 Mof_H 0.988040 0.575840 0.438620  0  0  0  0  0  0  0  0  0.165920
 27 H_a 0.000950 0.533260 0.323280  0  0  0  0  0  0  0  0  0.064100
 28 H 0.982810 0.425130 0.249700  0  0  0  0  0  0  0  0  0.139970
 29 Mof_H 0.011960 0.424160 0.561380  0  0  0  0  0  0  0  0  0.165920
 30 H_a 0.999050 0.466740 0.676720  0  0  0  0  0  0  0  0  0.064100
 31 Mof_Ob 0.959780 0.274600 0.009900  0  0  0  0  0  0  0  0  -0.799530
 32 Mof_Oa 0.981440 0.313150 0.779750  0  0  0  0  0  0  0  0  -0.947990
 33 Mof_Oc 0.954730 0.300150 0.422370  0  0  0  0  0  0  0  0  -0.899060
 34 Mof_Mg 0.983820 0.344200 0.552330  0  0  0  0  0  0  0  0  1.638160
 35 Mof_Ob 0.040220 0.725400 0.990100  0  0  0  0  0  0  0  0  -0.799530
 36 Mof_Oa 0.018560 0.686850 0.220250  0  0  0  0  0  0  0  0  -0.947990
 37 Mof_Oc 0.045270 0.699850 0.577630  0  0  0  0  0  0  0  0  -0.899060
 38 Mof_Mg 0.016180 0.655790 0.447670  0  0  0  0  0  0  0  0  1.638160
 39 S 0.855460 0.168280 0.725820  0  0  0  0  0  0  0  0  -0.057910
 40 S 0.144540 0.831720 0.274180  0  0  0  0  0  0  0  0  -0.057910
 41 C 0.115840 0.792150 0.360610  0  0  0  0  0  0  0  0  -0.129820
 42 C_a 0.091790 0.769520 0.235270  0  0  0  0  0  0  0  0  0.091080
 43 Mof_Cb 0.066430 0.738530 0.300820  0  0  0  0  0  0  0  0  -0.515630
 44 Mof_Cc 0.066580 0.729510 0.498180  0  0  0  0  0  0  0  0  0.558950
 45 Mof_Cd 0.091420 0.752640 0.621750  0  0  0  0  0  0  0  0  -0.336160
 46 C_b 0.115080 0.783440 0.556740  0  0  0  0  0  0  0  0  0.080740
 47 Mof_Ca 0.040370 0.716880 0.162800  0  0  0  0  0  0  0  0  0.947170
 48 C 0.884160 0.207850 0.639390  0  0  0  0  0  0  0  0  -0.129820
 49 C_a 0.908210 0.230480 0.764730  0  0  0  0  0  0  0  0  0.091080
 50 Mof_Cb 0.933570 0.261470 0.699180  0  0  0  0  0  0  0  0  -0.515630
 51 Mof_Cc 0.933420 0.270490 0.501820  0  0  0  0  0  0  0  0  0.558950
 52 Mof_Cd 0.908580 0.247360 0.378250  0  0  0  0  0  0  0  0  -0.336160
 53 C_b 0.884920 0.216560 0.443260  0  0  0  0  0  0  0  0  0.080740
 54 Mof_Ca 0.959630 0.283120 0.837200  0  0  0  0  0  0  0  0  0.947170
 55 H 0.091800 0.775660 0.083640  0  0  0  0  0  0  0  0  0.139970
 56 Mof_H 0.090830 0.745530 0.771960  0  0  0  0  0  0  0  0  0.165920
 57 H_a 0.133410 0.801030 0.656610  0  0  0  0  0  0  0  0  0.064100
 58 H 0.908200 0.224340 0.916360  0  0  0  0  0  0  0  0  0.139970
 59 Mof_H 0.909170 0.254470 0.228040  0  0  0  0  0  0  0  0  0.165920
 60 H_a 0.866590 0.198970 0.343390  0  0  0  0  0  0  0  0  0.064100
 61 Mof_Ob 0.058730 0.351840 0.676560  0  0  0  0  0  0  0  0  -0.799530
 62 Mof_Oa 0.020180 0.334960 0.446420  0  0  0  0  0  0  0  0  -0.947990
 63 Mof_Oc 0.033180 0.321250 0.089030  0  0  0  0  0  0  0  0  -0.899060
 64 Mof_Mg 0.989130 0.306280 0.218990  0  0  0  0  0  0  0  0  1.638160
 65 Mof_Ob 0.941270 0.648160 0.323440  0  0  0  0  0  0  0  0  -0.799530
 66 Mof_Oa 0.979820 0.665040 0.553580  0  0  0  0  0  0  0  0  -0.947990
 67 Mof_Oc 0.966820 0.678750 0.910970  0  0  0  0  0  0  0  0  -0.899060
 68 Mof_Mg 0.010870 0.693720 0.781010  0  0  0  0  0  0  0  0  1.638160
 69 S 0.831720 0.687180 0.725820  0  0  0  0  0  0  0  0  -0.057910
 70 S 0.168280 0.312820 0.274180  0  0  0  0  0  0  0  0  -0.057910
 71 C 0.874510 0.657020 0.693940  0  0  0  0  0  0  0  0  -0.129820
 72 C_a 0.897150 0.655600 0.568600  0  0  0  0  0  0  0  0  0.091080
 73 Mof_Cb 0.928130 0.661230 0.634150  0  0  0  0  0  0  0  0  -0.515630
 74 Mof_Cc 0.937150 0.670400 0.831510  0  0  0  0  0  0  0  0  0.558950
 75 Mof_Cd 0.914030 0.672110 0.955080  0  0  0  0  0  0  0  0  -0.336160
 76 C_b 0.883230 0.664980 0.890070  0  0  0  0  0  0  0  0  0.080740
 77 Mof_Ca 0.949790 0.656830 0.496140  0  0  0  0  0  0  0  0  0.947170
 78 C 0.125490 0.342980 0.306060  0  0  0  0  0  0  0  0  -0.129820
 79 C_a 0.102850 0.344400 0.431400  0  0  0  0  0  0  0  0  0.091080
 80 Mof_Cb 0.071870 0.338770 0.365850  0  0  0  0  0  0  0  0  -0.515630
 81 Mof_Cc 0.062850 0.329600 0.168490  0  0  0  0  0  0  0  0  0.558950
 82 Mof_Cd 0.085970 0.327890 0.044920  0  0  0  0  0  0  0  0  -0.336160
 83 C_b 0.116770 0.335020 0.109930  0  0  0  0  0  0  0  0  0.080740
 84 Mof_Ca 0.050210 0.343170 0.503860  0  0  0  0  0  0  0  0  0.947170
 85 H 0.891010 0.649470 0.416970  0  0  0  0  0  0  0  0  0.139970
 86 Mof_H 0.921130 0.678630 0.105290  0  0  0  0  0  0  0  0  0.165920
 87 H_a 0.865640 0.665710 0.989940  0  0  0  0  0  0  0  0  0.064100
 88 H 0.108990 0.350530 0.583030  0  0  0  0  0  0  0  0  0.139970
 89 Mof_H 0.078860 0.321370 0.894710  0  0  0  0  0  0  0  0  0.165920
 90 H_a 0.134360 0.334290 0.010060  0  0  0  0  0  0  0  0  0.064100
 91 Mof_Ob 0.648160 0.706890 0.676560  0  0  0  0  0  0  0  0  -0.799530
 92 Mof_Oa 0.665040 0.685230 0.446420  0  0  0  0  0  0  0  0  -0.947990
 93 Mof_Oc 0.678750 0.711940 0.089030  0  0  0  0  0  0  0  0  -0.899060
 94 Mof_Mg 0.693720 0.682850 0.218990  0  0  0  0  0  0  0  0  1.638160
 95 Mof_Ob 0.685170 0.959780 0.990100  0  0  0  0  0  0  0  0  -0.799530
 96 Mof_Oa 0.668290 0.981440 0.220250  0  0  0  0  0  0  0  0  -0.947990
 97 Mof_Oc 0.654580 0.954730 0.577630  0  0  0  0  0  0  0  0  -0.899060
 98 Mof_Mg 0.639620 0.983820 0.447670  0  0  0  0  0  0  0  0  1.638160
 99 S 0.979480 0.477870 0.059150  0  0  0  0  0  0  0  0  -0.057910
 100 S 0.353850 0.188790 0.607510  0  0  0  0  0  0  0  0  -0.057910
 101 C 0.676310 0.884160 0.360610  0  0  0  0  0  0  0  0  -0.129820
 102 C_a 0.677730 0.908210 0.235270  0  0  0  0  0  0  0  0  0.091080
 103 Mof_Cb 0.672100 0.933570 0.300820  0  0  0  0  0  0  0  0  -0.515630
 104 Mof_Cc 0.662940 0.933420 0.498180  0  0  0  0  0  0  0  0  0.558950
 105 Mof_Cd 0.661220 0.908580 0.621750  0  0  0  0  0  0  0  0  -0.336160
 106 C_b 0.668350 0.884920 0.556740  0  0  0  0  0  0  0  0  0.080740
 107 Mof_Ca 0.676500 0.959630 0.162800  0  0  0  0  0  0  0  0  0.947170
 108 C 0.657020 0.782510 0.306060  0  0  0  0  0  0  0  0  -0.129820
 109 C_a 0.655600 0.758460 0.431400  0  0  0  0  0  0  0  0  0.091080
 110 Mof_Cb 0.661230 0.733100 0.365850  0  0  0  0  0  0  0  0  -0.515630
 111 Mof_Cc 0.670400 0.733240 0.168490  0  0  0  0  0  0  0  0  0.558950
 112 Mof_Cd 0.672110 0.758080 0.044920  0  0  0  0  0  0  0  0  -0.336160
 113 C_b 0.664980 0.781750 0.109930  0  0  0  0  0  0  0  0  0.080740
 114 Mof_Ca 0.656830 0.707040 0.503860  0  0  0  0  0  0  0  0  0.947170
 115 H 0.683860 0.908200 0.083640  0  0  0  0  0  0  0  0  0.139970
 116 Mof_H 0.654700 0.909170 0.771960  0  0  0  0  0  0  0  0  0.165920
 117 H_a 0.667620 0.866590 0.656610  0  0  0  0  0  0  0  0  0.064100
 118 H 0.649470 0.758470 0.583030  0  0  0  0  0  0  0  0  0.139970
 119 Mof_H 0.678630 0.757500 0.894710  0  0  0  0  0  0  0  0  0.165920
 120 H_a 0.665710 0.800070 0.010060  0  0  0  0  0  0  0  0  0.064100
 121 Mof_Ob 0.626440 0.607930 0.343230  0  0  0  0  0  0  0  0  -0.799530
 122 Mof_Oa 0.648110 0.646480 0.113090  0  0  0  0  0  0  0  0  -0.947990
 123 Mof_Oc 0.621400 0.633480 0.755700  0  0  0  0  0  0  0  0  -0.899060
 124 Mof_Mg 0.650490 0.677540 0.885660  0  0  0  0  0  0  0  0  1.638160
 125 Mof_Ob 0.706890 0.058730 0.323440  0  0  0  0  0  0  0  0  -0.799530
 126 Mof_Oa 0.685230 0.020180 0.553580  0  0  0  0  0  0  0  0  -0.947990
 127 Mof_Oc 0.711940 0.033180 0.910970  0  0  0  0  0  0  0  0  -0.899060
 128 Mof_Mg 0.682850 0.989130 0.781010  0  0  0  0  0  0  0  0  1.638160
 129 S 0.522130 0.501610 0.059150  0  0  0  0  0  0  0  0  -0.057910
 130 S 0.811210 0.165060 0.607510  0  0  0  0  0  0  0  0  -0.057910
 131 C 0.782510 0.125490 0.693940  0  0  0  0  0  0  0  0  -0.129820
 132 C_a 0.758460 0.102850 0.568600  0  0  0  0  0  0  0  0  0.091080
 133 Mof_Cb 0.733100 0.071870 0.634150  0  0  0  0  0  0  0  0  -0.515630
 134 Mof_Cc 0.733240 0.062850 0.831510  0  0  0  0  0  0  0  0  0.558950
 135 Mof_Cd 0.758080 0.085970 0.955080  0  0  0  0  0  0  0  0  -0.336160
 136 C_b 0.781750 0.116770 0.890070  0  0  0  0  0  0  0  0  0.080740
 137 Mof_Ca 0.707040 0.050210 0.496140  0  0  0  0  0  0  0  0  0.947170
 138 C 0.550830 0.541180 0.972720  0  0  0  0  0  0  0  0  -0.129820
 139 C_a 0.574880 0.563810 0.098060  0  0  0  0  0  0  0  0  0.091080
 140 Mof_Cb 0.600240 0.594800 0.032510  0  0  0  0  0  0  0  0  -0.515630
 141 Mof_Cc 0.600090 0.603820 0.835160  0  0  0  0  0  0  0  0  0.558950
 142 Mof_Cd 0.575250 0.580700 0.711590  0  0  0  0  0  0  0  0  -0.336160
 143 C_b 0.551580 0.549900 0.776600  0  0  0  0  0  0  0  0  0.080740
 144 Mof_Ca 0.626290 0.616450 0.170530  0  0  0  0  0  0  0  0  0.947170
 145 H 0.758470 0.108990 0.416970  0  0  0  0  0  0  0  0  0.139970
 146 Mof_H 0.757500 0.078870 0.105290  0  0  0  0  0  0  0  0  0.165920
 147 H_a 0.800070 0.134360 0.989940  0  0  0  0  0  0  0  0  0.064100
 148 H 0.574870 0.557670 0.249700  0  0  0  0  0  0  0  0  0.139970
 149 Mof_H 0.575840 0.587800 0.561380  0  0  0  0  0  0  0  0  0.165920
 150 H_a 0.533260 0.532300 0.676720  0  0  0  0  0  0  0  0  0.064100
 151 Mof_Ob 0.725400 0.685170 0.009900  0  0  0  0  0  0  0  0  -0.799530
 152 Mof_Oa 0.686850 0.668290 0.779750  0  0  0  0  0  0  0  0  -0.947990
 153 Mof_Oc 0.699850 0.654580 0.422370  0  0  0  0  0  0  0  0  -0.899060
 154 Mof_Mg 0.655790 0.639620 0.552330  0  0  0  0  0  0  0  0  1.638160
 155 Mof_Ob 0.607940 0.981490 0.656770  0  0  0  0  0  0  0  0  -0.799530
 156 Mof_Oa 0.646480 0.998380 0.886910  0  0  0  0  0  0  0  0  -0.947990
 157 Mof_Oc 0.633480 0.012090 0.244300  0  0  0  0  0  0  0  0  -0.899060
 158 Mof_Mg 0.677540 0.027050 0.114340  0  0  0  0  0  0  0  0  1.638160
 159 S 0.498390 0.020520 0.059150  0  0  0  0  0  0  0  0  -0.057910
 160 S 0.834940 0.646150 0.607510  0  0  0  0  0  0  0  0  -0.057910
 161 C 0.541180 0.990350 0.027280  0  0  0  0  0  0  0  0  -0.129820
 162 C_a 0.563810 0.988940 0.901940  0  0  0  0  0  0  0  0  0.091080
 163 Mof_Cb 0.594800 0.994570 0.967490  0  0  0  0  0  0  0  0  -0.515630
 164 Mof_Cc 0.603820 0.003730 0.164840  0  0  0  0  0  0  0  0  0.558950
 165 Mof_Cd 0.580700 0.005450 0.288410  0  0  0  0  0  0  0  0  -0.336160
 166 C_b 0.549900 0.998310 0.223400  0  0  0  0  0  0  0  0  0.080740
 167 Mof_Ca 0.616450 0.990160 0.829470  0  0  0  0  0  0  0  0  0.947170
 168 C 0.792150 0.676310 0.639390  0  0  0  0  0  0  0  0  -0.129820
 169 C_a 0.769520 0.677730 0.764730  0  0  0  0  0  0  0  0  0.091080
 170 Mof_Cb 0.738530 0.672100 0.699180  0  0  0  0  0  0  0  0  -0.515630
 171 Mof_Cc 0.729510 0.662940 0.501820  0  0  0  0  0  0  0  0  0.558950
 172 Mof_Cd 0.752640 0.661220 0.378250  0  0  0  0  0  0  0  0  -0.336160
 173 C_b 0.783440 0.668350 0.443260  0  0  0  0  0  0  0  0  0.080740
 174 Mof_Ca 0.716880 0.676500 0.837200  0  0  0  0  0  0  0  0  0.947170
 175 H 0.557670 0.982810 0.750300  0  0  0  0  0  0  0  0  0.139970
 176 Mof_H 0.587800 0.011960 0.438620  0  0  0  0  0  0  0  0  0.165920
 177 H_a 0.532300 0.999050 0.323280  0  0  0  0  0  0  0  0  0.064100
 178 H 0.775660 0.683860 0.916360  0  0  0  0  0  0  0  0  0.139970
 179 Mof_H 0.745530 0.654700 0.228040  0  0  0  0  0  0  0  0  0.165920
 180 H_a 0.801030 0.667620 0.343390  0  0  0  0  0  0  0  0  0.064100
 181 Mof_Ob 0.314830 0.040220 0.009900  0  0  0  0  0  0  0  0  -0.799530
 182 Mof_Oa 0.331710 0.018560 0.779750  0  0  0  0  0  0  0  0  -0.947990
 183 Mof_Oc 0.345420 0.045270 0.422370  0  0  0  0  0  0  0  0  -0.899060
 184 Mof_Mg 0.360380 0.016180 0.552330  0  0  0  0  0  0  0  0  1.638160
 185 Mof_Ob 0.351840 0.293110 0.323440  0  0  0  0  0  0  0  0  -0.799530
 186 Mof_Oa 0.334960 0.314770 0.553580  0  0  0  0  0  0  0  0  -0.947990
 187 Mof_Oc 0.321250 0.288060 0.910970  0  0  0  0  0  0  0  0  -0.899060
 188 Mof_Mg 0.306280 0.317150 0.781010  0  0  0  0  0  0  0  0  1.638160
 189 S 0.646150 0.811210 0.392490  0  0  0  0  0  0  0  0  -0.057910
 190 S 0.020520 0.522130 0.940850  0  0  0  0  0  0  0  0  -0.057910
 191 C 0.342980 0.217490 0.693940  0  0  0  0  0  0  0  0  -0.129820
 192 C_a 0.344400 0.241540 0.568600  0  0  0  0  0  0  0  0  0.091080
 193 Mof_Cb 0.338770 0.266900 0.634150  0  0  0  0  0  0  0  0  -0.515630
 194 Mof_Cc 0.329600 0.266760 0.831510  0  0  0  0  0  0  0  0  0.558950
 195 Mof_Cd 0.327890 0.241920 0.955080  0  0  0  0  0  0  0  0  -0.336160
 196 C_b 0.335020 0.218250 0.890070  0  0  0  0  0  0  0  0  0.080740
 197 Mof_Ca 0.343170 0.292960 0.496140  0  0  0  0  0  0  0  0  0.947170
 198 C 0.323690 0.115840 0.639390  0  0  0  0  0  0  0  0  -0.129820
 199 C_a 0.322270 0.091790 0.764730  0  0  0  0  0  0  0  0  0.091080
 200 Mof_Cb 0.327900 0.066430 0.699180  0  0  0  0  0  0  0  0  -0.515630
 201 Mof_Cc 0.337060 0.066580 0.501820  0  0  0  0  0  0  0  0  0.558950
 202 Mof_Cd 0.338780 0.091420 0.378250  0  0  0  0  0  0  0  0  -0.336160
 203 C_b 0.331650 0.115080 0.443260  0  0  0  0  0  0  0  0  0.080740
 204 Mof_Ca 0.323500 0.040370 0.837200  0  0  0  0  0  0  0  0  0.947170
 205 H 0.350530 0.241530 0.416970  0  0  0  0  0  0  0  0  0.139970
 206 Mof_H 0.321370 0.242500 0.105290  0  0  0  0  0  0  0  0  0.165920
 207 H_a 0.334290 0.199930 0.989940  0  0  0  0  0  0  0  0  0.064100
 208 H 0.316140 0.091800 0.916360  0  0  0  0  0  0  0  0  0.139970
 209 Mof_H 0.345300 0.090830 0.228040  0  0  0  0  0  0  0  0  0.165920
 210 H_a 0.332380 0.133410 0.343390  0  0  0  0  0  0  0  0  0.064100
 211 Mof_Ob 0.293110 0.941270 0.676560  0  0  0  0  0  0  0  0  -0.799530
 212 Mof_Oa 0.314770 0.979820 0.446420  0  0  0  0  0  0  0  0  -0.947990
 213 Mof_Oc 0.288060 0.966820 0.089030  0  0  0  0  0  0  0  0  -0.899060
 214 Mof_Mg 0.317150 0.010870 0.218990  0  0  0  0  0  0  0  0  1.638160
 215 Mof_Ob 0.373560 0.392070 0.656770  0  0  0  0  0  0  0  0  -0.799530
 216 Mof_Oa 0.351890 0.353520 0.886910  0  0  0  0  0  0  0  0  -0.947990
 217 Mof_Oc 0.378600 0.366520 0.244300  0  0  0  0  0  0  0  0  -0.899060
 218 Mof_Mg 0.349510 0.322460 0.114340  0  0  0  0  0  0  0  0  1.638160
 219 S 0.188790 0.834940 0.392490  0  0  0  0  0  0  0  0  -0.057910
 220 S 0.477870 0.498390 0.940850  0  0  0  0  0  0  0  0  -0.057910
 221 C 0.449170 0.458820 0.027280  0  0  0  0  0  0  0  0  -0.129820
 222 C_a 0.425120 0.436190 0.901940  0  0  0  0  0  0  0  0  0.091080
 223 Mof_Cb 0.399760 0.405200 0.967490  0  0  0  0  0  0  0  0  -0.515630
 224 Mof_Cc 0.399910 0.396180 0.164840  0  0  0  0  0  0  0  0  0.558950
 225 Mof_Cd 0.424750 0.419300 0.288410  0  0  0  0  0  0  0  0  -0.336160
 226 C_b 0.448420 0.450100 0.223400  0  0  0  0  0  0  0  0  0.080740
 227 Mof_Ca 0.373710 0.383550 0.829470  0  0  0  0  0  0  0  0  0.947170
 228 C 0.217490 0.874510 0.306060  0  0  0  0  0  0  0  0  -0.129820
 229 C_a 0.241540 0.897150 0.431400  0  0  0  0  0  0  0  0  0.091080
 230 Mof_Cb 0.266900 0.928130 0.365850  0  0  0  0  0  0  0  0  -0.515630
 231 Mof_Cc 0.266760 0.937150 0.168490  0  0  0  0  0  0  0  0  0.558950
 232 Mof_Cd 0.241920 0.914030 0.044920  0  0  0  0  0  0  0  0  -0.336160
 233 C_b 0.218250 0.883230 0.109930  0  0  0  0  0  0  0  0  0.080740
 234 Mof_Ca 0.292960 0.949790 0.503860  0  0  0  0  0  0  0  0  0.947170
 235 H 0.425130 0.442330 0.750300  0  0  0  0  0  0  0  0  0.139970
 236 Mof_H 0.424160 0.412200 0.438620  0  0  0  0  0  0  0  0  0.165920
 237 H_a 0.466740 0.467700 0.323280  0  0  0  0  0  0  0  0  0.064100
 238 H 0.241530 0.891010 0.583030  0  0  0  0  0  0  0  0  0.139970
 239 Mof_H 0.242500 0.921130 0.894710  0  0  0  0  0  0  0  0  0.165920
 240 H_a 0.199930 0.865640 0.010060  0  0  0  0  0  0  0  0  0.064100
 241 Mof_Ob 0.392060 0.018510 0.343230  0  0  0  0  0  0  0  0  -0.799530
 242 Mof_Oa 0.353520 0.001620 0.113090  0  0  0  0  0  0  0  0  -0.947990
 243 Mof_Oc 0.366510 0.987910 0.755700  0  0  0  0  0  0  0  0  -0.899060
 244 Mof_Mg 0.322460 0.972950 0.885660  0  0  0  0  0  0  0  0  1.638160
 245 Mof_Ob 0.274600 0.314830 0.990100  0  0  0  0  0  0  0  0  -0.799530
 246 Mof_Oa 0.313150 0.331710 0.220250  0  0  0  0  0  0  0  0  -0.947990
 247 Mof_Oc 0.300150 0.345420 0.577630  0  0  0  0  0  0  0  0  -0.899060
 248 Mof_Mg 0.344210 0.360380 0.447670  0  0  0  0  0  0  0  0  1.638160
 249 S 0.165060 0.353850 0.392490  0  0  0  0  0  0  0  0  -0.057910
 250 S 0.501610 0.979480 0.940850  0  0  0  0  0  0  0  0  -0.057910
 251 C 0.207850 0.323690 0.360610  0  0  0  0  0  0  0  0  -0.129820
 252 C_a 0.230480 0.322270 0.235270  0  0  0  0  0  0  0  0  0.091080
 253 Mof_Cb 0.261470 0.327900 0.300820  0  0  0  0  0  0  0  0  -0.515630
 254 Mof_Cc 0.270490 0.337060 0.498180  0  0  0  0  0  0  0  0  0.558950
 255 Mof_Cd 0.247360 0.338780 0.621750  0  0  0  0  0  0  0  0  -0.336160
 256 C_b 0.216560 0.331650 0.556740  0  0  0  0  0  0  0  0  0.080740
 257 Mof_Ca 0.283120 0.323500 0.162800  0  0  0  0  0  0  0  0  0.947170
 258 C 0.458820 0.009650 0.972720  0  0  0  0  0  0  0  0  -0.129820
 259 C_a 0.436190 0.011060 0.098060  0  0  0  0  0  0  0  0  0.091080
 260 Mof_Cb 0.405200 0.005430 0.032510  0  0  0  0  0  0  0  0  -0.515630
 261 Mof_Cc 0.396180 0.996270 0.835160  0  0  0  0  0  0  0  0  0.558950
 262 Mof_Cd 0.419300 0.994550 0.711590  0  0  0  0  0  0  0  0  -0.336160
 263 C_b 0.450100 0.001690 0.776600  0  0  0  0  0  0  0  0  0.080740
 264 Mof_Ca 0.383550 0.009840 0.170530  0  0  0  0  0  0  0  0  0.947170
 265 H 0.224340 0.316140 0.083640  0  0  0  0  0  0  0  0  0.139970
 266 Mof_H 0.254470 0.345300 0.771960  0  0  0  0  0  0  0  0  0.165920
 267 H_a 0.198970 0.332380 0.656610  0  0  0  0  0  0  0  0  0.064100
 268 H 0.442330 0.017190 0.249700  0  0  0  0  0  0  0  0  0.139970
 269 Mof_H 0.412200 0.988040 0.561380  0  0  0  0  0  0  0  0  0.165920
 270 H_a 0.467700 0.000950 0.676720  0  0  0  0  0  0  0  0  0.064100
