# Supplementary material for: In silico design and screening of hypothetical MOF-74 analogs and their experimental synthesis
Source: Chem Sci. 2016 Jun 21;7(9):6263–72. doi: 10.1039/c6sc01477a (PMC6024208; doi:10.1039/c6sc01477a)
Supplement: Supplementary file 1 [file SC-007-C6SC01477A-s001.zip › analogs/32_all_conf_43_1_full_symm.cif]

data_image0
_cell_length_a       58.848
_cell_length_b       58.848
_cell_length_c       6.93165
_cell_angle_alpha    90
_cell_angle_beta     90
_cell_angle_gamma    120

_symmetry_space_group_name_H-M    "P 1"
_symmetry_int_tables_number       1

loop_
  _symmetry_equiv_pos_as_xyz
  'x, y, z'

loop_
  _atom_site_label
  _atom_site_occupancy
  _atom_site_fract_x
  _atom_site_fract_y
  _atom_site_fract_z
  _atom_site_thermal_displace_type
  _atom_site_B_iso_or_equiv
  _atom_site_type_symbol
  O1       1.0000 0.95265  0.64242  0.62910  Biso   1.000  O
  O2       1.0000 0.98312  0.66124  0.85888  Biso   1.000  O
  O3       1.0000 0.96810  0.66803  0.21474  Biso   1.000  O
  Mg1      1.0000 0.00435  0.68706  0.08371  Biso   1.000  Mg
  O4       1.0000 0.02526  0.31143  0.32191  Biso   1.000  O
  O5       1.0000 0.01161  0.32780  0.55808  Biso   1.000  O
  O6       1.0000 0.03334  0.33621  0.90580  Biso   1.000  O
  Mg2      1.0000 0.01489  0.35389  0.77765  Biso   1.000  Mg
  O7       1.0000 0.20670  0.29164  0.24861  Biso   1.000  O
  C1       1.0000 0.19548  0.29895  0.36306  Biso   1.000  C
  N1       1.0000 0.87116  0.64093  0.88021  Biso   1.000  N
  C2       1.0000 0.89533  0.64562  0.95999  Biso   1.000  C
  C3       1.0000 0.91523  0.64599  0.84866  Biso   1.000  C
  C4       1.0000 0.93981  0.65282  0.92913  Biso   1.000  C
  C5       1.0000 0.94475  0.65977  0.12853  Biso   1.000  C
  C6       1.0000 0.92370  0.65762  0.24036  Biso   1.000  C
  C7       1.0000 0.89955  0.65071  0.15925  Biso   1.000  C
  C8       1.0000 0.95922  0.65194  0.79830  Biso   1.000  C
  C9       1.0000 0.17117  0.29926  0.30140  Biso   1.000  C
  C10      1.0000 0.15476  0.27991  0.16851  Biso   1.000  C
  C11      1.0000 0.13301  0.28002  0.09162  Biso   1.000  C
  C12      1.0000 0.12779  0.30023  0.13822  Biso   1.000  C
  C13      1.0000 0.14408  0.31960  0.27059  Biso   1.000  C
  C14      1.0000 0.16540  0.31887  0.35405  Biso   1.000  C
  C15      1.0000 0.10454  0.29920  0.04024  Biso   1.000  C
  O8       1.0000 0.08453  0.27823  0.00584  Biso   1.000  O
  N2       1.0000 0.10697  0.32296  0.98589  Biso   1.000  N
  C16      1.0000 0.08742  0.32310  0.86198  Biso   1.000  C
  C17      1.0000 0.06982  0.32995  0.93749  Biso   1.000  C
  C18      1.0000 0.04982  0.32953  0.82238  Biso   1.000  C
  C19      1.0000 0.04799  0.32177  0.62470  Biso   1.000  C
  C20      1.0000 0.06618  0.31489  0.55247  Biso   1.000  C
  C21      1.0000 0.08573  0.31546  0.66782  Biso   1.000  C
  C22      1.0000 0.02737  0.32007  0.49363  Biso   1.000  C
  H1       1.0000 0.85917  0.64374  0.97033  Biso   1.000  H
  H2       1.0000 0.91195  0.64068  0.69757  Biso   1.000  H
  H3       1.0000 0.92700  0.66164  0.39404  Biso   1.000  H
  H4       1.0000 0.88383  0.64896  0.25240  Biso   1.000  H
  H5       1.0000 0.15964  0.26503  0.12672  Biso   1.000  H
  H6       1.0000 0.11981  0.26476  0.99256  Biso   1.000  H
  H7       1.0000 0.14005  0.33514  0.31085  Biso   1.000  H
  H8       1.0000 0.84472  0.66755  0.78818  Biso   1.000  H
  H9       1.0000 0.12469  0.33956  0.99722  Biso   1.000  H
  H10      1.0000 0.07077  0.33529  0.08862  Biso   1.000  H
  H11      1.0000 0.06420  0.30866  0.40259  Biso   1.000  H
  H12      1.0000 0.09928  0.30960  0.61150  Biso   1.000  H
  O9       1.0000 0.02311  0.71402  0.29577  Biso   1.000  O
  O10      1.0000 0.01145  0.68355  0.52555  Biso   1.000  O
  O11      1.0000 0.03327  0.69857  0.88140  Biso   1.000  O
  Mg3      1.0000 0.01604  0.66232  0.75037  Biso   1.000  Mg
  O12      1.0000 0.95284  0.30807  0.65525  Biso   1.000  O
  O13      1.0000 0.98285  0.32172  0.89141  Biso   1.000  O
  O14      1.0000 0.96954  0.29999  0.23913  Biso   1.000  O
  Mg4      1.0000 0.00567  0.31844  0.11098  Biso   1.000  Mg
  O15      1.0000 0.08493  0.79330  0.24861  Biso   1.000  O
  C23      1.0000 0.10347  0.80452  0.36306  Biso   1.000  C
  N3       1.0000 0.10310  0.79551  0.54687  Biso   1.000  N
  C24      1.0000 0.08362  0.77134  0.62666  Biso   1.000  C
  C25      1.0000 0.06409  0.75143  0.51533  Biso   1.000  C
  C26      1.0000 0.04635  0.72686  0.59579  Biso   1.000  C
  C27      1.0000 0.04836  0.72192  0.79520  Biso   1.000  C
  C28      1.0000 0.06726  0.74297  0.90702  Biso   1.000  C
  C29      1.0000 0.08449  0.76711  0.82592  Biso   1.000  C
  C30      1.0000 0.02605  0.70745  0.46496  Biso   1.000  C
  C31      1.0000 0.12809  0.82883  0.30140  Biso   1.000  C
  C32      1.0000 0.12515  0.84524  0.16851  Biso   1.000  C
  C33      1.0000 0.14701  0.86699  0.09162  Biso   1.000  C
  C34      1.0000 0.17244  0.87221  0.13822  Biso   1.000  C
  C35      1.0000 0.17552  0.85592  0.27059  Biso   1.000  C
  C36      1.0000 0.15347  0.83460  0.35405  Biso   1.000  C
  C37      1.0000 0.19466  0.89546  0.04024  Biso   1.000  C
  O16      1.0000 0.19370  0.91547  0.00584  Biso   1.000  O
  N4       1.0000 0.88265  0.22636  0.31922  Biso   1.000  N
  C38      1.0000 0.90234  0.24591  0.19531  Biso   1.000  C
  C39      1.0000 0.92679  0.26351  0.27082  Biso   1.000  C
  C40      1.0000 0.94638  0.28351  0.15571  Biso   1.000  C
  C41      1.0000 0.94045  0.28535  0.95803  Biso   1.000  C
  C42      1.0000 0.91537  0.26715  0.88581  Biso   1.000  C
  C43      1.0000 0.89640  0.24761  0.00115  Biso   1.000  C
  C44      1.0000 0.95937  0.30597  0.82696  Biso   1.000  C
  H13      1.0000 0.11791  0.80750  0.63700  Biso   1.000  H
  H14      1.0000 0.06206  0.75471  0.36423  Biso   1.000  H
  H15      1.0000 0.06797  0.73967  0.06071  Biso   1.000  H
  H16      1.0000 0.09846  0.78284  0.91906  Biso   1.000  H
  H17      1.0000 0.10539  0.84036  0.12672  Biso   1.000  H
  H18      1.0000 0.14496  0.88019  0.99256  Biso   1.000  H
  H19      1.0000 0.86175  0.19328  0.64418  Biso   1.000  H
  H20      1.0000 0.15616  0.82194  0.45484  Biso   1.000  H
  H21      1.0000 0.88154  0.20865  0.33055  Biso   1.000  H
  H22      1.0000 0.93119  0.26257  0.42196  Biso   1.000  H
  H23      1.0000 0.91113  0.26914  0.73592  Biso   1.000  H
  H24      1.0000 0.87699  0.23406  0.94484  Biso   1.000  H
  O17      1.0000 0.02424  0.64356  0.96243  Biso   1.000  O
  O18      1.0000 0.00543  0.65522  0.19221  Biso   1.000  O
  O19      1.0000 0.99863  0.63340  0.54807  Biso   1.000  O
  Mg5      1.0000 0.97961  0.65063  0.41704  Biso   1.000  Mg
  O20      1.0000 0.02190  0.38050  0.98858  Biso   1.000  O
  O21      1.0000 0.00553  0.35048  0.22475  Biso   1.000  O
  O22      1.0000 0.99712  0.36380  0.57246  Biso   1.000  O
  Mg6      1.0000 0.97944  0.32766  0.44432  Biso   1.000  Mg
  O23      1.0000 0.70836  0.91507  0.24861  Biso   1.000  O
  C45      1.0000 0.70105  0.89653  0.36306  Biso   1.000  C
  N5       1.0000 0.02574  0.56356  0.21354  Biso   1.000  N
  C46      1.0000 0.02105  0.58304  0.29333  Biso   1.000  C
  C47      1.0000 0.02068  0.60258  0.18200  Biso   1.000  C
  C48      1.0000 0.01385  0.62032  0.26246  Biso   1.000  C
  C49      1.0000 0.00689  0.61831  0.46186  Biso   1.000  C
  C50      1.0000 0.00904  0.59940  0.57369  Biso   1.000  C
  C51      1.0000 0.01595  0.58217  0.49258  Biso   1.000  C
  C52      1.0000 0.01473  0.64061  0.13163  Biso   1.000  C
  C53      1.0000 0.70074  0.87191  0.30140  Biso   1.000  C
  C54      1.0000 0.72009  0.87485  0.16851  Biso   1.000  C
  C55      1.0000 0.71998  0.85299  0.09162  Biso   1.000  C
  C56      1.0000 0.69977  0.82756  0.13822  Biso   1.000  C
  C57      1.0000 0.68040  0.82448  0.27059  Biso   1.000  C
  C58      1.0000 0.68113  0.84653  0.35405  Biso   1.000  C
  C59      1.0000 0.70080  0.80534  0.04024  Biso   1.000  C
  O24      1.0000 0.72177  0.80630  0.00584  Biso   1.000  O
  N6       1.0000 0.01038  0.45068  0.65256  Biso   1.000  N
  C60      1.0000 0.01024  0.43099  0.52864  Biso   1.000  C
  C61      1.0000 0.00339  0.40654  0.60416  Biso   1.000  C
  C62      1.0000 0.00380  0.38695  0.48904  Biso   1.000  C
  C63      1.0000 0.01156  0.39288  0.29137  Biso   1.000  C
  C64      1.0000 0.01845  0.41796  0.21914  Biso   1.000  C
  C65      1.0000 0.01788  0.43694  0.33448  Biso   1.000  C
  C66      1.0000 0.01326  0.37396  0.16030  Biso   1.000  C
  H25      1.0000 0.02292  0.54876  0.30367  Biso   1.000  H
  H26      1.0000 0.02599  0.60461  0.03090  Biso   1.000  H
  H27      1.0000 0.00503  0.59869  0.72738  Biso   1.000  H
  H28      1.0000 0.01771  0.56820  0.58573  Biso   1.000  H
  H29      1.0000 0.73497  0.89461  0.12672  Biso   1.000  H
  H30      1.0000 0.73524  0.85504  0.99256  Biso   1.000  H
  H31      1.0000 0.99820  0.47158  0.97751  Biso   1.000  H
  H32      1.0000 0.99911  0.51050  0.12151  Biso   1.000  H
  H33      1.0000 0.99378  0.45180  0.66388  Biso   1.000  H
  H34      1.0000 0.99804  0.40214  0.75529  Biso   1.000  H
  H35      1.0000 0.02468  0.42221  0.06926  Biso   1.000  H
  H36      1.0000 0.02373  0.45634  0.27817  Biso   1.000  H
  O25      1.0000 0.61932  0.97576  0.96243  Biso   1.000  O
  O26      1.0000 0.64979  0.99457  0.19221  Biso   1.000  O
  O27      1.0000 0.63476  0.00137  0.54807  Biso   1.000  O
  Mg7      1.0000 0.67102  0.02039  0.41704  Biso   1.000  Mg
  O28      1.0000 0.69193  0.64477  0.65525  Biso   1.000  O
  O29      1.0000 0.67828  0.66113  0.89141  Biso   1.000  O
  O30      1.0000 0.70001  0.66954  0.23913  Biso   1.000  O
  Mg8      1.0000 0.68156  0.68723  0.11098  Biso   1.000  Mg
  O31      1.0000 0.87337  0.62497  0.58194  Biso   1.000  O
  C67      1.0000 0.86215  0.63228  0.69639  Biso   1.000  C
  N7       1.0000 0.53782  0.97426  0.21354  Biso   1.000  N
  C68      1.0000 0.56200  0.97895  0.29333  Biso   1.000  C
  C69      1.0000 0.58190  0.97932  0.18200  Biso   1.000  C
  C70      1.0000 0.60647  0.98615  0.26246  Biso   1.000  C
  C71      1.0000 0.61142  0.99311  0.46186  Biso   1.000  C
  C72      1.0000 0.59036  0.99096  0.57369  Biso   1.000  C
  C73      1.0000 0.56622  0.98405  0.49258  Biso   1.000  C
  C74      1.0000 0.62589  0.98527  0.13163  Biso   1.000  C
  C75      1.0000 0.83784  0.63260  0.63474  Biso   1.000  C
  C76      1.0000 0.82143  0.61324  0.50184  Biso   1.000  C
  C77      1.0000 0.79968  0.61335  0.42496  Biso   1.000  C
  C78      1.0000 0.79446  0.63356  0.47155  Biso   1.000  C
  C79      1.0000 0.81075  0.65293  0.60393  Biso   1.000  C
  C80      1.0000 0.83207  0.65220  0.68739  Biso   1.000  C
  C81      1.0000 0.77120  0.63253  0.37357  Biso   1.000  C
  O32      1.0000 0.75120  0.61157  0.33918  Biso   1.000  O
  N8       1.0000 0.77364  0.65629  0.31922  Biso   1.000  N
  C82      1.0000 0.75409  0.65643  0.19531  Biso   1.000  C
  C83      1.0000 0.73649  0.66328  0.27082  Biso   1.000  C
  C84      1.0000 0.71649  0.66287  0.15571  Biso   1.000  C
  C85      1.0000 0.71465  0.65511  0.95803  Biso   1.000  C
  C86      1.0000 0.73285  0.64822  0.88581  Biso   1.000  C
  C87      1.0000 0.75239  0.64879  0.00115  Biso   1.000  C
  C88      1.0000 0.69403  0.65340  0.82696  Biso   1.000  C
  H37      1.0000 0.52583  0.97708  0.30367  Biso   1.000  H
  H38      1.0000 0.57862  0.97401  0.03090  Biso   1.000  H
  H39      1.0000 0.59366  0.99497  0.72738  Biso   1.000  H
  H40      1.0000 0.55050  0.98229  0.58573  Biso   1.000  H
  H41      1.0000 0.82631  0.59837  0.46005  Biso   1.000  H
  H42      1.0000 0.78647  0.59809  0.32589  Biso   1.000  H
  H43      1.0000 0.80672  0.66847  0.64418  Biso   1.000  H
  H44      1.0000 0.51139  0.00089  0.12151  Biso   1.000  H
  H45      1.0000 0.79135  0.67289  0.33055  Biso   1.000  H
  H46      1.0000 0.73743  0.66863  0.42196  Biso   1.000  H
  H47      1.0000 0.73086  0.64199  0.73592  Biso   1.000  H
  H48      1.0000 0.76594  0.64293  0.94484  Biso   1.000  H
  O33      1.0000 0.68978  0.04735  0.62910  Biso   1.000  O
  O34      1.0000 0.67812  0.01688  0.85888  Biso   1.000  O
  O35      1.0000 0.69994  0.03190  0.21474  Biso   1.000  O
  Mg9      1.0000 0.68271  0.99565  0.08371  Biso   1.000  Mg
  O36      1.0000 0.61950  0.64140  0.98858  Biso   1.000  O
  O37      1.0000 0.64952  0.65505  0.22475  Biso   1.000  O
  O38      1.0000 0.63620  0.63333  0.57246  Biso   1.000  O
  Mg10     1.0000 0.67234  0.65178  0.44432  Biso   1.000  Mg
  O39      1.0000 0.75160  0.12663  0.58194  Biso   1.000  O
  C89      1.0000 0.77014  0.13785  0.69639  Biso   1.000  C
  N9       1.0000 0.76977  0.12884  0.88021  Biso   1.000  N
  C90      1.0000 0.75029  0.10467  0.95999  Biso   1.000  C
  C91      1.0000 0.73075  0.08477  0.84866  Biso   1.000  C
  C92      1.0000 0.71301  0.06019  0.92913  Biso   1.000  C
  C93      1.0000 0.71502  0.05525  0.12853  Biso   1.000  C
  C94      1.0000 0.73393  0.07630  0.24036  Biso   1.000  C
  C95      1.0000 0.75116  0.10045  0.15925  Biso   1.000  C
  C96      1.0000 0.69272  0.04078  0.79830  Biso   1.000  C
  C97      1.0000 0.79476  0.16216  0.63474  Biso   1.000  C
  C98      1.0000 0.79181  0.17857  0.50184  Biso   1.000  C
  C99      1.0000 0.81367  0.20032  0.42496  Biso   1.000  C
  C100     1.0000 0.83911  0.20554  0.47155  Biso   1.000  C
  C101     1.0000 0.84219  0.18925  0.60393  Biso   1.000  C
  C102     1.0000 0.82013  0.16793  0.68739  Biso   1.000  C
  C103     1.0000 0.86133  0.22880  0.37357  Biso   1.000  C
  O40      1.0000 0.86037  0.24880  0.33918  Biso   1.000  O
  N10      1.0000 0.54932  0.55970  0.65256  Biso   1.000  N
  C104     1.0000 0.56901  0.57924  0.52864  Biso   1.000  C
  C105     1.0000 0.59346  0.59685  0.60416  Biso   1.000  C
  C106     1.0000 0.61305  0.61685  0.48904  Biso   1.000  C
  C107     1.0000 0.60712  0.61868  0.29137  Biso   1.000  C
  C108     1.0000 0.58204  0.60048  0.21914  Biso   1.000  C
  C109     1.0000 0.56306  0.58094  0.33448  Biso   1.000  C
  C110     1.0000 0.62604  0.63930  0.16030  Biso   1.000  C
  H49      1.0000 0.78458  0.14083  0.97033  Biso   1.000  H
  H50      1.0000 0.72873  0.08805  0.69757  Biso   1.000  H
  H51      1.0000 0.73464  0.07300  0.39404  Biso   1.000  H
  H52      1.0000 0.76513  0.11617  0.25240  Biso   1.000  H
  H53      1.0000 0.77206  0.17369  0.46005  Biso   1.000  H
  H54      1.0000 0.81162  0.21353  0.32589  Biso   1.000  H
  H55      1.0000 0.52842  0.52662  0.97751  Biso   1.000  H
  H56      1.0000 0.82283  0.15528  0.78818  Biso   1.000  H
  H57      1.0000 0.54820  0.54198  0.66388  Biso   1.000  H
  H58      1.0000 0.59786  0.59590  0.75529  Biso   1.000  H
  H59      1.0000 0.57779  0.60247  0.06926  Biso   1.000  H
  H60      1.0000 0.54366  0.56739  0.27817  Biso   1.000  H
  O41      1.0000 0.69091  0.97689  0.29577  Biso   1.000  O
  O42      1.0000 0.67210  0.98855  0.52555  Biso   1.000  O
  O43      1.0000 0.66530  0.96673  0.88140  Biso   1.000  O
  Mg11     1.0000 0.64628  0.98396  0.75037  Biso   1.000  Mg
  O44      1.0000 0.68857  0.71383  0.32191  Biso   1.000  O
  O45      1.0000 0.67220  0.68381  0.55808  Biso   1.000  O
  O46      1.0000 0.66379  0.69713  0.90580  Biso   1.000  O
  Mg12     1.0000 0.64611  0.66099  0.77765  Biso   1.000  Mg
  O47      1.0000 0.37503  0.24840  0.58194  Biso   1.000  O
  C111     1.0000 0.36772  0.22986  0.69639  Biso   1.000  C
  N11      1.0000 0.69241  0.89690  0.54687  Biso   1.000  N
  C112     1.0000 0.68771  0.91638  0.62666  Biso   1.000  C
  C113     1.0000 0.68735  0.93591  0.51533  Biso   1.000  C
  C114     1.0000 0.68051  0.95365  0.59579  Biso   1.000  C
  C115     1.0000 0.67356  0.95164  0.79520  Biso   1.000  C
  C116     1.0000 0.67571  0.93274  0.90702  Biso   1.000  C
  C117     1.0000 0.68262  0.91551  0.82592  Biso   1.000  C
  C118     1.0000 0.68139  0.97395  0.46496  Biso   1.000  C
  C119     1.0000 0.36740  0.20524  0.63474  Biso   1.000  C
  C120     1.0000 0.38676  0.20819  0.50184  Biso   1.000  C
  C121     1.0000 0.38665  0.18633  0.42496  Biso   1.000  C
  C122     1.0000 0.36644  0.16089  0.47155  Biso   1.000  C
  C123     1.0000 0.34707  0.15781  0.60393  Biso   1.000  C
  C124     1.0000 0.34780  0.17987  0.68739  Biso   1.000  C
  C125     1.0000 0.36747  0.13867  0.37357  Biso   1.000  C
  O48      1.0000 0.38843  0.13963  0.33918  Biso   1.000  O
  N12      1.0000 0.67704  0.78401  0.98589  Biso   1.000  N
  C126     1.0000 0.67690  0.76433  0.86198  Biso   1.000  C
  C127     1.0000 0.67005  0.73987  0.93749  Biso   1.000  C
  C128     1.0000 0.67047  0.72029  0.82238  Biso   1.000  C
  C129     1.0000 0.67823  0.72621  0.62470  Biso   1.000  C
  C130     1.0000 0.68511  0.75130  0.55247  Biso   1.000  C
  C131     1.0000 0.68454  0.77027  0.66782  Biso   1.000  C
  C132     1.0000 0.67993  0.70730  0.49363  Biso   1.000  C
  H61      1.0000 0.68959  0.88209  0.63700  Biso   1.000  H
  H62      1.0000 0.69265  0.93794  0.36423  Biso   1.000  H
  H63      1.0000 0.67170  0.93203  0.06071  Biso   1.000  H
  H64      1.0000 0.68437  0.90154  0.91906  Biso   1.000  H
  H65      1.0000 0.40163  0.22794  0.46005  Biso   1.000  H
  H66      1.0000 0.40191  0.18838  0.32589  Biso   1.000  H
  H67      1.0000 0.66486  0.80491  0.31085  Biso   1.000  H
  H68      1.0000 0.66578  0.84384  0.45484  Biso   1.000  H
  H69      1.0000 0.66044  0.78513  0.99722  Biso   1.000  H
  H70      1.0000 0.66471  0.73547  0.08862  Biso   1.000  H
  H71      1.0000 0.69134  0.75554  0.40259  Biso   1.000  H
  H72      1.0000 0.69040  0.78968  0.61150  Biso   1.000  H
  O49      1.0000 0.28598  0.30909  0.29577  Biso   1.000  O
  O50      1.0000 0.31645  0.32790  0.52555  Biso   1.000  O
  O51      1.0000 0.30143  0.33470  0.88140  Biso   1.000  O
  Mg13     1.0000 0.33768  0.35372  0.75037  Biso   1.000  Mg
  O52      1.0000 0.35860  0.97810  0.98858  Biso   1.000  O
  O53      1.0000 0.34495  0.99447  0.22475  Biso   1.000  O
  O54      1.0000 0.36667  0.00288  0.57246  Biso   1.000  O
  Mg14     1.0000 0.34822  0.02056  0.44432  Biso   1.000  Mg
  O55      1.0000 0.54004  0.95830  0.91527  Biso   1.000  O
  C133     1.0000 0.52881  0.96562  0.02972  Biso   1.000  C
  N13      1.0000 0.20449  0.30759  0.54687  Biso   1.000  N
  C134     1.0000 0.22866  0.31229  0.62666  Biso   1.000  C
  C135     1.0000 0.24857  0.31265  0.51533  Biso   1.000  C
  C136     1.0000 0.27314  0.31949  0.59579  Biso   1.000  C
  C137     1.0000 0.27808  0.32644  0.79520  Biso   1.000  C
  C138     1.0000 0.25703  0.32429  0.90702  Biso   1.000  C
  C139     1.0000 0.23289  0.31738  0.82592  Biso   1.000  C
  C140     1.0000 0.29255  0.31861  0.46496  Biso   1.000  C
  C141     1.0000 0.50450  0.96593  0.96807  Biso   1.000  C
  C142     1.0000 0.48809  0.94657  0.83518  Biso   1.000  C
  C143     1.0000 0.46635  0.94669  0.75829  Biso   1.000  C
  C144     1.0000 0.46113  0.96690  0.80488  Biso   1.000  C
  C145     1.0000 0.47741  0.98627  0.93726  Biso   1.000  C
  C146     1.0000 0.49874  0.98554  0.02072  Biso   1.000  C
  C147     1.0000 0.43787  0.96587  0.70690  Biso   1.000  C
  O56      1.0000 0.41786  0.94490  0.67251  Biso   1.000  O
  N14      1.0000 0.44030  0.98962  0.65256  Biso   1.000  N
  C148     1.0000 0.42076  0.98976  0.52864  Biso   1.000  C
  C149     1.0000 0.40315  0.99661  0.60416  Biso   1.000  C
  C150     1.0000 0.38315  0.99620  0.48904  Biso   1.000  C
  C151     1.0000 0.38132  0.98844  0.29137  Biso   1.000  C
  C152     1.0000 0.39952  0.98155  0.21914  Biso   1.000  C
  C153     1.0000 0.41906  0.98212  0.33448  Biso   1.000  C
  C154     1.0000 0.36070  0.98674  0.16030  Biso   1.000  C
  H73      1.0000 0.19250  0.31041  0.63700  Biso   1.000  H
  H74      1.0000 0.24529  0.30735  0.36423  Biso   1.000  H
  H75      1.0000 0.26033  0.32830  0.06071  Biso   1.000  H
  H76      1.0000 0.21716  0.31563  0.91906  Biso   1.000  H
  H77      1.0000 0.49297  0.93170  0.79339  Biso   1.000  H
  H78      1.0000 0.45314  0.93143  0.65922  Biso   1.000  H
  H79      1.0000 0.47338  0.00180  0.97751  Biso   1.000  H
  H80      1.0000 0.17806  0.33422  0.45484  Biso   1.000  H
  H81      1.0000 0.45802  0.00622  0.66388  Biso   1.000  H
  H82      1.0000 0.40410  0.00196  0.75529  Biso   1.000  H
  H83      1.0000 0.39753  0.97532  0.06926  Biso   1.000  H
  H84      1.0000 0.43261  0.97627  0.27817  Biso   1.000  H
  O57      1.0000 0.35644  0.38068  0.96243  Biso   1.000  O
  O58      1.0000 0.34478  0.35021  0.19221  Biso   1.000  O
  O59      1.0000 0.36660  0.36524  0.54807  Biso   1.000  O
  Mg15     1.0000 0.34937  0.32898  0.41704  Biso   1.000  Mg
  O60      1.0000 0.28617  0.97474  0.32191  Biso   1.000  O
  O61      1.0000 0.31619  0.98839  0.55808  Biso   1.000  O
  O62      1.0000 0.30287  0.96666  0.90580  Biso   1.000  O
  Mg16     1.0000 0.33901  0.98511  0.77765  Biso   1.000  Mg
  O63      1.0000 0.41827  0.45996  0.91527  Biso   1.000  O
  C155     1.0000 0.43680  0.47119  0.02972  Biso   1.000  C
  N15      1.0000 0.43644  0.46218  0.21354  Biso   1.000  N
  C156     1.0000 0.41696  0.43800  0.29333  Biso   1.000  C
  C157     1.0000 0.39742  0.41810  0.18200  Biso   1.000  C
  C158     1.0000 0.37968  0.39353  0.26246  Biso   1.000  C
  C159     1.0000 0.38169  0.38858  0.46186  Biso   1.000  C
  C160     1.0000 0.40060  0.40964  0.57369  Biso   1.000  C
  C161     1.0000 0.41783  0.43378  0.49258  Biso   1.000  C
  C162     1.0000 0.35939  0.37411  0.13163  Biso   1.000  C
  C163     1.0000 0.46143  0.49550  0.96807  Biso   1.000  C
  C164     1.0000 0.45848  0.51191  0.83518  Biso   1.000  C
  C165     1.0000 0.48034  0.53365  0.75829  Biso   1.000  C
  C166     1.0000 0.50577  0.53887  0.80488  Biso   1.000  C
  C167     1.0000 0.50885  0.52259  0.93726  Biso   1.000  C
  C168     1.0000 0.48680  0.50126  0.02072  Biso   1.000  C
  C169     1.0000 0.52800  0.56213  0.70690  Biso   1.000  C
  O64      1.0000 0.52704  0.58214  0.67251  Biso   1.000  O
  N16      1.0000 0.21599  0.89303  0.98589  Biso   1.000  N
  C170     1.0000 0.23567  0.91258  0.86198  Biso   1.000  C
  C171     1.0000 0.26013  0.93018  0.93749  Biso   1.000  C
  C172     1.0000 0.27971  0.95018  0.82238  Biso   1.000  C
  C173     1.0000 0.27379  0.95201  0.62470  Biso   1.000  C
  C174     1.0000 0.24870  0.93382  0.55247  Biso   1.000  C
  C175     1.0000 0.22973  0.91427  0.66782  Biso   1.000  C
  C176     1.0000 0.29270  0.97263  0.49363  Biso   1.000  C
  H85      1.0000 0.45124  0.47417  0.30367  Biso   1.000  H
  H86      1.0000 0.39539  0.42138  0.03090  Biso   1.000  H
  H87      1.0000 0.40131  0.40634  0.72738  Biso   1.000  H
  H88      1.0000 0.43180  0.44950  0.58573  Biso   1.000  H
  H89      1.0000 0.43873  0.50703  0.79339  Biso   1.000  H
  H90      1.0000 0.47829  0.54686  0.65922  Biso   1.000  H
  H91      1.0000 0.19509  0.85995  0.31085  Biso   1.000  H
  H92      1.0000 0.48950  0.48861  0.12151  Biso   1.000  H
  H93      1.0000 0.21487  0.87531  0.99722  Biso   1.000  H
  H94      1.0000 0.26453  0.92923  0.08862  Biso   1.000  H
  H95      1.0000 0.24446  0.93580  0.40259  Biso   1.000  H
  H96      1.0000 0.21032  0.90072  0.61150  Biso   1.000  H
  O65      1.0000 0.35758  0.31022  0.62910  Biso   1.000  O
  O66      1.0000 0.33876  0.32188  0.85888  Biso   1.000  O
  O67      1.0000 0.33197  0.30006  0.21474  Biso   1.000  O
  Mg17     1.0000 0.31294  0.31729  0.08371  Biso   1.000  Mg
  O68      1.0000 0.35523  0.04716  0.65525  Biso   1.000  O
  O69      1.0000 0.33887  0.01715  0.89141  Biso   1.000  O
  O70      1.0000 0.33046  0.03046  0.23913  Biso   1.000  O
  Mg18     1.0000 0.31277  0.99433  0.11098  Biso   1.000  Mg
  O71      1.0000 0.04170  0.58173  0.91527  Biso   1.000  O
  C177     1.0000 0.03438  0.56320  0.02972  Biso   1.000  C
  N17      1.0000 0.35907  0.23023  0.88021  Biso   1.000  N
  C178     1.0000 0.35438  0.24971  0.95999  Biso   1.000  C
  C179     1.0000 0.35401  0.26925  0.84866  Biso   1.000  C
  C180     1.0000 0.34718  0.28699  0.92913  Biso   1.000  C
  C181     1.0000 0.34023  0.28498  0.12853  Biso   1.000  C
  C182     1.0000 0.34238  0.26607  0.24036  Biso   1.000  C
  C183     1.0000 0.34929  0.24884  0.15925  Biso   1.000  C
  C184     1.0000 0.34806  0.30728  0.79830  Biso   1.000  C
  C185     1.0000 0.03407  0.53857  0.96807  Biso   1.000  C
  C186     1.0000 0.05343  0.54152  0.83518  Biso   1.000  C
  C187     1.0000 0.05331  0.51966  0.75829  Biso   1.000  C
  C188     1.0000 0.03310  0.49423  0.80488  Biso   1.000  C
  C189     1.0000 0.01373  0.49115  0.93726  Biso   1.000  C
  C190     1.0000 0.01446  0.51320  0.02072  Biso   1.000  C
  C191     1.0000 0.03413  0.47200  0.70690  Biso   1.000  C
  O72      1.0000 0.05510  0.47296  0.67251  Biso   1.000  O
  N18      1.0000 0.34371  0.11735  0.31922  Biso   1.000  N
  C192     1.0000 0.34357  0.09766  0.19531  Biso   1.000  C
  C193     1.0000 0.33672  0.07321  0.27082  Biso   1.000  C
  C194     1.0000 0.33713  0.05362  0.15571  Biso   1.000  C
  C195     1.0000 0.34489  0.05955  0.95803  Biso   1.000  C
  C196     1.0000 0.35178  0.08463  0.88581  Biso   1.000  C
  C197     1.0000 0.35121  0.10360  0.00115  Biso   1.000  C
  C198     1.0000 0.34660  0.04063  0.82696  Biso   1.000  C
  H97      1.0000 0.35626  0.21542  0.97033  Biso   1.000  H
  H98      1.0000 0.35932  0.27127  0.69757  Biso   1.000  H
  H99      1.0000 0.33836  0.26536  0.39404  Biso   1.000  H
  H100     1.0000 0.35104  0.23487  0.25240  Biso   1.000  H
  H101     1.0000 0.06830  0.56127  0.79339  Biso   1.000  H
  H102     1.0000 0.06857  0.52171  0.65922  Biso   1.000  H
  H103     1.0000 0.33153  0.13825  0.64418  Biso   1.000  H
  H104     1.0000 0.33245  0.17717  0.78818  Biso   1.000  H
  H105     1.0000 0.32711  0.11846  0.33055  Biso   1.000  H
  H106     1.0000 0.33137  0.06881  0.42196  Biso   1.000  H
  H107     1.0000 0.35801  0.08887  0.73592  Biso   1.000  H
  H108     1.0000 0.35707  0.12301  0.94484  Biso   1.000  H
