# Supplementary material for: In silico design and screening of hypothetical MOF-74 analogs and their experimental synthesis
Source: Chem Sci. 2016 Jun 21;7(9):6263–72. doi: 10.1039/c6sc01477a (PMC6024208; doi:10.1039/c6sc01477a)
Supplement: Supplementary file 1 [file SC-007-C6SC01477A-s001.zip › analogs/226_all_conf_1_1_full_symm.cif]

data_image0
_cell_length_a       33.3272
_cell_length_b       33.3272
_cell_length_c       6.9647
_cell_angle_alpha    90
_cell_angle_beta     90
_cell_angle_gamma    120

_symmetry_space_group_name_H-M    "P 1"
_symmetry_int_tables_number       1

loop_
  _symmetry_equiv_pos_as_xyz
  'x, y, z'

loop_
  _atom_site_label
  _atom_site_occupancy
  _atom_site_fract_x
  _atom_site_fract_y
  _atom_site_fract_z
  _atom_site_thermal_displace_type
  _atom_site_B_iso_or_equiv
  _atom_site_type_symbol
  O1       1.0000 0.03335  0.74766  0.45286  Biso   1.000  O
  O2       1.0000 0.04764  0.63331  0.11953  Biso   1.000  O
  O3       1.0000 0.91900  0.61902  0.78620  Biso   1.000  O
  O4       1.0000 0.01466  0.69564  0.69034  Biso   1.000  O
  O5       1.0000 0.01431  0.65201  0.35701  Biso   1.000  O
  O6       1.0000 0.97103  0.65235  0.02368  Biso   1.000  O
  O7       1.0000 0.05739  0.72643  0.03426  Biso   1.000  O
  O8       1.0000 0.00237  0.60928  0.70093  Biso   1.000  O
  O9       1.0000 0.94024  0.66430  0.36759  Biso   1.000  O
  Mg1      1.0000 0.02974  0.66060  0.90146  Biso   1.000  Mg
  Mg2      1.0000 0.96420  0.63693  0.56812  Biso   1.000  Mg
  Mg3      1.0000 0.00607  0.70247  0.23479  Biso   1.000  Mg
  O10      1.0000 0.91901  0.28025  0.71299  Biso   1.000  O
  O11      1.0000 0.02791  0.41432  0.04633  Biso   1.000  O
  O12      1.0000 0.05308  0.30543  0.37966  Biso   1.000  O
  O13      1.0000 0.97356  0.30717  0.94043  Biso   1.000  O
  O14      1.0000 0.00028  0.35977  0.27377  Biso   1.000  O
  O15      1.0000 0.02616  0.33306  0.60710  Biso   1.000  O
  O16      1.0000 0.94991  0.26906  0.29917  Biso   1.000  O
  O17      1.0000 0.98581  0.38342  0.63250  Biso   1.000  O
  O18      1.0000 0.06427  0.34752  0.96584  Biso   1.000  O
  Mg4      1.0000 0.01375  0.30978  0.16851  Biso   1.000  Mg
  Mg5      1.0000 0.96270  0.31958  0.50184  Biso   1.000  Mg
  Mg6      1.0000 0.02355  0.37064  0.83517  Biso   1.000  Mg
  C1       1.0000 0.08793  0.76457  0.93599  Biso   1.000  C
  C2       1.0000 0.00998  0.57874  0.60265  Biso   1.000  C
  C3       1.0000 0.90209  0.65669  0.26932  Biso   1.000  C
  C4       1.0000 0.12904  0.79828  0.02210  Biso   1.000  C
  C5       1.0000 0.00257  0.53763  0.68877  Biso   1.000  C
  C6       1.0000 0.86839  0.66410  0.35544  Biso   1.000  C
  C7       1.0000 0.16393  0.83687  0.91890  Biso   1.000  C
  C8       1.0000 0.67295  0.83608  0.91890  Biso   1.000  C
  C9       1.0000 0.16313  0.32706  0.91890  Biso   1.000  C
  C10      1.0000 0.15504  0.84193  0.72053  Biso   1.000  C
  C11      1.0000 0.68690  0.84496  0.72053  Biso   1.000  C
  C12      1.0000 0.15807  0.31310  0.72053  Biso   1.000  C
  C13      1.0000 0.85599  0.21138  0.94344  Biso   1.000  C
  C14      1.0000 0.02206  0.47734  0.27678  Biso   1.000  C
  C15      1.0000 0.12195  0.31128  0.61011  Biso   1.000  C
  C16      1.0000 0.89913  0.24277  0.01772  Biso   1.000  C
  C17      1.0000 0.01031  0.43421  0.35105  Biso   1.000  C
  C18      1.0000 0.09057  0.32303  0.68438  Biso   1.000  C
  C19      1.0000 0.90883  0.23900  0.21856  Biso   1.000  C
  C20      1.0000 0.99684  0.42451  0.55190  Biso   1.000  C
  C21      1.0000 0.09434  0.33650  0.88523  Biso   1.000  C
  C22      1.0000 0.87430  0.20331  0.32910  Biso   1.000  C
  C23      1.0000 0.99568  0.45904  0.66244  Biso   1.000  C
  C24      1.0000 0.13003  0.33766  0.99577  Biso   1.000  C
  C25      1.0000 0.93176  0.27830  0.88370  Biso   1.000  C
  C26      1.0000 0.01321  0.40157  0.21704  Biso   1.000  C
  C27      1.0000 0.05503  0.32012  0.55037  Biso   1.000  C
  C28      1.0000 0.11290  0.80934  0.63643  Biso   1.000  C
  C29      1.0000 0.69644  0.88710  0.63643  Biso   1.000  C
  C30      1.0000 0.19066  0.30356  0.63643  Biso   1.000  C
  C31      1.0000 0.07985  0.77089  0.73558  Biso   1.000  C
  C32      1.0000 0.02437  0.58682  0.40225  Biso   1.000  C
  C33      1.0000 0.89578  0.64229  0.06891  Biso   1.000  C
  C34      1.0000 0.04032  0.73692  0.62028  Biso   1.000  C
  C35      1.0000 0.02993  0.62635  0.28695  Biso   1.000  C
  C36      1.0000 0.92975  0.63673  0.95362  Biso   1.000  C
  H1       1.0000 0.13477  0.79302  0.17165  Biso   1.000  H
  H2       1.0000 0.99158  0.53190  0.83832  Biso   1.000  H
  H3       1.0000 0.87365  0.67509  0.50499  Biso   1.000  H
  H4       1.0000 0.18234  0.88158  0.46027  Biso   1.000  H
  H5       1.0000 0.69924  0.81766  0.46027  Biso   1.000  H
  H6       1.0000 0.11842  0.30076  0.46027  Biso   1.000  H
  H7       1.0000 0.88245  0.20109  0.47869  Biso   1.000  H
  H8       1.0000 0.98530  0.45088  0.81203  Biso   1.000  H
  H9       1.0000 0.13224  0.34803  0.14536  Biso   1.000  H
  H10      1.0000 0.10622  0.81317  0.48651  Biso   1.000  H
  H11      1.0000 0.70695  0.89378  0.48651  Biso   1.000  H
  H12      1.0000 0.18683  0.29305  0.48651  Biso   1.000  H
  O19      1.0000 0.70002  0.08100  0.78620  Biso   1.000  O
  O20      1.0000 0.71431  0.96665  0.45286  Biso   1.000  O
  O21      1.0000 0.58567  0.95236  0.11953  Biso   1.000  O
  O22      1.0000 0.68133  0.02897  0.02368  Biso   1.000  O
  O23      1.0000 0.68098  0.98534  0.69034  Biso   1.000  O
  O24      1.0000 0.63769  0.98569  0.35701  Biso   1.000  O
  O25      1.0000 0.72406  0.05976  0.36759  Biso   1.000  O
  O26      1.0000 0.66904  0.94261  0.03426  Biso   1.000  O
  O27      1.0000 0.60691  0.99763  0.70093  Biso   1.000  O
  Mg7      1.0000 0.69640  0.99394  0.23479  Biso   1.000  Mg
  Mg8      1.0000 0.63086  0.97026  0.90145  Biso   1.000  Mg
  Mg9      1.0000 0.67273  0.03580  0.56812  Biso   1.000  Mg
  O28      1.0000 0.58568  0.61358  0.04633  Biso   1.000  O
  O29      1.0000 0.69457  0.74766  0.37966  Biso   1.000  O
  O30      1.0000 0.71975  0.63876  0.71299  Biso   1.000  O
  O31      1.0000 0.64023  0.64050  0.27377  Biso   1.000  O
  O32      1.0000 0.66694  0.69311  0.60710  Biso   1.000  O
  O33      1.0000 0.69283  0.66639  0.94043  Biso   1.000  O
  O34      1.0000 0.61658  0.60239  0.63250  Biso   1.000  O
  O35      1.0000 0.65248  0.71675  0.96584  Biso   1.000  O
  O36      1.0000 0.73094  0.68085  0.29917  Biso   1.000  O
  Mg10     1.0000 0.68042  0.64311  0.50184  Biso   1.000  Mg
  Mg11     1.0000 0.62936  0.65291  0.83517  Biso   1.000  Mg
  Mg12     1.0000 0.69022  0.70397  0.16851  Biso   1.000  Mg
  C37      1.0000 0.75460  0.09791  0.26932  Biso   1.000  C
  C38      1.0000 0.67664  0.91207  0.93599  Biso   1.000  C
  C39      1.0000 0.56876  0.99002  0.60265  Biso   1.000  C
  C40      1.0000 0.79571  0.13161  0.35544  Biso   1.000  C
  C41      1.0000 0.66924  0.87096  0.02210  Biso   1.000  C
  C42      1.0000 0.53506  0.99743  0.68877  Biso   1.000  C
  C43      1.0000 0.83059  0.17020  0.25223  Biso   1.000  C
  C44      1.0000 0.33961  0.16941  0.25223  Biso   1.000  C
  C45      1.0000 0.82980  0.66039  0.25223  Biso   1.000  C
  C46      1.0000 0.82170  0.17527  0.05386  Biso   1.000  C
  C47      1.0000 0.35356  0.17830  0.05386  Biso   1.000  C
  C48      1.0000 0.82473  0.64644  0.05386  Biso   1.000  C
  C49      1.0000 0.52266  0.54471  0.27678  Biso   1.000  C
  C50      1.0000 0.68872  0.81068  0.61011  Biso   1.000  C
  C51      1.0000 0.78862  0.64461  0.94344  Biso   1.000  C
  C52      1.0000 0.56579  0.57610  0.35105  Biso   1.000  C
  C53      1.0000 0.67697  0.76754  0.68438  Biso   1.000  C
  C54      1.0000 0.75723  0.65636  0.01772  Biso   1.000  C
  C55      1.0000 0.57549  0.57233  0.55190  Biso   1.000  C
  C56      1.0000 0.66350  0.75784  0.88523  Biso   1.000  C
  C57      1.0000 0.76101  0.66983  0.21856  Biso   1.000  C
  C58      1.0000 0.54096  0.53664  0.66244  Biso   1.000  C
  C59      1.0000 0.66235  0.79237  0.99577  Biso   1.000  C
  C60      1.0000 0.79669  0.67099  0.32910  Biso   1.000  C
  C61      1.0000 0.59843  0.61164  0.21704  Biso   1.000  C
  C62      1.0000 0.67988  0.73491  0.55037  Biso   1.000  C
  C63      1.0000 0.72170  0.65346  0.88370  Biso   1.000  C
  C64      1.0000 0.77957  0.14267  0.96976  Biso   1.000  C
  C65      1.0000 0.36310  0.22043  0.96976  Biso   1.000  C
  C66      1.0000 0.85733  0.63690  0.96976  Biso   1.000  C
  C67      1.0000 0.74651  0.10422  0.06891  Biso   1.000  C
  C68      1.0000 0.69104  0.92015  0.73558  Biso   1.000  C
  C69      1.0000 0.56245  0.97563  0.40225  Biso   1.000  C
  C70      1.0000 0.70699  0.07025  0.95362  Biso   1.000  C
  C71      1.0000 0.69660  0.95968  0.62028  Biso   1.000  C
  C72      1.0000 0.59641  0.97007  0.28695  Biso   1.000  C
  H13      1.0000 0.80144  0.12635  0.50499  Biso   1.000  H
  H14      1.0000 0.65825  0.86523  0.17165  Biso   1.000  H
  H15      1.0000 0.54032  0.00842  0.83832  Biso   1.000  H
  H16      1.0000 0.84901  0.21491  0.79360  Biso   1.000  H
  H17      1.0000 0.36590  0.15099  0.79360  Biso   1.000  H
  H18      1.0000 0.78509  0.63410  0.79360  Biso   1.000  H
  H19      1.0000 0.54912  0.53442  0.81203  Biso   1.000  H
  H20      1.0000 0.65197  0.78421  0.14536  Biso   1.000  H
  H21      1.0000 0.79891  0.68136  0.47869  Biso   1.000  H
  H22      1.0000 0.77289  0.14650  0.81985  Biso   1.000  H
  H23      1.0000 0.37362  0.22711  0.81985  Biso   1.000  H
  H24      1.0000 0.85350  0.62638  0.81985  Biso   1.000  H
  O37      1.0000 0.36669  0.41433  0.11953  Biso   1.000  O
  O38      1.0000 0.38098  0.29998  0.78620  Biso   1.000  O
  O39      1.0000 0.25234  0.28569  0.45286  Biso   1.000  O
  O40      1.0000 0.34799  0.36231  0.35701  Biso   1.000  O
  O41      1.0000 0.34765  0.31867  0.02367  Biso   1.000  O
  O42      1.0000 0.30436  0.31902  0.69034  Biso   1.000  O
  O43      1.0000 0.39072  0.39309  0.70093  Biso   1.000  O
  O44      1.0000 0.33570  0.27594  0.36759  Biso   1.000  O
  O45      1.0000 0.27357  0.33096  0.03426  Biso   1.000  O
  Mg13     1.0000 0.36307  0.32727  0.56812  Biso   1.000  Mg
  Mg14     1.0000 0.29753  0.30360  0.23479  Biso   1.000  Mg
  Mg15     1.0000 0.33940  0.36914  0.90145  Biso   1.000  Mg
  O46      1.0000 0.25234  0.94692  0.37966  Biso   1.000  O
  O47      1.0000 0.36124  0.08099  0.71299  Biso   1.000  O
  O48      1.0000 0.38642  0.97209  0.04632  Biso   1.000  O
  O49      1.0000 0.30689  0.97384  0.60710  Biso   1.000  O
  O50      1.0000 0.33361  0.02644  0.94043  Biso   1.000  O
  O51      1.0000 0.35950  0.99972  0.27377  Biso   1.000  O
  O52      1.0000 0.28325  0.93573  0.96584  Biso   1.000  O
  O53      1.0000 0.31915  0.05009  0.29917  Biso   1.000  O
  O54      1.0000 0.39761  0.01419  0.63250  Biso   1.000  O
  Mg16     1.0000 0.34709  0.97645  0.83517  Biso   1.000  Mg
  Mg17     1.0000 0.29603  0.98625  0.16851  Biso   1.000  Mg
  Mg18     1.0000 0.35689  0.03730  0.50184  Biso   1.000  Mg
  C73      1.0000 0.42126  0.43124  0.60265  Biso   1.000  C
  C74      1.0000 0.34331  0.24540  0.26932  Biso   1.000  C
  C75      1.0000 0.23543  0.32336  0.93599  Biso   1.000  C
  C76      1.0000 0.46238  0.46494  0.68877  Biso   1.000  C
  C77      1.0000 0.33590  0.20429  0.35543  Biso   1.000  C
  C78      1.0000 0.20172  0.33076  0.02210  Biso   1.000  C
  C79      1.0000 0.49726  0.50354  0.58556  Biso   1.000  C
  C80      1.0000 0.00628  0.50274  0.58556  Biso   1.000  C
  C81      1.0000 0.49646  0.99372  0.58556  Biso   1.000  C
  C82      1.0000 0.48837  0.50860  0.38719  Biso   1.000  C
  C83      1.0000 0.02023  0.51163  0.38719  Biso   1.000  C
  C84      1.0000 0.49140  0.97977  0.38719  Biso   1.000  C
  C85      1.0000 0.18932  0.87805  0.61011  Biso   1.000  C
  C86      1.0000 0.35539  0.14401  0.94344  Biso   1.000  C
  C87      1.0000 0.45529  0.97794  0.27677  Biso   1.000  C
  C88      1.0000 0.23246  0.90943  0.68438  Biso   1.000  C
  C89      1.0000 0.34364  0.10087  0.01772  Biso   1.000  C
  C90      1.0000 0.42390  0.98969  0.35105  Biso   1.000  C
  C91      1.0000 0.24216  0.90566  0.88523  Biso   1.000  C
  C92      1.0000 0.33017  0.09117  0.21856  Biso   1.000  C
  C93      1.0000 0.42767  0.00316  0.55190  Biso   1.000  C
  C94      1.0000 0.20763  0.86997  0.99577  Biso   1.000  C
  C95      1.0000 0.32901  0.12570  0.32910  Biso   1.000  C
  C96      1.0000 0.46336  0.00432  0.66244  Biso   1.000  C
  C97      1.0000 0.26509  0.94497  0.55037  Biso   1.000  C
  C98      1.0000 0.34654  0.06824  0.88370  Biso   1.000  C
  C99      1.0000 0.38836  0.98679  0.21704  Biso   1.000  C
  C100     1.0000 0.44624  0.47600  0.30309  Biso   1.000  C
  C101     1.0000 0.02977  0.55377  0.30309  Biso   1.000  C
  C102     1.0000 0.52400  0.97023  0.30309  Biso   1.000  C
  C103     1.0000 0.41318  0.43755  0.40225  Biso   1.000  C
  C104     1.0000 0.35771  0.25349  0.06891  Biso   1.000  C
  C105     1.0000 0.22911  0.30896  0.73558  Biso   1.000  C
  C106     1.0000 0.37365  0.40359  0.28695  Biso   1.000  C
  C107     1.0000 0.36327  0.29301  0.95362  Biso   1.000  C
  C108     1.0000 0.26308  0.30340  0.62028  Biso   1.000  C
  H25      1.0000 0.46810  0.45968  0.83832  Biso   1.000  H
  H26      1.0000 0.32491  0.19856  0.50499  Biso   1.000  H
  H27      1.0000 0.20698  0.34175  0.17165  Biso   1.000  H
  H28      1.0000 0.51567  0.54824  0.12694  Biso   1.000  H
  H29      1.0000 0.03257  0.48433  0.12694  Biso   1.000  H
  H30      1.0000 0.45176  0.96743  0.12694  Biso   1.000  H
  H31      1.0000 0.21579  0.86776  0.14536  Biso   1.000  H
  H32      1.0000 0.31864  0.11755  0.47869  Biso   1.000  H
  H33      1.0000 0.46558  0.01470  0.81203  Biso   1.000  H
  H34      1.0000 0.43955  0.47984  0.15318  Biso   1.000  H
  H35      1.0000 0.04028  0.56045  0.15318  Biso   1.000  H
  H36      1.0000 0.52016  0.95972  0.15318  Biso   1.000  H
