# Supplementary material for: In silico design and screening of hypothetical MOF-74 analogs and their experimental synthesis
Source: Chem Sci. 2016 Jun 21;7(9):6263–72. doi: 10.1039/c6sc01477a (PMC6024208; doi:10.1039/c6sc01477a)
Supplement: Supplementary file 1 [file SC-007-C6SC01477A-s001.zip › analogs/8_all_conf_4278_1_full_symm.def]

#number of pseudo atoms
64
#type        print   as   scat      mass       charge          B-factor   radii  connectivity
UNIT         no      H       H      1.0        1.0             1.0        1.0    0
C_co2        yes     C       C      12.0107    0.6512          1.0        1.0    0
O_co2        yes     O       O      15.9994   -0.3256          1.0        1.0    0
N_n2         yes     N       N      14.00674  -0.482           1.0        0.7    0
N_com        no      N       N      0.0        0.964           1.0        0.7    0
Mof_Ob    yes       O         O         15.999    -0.73535  1.0       1.52      0         
Mof_Oa    yes       O         O         15.999    -0.91904  1.0       1.52      0         
Mof_Oc    yes       O         O         15.999    -0.9541   1.0       1.52      0         
Mof_Mg    yes       Mg        Mg        24.305    1.64948   1.0       1.73      0         
Mof_Ob_a  yes       O         O         15.999    -0.74621  1.0       1.52      0         
Mof_Oa_a  yes       O         O         15.999    -0.92767  1.0       1.52      0         
Mof_Oc_a  yes       O         O         15.999    -0.9399   1.0       1.52      0         
Mof_Mg_a  yes       Mg        Mg        24.305    1.65768   1.0       1.73      0         
O         yes       O         O         15.999    -0.39888  1.0       1.52      0         
C         yes       C         C         12.011    0.45969   1.0       1.7       0         
C_a       yes       C         C         12.011    -0.01152  1.0       1.7       0         
C_b       yes       C         C         12.011    -0.14525  1.0       1.7       0         
C_c       yes       C         C         12.011    0.00121   1.0       1.7       0         
C_d       yes       C         C         12.011    -0.1195   1.0       1.7       0         
C_e       yes       C         C         12.011    -0.11139  1.0       1.7       0         
C_f       yes       C         C         12.011    -0.09857  1.0       1.7       0         
C_g       yes       C         C         12.011    0.47459   1.0       1.7       0         
O_a       yes       O         O         15.999    -0.41044  1.0       1.52      0         
N         yes       N         N         14.007    -0.27532  1.0       1.55      0         
C_h       yes       C         C         12.011    0.22017   1.0       1.7       0         
C_i       yes       C         C         12.011    -0.21938  1.0       1.7       0         
Mof_Cd    yes       C         C         12.011    -0.21972  1.0       1.7       0         
Mof_Cc    yes       C         C         12.011    0.47123   1.0       1.7       0         
Mof_Cb    yes       C         C         12.011    -0.29134  1.0       1.7       0         
C_j       yes       C         C         12.011    -0.20467  1.0       1.7       0         
Mof_Ca    yes       C         C         12.011    0.86205   1.0       1.7       0         
S         yes       S         S         32.066    0.78384   1.0       1.8       0         
O_b       yes       O         O         15.999    -0.44864  1.0       1.52      0         
O_c       yes       O         O         15.999    -0.40385  1.0       1.52      0         
C_k       yes       C         C         12.011    -0.06497  1.0       1.7       0         
C_l       yes       C         C         12.011    -0.13106  1.0       1.7       0         
C_m       yes       C         C         12.011    -0.06474  1.0       1.7       0         
C_n       yes       C         C         12.011    -0.08223  1.0       1.7       0         
C_o       yes       C         C         12.011    -0.02776  1.0       1.7       0         
C_p       yes       C         C         12.011    -0.06427  1.0       1.7       0         
C_q       yes       C         C         12.011    0.43668   1.0       1.7       0         
O_d       yes       O         O         15.999    -0.41104  1.0       1.52      0         
N_a       yes       N         N         14.007    -0.17423  1.0       1.55      0         
C_r       yes       C         C         12.011    0.42128   1.0       1.7       0         
O_e       yes       O         O         15.999    -0.40528  1.0       1.52      0         
C_s       yes       C         C         12.011    0.09218   1.0       1.7       0         
C_t       yes       C         C         12.011    -0.07155  1.0       1.7       0         
Mof_Cd_a  yes       C         C         12.011    -0.34445  1.0       1.7       0         
Mof_Cc_a  yes       C         C         12.011    0.56453   1.0       1.7       0         
Mof_Cb_a  yes       C         C         12.011    -0.35227  1.0       1.7       0         
C_u       yes       C         C         12.011    -0.12334  1.0       1.7       0         
Mof_Ca_a  yes       C         C         12.011    0.85763   1.0       1.7       0         
H         yes       H         H         1.008     0.16452   1.0       1.09      0         
H_a       yes       H         H         1.008     0.14857   1.0       1.09      0         
H_b       yes       H         H         1.008     0.1592    1.0       1.09      0         
H_c       yes       H         H         1.008     0.18933   1.0       1.09      0         
Mof_H     yes       H         H         1.008     0.15034   1.0       1.09      0         
H_d       yes       H         H         1.008     0.20826   1.0       1.09      0         
H_e       yes       H         H         1.008     0.13062   1.0       1.09      0         
H_f       yes       H         H         1.008     0.14503   1.0       1.09      0         
H_g       yes       H         H         1.008     0.14846   1.0       1.09      0         
H_h       yes       H         H         1.008     0.13751   1.0       1.09      0         
Mof_H_a   yes       H         H         1.008     0.18557   1.0       1.09      0         
H_i       yes       H         H         1.008     0.1783    1.0       1.09      0         
