# Supplementary material for: In silico design and screening of hypothetical MOF-74 analogs and their experimental synthesis
Source: Chem Sci. 2016 Jun 21;7(9):6263–72. doi: 10.1039/c6sc01477a (PMC6024208; doi:10.1039/c6sc01477a)
Supplement: Supplementary file 1 [file SC-007-C6SC01477A-s001.zip › analogs/216_all_conf_471_0_full_symm.cssr]

				64.8809  64.8809  6.9058
		90  90  120  SPGR =  1 P 1		 OPT = 1
540   0 
0 image0	: image0
 1 Mof_Ob 0.042830 0.349730 0.319030  0  0  0  0  0  0  0  0  -0.816420
 2 Mof_Ob 0.983610 0.359770 0.985700  0  0  0  0  0  0  0  0  -0.816420
 3 Mof_Ob 0.973570 0.290510 0.652360  0  0  0  0  0  0  0  0  -0.816420
 4 Mof_Oa 0.014020 0.333460 0.095690  0  0  0  0  0  0  0  0  -0.963460
 5 Mof_Oa 0.999880 0.347230 0.762360  0  0  0  0  0  0  0  0  -0.963460
 6 Mof_Oa 0.986110 0.319320 0.429030  0  0  0  0  0  0  0  0  -0.963460
 7 Mof_Oc 0.025480 0.326010 0.727520  0  0  0  0  0  0  0  0  -0.850590
 8 Mof_Oc 0.007320 0.366140 0.394190  0  0  0  0  0  0  0  0  -0.850590
 9 Mof_Oc 0.967200 0.307850 0.060850  0  0  0  0  0  0  0  0  -0.850590
 10 Mof_Mg 0.993470 0.314230 0.861970  0  0  0  0  0  0  0  0  1.633950
 11 Mof_Mg 0.019100 0.345910 0.528630  0  0  0  0  0  0  0  0  1.633950
 12 Mof_Mg 0.987420 0.339860 0.195300  0  0  0  0  0  0  0  0  1.633950
 13 Mof_Ob_a 0.957270 0.650370 0.238410  0  0  0  0  0  0  0  0  -0.813450
 14 Mof_Ob_a 0.016290 0.640230 0.571750  0  0  0  0  0  0  0  0  -0.813450
 15 Mof_Ob_a 0.026430 0.709390 0.905080  0  0  0  0  0  0  0  0  -0.813450
 16 Mof_Oa_a 0.985900 0.665990 0.463880  0  0  0  0  0  0  0  0  -0.963310
 17 Mof_Oa_a 0.000680 0.653250 0.797220  0  0  0  0  0  0  0  0  -0.963310
 18 Mof_Oa_a 0.013420 0.680760 0.130550  0  0  0  0  0  0  0  0  -0.963310
 19 Mof_Oc_a 0.974350 0.673580 0.828230  0  0  0  0  0  0  0  0  -0.866760
 20 Mof_Oc_a 0.993090 0.634110 0.161570  0  0  0  0  0  0  0  0  -0.866760
 21 Mof_Oc_a 0.032560 0.692310 0.494900  0  0  0  0  0  0  0  0  -0.866760
 22 Mof_Mg_a 0.006660 0.685900 0.695580  0  0  0  0  0  0  0  0  1.630200
 23 Mof_Mg_a 0.980760 0.654090 0.028920  0  0  0  0  0  0  0  0  1.630200
 24 Mof_Mg_a 0.012580 0.660010 0.362250  0  0  0  0  0  0  0  0  1.630200
 25 S 0.879020 0.720970 0.483860  0  0  0  0  0  0  0  0  0.765930
 26 S 0.279030 0.158050 0.483860  0  0  0  0  0  0  0  0  0.765930
 27 S 0.841950 0.120980 0.483860  0  0  0  0  0  0  0  0  0.765930
 28 O 0.901570 0.738050 0.397100  0  0  0  0  0  0  0  0  -0.413820
 29 O 0.261950 0.163520 0.397100  0  0  0  0  0  0  0  0  -0.413820
 30 O 0.836480 0.098430 0.397100  0  0  0  0  0  0  0  0  -0.413820
 31 O_a 0.859480 0.725490 0.499720  0  0  0  0  0  0  0  0  -0.354780
 32 O_a 0.274510 0.133990 0.499720  0  0  0  0  0  0  0  0  -0.354780
 33 O_a 0.866010 0.140520 0.499720  0  0  0  0  0  0  0  0  -0.354780
 34 O_b 0.884820 0.716120 0.706440  0  0  0  0  0  0  0  0  -0.455880
 35 O_b 0.283880 0.168690 0.706440  0  0  0  0  0  0  0  0  -0.455880
 36 O_b 0.831310 0.115180 0.706440  0  0  0  0  0  0  0  0  -0.455880
 37 C 0.869660 0.692340 0.376730  0  0  0  0  0  0  0  0  0.117870
 38 C 0.307660 0.177320 0.376730  0  0  0  0  0  0  0  0  0.117870
 39 C 0.822680 0.130340 0.376730  0  0  0  0  0  0  0  0  0.117870
 40 C_a 0.847240 0.671450 0.406890  0  0  0  0  0  0  0  0  0.095740
 41 C_a 0.995220 0.509130 0.740220  0  0  0  0  0  0  0  0  0.095740
 42 C_a 0.157540 0.819430 0.073560  0  0  0  0  0  0  0  0  0.095740
 43 C_b 0.160490 0.336910 0.186150  0  0  0  0  0  0  0  0  -0.171830
 44 C_b 0.996430 0.490250 0.852820  0  0  0  0  0  0  0  0  -0.171830
 45 C_b 0.843080 0.172840 0.519480  0  0  0  0  0  0  0  0  -0.171830
 46 C_c 0.137030 0.325730 0.108600  0  0  0  0  0  0  0  0  0.254510
 47 C_c 0.007600 0.477960 0.775270  0  0  0  0  0  0  0  0  0.254510
 48 C_c 0.855370 0.196300 0.441940  0  0  0  0  0  0  0  0  0.254510
 49 S_a 0.130590 0.313380 0.870750  0  0  0  0  0  0  0  0  0.103720
 50 S_a 0.686620 0.817210 0.870750  0  0  0  0  0  0  0  0  0.103720
 51 S_a 0.182790 0.869410 0.870750  0  0  0  0  0  0  0  0  0.103720
 52 O_c 0.103390 0.299210 0.855710  0  0  0  0  0  0  0  0  -0.138190
 53 O_c 0.700790 0.804190 0.855710  0  0  0  0  0  0  0  0  -0.138190
 54 O_c 0.195810 0.896610 0.855710  0  0  0  0  0  0  0  0  -0.138190
 55 O_d 0.098590 0.268860 0.965970  0  0  0  0  0  0  0  0  -0.180150
 56 O_d 0.731140 0.829740 0.965970  0  0  0  0  0  0  0  0  -0.180150
 57 O_d 0.170260 0.901410 0.965970  0  0  0  0  0  0  0  0  -0.180150
 58 O_e 0.076370 0.249600 0.994190  0  0  0  0  0  0  0  0  -0.268950
 59 O_e 0.750400 0.826770 0.994190  0  0  0  0  0  0  0  0  -0.268950
 60 O_e 0.173230 0.923630 0.994190  0  0  0  0  0  0  0  0  -0.268950
 61 C_d 0.118230 0.324920 0.214690  0  0  0  0  0  0  0  0  -0.420940
 62 C_d 0.008410 0.459970 0.881360  0  0  0  0  0  0  0  0  -0.420940
 63 C_d 0.873360 0.215110 0.548030  0  0  0  0  0  0  0  0  -0.420940
 64 C_e 0.122420 0.335810 0.396270  0  0  0  0  0  0  0  0  0.479690
 65 C_e 0.997530 0.453280 0.062930  0  0  0  0  0  0  0  0  0.479690
 66 C_e 0.880050 0.210910 0.729600  0  0  0  0  0  0  0  0  0.479690
 67 N 0.102410 0.334660 0.489620  0  0  0  0  0  0  0  0  -0.275030
 68 N 0.998670 0.434410 0.156290  0  0  0  0  0  0  0  0  -0.275030
 69 N 0.898920 0.230930 0.822950  0  0  0  0  0  0  0  0  -0.275030
 70 N_a 0.107640 0.344880 0.654650  0  0  0  0  0  0  0  0  -0.222610
 71 N_a 0.988450 0.429420 0.321310  0  0  0  0  0  0  0  0  -0.222610
 72 N_a 0.903910 0.225700 0.987980  0  0  0  0  0  0  0  0  -0.222610
 73 C_f 0.088440 0.343710 0.760080  0  0  0  0  0  0  0  0  0.414000
 74 C_f 0.989620 0.411400 0.426750  0  0  0  0  0  0  0  0  0.414000
 75 C_f 0.921930 0.244890 0.093410  0  0  0  0  0  0  0  0  0.414000
 76 Mof_Cd 0.065270 0.334800 0.689890  0  0  0  0  0  0  0  0  -0.302000
 77 Mof_Cd 0.998540 0.397140 0.356560  0  0  0  0  0  0  0  0  -0.302000
 78 Mof_Cd 0.936190 0.268060 0.023230  0  0  0  0  0  0  0  0  -0.302000
 79 Mof_Cc 0.047180 0.333940 0.807960  0  0  0  0  0  0  0  0  0.445440
 80 Mof_Cc 0.999390 0.379910 0.474630  0  0  0  0  0  0  0  0  0.445440
 81 Mof_Cc 0.953420 0.286150 0.141290  0  0  0  0  0  0  0  0  0.445440
 82 Mof_Cb 0.053070 0.341790 0.006010  0  0  0  0  0  0  0  0  -0.336530
 83 Mof_Cb 0.991550 0.377940 0.672680  0  0  0  0  0  0  0  0  -0.336530
 84 Mof_Cb 0.955390 0.280270 0.339340  0  0  0  0  0  0  0  0  -0.336530
 85 C_g 0.076630 0.350760 0.071900  0  0  0  0  0  0  0  0  -0.149570
 86 C_g 0.982580 0.392540 0.738560  0  0  0  0  0  0  0  0  -0.149570
 87 C_g 0.940790 0.256700 0.405230  0  0  0  0  0  0  0  0  -0.149570
 88 C_h 0.094310 0.352210 0.951360  0  0  0  0  0  0  0  0  -0.306570
 89 C_h 0.981120 0.408760 0.618030  0  0  0  0  0  0  0  0  -0.306570
 90 C_h 0.924570 0.239030 0.284700  0  0  0  0  0  0  0  0  -0.306570
 91 Mof_Ca 0.036030 0.341770 0.147870  0  0  0  0  0  0  0  0  0.930400
 92 Mof_Ca 0.991560 0.360920 0.814540  0  0  0  0  0  0  0  0  0.930400
 93 Mof_Ca 0.972410 0.297300 0.481210  0  0  0  0  0  0  0  0  0.930400
 94 C_i 0.145530 0.346720 0.475810  0  0  0  0  0  0  0  0  -0.048920
 95 C_i 0.986610 0.465480 0.142480  0  0  0  0  0  0  0  0  -0.048920
 96 C_i 0.867860 0.187800 0.809150  0  0  0  0  0  0  0  0  -0.048920
 97 C_j 0.830560 0.680010 0.706910  0  0  0  0  0  0  0  0  -0.200470
 98 C_j 0.319990 0.150550 0.706910  0  0  0  0  0  0  0  0  -0.200470
 99 C_j 0.849450 0.169440 0.706910  0  0  0  0  0  0  0  0  -0.200470
 100 C_k 0.177400 0.316990 0.985350  0  0  0  0  0  0  0  0  -0.204310
 101 C_k 0.683010 0.860410 0.985350  0  0  0  0  0  0  0  0  -0.204310
 102 C_k 0.139590 0.822600 0.985350  0  0  0  0  0  0  0  0  -0.204310
 103 C_l 0.860840 0.649950 0.195930  0  0  0  0  0  0  0  0  -0.273370
 104 C_l 0.016720 0.544230 0.529270  0  0  0  0  0  0  0  0  -0.273370
 105 C_l 0.122440 0.805820 0.862600  0  0  0  0  0  0  0  0  -0.273370
 106 C_m 0.882310 0.671140 0.160940  0  0  0  0  0  0  0  0  0.628770
 107 C_m 0.995520 0.544500 0.494270  0  0  0  0  0  0  0  0  0.628770
 108 C_m 0.122170 0.784350 0.827600  0  0  0  0  0  0  0  0  0.628770
 109 N_b 0.900710 0.673400 0.038070  0  0  0  0  0  0  0  0  -0.289800
 110 N_b 0.993270 0.560640 0.371400  0  0  0  0  0  0  0  0  -0.289800
 111 N_b 0.106020 0.765960 0.704740  0  0  0  0  0  0  0  0  -0.289800
 112 N_c 0.893660 0.657730 0.904670  0  0  0  0  0  0  0  0  -0.377900
 113 N_c 0.008940 0.569270 0.238000  0  0  0  0  0  0  0  0  -0.377900
 114 N_c 0.097400 0.773000 0.571330  0  0  0  0  0  0  0  0  -0.377900
 115 C_n 0.912320 0.659030 0.789640  0  0  0  0  0  0  0  0  0.698910
 116 C_n 0.007640 0.586620 0.122980  0  0  0  0  0  0  0  0  0.698910
 117 C_n 0.080040 0.754340 0.456310  0  0  0  0  0  0  0  0  0.698910
 118 Mof_Cd_a 0.935100 0.666510 0.862570  0  0  0  0  0  0  0  0  -0.524600
 119 Mof_Cd_a 0.000150 0.601920 0.195900  0  0  0  0  0  0  0  0  -0.524600
 120 Mof_Cd_a 0.064750 0.731570 0.529240  0  0  0  0  0  0  0  0  -0.524600
 121 Mof_Cc_a 0.953010 0.666780 0.745790  0  0  0  0  0  0  0  0  0.579200
 122 Mof_Cc_a 0.999880 0.619560 0.079120  0  0  0  0  0  0  0  0  0.579200
 123 Mof_Cc_a 0.047100 0.713650 0.412460  0  0  0  0  0  0  0  0  0.579200
 124 Mof_Cb_a 0.947320 0.659600 0.546950  0  0  0  0  0  0  0  0  -0.437490
 125 Mof_Cb_a 0.007070 0.621050 0.880290  0  0  0  0  0  0  0  0  -0.437490
 126 Mof_Cb_a 0.045610 0.719350 0.213620  0  0  0  0  0  0  0  0  -0.437490
 127 C_o 0.924160 0.652340 0.477480  0  0  0  0  0  0  0  0  -0.078120
 128 C_o 0.014330 0.605150 0.810810  0  0  0  0  0  0  0  0  -0.078120
 129 C_o 0.061520 0.742510 0.144140  0  0  0  0  0  0  0  0  -0.078120
 130 C_p 0.906580 0.651520 0.595910  0  0  0  0  0  0  0  0  -0.494140
 131 C_p 0.015150 0.588390 0.929240  0  0  0  0  0  0  0  0  -0.494140
 132 C_p 0.078280 0.760090 0.262580  0  0  0  0  0  0  0  0  -0.494140
 133 Mof_Ca_a 0.964100 0.658480 0.409150  0  0  0  0  0  0  0  0  0.946350
 134 Mof_Ca_a 0.008190 0.638950 0.742490  0  0  0  0  0  0  0  0  0.946350
 135 Mof_Ca_a 0.027710 0.702570 0.075820  0  0  0  0  0  0  0  0  0.946350
 136 C_q 0.886860 0.691950 0.257700  0  0  0  0  0  0  0  0  -0.464050
 137 C_q 0.974710 0.528240 0.591030  0  0  0  0  0  0  0  0  -0.464050
 138 C_q 0.138430 0.779810 0.924360  0  0  0  0  0  0  0  0  -0.464050
 139 H 0.901800 0.721340 0.711950  0  0  0  0  0  0  0  0  0.402420
 140 H 0.278660 0.180460 0.711950  0  0  0  0  0  0  0  0  0.402420
 141 H 0.819540 0.098200 0.711950  0  0  0  0  0  0  0  0  0.402420
 142 H_a 0.072630 0.241400 0.868860  0  0  0  0  0  0  0  0  0.367020
 143 H_a 0.758600 0.831230 0.868860  0  0  0  0  0  0  0  0  0.367020
 144 H_a 0.168770 0.927370 0.868860  0  0  0  0  0  0  0  0  0.367020
 145 H_b 0.100360 0.316150 0.154070  0  0  0  0  0  0  0  0  0.209530
 146 H_b 0.017180 0.450880 0.820740  0  0  0  0  0  0  0  0  0.209530
 147 H_b 0.882450 0.232970 0.487410  0  0  0  0  0  0  0  0  0.209530
 148 Mof_H 0.061010 0.328520 0.541400  0  0  0  0  0  0  0  0  0.140870
 149 Mof_H 0.004810 0.399160 0.208070  0  0  0  0  0  0  0  0  0.140870
 150 Mof_H 0.934170 0.272320 0.874740  0  0  0  0  0  0  0  0  0.140870
 151 H_c 0.080500 0.356590 0.221700  0  0  0  0  0  0  0  0  0.252690
 152 H_c 0.976740 0.390580 0.888370  0  0  0  0  0  0  0  0  0.252690
 153 H_c 0.942760 0.252840 0.555030  0  0  0  0  0  0  0  0  0.252690
 154 H_d 0.112530 0.359320 0.000790  0  0  0  0  0  0  0  0  0.148120
 155 H_d 0.974010 0.419870 0.667450  0  0  0  0  0  0  0  0  0.148120
 156 H_d 0.913460 0.220810 0.334120  0  0  0  0  0  0  0  0  0.148120
 157 H_e 0.815280 0.688480 0.950300  0  0  0  0  0  0  0  0  0.070260
 158 H_e 0.311520 0.126810 0.950300  0  0  0  0  0  0  0  0  0.070260
 159 H_e 0.873190 0.184720 0.950300  0  0  0  0  0  0  0  0  0.070260
 160 H_f 0.848020 0.687710 0.773130  0  0  0  0  0  0  0  0  0.172250
 161 H_f 0.312290 0.160310 0.773130  0  0  0  0  0  0  0  0  0.172250
 162 H_f 0.839690 0.151980 0.773130  0  0  0  0  0  0  0  0  0.172250
 163 H_g 0.161060 0.300440 0.016300  0  0  0  0  0  0  0  0  0.181110
 164 H_g 0.699560 0.860620 0.016300  0  0  0  0  0  0  0  0  0.181110
 165 H_g 0.139380 0.838940 0.016300  0  0  0  0  0  0  0  0  0.181110
 166 H_h 0.191060 0.300180 0.794590  0  0  0  0  0  0  0  0  0.170870
 167 H_h 0.699820 0.890880 0.794590  0  0  0  0  0  0  0  0  0.170870
 168 H_h 0.109120 0.808940 0.794590  0  0  0  0  0  0  0  0  0.170870
 169 Mof_H_a 0.939150 0.671880 0.013220  0  0  0  0  0  0  0  0  0.172720
 170 Mof_H_a 0.994790 0.600610 0.346550  0  0  0  0  0  0  0  0  0.172720
 171 Mof_H_a 0.066060 0.727510 0.679890  0  0  0  0  0  0  0  0  0.172720
 172 H_i 0.920460 0.647010 0.326470  0  0  0  0  0  0  0  0  0.267660
 173 H_i 0.019660 0.606790 0.659800  0  0  0  0  0  0  0  0  0.267660
 174 H_i 0.059880 0.746210 0.993130  0  0  0  0  0  0  0  0  0.267660
 175 H_j 0.888720 0.645740 0.542760  0  0  0  0  0  0  0  0  0.197250
 176 H_j 0.020930 0.576320 0.876100  0  0  0  0  0  0  0  0  0.197250
 177 H_j 0.090350 0.777940 0.209430  0  0  0  0  0  0  0  0  0.197250
 178 H_k 0.903800 0.708100 0.234260  0  0  0  0  0  0  0  0  0.186520
 179 H_k 0.291900 0.195710 0.234260  0  0  0  0  0  0  0  0  0.186520
 180 H_k 0.804290 0.096200 0.234260  0  0  0  0  0  0  0  0  0.186520
 181 Mof_Ob 0.709490 0.683060 0.652360  0  0  0  0  0  0  0  0  -0.816420
 182 Mof_Ob 0.650270 0.693100 0.319030  0  0  0  0  0  0  0  0  -0.816420
 183 Mof_Ob 0.640230 0.623840 0.985690  0  0  0  0  0  0  0  0  -0.816420
 184 Mof_Oa 0.680680 0.666790 0.429030  0  0  0  0  0  0  0  0  -0.963460
 185 Mof_Oa 0.666540 0.680560 0.095690  0  0  0  0  0  0  0  0  -0.963460
 186 Mof_Oa 0.652770 0.652650 0.762360  0  0  0  0  0  0  0  0  -0.963460
 187 Mof_Oc 0.692150 0.659340 0.060850  0  0  0  0  0  0  0  0  -0.850590
 188 Mof_Oc 0.673990 0.699470 0.727520  0  0  0  0  0  0  0  0  -0.850590
 189 Mof_Oc 0.633860 0.641190 0.394190  0  0  0  0  0  0  0  0  -0.850590
 190 Mof_Mg 0.660140 0.647570 0.195300  0  0  0  0  0  0  0  0  1.633950
 191 Mof_Mg 0.685770 0.679240 0.861970  0  0  0  0  0  0  0  0  1.633950
 192 Mof_Mg 0.654090 0.673190 0.528630  0  0  0  0  0  0  0  0  1.633950
 193 Mof_Ob_a 0.623940 0.983700 0.571750  0  0  0  0  0  0  0  0  -0.813450
 194 Mof_Ob_a 0.682960 0.973570 0.905080  0  0  0  0  0  0  0  0  -0.813450
 195 Mof_Ob_a 0.693100 0.042730 0.238410  0  0  0  0  0  0  0  0  -0.813450
 196 Mof_Oa_a 0.652570 0.999320 0.797220  0  0  0  0  0  0  0  0  -0.963310
 197 Mof_Oa_a 0.667350 0.986580 0.130550  0  0  0  0  0  0  0  0  -0.963310
 198 Mof_Oa_a 0.680080 0.014100 0.463880  0  0  0  0  0  0  0  0  -0.963310
 199 Mof_Oc_a 0.641020 0.006910 0.161570  0  0  0  0  0  0  0  0  -0.866760
 200 Mof_Oc_a 0.659750 0.967440 0.494900  0  0  0  0  0  0  0  0  -0.866760
 201 Mof_Oc_a 0.699230 0.025650 0.828230  0  0  0  0  0  0  0  0  -0.866760
 202 Mof_Mg_a 0.673330 0.019240 0.028920  0  0  0  0  0  0  0  0  1.630200
 203 Mof_Mg_a 0.647430 0.987420 0.362250  0  0  0  0  0  0  0  0  1.630200
 204 Mof_Mg_a 0.679240 0.993340 0.695580  0  0  0  0  0  0  0  0  1.630200
 205 S 0.545680 0.054300 0.817190  0  0  0  0  0  0  0  0  0.765930
 206 S 0.945700 0.491380 0.817190  0  0  0  0  0  0  0  0  0.765930
 207 S 0.508620 0.454320 0.817190  0  0  0  0  0  0  0  0  0.765930
 208 O 0.568240 0.071390 0.730440  0  0  0  0  0  0  0  0  -0.413820
 209 O 0.928610 0.496850 0.730440  0  0  0  0  0  0  0  0  -0.413820
 210 O 0.503150 0.431760 0.730440  0  0  0  0  0  0  0  0  -0.413820
 211 O_a 0.526150 0.058820 0.833050  0  0  0  0  0  0  0  0  -0.354780
 212 O_a 0.941180 0.467330 0.833050  0  0  0  0  0  0  0  0  -0.354780
 213 O_a 0.532670 0.473850 0.833050  0  0  0  0  0  0  0  0  -0.354780
 214 O_b 0.551480 0.049460 0.039770  0  0  0  0  0  0  0  0  -0.455880
 215 O_b 0.950540 0.502030 0.039770  0  0  0  0  0  0  0  0  -0.455880
 216 O_b 0.497970 0.448510 0.039770  0  0  0  0  0  0  0  0  -0.455880
 217 C 0.536330 0.025680 0.710060  0  0  0  0  0  0  0  0  0.117870
 218 C 0.974320 0.510650 0.710060  0  0  0  0  0  0  0  0  0.117870
 219 C 0.489350 0.463670 0.710060  0  0  0  0  0  0  0  0  0.117870
 220 C_a 0.513900 0.004780 0.740220  0  0  0  0  0  0  0  0  0.095740
 221 C_a 0.661890 0.842460 0.073560  0  0  0  0  0  0  0  0  0.095740
 222 C_a 0.824210 0.152760 0.406890  0  0  0  0  0  0  0  0  0.095740
 223 C_b 0.827160 0.670240 0.519480  0  0  0  0  0  0  0  0  -0.171830
 224 C_b 0.663090 0.823580 0.186150  0  0  0  0  0  0  0  0  -0.171830
 225 C_b 0.509750 0.506180 0.852820  0  0  0  0  0  0  0  0  -0.171830
 226 C_c 0.803700 0.659070 0.441940  0  0  0  0  0  0  0  0  0.254510
 227 C_c 0.674270 0.811300 0.108600  0  0  0  0  0  0  0  0  0.254510
 228 C_c 0.522040 0.529640 0.775270  0  0  0  0  0  0  0  0  0.254510
 229 S_a 0.797260 0.646710 0.204080  0  0  0  0  0  0  0  0  0.103720
 230 S_a 0.353290 0.150550 0.204080  0  0  0  0  0  0  0  0  0.103720
 231 S_a 0.849450 0.202740 0.204080  0  0  0  0  0  0  0  0  0.103720
 232 O_c 0.770060 0.632540 0.189050  0  0  0  0  0  0  0  0  -0.138190
 233 O_c 0.367460 0.137520 0.189050  0  0  0  0  0  0  0  0  -0.138190
 234 O_c 0.862480 0.229940 0.189050  0  0  0  0  0  0  0  0  -0.138190
 235 O_d 0.765260 0.602190 0.299300  0  0  0  0  0  0  0  0  -0.180150
 236 O_d 0.397810 0.163070 0.299300  0  0  0  0  0  0  0  0  -0.180150
 237 O_d 0.836930 0.234740 0.299300  0  0  0  0  0  0  0  0  -0.180150
 238 O_e 0.743030 0.582930 0.327520  0  0  0  0  0  0  0  0  -0.268950
 239 O_e 0.417070 0.160100 0.327520  0  0  0  0  0  0  0  0  -0.268950
 240 O_e 0.839900 0.256970 0.327520  0  0  0  0  0  0  0  0  -0.268950
 241 C_d 0.784890 0.658250 0.548030  0  0  0  0  0  0  0  0  -0.420940
 242 C_d 0.675080 0.793310 0.214690  0  0  0  0  0  0  0  0  -0.420940
 243 C_d 0.540030 0.548440 0.881360  0  0  0  0  0  0  0  0  -0.420940
 244 C_e 0.789090 0.669140 0.729600  0  0  0  0  0  0  0  0  0.479690
 245 C_e 0.664190 0.786610 0.396270  0  0  0  0  0  0  0  0  0.479690
 246 C_e 0.546720 0.544240 0.062940  0  0  0  0  0  0  0  0  0.479690
 247 N 0.769070 0.668000 0.822950  0  0  0  0  0  0  0  0  -0.275030
 248 N 0.665340 0.767740 0.489620  0  0  0  0  0  0  0  0  -0.275030
 249 N 0.565590 0.564260 0.156290  0  0  0  0  0  0  0  0  -0.275030
 250 N_a 0.774300 0.678220 0.987980  0  0  0  0  0  0  0  0  -0.222610
 251 N_a 0.655120 0.762750 0.654640  0  0  0  0  0  0  0  0  -0.222610
 252 N_a 0.570580 0.559030 0.321310  0  0  0  0  0  0  0  0  -0.222610
 253 C_f 0.755110 0.677040 0.093410  0  0  0  0  0  0  0  0  0.414000
 254 C_f 0.656290 0.744730 0.760080  0  0  0  0  0  0  0  0  0.414000
 255 C_f 0.588600 0.578220 0.426750  0  0  0  0  0  0  0  0  0.414000
 256 Mof_Cd 0.731940 0.668130 0.023230  0  0  0  0  0  0  0  0  -0.302000
 257 Mof_Cd 0.665200 0.730480 0.689890  0  0  0  0  0  0  0  0  -0.302000
 258 Mof_Cd 0.602860 0.601400 0.356560  0  0  0  0  0  0  0  0  -0.302000
 259 Mof_Cc 0.713850 0.667270 0.141290  0  0  0  0  0  0  0  0  0.445440
 260 Mof_Cc 0.666060 0.713240 0.807960  0  0  0  0  0  0  0  0  0.445440
 261 Mof_Cc 0.620090 0.619480 0.474630  0  0  0  0  0  0  0  0  0.445440
 262 Mof_Cb 0.719730 0.675120 0.339340  0  0  0  0  0  0  0  0  -0.336530
 263 Mof_Cb 0.658210 0.711280 0.006010  0  0  0  0  0  0  0  0  -0.336530
 264 Mof_Cb 0.622060 0.613600 0.672680  0  0  0  0  0  0  0  0  -0.336530
 265 C_g 0.743300 0.684090 0.405230  0  0  0  0  0  0  0  0  -0.149570
 266 C_g 0.649240 0.725870 0.071900  0  0  0  0  0  0  0  0  -0.149570
 267 C_g 0.607460 0.590040 0.738560  0  0  0  0  0  0  0  0  -0.149570
 268 C_h 0.760970 0.685540 0.284700  0  0  0  0  0  0  0  0  -0.306570
 269 C_h 0.647790 0.742100 0.951360  0  0  0  0  0  0  0  0  -0.306570
 270 C_h 0.591240 0.572360 0.618030  0  0  0  0  0  0  0  0  -0.306570
 271 Mof_Ca 0.702700 0.675110 0.481210  0  0  0  0  0  0  0  0  0.930400
 272 Mof_Ca 0.658220 0.694250 0.147870  0  0  0  0  0  0  0  0  0.930400
 273 Mof_Ca 0.639080 0.630640 0.814540  0  0  0  0  0  0  0  0  0.930400
 274 C_i 0.812200 0.680060 0.809150  0  0  0  0  0  0  0  0  -0.048920
 275 C_i 0.653280 0.798810 0.475810  0  0  0  0  0  0  0  0  -0.048920
 276 C_i 0.534520 0.521130 0.142480  0  0  0  0  0  0  0  0  -0.048920
 277 C_j 0.497220 0.013340 0.040240  0  0  0  0  0  0  0  0  -0.200470
 278 C_j 0.986660 0.483880 0.040240  0  0  0  0  0  0  0  0  -0.200470
 279 C_j 0.516120 0.502780 0.040240  0  0  0  0  0  0  0  0  -0.200470
 280 C_k 0.844070 0.650320 0.318680  0  0  0  0  0  0  0  0  -0.204310
 281 C_k 0.349680 0.193750 0.318680  0  0  0  0  0  0  0  0  -0.204310
 282 C_k 0.806250 0.155930 0.318680  0  0  0  0  0  0  0  0  -0.204310
 283 C_l 0.527510 0.983280 0.529270  0  0  0  0  0  0  0  0  -0.273370
 284 C_l 0.683380 0.877560 0.862600  0  0  0  0  0  0  0  0  -0.273370
 285 C_l 0.789110 0.139160 0.195930  0  0  0  0  0  0  0  0  -0.273370
 286 C_m 0.548980 0.004480 0.494270  0  0  0  0  0  0  0  0  0.628770
 287 C_m 0.662190 0.877830 0.827600  0  0  0  0  0  0  0  0  0.628770
 288 C_m 0.788830 0.117690 0.160930  0  0  0  0  0  0  0  0  0.628770
 289 N_b 0.567380 0.006730 0.371400  0  0  0  0  0  0  0  0  -0.289800
 290 N_b 0.659930 0.893980 0.704740  0  0  0  0  0  0  0  0  -0.289800
 291 N_b 0.772690 0.099290 0.038070  0  0  0  0  0  0  0  0  -0.289800
 292 N_c 0.560330 0.991060 0.238000  0  0  0  0  0  0  0  0  -0.377900
 293 N_c 0.675610 0.902600 0.571330  0  0  0  0  0  0  0  0  -0.377900
 294 N_c 0.764060 0.106340 0.904670  0  0  0  0  0  0  0  0  -0.377900
 295 C_n 0.578990 0.992360 0.122980  0  0  0  0  0  0  0  0  0.698910
 296 C_n 0.674300 0.919960 0.456310  0  0  0  0  0  0  0  0  0.698910
 297 C_n 0.746710 0.087680 0.789640  0  0  0  0  0  0  0  0  0.698910
 298 Mof_Cd_a 0.601770 0.999850 0.195900  0  0  0  0  0  0  0  0  -0.524600
 299 Mof_Cd_a 0.666820 0.935250 0.529240  0  0  0  0  0  0  0  0  -0.524600
 300 Mof_Cd_a 0.731410 0.064900 0.862570  0  0  0  0  0  0  0  0  -0.524600
 301 Mof_Cc_a 0.619680 0.000120 0.079120  0  0  0  0  0  0  0  0  0.579200
 302 Mof_Cc_a 0.666550 0.952900 0.412460  0  0  0  0  0  0  0  0  0.579200
 303 Mof_Cc_a 0.713770 0.046990 0.745790  0  0  0  0  0  0  0  0  0.579200
 304 Mof_Cb_a 0.613980 0.992930 0.880290  0  0  0  0  0  0  0  0  -0.437490
 305 Mof_Cb_a 0.673740 0.954390 0.213620  0  0  0  0  0  0  0  0  -0.437490
 306 Mof_Cb_a 0.712280 0.052680 0.546950  0  0  0  0  0  0  0  0  -0.437490
 307 C_o 0.590820 0.985670 0.810810  0  0  0  0  0  0  0  0  -0.078120
 308 C_o 0.680990 0.938480 0.144150  0  0  0  0  0  0  0  0  -0.078120
 309 C_o 0.728180 0.075840 0.477480  0  0  0  0  0  0  0  0  -0.078120
 310 C_p 0.573240 0.984850 0.929240  0  0  0  0  0  0  0  0  -0.494140
 311 C_p 0.681810 0.921720 0.262580  0  0  0  0  0  0  0  0  -0.494140
 312 C_p 0.744940 0.093420 0.595910  0  0  0  0  0  0  0  0  -0.494140
 313 Mof_Ca_a 0.630760 0.991810 0.742490  0  0  0  0  0  0  0  0  0.946350
 314 Mof_Ca_a 0.674860 0.972290 0.075820  0  0  0  0  0  0  0  0  0.946350
 315 Mof_Ca_a 0.694380 0.035900 0.409150  0  0  0  0  0  0  0  0  0.946350
 316 C_q 0.553530 0.025290 0.591030  0  0  0  0  0  0  0  0  -0.464050
 317 C_q 0.641380 0.861570 0.924360  0  0  0  0  0  0  0  0  -0.464050
 318 C_q 0.805090 0.113140 0.257700  0  0  0  0  0  0  0  0  -0.464050
 319 H 0.568460 0.054670 0.045290  0  0  0  0  0  0  0  0  0.402420
 320 H 0.945330 0.513790 0.045290  0  0  0  0  0  0  0  0  0.402420
 321 H 0.486210 0.431530 0.045290  0  0  0  0  0  0  0  0  0.402420
 322 H_a 0.739290 0.574730 0.202190  0  0  0  0  0  0  0  0  0.367020
 323 H_a 0.425270 0.164560 0.202190  0  0  0  0  0  0  0  0  0.367020
 324 H_a 0.835440 0.260710 0.202190  0  0  0  0  0  0  0  0  0.367020
 325 H_b 0.767030 0.649480 0.487410  0  0  0  0  0  0  0  0  0.209530
 326 H_b 0.683850 0.784210 0.154070  0  0  0  0  0  0  0  0  0.209530
 327 H_b 0.549120 0.566300 0.820740  0  0  0  0  0  0  0  0  0.209530
 328 Mof_H 0.727680 0.661860 0.874740  0  0  0  0  0  0  0  0  0.140870
 329 Mof_H 0.671480 0.732490 0.541400  0  0  0  0  0  0  0  0  0.140870
 330 Mof_H 0.600840 0.605650 0.208070  0  0  0  0  0  0  0  0  0.140870
 331 H_c 0.747160 0.689920 0.555030  0  0  0  0  0  0  0  0  0.252690
 332 H_c 0.643410 0.723910 0.221700  0  0  0  0  0  0  0  0  0.252690
 333 H_c 0.609420 0.586170 0.888370  0  0  0  0  0  0  0  0  0.252690
 334 H_d 0.779190 0.692660 0.334120  0  0  0  0  0  0  0  0  0.148120
 335 H_d 0.640680 0.753200 0.000790  0  0  0  0  0  0  0  0  0.148120
 336 H_d 0.580130 0.554140 0.667450  0  0  0  0  0  0  0  0  0.148120
 337 H_e 0.481950 0.021810 0.283640  0  0  0  0  0  0  0  0  0.070260
 338 H_e 0.978190 0.460140 0.283640  0  0  0  0  0  0  0  0  0.070260
 339 H_e 0.539860 0.518050 0.283640  0  0  0  0  0  0  0  0  0.070260
 340 H_f 0.514690 0.021050 0.106460  0  0  0  0  0  0  0  0  0.172250
 341 H_f 0.978950 0.493640 0.106460  0  0  0  0  0  0  0  0  0.172250
 342 H_f 0.506360 0.485310 0.106460  0  0  0  0  0  0  0  0  0.172250
 343 H_g 0.827730 0.633780 0.349630  0  0  0  0  0  0  0  0  0.181110
 344 H_g 0.366220 0.193950 0.349630  0  0  0  0  0  0  0  0  0.181110
 345 H_g 0.806050 0.172270 0.349630  0  0  0  0  0  0  0  0  0.181110
 346 H_h 0.857730 0.633510 0.127930  0  0  0  0  0  0  0  0  0.170870
 347 H_h 0.366490 0.224220 0.127930  0  0  0  0  0  0  0  0  0.170870
 348 H_h 0.775780 0.142270 0.127930  0  0  0  0  0  0  0  0  0.170870
 349 Mof_H_a 0.605820 0.005210 0.346550  0  0  0  0  0  0  0  0  0.172720
 350 Mof_H_a 0.661460 0.933940 0.679890  0  0  0  0  0  0  0  0  0.172720
 351 Mof_H_a 0.732720 0.060850 0.013220  0  0  0  0  0  0  0  0  0.172720
 352 H_i 0.587130 0.980340 0.659800  0  0  0  0  0  0  0  0  0.267660
 353 H_i 0.686330 0.940120 0.993130  0  0  0  0  0  0  0  0  0.267660
 354 H_i 0.726540 0.079540 0.326470  0  0  0  0  0  0  0  0  0.267660
 355 H_j 0.555390 0.979070 0.876100  0  0  0  0  0  0  0  0  0.197250
 356 H_j 0.687600 0.909650 0.209430  0  0  0  0  0  0  0  0  0.197250
 357 H_j 0.757010 0.111280 0.542760  0  0  0  0  0  0  0  0  0.197250
 358 H_k 0.570470 0.041430 0.567590  0  0  0  0  0  0  0  0  0.186520
 359 H_k 0.958570 0.529040 0.567590  0  0  0  0  0  0  0  0  0.186520
 360 H_k 0.470960 0.429530 0.567590  0  0  0  0  0  0  0  0  0.186520
 361 Mof_Ob 0.376160 0.016390 0.985700  0  0  0  0  0  0  0  0  -0.816420
 362 Mof_Ob 0.316940 0.026430 0.652360  0  0  0  0  0  0  0  0  -0.816420
 363 Mof_Ob 0.306900 0.957170 0.319030  0  0  0  0  0  0  0  0  -0.816420
 364 Mof_Oa 0.347350 0.000120 0.762360  0  0  0  0  0  0  0  0  -0.963460
 365 Mof_Oa 0.333210 0.013890 0.429030  0  0  0  0  0  0  0  0  -0.963460
 366 Mof_Oa 0.319440 0.985980 0.095690  0  0  0  0  0  0  0  0  -0.963460
 367 Mof_Oc 0.358810 0.992680 0.394190  0  0  0  0  0  0  0  0  -0.850590
 368 Mof_Oc 0.340650 0.032800 0.060850  0  0  0  0  0  0  0  0  -0.850590
 369 Mof_Oc 0.300530 0.974520 0.727520  0  0  0  0  0  0  0  0  -0.850590
 370 Mof_Mg 0.326810 0.980900 0.528630  0  0  0  0  0  0  0  0  1.633950
 371 Mof_Mg 0.352430 0.012580 0.195300  0  0  0  0  0  0  0  0  1.633950
 372 Mof_Mg 0.320760 0.006520 0.861970  0  0  0  0  0  0  0  0  1.633950
 373 Mof_Ob_a 0.290610 0.317040 0.905080  0  0  0  0  0  0  0  0  -0.813450
 374 Mof_Ob_a 0.349630 0.306900 0.238410  0  0  0  0  0  0  0  0  -0.813450
 375 Mof_Ob_a 0.359770 0.376060 0.571750  0  0  0  0  0  0  0  0  -0.813450
 376 Mof_Oa_a 0.319240 0.332650 0.130550  0  0  0  0  0  0  0  0  -0.963310
 377 Mof_Oa_a 0.334010 0.319920 0.463880  0  0  0  0  0  0  0  0  -0.963310
 378 Mof_Oa_a 0.346750 0.347430 0.797210  0  0  0  0  0  0  0  0  -0.963310
 379 Mof_Oc_a 0.307690 0.340250 0.494900  0  0  0  0  0  0  0  0  -0.866760
 380 Mof_Oc_a 0.326420 0.300770 0.828230  0  0  0  0  0  0  0  0  -0.866760
 381 Mof_Oc_a 0.365890 0.358980 0.161570  0  0  0  0  0  0  0  0  -0.866760
 382 Mof_Mg_a 0.339990 0.352570 0.362250  0  0  0  0  0  0  0  0  1.630200
 383 Mof_Mg_a 0.314100 0.320760 0.695580  0  0  0  0  0  0  0  0  1.630200
 384 Mof_Mg_a 0.345910 0.326670 0.028920  0  0  0  0  0  0  0  0  1.630200
 385 S 0.212350 0.387640 0.150530  0  0  0  0  0  0  0  0  0.765930
 386 S 0.612360 0.824720 0.150530  0  0  0  0  0  0  0  0  0.765930
 387 S 0.175280 0.787650 0.150530  0  0  0  0  0  0  0  0  0.765930
 388 O 0.234910 0.404720 0.063770  0  0  0  0  0  0  0  0  -0.413820
 389 O 0.595280 0.830190 0.063770  0  0  0  0  0  0  0  0  -0.413820
 390 O 0.169810 0.765090 0.063770  0  0  0  0  0  0  0  0  -0.413820
 391 O_a 0.192810 0.392150 0.166380  0  0  0  0  0  0  0  0  -0.354780
 392 O_a 0.607850 0.800660 0.166380  0  0  0  0  0  0  0  0  -0.354780
 393 O_a 0.199340 0.807190 0.166380  0  0  0  0  0  0  0  0  -0.354780
 394 O_b 0.218150 0.382790 0.373110  0  0  0  0  0  0  0  0  -0.455880
 395 O_b 0.617210 0.835360 0.373110  0  0  0  0  0  0  0  0  -0.455880
 396 O_b 0.164640 0.781850 0.373110  0  0  0  0  0  0  0  0  -0.455880
 397 C 0.202990 0.359010 0.043400  0  0  0  0  0  0  0  0  0.117870
 398 C 0.640990 0.843980 0.043400  0  0  0  0  0  0  0  0  0.117870
 399 C 0.156020 0.797000 0.043400  0  0  0  0  0  0  0  0  0.117870
 400 C_a 0.180570 0.338110 0.073560  0  0  0  0  0  0  0  0  0.095740
 401 C_a 0.328550 0.175790 0.406890  0  0  0  0  0  0  0  0  0.095740
 402 C_a 0.490870 0.486090 0.740220  0  0  0  0  0  0  0  0  0.095740
 403 C_b 0.493820 0.003570 0.852820  0  0  0  0  0  0  0  0  -0.171830
 404 C_b 0.329760 0.156920 0.519480  0  0  0  0  0  0  0  0  -0.171830
 405 C_b 0.176420 0.839510 0.186150  0  0  0  0  0  0  0  0  -0.171830
 406 C_c 0.470360 0.992400 0.775270  0  0  0  0  0  0  0  0  0.254510
 407 C_c 0.340930 0.144630 0.441940  0  0  0  0  0  0  0  0  0.254510
 408 C_c 0.188700 0.862970 0.108600  0  0  0  0  0  0  0  0  0.254510
 409 S_a 0.463930 0.980050 0.537410  0  0  0  0  0  0  0  0  0.103720
 410 S_a 0.019950 0.483880 0.537410  0  0  0  0  0  0  0  0  0.103720
 411 S_a 0.516120 0.536070 0.537410  0  0  0  0  0  0  0  0  0.103720
 412 O_c 0.436730 0.965870 0.522380  0  0  0  0  0  0  0  0  -0.138190
 413 O_c 0.034120 0.470850 0.522380  0  0  0  0  0  0  0  0  -0.138190
 414 O_c 0.529150 0.563270 0.522380  0  0  0  0  0  0  0  0  -0.138190
 415 O_d 0.431920 0.935520 0.632630  0  0  0  0  0  0  0  0  -0.180150
 416 O_d 0.064480 0.496400 0.632630  0  0  0  0  0  0  0  0  -0.180150
 417 O_d 0.503600 0.568080 0.632630  0  0  0  0  0  0  0  0  -0.180150
 418 O_e 0.409700 0.916270 0.660860  0  0  0  0  0  0  0  0  -0.268950
 419 O_e 0.083730 0.493430 0.660860  0  0  0  0  0  0  0  0  -0.268950
 420 O_e 0.506570 0.590300 0.660860  0  0  0  0  0  0  0  0  -0.268950
 421 C_d 0.451560 0.991590 0.881360  0  0  0  0  0  0  0  0  -0.420940
 422 C_d 0.341750 0.126640 0.548020  0  0  0  0  0  0  0  0  -0.420940
 423 C_d 0.206690 0.881770 0.214690  0  0  0  0  0  0  0  0  -0.420940
 424 C_e 0.455750 0.002470 0.062930  0  0  0  0  0  0  0  0  0.479690
 425 C_e 0.330860 0.119950 0.729600  0  0  0  0  0  0  0  0  0.479690
 426 C_e 0.213390 0.877580 0.396270  0  0  0  0  0  0  0  0  0.479690
 427 N 0.435740 0.001330 0.156290  0  0  0  0  0  0  0  0  -0.275030
 428 N 0.332000 0.101080 0.822950  0  0  0  0  0  0  0  0  -0.275030
 429 N 0.232260 0.897590 0.489620  0  0  0  0  0  0  0  0  -0.275030
 430 N_a 0.440970 0.011550 0.321310  0  0  0  0  0  0  0  0  -0.222610
 431 N_a 0.321780 0.096090 0.987980  0  0  0  0  0  0  0  0  -0.222610
 432 N_a 0.237250 0.892360 0.654640  0  0  0  0  0  0  0  0  -0.222610
 433 C_f 0.421780 0.010380 0.426750  0  0  0  0  0  0  0  0  0.414000
 434 C_f 0.322960 0.078070 0.093410  0  0  0  0  0  0  0  0  0.414000
 435 C_f 0.255270 0.911560 0.760080  0  0  0  0  0  0  0  0  0.414000
 436 Mof_Cd 0.398600 0.001460 0.356560  0  0  0  0  0  0  0  0  -0.302000
 437 Mof_Cd 0.331870 0.063810 0.023230  0  0  0  0  0  0  0  0  -0.302000
 438 Mof_Cd 0.269520 0.934730 0.689890  0  0  0  0  0  0  0  0  -0.302000
 439 Mof_Cc 0.380520 0.000610 0.474630  0  0  0  0  0  0  0  0  0.445440
 440 Mof_Cc 0.332730 0.046580 0.141290  0  0  0  0  0  0  0  0  0.445440
 441 Mof_Cc 0.286760 0.952820 0.807960  0  0  0  0  0  0  0  0  0.445440
 442 Mof_Cb 0.386400 0.008460 0.672680  0  0  0  0  0  0  0  0  -0.336530
 443 Mof_Cb 0.324880 0.044610 0.339340  0  0  0  0  0  0  0  0  -0.336530
 444 Mof_Cb 0.288720 0.946930 0.006010  0  0  0  0  0  0  0  0  -0.336530
 445 C_g 0.409960 0.017420 0.738560  0  0  0  0  0  0  0  0  -0.149570
 446 C_g 0.315910 0.059210 0.405230  0  0  0  0  0  0  0  0  -0.149570
 447 C_g 0.274130 0.923370 0.071900  0  0  0  0  0  0  0  0  -0.149570
 448 C_h 0.427640 0.018880 0.618030  0  0  0  0  0  0  0  0  -0.306570
 449 C_h 0.314460 0.075430 0.284700  0  0  0  0  0  0  0  0  -0.306570
 450 C_h 0.257900 0.905690 0.951360  0  0  0  0  0  0  0  0  -0.306570
 451 Mof_Ca 0.369360 0.008440 0.814540  0  0  0  0  0  0  0  0  0.930400
 452 Mof_Ca 0.324890 0.027590 0.481200  0  0  0  0  0  0  0  0  0.930400
 453 Mof_Ca 0.305750 0.963970 0.147870  0  0  0  0  0  0  0  0  0.930400
 454 C_i 0.478870 0.013390 0.142480  0  0  0  0  0  0  0  0  -0.048920
 455 C_i 0.319940 0.132140 0.809150  0  0  0  0  0  0  0  0  -0.048920
 456 C_i 0.201190 0.854470 0.475810  0  0  0  0  0  0  0  0  -0.048920
 457 C_j 0.163890 0.346670 0.373580  0  0  0  0  0  0  0  0  -0.200470
 458 C_j 0.653330 0.817220 0.373580  0  0  0  0  0  0  0  0  -0.200470
 459 C_j 0.182780 0.836110 0.373580  0  0  0  0  0  0  0  0  -0.200470
 460 C_k 0.510740 0.983650 0.652010  0  0  0  0  0  0  0  0  -0.204310
 461 C_k 0.016340 0.527080 0.652010  0  0  0  0  0  0  0  0  -0.204310
 462 C_k 0.472920 0.489260 0.652010  0  0  0  0  0  0  0  0  -0.204310
 463 C_l 0.194180 0.316620 0.862600  0  0  0  0  0  0  0  0  -0.273370
 464 C_l 0.350050 0.210890 0.195930  0  0  0  0  0  0  0  0  -0.273370
 465 C_l 0.455770 0.472490 0.529260  0  0  0  0  0  0  0  0  -0.273370
 466 C_m 0.215650 0.337810 0.827600  0  0  0  0  0  0  0  0  0.628770
 467 C_m 0.328850 0.211170 0.160940  0  0  0  0  0  0  0  0  0.628770
 468 C_m 0.455500 0.451020 0.494270  0  0  0  0  0  0  0  0  0.628770
 469 N_b 0.234040 0.340070 0.704740  0  0  0  0  0  0  0  0  -0.289800
 470 N_b 0.326600 0.227310 0.038070  0  0  0  0  0  0  0  0  -0.289800
 471 N_b 0.439360 0.432620 0.371400  0  0  0  0  0  0  0  0  -0.289800
 472 N_c 0.226990 0.324390 0.571330  0  0  0  0  0  0  0  0  -0.377900
 473 N_c 0.342270 0.235940 0.904670  0  0  0  0  0  0  0  0  -0.377900
 474 N_c 0.430730 0.439670 0.238000  0  0  0  0  0  0  0  0  -0.377900
 475 C_n 0.245650 0.325700 0.456310  0  0  0  0  0  0  0  0  0.698910
 476 C_n 0.340970 0.253290 0.789640  0  0  0  0  0  0  0  0  0.698910
 477 C_n 0.413380 0.421010 0.122980  0  0  0  0  0  0  0  0  0.698910
 478 Mof_Cd_a 0.268430 0.333180 0.529240  0  0  0  0  0  0  0  0  -0.524600
 479 Mof_Cd_a 0.333490 0.268590 0.862570  0  0  0  0  0  0  0  0  -0.524600
 480 Mof_Cd_a 0.398080 0.398230 0.195900  0  0  0  0  0  0  0  0  -0.524600
 481 Mof_Cc_a 0.286350 0.333450 0.412460  0  0  0  0  0  0  0  0  0.579200
 482 Mof_Cc_a 0.333220 0.286230 0.745790  0  0  0  0  0  0  0  0  0.579200
 483 Mof_Cc_a 0.380440 0.380320 0.079120  0  0  0  0  0  0  0  0  0.579200
 484 Mof_Cb_a 0.280650 0.326260 0.213620  0  0  0  0  0  0  0  0  -0.437490
 485 Mof_Cb_a 0.340400 0.287720 0.546950  0  0  0  0  0  0  0  0  -0.437490
 486 Mof_Cb_a 0.378950 0.386020 0.880290  0  0  0  0  0  0  0  0  -0.437490
 487 C_o 0.257490 0.319010 0.144140  0  0  0  0  0  0  0  0  -0.078120
 488 C_o 0.347660 0.271820 0.477480  0  0  0  0  0  0  0  0  -0.078120
 489 C_o 0.394850 0.409180 0.810810  0  0  0  0  0  0  0  0  -0.078120
 490 C_p 0.239910 0.318190 0.262580  0  0  0  0  0  0  0  0  -0.494140
 491 C_p 0.348480 0.255060 0.595910  0  0  0  0  0  0  0  0  -0.494140
 492 C_p 0.411610 0.426760 0.929240  0  0  0  0  0  0  0  0  -0.494140
 493 Mof_Ca_a 0.297430 0.325140 0.075820  0  0  0  0  0  0  0  0  0.946350
 494 Mof_Ca_a 0.341520 0.305620 0.409150  0  0  0  0  0  0  0  0  0.946350
 495 Mof_Ca_a 0.361050 0.369240 0.742480  0  0  0  0  0  0  0  0  0.946350
 496 C_q 0.220190 0.358620 0.924360  0  0  0  0  0  0  0  0  -0.464050
 497 C_q 0.308050 0.194910 0.257700  0  0  0  0  0  0  0  0  -0.464050
 498 C_q 0.471760 0.446470 0.591030  0  0  0  0  0  0  0  0  -0.464050
 499 H 0.235130 0.388010 0.378620  0  0  0  0  0  0  0  0  0.402420
 500 H 0.611990 0.847120 0.378620  0  0  0  0  0  0  0  0  0.402420
 501 H 0.152880 0.764870 0.378620  0  0  0  0  0  0  0  0  0.402420
 502 H_a 0.405960 0.908060 0.535530  0  0  0  0  0  0  0  0  0.367020
 503 H_a 0.091940 0.497900 0.535530  0  0  0  0  0  0  0  0  0.367020
 504 H_a 0.502100 0.594040 0.535530  0  0  0  0  0  0  0  0  0.367020
 505 H_b 0.433700 0.982820 0.820740  0  0  0  0  0  0  0  0  0.209530
 506 H_b 0.350520 0.117550 0.487410  0  0  0  0  0  0  0  0  0.209530
 507 H_b 0.215790 0.899640 0.154070  0  0  0  0  0  0  0  0  0.209530
 508 Mof_H 0.394350 0.995190 0.208070  0  0  0  0  0  0  0  0  0.140870
 509 Mof_H 0.338140 0.065830 0.874730  0  0  0  0  0  0  0  0  0.140870
 510 Mof_H 0.267510 0.938980 0.541400  0  0  0  0  0  0  0  0  0.140870
 511 H_c 0.413830 0.023260 0.888370  0  0  0  0  0  0  0  0  0.252690
 512 H_c 0.310080 0.057240 0.555030  0  0  0  0  0  0  0  0  0.252690
 513 H_c 0.276090 0.919500 0.221700  0  0  0  0  0  0  0  0  0.252690
 514 H_d 0.445860 0.025990 0.667450  0  0  0  0  0  0  0  0  0.148120
 515 H_d 0.307340 0.086540 0.334120  0  0  0  0  0  0  0  0  0.148120
 516 H_d 0.246800 0.887470 0.000790  0  0  0  0  0  0  0  0  0.148120
 517 H_e 0.148620 0.355140 0.616970  0  0  0  0  0  0  0  0  0.070260
 518 H_e 0.644860 0.793470 0.616970  0  0  0  0  0  0  0  0  0.070260
 519 H_e 0.206530 0.851380 0.616970  0  0  0  0  0  0  0  0  0.070260
 520 H_f 0.181360 0.354380 0.439800  0  0  0  0  0  0  0  0  0.172250
 521 H_f 0.645620 0.826980 0.439800  0  0  0  0  0  0  0  0  0.172250
 522 H_f 0.173020 0.818640 0.439800  0  0  0  0  0  0  0  0  0.172250
 523 H_g 0.494390 0.967110 0.682970  0  0  0  0  0  0  0  0  0.181110
 524 H_g 0.032890 0.527280 0.682970  0  0  0  0  0  0  0  0  0.181110
 525 H_g 0.472720 0.505600 0.682970  0  0  0  0  0  0  0  0  0.181110
 526 H_h 0.524400 0.966850 0.461260  0  0  0  0  0  0  0  0  0.170870
 527 H_h 0.033150 0.557550 0.461260  0  0  0  0  0  0  0  0  0.170870
 528 H_h 0.442450 0.475600 0.461260  0  0  0  0  0  0  0  0  0.170870
 529 Mof_H_a 0.272490 0.338540 0.679890  0  0  0  0  0  0  0  0  0.172720
 530 Mof_H_a 0.328120 0.267280 0.013220  0  0  0  0  0  0  0  0  0.172720
 531 Mof_H_a 0.399390 0.394180 0.346550  0  0  0  0  0  0  0  0  0.172720
 532 H_i 0.253790 0.313670 0.993130  0  0  0  0  0  0  0  0  0.267660
 533 H_i 0.352990 0.273450 0.326470  0  0  0  0  0  0  0  0  0.267660
 534 H_i 0.393210 0.412870 0.659800  0  0  0  0  0  0  0  0  0.267660
 535 H_j 0.222060 0.312400 0.209430  0  0  0  0  0  0  0  0  0.197250
 536 H_j 0.354260 0.242990 0.542760  0  0  0  0  0  0  0  0  0.197250
 537 H_j 0.423680 0.444610 0.876090  0  0  0  0  0  0  0  0  0.197250
 538 H_k 0.237130 0.374760 0.900930  0  0  0  0  0  0  0  0  0.186520
 539 H_k 0.625240 0.862370 0.900930  0  0  0  0  0  0  0  0  0.186520
 540 H_k 0.137630 0.762870 0.900930  0  0  0  0  0  0  0  0  0.186520
