# Supplementary material for: In silico design and screening of hypothetical MOF-74 analogs and their experimental synthesis
Source: Chem Sci. 2016 Jun 21;7(9):6263–72. doi: 10.1039/c6sc01477a (PMC6024208; doi:10.1039/c6sc01477a)
Supplement: Supplementary file 1 [file SC-007-C6SC01477A-s001.zip › analogs/284_all_conf_0_0_full_symm.cssr]

				42.5988  42.5988  6.89625
		90  90  120  SPGR =  1 P 1		 OPT = 1
270   0 
0 image0	: image0
 1 Mof_Ob 0.063950 0.354190 0.360880  0  0  0  0  0  0  0  0  -0.750220
 2 Mof_Oa 0.021380 0.335060 0.130290  0  0  0  0  0  0  0  0  -0.902130
 3 Mof_Oc 0.036130 0.319740 0.772340  0  0  0  0  0  0  0  0  -0.912150
 4 Mof_Mg 0.987540 0.304080 0.903210  0  0  0  0  0  0  0  0  1.633180
 5 Mof_Ob_a 0.934090 0.641220 0.236760  0  0  0  0  0  0  0  0  -0.734480
 6 Mof_Oa_a 0.977340 0.664670 0.463690  0  0  0  0  0  0  0  0  -0.900460
 7 Mof_Oc_a 0.960100 0.676110 0.826920  0  0  0  0  0  0  0  0  -0.936120
 8 Mof_Mg_a 0.009320 0.695460 0.695410  0  0  0  0  0  0  0  0  1.629440
 9 Mof_Cc 0.927780 0.666510 0.744710  0  0  0  0  0  0  0  0  0.539660
 10 Mof_Cb 0.918780 0.655240 0.546560  0  0  0  0  0  0  0  0  -0.318180
 11 C 0.883540 0.644790 0.479020  0  0  0  0  0  0  0  0  -0.074690
 12 C_a 0.857620 0.645500 0.596650  0  0  0  0  0  0  0  0  -0.326820
 13 C_b 0.866560 0.657570 0.791190  0  0  0  0  0  0  0  0  0.310570
 14 Mof_Cd 0.901240 0.667530 0.861920  0  0  0  0  0  0  0  0  -0.417230
 15 C_c 0.841110 0.660170 0.912440  0  0  0  0  0  0  0  0  -0.143720
 16 C_d 0.152770 0.329870 0.682410  0  0  0  0  0  0  0  0  -0.134750
 17 C_e 0.127930 0.333290 0.804800  0  0  0  0  0  0  0  0  0.304640
 18 Mof_Cd_a 0.093620 0.324950 0.735180  0  0  0  0  0  0  0  0  -0.402400
 19 Mof_Cc_a 0.068120 0.327670 0.853280  0  0  0  0  0  0  0  0  0.513150
 20 Mof_Cb_a 0.077730 0.338860 0.050920  0  0  0  0  0  0  0  0  -0.321040
 21 C_f 0.112450 0.347290 0.118010  0  0  0  0  0  0  0  0  -0.058830
 22 C_g 0.137410 0.345010 0.999510  0  0  0  0  0  0  0  0  -0.334130
 23 Mof_Ca 0.053550 0.343060 0.188270  0  0  0  0  0  0  0  0  0.810980
 24 Mof_Ca_a 0.944210 0.653350 0.408340  0  0  0  0  0  0  0  0  0.799440
 25 H 0.877210 0.635900 0.329020  0  0  0  0  0  0  0  0  0.174040
 26 H_a 0.163950 0.303730 0.208690  0  0  0  0  0  0  0  0  0.186970
 27 Mof_H 0.908430 0.676390 0.011280  0  0  0  0  0  0  0  0  0.209760
 28 Mof_H_a 0.086020 0.316290 0.585840  0  0  0  0  0  0  0  0  0.201290
 29 H_b 0.119240 0.356060 0.267910  0  0  0  0  0  0  0  0  0.168180
 30 H_c 0.830790 0.685420 0.386690  0  0  0  0  0  0  0  0  0.186080
 31 Mof_Ob 0.979140 0.376430 0.027550  0  0  0  0  0  0  0  0  -0.750220
 32 Mof_Oa 0.998270 0.352980 0.796960  0  0  0  0  0  0  0  0  -0.902130
 33 Mof_Oc 0.013600 0.383070 0.439000  0  0  0  0  0  0  0  0  -0.912150
 34 Mof_Mg 0.029260 0.350130 0.569880  0  0  0  0  0  0  0  0  1.633180
 35 Mof_Ob_a 0.025450 0.626200 0.570090  0  0  0  0  0  0  0  0  -0.734480
 36 Mof_Oa_a 0.002000 0.646010 0.797020  0  0  0  0  0  0  0  0  -0.900460
 37 Mof_Oc_a 0.990560 0.617320 0.160250  0  0  0  0  0  0  0  0  -0.936120
 38 Mof_Mg_a 0.971210 0.647190 0.028740  0  0  0  0  0  0  0  0  1.629440
 39 Mof_Cc 0.000160 0.594610 0.078040  0  0  0  0  0  0  0  0  0.539660
 40 Mof_Cb 0.011430 0.596880 0.879890  0  0  0  0  0  0  0  0  -0.318180
 41 C 0.021880 0.572080 0.812350  0  0  0  0  0  0  0  0  -0.074690
 42 C_a 0.021170 0.545450 0.929980  0  0  0  0  0  0  0  0  -0.326820
 43 C_b 0.009100 0.542330 0.124520  0  0  0  0  0  0  0  0  0.310570
 44 Mof_Cd 0.999140 0.567040 0.195250  0  0  0  0  0  0  0  0  -0.417230
 45 C_c 0.006500 0.514280 0.245770  0  0  0  0  0  0  0  0  -0.143720
 46 C_d 0.003460 0.489570 0.349080  0  0  0  0  0  0  0  0  -0.134750
 47 C_e 0.000040 0.461310 0.471460  0  0  0  0  0  0  0  0  0.304640
 48 Mof_Cd_a 0.008390 0.435350 0.401850  0  0  0  0  0  0  0  0  -0.402400
 49 Mof_Cc_a 0.005660 0.407120 0.519950  0  0  0  0  0  0  0  0  0.513150
 50 Mof_Cb_a 0.994470 0.405530 0.717590  0  0  0  0  0  0  0  0  -0.321040
 51 C_f 0.986050 0.431830 0.784680  0  0  0  0  0  0  0  0  -0.058830
 52 C_g 0.988330 0.459070 0.666170  0  0  0  0  0  0  0  0  -0.334130
 53 Mof_Ca 0.990270 0.377150 0.854940  0  0  0  0  0  0  0  0  0.810980
 54 Mof_Ca_a 0.013320 0.624200 0.741670  0  0  0  0  0  0  0  0  0.799440
 55 H 0.030770 0.574640 0.662350  0  0  0  0  0  0  0  0  0.174040
 56 H_a 0.696270 0.860220 0.208690  0  0  0  0  0  0  0  0  0.186970
 57 Mof_H 0.990270 0.565370 0.344610  0  0  0  0  0  0  0  0  0.209760
 58 Mof_H_a 0.017040 0.436390 0.252510  0  0  0  0  0  0  0  0  0.201290
 59 H_b 0.977270 0.429850 0.934580  0  0  0  0  0  0  0  0  0.168180
 60 H_c 0.314580 0.145370 0.386690  0  0  0  0  0  0  0  0  0.186080
 61 Mof_Ob 0.956900 0.269380 0.694220  0  0  0  0  0  0  0  0  -0.750220
 62 Mof_Oa 0.980350 0.311960 0.463630  0  0  0  0  0  0  0  0  -0.902130
 63 Mof_Oc 0.950270 0.297200 0.105670  0  0  0  0  0  0  0  0  -0.912150
 64 Mof_Mg 0.983200 0.345790 0.236540  0  0  0  0  0  0  0  0  1.633180
 65 Mof_Ob_a 0.040460 0.732580 0.903420  0  0  0  0  0  0  0  0  -0.734480
 66 Mof_Oa_a 0.020660 0.689330 0.130350  0  0  0  0  0  0  0  0  -0.900460
 67 Mof_Oc_a 0.049340 0.706570 0.493590  0  0  0  0  0  0  0  0  -0.936120
 68 Mof_Mg_a 0.019470 0.657350 0.362080  0  0  0  0  0  0  0  0  1.629440
 69 Mof_Cc 0.072060 0.738890 0.411380  0  0  0  0  0  0  0  0  0.539660
 70 Mof_Cb 0.069790 0.747880 0.213220  0  0  0  0  0  0  0  0  -0.318180
 71 C 0.094580 0.783130 0.145690  0  0  0  0  0  0  0  0  -0.074690
 72 C_a 0.121210 0.809050 0.263310  0  0  0  0  0  0  0  0  -0.326820
 73 C_b 0.124330 0.800100 0.457860  0  0  0  0  0  0  0  0  0.310570
 74 Mof_Cd 0.099620 0.765430 0.528590  0  0  0  0  0  0  0  0  -0.417230
 75 C_c 0.152390 0.825560 0.579110  0  0  0  0  0  0  0  0  -0.143720
 76 C_d 0.843770 0.180560 0.015750  0  0  0  0  0  0  0  0  -0.134750
 77 C_e 0.872030 0.205400 0.138130  0  0  0  0  0  0  0  0  0.304640
 78 Mof_Cd_a 0.897990 0.239710 0.068510  0  0  0  0  0  0  0  0  -0.402400
 79 Mof_Cc_a 0.926210 0.265210 0.186620  0  0  0  0  0  0  0  0  0.513150
 80 Mof_Cb_a 0.927800 0.255610 0.384250  0  0  0  0  0  0  0  0  -0.321040
 81 C_f 0.901500 0.220880 0.451340  0  0  0  0  0  0  0  0  -0.058830
 82 C_g 0.874260 0.195920 0.332840  0  0  0  0  0  0  0  0  -0.334130
 83 Mof_Ca 0.956180 0.279780 0.521610  0  0  0  0  0  0  0  0  0.810980
 84 Mof_Ca_a 0.042470 0.722450 0.075010  0  0  0  0  0  0  0  0  0.799440
 85 H 0.092020 0.789460 0.995680  0  0  0  0  0  0  0  0  0.174040
 86 H_a 0.139780 0.836050 0.208690  0  0  0  0  0  0  0  0  0.186970
 87 Mof_H 0.101290 0.758240 0.677950  0  0  0  0  0  0  0  0  0.209760
 88 Mof_H_a 0.896940 0.247310 0.919180  0  0  0  0  0  0  0  0  0.201290
 89 H_b 0.903480 0.214090 0.601240  0  0  0  0  0  0  0  0  0.168180
 90 H_c 0.854630 0.169210 0.386690  0  0  0  0  0  0  0  0  0.186080
 91 Mof_Ob 0.730620 0.687530 0.694220  0  0  0  0  0  0  0  0  -0.750220
 92 Mof_Oa 0.688040 0.668390 0.463630  0  0  0  0  0  0  0  0  -0.902130
 93 Mof_Oc 0.702800 0.653070 0.105670  0  0  0  0  0  0  0  0  -0.912150
 94 Mof_Mg 0.654210 0.637410 0.236540  0  0  0  0  0  0  0  0  1.633180
 95 Mof_Ob_a 0.600760 0.974550 0.570090  0  0  0  0  0  0  0  0  -0.734480
 96 Mof_Oa_a 0.644010 0.998000 0.797020  0  0  0  0  0  0  0  0  -0.900460
 97 Mof_Oc_a 0.626770 0.009440 0.160250  0  0  0  0  0  0  0  0  -0.936120
 98 Mof_Mg_a 0.675990 0.028790 0.028740  0  0  0  0  0  0  0  0  1.629440
 99 Mof_Cc 0.594450 0.999840 0.078040  0  0  0  0  0  0  0  0  0.539660
 100 Mof_Cb 0.585450 0.988570 0.879890  0  0  0  0  0  0  0  0  -0.318180
 101 C 0.550200 0.978120 0.812350  0  0  0  0  0  0  0  0  -0.074690
 102 C_a 0.524290 0.978830 0.929980  0  0  0  0  0  0  0  0  -0.326820
 103 C_b 0.533230 0.990900 0.124520  0  0  0  0  0  0  0  0  0.310570
 104 Mof_Cd 0.567900 0.000860 0.195250  0  0  0  0  0  0  0  0  -0.417230
 105 C_c 0.507780 0.993500 0.245770  0  0  0  0  0  0  0  0  -0.143720
 106 C_d 0.819440 0.663200 0.015750  0  0  0  0  0  0  0  0  -0.134750
 107 C_e 0.794600 0.666620 0.138130  0  0  0  0  0  0  0  0  0.304640
 108 Mof_Cd_a 0.760290 0.658280 0.068510  0  0  0  0  0  0  0  0  -0.402400
 109 Mof_Cc_a 0.734790 0.661000 0.186620  0  0  0  0  0  0  0  0  0.513150
 110 Mof_Cb_a 0.744390 0.672190 0.384250  0  0  0  0  0  0  0  0  -0.321040
 111 C_f 0.779120 0.680620 0.451340  0  0  0  0  0  0  0  0  -0.058830
 112 C_g 0.804080 0.678340 0.332840  0  0  0  0  0  0  0  0  -0.334130
 113 Mof_Ca 0.720220 0.676400 0.521610  0  0  0  0  0  0  0  0  0.810980
 114 Mof_Ca_a 0.610880 0.986680 0.741670  0  0  0  0  0  0  0  0  0.799440
 115 H 0.543880 0.969230 0.662350  0  0  0  0  0  0  0  0  0.174040
 116 H_a 0.830620 0.637070 0.542020  0  0  0  0  0  0  0  0  0.186970
 117 Mof_H 0.575100 0.009730 0.344610  0  0  0  0  0  0  0  0  0.209760
 118 Mof_H_a 0.752690 0.649630 0.919180  0  0  0  0  0  0  0  0  0.201290
 119 H_b 0.785910 0.689390 0.601240  0  0  0  0  0  0  0  0  0.168180
 120 H_c 0.497460 0.018760 0.720020  0  0  0  0  0  0  0  0  0.186080
 121 Mof_Ob 0.645810 0.709760 0.360880  0  0  0  0  0  0  0  0  -0.750220
 122 Mof_Oa 0.664940 0.686320 0.130290  0  0  0  0  0  0  0  0  -0.902130
 123 Mof_Oc 0.680260 0.716400 0.772340  0  0  0  0  0  0  0  0  -0.912150
 124 Mof_Mg 0.695920 0.683460 0.903210  0  0  0  0  0  0  0  0  1.633180
 125 Mof_Ob_a 0.692110 0.959540 0.903420  0  0  0  0  0  0  0  0  -0.734480
 126 Mof_Oa_a 0.668670 0.979340 0.130350  0  0  0  0  0  0  0  0  -0.900460
 127 Mof_Oc_a 0.657220 0.950660 0.493590  0  0  0  0  0  0  0  0  -0.936120
 128 Mof_Mg_a 0.637870 0.980530 0.362080  0  0  0  0  0  0  0  0  1.629440
 129 Mof_Cc 0.666830 0.927940 0.411380  0  0  0  0  0  0  0  0  0.539660
 130 Mof_Cb 0.678090 0.930210 0.213220  0  0  0  0  0  0  0  0  -0.318180
 131 C 0.688550 0.905420 0.145690  0  0  0  0  0  0  0  0  -0.074690
 132 C_a 0.687830 0.878790 0.263310  0  0  0  0  0  0  0  0  -0.326820
 133 C_b 0.675770 0.875670 0.457860  0  0  0  0  0  0  0  0  0.310570
 134 Mof_Cd 0.665810 0.900380 0.528590  0  0  0  0  0  0  0  0  -0.417230
 135 C_c 0.673170 0.847610 0.579110  0  0  0  0  0  0  0  0  -0.143720
 136 C_d 0.670130 0.822900 0.682410  0  0  0  0  0  0  0  0  -0.134750
 137 C_e 0.666710 0.794640 0.804800  0  0  0  0  0  0  0  0  0.304640
 138 Mof_Cd_a 0.675050 0.768680 0.735180  0  0  0  0  0  0  0  0  -0.402400
 139 Mof_Cc_a 0.672330 0.740450 0.853280  0  0  0  0  0  0  0  0  0.513150
 140 Mof_Cb_a 0.661140 0.738870 0.050920  0  0  0  0  0  0  0  0  -0.321040
 141 C_f 0.652710 0.765170 0.118010  0  0  0  0  0  0  0  0  -0.058830
 142 C_g 0.654990 0.792400 0.999510  0  0  0  0  0  0  0  0  -0.334130
 143 Mof_Ca 0.656940 0.710490 0.188270  0  0  0  0  0  0  0  0  0.810980
 144 Mof_Ca_a 0.679980 0.957530 0.075010  0  0  0  0  0  0  0  0  0.799440
 145 H 0.697430 0.907980 0.995680  0  0  0  0  0  0  0  0  0.174040
 146 H_a 0.362930 0.193550 0.542020  0  0  0  0  0  0  0  0  0.186970
 147 Mof_H 0.656940 0.898710 0.677950  0  0  0  0  0  0  0  0  0.209760
 148 Mof_H_a 0.683710 0.769730 0.585840  0  0  0  0  0  0  0  0  0.201290
 149 H_b 0.643940 0.763180 0.267910  0  0  0  0  0  0  0  0  0.168180
 150 H_c 0.981240 0.478700 0.720020  0  0  0  0  0  0  0  0  0.186080
 151 Mof_Ob 0.623570 0.602710 0.027550  0  0  0  0  0  0  0  0  -0.750220
 152 Mof_Oa 0.647020 0.645290 0.796960  0  0  0  0  0  0  0  0  -0.902130
 153 Mof_Oc 0.616930 0.630530 0.439000  0  0  0  0  0  0  0  0  -0.912150
 154 Mof_Mg 0.649870 0.679130 0.569880  0  0  0  0  0  0  0  0  1.633180
 155 Mof_Ob_a 0.707130 0.065910 0.236760  0  0  0  0  0  0  0  0  -0.734480
 156 Mof_Oa_a 0.687330 0.022660 0.463690  0  0  0  0  0  0  0  0  -0.900460
 157 Mof_Oc_a 0.716010 0.039900 0.826920  0  0  0  0  0  0  0  0  -0.936120
 158 Mof_Mg_a 0.686140 0.990680 0.695410  0  0  0  0  0  0  0  0  1.629440
 159 Mof_Cc 0.738730 0.072220 0.744710  0  0  0  0  0  0  0  0  0.539660
 160 Mof_Cb 0.736450 0.081220 0.546560  0  0  0  0  0  0  0  0  -0.318180
 161 C 0.761250 0.116460 0.479020  0  0  0  0  0  0  0  0  -0.074690
 162 C_a 0.787880 0.142380 0.596650  0  0  0  0  0  0  0  0  -0.326820
 163 C_b 0.791000 0.133440 0.791190  0  0  0  0  0  0  0  0  0.310570
 164 Mof_Cd 0.766290 0.098760 0.861920  0  0  0  0  0  0  0  0  -0.417230
 165 C_c 0.819060 0.158890 0.912440  0  0  0  0  0  0  0  0  -0.143720
 166 C_d 0.510430 0.513900 0.349080  0  0  0  0  0  0  0  0  -0.134750
 167 C_e 0.538690 0.538740 0.471460  0  0  0  0  0  0  0  0  0.304640
 168 Mof_Cd_a 0.564650 0.573040 0.401850  0  0  0  0  0  0  0  0  -0.402400
 169 Mof_Cc_a 0.592880 0.598540 0.519950  0  0  0  0  0  0  0  0  0.513150
 170 Mof_Cb_a 0.594470 0.588940 0.717590  0  0  0  0  0  0  0  0  -0.321040
 171 C_f 0.568170 0.554210 0.784680  0  0  0  0  0  0  0  0  -0.058830
 172 C_g 0.540930 0.529260 0.666170  0  0  0  0  0  0  0  0  -0.334130
 173 Mof_Ca 0.622850 0.613120 0.854940  0  0  0  0  0  0  0  0  0.810980
 174 Mof_Ca_a 0.709140 0.055790 0.408340  0  0  0  0  0  0  0  0  0.799440
 175 H 0.758690 0.122790 0.329020  0  0  0  0  0  0  0  0  0.174040
 176 H_a 0.806450 0.169380 0.542020  0  0  0  0  0  0  0  0  0.186970
 177 Mof_H 0.767960 0.091570 0.011280  0  0  0  0  0  0  0  0  0.209760
 178 Mof_H_a 0.563610 0.580650 0.252510  0  0  0  0  0  0  0  0  0.201290
 179 H_b 0.570150 0.547420 0.934580  0  0  0  0  0  0  0  0  0.168180
 180 H_c 0.521300 0.502540 0.720020  0  0  0  0  0  0  0  0  0.186080
 181 Mof_Ob 0.397290 0.020860 0.027550  0  0  0  0  0  0  0  0  -0.750220
 182 Mof_Oa 0.354710 0.001730 0.796960  0  0  0  0  0  0  0  0  -0.902130
 183 Mof_Oc 0.369470 0.986400 0.439000  0  0  0  0  0  0  0  0  -0.912150
 184 Mof_Mg 0.320870 0.970740 0.569880  0  0  0  0  0  0  0  0  1.633180
 185 Mof_Ob_a 0.267420 0.307890 0.903420  0  0  0  0  0  0  0  0  -0.734480
 186 Mof_Oa_a 0.310670 0.331330 0.130350  0  0  0  0  0  0  0  0  -0.900460
 187 Mof_Oc_a 0.293430 0.342780 0.493590  0  0  0  0  0  0  0  0  -0.936120
 188 Mof_Mg_a 0.342650 0.362130 0.362080  0  0  0  0  0  0  0  0  1.629440
 189 Mof_Cc 0.261110 0.333170 0.411380  0  0  0  0  0  0  0  0  0.539660
 190 Mof_Cb 0.252120 0.321910 0.213220  0  0  0  0  0  0  0  0  -0.318180
 191 C 0.216870 0.311450 0.145690  0  0  0  0  0  0  0  0  -0.074690
 192 C_a 0.190950 0.312170 0.263310  0  0  0  0  0  0  0  0  -0.326820
 193 C_b 0.199900 0.324230 0.457860  0  0  0  0  0  0  0  0  0.310570
 194 Mof_Cd 0.234570 0.334190 0.528590  0  0  0  0  0  0  0  0  -0.417230
 195 C_c 0.174440 0.326830 0.579110  0  0  0  0  0  0  0  0  -0.143720
 196 C_d 0.486100 0.996540 0.349080  0  0  0  0  0  0  0  0  -0.134750
 197 C_e 0.461260 0.999960 0.471460  0  0  0  0  0  0  0  0  0.304640
 198 Mof_Cd_a 0.426960 0.991610 0.401850  0  0  0  0  0  0  0  0  -0.402400
 199 Mof_Cc_a 0.401460 0.994340 0.519950  0  0  0  0  0  0  0  0  0.513150
 200 Mof_Cb_a 0.411060 0.005530 0.717590  0  0  0  0  0  0  0  0  -0.321040
 201 C_f 0.445790 0.013950 0.784680  0  0  0  0  0  0  0  0  -0.058830
 202 C_g 0.470740 0.011670 0.666170  0  0  0  0  0  0  0  0  -0.334130
 203 Mof_Ca 0.386880 0.009730 0.854940  0  0  0  0  0  0  0  0  0.810980
 204 Mof_Ca_a 0.277550 0.320020 0.075010  0  0  0  0  0  0  0  0  0.799440
 205 H 0.210540 0.302570 0.995680  0  0  0  0  0  0  0  0  0.174040
 206 H_a 0.497290 0.970400 0.875350  0  0  0  0  0  0  0  0  0.186970
 207 Mof_H 0.241760 0.343060 0.677950  0  0  0  0  0  0  0  0  0.209760
 208 Mof_H_a 0.419350 0.982960 0.252510  0  0  0  0  0  0  0  0  0.201290
 209 H_b 0.452580 0.022730 0.934580  0  0  0  0  0  0  0  0  0.168180
 210 H_c 0.164120 0.352090 0.053350  0  0  0  0  0  0  0  0  0.186080
 211 Mof_Ob 0.312470 0.043100 0.694220  0  0  0  0  0  0  0  0  -0.750220
 212 Mof_Oa 0.331610 0.019650 0.463630  0  0  0  0  0  0  0  0  -0.902130
 213 Mof_Oc 0.346930 0.049730 0.105670  0  0  0  0  0  0  0  0  -0.912150
 214 Mof_Mg 0.362590 0.016800 0.236540  0  0  0  0  0  0  0  0  1.633180
 215 Mof_Ob_a 0.358780 0.292870 0.236760  0  0  0  0  0  0  0  0  -0.734480
 216 Mof_Oa_a 0.335330 0.312670 0.463690  0  0  0  0  0  0  0  0  -0.900460
 217 Mof_Oc_a 0.323890 0.283990 0.826920  0  0  0  0  0  0  0  0  -0.936120
 218 Mof_Mg_a 0.304540 0.313860 0.695410  0  0  0  0  0  0  0  0  1.629440
 219 Mof_Cc 0.333490 0.261270 0.744710  0  0  0  0  0  0  0  0  0.539660
 220 Mof_Cb 0.344760 0.263550 0.546560  0  0  0  0  0  0  0  0  -0.318180
 221 C 0.355210 0.238750 0.479020  0  0  0  0  0  0  0  0  -0.074690
 222 C_a 0.354500 0.212120 0.596650  0  0  0  0  0  0  0  0  -0.326820
 223 C_b 0.342430 0.209000 0.791190  0  0  0  0  0  0  0  0  0.310570
 224 Mof_Cd 0.332470 0.233710 0.861920  0  0  0  0  0  0  0  0  -0.417230
 225 C_c 0.339830 0.180940 0.912440  0  0  0  0  0  0  0  0  -0.143720
 226 C_d 0.336800 0.156230 0.015750  0  0  0  0  0  0  0  0  -0.134750
 227 C_e 0.333380 0.127970 0.138130  0  0  0  0  0  0  0  0  0.304640
 228 Mof_Cd_a 0.341720 0.102010 0.068510  0  0  0  0  0  0  0  0  -0.402400
 229 Mof_Cc_a 0.339000 0.073790 0.186620  0  0  0  0  0  0  0  0  0.513150
 230 Mof_Cb_a 0.327810 0.072200 0.384250  0  0  0  0  0  0  0  0  -0.321040
 231 C_f 0.319380 0.098500 0.451340  0  0  0  0  0  0  0  0  -0.058830
 232 C_g 0.321660 0.125740 0.332840  0  0  0  0  0  0  0  0  -0.334130
 233 Mof_Ca 0.323600 0.043820 0.521610  0  0  0  0  0  0  0  0  0.810980
 234 Mof_Ca_a 0.346650 0.290860 0.408340  0  0  0  0  0  0  0  0  0.799440
 235 H 0.364100 0.241310 0.329020  0  0  0  0  0  0  0  0  0.174040
 236 H_a 0.029600 0.526890 0.875350  0  0  0  0  0  0  0  0  0.186970
 237 Mof_H 0.323610 0.232040 0.011280  0  0  0  0  0  0  0  0  0.209760
 238 Mof_H_a 0.350370 0.103060 0.919180  0  0  0  0  0  0  0  0  0.201290
 239 H_b 0.310610 0.096520 0.601240  0  0  0  0  0  0  0  0  0.168180
 240 H_c 0.647910 0.812030 0.053350  0  0  0  0  0  0  0  0  0.186080
 241 Mof_Ob 0.290240 0.936050 0.360880  0  0  0  0  0  0  0  0  -0.750220
 242 Mof_Oa 0.313680 0.978620 0.130290  0  0  0  0  0  0  0  0  -0.902130
 243 Mof_Oc 0.283600 0.963870 0.772340  0  0  0  0  0  0  0  0  -0.912150
 244 Mof_Mg 0.316540 0.012460 0.903210  0  0  0  0  0  0  0  0  1.633180
 245 Mof_Ob_a 0.373800 0.399240 0.570090  0  0  0  0  0  0  0  0  -0.734480
 246 Mof_Oa_a 0.353990 0.355990 0.797020  0  0  0  0  0  0  0  0  -0.900460
 247 Mof_Oc_a 0.382680 0.373230 0.160250  0  0  0  0  0  0  0  0  -0.936120
 248 Mof_Mg_a 0.352810 0.324010 0.028740  0  0  0  0  0  0  0  0  1.629440
 249 Mof_Cc 0.405390 0.405550 0.078040  0  0  0  0  0  0  0  0  0.539660
 250 Mof_Cb 0.403120 0.414550 0.879890  0  0  0  0  0  0  0  0  -0.318180
 251 C 0.427920 0.449800 0.812350  0  0  0  0  0  0  0  0  -0.074690
 252 C_a 0.454550 0.475710 0.929980  0  0  0  0  0  0  0  0  -0.326820
 253 C_b 0.457670 0.466770 0.124520  0  0  0  0  0  0  0  0  0.310570
 254 Mof_Cd 0.432960 0.432100 0.195250  0  0  0  0  0  0  0  0  -0.417230
 255 C_c 0.485720 0.492220 0.245770  0  0  0  0  0  0  0  0  -0.143720
 256 C_d 0.177100 0.847230 0.682410  0  0  0  0  0  0  0  0  -0.134750
 257 C_e 0.205360 0.872070 0.804800  0  0  0  0  0  0  0  0  0.304640
 258 Mof_Cd_a 0.231320 0.906380 0.735180  0  0  0  0  0  0  0  0  -0.402400
 259 Mof_Cc_a 0.259550 0.931880 0.853280  0  0  0  0  0  0  0  0  0.513150
 260 Mof_Cb_a 0.261130 0.922270 0.050920  0  0  0  0  0  0  0  0  -0.321040
 261 C_f 0.234830 0.887550 0.118010  0  0  0  0  0  0  0  0  -0.058830
 262 C_g 0.207600 0.862590 0.999510  0  0  0  0  0  0  0  0  -0.334130
 263 Mof_Ca 0.289510 0.946450 0.188270  0  0  0  0  0  0  0  0  0.810980
 264 Mof_Ca_a 0.375800 0.389120 0.741670  0  0  0  0  0  0  0  0  0.799440
 265 H 0.425360 0.456120 0.662350  0  0  0  0  0  0  0  0  0.174040
 266 H_a 0.473110 0.502710 0.875350  0  0  0  0  0  0  0  0  0.186970
 267 Mof_H 0.434630 0.424900 0.344610  0  0  0  0  0  0  0  0  0.209760
 268 Mof_H_a 0.230270 0.913980 0.585840  0  0  0  0  0  0  0  0  0.201290
 269 H_b 0.236820 0.880760 0.267910  0  0  0  0  0  0  0  0  0.168180
 270 H_c 0.187970 0.835880 0.053350  0  0  0  0  0  0  0  0  0.186080
