# Supplementary material for: In silico design and screening of hypothetical MOF-74 analogs and their experimental synthesis
Source: Chem Sci. 2016 Jun 21;7(9):6263–72. doi: 10.1039/c6sc01477a (PMC6024208; doi:10.1039/c6sc01477a)
Supplement: Supplementary file 1 [file SC-007-C6SC01477A-s001.zip › analogs/98x0_all_conf_2659_0_full_symm.cssr]

				49.7377  49.7377  7.00805
		90  90  120  SPGR =  1 P 1		 OPT = 1
378   0 
0 image0	: image0
 1 Mof_Ob 0.055020 0.358860 0.849740  0  0  0  0  0  0  0  0  -0.795380
 2 Mof_Oa 0.019500 0.337600 0.618610  0  0  0  0  0  0  0  0  -0.931300
 3 Mof_Oc 0.036840 0.329850 0.264720  0  0  0  0  0  0  0  0  -0.904380
 4 Mof_Mg 0.993880 0.309360 0.393910  0  0  0  0  0  0  0  0  1.634470
 5 Mof_Ob_a 0.945390 0.645210 0.204510  0  0  0  0  0  0  0  0  -0.798630
 6 Mof_Oa_a 0.981410 0.664910 0.434310  0  0  0  0  0  0  0  0  -0.917470
 7 Mof_Oc_a 0.964860 0.673410 0.789210  0  0  0  0  0  0  0  0  -0.920850
 8 Mof_Mg_a 0.008040 0.691500 0.660170  0  0  0  0  0  0  0  0  1.645080
 9 O 0.888040 0.694580 0.042170  0  0  0  0  0  0  0  0  -0.519060
 10 C 0.863050 0.671830 0.002650  0  0  0  0  0  0  0  0  0.709300
 11 N 0.859640 0.651280 0.859280  0  0  0  0  0  0  0  0  -0.761590
 12 C_a 0.883670 0.652810 0.744080  0  0  0  0  0  0  0  0  0.602450
 13 Mof_Cd 0.913260 0.663090 0.818300  0  0  0  0  0  0  0  0  -0.571000
 14 Mof_Cc 0.937210 0.664160 0.705120  0  0  0  0  0  0  0  0  0.595090
 15 Mof_Cb 0.930500 0.654970 0.508750  0  0  0  0  0  0  0  0  -0.414600
 16 C_b 0.900240 0.644470 0.438750  0  0  0  0  0  0  0  0  0.023540
 17 C_c 0.876860 0.643020 0.552680  0  0  0  0  0  0  0  0  -0.503820
 18 Mof_Ca 0.953210 0.654890 0.375280  0  0  0  0  0  0  0  0  0.866470
 19 C_d 0.166530 0.330210 0.774700  0  0  0  0  0  0  0  0  -0.199500
 20 C_e 0.839880 0.684450 0.281670  0  0  0  0  0  0  0  0  -0.367370
 21 C_f 0.144480 0.340300 0.070700  0  0  0  0  0  0  0  0  0.735640
 22 O_a 0.123160 0.313420 0.075150  0  0  0  0  0  0  0  0  -0.521000
 23 N_a 0.811220 0.696880 0.513060  0  0  0  0  0  0  0  0  -0.744640
 24 C_g 0.120130 0.359350 0.302500  0  0  0  0  0  0  0  0  0.535640
 25 Mof_Cd_a 0.089900 0.345560 0.232350  0  0  0  0  0  0  0  0  -0.516690
 26 Mof_Cc_a 0.065040 0.341860 0.347280  0  0  0  0  0  0  0  0  0.582100
 27 Mof_Cb_a 0.071570 0.351760 0.542770  0  0  0  0  0  0  0  0  -0.417990
 28 C_h 0.102440 0.365530 0.609440  0  0  0  0  0  0  0  0  -0.009110
 29 C_i 0.126690 0.369730 0.492660  0  0  0  0  0  0  0  0  -0.431200
 30 Mof_Ca_a 0.047900 0.349440 0.678040  0  0  0  0  0  0  0  0  0.888840
 31 H 0.170980 0.302450 0.485840  0  0  0  0  0  0  0  0  0.361670
 32 Mof_H 0.918520 0.670400 0.965950  0  0  0  0  0  0  0  0  0.292140
 33 H_a 0.895830 0.637450 0.289850  0  0  0  0  0  0  0  0  0.154610
 34 H_b 0.186990 0.301460 0.162750  0  0  0  0  0  0  0  0  0.212390
 35 H_c 0.154820 0.305790 0.819720  0  0  0  0  0  0  0  0  0.086230
 36 H_d 0.150220 0.332160 0.677350  0  0  0  0  0  0  0  0  0.094830
 37 H_e 0.849360 0.708680 0.237960  0  0  0  0  0  0  0  0  0.119220
 38 H_f 0.858130 0.684070 0.368540  0  0  0  0  0  0  0  0  0.128750
 39 H_g 0.831630 0.716940 0.525420  0  0  0  0  0  0  0  0  0.363430
 40 Mof_H_a 0.085000 0.337940 0.084830  0  0  0  0  0  0  0  0  0.265260
 41 H_h 0.106640 0.372980 0.757720  0  0  0  0  0  0  0  0  0.158620
 42 H_i 0.817030 0.713820 0.879640  0  0  0  0  0  0  0  0  0.189840
 43 Mof_Ob 0.974470 0.362830 0.516410  0  0  0  0  0  0  0  0  -0.795380
 44 Mof_Oa 0.995730 0.348560 0.285280  0  0  0  0  0  0  0  0  -0.931300
 45 Mof_Oc 0.003490 0.373660 0.931390  0  0  0  0  0  0  0  0  -0.904380
 46 Mof_Mg 0.023980 0.351190 0.060570  0  0  0  0  0  0  0  0  1.634470
 47 Mof_Ob_a 0.021460 0.633520 0.537840  0  0  0  0  0  0  0  0  -0.798630
 48 Mof_Oa_a 0.001760 0.649840 0.767640  0  0  0  0  0  0  0  0  -0.917470
 49 Mof_Oc_a 0.993260 0.624780 0.122540  0  0  0  0  0  0  0  0  -0.920850
 50 Mof_Mg_a 0.975170 0.649880 0.993500  0  0  0  0  0  0  0  0  1.645080
 51 O 0.972090 0.526790 0.375510  0  0  0  0  0  0  0  0  -0.519060
 52 C 0.994840 0.524560 0.335990  0  0  0  0  0  0  0  0  0.709300
 53 N 0.015390 0.541690 0.192610  0  0  0  0  0  0  0  0  -0.761590
 54 C_a 0.013850 0.564190 0.077420  0  0  0  0  0  0  0  0  0.602450
 55 Mof_Cd 0.003580 0.583510 0.151630  0  0  0  0  0  0  0  0  -0.571000
 56 Mof_Cc 0.002500 0.606380 0.038450  0  0  0  0  0  0  0  0  0.595090
 57 Mof_Cb 0.011690 0.608860 0.842090  0  0  0  0  0  0  0  0  -0.414600
 58 C_b 0.022190 0.589100 0.772090  0  0  0  0  0  0  0  0  0.023540
 59 C_c 0.023650 0.567170 0.886010  0  0  0  0  0  0  0  0  -0.503820
 60 Mof_Ca 0.011780 0.631660 0.708620  0  0  0  0  0  0  0  0  0.866470
 61 C_d 0.669790 0.836320 0.774700  0  0  0  0  0  0  0  0  -0.199500
 62 C_e 0.315550 0.155430 0.281670  0  0  0  0  0  0  0  0  -0.367370
 63 C_f 0.993040 0.470850 0.737360  0  0  0  0  0  0  0  0  0.735640
 64 O_a 0.019910 0.476410 0.741820  0  0  0  0  0  0  0  0  -0.521000
 65 N_a 0.303120 0.114340 0.513060  0  0  0  0  0  0  0  0  -0.744640
 66 C_g 0.973990 0.427450 0.969170  0  0  0  0  0  0  0  0  0.535640
 67 Mof_Cd_a 0.987770 0.411010 0.899020  0  0  0  0  0  0  0  0  -0.516690
 68 Mof_Cc_a 0.991470 0.389840 0.013950  0  0  0  0  0  0  0  0  0.582100
 69 Mof_Cb_a 0.981580 0.386480 0.209440  0  0  0  0  0  0  0  0  -0.417990
 70 C_h 0.967800 0.403570 0.276110  0  0  0  0  0  0  0  0  -0.009110
 71 C_i 0.963610 0.423630 0.159330  0  0  0  0  0  0  0  0  -0.431200
 72 Mof_Ca_a 0.983900 0.365130 0.344700  0  0  0  0  0  0  0  0  0.888840
 73 H 0.697550 0.868530 0.485840  0  0  0  0  0  0  0  0  0.361670
 74 Mof_H 0.996270 0.581460 0.299280  0  0  0  0  0  0  0  0  0.292140
 75 H_a 0.029220 0.591720 0.623190  0  0  0  0  0  0  0  0  0.154610
 76 H_b 0.698540 0.885540 0.162750  0  0  0  0  0  0  0  0  0.212390
 77 H_c 0.694210 0.849030 0.819720  0  0  0  0  0  0  0  0  0.086230
 78 H_d 0.001170 0.484720 0.344020  0  0  0  0  0  0  0  0  0.094830
 79 H_e 0.291320 0.140680 0.237960  0  0  0  0  0  0  0  0  0.119220
 80 H_f 0.315930 0.174050 0.368540  0  0  0  0  0  0  0  0  0.128750
 81 H_g 0.283060 0.114690 0.525420  0  0  0  0  0  0  0  0  0.363430
 82 Mof_H_a 0.995400 0.413730 0.751500  0  0  0  0  0  0  0  0  0.265260
 83 H_h 0.960350 0.400330 0.424390  0  0  0  0  0  0  0  0  0.158620
 84 H_i 0.286180 0.103210 0.879640  0  0  0  0  0  0  0  0  0.189840
 85 Mof_Ob 0.970510 0.278310 0.183080  0  0  0  0  0  0  0  0  -0.795380
 86 Mof_Oa 0.984770 0.313840 0.951940  0  0  0  0  0  0  0  0  -0.931300
 87 Mof_Oc 0.959680 0.296500 0.598050  0  0  0  0  0  0  0  0  -0.904380
 88 Mof_Mg 0.982140 0.339460 0.727240  0  0  0  0  0  0  0  0  1.634470
 89 Mof_Ob_a 0.033150 0.721270 0.871180  0  0  0  0  0  0  0  0  -0.798630
 90 Mof_Oa_a 0.016820 0.685250 0.100980  0  0  0  0  0  0  0  0  -0.917470
 91 Mof_Oc_a 0.041880 0.701810 0.455870  0  0  0  0  0  0  0  0  -0.920850
 92 Mof_Mg_a 0.016790 0.658620 0.326830  0  0  0  0  0  0  0  0  1.645080
 93 O 0.806540 0.111960 0.042170  0  0  0  0  0  0  0  0  -0.519060
 94 C 0.142110 0.803610 0.669320  0  0  0  0  0  0  0  0  0.709300
 95 N 0.124970 0.807030 0.525940  0  0  0  0  0  0  0  0  -0.761590
 96 C_a 0.102480 0.783000 0.410750  0  0  0  0  0  0  0  0  0.602450
 97 Mof_Cd 0.083160 0.753410 0.484970  0  0  0  0  0  0  0  0  -0.571000
 98 Mof_Cc 0.060290 0.729460 0.371790  0  0  0  0  0  0  0  0  0.595090
 99 Mof_Cb 0.057800 0.736160 0.175420  0  0  0  0  0  0  0  0  -0.414600
 100 C_b 0.077570 0.766430 0.105420  0  0  0  0  0  0  0  0  0.023540
 101 C_c 0.099490 0.789810 0.219340  0  0  0  0  0  0  0  0  -0.503820
 102 Mof_Ca 0.035010 0.713450 0.041950  0  0  0  0  0  0  0  0  0.866470
 103 C_d 0.163680 0.833470 0.774700  0  0  0  0  0  0  0  0  -0.199500
 104 C_e 0.844570 0.160120 0.281670  0  0  0  0  0  0  0  0  -0.367370
 105 C_f 0.862480 0.188850 0.404030  0  0  0  0  0  0  0  0  0.735640
 106 O_a 0.856930 0.210170 0.408490  0  0  0  0  0  0  0  0  -0.521000
 107 N_a 0.885660 0.188780 0.513060  0  0  0  0  0  0  0  0  -0.744640
 108 C_g 0.905890 0.213210 0.635840  0  0  0  0  0  0  0  0  0.535640
 109 Mof_Cd_a 0.922320 0.243430 0.565690  0  0  0  0  0  0  0  0  -0.516690
 110 Mof_Cc_a 0.943490 0.268300 0.680610  0  0  0  0  0  0  0  0  0.582100
 111 Mof_Cb_a 0.946860 0.261770 0.876110  0  0  0  0  0  0  0  0  -0.417990
 112 C_h 0.929760 0.230890 0.942770  0  0  0  0  0  0  0  0  -0.009110
 113 C_i 0.909700 0.206640 0.825990  0  0  0  0  0  0  0  0  -0.431200
 114 Mof_Ca_a 0.968210 0.285440 0.011370  0  0  0  0  0  0  0  0  0.888840
 115 H 0.131470 0.829020 0.485840  0  0  0  0  0  0  0  0  0.361670
 116 Mof_H 0.085210 0.748140 0.632620  0  0  0  0  0  0  0  0  0.292140
 117 H_a 0.074950 0.770830 0.956520  0  0  0  0  0  0  0  0  0.154610
 118 H_b 0.114460 0.813010 0.162750  0  0  0  0  0  0  0  0  0.212390
 119 H_c 0.150970 0.845180 0.819720  0  0  0  0  0  0  0  0  0.086230
 120 H_d 0.848610 0.183120 0.010680  0  0  0  0  0  0  0  0  0.094830
 121 H_e 0.859320 0.150640 0.237960  0  0  0  0  0  0  0  0  0.119220
 122 H_f 0.825950 0.141870 0.368540  0  0  0  0  0  0  0  0  0.128750
 123 H_g 0.885310 0.168370 0.525420  0  0  0  0  0  0  0  0  0.363430
 124 Mof_H_a 0.919610 0.248340 0.418170  0  0  0  0  0  0  0  0  0.265260
 125 H_h 0.933000 0.226690 0.091060  0  0  0  0  0  0  0  0  0.158620
 126 H_i 0.896790 0.182970 0.879640  0  0  0  0  0  0  0  0  0.189840
 127 Mof_Ob 0.721690 0.692190 0.183080  0  0  0  0  0  0  0  0  -0.795380
 128 Mof_Oa 0.686160 0.670940 0.951940  0  0  0  0  0  0  0  0  -0.931300
 129 Mof_Oc 0.703500 0.663180 0.598050  0  0  0  0  0  0  0  0  -0.904380
 130 Mof_Mg 0.660540 0.642690 0.727240  0  0  0  0  0  0  0  0  1.634470
 131 Mof_Ob_a 0.612060 0.978540 0.537840  0  0  0  0  0  0  0  0  -0.798630
 132 Mof_Oa_a 0.648080 0.998240 0.767640  0  0  0  0  0  0  0  0  -0.917470
 133 Mof_Oc_a 0.631530 0.006740 0.122540  0  0  0  0  0  0  0  0  -0.920850
 134 Mof_Mg_a 0.674710 0.024830 0.993500  0  0  0  0  0  0  0  0  1.645080
 135 O 0.554700 0.027910 0.375510  0  0  0  0  0  0  0  0  -0.519060
 136 C 0.529720 0.005160 0.335990  0  0  0  0  0  0  0  0  0.709300
 137 N 0.526300 0.984610 0.192610  0  0  0  0  0  0  0  0  -0.761590
 138 C_a 0.550330 0.986150 0.077420  0  0  0  0  0  0  0  0  0.602450
 139 Mof_Cd 0.579930 0.996420 0.151630  0  0  0  0  0  0  0  0  -0.571000
 140 Mof_Cc 0.603870 0.997500 0.038450  0  0  0  0  0  0  0  0  0.595090
 141 Mof_Cb 0.597170 0.988310 0.842090  0  0  0  0  0  0  0  0  -0.414600
 142 C_b 0.566910 0.977810 0.772090  0  0  0  0  0  0  0  0  0.023540
 143 C_c 0.543530 0.976350 0.886010  0  0  0  0  0  0  0  0  -0.503820
 144 Mof_Ca 0.619880 0.988220 0.708620  0  0  0  0  0  0  0  0  0.866470
 145 C_d 0.833200 0.663540 0.108030  0  0  0  0  0  0  0  0  -0.199500
 146 C_e 0.506550 0.017780 0.615000  0  0  0  0  0  0  0  0  -0.367370
 147 C_f 0.811150 0.673630 0.404030  0  0  0  0  0  0  0  0  0.735640
 148 O_a 0.789830 0.646750 0.408490  0  0  0  0  0  0  0  0  -0.521000
 149 N_a 0.477890 0.030220 0.846400  0  0  0  0  0  0  0  0  -0.744640
 150 C_g 0.786790 0.692680 0.635840  0  0  0  0  0  0  0  0  0.535640
 151 Mof_Cd_a 0.756570 0.678900 0.565690  0  0  0  0  0  0  0  0  -0.516690
 152 Mof_Cc_a 0.731700 0.675200 0.680610  0  0  0  0  0  0  0  0  0.582100
 153 Mof_Cb_a 0.738230 0.685090 0.876110  0  0  0  0  0  0  0  0  -0.417990
 154 C_h 0.769110 0.698870 0.942770  0  0  0  0  0  0  0  0  -0.009110
 155 C_i 0.793360 0.703060 0.825990  0  0  0  0  0  0  0  0  -0.431200
 156 Mof_Ca_a 0.714560 0.682770 0.011370  0  0  0  0  0  0  0  0  0.888840
 157 H 0.837650 0.635790 0.819170  0  0  0  0  0  0  0  0  0.361670
 158 Mof_H 0.585190 0.003730 0.299280  0  0  0  0  0  0  0  0  0.292140
 159 H_a 0.562500 0.970780 0.623190  0  0  0  0  0  0  0  0  0.154610
 160 H_b 0.853660 0.634790 0.496080  0  0  0  0  0  0  0  0  0.212390
 161 H_c 0.821480 0.639130 0.153050  0  0  0  0  0  0  0  0  0.086230
 162 H_d 0.816880 0.665490 0.010680  0  0  0  0  0  0  0  0  0.094830
 163 H_e 0.516020 0.042010 0.571290  0  0  0  0  0  0  0  0  0.119220
 164 H_f 0.524790 0.017410 0.701870  0  0  0  0  0  0  0  0  0.128750
 165 H_g 0.498290 0.050270 0.858750  0  0  0  0  0  0  0  0  0.363430
 166 Mof_H_a 0.751660 0.671270 0.418170  0  0  0  0  0  0  0  0  0.265260
 167 H_h 0.773310 0.706310 0.091060  0  0  0  0  0  0  0  0  0.158620
 168 H_i 0.483690 0.047160 0.212970  0  0  0  0  0  0  0  0  0.189840
 169 Mof_Ob 0.641140 0.696160 0.849740  0  0  0  0  0  0  0  0  -0.795380
 170 Mof_Oa 0.662400 0.681890 0.618610  0  0  0  0  0  0  0  0  -0.931300
 171 Mof_Oc 0.670150 0.706990 0.264720  0  0  0  0  0  0  0  0  -0.904380
 172 Mof_Mg 0.690640 0.684520 0.393910  0  0  0  0  0  0  0  0  1.634470
 173 Mof_Ob_a 0.688120 0.966850 0.871180  0  0  0  0  0  0  0  0  -0.798630
 174 Mof_Oa_a 0.668430 0.983180 0.100980  0  0  0  0  0  0  0  0  -0.917470
 175 Mof_Oc_a 0.659920 0.958120 0.455870  0  0  0  0  0  0  0  0  -0.920850
 176 Mof_Mg_a 0.641840 0.983210 0.326830  0  0  0  0  0  0  0  0  1.645080
 177 O 0.638750 0.860120 0.708840  0  0  0  0  0  0  0  0  -0.519060
 178 C 0.661510 0.857890 0.669320  0  0  0  0  0  0  0  0  0.709300
 179 N 0.682050 0.875030 0.525940  0  0  0  0  0  0  0  0  -0.761590
 180 C_a 0.680520 0.897520 0.410750  0  0  0  0  0  0  0  0  0.602450
 181 Mof_Cd 0.670250 0.916840 0.484970  0  0  0  0  0  0  0  0  -0.571000
 182 Mof_Cc 0.669170 0.939710 0.371790  0  0  0  0  0  0  0  0  0.595090
 183 Mof_Cb 0.678360 0.942200 0.175420  0  0  0  0  0  0  0  0  -0.414600
 184 C_b 0.688860 0.922430 0.105420  0  0  0  0  0  0  0  0  0.023540
 185 C_c 0.690310 0.900510 0.219340  0  0  0  0  0  0  0  0  -0.503820
 186 Mof_Ca 0.678440 0.964990 0.041950  0  0  0  0  0  0  0  0  0.866470
 187 C_d 0.336460 0.169660 0.108030  0  0  0  0  0  0  0  0  -0.199500
 188 C_e 0.982220 0.488770 0.615000  0  0  0  0  0  0  0  0  -0.367370
 189 C_f 0.659700 0.804190 0.070700  0  0  0  0  0  0  0  0  0.735640
 190 O_a 0.686580 0.809740 0.075150  0  0  0  0  0  0  0  0  -0.521000
 191 N_a 0.969780 0.447670 0.846400  0  0  0  0  0  0  0  0  -0.744640
 192 C_g 0.640650 0.760780 0.302500  0  0  0  0  0  0  0  0  0.535640
 193 Mof_Cd_a 0.654440 0.744340 0.232350  0  0  0  0  0  0  0  0  -0.516690
 194 Mof_Cc_a 0.658140 0.723170 0.347280  0  0  0  0  0  0  0  0  0.582100
 195 Mof_Cb_a 0.648240 0.719810 0.542770  0  0  0  0  0  0  0  0  -0.417990
 196 C_h 0.634470 0.736910 0.609440  0  0  0  0  0  0  0  0  -0.009110
 197 C_i 0.630270 0.756960 0.492660  0  0  0  0  0  0  0  0  -0.431200
 198 Mof_Ca_a 0.650560 0.698460 0.678040  0  0  0  0  0  0  0  0  0.888840
 199 H 0.364210 0.201860 0.819170  0  0  0  0  0  0  0  0  0.361670
 200 Mof_H 0.662930 0.914790 0.632620  0  0  0  0  0  0  0  0  0.292140
 201 H_a 0.695890 0.925050 0.956520  0  0  0  0  0  0  0  0  0.154610
 202 H_b 0.365210 0.218870 0.496080  0  0  0  0  0  0  0  0  0.212390
 203 H_c 0.360870 0.182360 0.153050  0  0  0  0  0  0  0  0  0.086230
 204 H_d 0.667840 0.818060 0.677350  0  0  0  0  0  0  0  0  0.094830
 205 H_e 0.957990 0.474010 0.571290  0  0  0  0  0  0  0  0  0.119220
 206 H_f 0.982590 0.507390 0.701870  0  0  0  0  0  0  0  0  0.128750
 207 H_g 0.949730 0.448020 0.858750  0  0  0  0  0  0  0  0  0.363430
 208 Mof_H_a 0.662060 0.747060 0.084830  0  0  0  0  0  0  0  0  0.265260
 209 H_h 0.627020 0.733660 0.757720  0  0  0  0  0  0  0  0  0.158620
 210 H_i 0.952840 0.436540 0.212970  0  0  0  0  0  0  0  0  0.189840
 211 Mof_Ob 0.637170 0.611650 0.516410  0  0  0  0  0  0  0  0  -0.795380
 212 Mof_Oa 0.651440 0.647170 0.285280  0  0  0  0  0  0  0  0  -0.931300
 213 Mof_Oc 0.626340 0.629830 0.931390  0  0  0  0  0  0  0  0  -0.904380
 214 Mof_Mg 0.648810 0.672790 0.060570  0  0  0  0  0  0  0  0  1.634470
 215 Mof_Ob_a 0.699820 0.054610 0.204510  0  0  0  0  0  0  0  0  -0.798630
 216 Mof_Oa_a 0.683490 0.018590 0.434310  0  0  0  0  0  0  0  0  -0.917470
 217 Mof_Oc_a 0.708550 0.035140 0.789210  0  0  0  0  0  0  0  0  -0.920850
 218 Mof_Mg_a 0.683450 0.991960 0.660170  0  0  0  0  0  0  0  0  1.645080
 219 O 0.473210 0.445300 0.375510  0  0  0  0  0  0  0  0  -0.519060
 220 C 0.808770 0.136950 0.002650  0  0  0  0  0  0  0  0  0.709300
 221 N 0.791640 0.140360 0.859280  0  0  0  0  0  0  0  0  -0.761590
 222 C_a 0.769150 0.116330 0.744080  0  0  0  0  0  0  0  0  0.602450
 223 Mof_Cd 0.749830 0.086740 0.818300  0  0  0  0  0  0  0  0  -0.571000
 224 Mof_Cc 0.726960 0.062790 0.705120  0  0  0  0  0  0  0  0  0.595090
 225 Mof_Cb 0.724470 0.069500 0.508750  0  0  0  0  0  0  0  0  -0.414600
 226 C_b 0.744230 0.099760 0.438750  0  0  0  0  0  0  0  0  0.023540
 227 C_c 0.766160 0.123140 0.552680  0  0  0  0  0  0  0  0  -0.503820
 228 Mof_Ca 0.701680 0.046790 0.375280  0  0  0  0  0  0  0  0  0.866470
 229 C_d 0.830340 0.166800 0.108030  0  0  0  0  0  0  0  0  -0.199500
 230 C_e 0.511230 0.493450 0.615000  0  0  0  0  0  0  0  0  -0.367370
 231 C_f 0.529150 0.522190 0.737360  0  0  0  0  0  0  0  0  0.735640
 232 O_a 0.523590 0.543510 0.741820  0  0  0  0  0  0  0  0  -0.521000
 233 N_a 0.552330 0.522110 0.846400  0  0  0  0  0  0  0  0  -0.744640
 234 C_g 0.572550 0.546540 0.969170  0  0  0  0  0  0  0  0  0.535640
 235 Mof_Cd_a 0.588990 0.576760 0.899020  0  0  0  0  0  0  0  0  -0.516690
 236 Mof_Cc_a 0.610160 0.601630 0.013950  0  0  0  0  0  0  0  0  0.582100
 237 Mof_Cb_a 0.613520 0.595100 0.209440  0  0  0  0  0  0  0  0  -0.417990
 238 C_h 0.596430 0.564230 0.276110  0  0  0  0  0  0  0  0  -0.009110
 239 C_i 0.576370 0.539980 0.159330  0  0  0  0  0  0  0  0  -0.431200
 240 Mof_Ca_a 0.634870 0.618770 0.344700  0  0  0  0  0  0  0  0  0.888840
 241 H 0.798140 0.162350 0.819170  0  0  0  0  0  0  0  0  0.361670
 242 Mof_H 0.751880 0.081480 0.965950  0  0  0  0  0  0  0  0  0.292140
 243 H_a 0.741610 0.104170 0.289850  0  0  0  0  0  0  0  0  0.154610
 244 H_b 0.781130 0.146340 0.496080  0  0  0  0  0  0  0  0  0.212390
 245 H_c 0.817640 0.178520 0.153050  0  0  0  0  0  0  0  0  0.086230
 246 H_d 0.515280 0.516450 0.344020  0  0  0  0  0  0  0  0  0.094830
 247 H_e 0.525990 0.483980 0.571290  0  0  0  0  0  0  0  0  0.119220
 248 H_f 0.492610 0.475210 0.701870  0  0  0  0  0  0  0  0  0.128750
 249 H_g 0.551980 0.501710 0.858750  0  0  0  0  0  0  0  0  0.363430
 250 Mof_H_a 0.586270 0.581670 0.751500  0  0  0  0  0  0  0  0  0.265260
 251 H_h 0.599670 0.560020 0.424390  0  0  0  0  0  0  0  0  0.158620
 252 H_i 0.563460 0.516310 0.212970  0  0  0  0  0  0  0  0  0.189840
 253 Mof_Ob 0.388350 0.025530 0.516410  0  0  0  0  0  0  0  0  -0.795380
 254 Mof_Oa 0.352830 0.004270 0.285280  0  0  0  0  0  0  0  0  -0.931300
 255 Mof_Oc 0.370170 0.996510 0.931390  0  0  0  0  0  0  0  0  -0.904380
 256 Mof_Mg 0.327210 0.976020 0.060570  0  0  0  0  0  0  0  0  1.634470
 257 Mof_Ob_a 0.278730 0.311880 0.871180  0  0  0  0  0  0  0  0  -0.798630
 258 Mof_Oa_a 0.314750 0.331570 0.100980  0  0  0  0  0  0  0  0  -0.917470
 259 Mof_Oc_a 0.298190 0.340080 0.455870  0  0  0  0  0  0  0  0  -0.920850
 260 Mof_Mg_a 0.341380 0.358160 0.326830  0  0  0  0  0  0  0  0  1.645080
 261 O 0.221370 0.361250 0.708840  0  0  0  0  0  0  0  0  -0.519060
 262 C 0.196390 0.338490 0.669320  0  0  0  0  0  0  0  0  0.709300
 263 N 0.192970 0.317950 0.525940  0  0  0  0  0  0  0  0  -0.761590
 264 C_a 0.217000 0.319480 0.410750  0  0  0  0  0  0  0  0  0.602450
 265 Mof_Cd 0.246590 0.329750 0.484970  0  0  0  0  0  0  0  0  -0.571000
 266 Mof_Cc 0.270540 0.330830 0.371790  0  0  0  0  0  0  0  0  0.595090
 267 Mof_Cb 0.263840 0.321640 0.175420  0  0  0  0  0  0  0  0  -0.414600
 268 C_b 0.233570 0.311140 0.105420  0  0  0  0  0  0  0  0  0.023540
 269 C_c 0.210190 0.309690 0.219340  0  0  0  0  0  0  0  0  -0.503820
 270 Mof_Ca 0.286550 0.321560 0.041950  0  0  0  0  0  0  0  0  0.866470
 271 C_d 0.499870 0.996880 0.441360  0  0  0  0  0  0  0  0  -0.199500
 272 C_e 0.173210 0.351110 0.948330  0  0  0  0  0  0  0  0  -0.367370
 273 C_f 0.477810 0.006960 0.737360  0  0  0  0  0  0  0  0  0.735640
 274 O_a 0.456490 0.980090 0.741820  0  0  0  0  0  0  0  0  -0.521000
 275 N_a 0.144550 0.363550 0.179730  0  0  0  0  0  0  0  0  -0.744640
 276 C_g 0.453460 0.026010 0.969170  0  0  0  0  0  0  0  0  0.535640
 277 Mof_Cd_a 0.423240 0.012230 0.899020  0  0  0  0  0  0  0  0  -0.516690
 278 Mof_Cc_a 0.398370 0.008530 0.013950  0  0  0  0  0  0  0  0  0.582100
 279 Mof_Cb_a 0.404900 0.018420 0.209440  0  0  0  0  0  0  0  0  -0.417990
 280 C_h 0.435770 0.032200 0.276110  0  0  0  0  0  0  0  0  -0.009110
 281 C_i 0.460020 0.036390 0.159330  0  0  0  0  0  0  0  0  -0.431200
 282 Mof_Ca_a 0.381230 0.016100 0.344700  0  0  0  0  0  0  0  0  0.888840
 283 H 0.504310 0.969120 0.152500  0  0  0  0  0  0  0  0  0.361670
 284 Mof_H 0.251860 0.337070 0.632620  0  0  0  0  0  0  0  0  0.292140
 285 H_a 0.229170 0.304110 0.956520  0  0  0  0  0  0  0  0  0.154610
 286 H_b 0.520330 0.968120 0.829410  0  0  0  0  0  0  0  0  0.212390
 287 H_c 0.488150 0.972460 0.486380  0  0  0  0  0  0  0  0  0.086230
 288 H_d 0.483550 0.998830 0.344020  0  0  0  0  0  0  0  0  0.094830
 289 H_e 0.182690 0.375350 0.904630  0  0  0  0  0  0  0  0  0.119220
 290 H_f 0.191460 0.350740 0.035210  0  0  0  0  0  0  0  0  0.128750
 291 H_g 0.164960 0.383610 0.192080  0  0  0  0  0  0  0  0  0.363430
 292 Mof_H_a 0.418330 0.004600 0.751500  0  0  0  0  0  0  0  0  0.265260
 293 H_h 0.439980 0.039650 0.424390  0  0  0  0  0  0  0  0  0.158620
 294 H_i 0.150360 0.380490 0.546300  0  0  0  0  0  0  0  0  0.189840
 295 Mof_Ob 0.307810 0.029490 0.183080  0  0  0  0  0  0  0  0  -0.795380
 296 Mof_Oa 0.329060 0.015230 0.951940  0  0  0  0  0  0  0  0  -0.931300
 297 Mof_Oc 0.336820 0.040320 0.598050  0  0  0  0  0  0  0  0  -0.904380
 298 Mof_Mg 0.357310 0.017860 0.727240  0  0  0  0  0  0  0  0  1.634470
 299 Mof_Ob_a 0.354790 0.300180 0.204510  0  0  0  0  0  0  0  0  -0.798630
 300 Mof_Oa_a 0.335090 0.316510 0.434310  0  0  0  0  0  0  0  0  -0.917470
 301 Mof_Oc_a 0.326590 0.291450 0.789210  0  0  0  0  0  0  0  0  -0.920850
 302 Mof_Mg_a 0.308500 0.316550 0.660170  0  0  0  0  0  0  0  0  1.645080
 303 O 0.305420 0.193460 0.042170  0  0  0  0  0  0  0  0  -0.519060
 304 C 0.328170 0.191230 0.002650  0  0  0  0  0  0  0  0  0.709300
 305 N 0.348720 0.208360 0.859280  0  0  0  0  0  0  0  0  -0.761590
 306 C_a 0.347190 0.230850 0.744080  0  0  0  0  0  0  0  0  0.602450
 307 Mof_Cd 0.336910 0.250170 0.818300  0  0  0  0  0  0  0  0  -0.571000
 308 Mof_Cc 0.335840 0.273040 0.705120  0  0  0  0  0  0  0  0  0.595090
 309 Mof_Cb 0.345030 0.275530 0.508750  0  0  0  0  0  0  0  0  -0.414600
 310 C_b 0.355530 0.255770 0.438750  0  0  0  0  0  0  0  0  0.023540
 311 C_c 0.356980 0.233840 0.552680  0  0  0  0  0  0  0  0  -0.503820
 312 Mof_Ca 0.345110 0.298320 0.375280  0  0  0  0  0  0  0  0  0.866470
 313 C_d 0.003120 0.502990 0.441360  0  0  0  0  0  0  0  0  -0.199500
 314 C_e 0.648890 0.822100 0.948330  0  0  0  0  0  0  0  0  -0.367370
 315 C_f 0.326370 0.137520 0.404030  0  0  0  0  0  0  0  0  0.735640
 316 O_a 0.353250 0.143070 0.408490  0  0  0  0  0  0  0  0  -0.521000
 317 N_a 0.636450 0.781000 0.179730  0  0  0  0  0  0  0  0  -0.744640
 318 C_g 0.307320 0.094110 0.635840  0  0  0  0  0  0  0  0  0.535640
 319 Mof_Cd_a 0.321100 0.077680 0.565690  0  0  0  0  0  0  0  0  -0.516690
 320 Mof_Cc_a 0.324800 0.056510 0.680610  0  0  0  0  0  0  0  0  0.582100
 321 Mof_Cb_a 0.314910 0.053140 0.876110  0  0  0  0  0  0  0  0  -0.417990
 322 C_h 0.301130 0.070240 0.942770  0  0  0  0  0  0  0  0  -0.009110
 323 C_i 0.296940 0.090300 0.825990  0  0  0  0  0  0  0  0  -0.431200
 324 Mof_Ca_a 0.317230 0.031790 0.011370  0  0  0  0  0  0  0  0  0.888840
 325 H 0.030880 0.535190 0.152500  0  0  0  0  0  0  0  0  0.361670
 326 Mof_H 0.329600 0.248120 0.965950  0  0  0  0  0  0  0  0  0.292140
 327 H_a 0.362550 0.258390 0.289850  0  0  0  0  0  0  0  0  0.154610
 328 H_b 0.031880 0.552210 0.829410  0  0  0  0  0  0  0  0  0.212390
 329 H_c 0.027540 0.515690 0.486380  0  0  0  0  0  0  0  0  0.086230
 330 H_d 0.334510 0.151390 0.010680  0  0  0  0  0  0  0  0  0.094830
 331 H_e 0.624650 0.807340 0.904630  0  0  0  0  0  0  0  0  0.119220
 332 H_f 0.649260 0.840720 0.035210  0  0  0  0  0  0  0  0  0.128750
 333 H_g 0.616390 0.781350 0.192080  0  0  0  0  0  0  0  0  0.363430
 334 Mof_H_a 0.328730 0.080390 0.418170  0  0  0  0  0  0  0  0  0.265260
 335 H_h 0.293690 0.067000 0.091060  0  0  0  0  0  0  0  0  0.158620
 336 H_i 0.619510 0.769870 0.546300  0  0  0  0  0  0  0  0  0.189840
 337 Mof_Ob 0.303840 0.944980 0.849740  0  0  0  0  0  0  0  0  -0.795380
 338 Mof_Oa 0.318110 0.980500 0.618610  0  0  0  0  0  0  0  0  -0.931300
 339 Mof_Oc 0.293010 0.963160 0.264720  0  0  0  0  0  0  0  0  -0.904380
 340 Mof_Mg 0.315480 0.006120 0.393910  0  0  0  0  0  0  0  0  1.634470
 341 Mof_Ob_a 0.366480 0.387940 0.537840  0  0  0  0  0  0  0  0  -0.798630
 342 Mof_Oa_a 0.350160 0.351920 0.767640  0  0  0  0  0  0  0  0  -0.917470
 343 Mof_Oc_a 0.375220 0.368470 0.122540  0  0  0  0  0  0  0  0  -0.920850
 344 Mof_Mg_a 0.350120 0.325290 0.993500  0  0  0  0  0  0  0  0  1.645080
 345 O 0.139880 0.778630 0.708840  0  0  0  0  0  0  0  0  -0.519060
 346 C 0.475440 0.470280 0.335990  0  0  0  0  0  0  0  0  0.709300
 347 N 0.458310 0.473700 0.192610  0  0  0  0  0  0  0  0  -0.761590
 348 C_a 0.435810 0.449670 0.077420  0  0  0  0  0  0  0  0  0.602450
 349 Mof_Cd 0.416490 0.420070 0.151630  0  0  0  0  0  0  0  0  -0.571000
 350 Mof_Cc 0.393620 0.396130 0.038450  0  0  0  0  0  0  0  0  0.595090
 351 Mof_Cb 0.391140 0.402830 0.842090  0  0  0  0  0  0  0  0  -0.414600
 352 C_b 0.410900 0.433090 0.772090  0  0  0  0  0  0  0  0  0.023540
 353 C_c 0.432830 0.456470 0.886010  0  0  0  0  0  0  0  0  -0.503820
 354 Mof_Ca 0.368340 0.380120 0.708620  0  0  0  0  0  0  0  0  0.866470
 355 C_d 0.497010 0.500130 0.441360  0  0  0  0  0  0  0  0  -0.199500
 356 C_e 0.177900 0.826790 0.948330  0  0  0  0  0  0  0  0  -0.367370
 357 C_f 0.195810 0.855520 0.070700  0  0  0  0  0  0  0  0  0.735640
 358 O_a 0.190260 0.876840 0.075150  0  0  0  0  0  0  0  0  -0.521000
 359 N_a 0.219000 0.855450 0.179730  0  0  0  0  0  0  0  0  -0.744640
 360 C_g 0.239220 0.879870 0.302500  0  0  0  0  0  0  0  0  0.535640
 361 Mof_Cd_a 0.255660 0.910100 0.232350  0  0  0  0  0  0  0  0  -0.516690
 362 Mof_Cc_a 0.276830 0.934960 0.347280  0  0  0  0  0  0  0  0  0.582100
 363 Mof_Cb_a 0.280190 0.928430 0.542770  0  0  0  0  0  0  0  0  -0.417990
 364 C_h 0.263090 0.897560 0.609440  0  0  0  0  0  0  0  0  -0.009110
 365 C_i 0.243040 0.873310 0.492660  0  0  0  0  0  0  0  0  -0.431200
 366 Mof_Ca_a 0.301540 0.952100 0.678040  0  0  0  0  0  0  0  0  0.888840
 367 H 0.464810 0.495690 0.152500  0  0  0  0  0  0  0  0  0.361670
 368 Mof_H 0.418540 0.414810 0.299280  0  0  0  0  0  0  0  0  0.292140
 369 H_a 0.408280 0.437500 0.623190  0  0  0  0  0  0  0  0  0.154610
 370 H_b 0.447790 0.479670 0.829410  0  0  0  0  0  0  0  0  0.212390
 371 H_c 0.484310 0.511850 0.486380  0  0  0  0  0  0  0  0  0.086230
 372 H_d 0.181940 0.849780 0.677350  0  0  0  0  0  0  0  0  0.094830
 373 H_e 0.192660 0.817310 0.904630  0  0  0  0  0  0  0  0  0.119220
 374 H_f 0.159280 0.808540 0.035210  0  0  0  0  0  0  0  0  0.128750
 375 H_g 0.218650 0.835040 0.192080  0  0  0  0  0  0  0  0  0.363430
 376 Mof_H_a 0.252940 0.915000 0.084830  0  0  0  0  0  0  0  0  0.265260
 377 H_h 0.266340 0.893360 0.757720  0  0  0  0  0  0  0  0  0.158620
 378 H_i 0.230130 0.849640 0.546300  0  0  0  0  0  0  0  0  0.189840
