# Supplementary material for: In silico design and screening of hypothetical MOF-74 analogs and their experimental synthesis
Source: Chem Sci. 2016 Jun 21;7(9):6263–72. doi: 10.1039/c6sc01477a (PMC6024208; doi:10.1039/c6sc01477a)
Supplement: Supplementary file 1 [file SC-007-C6SC01477A-s001.zip › analogs/195_all_conf_128_0_full_symm.cssr]

				44.6804  44.6804  6.9763
		90  90  120  SPGR =  1 P 1		 OPT = 1
270   0 
0 image0	: image0
 1 Mof_Ob 0.060060 0.355890 0.027800  0  0  0  0  0  0  0  0  -0.717440
 2 Mof_Ob 0.977450 0.370840 0.694460  0  0  0  0  0  0  0  0  -0.717440
 3 Mof_Ob 0.962490 0.273270 0.361130  0  0  0  0  0  0  0  0  -0.717440
 4 Mof_Oa 0.020110 0.337150 0.795320  0  0  0  0  0  0  0  0  -0.886630
 5 Mof_Oa 0.996190 0.349630 0.461990  0  0  0  0  0  0  0  0  -0.886630
 6 Mof_Oa 0.983710 0.313230 0.128660  0  0  0  0  0  0  0  0  -0.886630
 7 Mof_Oc 0.036150 0.322280 0.445630  0  0  0  0  0  0  0  0  -0.909700
 8 Mof_Oc 0.011050 0.380530 0.112300  0  0  0  0  0  0  0  0  -0.909700
 9 Mof_Oc 0.952800 0.297180 0.778970  0  0  0  0  0  0  0  0  -0.909700
 10 Mof_Mg 0.987970 0.305140 0.576050  0  0  0  0  0  0  0  0  1.634340
 11 Mof_Mg 0.028190 0.349490 0.242720  0  0  0  0  0  0  0  0  1.634340
 12 Mof_Mg 0.983840 0.345360 0.909380  0  0  0  0  0  0  0  0  1.634340
 13 Mof_Ob_a 0.938640 0.642880 0.213240  0  0  0  0  0  0  0  0  -0.726070
 14 Mof_Ob_a 0.023790 0.629100 0.546570  0  0  0  0  0  0  0  0  -0.726070
 15 Mof_Ob_a 0.037570 0.728020 0.879900  0  0  0  0  0  0  0  0  -0.726070
 16 Mof_Oa_a 0.977900 0.663330 0.448840  0  0  0  0  0  0  0  0  -0.878800
 17 Mof_Oa_a 0.003340 0.647900 0.782170  0  0  0  0  0  0  0  0  -0.878800
 18 Mof_Oa_a 0.018760 0.688770 0.115510  0  0  0  0  0  0  0  0  -0.878800
 19 Mof_Oc_a 0.958910 0.672500 0.803250  0  0  0  0  0  0  0  0  -0.902320
 20 Mof_Oc_a 0.994160 0.619740 0.136580  0  0  0  0  0  0  0  0  -0.902320
 21 Mof_Oc_a 0.046930 0.707760 0.469910  0  0  0  0  0  0  0  0  -0.902320
 22 Mof_Mg_a 0.006770 0.693540 0.673730  0  0  0  0  0  0  0  0  1.587630
 23 Mof_Mg_a 0.973120 0.646560 0.007060  0  0  0  0  0  0  0  0  1.587630
 24 Mof_Mg_a 0.020110 0.659900 0.340400  0  0  0  0  0  0  0  0  1.587630
 25 S 0.164450 0.288060 0.597150  0  0  0  0  0  0  0  0  -0.048740
 26 S 0.711940 0.876390 0.597150  0  0  0  0  0  0  0  0  -0.048740
 27 S 0.123610 0.835550 0.597150  0  0  0  0  0  0  0  0  -0.048740
 28 S_a 0.121530 0.279740 0.446350  0  0  0  0  0  0  0  0  -0.030390
 29 S_a 0.720260 0.841790 0.446350  0  0  0  0  0  0  0  0  -0.030390
 30 S_a 0.158210 0.878470 0.446350  0  0  0  0  0  0  0  0  -0.030390
 31 C 0.107960 0.307420 0.551020  0  0  0  0  0  0  0  0  0.091310
 32 C 0.025910 0.467200 0.217680  0  0  0  0  0  0  0  0  0.091310
 33 C 0.866130 0.225370 0.884350  0  0  0  0  0  0  0  0  0.091310
 34 Mof_Cd 0.081410 0.309130 0.454100  0  0  0  0  0  0  0  0  -0.340620
 35 Mof_Cd 0.024210 0.438950 0.120760  0  0  0  0  0  0  0  0  -0.340620
 36 Mof_Cd 0.894390 0.251930 0.787430  0  0  0  0  0  0  0  0  -0.340620
 37 Mof_Cc 0.062400 0.322740 0.543330  0  0  0  0  0  0  0  0  0.437270
 38 Mof_Cc 0.010590 0.406330 0.210000  0  0  0  0  0  0  0  0  0.437270
 39 Mof_Cc 0.927010 0.270930 0.876660  0  0  0  0  0  0  0  0  0.437270
 40 Mof_Cb 0.071370 0.335020 0.736720  0  0  0  0  0  0  0  0  -0.197740
 41 Mof_Cb 0.998310 0.403020 0.403380  0  0  0  0  0  0  0  0  -0.197740
 42 Mof_Cb 0.930310 0.261960 0.070050  0  0  0  0  0  0  0  0  -0.197740
 43 C_a 0.100290 0.335680 0.822810  0  0  0  0  0  0  0  0  -0.200320
 44 C_a 0.997650 0.431270 0.489480  0  0  0  0  0  0  0  0  -0.200320
 45 C_a 0.902060 0.233050 0.156140  0  0  0  0  0  0  0  0  -0.200320
 46 C_b 0.118680 0.322280 0.733720  0  0  0  0  0  0  0  0  -0.107980
 47 C_b 0.011050 0.463070 0.400390  0  0  0  0  0  0  0  0  -0.107980
 48 C_b 0.870270 0.214650 0.067060  0  0  0  0  0  0  0  0  -0.107980
 49 Mof_Ca 0.050110 0.343790 0.859420  0  0  0  0  0  0  0  0  0.744150
 50 Mof_Ca 0.989540 0.372980 0.526080  0  0  0  0  0  0  0  0  0.744150
 51 Mof_Ca 0.960350 0.283230 0.192750  0  0  0  0  0  0  0  0  0.744150
 52 C_c 0.865750 0.638760 0.761880  0  0  0  0  0  0  0  0  0.129130
 53 C_c 0.027910 0.560320 0.095220  0  0  0  0  0  0  0  0  0.129130
 54 C_c 0.106340 0.800920 0.428550  0  0  0  0  0  0  0  0  0.129130
 55 Mof_Cd_a 0.898940 0.652050 0.838190  0  0  0  0  0  0  0  0  -0.375630
 56 Mof_Cd_a 0.014620 0.580230 0.171520  0  0  0  0  0  0  0  0  -0.375630
 57 Mof_Cd_a 0.086440 0.767730 0.504850  0  0  0  0  0  0  0  0  -0.375630
 58 Mof_Cc_a 0.927660 0.659850 0.720090  0  0  0  0  0  0  0  0  0.529230
 59 Mof_Cc_a 0.006810 0.601140 0.053420  0  0  0  0  0  0  0  0  0.529230
 60 Mof_Cc_a 0.065520 0.739000 0.386760  0  0  0  0  0  0  0  0  0.529230
 61 Mof_Cb_a 0.921430 0.653020 0.518720  0  0  0  0  0  0  0  0  -0.279510
 62 Mof_Cb_a 0.013650 0.601740 0.852050  0  0  0  0  0  0  0  0  -0.279510
 63 Mof_Cb_a 0.064920 0.745240 0.185380  0  0  0  0  0  0  0  0  -0.279510
 64 C_d 0.888000 0.641900 0.446040  0  0  0  0  0  0  0  0  -0.156820
 65 C_d 0.024770 0.579430 0.779370  0  0  0  0  0  0  0  0  -0.156820
 66 C_d 0.087230 0.778670 0.112710  0  0  0  0  0  0  0  0  -0.156820
 67 C_e 0.193650 0.301710 0.229300  0  0  0  0  0  0  0  0  -0.210060
 68 C_e 0.698290 0.891940 0.229300  0  0  0  0  0  0  0  0  -0.210060
 69 C_e 0.108060 0.806350 0.229300  0  0  0  0  0  0  0  0  -0.210060
 70 Mof_Ca_a 0.946940 0.653280 0.385930  0  0  0  0  0  0  0  0  0.765740
 71 Mof_Ca_a 0.013390 0.626990 0.719260  0  0  0  0  0  0  0  0  0.765740
 72 Mof_Ca_a 0.039670 0.719730 0.052600  0  0  0  0  0  0  0  0  0.765740
 73 Mof_H 0.073590 0.298660 0.310220  0  0  0  0  0  0  0  0  0.203490
 74 Mof_H 0.034680 0.441600 0.976880  0  0  0  0  0  0  0  0  0.203490
 75 Mof_H 0.891730 0.259740 0.643550  0  0  0  0  0  0  0  0  0.203490
 76 H 0.106920 0.345920 0.967730  0  0  0  0  0  0  0  0  0.174910
 77 H 0.987410 0.427660 0.634400  0  0  0  0  0  0  0  0  0.174910
 78 H 0.905670 0.226410 0.301060  0  0  0  0  0  0  0  0  0.174910
 79 H_a 0.140030 0.321930 0.806120  0  0  0  0  0  0  0  0  0.101200
 80 H_a 0.011410 0.484770 0.472790  0  0  0  0  0  0  0  0  0.101200
 81 H_a 0.848570 0.193310 0.139460  0  0  0  0  0  0  0  0  0.101200
 82 Mof_H_a 0.903660 0.656060 0.991530  0  0  0  0  0  0  0  0  0.210460
 83 Mof_H_a 0.010600 0.580930 0.324860  0  0  0  0  0  0  0  0  0.210460
 84 Mof_H_a 0.085730 0.763000 0.658190  0  0  0  0  0  0  0  0  0.210460
 85 H_b 0.884060 0.637270 0.292730  0  0  0  0  0  0  0  0  0.188950
 86 H_b 0.029400 0.580120 0.626070  0  0  0  0  0  0  0  0  0.188950
 87 H_b 0.086550 0.782610 0.959400  0  0  0  0  0  0  0  0  0.188950
 88 H_c 0.168040 0.292340 0.169490  0  0  0  0  0  0  0  0  0.170950
 89 H_c 0.707660 0.875710 0.169490  0  0  0  0  0  0  0  0  0.170950
 90 H_c 0.124290 0.831960 0.169490  0  0  0  0  0  0  0  0  0.170950
 91 Mof_Ob 0.726730 0.689220 0.361130  0  0  0  0  0  0  0  0  -0.717440
 92 Mof_Ob 0.644110 0.704180 0.027800  0  0  0  0  0  0  0  0  -0.717440
 93 Mof_Ob 0.629160 0.606600 0.694460  0  0  0  0  0  0  0  0  -0.717440
 94 Mof_Oa 0.686770 0.670480 0.128660  0  0  0  0  0  0  0  0  -0.886630
 95 Mof_Oa 0.662850 0.682960 0.795320  0  0  0  0  0  0  0  0  -0.886630
 96 Mof_Oa 0.650370 0.646560 0.461990  0  0  0  0  0  0  0  0  -0.886630
 97 Mof_Oc 0.702820 0.655620 0.778970  0  0  0  0  0  0  0  0  -0.909700
 98 Mof_Oc 0.677720 0.713860 0.445630  0  0  0  0  0  0  0  0  -0.909700
 99 Mof_Oc 0.619470 0.630520 0.112300  0  0  0  0  0  0  0  0  -0.909700
 100 Mof_Mg 0.654640 0.638480 0.909380  0  0  0  0  0  0  0  0  1.634340
 101 Mof_Mg 0.694860 0.682820 0.576050  0  0  0  0  0  0  0  0  1.634340
 102 Mof_Mg 0.650510 0.678700 0.242720  0  0  0  0  0  0  0  0  1.634340
 103 Mof_Ob_a 0.605310 0.976210 0.546570  0  0  0  0  0  0  0  0  -0.726070
 104 Mof_Ob_a 0.690450 0.962430 0.879900  0  0  0  0  0  0  0  0  -0.726070
 105 Mof_Ob_a 0.704240 0.061360 0.213240  0  0  0  0  0  0  0  0  -0.726070
 106 Mof_Oa_a 0.644570 0.996660 0.782170  0  0  0  0  0  0  0  0  -0.878800
 107 Mof_Oa_a 0.670010 0.981240 0.115510  0  0  0  0  0  0  0  0  -0.878800
 108 Mof_Oa_a 0.685430 0.022100 0.448840  0  0  0  0  0  0  0  0  -0.878800
 109 Mof_Oc_a 0.625580 0.005840 0.136580  0  0  0  0  0  0  0  0  -0.902320
 110 Mof_Oc_a 0.660830 0.953070 0.469910  0  0  0  0  0  0  0  0  -0.902320
 111 Mof_Oc_a 0.713600 0.041090 0.803250  0  0  0  0  0  0  0  0  -0.902320
 112 Mof_Mg_a 0.673440 0.026880 0.007060  0  0  0  0  0  0  0  0  1.587630
 113 Mof_Mg_a 0.639790 0.979890 0.340400  0  0  0  0  0  0  0  0  1.587630
 114 Mof_Mg_a 0.686770 0.993230 0.673730  0  0  0  0  0  0  0  0  1.587630
 115 S 0.831120 0.621400 0.930490  0  0  0  0  0  0  0  0  -0.048740
 116 S 0.378600 0.209720 0.930490  0  0  0  0  0  0  0  0  -0.048740
 117 S 0.790280 0.168880 0.930490  0  0  0  0  0  0  0  0  -0.048740
 118 S_a 0.788200 0.613070 0.779690  0  0  0  0  0  0  0  0  -0.030390
 119 S_a 0.386930 0.175130 0.779690  0  0  0  0  0  0  0  0  -0.030390
 120 S_a 0.824870 0.211800 0.779690  0  0  0  0  0  0  0  0  -0.030390
 121 C 0.774630 0.640750 0.884350  0  0  0  0  0  0  0  0  0.091310
 122 C 0.692580 0.800540 0.551020  0  0  0  0  0  0  0  0  0.091310
 123 C 0.532800 0.558710 0.217680  0  0  0  0  0  0  0  0  0.091310
 124 Mof_Cd 0.748070 0.642460 0.787430  0  0  0  0  0  0  0  0  -0.340620
 125 Mof_Cd 0.690870 0.772280 0.454100  0  0  0  0  0  0  0  0  -0.340620
 126 Mof_Cd 0.561050 0.585260 0.120760  0  0  0  0  0  0  0  0  -0.340620
 127 Mof_Cc 0.729070 0.656070 0.876660  0  0  0  0  0  0  0  0  0.437270
 128 Mof_Cc 0.677260 0.739660 0.543330  0  0  0  0  0  0  0  0  0.437270
 129 Mof_Cc 0.593670 0.604270 0.210000  0  0  0  0  0  0  0  0  0.437270
 130 Mof_Cb 0.738040 0.668350 0.070050  0  0  0  0  0  0  0  0  -0.197740
 131 Mof_Cb 0.664980 0.736350 0.736720  0  0  0  0  0  0  0  0  -0.197740
 132 Mof_Cb 0.596980 0.595290 0.403380  0  0  0  0  0  0  0  0  -0.197740
 133 C_a 0.766950 0.669020 0.156140  0  0  0  0  0  0  0  0  -0.200320
 134 C_a 0.664320 0.764600 0.822810  0  0  0  0  0  0  0  0  -0.200320
 135 C_a 0.568730 0.566380 0.489480  0  0  0  0  0  0  0  0  -0.200320
 136 C_b 0.785350 0.655610 0.067060  0  0  0  0  0  0  0  0  -0.107980
 137 C_b 0.677720 0.796400 0.733720  0  0  0  0  0  0  0  0  -0.107980
 138 C_b 0.536930 0.547990 0.400390  0  0  0  0  0  0  0  0  -0.107980
 139 Mof_Ca 0.716770 0.677120 0.192750  0  0  0  0  0  0  0  0  0.744150
 140 Mof_Ca 0.656210 0.706320 0.859420  0  0  0  0  0  0  0  0  0.744150
 141 Mof_Ca 0.627020 0.616560 0.526080  0  0  0  0  0  0  0  0  0.744150
 142 C_c 0.532420 0.972090 0.095220  0  0  0  0  0  0  0  0  0.129130
 143 C_c 0.694570 0.893660 0.428550  0  0  0  0  0  0  0  0  0.129130
 144 C_c 0.773010 0.134250 0.761880  0  0  0  0  0  0  0  0  0.129130
 145 Mof_Cd_a 0.565610 0.985380 0.171520  0  0  0  0  0  0  0  0  -0.375630
 146 Mof_Cd_a 0.681290 0.913560 0.504850  0  0  0  0  0  0  0  0  -0.375630
 147 Mof_Cd_a 0.753110 0.101060 0.838190  0  0  0  0  0  0  0  0  -0.375630
 148 Mof_Cc_a 0.594330 0.993190 0.053420  0  0  0  0  0  0  0  0  0.529230
 149 Mof_Cc_a 0.673480 0.934480 0.386760  0  0  0  0  0  0  0  0  0.529230
 150 Mof_Cc_a 0.732190 0.072340 0.720090  0  0  0  0  0  0  0  0  0.529230
 151 Mof_Cb_a 0.588090 0.986350 0.852050  0  0  0  0  0  0  0  0  -0.279510
 152 Mof_Cb_a 0.680320 0.935080 0.185380  0  0  0  0  0  0  0  0  -0.279510
 153 Mof_Cb_a 0.731590 0.078570 0.518720  0  0  0  0  0  0  0  0  -0.279510
 154 C_d 0.554670 0.975230 0.779370  0  0  0  0  0  0  0  0  -0.156820
 155 C_d 0.691430 0.912770 0.112710  0  0  0  0  0  0  0  0  -0.156820
 156 C_d 0.753900 0.112000 0.446040  0  0  0  0  0  0  0  0  -0.156820
 157 C_e 0.860320 0.635040 0.562640  0  0  0  0  0  0  0  0  -0.210060
 158 C_e 0.364960 0.225270 0.562640  0  0  0  0  0  0  0  0  -0.210060
 159 C_e 0.774730 0.139680 0.562640  0  0  0  0  0  0  0  0  -0.210060
 160 Mof_Ca_a 0.613610 0.986610 0.719260  0  0  0  0  0  0  0  0  0.765740
 161 Mof_Ca_a 0.680060 0.960330 0.052600  0  0  0  0  0  0  0  0  0.765740
 162 Mof_Ca_a 0.706340 0.053060 0.385930  0  0  0  0  0  0  0  0  0.765740
 163 Mof_H 0.740260 0.631990 0.643550  0  0  0  0  0  0  0  0  0.203490
 164 Mof_H 0.701340 0.774930 0.310220  0  0  0  0  0  0  0  0  0.203490
 165 Mof_H 0.558400 0.593070 0.976880  0  0  0  0  0  0  0  0  0.203490
 166 H 0.773590 0.679250 0.301060  0  0  0  0  0  0  0  0  0.174910
 167 H 0.654080 0.761000 0.967730  0  0  0  0  0  0  0  0  0.174910
 168 H 0.572340 0.559750 0.634400  0  0  0  0  0  0  0  0  0.174910
 169 H_a 0.806690 0.655260 0.139460  0  0  0  0  0  0  0  0  0.101200
 170 H_a 0.678070 0.818100 0.806120  0  0  0  0  0  0  0  0  0.101200
 171 H_a 0.515230 0.526640 0.472790  0  0  0  0  0  0  0  0  0.101200
 172 Mof_H_a 0.570330 0.989400 0.324860  0  0  0  0  0  0  0  0  0.210460
 173 Mof_H_a 0.677270 0.914270 0.658190  0  0  0  0  0  0  0  0  0.210460
 174 Mof_H_a 0.752400 0.096340 0.991530  0  0  0  0  0  0  0  0  0.210460
 175 H_b 0.550720 0.970600 0.626070  0  0  0  0  0  0  0  0  0.188950
 176 H_b 0.696060 0.913450 0.959400  0  0  0  0  0  0  0  0  0.188950
 177 H_b 0.753210 0.115940 0.292730  0  0  0  0  0  0  0  0  0.188950
 178 H_c 0.834710 0.625670 0.502820  0  0  0  0  0  0  0  0  0.170950
 179 H_c 0.374330 0.209040 0.502820  0  0  0  0  0  0  0  0  0.170950
 180 H_c 0.790960 0.165290 0.502820  0  0  0  0  0  0  0  0  0.170950
 181 Mof_Ob 0.393400 0.022550 0.694460  0  0  0  0  0  0  0  0  -0.717440
 182 Mof_Ob 0.310780 0.037510 0.361130  0  0  0  0  0  0  0  0  -0.717440
 183 Mof_Ob 0.295820 0.939940 0.027800  0  0  0  0  0  0  0  0  -0.717440
 184 Mof_Oa 0.353440 0.003810 0.461990  0  0  0  0  0  0  0  0  -0.886630
 185 Mof_Oa 0.329520 0.016290 0.128660  0  0  0  0  0  0  0  0  -0.886630
 186 Mof_Oa 0.317040 0.979890 0.795320  0  0  0  0  0  0  0  0  -0.886630
 187 Mof_Oc 0.369480 0.988950 0.112300  0  0  0  0  0  0  0  0  -0.909700
 188 Mof_Oc 0.344380 0.047200 0.778970  0  0  0  0  0  0  0  0  -0.909700
 189 Mof_Oc 0.286140 0.963850 0.445630  0  0  0  0  0  0  0  0  -0.909700
 190 Mof_Mg 0.321300 0.971810 0.242720  0  0  0  0  0  0  0  0  1.634340
 191 Mof_Mg 0.361520 0.016160 0.909380  0  0  0  0  0  0  0  0  1.634340
 192 Mof_Mg 0.317180 0.012030 0.576050  0  0  0  0  0  0  0  0  1.634340
 193 Mof_Ob_a 0.271980 0.309550 0.879900  0  0  0  0  0  0  0  0  -0.726070
 194 Mof_Ob_a 0.357120 0.295760 0.213240  0  0  0  0  0  0  0  0  -0.726070
 195 Mof_Ob_a 0.370900 0.394690 0.546570  0  0  0  0  0  0  0  0  -0.726070
 196 Mof_Oa_a 0.311230 0.329990 0.115510  0  0  0  0  0  0  0  0  -0.878800
 197 Mof_Oa_a 0.336670 0.314570 0.448840  0  0  0  0  0  0  0  0  -0.878800
 198 Mof_Oa_a 0.352100 0.355430 0.782170  0  0  0  0  0  0  0  0  -0.878800
 199 Mof_Oc_a 0.292240 0.339170 0.469910  0  0  0  0  0  0  0  0  -0.902320
 200 Mof_Oc_a 0.327500 0.286400 0.803250  0  0  0  0  0  0  0  0  -0.902320
 201 Mof_Oc_a 0.380260 0.374420 0.136580  0  0  0  0  0  0  0  0  -0.902320
 202 Mof_Mg_a 0.340100 0.360210 0.340400  0  0  0  0  0  0  0  0  1.587630
 203 Mof_Mg_a 0.306460 0.313230 0.673730  0  0  0  0  0  0  0  0  1.587630
 204 Mof_Mg_a 0.353440 0.326560 0.007060  0  0  0  0  0  0  0  0  1.587630
 205 S 0.497790 0.954730 0.263820  0  0  0  0  0  0  0  0  -0.048740
 206 S 0.045270 0.543060 0.263820  0  0  0  0  0  0  0  0  -0.048740
 207 S 0.456940 0.502210 0.263820  0  0  0  0  0  0  0  0  -0.048740
 208 S_a 0.454860 0.946400 0.113020  0  0  0  0  0  0  0  0  -0.030390
 209 S_a 0.053600 0.508460 0.113020  0  0  0  0  0  0  0  0  -0.030390
 210 S_a 0.491540 0.545140 0.113020  0  0  0  0  0  0  0  0  -0.030390
 211 C 0.441290 0.974090 0.217680  0  0  0  0  0  0  0  0  0.091310
 212 C 0.359250 0.133870 0.884350  0  0  0  0  0  0  0  0  0.091310
 213 C 0.199460 0.892040 0.551020  0  0  0  0  0  0  0  0  0.091310
 214 Mof_Cd 0.414740 0.975790 0.120760  0  0  0  0  0  0  0  0  -0.340620
 215 Mof_Cd 0.357540 0.105610 0.787430  0  0  0  0  0  0  0  0  -0.340620
 216 Mof_Cd 0.227720 0.918590 0.454100  0  0  0  0  0  0  0  0  -0.340620
 217 Mof_Cc 0.395730 0.989410 0.210000  0  0  0  0  0  0  0  0  0.437270
 218 Mof_Cc 0.343930 0.072990 0.876660  0  0  0  0  0  0  0  0  0.437270
 219 Mof_Cc 0.260340 0.937600 0.543330  0  0  0  0  0  0  0  0  0.437270
 220 Mof_Cb 0.404710 0.001690 0.403380  0  0  0  0  0  0  0  0  -0.197740
 221 Mof_Cb 0.331650 0.069690 0.070050  0  0  0  0  0  0  0  0  -0.197740
 222 Mof_Cb 0.263650 0.928630 0.736720  0  0  0  0  0  0  0  0  -0.197740
 223 C_a 0.433620 0.002350 0.489480  0  0  0  0  0  0  0  0  -0.200320
 224 C_a 0.330980 0.097940 0.156140  0  0  0  0  0  0  0  0  -0.200320
 225 C_a 0.235400 0.899710 0.822810  0  0  0  0  0  0  0  0  -0.200320
 226 C_b 0.452010 0.988950 0.400390  0  0  0  0  0  0  0  0  -0.107980
 227 C_b 0.344390 0.129730 0.067060  0  0  0  0  0  0  0  0  -0.107980
 228 C_b 0.203600 0.881320 0.733720  0  0  0  0  0  0  0  0  -0.107980
 229 Mof_Ca 0.383440 0.010460 0.526080  0  0  0  0  0  0  0  0  0.744150
 230 Mof_Ca 0.322880 0.039650 0.192750  0  0  0  0  0  0  0  0  0.744150
 231 Mof_Ca 0.293680 0.949890 0.859420  0  0  0  0  0  0  0  0  0.744150
 232 C_c 0.199080 0.305430 0.428550  0  0  0  0  0  0  0  0  0.129130
 233 C_c 0.361240 0.226990 0.761880  0  0  0  0  0  0  0  0  0.129130
 234 C_c 0.439680 0.467580 0.095220  0  0  0  0  0  0  0  0  0.129130
 235 Mof_Cd_a 0.232270 0.318710 0.504850  0  0  0  0  0  0  0  0  -0.375630
 236 Mof_Cd_a 0.347950 0.246890 0.838190  0  0  0  0  0  0  0  0  -0.375630
 237 Mof_Cd_a 0.419770 0.434390 0.171520  0  0  0  0  0  0  0  0  -0.375630
 238 Mof_Cc_a 0.261000 0.326520 0.386760  0  0  0  0  0  0  0  0  0.529230
 239 Mof_Cc_a 0.340150 0.267810 0.720090  0  0  0  0  0  0  0  0  0.529230
 240 Mof_Cc_a 0.398860 0.405670 0.053420  0  0  0  0  0  0  0  0  0.529230
 241 Mof_Cb_a 0.254760 0.319680 0.185380  0  0  0  0  0  0  0  0  -0.279510
 242 Mof_Cb_a 0.346980 0.268410 0.518720  0  0  0  0  0  0  0  0  -0.279510
 243 Mof_Cb_a 0.398260 0.411910 0.852050  0  0  0  0  0  0  0  0  -0.279510
 244 C_d 0.221330 0.308570 0.112710  0  0  0  0  0  0  0  0  -0.156820
 245 C_d 0.358100 0.246100 0.446040  0  0  0  0  0  0  0  0  -0.156820
 246 C_d 0.420570 0.445330 0.779370  0  0  0  0  0  0  0  0  -0.156820
 247 C_e 0.526980 0.968380 0.895970  0  0  0  0  0  0  0  0  -0.210060
 248 C_e 0.031620 0.558610 0.895970  0  0  0  0  0  0  0  0  -0.210060
 249 C_e 0.441390 0.473020 0.895970  0  0  0  0  0  0  0  0  -0.210060
 250 Mof_Ca_a 0.280270 0.319940 0.052600  0  0  0  0  0  0  0  0  0.765740
 251 Mof_Ca_a 0.346720 0.293660 0.385930  0  0  0  0  0  0  0  0  0.765740
 252 Mof_Ca_a 0.373010 0.386390 0.719260  0  0  0  0  0  0  0  0  0.765740
 253 Mof_H 0.406930 0.965320 0.976880  0  0  0  0  0  0  0  0  0.203490
 254 Mof_H 0.368010 0.108270 0.643550  0  0  0  0  0  0  0  0  0.203490
 255 Mof_H 0.225070 0.926410 0.310220  0  0  0  0  0  0  0  0  0.203490
 256 H 0.440250 0.012590 0.634400  0  0  0  0  0  0  0  0  0.174910
 257 H 0.320750 0.094330 0.301060  0  0  0  0  0  0  0  0  0.174910
 258 H 0.239000 0.893080 0.967730  0  0  0  0  0  0  0  0  0.174910
 259 H_a 0.473360 0.988590 0.472790  0  0  0  0  0  0  0  0  0.101200
 260 H_a 0.344740 0.151430 0.139460  0  0  0  0  0  0  0  0  0.101200
 261 H_a 0.181900 0.859970 0.806120  0  0  0  0  0  0  0  0  0.101200
 262 Mof_H_a 0.237000 0.322730 0.658190  0  0  0  0  0  0  0  0  0.210460
 263 Mof_H_a 0.343940 0.247600 0.991530  0  0  0  0  0  0  0  0  0.210460
 264 Mof_H_a 0.419070 0.429670 0.324860  0  0  0  0  0  0  0  0  0.210460
 265 H_b 0.217390 0.303940 0.959400  0  0  0  0  0  0  0  0  0.188950
 266 H_b 0.362730 0.246790 0.292730  0  0  0  0  0  0  0  0  0.188950
 267 H_b 0.419880 0.449280 0.626070  0  0  0  0  0  0  0  0  0.188950
 268 H_c 0.501380 0.959000 0.836150  0  0  0  0  0  0  0  0  0.170950
 269 H_c 0.041000 0.542370 0.836150  0  0  0  0  0  0  0  0  0.170950
 270 H_c 0.457630 0.498620 0.836150  0  0  0  0  0  0  0  0  0.170950
