# Supplementary material for: In silico design and screening of hypothetical MOF-74 analogs and their experimental synthesis
Source: Chem Sci. 2016 Jun 21;7(9):6263–72. doi: 10.1039/c6sc01477a (PMC6024208; doi:10.1039/c6sc01477a)
Supplement: Supplementary file 1 [file SC-007-C6SC01477A-s001.zip › analogs/169_all_conf_656_0_full_symm.cssr]

				59.4098  59.4098  6.82075
		90  90  120  SPGR =  1 P 1		 OPT = 1
414   0 
0 image0	: image0
 1 Mof_Ob 0.970460 0.286000 0.977980  0  0  0  0  0  0  0  0  -0.734390
 2 Mof_Ob 0.047330 0.351130 0.644640  0  0  0  0  0  0  0  0  -0.734390
 3 Mof_Ob 0.982210 0.362870 0.311310  0  0  0  0  0  0  0  0  -0.734390
 4 Mof_Oa 0.985610 0.316880 0.748090  0  0  0  0  0  0  0  0  -0.903210
 5 Mof_Oa 0.016450 0.335400 0.414760  0  0  0  0  0  0  0  0  -0.903210
 6 Mof_Oa 0.997930 0.347720 0.081420  0  0  0  0  0  0  0  0  -0.903210
 7 Mof_Oc 0.964980 0.305490 0.385780  0  0  0  0  0  0  0  0  -0.969030
 8 Mof_Oc 0.027840 0.326160 0.052450  0  0  0  0  0  0  0  0  -0.969030
 9 Mof_Oc 0.007180 0.368350 0.719110  0  0  0  0  0  0  0  0  -0.969030
 10 Mof_Mg 0.986370 0.340720 0.518040  0  0  0  0  0  0  0  0  1.653220
 11 Mof_Mg 0.992610 0.312320 0.184710  0  0  0  0  0  0  0  0  1.653220
 12 Mof_Mg 0.021010 0.346960 0.851370  0  0  0  0  0  0  0  0  1.653220
 13 Mof_Ob_a 0.031030 0.712630 0.899750  0  0  0  0  0  0  0  0  -0.726300
 14 Mof_Ob_a 0.954030 0.651730 0.233080  0  0  0  0  0  0  0  0  -0.726300
 15 Mof_Ob_a 0.014940 0.635640 0.566420  0  0  0  0  0  0  0  0  -0.726300
 16 Mof_Oa_a 0.013090 0.682630 0.136320  0  0  0  0  0  0  0  0  -0.926490
 17 Mof_Oa_a 0.984030 0.663790 0.469660  0  0  0  0  0  0  0  0  -0.926490
 18 Mof_Oa_a 0.002870 0.653570 0.802990  0  0  0  0  0  0  0  0  -0.926490
 19 Mof_Oc_a 0.036620 0.693040 0.487680  0  0  0  0  0  0  0  0  -0.930350
 20 Mof_Oc_a 0.973630 0.676910 0.821020  0  0  0  0  0  0  0  0  -0.930350
 21 Mof_Oc_a 0.989750 0.630050 0.154350  0  0  0  0  0  0  0  0  -0.930350
 22 Mof_Mg_a 0.012380 0.657570 0.353040  0  0  0  0  0  0  0  0  1.624550
 23 Mof_Mg_a 0.009090 0.688140 0.686380  0  0  0  0  0  0  0  0  1.624550
 24 Mof_Mg_a 0.978520 0.654280 0.019710  0  0  0  0  0  0  0  0  1.624550
 25 F 0.171840 0.870010 0.655600  0  0  0  0  0  0  0  0  -0.131490
 26 F 0.129990 0.301830 0.655600  0  0  0  0  0  0  0  0  -0.131490
 27 F 0.698170 0.828160 0.655600  0  0  0  0  0  0  0  0  -0.131490
 28 C 0.170580 0.846710 0.677330  0  0  0  0  0  0  0  0  0.183930
 29 C 0.153290 0.323870 0.677330  0  0  0  0  0  0  0  0  0.183930
 30 C 0.676130 0.829420 0.677330  0  0  0  0  0  0  0  0  0.183930
 31 C_a 0.857660 0.176590 0.941370  0  0  0  0  0  0  0  0  -0.223880
 32 C_a 0.823410 0.681070 0.941370  0  0  0  0  0  0  0  0  -0.223880
 33 C_a 0.318930 0.142340 0.941370  0  0  0  0  0  0  0  0  -0.223880
 34 C_b 0.854570 0.151800 0.975160  0  0  0  0  0  0  0  0  0.157600
 35 C_b 0.848200 0.702770 0.975160  0  0  0  0  0  0  0  0  0.157600
 36 C_b 0.297230 0.145430 0.975160  0  0  0  0  0  0  0  0  0.157600
 37 F_a 0.872570 0.146340 0.902160  0  0  0  0  0  0  0  0  -0.129460
 38 F_a 0.853660 0.726220 0.902160  0  0  0  0  0  0  0  0  -0.129460
 39 F_a 0.273780 0.127430 0.902160  0  0  0  0  0  0  0  0  -0.129460
 40 C_c 0.833350 0.132360 0.075970  0  0  0  0  0  0  0  0  0.159160
 41 C_c 0.867640 0.701000 0.075970  0  0  0  0  0  0  0  0  0.159160
 42 C_c 0.299000 0.166650 0.075970  0  0  0  0  0  0  0  0  0.159160
 43 F_b 0.831140 0.108570 0.092160  0  0  0  0  0  0  0  0  -0.131600
 44 F_b 0.891430 0.722570 0.092160  0  0  0  0  0  0  0  0  -0.131600
 45 F_b 0.277430 0.168860 0.092160  0  0  0  0  0  0  0  0  -0.131600
 46 C_d 0.147000 0.802990 0.819160  0  0  0  0  0  0  0  0  -0.231070
 47 C_d 0.863680 0.677340 0.152490  0  0  0  0  0  0  0  0  -0.231070
 48 C_d 0.989320 0.519670 0.485820  0  0  0  0  0  0  0  0  -0.231070
 49 C_e 0.149460 0.827270 0.778160  0  0  0  0  0  0  0  0  0.133780
 50 C_e 0.172730 0.322190 0.778160  0  0  0  0  0  0  0  0  0.133780
 51 C_e 0.677810 0.850540 0.778160  0  0  0  0  0  0  0  0  0.133780
 52 F_c 0.130890 0.832090 0.847440  0  0  0  0  0  0  0  0  -0.129460
 53 F_c 0.167910 0.298810 0.847440  0  0  0  0  0  0  0  0  -0.129460
 54 F_c 0.701190 0.869110 0.847440  0  0  0  0  0  0  0  0  -0.129460
 55 C_f 0.124730 0.784000 0.932920  0  0  0  0  0  0  0  0  0.108950
 56 C_f 0.882670 0.674060 0.266250  0  0  0  0  0  0  0  0  0.108950
 57 C_f 0.992600 0.541940 0.599590  0  0  0  0  0  0  0  0  0.108950
 58 C_g 0.125530 0.769170 0.080460  0  0  0  0  0  0  0  0  -0.368000
 59 C_g 0.897490 0.689690 0.413790  0  0  0  0  0  0  0  0  -0.368000
 60 C_g 0.976970 0.541130 0.747120  0  0  0  0  0  0  0  0  -0.368000
 61 C_h 0.102430 0.750280 0.188100  0  0  0  0  0  0  0  0  0.125190
 62 C_h 0.916380 0.685480 0.521430  0  0  0  0  0  0  0  0  0.125190
 63 C_h 0.981190 0.564240 0.854760  0  0  0  0  0  0  0  0  0.125190
 64 C_i 0.078230 0.737280 0.095470  0  0  0  0  0  0  0  0  -0.123080
 65 C_i 0.929390 0.674280 0.428810  0  0  0  0  0  0  0  0  -0.123080
 66 C_i 0.992380 0.588440 0.762140  0  0  0  0  0  0  0  0  -0.123080
 67 Mof_Cb 0.055750 0.718240 0.190140  0  0  0  0  0  0  0  0  -0.353510
 68 Mof_Cb 0.948420 0.670840 0.523480  0  0  0  0  0  0  0  0  -0.353510
 69 Mof_Cb 0.995830 0.610920 0.856810  0  0  0  0  0  0  0  0  -0.353510
 70 Mof_Cc 0.057080 0.711980 0.390880  0  0  0  0  0  0  0  0  0.526150
 71 Mof_Cc 0.954690 0.678430 0.724210  0  0  0  0  0  0  0  0  0.526150
 72 Mof_Cc 0.988230 0.609590 0.057550  0  0  0  0  0  0  0  0  0.526150
 73 Mof_Cd 0.081420 0.725830 0.485890  0  0  0  0  0  0  0  0  -0.288730
 74 Mof_Cd 0.940840 0.688930 0.819230  0  0  0  0  0  0  0  0  -0.288730
 75 Mof_Cd 0.977740 0.585250 0.152560  0  0  0  0  0  0  0  0  -0.288730
 76 C_j 0.103550 0.744030 0.386820  0  0  0  0  0  0  0  0  -0.168080
 77 C_j 0.922640 0.692850 0.720160  0  0  0  0  0  0  0  0  -0.168080
 78 C_j 0.973810 0.563120 0.053490  0  0  0  0  0  0  0  0  -0.168080
 79 Mof_Ca 0.032140 0.704210 0.068990  0  0  0  0  0  0  0  0  0.863390
 80 Mof_Ca 0.962460 0.661260 0.402330  0  0  0  0  0  0  0  0  0.863390
 81 Mof_Ca 0.005400 0.634530 0.735660  0  0  0  0  0  0  0  0  0.863390
 82 C_k 0.881180 0.197460 0.849380  0  0  0  0  0  0  0  0  0.038950
 83 C_k 0.135880 0.350390 0.516050  0  0  0  0  0  0  0  0  0.038950
 84 C_k 0.982940 0.452150 0.182710  0  0  0  0  0  0  0  0  0.038950
 85 C_l 0.881300 0.214800 0.720080  0  0  0  0  0  0  0  0  -0.324990
 86 C_l 0.118540 0.333170 0.386750  0  0  0  0  0  0  0  0  -0.324990
 87 C_l 0.000160 0.452030 0.053410  0  0  0  0  0  0  0  0  -0.324990
 88 C_m 0.904200 0.237520 0.637820  0  0  0  0  0  0  0  0  0.133260
 89 C_m 0.095810 0.333350 0.304490  0  0  0  0  0  0  0  0  0.133260
 90 C_m 0.999990 0.429130 0.971160  0  0  0  0  0  0  0  0  0.133260
 91 C_n 0.926420 0.253580 0.748220  0  0  0  0  0  0  0  0  -0.115020
 92 C_n 0.079750 0.339500 0.414890  0  0  0  0  0  0  0  0  -0.115020
 93 C_n 0.993830 0.406910 0.081550  0  0  0  0  0  0  0  0  -0.115020
 94 Mof_Cb_a 0.947320 0.276730 0.672020  0  0  0  0  0  0  0  0  -0.344720
 95 Mof_Cb_a 0.056600 0.337260 0.338690  0  0  0  0  0  0  0  0  -0.344720
 96 Mof_Cb_a 0.996070 0.386010 0.005360  0  0  0  0  0  0  0  0  -0.344720
 97 Mof_Cc_a 0.946340 0.283660 0.472060  0  0  0  0  0  0  0  0  0.523620
 98 Mof_Cc_a 0.049670 0.329340 0.138730  0  0  0  0  0  0  0  0  0.523620
 99 Mof_Cc_a 0.003990 0.386990 0.805400  0  0  0  0  0  0  0  0  0.523620
 100 Mof_Cd_a 0.924210 0.266870 0.360130  0  0  0  0  0  0  0  0  -0.251160
 101 Mof_Cd_a 0.066470 0.324010 0.026800  0  0  0  0  0  0  0  0  -0.251160
 102 Mof_Cd_a 0.009320 0.409120 0.693460  0  0  0  0  0  0  0  0  -0.251160
 103 C_o 0.903530 0.244860 0.441340  0  0  0  0  0  0  0  0  -0.212540
 104 C_o 0.088470 0.325330 0.108000  0  0  0  0  0  0  0  0  -0.212540
 105 C_o 0.008000 0.429800 0.774670  0  0  0  0  0  0  0  0  -0.212540
 106 Mof_Ca_a 0.968790 0.293620 0.806600  0  0  0  0  0  0  0  0  0.829180
 107 Mof_Ca_a 0.039710 0.341840 0.473260  0  0  0  0  0  0  0  0  0.829180
 108 Mof_Ca_a 0.991500 0.364540 0.139930  0  0  0  0  0  0  0  0  0.829180
 109 H 0.106460 0.783420 0.901480  0  0  0  0  0  0  0  0  0.109080
 110 H 0.883240 0.656370 0.234820  0  0  0  0  0  0  0  0  0.109080
 111 H 0.010290 0.560200 0.568150  0  0  0  0  0  0  0  0  0.109080
 112 H_a 0.810820 0.104770 0.459310  0  0  0  0  0  0  0  0  0.221530
 113 H_a 0.895230 0.706040 0.459310  0  0  0  0  0  0  0  0  0.221530
 114 H_a 0.293960 0.189180 0.459310  0  0  0  0  0  0  0  0  0.221530
 115 H_b 0.076420 0.740930 0.941610  0  0  0  0  0  0  0  0  0.164700
 116 H_b 0.925740 0.668830 0.274950  0  0  0  0  0  0  0  0  0.164700
 117 H_b 0.997840 0.590240 0.608280  0  0  0  0  0  0  0  0  0.164700
 118 Mof_H 0.082450 0.721130 0.638650  0  0  0  0  0  0  0  0  0.153330
 119 Mof_H 0.945540 0.694660 0.971980  0  0  0  0  0  0  0  0  0.153330
 120 Mof_H 0.972010 0.584220 0.305320  0  0  0  0  0  0  0  0  0.153330
 121 H_c 0.122080 0.753750 0.464350  0  0  0  0  0  0  0  0  0.172630
 122 H_c 0.912920 0.701660 0.797680  0  0  0  0  0  0  0  0  0.172630
 123 H_c 0.965000 0.544590 0.131010  0  0  0  0  0  0  0  0  0.172630
 124 H_d 0.899390 0.198390 0.889890  0  0  0  0  0  0  0  0  0.120940
 125 H_d 0.801610 0.700990 0.889890  0  0  0  0  0  0  0  0  0.120940
 126 H_d 0.299010 0.100610 0.889890  0  0  0  0  0  0  0  0  0.120940
 127 H_e 0.862670 0.211860 0.667760  0  0  0  0  0  0  0  0  0.210550
 128 H_e 0.121470 0.317480 0.334430  0  0  0  0  0  0  0  0  0.210550
 129 H_e 0.015860 0.470660 0.001090  0  0  0  0  0  0  0  0  0.210550
 130 H_f 0.927560 0.249030 0.901230  0  0  0  0  0  0  0  0  0.164950
 131 H_f 0.084300 0.345190 0.567900  0  0  0  0  0  0  0  0  0.164950
 132 H_f 0.988140 0.405780 0.234570  0  0  0  0  0  0  0  0  0.164950
 133 Mof_H_a 0.923740 0.272280 0.208450  0  0  0  0  0  0  0  0  0.155830
 134 Mof_H_a 0.061050 0.318130 0.875120  0  0  0  0  0  0  0  0  0.155830
 135 Mof_H_a 0.015210 0.409590 0.541780  0  0  0  0  0  0  0  0  0.155830
 136 H_g 0.886440 0.232860 0.351790  0  0  0  0  0  0  0  0  0.182060
 137 H_g 0.100480 0.320250 0.018460  0  0  0  0  0  0  0  0  0.182060
 138 H_g 0.013080 0.446890 0.685130  0  0  0  0  0  0  0  0  0.182060
 139 Mof_Ob 0.637130 0.619340 0.311310  0  0  0  0  0  0  0  0  -0.734390
 140 Mof_Ob 0.714000 0.684460 0.977980  0  0  0  0  0  0  0  0  -0.734390
 141 Mof_Ob 0.648870 0.696200 0.644640  0  0  0  0  0  0  0  0  -0.734390
 142 Mof_Oa 0.652280 0.650210 0.081420  0  0  0  0  0  0  0  0  -0.903210
 143 Mof_Oa 0.683120 0.668730 0.748090  0  0  0  0  0  0  0  0  -0.903210
 144 Mof_Oa 0.664600 0.681050 0.414760  0  0  0  0  0  0  0  0  -0.903210
 145 Mof_Oc 0.631650 0.638820 0.719110  0  0  0  0  0  0  0  0  -0.969030
 146 Mof_Oc 0.694510 0.659490 0.385780  0  0  0  0  0  0  0  0  -0.969030
 147 Mof_Oc 0.673840 0.701690 0.052450  0  0  0  0  0  0  0  0  -0.969030
 148 Mof_Mg 0.653040 0.674050 0.851370  0  0  0  0  0  0  0  0  1.653220
 149 Mof_Mg 0.659280 0.645650 0.518040  0  0  0  0  0  0  0  0  1.653220
 150 Mof_Mg 0.687680 0.680290 0.184710  0  0  0  0  0  0  0  0  1.653220
 151 Mof_Ob_a 0.697700 0.045970 0.233080  0  0  0  0  0  0  0  0  -0.726300
 152 Mof_Ob_a 0.620700 0.985060 0.566420  0  0  0  0  0  0  0  0  -0.726300
 153 Mof_Ob_a 0.681600 0.968970 0.899750  0  0  0  0  0  0  0  0  -0.726300
 154 Mof_Oa_a 0.679760 0.015970 0.469660  0  0  0  0  0  0  0  0  -0.926490
 155 Mof_Oa_a 0.650700 0.997130 0.802990  0  0  0  0  0  0  0  0  -0.926490
 156 Mof_Oa_a 0.669540 0.986910 0.136320  0  0  0  0  0  0  0  0  -0.926490
 157 Mof_Oc_a 0.703290 0.026370 0.821020  0  0  0  0  0  0  0  0  -0.930350
 158 Mof_Oc_a 0.640290 0.010250 0.154350  0  0  0  0  0  0  0  0  -0.930350
 159 Mof_Oc_a 0.656420 0.963380 0.487680  0  0  0  0  0  0  0  0  -0.930350
 160 Mof_Mg_a 0.679050 0.990910 0.686380  0  0  0  0  0  0  0  0  1.624550
 161 Mof_Mg_a 0.675760 0.021480 0.019710  0  0  0  0  0  0  0  0  1.624550
 162 Mof_Mg_a 0.645190 0.987620 0.353040  0  0  0  0  0  0  0  0  1.624550
 163 F 0.838510 0.203340 0.988930  0  0  0  0  0  0  0  0  -0.131490
 164 F 0.796660 0.635160 0.988930  0  0  0  0  0  0  0  0  -0.131490
 165 F 0.364840 0.161490 0.988930  0  0  0  0  0  0  0  0  -0.131490
 166 C 0.837250 0.180050 0.010670  0  0  0  0  0  0  0  0  0.183930
 167 C 0.819950 0.657200 0.010670  0  0  0  0  0  0  0  0  0.183930
 168 C 0.342800 0.162750 0.010670  0  0  0  0  0  0  0  0  0.183930
 169 C_a 0.524330 0.509920 0.274710  0  0  0  0  0  0  0  0  -0.223880
 170 C_a 0.490080 0.014400 0.274710  0  0  0  0  0  0  0  0  -0.223880
 171 C_a 0.985600 0.475670 0.274710  0  0  0  0  0  0  0  0  -0.223880
 172 C_b 0.521240 0.485140 0.308500  0  0  0  0  0  0  0  0  0.157600
 173 C_b 0.514860 0.036100 0.308500  0  0  0  0  0  0  0  0  0.157600
 174 C_b 0.963900 0.478760 0.308500  0  0  0  0  0  0  0  0  0.157600
 175 F_a 0.539230 0.479680 0.235500  0  0  0  0  0  0  0  0  -0.129460
 176 F_a 0.520320 0.059560 0.235500  0  0  0  0  0  0  0  0  -0.129460
 177 F_a 0.940440 0.460770 0.235500  0  0  0  0  0  0  0  0  -0.129460
 178 C_c 0.500020 0.465690 0.409300  0  0  0  0  0  0  0  0  0.159160
 179 C_c 0.534310 0.034330 0.409300  0  0  0  0  0  0  0  0  0.159160
 180 C_c 0.965670 0.499980 0.409300  0  0  0  0  0  0  0  0  0.159160
 181 F_b 0.497800 0.441900 0.425500  0  0  0  0  0  0  0  0  -0.131600
 182 F_b 0.558100 0.055900 0.425500  0  0  0  0  0  0  0  0  -0.131600
 183 F_b 0.944100 0.502200 0.425500  0  0  0  0  0  0  0  0  -0.131600
 184 C_d 0.813660 0.136320 0.152490  0  0  0  0  0  0  0  0  -0.231070
 185 C_d 0.530350 0.010680 0.485820  0  0  0  0  0  0  0  0  -0.231070
 186 C_d 0.655990 0.853000 0.819160  0  0  0  0  0  0  0  0  -0.231070
 187 C_e 0.816130 0.160610 0.111500  0  0  0  0  0  0  0  0  0.133780
 188 C_e 0.839390 0.655520 0.111500  0  0  0  0  0  0  0  0  0.133780
 189 C_e 0.344480 0.183870 0.111500  0  0  0  0  0  0  0  0  0.133780
 190 F_c 0.797560 0.165420 0.180780  0  0  0  0  0  0  0  0  -0.129460
 191 F_c 0.834580 0.632140 0.180780  0  0  0  0  0  0  0  0  -0.129460
 192 F_c 0.367860 0.202440 0.180780  0  0  0  0  0  0  0  0  -0.129460
 193 C_f 0.791400 0.117330 0.266250  0  0  0  0  0  0  0  0  0.108950
 194 C_f 0.549330 0.007400 0.599590  0  0  0  0  0  0  0  0  0.108950
 195 C_f 0.659270 0.875270 0.932920  0  0  0  0  0  0  0  0  0.108950
 196 C_g 0.792200 0.102510 0.413790  0  0  0  0  0  0  0  0  -0.368000
 197 C_g 0.564160 0.023030 0.747120  0  0  0  0  0  0  0  0  -0.368000
 198 C_g 0.643640 0.874470 0.080460  0  0  0  0  0  0  0  0  -0.368000
 199 C_h 0.769090 0.083620 0.521430  0  0  0  0  0  0  0  0  0.125190
 200 C_h 0.583050 0.018810 0.854760  0  0  0  0  0  0  0  0  0.125190
 201 C_h 0.647860 0.897570 0.188100  0  0  0  0  0  0  0  0  0.125190
 202 C_i 0.744900 0.070610 0.428810  0  0  0  0  0  0  0  0  -0.123080
 203 C_i 0.596050 0.007620 0.762140  0  0  0  0  0  0  0  0  -0.123080
 204 C_i 0.659050 0.921770 0.095470  0  0  0  0  0  0  0  0  -0.123080
 205 Mof_Cb 0.722420 0.051580 0.523480  0  0  0  0  0  0  0  0  -0.353510
 206 Mof_Cb 0.615090 0.004170 0.856810  0  0  0  0  0  0  0  0  -0.353510
 207 Mof_Cb 0.662490 0.944250 0.190140  0  0  0  0  0  0  0  0  -0.353510
 208 Mof_Cc 0.723750 0.045310 0.724210  0  0  0  0  0  0  0  0  0.526150
 209 Mof_Cc 0.621350 0.011770 0.057550  0  0  0  0  0  0  0  0  0.526150
 210 Mof_Cc 0.654900 0.942920 0.390880  0  0  0  0  0  0  0  0  0.526150
 211 Mof_Cd 0.748090 0.059160 0.819230  0  0  0  0  0  0  0  0  -0.288730
 212 Mof_Cd 0.607510 0.022260 0.152560  0  0  0  0  0  0  0  0  -0.288730
 213 Mof_Cd 0.644410 0.918580 0.485890  0  0  0  0  0  0  0  0  -0.288730
 214 C_j 0.770220 0.077360 0.720160  0  0  0  0  0  0  0  0  -0.168080
 215 C_j 0.589300 0.026190 0.053490  0  0  0  0  0  0  0  0  -0.168080
 216 C_j 0.640480 0.896450 0.386820  0  0  0  0  0  0  0  0  -0.168080
 217 Mof_Ca 0.698810 0.037540 0.402330  0  0  0  0  0  0  0  0  0.863390
 218 Mof_Ca 0.629120 0.994600 0.735660  0  0  0  0  0  0  0  0  0.863390
 219 Mof_Ca 0.672070 0.967860 0.068990  0  0  0  0  0  0  0  0  0.863390
 220 C_k 0.547850 0.530790 0.182710  0  0  0  0  0  0  0  0  0.038950
 221 C_k 0.802540 0.683730 0.849380  0  0  0  0  0  0  0  0  0.038950
 222 C_k 0.649610 0.785480 0.516050  0  0  0  0  0  0  0  0  0.038950
 223 C_l 0.547970 0.548130 0.053410  0  0  0  0  0  0  0  0  -0.324990
 224 C_l 0.785200 0.666510 0.720080  0  0  0  0  0  0  0  0  -0.324990
 225 C_l 0.666830 0.785370 0.386750  0  0  0  0  0  0  0  0  -0.324990
 226 C_m 0.570870 0.570860 0.971160  0  0  0  0  0  0  0  0  0.133260
 227 C_m 0.762480 0.666680 0.637820  0  0  0  0  0  0  0  0  0.133260
 228 C_m 0.666650 0.762460 0.304490  0  0  0  0  0  0  0  0  0.133260
 229 C_n 0.593090 0.586920 0.081550  0  0  0  0  0  0  0  0  -0.115020
 230 C_n 0.746420 0.672840 0.748220  0  0  0  0  0  0  0  0  -0.115020
 231 C_n 0.660500 0.740250 0.414890  0  0  0  0  0  0  0  0  -0.115020
 232 Mof_Cb_a 0.613990 0.610060 0.005360  0  0  0  0  0  0  0  0  -0.344720
 233 Mof_Cb_a 0.723270 0.670590 0.672020  0  0  0  0  0  0  0  0  -0.344720
 234 Mof_Cb_a 0.662740 0.719350 0.338690  0  0  0  0  0  0  0  0  -0.344720
 235 Mof_Cc_a 0.613010 0.617000 0.805400  0  0  0  0  0  0  0  0  0.523620
 236 Mof_Cc_a 0.716340 0.662680 0.472060  0  0  0  0  0  0  0  0  0.523620
 237 Mof_Cc_a 0.670660 0.720330 0.138730  0  0  0  0  0  0  0  0  0.523620
 238 Mof_Cd_a 0.590880 0.600200 0.693460  0  0  0  0  0  0  0  0  -0.251160
 239 Mof_Cd_a 0.733130 0.657350 0.360130  0  0  0  0  0  0  0  0  -0.251160
 240 Mof_Cd_a 0.675990 0.742450 0.026800  0  0  0  0  0  0  0  0  -0.251160
 241 C_o 0.570200 0.578200 0.774670  0  0  0  0  0  0  0  0  -0.212540
 242 C_o 0.755140 0.658670 0.441340  0  0  0  0  0  0  0  0  -0.212540
 243 C_o 0.674670 0.763140 0.108000  0  0  0  0  0  0  0  0  -0.212540
 244 Mof_Ca_a 0.635460 0.626960 0.139930  0  0  0  0  0  0  0  0  0.829180
 245 Mof_Ca_a 0.706380 0.675170 0.806600  0  0  0  0  0  0  0  0  0.829180
 246 Mof_Ca_a 0.658160 0.697880 0.473260  0  0  0  0  0  0  0  0  0.829180
 247 H 0.773130 0.116760 0.234820  0  0  0  0  0  0  0  0  0.109080
 248 H 0.549910 0.989710 0.568150  0  0  0  0  0  0  0  0  0.109080
 249 H 0.676960 0.893540 0.901480  0  0  0  0  0  0  0  0  0.109080
 250 H_a 0.477480 0.438110 0.792640  0  0  0  0  0  0  0  0  0.221530
 251 H_a 0.561890 0.039380 0.792640  0  0  0  0  0  0  0  0  0.221530
 252 H_a 0.960620 0.522520 0.792640  0  0  0  0  0  0  0  0  0.221530
 253 H_b 0.743090 0.074260 0.274950  0  0  0  0  0  0  0  0  0.164700
 254 H_b 0.592400 0.002160 0.608280  0  0  0  0  0  0  0  0  0.164700
 255 H_b 0.664510 0.923580 0.941610  0  0  0  0  0  0  0  0  0.164700
 256 Mof_H 0.749120 0.054460 0.971980  0  0  0  0  0  0  0  0  0.153330
 257 Mof_H 0.612200 0.027990 0.305320  0  0  0  0  0  0  0  0  0.153330
 258 Mof_H 0.638680 0.917550 0.638650  0  0  0  0  0  0  0  0  0.153330
 259 H_c 0.788740 0.087080 0.797680  0  0  0  0  0  0  0  0  0.172630
 260 H_c 0.579590 0.035000 0.131010  0  0  0  0  0  0  0  0  0.172630
 261 H_c 0.631670 0.877920 0.464350  0  0  0  0  0  0  0  0  0.172630
 262 H_d 0.566050 0.531730 0.223230  0  0  0  0  0  0  0  0  0.120940
 263 H_d 0.468270 0.034330 0.223230  0  0  0  0  0  0  0  0  0.120940
 264 H_d 0.965670 0.433950 0.223230  0  0  0  0  0  0  0  0  0.120940
 265 H_e 0.529340 0.545200 0.001090  0  0  0  0  0  0  0  0  0.210550
 266 H_e 0.788140 0.650810 0.667760  0  0  0  0  0  0  0  0  0.210550
 267 H_e 0.682520 0.803990 0.334430  0  0  0  0  0  0  0  0  0.210550
 268 H_f 0.594220 0.582360 0.234570  0  0  0  0  0  0  0  0  0.164950
 269 H_f 0.750970 0.678530 0.901230  0  0  0  0  0  0  0  0  0.164950
 270 H_f 0.654810 0.739110 0.567900  0  0  0  0  0  0  0  0  0.164950
 271 Mof_H_a 0.590410 0.605610 0.541780  0  0  0  0  0  0  0  0  0.155830
 272 Mof_H_a 0.727720 0.651460 0.208450  0  0  0  0  0  0  0  0  0.155830
 273 Mof_H_a 0.681870 0.742930 0.875120  0  0  0  0  0  0  0  0  0.155830
 274 H_g 0.553110 0.566190 0.685130  0  0  0  0  0  0  0  0  0.182060
 275 H_g 0.767140 0.653580 0.351790  0  0  0  0  0  0  0  0  0.182060
 276 H_g 0.679750 0.780230 0.018460  0  0  0  0  0  0  0  0  0.182060
 277 Mof_Ob 0.303800 0.952670 0.644640  0  0  0  0  0  0  0  0  -0.734390
 278 Mof_Ob 0.380660 0.017790 0.311310  0  0  0  0  0  0  0  0  -0.734390
 279 Mof_Ob 0.315540 0.029540 0.977980  0  0  0  0  0  0  0  0  -0.734390
 280 Mof_Oa 0.318950 0.983550 0.414760  0  0  0  0  0  0  0  0  -0.903210
 281 Mof_Oa 0.349790 0.002070 0.081420  0  0  0  0  0  0  0  0  -0.903210
 282 Mof_Oa 0.331270 0.014390 0.748090  0  0  0  0  0  0  0  0  -0.903210
 283 Mof_Oc 0.298310 0.972160 0.052450  0  0  0  0  0  0  0  0  -0.969030
 284 Mof_Oc 0.361180 0.992820 0.719110  0  0  0  0  0  0  0  0  -0.969030
 285 Mof_Oc 0.340510 0.035020 0.385780  0  0  0  0  0  0  0  0  -0.969030
 286 Mof_Mg 0.319710 0.007390 0.184710  0  0  0  0  0  0  0  0  1.653220
 287 Mof_Mg 0.325950 0.978990 0.851370  0  0  0  0  0  0  0  0  1.653220
 288 Mof_Mg 0.354350 0.013630 0.518040  0  0  0  0  0  0  0  0  1.653220
 289 Mof_Ob_a 0.364360 0.379300 0.566420  0  0  0  0  0  0  0  0  -0.726300
 290 Mof_Ob_a 0.287370 0.318400 0.899750  0  0  0  0  0  0  0  0  -0.726300
 291 Mof_Ob_a 0.348270 0.302300 0.233080  0  0  0  0  0  0  0  0  -0.726300
 292 Mof_Oa_a 0.346430 0.349300 0.802990  0  0  0  0  0  0  0  0  -0.926490
 293 Mof_Oa_a 0.317370 0.330460 0.136320  0  0  0  0  0  0  0  0  -0.926490
 294 Mof_Oa_a 0.336210 0.320240 0.469660  0  0  0  0  0  0  0  0  -0.926490
 295 Mof_Oc_a 0.369950 0.359710 0.154350  0  0  0  0  0  0  0  0  -0.930350
 296 Mof_Oc_a 0.306960 0.343580 0.487680  0  0  0  0  0  0  0  0  -0.930350
 297 Mof_Oc_a 0.323090 0.296710 0.821020  0  0  0  0  0  0  0  0  -0.930350
 298 Mof_Mg_a 0.345720 0.324240 0.019710  0  0  0  0  0  0  0  0  1.624550
 299 Mof_Mg_a 0.342430 0.354810 0.353040  0  0  0  0  0  0  0  0  1.624550
 300 Mof_Mg_a 0.311860 0.320950 0.686380  0  0  0  0  0  0  0  0  1.624550
 301 F 0.505170 0.536680 0.322270  0  0  0  0  0  0  0  0  -0.131490
 302 F 0.463320 0.968500 0.322270  0  0  0  0  0  0  0  0  -0.131490
 303 F 0.031500 0.494830 0.322270  0  0  0  0  0  0  0  0  -0.131490
 304 C 0.503920 0.513380 0.344000  0  0  0  0  0  0  0  0  0.183930
 305 C 0.486620 0.990540 0.344000  0  0  0  0  0  0  0  0  0.183930
 306 C 0.009460 0.496080 0.344000  0  0  0  0  0  0  0  0  0.183930
 307 C_a 0.190990 0.843260 0.608040  0  0  0  0  0  0  0  0  -0.223880
 308 C_a 0.156740 0.347740 0.608040  0  0  0  0  0  0  0  0  -0.223880
 309 C_a 0.652260 0.809010 0.608040  0  0  0  0  0  0  0  0  -0.223880
 310 C_b 0.187900 0.818470 0.641830  0  0  0  0  0  0  0  0  0.157600
 311 C_b 0.181530 0.369440 0.641830  0  0  0  0  0  0  0  0  0.157600
 312 C_b 0.630560 0.812100 0.641830  0  0  0  0  0  0  0  0  0.157600
 313 F_a 0.205900 0.813010 0.568830  0  0  0  0  0  0  0  0  -0.129460
 314 F_a 0.186990 0.392890 0.568830  0  0  0  0  0  0  0  0  -0.129460
 315 F_a 0.607110 0.794100 0.568830  0  0  0  0  0  0  0  0  -0.129460
 316 C_c 0.166690 0.799020 0.742640  0  0  0  0  0  0  0  0  0.159160
 317 C_c 0.200980 0.367670 0.742640  0  0  0  0  0  0  0  0  0.159160
 318 C_c 0.632330 0.833310 0.742640  0  0  0  0  0  0  0  0  0.159160
 319 F_b 0.164470 0.775240 0.758830  0  0  0  0  0  0  0  0  -0.131600
 320 F_b 0.224760 0.389230 0.758830  0  0  0  0  0  0  0  0  -0.131600
 321 F_b 0.610770 0.835530 0.758830  0  0  0  0  0  0  0  0  -0.131600
 322 C_d 0.480330 0.469650 0.485820  0  0  0  0  0  0  0  0  -0.231070
 323 C_d 0.197010 0.344010 0.819160  0  0  0  0  0  0  0  0  -0.231070
 324 C_d 0.322660 0.186340 0.152490  0  0  0  0  0  0  0  0  -0.231070
 325 C_e 0.482790 0.493940 0.444830  0  0  0  0  0  0  0  0  0.133780
 326 C_e 0.506060 0.988850 0.444830  0  0  0  0  0  0  0  0  0.133780
 327 C_e 0.011150 0.517210 0.444830  0  0  0  0  0  0  0  0  0.133780
 328 F_c 0.464230 0.498750 0.514110  0  0  0  0  0  0  0  0  -0.129460
 329 F_c 0.501250 0.965470 0.514110  0  0  0  0  0  0  0  0  -0.129460
 330 F_c 0.034530 0.535770 0.514110  0  0  0  0  0  0  0  0  -0.129460
 331 C_f 0.458060 0.450670 0.599590  0  0  0  0  0  0  0  0  0.108950
 332 C_f 0.216000 0.340730 0.932920  0  0  0  0  0  0  0  0  0.108950
 333 C_f 0.325940 0.208600 0.266250  0  0  0  0  0  0  0  0  0.108950
 334 C_g 0.458870 0.435840 0.747120  0  0  0  0  0  0  0  0  -0.368000
 335 C_g 0.230830 0.356360 0.080460  0  0  0  0  0  0  0  0  -0.368000
 336 C_g 0.310310 0.207800 0.413790  0  0  0  0  0  0  0  0  -0.368000
 337 C_h 0.435760 0.416950 0.854760  0  0  0  0  0  0  0  0  0.125190
 338 C_h 0.249720 0.352140 0.188100  0  0  0  0  0  0  0  0  0.125190
 339 C_h 0.314520 0.230910 0.521430  0  0  0  0  0  0  0  0  0.125190
 340 C_i 0.411560 0.403950 0.762140  0  0  0  0  0  0  0  0  -0.123080
 341 C_i 0.262720 0.340950 0.095470  0  0  0  0  0  0  0  0  -0.123080
 342 C_i 0.325720 0.255100 0.428810  0  0  0  0  0  0  0  0  -0.123080
 343 Mof_Cb 0.389080 0.384910 0.856810  0  0  0  0  0  0  0  0  -0.353510
 344 Mof_Cb 0.281760 0.337510 0.190140  0  0  0  0  0  0  0  0  -0.353510
 345 Mof_Cb 0.329160 0.277580 0.523480  0  0  0  0  0  0  0  0  -0.353510
 346 Mof_Cc 0.390410 0.378650 0.057550  0  0  0  0  0  0  0  0  0.526150
 347 Mof_Cc 0.288020 0.345100 0.390880  0  0  0  0  0  0  0  0  0.526150
 348 Mof_Cc 0.321570 0.276250 0.724210  0  0  0  0  0  0  0  0  0.526150
 349 Mof_Cd 0.414750 0.392490 0.152560  0  0  0  0  0  0  0  0  -0.288730
 350 Mof_Cd 0.274170 0.355590 0.485890  0  0  0  0  0  0  0  0  -0.288730
 351 Mof_Cd 0.311070 0.251910 0.819230  0  0  0  0  0  0  0  0  -0.288730
 352 C_j 0.436880 0.410700 0.053490  0  0  0  0  0  0  0  0  -0.168080
 353 C_j 0.255970 0.359520 0.386820  0  0  0  0  0  0  0  0  -0.168080
 354 C_j 0.307150 0.229780 0.720160  0  0  0  0  0  0  0  0  -0.168080
 355 Mof_Ca 0.365470 0.370880 0.735660  0  0  0  0  0  0  0  0  0.863390
 356 Mof_Ca 0.295790 0.327930 0.068990  0  0  0  0  0  0  0  0  0.863390
 357 Mof_Ca 0.338740 0.301190 0.402330  0  0  0  0  0  0  0  0  0.863390
 358 C_k 0.214520 0.864120 0.516050  0  0  0  0  0  0  0  0  0.038950
 359 C_k 0.469210 0.017060 0.182710  0  0  0  0  0  0  0  0  0.038950
 360 C_k 0.316270 0.118820 0.849380  0  0  0  0  0  0  0  0  0.038950
 361 C_l 0.214630 0.881460 0.386750  0  0  0  0  0  0  0  0  -0.324990
 362 C_l 0.451870 0.999840 0.053410  0  0  0  0  0  0  0  0  -0.324990
 363 C_l 0.333490 0.118700 0.720080  0  0  0  0  0  0  0  0  -0.324990
 364 C_m 0.237540 0.904190 0.304490  0  0  0  0  0  0  0  0  0.133260
 365 C_m 0.429140 0.000010 0.971160  0  0  0  0  0  0  0  0  0.133260
 366 C_m 0.333320 0.095800 0.637820  0  0  0  0  0  0  0  0  0.133260
 367 C_n 0.259750 0.920250 0.414890  0  0  0  0  0  0  0  0  -0.115020
 368 C_n 0.413080 0.006170 0.081550  0  0  0  0  0  0  0  0  -0.115020
 369 C_n 0.327160 0.073580 0.748220  0  0  0  0  0  0  0  0  -0.115020
 370 Mof_Cb_a 0.280650 0.943400 0.338690  0  0  0  0  0  0  0  0  -0.344720
 371 Mof_Cb_a 0.389940 0.003930 0.005360  0  0  0  0  0  0  0  0  -0.344720
 372 Mof_Cb_a 0.329410 0.052680 0.672020  0  0  0  0  0  0  0  0  -0.344720
 373 Mof_Cc_a 0.279670 0.950330 0.138730  0  0  0  0  0  0  0  0  0.523620
 374 Mof_Cc_a 0.383000 0.996010 0.805400  0  0  0  0  0  0  0  0  0.523620
 375 Mof_Cc_a 0.337320 0.053660 0.472060  0  0  0  0  0  0  0  0  0.523620
 376 Mof_Cd_a 0.257550 0.933530 0.026800  0  0  0  0  0  0  0  0  -0.251160
 377 Mof_Cd_a 0.399800 0.990680 0.693460  0  0  0  0  0  0  0  0  -0.251160
 378 Mof_Cd_a 0.342650 0.075790 0.360130  0  0  0  0  0  0  0  0  -0.251160
 379 C_o 0.236860 0.911530 0.108000  0  0  0  0  0  0  0  0  -0.212540
 380 C_o 0.421800 0.992000 0.774670  0  0  0  0  0  0  0  0  -0.212540
 381 C_o 0.341330 0.096470 0.441340  0  0  0  0  0  0  0  0  -0.212540
 382 Mof_Ca_a 0.302120 0.960290 0.473260  0  0  0  0  0  0  0  0  0.829180
 383 Mof_Ca_a 0.373040 0.008500 0.139930  0  0  0  0  0  0  0  0  0.829180
 384 Mof_Ca_a 0.324830 0.031210 0.806600  0  0  0  0  0  0  0  0  0.829180
 385 H 0.439800 0.450090 0.568150  0  0  0  0  0  0  0  0  0.109080
 386 H 0.216580 0.323040 0.901480  0  0  0  0  0  0  0  0  0.109080
 387 H 0.343630 0.226870 0.234820  0  0  0  0  0  0  0  0  0.109080
 388 H_a 0.144150 0.771440 0.125970  0  0  0  0  0  0  0  0  0.221530
 389 H_a 0.228560 0.372710 0.125970  0  0  0  0  0  0  0  0  0.221530
 390 H_a 0.627290 0.855850 0.125970  0  0  0  0  0  0  0  0  0.221530
 391 H_b 0.409760 0.407600 0.608280  0  0  0  0  0  0  0  0  0.164700
 392 H_b 0.259070 0.335490 0.941610  0  0  0  0  0  0  0  0  0.164700
 393 H_b 0.331170 0.256910 0.274950  0  0  0  0  0  0  0  0  0.164700
 394 Mof_H 0.415780 0.387800 0.305320  0  0  0  0  0  0  0  0  0.153330
 395 Mof_H 0.278870 0.361320 0.638650  0  0  0  0  0  0  0  0  0.153330
 396 Mof_H 0.305340 0.250880 0.971980  0  0  0  0  0  0  0  0  0.153330
 397 H_c 0.455410 0.420410 0.131010  0  0  0  0  0  0  0  0  0.172630
 398 H_c 0.246250 0.368330 0.464350  0  0  0  0  0  0  0  0  0.172630
 399 H_c 0.298340 0.211260 0.797680  0  0  0  0  0  0  0  0  0.172630
 400 H_d 0.232720 0.865060 0.556560  0  0  0  0  0  0  0  0  0.120940
 401 H_d 0.134940 0.367660 0.556560  0  0  0  0  0  0  0  0  0.120940
 402 H_d 0.632340 0.767280 0.556560  0  0  0  0  0  0  0  0  0.120940
 403 H_e 0.196010 0.878530 0.334430  0  0  0  0  0  0  0  0  0.210550
 404 H_e 0.454800 0.984140 0.001090  0  0  0  0  0  0  0  0  0.210550
 405 H_e 0.349190 0.137330 0.667760  0  0  0  0  0  0  0  0  0.210550
 406 H_f 0.260890 0.915700 0.567900  0  0  0  0  0  0  0  0  0.164950
 407 H_f 0.417640 0.011860 0.234570  0  0  0  0  0  0  0  0  0.164950
 408 H_f 0.321470 0.072440 0.901230  0  0  0  0  0  0  0  0  0.164950
 409 Mof_H_a 0.257070 0.938950 0.875120  0  0  0  0  0  0  0  0  0.155830
 410 Mof_H_a 0.394390 0.984790 0.541780  0  0  0  0  0  0  0  0  0.155830
 411 Mof_H_a 0.348540 0.076260 0.208450  0  0  0  0  0  0  0  0  0.155830
 412 H_g 0.219770 0.899520 0.018460  0  0  0  0  0  0  0  0  0.182060
 413 H_g 0.433810 0.986920 0.685130  0  0  0  0  0  0  0  0  0.182060
 414 H_g 0.346420 0.113560 0.351790  0  0  0  0  0  0  0  0  0.182060
