# Supplementary material for: In silico design and screening of hypothetical MOF-74 analogs and their experimental synthesis
Source: Chem Sci. 2016 Jun 21;7(9):6263–72. doi: 10.1039/c6sc01477a (PMC6024208; doi:10.1039/c6sc01477a)
Supplement: Supplementary file 1 [file SC-007-C6SC01477A-s001.zip › analogs/88_all_conf_107_0_full_symm.cssr]

				65.3272  65.3272  6.84945
		90  90  120  SPGR =  1 P 1		 OPT = 1
414   0 
0 image0	: image0
 1 Mof_Ob 0.027780 0.318120 0.313690  0  0  0  0  0  0  0  0  -0.732830
 2 Mof_Oa 0.012850 0.331140 0.544070  0  0  0  0  0  0  0  0  -0.907920
 3 Mof_Oc 0.031620 0.339940 0.906160  0  0  0  0  0  0  0  0  -0.960280
 4 Mof_Mg 0.012040 0.352280 0.775110  0  0  0  0  0  0  0  0  1.641440
 5 Mof_Ob_a 0.968530 0.676900 0.086960  0  0  0  0  0  0  0  0  -0.735490
 6 Mof_Oa_a 0.986030 0.666650 0.856720  0  0  0  0  0  0  0  0  -0.910320
 7 Mof_Oc_a 0.967150 0.655940 0.494420  0  0  0  0  0  0  0  0  -0.950330
 8 Mof_Mg_a 0.989820 0.647490 0.626140  0  0  0  0  0  0  0  0  1.638410
 9 Mof_Cc 0.949580 0.658070 0.576770  0  0  0  0  0  0  0  0  0.539040
 10 Mof_Cb 0.949300 0.664350 0.776420  0  0  0  0  0  0  0  0  -0.314100
 11 C 0.929790 0.665910 0.845690  0  0  0  0  0  0  0  0  -0.205450
 12 C_a 0.910470 0.661530 0.727950  0  0  0  0  0  0  0  0  0.153470
 13 C_b 0.890790 0.663180 0.810620  0  0  0  0  0  0  0  0  -0.215650
 14 C_c 0.870750 0.658780 0.715620  0  0  0  0  0  0  0  0  -0.263490
 15 C_d 0.850860 0.660260 0.794630  0  0  0  0  0  0  0  0  0.233590
 16 C_e 0.164770 0.321640 0.337950  0  0  0  0  0  0  0  0  -0.244380
 17 C_f 0.145260 0.322780 0.403620  0  0  0  0  0  0  0  0  -0.202020
 18 C_g 0.144020 0.329340 0.597870  0  0  0  0  0  0  0  0  0.226940
 19 C_h 0.163430 0.334590 0.721300  0  0  0  0  0  0  0  0  -0.240940
 20 C_i 0.849590 0.666760 0.989030  0  0  0  0  0  0  0  0  -0.204080
 21 C_j 0.124330 0.331160 0.676930  0  0  0  0  0  0  0  0  -0.252080
 22 C_k 0.104230 0.326910 0.583790  0  0  0  0  0  0  0  0  -0.223340
 23 C_l 0.085150 0.329480 0.668450  0  0  0  0  0  0  0  0  0.164060
 24 C_m 0.066170 0.326390 0.552060  0  0  0  0  0  0  0  0  -0.213920
 25 Mof_Cb_a 0.047650 0.329550 0.622950  0  0  0  0  0  0  0  0  -0.309540
 26 Mof_Cc_a 0.048040 0.336030 0.822980  0  0  0  0  0  0  0  0  0.538780
 27 Mof_Cd 0.066850 0.338450 0.941380  0  0  0  0  0  0  0  0  -0.307800
 28 C_n 0.084790 0.335360 0.867230  0  0  0  0  0  0  0  0  -0.162020
 29 Mof_Ca 0.028600 0.325910 0.486020  0  0  0  0  0  0  0  0  0.828110
 30 C_o 0.911320 0.655590 0.530130  0  0  0  0  0  0  0  0  -0.149430
 31 Mof_Cd_a 0.930210 0.653980 0.457690  0  0  0  0  0  0  0  0  -0.317110
 32 Mof_Ca_a 0.968770 0.669690 0.914280  0  0  0  0  0  0  0  0  0.828300
 33 H 0.930180 0.670880 0.997970  0  0  0  0  0  0  0  0  0.184000
 34 H_a 0.892920 0.668430 0.963760  0  0  0  0  0  0  0  0  0.139590
 35 H_b 0.868730 0.653450 0.562710  0  0  0  0  0  0  0  0  0.154120
 36 H_c 0.165230 0.316490 0.187370  0  0  0  0  0  0  0  0  0.150030
 37 H_d 0.130770 0.318550 0.303110  0  0  0  0  0  0  0  0  0.155770
 38 H_e 0.829650 0.673110 0.205110  0  0  0  0  0  0  0  0  0.149960
 39 H_f 0.864100 0.671050 0.089510  0  0  0  0  0  0  0  0  0.154820
 40 H_g 0.126680 0.336880 0.828920  0  0  0  0  0  0  0  0  0.147670
 41 H_h 0.101690 0.321350 0.431330  0  0  0  0  0  0  0  0  0.140560
 42 H_i 0.065340 0.321380 0.399370  0  0  0  0  0  0  0  0  0.186490
 43 Mof_H 0.066670 0.342980 0.093910  0  0  0  0  0  0  0  0  0.173360
 44 H_j 0.098950 0.337650 0.964760  0  0  0  0  0  0  0  0  0.160230
 45 H_k 0.896820 0.652120 0.432000  0  0  0  0  0  0  0  0  0.155030
 46 Mof_H_a 0.930780 0.649480 0.305690  0  0  0  0  0  0  0  0  0.178720
 47 Mof_Ob 0.015210 0.376330 0.980350  0  0  0  0  0  0  0  0  -0.732830
 48 Mof_Oa 0.002190 0.348370 0.210740  0  0  0  0  0  0  0  0  -0.907920
 49 Mof_Oc 0.993390 0.358350 0.572830  0  0  0  0  0  0  0  0  -0.960280
 50 Mof_Mg 0.981050 0.326420 0.441770  0  0  0  0  0  0  0  0  1.641440
 51 Mof_Ob_a 0.989760 0.624960 0.420290  0  0  0  0  0  0  0  0  -0.735490
 52 Mof_Oa_a 0.000010 0.652710 0.190060  0  0  0  0  0  0  0  0  -0.910320
 53 Mof_Oc_a 0.010730 0.644540 0.827750  0  0  0  0  0  0  0  0  -0.950330
 54 Mof_Mg_a 0.019180 0.675670 0.959480  0  0  0  0  0  0  0  0  1.638410
 55 Mof_Cc 0.008590 0.624840 0.910100  0  0  0  0  0  0  0  0  0.539040
 56 Mof_Cb 0.002320 0.618280 0.109750  0  0  0  0  0  0  0  0  -0.314100
 57 C 0.000760 0.597220 0.179020  0  0  0  0  0  0  0  0  -0.205450
 58 C_a 0.005140 0.582280 0.061290  0  0  0  0  0  0  0  0  0.153470
 59 C_b 0.003490 0.560950 0.143950  0  0  0  0  0  0  0  0  -0.215650
 60 C_c 0.007890 0.545300 0.048950  0  0  0  0  0  0  0  0  -0.263490
 61 C_d 0.006400 0.523930 0.127960  0  0  0  0  0  0  0  0  0.233590
 62 C_e 0.678360 0.843130 0.337950  0  0  0  0  0  0  0  0  -0.244380
 63 C_f 0.010550 0.489140 0.070290  0  0  0  0  0  0  0  0  -0.202020
 64 C_g 0.003990 0.481340 0.264540  0  0  0  0  0  0  0  0  0.226940
 65 C_h 0.998740 0.495510 0.387960  0  0  0  0  0  0  0  0  -0.240940
 66 C_i 0.999900 0.516160 0.322360  0  0  0  0  0  0  0  0  -0.204080
 67 C_j 0.002170 0.459840 0.343590  0  0  0  0  0  0  0  0  -0.252080
 68 C_k 0.006420 0.443980 0.250460  0  0  0  0  0  0  0  0  -0.223340
 69 C_l 0.003860 0.422340 0.335120  0  0  0  0  0  0  0  0  0.164060
 70 C_m 0.006950 0.406450 0.218730  0  0  0  0  0  0  0  0  -0.213920
 71 Mof_Cb_a 0.003790 0.384770 0.289610  0  0  0  0  0  0  0  0  -0.309540
 72 Mof_Cc_a 0.997310 0.378680 0.489640  0  0  0  0  0  0  0  0  0.538780
 73 Mof_Cd 0.994890 0.395070 0.608040  0  0  0  0  0  0  0  0  -0.307800
 74 C_n 0.997970 0.416100 0.533900  0  0  0  0  0  0  0  0  -0.162020
 75 Mof_Ca 0.007430 0.369360 0.152680  0  0  0  0  0  0  0  0  0.828110
 76 C_o 0.011080 0.589060 0.863460  0  0  0  0  0  0  0  0  -0.149430
 77 Mof_Cd_a 0.012690 0.609560 0.791020  0  0  0  0  0  0  0  0  -0.317110
 78 Mof_Ca_a 0.996980 0.632410 0.247620  0  0  0  0  0  0  0  0  0.828300
 79 H 0.995780 0.592630 0.331300  0  0  0  0  0  0  0  0  0.184000
 80 H_a 0.998230 0.557820 0.297090  0  0  0  0  0  0  0  0  0.139590
 81 H_b 0.013220 0.548620 0.896050  0  0  0  0  0  0  0  0  0.154120
 82 H_c 0.683510 0.848740 0.187370  0  0  0  0  0  0  0  0  0.150030
 83 H_d 0.014780 0.478880 0.969770  0  0  0  0  0  0  0  0  0.155770
 84 H_e 0.326890 0.156540 0.205110  0  0  0  0  0  0  0  0  0.149960
 85 H_f 0.995620 0.526380 0.422840  0  0  0  0  0  0  0  0  0.154820
 86 H_g 0.996450 0.456460 0.495590  0  0  0  0  0  0  0  0  0.147670
 87 H_h 0.011980 0.447010 0.097990  0  0  0  0  0  0  0  0  0.140560
 88 H_i 0.011950 0.410630 0.066040  0  0  0  0  0  0  0  0  0.186490
 89 Mof_H 0.990350 0.390360 0.760580  0  0  0  0  0  0  0  0  0.173360
 90 H_j 0.995680 0.427960 0.631430  0  0  0  0  0  0  0  0  0.160230
 91 H_k 0.014540 0.578030 0.765330  0  0  0  0  0  0  0  0  0.155030
 92 Mof_H_a 0.017180 0.614630 0.639030  0  0  0  0  0  0  0  0  0.178720
 93 Mof_Ob 0.957010 0.305550 0.647020  0  0  0  0  0  0  0  0  -0.732830
 94 Mof_Oa 0.984960 0.320490 0.877410  0  0  0  0  0  0  0  0  -0.907920
 95 Mof_Oc 0.974990 0.301710 0.239500  0  0  0  0  0  0  0  0  -0.960280
 96 Mof_Mg 0.006910 0.321300 0.108440  0  0  0  0  0  0  0  0  1.641440
 97 Mof_Ob_a 0.041700 0.698130 0.753630  0  0  0  0  0  0  0  0  -0.735490
 98 Mof_Oa_a 0.013960 0.680640 0.523390  0  0  0  0  0  0  0  0  -0.910320
 99 Mof_Oc_a 0.022120 0.699520 0.161090  0  0  0  0  0  0  0  0  -0.950330
 100 Mof_Mg_a 0.991000 0.676840 0.292810  0  0  0  0  0  0  0  0  1.638410
 101 Mof_Cc 0.041820 0.717080 0.243440  0  0  0  0  0  0  0  0  0.539040
 102 Mof_Cb 0.048380 0.717370 0.443080  0  0  0  0  0  0  0  0  -0.314100
 103 C 0.069450 0.736870 0.512350  0  0  0  0  0  0  0  0  -0.205450
 104 C_a 0.084390 0.756190 0.394620  0  0  0  0  0  0  0  0  0.153470
 105 C_b 0.105720 0.775870 0.477280  0  0  0  0  0  0  0  0  -0.215650
 106 C_c 0.121360 0.795920 0.382290  0  0  0  0  0  0  0  0  -0.263490
 107 C_d 0.142730 0.815800 0.461300  0  0  0  0  0  0  0  0  0.233590
 108 C_e 0.156870 0.835230 0.337950  0  0  0  0  0  0  0  0  -0.244380
 109 C_f 0.844190 0.188080 0.736950  0  0  0  0  0  0  0  0  -0.202020
 110 C_g 0.851990 0.189320 0.931210  0  0  0  0  0  0  0  0  0.226940
 111 C_h 0.837830 0.169900 0.054630  0  0  0  0  0  0  0  0  -0.240940
 112 C_i 0.150500 0.817070 0.655700  0  0  0  0  0  0  0  0  -0.204080
 113 C_j 0.873500 0.209000 0.010260  0  0  0  0  0  0  0  0  -0.252080
 114 C_k 0.889350 0.229110 0.917130  0  0  0  0  0  0  0  0  -0.223340
 115 C_l 0.910990 0.248180 0.001790  0  0  0  0  0  0  0  0  0.164060
 116 C_m 0.926890 0.267170 0.885390  0  0  0  0  0  0  0  0  -0.213920
 117 Mof_Cb_a 0.948560 0.285680 0.956280  0  0  0  0  0  0  0  0  -0.309540
 118 Mof_Cc_a 0.954660 0.285300 0.156310  0  0  0  0  0  0  0  0  0.538780
 119 Mof_Cd 0.938260 0.266480 0.274710  0  0  0  0  0  0  0  0  -0.307800
 120 C_n 0.917240 0.248540 0.200570  0  0  0  0  0  0  0  0  -0.162020
 121 Mof_Ca 0.963980 0.304740 0.819350  0  0  0  0  0  0  0  0  0.828110
 122 C_o 0.077600 0.755350 0.196800  0  0  0  0  0  0  0  0  -0.149430
 123 Mof_Cd_a 0.057110 0.736460 0.124350  0  0  0  0  0  0  0  0  -0.317110
 124 Mof_Ca_a 0.034250 0.697900 0.580950  0  0  0  0  0  0  0  0  0.828300
 125 H 0.074030 0.736480 0.664640  0  0  0  0  0  0  0  0  0.184000
 126 H_a 0.108840 0.773740 0.630430  0  0  0  0  0  0  0  0  0.139590
 127 H_b 0.118050 0.797940 0.229380  0  0  0  0  0  0  0  0  0.154120
 128 H_c 0.151260 0.834770 0.187370  0  0  0  0  0  0  0  0  0.150030
 129 H_d 0.854450 0.202570 0.636440  0  0  0  0  0  0  0  0  0.155770
 130 H_e 0.843460 0.170350 0.205110  0  0  0  0  0  0  0  0  0.149960
 131 H_f 0.140290 0.802570 0.756170  0  0  0  0  0  0  0  0  0.154820
 132 H_g 0.876870 0.206660 0.162260  0  0  0  0  0  0  0  0  0.147670
 133 H_h 0.886330 0.231640 0.764660  0  0  0  0  0  0  0  0  0.140560
 134 H_i 0.922710 0.267990 0.732700  0  0  0  0  0  0  0  0  0.186490
 135 Mof_H 0.942970 0.266660 0.427250  0  0  0  0  0  0  0  0  0.173360
 136 H_j 0.905370 0.234390 0.298090  0  0  0  0  0  0  0  0  0.160230
 137 H_k 0.088630 0.769840 0.098660  0  0  0  0  0  0  0  0  0.155030
 138 Mof_H_a 0.052030 0.735880 0.972360  0  0  0  0  0  0  0  0  0.178720
 139 Mof_Ob 0.694450 0.651460 0.647020  0  0  0  0  0  0  0  0  -0.732830
 140 Mof_Oa 0.679510 0.664480 0.877410  0  0  0  0  0  0  0  0  -0.907920
 141 Mof_Oc 0.698290 0.673270 0.239500  0  0  0  0  0  0  0  0  -0.960280
 142 Mof_Mg 0.678700 0.685620 0.108440  0  0  0  0  0  0  0  0  1.641440
 143 Mof_Ob_a 0.635200 0.010240 0.420290  0  0  0  0  0  0  0  0  -0.735490
 144 Mof_Oa_a 0.652690 0.999990 0.190060  0  0  0  0  0  0  0  0  -0.910320
 145 Mof_Oc_a 0.633820 0.989270 0.827750  0  0  0  0  0  0  0  0  -0.950330
 146 Mof_Mg_a 0.656490 0.980820 0.959480  0  0  0  0  0  0  0  0  1.638410
 147 Mof_Cc 0.616250 0.991410 0.910100  0  0  0  0  0  0  0  0  0.539040
 148 Mof_Cb 0.615970 0.997680 0.109750  0  0  0  0  0  0  0  0  -0.314100
 149 C 0.596460 0.999240 0.179020  0  0  0  0  0  0  0  0  -0.205450
 150 C_a 0.577140 0.994860 0.061290  0  0  0  0  0  0  0  0  0.153470
 151 C_b 0.557460 0.996510 0.143950  0  0  0  0  0  0  0  0  -0.215650
 152 C_c 0.537410 0.992110 0.048950  0  0  0  0  0  0  0  0  -0.263490
 153 C_d 0.517530 0.993600 0.127960  0  0  0  0  0  0  0  0  0.233590
 154 C_e 0.831440 0.654970 0.671280  0  0  0  0  0  0  0  0  -0.244380
 155 C_f 0.811920 0.656120 0.736950  0  0  0  0  0  0  0  0  -0.202020
 156 C_g 0.810680 0.662670 0.931210  0  0  0  0  0  0  0  0  0.226940
 157 C_h 0.830100 0.667920 0.054630  0  0  0  0  0  0  0  0  -0.240940
 158 C_i 0.516260 0.000100 0.322360  0  0  0  0  0  0  0  0  -0.204080
 159 C_j 0.791000 0.664500 0.010260  0  0  0  0  0  0  0  0  -0.252080
 160 C_k 0.770890 0.660240 0.917130  0  0  0  0  0  0  0  0  -0.223340
 161 C_l 0.751820 0.662810 0.001790  0  0  0  0  0  0  0  0  0.164060
 162 C_m 0.732830 0.659720 0.885390  0  0  0  0  0  0  0  0  -0.213920
 163 Mof_Cb_a 0.714320 0.662880 0.956280  0  0  0  0  0  0  0  0  -0.309540
 164 Mof_Cc_a 0.714700 0.669360 0.156310  0  0  0  0  0  0  0  0  0.538780
 165 Mof_Cd 0.733520 0.671780 0.274710  0  0  0  0  0  0  0  0  -0.307800
 166 C_n 0.751460 0.668700 0.200570  0  0  0  0  0  0  0  0  -0.162020
 167 Mof_Ca 0.695260 0.659240 0.819350  0  0  0  0  0  0  0  0  0.828110
 168 C_o 0.577990 0.988920 0.863460  0  0  0  0  0  0  0  0  -0.149430
 169 Mof_Cd_a 0.596870 0.987310 0.791020  0  0  0  0  0  0  0  0  -0.317110
 170 Mof_Ca_a 0.635440 0.003020 0.247620  0  0  0  0  0  0  0  0  0.828300
 171 H 0.596850 0.004220 0.331300  0  0  0  0  0  0  0  0  0.184000
 172 H_a 0.559590 0.001770 0.297090  0  0  0  0  0  0  0  0  0.139590
 173 H_b 0.535400 0.986780 0.896050  0  0  0  0  0  0  0  0  0.154120
 174 H_c 0.831900 0.649820 0.520700  0  0  0  0  0  0  0  0  0.150030
 175 H_d 0.797430 0.651880 0.636440  0  0  0  0  0  0  0  0  0.155770
 176 H_e 0.496320 0.006440 0.538440  0  0  0  0  0  0  0  0  0.149960
 177 H_f 0.530760 0.004380 0.422840  0  0  0  0  0  0  0  0  0.154820
 178 H_g 0.793340 0.670220 0.162260  0  0  0  0  0  0  0  0  0.147670
 179 H_h 0.768360 0.654690 0.764660  0  0  0  0  0  0  0  0  0.140560
 180 H_i 0.732010 0.654710 0.732700  0  0  0  0  0  0  0  0  0.186490
 181 Mof_H 0.733340 0.676310 0.427250  0  0  0  0  0  0  0  0  0.173360
 182 H_j 0.765610 0.670990 0.298090  0  0  0  0  0  0  0  0  0.160230
 183 H_k 0.563490 0.985460 0.765330  0  0  0  0  0  0  0  0  0.155030
 184 Mof_H_a 0.597450 0.982820 0.639030  0  0  0  0  0  0  0  0  0.178720
 185 Mof_Ob 0.681880 0.709660 0.313690  0  0  0  0  0  0  0  0  -0.732830
 186 Mof_Oa 0.668860 0.681700 0.544070  0  0  0  0  0  0  0  0  -0.907920
 187 Mof_Oc 0.660060 0.691680 0.906160  0  0  0  0  0  0  0  0  -0.960280
 188 Mof_Mg 0.647720 0.659750 0.775110  0  0  0  0  0  0  0  0  1.641440
 189 Mof_Ob_a 0.656430 0.958300 0.753630  0  0  0  0  0  0  0  0  -0.735490
 190 Mof_Oa_a 0.666680 0.986040 0.523390  0  0  0  0  0  0  0  0  -0.910320
 191 Mof_Oc_a 0.677390 0.977880 0.161090  0  0  0  0  0  0  0  0  -0.950330
 192 Mof_Mg_a 0.685850 0.009000 0.292810  0  0  0  0  0  0  0  0  1.638410
 193 Mof_Cc 0.675260 0.958180 0.243440  0  0  0  0  0  0  0  0  0.539040
 194 Mof_Cb 0.668980 0.951620 0.443080  0  0  0  0  0  0  0  0  -0.314100
 195 C 0.667420 0.930550 0.512350  0  0  0  0  0  0  0  0  -0.205450
 196 C_a 0.671810 0.915610 0.394620  0  0  0  0  0  0  0  0  0.153470
 197 C_b 0.670150 0.894280 0.477280  0  0  0  0  0  0  0  0  -0.215650
 198 C_c 0.674560 0.878640 0.382290  0  0  0  0  0  0  0  0  -0.263490
 199 C_d 0.673070 0.857270 0.461300  0  0  0  0  0  0  0  0  0.233590
 200 C_e 0.345030 0.176470 0.671280  0  0  0  0  0  0  0  0  -0.244380
 201 C_f 0.677220 0.822470 0.403620  0  0  0  0  0  0  0  0  -0.202020
 202 C_g 0.670660 0.814680 0.597870  0  0  0  0  0  0  0  0  0.226940
 203 C_h 0.665410 0.828840 0.721300  0  0  0  0  0  0  0  0  -0.240940
 204 C_i 0.666570 0.849500 0.655700  0  0  0  0  0  0  0  0  -0.204080
 205 C_j 0.668840 0.793170 0.676930  0  0  0  0  0  0  0  0  -0.252080
 206 C_k 0.673090 0.777320 0.583790  0  0  0  0  0  0  0  0  -0.223340
 207 C_l 0.670520 0.755680 0.668450  0  0  0  0  0  0  0  0  0.164060
 208 C_m 0.673610 0.739780 0.552060  0  0  0  0  0  0  0  0  -0.213920
 209 Mof_Cb_a 0.670450 0.718110 0.622950  0  0  0  0  0  0  0  0  -0.309540
 210 Mof_Cc_a 0.663970 0.712010 0.822980  0  0  0  0  0  0  0  0  0.538780
 211 Mof_Cd 0.661550 0.728400 0.941380  0  0  0  0  0  0  0  0  -0.307800
 212 C_n 0.664640 0.749430 0.867230  0  0  0  0  0  0  0  0  -0.162020
 213 Mof_Ca 0.674090 0.702690 0.486020  0  0  0  0  0  0  0  0  0.828110
 214 C_o 0.677740 0.922400 0.196800  0  0  0  0  0  0  0  0  -0.149430
 215 Mof_Cd_a 0.679350 0.942890 0.124350  0  0  0  0  0  0  0  0  -0.317110
 216 Mof_Ca_a 0.663640 0.965750 0.580950  0  0  0  0  0  0  0  0  0.828300
 217 H 0.662450 0.925970 0.664640  0  0  0  0  0  0  0  0  0.184000
 218 H_a 0.664900 0.891160 0.630430  0  0  0  0  0  0  0  0  0.139590
 219 H_b 0.679890 0.881950 0.229380  0  0  0  0  0  0  0  0  0.154120
 220 H_c 0.350180 0.182070 0.520700  0  0  0  0  0  0  0  0  0.150030
 221 H_d 0.681450 0.812220 0.303110  0  0  0  0  0  0  0  0  0.155770
 222 H_e 0.993560 0.489880 0.538440  0  0  0  0  0  0  0  0  0.149960
 223 H_f 0.662280 0.859710 0.756170  0  0  0  0  0  0  0  0  0.154820
 224 H_g 0.663120 0.789790 0.828920  0  0  0  0  0  0  0  0  0.147670
 225 H_h 0.678650 0.780340 0.431330  0  0  0  0  0  0  0  0  0.140560
 226 H_i 0.678620 0.743960 0.399370  0  0  0  0  0  0  0  0  0.186490
 227 Mof_H 0.657020 0.723690 0.093910  0  0  0  0  0  0  0  0  0.173360
 228 H_j 0.662350 0.761290 0.964760  0  0  0  0  0  0  0  0  0.160230
 229 H_k 0.681210 0.911370 0.098660  0  0  0  0  0  0  0  0  0.155030
 230 Mof_H_a 0.683850 0.947970 0.972360  0  0  0  0  0  0  0  0  0.178720
 231 Mof_Ob 0.623670 0.638880 0.980350  0  0  0  0  0  0  0  0  -0.732830
 232 Mof_Oa 0.651630 0.653820 0.210740  0  0  0  0  0  0  0  0  -0.907920
 233 Mof_Oc 0.641650 0.635050 0.572830  0  0  0  0  0  0  0  0  -0.960280
 234 Mof_Mg 0.673580 0.654630 0.441770  0  0  0  0  0  0  0  0  1.641440
 235 Mof_Ob_a 0.708370 0.031470 0.086960  0  0  0  0  0  0  0  0  -0.735490
 236 Mof_Oa_a 0.680630 0.013970 0.856720  0  0  0  0  0  0  0  0  -0.910320
 237 Mof_Oc_a 0.688790 0.032850 0.494420  0  0  0  0  0  0  0  0  -0.950330
 238 Mof_Mg_a 0.657660 0.010180 0.626140  0  0  0  0  0  0  0  0  1.638410
 239 Mof_Cc 0.708490 0.050420 0.576770  0  0  0  0  0  0  0  0  0.539040
 240 Mof_Cb 0.715050 0.050700 0.776420  0  0  0  0  0  0  0  0  -0.314100
 241 C 0.736120 0.070210 0.845690  0  0  0  0  0  0  0  0  -0.205450
 242 C_a 0.751050 0.089530 0.727950  0  0  0  0  0  0  0  0  0.153470
 243 C_b 0.772390 0.109210 0.810620  0  0  0  0  0  0  0  0  -0.215650
 244 C_c 0.788030 0.129250 0.715620  0  0  0  0  0  0  0  0  -0.263490
 245 C_d 0.809400 0.149140 0.794630  0  0  0  0  0  0  0  0  0.233590
 246 C_e 0.823530 0.168560 0.671280  0  0  0  0  0  0  0  0  -0.244380
 247 C_f 0.510860 0.521410 0.070290  0  0  0  0  0  0  0  0  -0.202020
 248 C_g 0.518660 0.522650 0.264540  0  0  0  0  0  0  0  0  0.226940
 249 C_h 0.504490 0.503240 0.387960  0  0  0  0  0  0  0  0  -0.240940
 250 C_i 0.817170 0.150410 0.989030  0  0  0  0  0  0  0  0  -0.204080
 251 C_j 0.540160 0.542330 0.343590  0  0  0  0  0  0  0  0  -0.252080
 252 C_k 0.556020 0.562440 0.250460  0  0  0  0  0  0  0  0  -0.223340
 253 C_l 0.577660 0.581510 0.335120  0  0  0  0  0  0  0  0  0.164060
 254 C_m 0.593550 0.600500 0.218730  0  0  0  0  0  0  0  0  -0.213920
 255 Mof_Cb_a 0.615230 0.619010 0.289610  0  0  0  0  0  0  0  0  -0.309540
 256 Mof_Cc_a 0.621320 0.618630 0.489640  0  0  0  0  0  0  0  0  0.538780
 257 Mof_Cd 0.604930 0.599820 0.608040  0  0  0  0  0  0  0  0  -0.307800
 258 C_n 0.583900 0.581870 0.533900  0  0  0  0  0  0  0  0  -0.162020
 259 Mof_Ca 0.630640 0.638070 0.152680  0  0  0  0  0  0  0  0  0.828110
 260 C_o 0.744270 0.088680 0.530130  0  0  0  0  0  0  0  0  -0.149430
 261 Mof_Cd_a 0.723770 0.069790 0.457690  0  0  0  0  0  0  0  0  -0.317110
 262 Mof_Ca_a 0.700920 0.031230 0.914280  0  0  0  0  0  0  0  0  0.828300
 263 H 0.740700 0.069820 0.997970  0  0  0  0  0  0  0  0  0.184000
 264 H_a 0.775510 0.107080 0.963760  0  0  0  0  0  0  0  0  0.139590
 265 H_b 0.784720 0.131270 0.562710  0  0  0  0  0  0  0  0  0.154120
 266 H_c 0.817930 0.168100 0.520700  0  0  0  0  0  0  0  0  0.150030
 267 H_d 0.521120 0.535900 0.969770  0  0  0  0  0  0  0  0  0.155770
 268 H_e 0.510120 0.503680 0.538440  0  0  0  0  0  0  0  0  0.149960
 269 H_f 0.806950 0.135900 0.089510  0  0  0  0  0  0  0  0  0.154820
 270 H_g 0.543540 0.539990 0.495590  0  0  0  0  0  0  0  0  0.147670
 271 H_h 0.552990 0.564970 0.097990  0  0  0  0  0  0  0  0  0.140560
 272 H_i 0.589370 0.601330 0.066040  0  0  0  0  0  0  0  0  0.186490
 273 Mof_H 0.609640 0.599990 0.760580  0  0  0  0  0  0  0  0  0.173360
 274 H_j 0.572040 0.567720 0.631430  0  0  0  0  0  0  0  0  0.160230
 275 H_k 0.755300 0.103180 0.432000  0  0  0  0  0  0  0  0  0.155030
 276 Mof_H_a 0.718700 0.069220 0.305690  0  0  0  0  0  0  0  0  0.178720
 277 Mof_Ob 0.361120 0.984790 0.980350  0  0  0  0  0  0  0  0  -0.732830
 278 Mof_Oa 0.346180 0.997810 0.210740  0  0  0  0  0  0  0  0  -0.907920
 279 Mof_Oc 0.364950 0.006610 0.572830  0  0  0  0  0  0  0  0  -0.960280
 280 Mof_Mg 0.345370 0.018950 0.441770  0  0  0  0  0  0  0  0  1.641440
 281 Mof_Ob_a 0.301870 0.343570 0.753630  0  0  0  0  0  0  0  0  -0.735490
 282 Mof_Oa_a 0.319360 0.333320 0.523390  0  0  0  0  0  0  0  0  -0.910320
 283 Mof_Oc_a 0.300480 0.322610 0.161090  0  0  0  0  0  0  0  0  -0.950330
 284 Mof_Mg_a 0.323160 0.314150 0.292810  0  0  0  0  0  0  0  0  1.638410
 285 Mof_Cc 0.282920 0.324740 0.243440  0  0  0  0  0  0  0  0  0.539040
 286 Mof_Cb 0.282630 0.331020 0.443080  0  0  0  0  0  0  0  0  -0.314100
 287 C 0.263130 0.332580 0.512350  0  0  0  0  0  0  0  0  -0.205450
 288 C_a 0.243810 0.328190 0.394620  0  0  0  0  0  0  0  0  0.153470
 289 C_b 0.224130 0.329850 0.477280  0  0  0  0  0  0  0  0  -0.215650
 290 C_c 0.204080 0.325440 0.382290  0  0  0  0  0  0  0  0  -0.263490
 291 C_d 0.184200 0.326930 0.461300  0  0  0  0  0  0  0  0  0.233590
 292 C_e 0.498100 0.988300 0.004610  0  0  0  0  0  0  0  0  -0.244380
 293 C_f 0.478590 0.989450 0.070290  0  0  0  0  0  0  0  0  -0.202020
 294 C_g 0.477350 0.996010 0.264540  0  0  0  0  0  0  0  0  0.226940
 295 C_h 0.496760 0.001260 0.387960  0  0  0  0  0  0  0  0  -0.240940
 296 C_i 0.182930 0.333430 0.655700  0  0  0  0  0  0  0  0  -0.204080
 297 C_j 0.457670 0.997830 0.343590  0  0  0  0  0  0  0  0  -0.252080
 298 C_k 0.437560 0.993580 0.250460  0  0  0  0  0  0  0  0  -0.223340
 299 C_l 0.418490 0.996140 0.335120  0  0  0  0  0  0  0  0  0.164060
 300 C_m 0.399500 0.993050 0.218730  0  0  0  0  0  0  0  0  -0.213920
 301 Mof_Cb_a 0.380990 0.996210 0.289610  0  0  0  0  0  0  0  0  -0.309540
 302 Mof_Cc_a 0.381370 0.002690 0.489640  0  0  0  0  0  0  0  0  0.538780
 303 Mof_Cd 0.400180 0.005110 0.608040  0  0  0  0  0  0  0  0  -0.307800
 304 C_n 0.418130 0.002030 0.533900  0  0  0  0  0  0  0  0  -0.162020
 305 Mof_Ca 0.361930 0.992570 0.152680  0  0  0  0  0  0  0  0  0.828110
 306 C_o 0.244650 0.322260 0.196800  0  0  0  0  0  0  0  0  -0.149430
 307 Mof_Cd_a 0.263540 0.320650 0.124350  0  0  0  0  0  0  0  0  -0.317110
 308 Mof_Ca_a 0.302100 0.336360 0.580950  0  0  0  0  0  0  0  0  0.828300
 309 H 0.263520 0.337550 0.664640  0  0  0  0  0  0  0  0  0.184000
 310 H_a 0.226260 0.335100 0.630430  0  0  0  0  0  0  0  0  0.139590
 311 H_b 0.202060 0.320110 0.229380  0  0  0  0  0  0  0  0  0.154120
 312 H_c 0.498560 0.983160 0.854030  0  0  0  0  0  0  0  0  0.150030
 313 H_d 0.464100 0.985220 0.969770  0  0  0  0  0  0  0  0  0.155770
 314 H_e 0.162990 0.339780 0.871770  0  0  0  0  0  0  0  0  0.149960
 315 H_f 0.197430 0.337720 0.756170  0  0  0  0  0  0  0  0  0.154820
 316 H_g 0.460010 0.003550 0.495590  0  0  0  0  0  0  0  0  0.147670
 317 H_h 0.435030 0.988020 0.097990  0  0  0  0  0  0  0  0  0.140560
 318 H_i 0.398670 0.988050 0.066040  0  0  0  0  0  0  0  0  0.186490
 319 Mof_H 0.400010 0.009650 0.760580  0  0  0  0  0  0  0  0  0.173360
 320 H_j 0.432280 0.004320 0.631430  0  0  0  0  0  0  0  0  0.160230
 321 H_k 0.230160 0.318790 0.098660  0  0  0  0  0  0  0  0  0.155030
 322 Mof_H_a 0.264120 0.316150 0.972360  0  0  0  0  0  0  0  0  0.178720
 323 Mof_Ob 0.348540 0.042990 0.647020  0  0  0  0  0  0  0  0  -0.732830
 324 Mof_Oa 0.335520 0.015040 0.877410  0  0  0  0  0  0  0  0  -0.907920
 325 Mof_Oc 0.326730 0.025010 0.239500  0  0  0  0  0  0  0  0  -0.960280
 326 Mof_Mg 0.314380 0.993090 0.108440  0  0  0  0  0  0  0  0  1.641440
 327 Mof_Ob_a 0.323100 0.291630 0.086960  0  0  0  0  0  0  0  0  -0.735490
 328 Mof_Oa_a 0.333350 0.319370 0.856720  0  0  0  0  0  0  0  0  -0.910320
 329 Mof_Oc_a 0.344060 0.311210 0.494420  0  0  0  0  0  0  0  0  -0.950330
 330 Mof_Mg_a 0.352510 0.342340 0.626140  0  0  0  0  0  0  0  0  1.638410
 331 Mof_Cc 0.341930 0.291510 0.576770  0  0  0  0  0  0  0  0  0.539040
 332 Mof_Cb 0.335650 0.284950 0.776420  0  0  0  0  0  0  0  0  -0.314100
 333 C 0.334090 0.263880 0.845690  0  0  0  0  0  0  0  0  -0.205450
 334 C_a 0.338470 0.248950 0.727950  0  0  0  0  0  0  0  0  0.153470
 335 C_b 0.336820 0.227610 0.810620  0  0  0  0  0  0  0  0  -0.215650
 336 C_c 0.341220 0.211970 0.715620  0  0  0  0  0  0  0  0  -0.263490
 337 C_d 0.339740 0.190600 0.794630  0  0  0  0  0  0  0  0  0.233590
 338 C_e 0.011700 0.509800 0.004610  0  0  0  0  0  0  0  0  -0.244380
 339 C_f 0.343880 0.155810 0.736950  0  0  0  0  0  0  0  0  -0.202020
 340 C_g 0.337330 0.148010 0.931210  0  0  0  0  0  0  0  0  0.226940
 341 C_h 0.332080 0.162170 0.054630  0  0  0  0  0  0  0  0  -0.240940
 342 C_i 0.333240 0.182830 0.989030  0  0  0  0  0  0  0  0  -0.204080
 343 C_j 0.335500 0.126500 0.010260  0  0  0  0  0  0  0  0  -0.252080
 344 C_k 0.339760 0.110650 0.917130  0  0  0  0  0  0  0  0  -0.223340
 345 C_l 0.337190 0.089010 0.001790  0  0  0  0  0  0  0  0  0.164060
 346 C_m 0.340280 0.073110 0.885390  0  0  0  0  0  0  0  0  -0.213920
 347 Mof_Cb_a 0.337120 0.051440 0.956280  0  0  0  0  0  0  0  0  -0.309540
 348 Mof_Cc_a 0.330640 0.045340 0.156310  0  0  0  0  0  0  0  0  0.538780
 349 Mof_Cd 0.328220 0.061740 0.274710  0  0  0  0  0  0  0  0  -0.307800
 350 C_n 0.331300 0.082760 0.200570  0  0  0  0  0  0  0  0  -0.162020
 351 Mof_Ca 0.340760 0.036020 0.819350  0  0  0  0  0  0  0  0  0.828110
 352 C_o 0.344410 0.255730 0.530130  0  0  0  0  0  0  0  0  -0.149430
 353 Mof_Cd_a 0.346020 0.276230 0.457690  0  0  0  0  0  0  0  0  -0.317110
 354 Mof_Ca_a 0.330310 0.299080 0.914280  0  0  0  0  0  0  0  0  0.828300
 355 H 0.329120 0.259300 0.997970  0  0  0  0  0  0  0  0  0.184000
 356 H_a 0.331570 0.224490 0.963760  0  0  0  0  0  0  0  0  0.139590
 357 H_b 0.346550 0.215280 0.562710  0  0  0  0  0  0  0  0  0.154120
 358 H_c 0.016840 0.515410 0.854030  0  0  0  0  0  0  0  0  0.150030
 359 H_d 0.348120 0.145550 0.636440  0  0  0  0  0  0  0  0  0.155770
 360 H_e 0.660220 0.823210 0.871770  0  0  0  0  0  0  0  0  0.149960
 361 H_f 0.328950 0.193050 0.089510  0  0  0  0  0  0  0  0  0.154820
 362 H_g 0.329780 0.123130 0.162260  0  0  0  0  0  0  0  0  0.147670
 363 H_h 0.345310 0.113670 0.764660  0  0  0  0  0  0  0  0  0.140560
 364 H_i 0.345290 0.077290 0.732700  0  0  0  0  0  0  0  0  0.186490
 365 Mof_H 0.323690 0.057030 0.427250  0  0  0  0  0  0  0  0  0.173360
 366 H_j 0.329010 0.094630 0.298090  0  0  0  0  0  0  0  0  0.160230
 367 H_k 0.347880 0.244700 0.432000  0  0  0  0  0  0  0  0  0.155030
 368 Mof_H_a 0.350520 0.281300 0.305690  0  0  0  0  0  0  0  0  0.178720
 369 Mof_Ob 0.290340 0.972220 0.313690  0  0  0  0  0  0  0  0  -0.732830
 370 Mof_Oa 0.318300 0.987150 0.544070  0  0  0  0  0  0  0  0  -0.907920
 371 Mof_Oc 0.308320 0.968380 0.906160  0  0  0  0  0  0  0  0  -0.960280
 372 Mof_Mg 0.340250 0.987960 0.775110  0  0  0  0  0  0  0  0  1.641440
 373 Mof_Ob_a 0.375040 0.364800 0.420290  0  0  0  0  0  0  0  0  -0.735490
 374 Mof_Oa_a 0.347290 0.347310 0.190060  0  0  0  0  0  0  0  0  -0.910320
 375 Mof_Oc_a 0.355460 0.366180 0.827750  0  0  0  0  0  0  0  0  -0.950330
 376 Mof_Mg_a 0.324330 0.343510 0.959480  0  0  0  0  0  0  0  0  1.638410
 377 Mof_Cc 0.375160 0.383750 0.910100  0  0  0  0  0  0  0  0  0.539040
 378 Mof_Cb 0.381720 0.384030 0.109750  0  0  0  0  0  0  0  0  -0.314100
 379 C 0.402780 0.403540 0.179020  0  0  0  0  0  0  0  0  -0.205450
 380 C_a 0.417720 0.422860 0.061290  0  0  0  0  0  0  0  0  0.153470
 381 C_b 0.439050 0.442540 0.143950  0  0  0  0  0  0  0  0  -0.215650
 382 C_c 0.454700 0.462590 0.048950  0  0  0  0  0  0  0  0  -0.263490
 383 C_d 0.476070 0.482470 0.127960  0  0  0  0  0  0  0  0  0.233590
 384 C_e 0.490200 0.501900 0.004610  0  0  0  0  0  0  0  0  -0.244380
 385 C_f 0.177530 0.854740 0.403620  0  0  0  0  0  0  0  0  -0.202020
 386 C_g 0.185320 0.855980 0.597870  0  0  0  0  0  0  0  0  0.226940
 387 C_h 0.171160 0.836570 0.721300  0  0  0  0  0  0  0  0  -0.240940
 388 C_i 0.483840 0.483740 0.322360  0  0  0  0  0  0  0  0  -0.204080
 389 C_j 0.206830 0.875670 0.676930  0  0  0  0  0  0  0  0  -0.252080
 390 C_k 0.222680 0.895770 0.583790  0  0  0  0  0  0  0  0  -0.223340
 391 C_l 0.244320 0.914850 0.668450  0  0  0  0  0  0  0  0  0.164060
 392 C_m 0.260220 0.933830 0.552060  0  0  0  0  0  0  0  0  -0.213920
 393 Mof_Cb_a 0.281890 0.952350 0.622950  0  0  0  0  0  0  0  0  -0.309540
 394 Mof_Cc_a 0.287990 0.951960 0.822980  0  0  0  0  0  0  0  0  0.538780
 395 Mof_Cd 0.271600 0.933150 0.941380  0  0  0  0  0  0  0  0  -0.307800
 396 C_n 0.250570 0.915210 0.867230  0  0  0  0  0  0  0  0  -0.162020
 397 Mof_Ca 0.297310 0.971400 0.486020  0  0  0  0  0  0  0  0  0.828110
 398 C_o 0.410940 0.422010 0.863460  0  0  0  0  0  0  0  0  -0.149430
 399 Mof_Cd_a 0.390440 0.403130 0.791020  0  0  0  0  0  0  0  0  -0.317110
 400 Mof_Ca_a 0.367590 0.364560 0.247620  0  0  0  0  0  0  0  0  0.828300
 401 H 0.407370 0.403150 0.331300  0  0  0  0  0  0  0  0  0.184000
 402 H_a 0.442180 0.440410 0.297090  0  0  0  0  0  0  0  0  0.139590
 403 H_b 0.451380 0.464600 0.896050  0  0  0  0  0  0  0  0  0.154120
 404 H_c 0.484590 0.501440 0.854030  0  0  0  0  0  0  0  0  0.150030
 405 H_d 0.187780 0.869230 0.303110  0  0  0  0  0  0  0  0  0.155770
 406 H_e 0.176790 0.837010 0.871770  0  0  0  0  0  0  0  0  0.149960
 407 H_f 0.473620 0.469240 0.422840  0  0  0  0  0  0  0  0  0.154820
 408 H_g 0.210210 0.873320 0.828920  0  0  0  0  0  0  0  0  0.147670
 409 H_h 0.219660 0.898310 0.431330  0  0  0  0  0  0  0  0  0.140560
 410 H_i 0.256040 0.934660 0.399370  0  0  0  0  0  0  0  0  0.186490
 411 Mof_H 0.276310 0.933330 0.093910  0  0  0  0  0  0  0  0  0.173360
 412 H_j 0.238710 0.901050 0.964760  0  0  0  0  0  0  0  0  0.160230
 413 H_k 0.421970 0.436510 0.765330  0  0  0  0  0  0  0  0  0.155030
 414 Mof_H_a 0.385370 0.402550 0.639030  0  0  0  0  0  0  0  0  0.178720
