# Supplementary material for: In silico design and screening of hypothetical MOF-74 analogs and their experimental synthesis
Source: Chem Sci. 2016 Jun 21;7(9):6263–72. doi: 10.1039/c6sc01477a (PMC6024208; doi:10.1039/c6sc01477a)
Supplement: Supplementary file 1 [file SC-007-C6SC01477A-s001.zip › analogs/185x1_all_conf_10123_1_full_symm.cssr]

				63.6017  63.6017  6.9091
		90  90  120  SPGR =  1 P 1		 OPT = 1
450   0 
0 image0	: image0
 1 Mof_Ob 0.957040 0.639890 0.106360  0  0  0  0  0  0  0  0  -0.715350
 2 Mof_Ob 0.016190 0.709630 0.773030  0  0  0  0  0  0  0  0  -0.715350
 3 Mof_Ob 0.026770 0.650480 0.439690  0  0  0  0  0  0  0  0  -0.715350
 4 Mof_Oa 0.984200 0.658920 0.344050  0  0  0  0  0  0  0  0  -0.886660
 5 Mof_Oa 0.008050 0.682460 0.010720  0  0  0  0  0  0  0  0  -0.886660
 6 Mof_Oa 0.007740 0.658610 0.677390  0  0  0  0  0  0  0  0  -0.886660
 7 Mof_Oc 0.968180 0.663940 0.691020  0  0  0  0  0  0  0  0  -0.931260
 8 Mof_Oc 0.029090 0.698490 0.357690  0  0  0  0  0  0  0  0  -0.931260
 9 Mof_Oc 0.002730 0.637570 0.024350  0  0  0  0  0  0  0  0  -0.931260
 10 Mof_Mg 0.001930 0.684730 0.559740  0  0  0  0  0  0  0  0  1.621890
 11 Mof_Mg 0.016130 0.664730 0.226400  0  0  0  0  0  0  0  0  1.621890
 12 Mof_Mg 0.981940 0.650540 0.893070  0  0  0  0  0  0  0  0  1.621890
 13 Mof_Ob_a 0.028080 0.317880 0.324900  0  0  0  0  0  0  0  0  -0.772720
 14 Mof_Ob_a 0.956460 0.305250 0.658240  0  0  0  0  0  0  0  0  -0.772720
 15 Mof_Ob_a 0.015460 0.376870 0.991570  0  0  0  0  0  0  0  0  -0.772720
 16 Mof_Oa_a 0.012960 0.331170 0.555930  0  0  0  0  0  0  0  0  -0.911530
 17 Mof_Oa_a 0.984870 0.320370 0.889260  0  0  0  0  0  0  0  0  -0.911530
 18 Mof_Oa_a 0.002160 0.348460 0.222590  0  0  0  0  0  0  0  0  -0.911530
 19 Mof_Oc_a 0.032510 0.340630 0.911260  0  0  0  0  0  0  0  0  -0.966720
 20 Mof_Oc_a 0.974790 0.300820 0.244590  0  0  0  0  0  0  0  0  -0.966720
 21 Mof_Oc_a 0.992700 0.358550 0.577930  0  0  0  0  0  0  0  0  -0.966720
 22 Mof_Mg_a 0.011980 0.352970 0.783390  0  0  0  0  0  0  0  0  1.653380
 23 Mof_Mg_a 0.007650 0.321350 0.116730  0  0  0  0  0  0  0  0  1.653380
 24 Mof_Mg_a 0.980370 0.325680 0.450060  0  0  0  0  0  0  0  0  1.653380
 25 S 0.115430 0.380380 0.182510  0  0  0  0  0  0  0  0  -0.202950
 26 S 0.931620 0.217900 0.515840  0  0  0  0  0  0  0  0  -0.202950
 27 S 0.952950 0.401710 0.849170  0  0  0  0  0  0  0  0  -0.202950
 28 C 0.118530 0.356530 0.134560  0  0  0  0  0  0  0  0  -0.018210
 29 C 0.904670 0.214800 0.467900  0  0  0  0  0  0  0  0  -0.018210
 30 C 0.976800 0.428670 0.801230  0  0  0  0  0  0  0  0  -0.018210
 31 N 0.135890 0.353530 0.234660  0  0  0  0  0  0  0  0  -0.406620
 32 N 0.884310 0.197450 0.567990  0  0  0  0  0  0  0  0  -0.406620
 33 N 0.979800 0.449020 0.901320  0  0  0  0  0  0  0  0  -0.406620
 34 C_a 0.136610 0.332100 0.275250  0  0  0  0  0  0  0  0  0.523400
 35 C_a 0.862160 0.196720 0.608590  0  0  0  0  0  0  0  0  0.523400
 36 C_a 0.001230 0.471170 0.941920  0  0  0  0  0  0  0  0  0.523400
 37 C_b 0.159440 0.334220 0.303440  0  0  0  0  0  0  0  0  -0.536160
 38 C_b 0.841440 0.173890 0.636770  0  0  0  0  0  0  0  0  -0.536160
 39 C_b 0.999120 0.491890 0.970100  0  0  0  0  0  0  0  0  -0.536160
 40 C_c 0.161510 0.313970 0.354070  0  0  0  0  0  0  0  0  0.276830
 41 C_c 0.152460 0.838490 0.354070  0  0  0  0  0  0  0  0  0.276830
 42 C_c 0.686030 0.847540 0.354070  0  0  0  0  0  0  0  0  0.276830
 43 N_a 0.852000 0.651320 0.712260  0  0  0  0  0  0  0  0  -0.269990
 44 N_a 0.132650 0.814660 0.378930  0  0  0  0  0  0  0  0  -0.269990
 45 N_a 0.015340 0.534020 0.045590  0  0  0  0  0  0  0  0  -0.269990
 46 C_d 0.194510 0.302730 0.337200  0  0  0  0  0  0  0  0  0.114680
 47 C_d 0.108230 0.805490 0.337200  0  0  0  0  0  0  0  0  0.114680
 48 C_d 0.697270 0.891770 0.337200  0  0  0  0  0  0  0  0  0.114680
 49 S_a 0.178980 0.274870 0.250180  0  0  0  0  0  0  0  0  -0.173360
 50 S_a 0.095890 0.821020 0.250180  0  0  0  0  0  0  0  0  -0.173360
 51 S_a 0.725130 0.904110 0.250180  0  0  0  0  0  0  0  0  -0.173360
 52 N_b 0.886140 0.647960 0.713350  0  0  0  0  0  0  0  0  -0.305850
 53 N_b 0.095160 0.780530 0.380010  0  0  0  0  0  0  0  0  -0.305850
 54 N_b 0.018700 0.571510 0.046680  0  0  0  0  0  0  0  0  -0.305850
 55 C_e 0.904320 0.646150 0.612000  0  0  0  0  0  0  0  0  0.191210
 56 C_e 0.075160 0.762350 0.278660  0  0  0  0  0  0  0  0  0.191210
 57 C_e 0.020520 0.591500 0.945330  0  0  0  0  0  0  0  0  0.191210
 58 Mof_Cd 0.926870 0.654150 0.701270  0  0  0  0  0  0  0  0  -0.368470
 59 Mof_Cd 0.060620 0.739800 0.367940  0  0  0  0  0  0  0  0  -0.368470
 60 Mof_Cd 0.012510 0.606050 0.034610  0  0  0  0  0  0  0  0  -0.368470
 61 Mof_Cc 0.946680 0.655310 0.599820  0  0  0  0  0  0  0  0  0.498810
 62 Mof_Cc 0.041970 0.719990 0.266490  0  0  0  0  0  0  0  0  0.498810
 63 Mof_Cc 0.011360 0.624700 0.933160  0  0  0  0  0  0  0  0  0.498810
 64 Mof_Cb 0.942970 0.647490 0.402210  0  0  0  0  0  0  0  0  -0.299160
 65 Mof_Cb 0.037850 0.723700 0.068880  0  0  0  0  0  0  0  0  -0.299160
 66 Mof_Cb 0.019180 0.628810 0.735540  0  0  0  0  0  0  0  0  -0.299160
 67 C_f 0.919870 0.638900 0.318240  0  0  0  0  0  0  0  0  -0.080380
 68 C_f 0.052370 0.746800 0.984910  0  0  0  0  0  0  0  0  -0.080380
 69 C_f 0.027770 0.614300 0.651580  0  0  0  0  0  0  0  0  -0.080380
 70 C_g 0.900740 0.638180 0.417900  0  0  0  0  0  0  0  0  -0.289150
 71 C_g 0.070770 0.765930 0.084570  0  0  0  0  0  0  0  0  -0.289150
 72 C_g 0.028490 0.595890 0.751240  0  0  0  0  0  0  0  0  -0.289150
 73 Mof_Ca 0.962100 0.648550 0.277730  0  0  0  0  0  0  0  0  0.768540
 74 Mof_Ca 0.019780 0.704560 0.944400  0  0  0  0  0  0  0  0  0.768540
 75 Mof_Ca 0.018120 0.646890 0.611060  0  0  0  0  0  0  0  0  0.768540
 76 C_h 0.140490 0.291260 0.377890  0  0  0  0  0  0  0  0  -0.338230
 77 C_h 0.150770 0.859510 0.377890  0  0  0  0  0  0  0  0  -0.338230
 78 C_h 0.708740 0.849230 0.377890  0  0  0  0  0  0  0  0  -0.338230
 79 C_i 0.117870 0.289280 0.346360  0  0  0  0  0  0  0  0  -0.098610
 80 C_i 0.171410 0.882130 0.346360  0  0  0  0  0  0  0  0  -0.098610
 81 C_i 0.710720 0.828590 0.346360  0  0  0  0  0  0  0  0  -0.098610
 82 C_j 0.115560 0.309270 0.295330  0  0  0  0  0  0  0  0  -0.277080
 83 C_j 0.860370 0.217770 0.628660  0  0  0  0  0  0  0  0  -0.277080
 84 C_j 0.024060 0.472960 0.961990  0  0  0  0  0  0  0  0  -0.277080
 85 N_c 0.106550 0.339110 0.993910  0  0  0  0  0  0  0  0  -0.016500
 86 N_c 0.899230 0.226790 0.327250  0  0  0  0  0  0  0  0  -0.016500
 87 N_c 0.994230 0.434110 0.660580  0  0  0  0  0  0  0  0  -0.016500
 88 C_k 0.087110 0.336010 0.875170  0  0  0  0  0  0  0  0  0.133040
 89 C_k 0.915570 0.246230 0.208500  0  0  0  0  0  0  0  0  0.133040
 90 C_k 0.997330 0.417770 0.541840  0  0  0  0  0  0  0  0  0.133040
 91 Mof_Cd_a 0.068690 0.339580 0.947220  0  0  0  0  0  0  0  0  -0.421860
 92 Mof_Cd_a 0.937560 0.264640 0.280560  0  0  0  0  0  0  0  0  -0.421860
 93 Mof_Cd_a 0.993750 0.395780 0.613890  0  0  0  0  0  0  0  0  -0.421860
 94 Mof_Cc_a 0.049380 0.336600 0.829170  0  0  0  0  0  0  0  0  0.608680
 95 Mof_Cc_a 0.953890 0.283950 0.162500  0  0  0  0  0  0  0  0  0.608680
 96 Mof_Cc_a 0.996730 0.379450 0.495840  0  0  0  0  0  0  0  0  0.608680
 97 Mof_Cb_a 0.048570 0.329390 0.631480  0  0  0  0  0  0  0  0  -0.383550
 98 Mof_Cb_a 0.947490 0.284770 0.964810  0  0  0  0  0  0  0  0  -0.383550
 99 Mof_Cb_a 0.003950 0.385850 0.298140  0  0  0  0  0  0  0  0  -0.383550
 100 C_l 0.067270 0.325430 0.564100  0  0  0  0  0  0  0  0  -0.024390
 101 C_l 0.924830 0.266060 0.897440  0  0  0  0  0  0  0  0  -0.024390
 102 C_l 0.007900 0.408510 0.230770  0  0  0  0  0  0  0  0  -0.024390
 103 C_m 0.086310 0.328580 0.681590  0  0  0  0  0  0  0  0  -0.345630
 104 C_m 0.908940 0.247030 0.014930  0  0  0  0  0  0  0  0  -0.345630
 105 C_m 0.004760 0.424400 0.348260  0  0  0  0  0  0  0  0  -0.345630
 106 Mof_Ca_a 0.029070 0.325800 0.496450  0  0  0  0  0  0  0  0  0.854370
 107 Mof_Ca_a 0.963400 0.304270 0.829780  0  0  0  0  0  0  0  0  0.854370
 108 Mof_Ca_a 0.007530 0.369940 0.163110  0  0  0  0  0  0  0  0  0.854370
 109 H 0.813200 0.701690 0.650590  0  0  0  0  0  0  0  0  0.256980
 110 H 0.888490 0.186800 0.650590  0  0  0  0  0  0  0  0  0.256980
 111 H 0.298310 0.111510 0.650590  0  0  0  0  0  0  0  0  0.256980
 112 H_a 0.842360 0.685140 0.614750  0  0  0  0  0  0  0  0  0.211490
 113 H_a 0.842780 0.157640 0.614750  0  0  0  0  0  0  0  0  0.211490
 114 H_a 0.314870 0.157220 0.614750  0  0  0  0  0  0  0  0  0.211490
 115 H_b 0.864850 0.669210 0.719570  0  0  0  0  0  0  0  0  0.275660
 116 H_b 0.137690 0.801810 0.386230  0  0  0  0  0  0  0  0  0.275660
 117 H_b 0.997460 0.528980 0.052900  0  0  0  0  0  0  0  0  0.275660
 118 H_c 0.891780 0.659130 0.830600  0  0  0  0  0  0  0  0  0.290470
 119 H_c 0.100680 0.774880 0.497260  0  0  0  0  0  0  0  0  0.290470
 120 H_c 0.007530 0.565980 0.163930  0  0  0  0  0  0  0  0  0.290470
 121 Mof_H 0.929830 0.660120 0.851560  0  0  0  0  0  0  0  0  0.166410
 122 Mof_H 0.063620 0.736840 0.518230  0  0  0  0  0  0  0  0  0.166410
 123 Mof_H 0.006550 0.603040 0.184890  0  0  0  0  0  0  0  0  0.166410
 124 H_d 0.917610 0.633020 0.168100  0  0  0  0  0  0  0  0  0.159930
 125 H_d 0.048740 0.749060 0.834760  0  0  0  0  0  0  0  0  0.159930
 126 H_d 0.033650 0.617930 0.501430  0  0  0  0  0  0  0  0  0.159930
 127 H_e 0.883280 0.631760 0.348840  0  0  0  0  0  0  0  0  0.171660
 128 H_e 0.081810 0.783390 0.015510  0  0  0  0  0  0  0  0  0.171660
 129 H_e 0.034910 0.584850 0.682180  0  0  0  0  0  0  0  0  0.171660
 130 H_f 0.141970 0.275580 0.417810  0  0  0  0  0  0  0  0  0.203230
 131 H_f 0.133620 0.858030 0.417810  0  0  0  0  0  0  0  0  0.203230
 132 H_f 0.724420 0.866380 0.417810  0  0  0  0  0  0  0  0  0.203230
 133 H_g 0.101560 0.271710 0.365300  0  0  0  0  0  0  0  0  0.162760
 134 H_g 0.170150 0.898440 0.365300  0  0  0  0  0  0  0  0  0.162760
 135 H_g 0.728290 0.829850 0.365300  0  0  0  0  0  0  0  0  0.162760
 136 H_h 0.097740 0.307370 0.275780  0  0  0  0  0  0  0  0  0.130540
 137 H_h 0.876300 0.235590 0.609120  0  0  0  0  0  0  0  0  0.130540
 138 H_h 0.025960 0.457030 0.942450  0  0  0  0  0  0  0  0  0.130540
 139 H_i 0.114400 0.329160 0.955160  0  0  0  0  0  0  0  0  0.211250
 140 H_i 0.881430 0.218930 0.288490  0  0  0  0  0  0  0  0  0.211250
 141 H_i 0.004170 0.451910 0.621830  0  0  0  0  0  0  0  0  0.211250
 142 Mof_H_a 0.068900 0.345010 0.096320  0  0  0  0  0  0  0  0  0.212200
 143 Mof_H_a 0.942780 0.264430 0.429650  0  0  0  0  0  0  0  0  0.212200
 144 Mof_H_a 0.988330 0.390560 0.762980  0  0  0  0  0  0  0  0  0.212200
 145 H_j 0.066420 0.320010 0.413650  0  0  0  0  0  0  0  0  0.181570
 146 H_j 0.920250 0.266910 0.746990  0  0  0  0  0  0  0  0  0.181570
 147 H_j 0.013330 0.413090 0.080320  0  0  0  0  0  0  0  0  0.181570
 148 H_k 0.100730 0.325880 0.624450  0  0  0  0  0  0  0  0  0.161410
 149 H_k 0.891820 0.232600 0.957780  0  0  0  0  0  0  0  0  0.161410
 150 H_k 0.007450 0.441520 0.291120  0  0  0  0  0  0  0  0  0.161410
 151 Mof_Ob 0.623710 0.973230 0.439690  0  0  0  0  0  0  0  0  -0.715350
 152 Mof_Ob 0.682850 0.042960 0.106360  0  0  0  0  0  0  0  0  -0.715350
 153 Mof_Ob 0.693440 0.983810 0.773030  0  0  0  0  0  0  0  0  -0.715350
 154 Mof_Oa 0.650870 0.992260 0.677390  0  0  0  0  0  0  0  0  -0.886660
 155 Mof_Oa 0.674720 0.015800 0.344050  0  0  0  0  0  0  0  0  -0.886660
 156 Mof_Oa 0.674410 0.991950 0.010720  0  0  0  0  0  0  0  0  -0.886660
 157 Mof_Oc 0.634840 0.997270 0.024350  0  0  0  0  0  0  0  0  -0.931260
 158 Mof_Oc 0.695760 0.031820 0.691020  0  0  0  0  0  0  0  0  -0.931260
 159 Mof_Oc 0.669400 0.970910 0.357690  0  0  0  0  0  0  0  0  -0.931260
 160 Mof_Mg 0.668600 0.018060 0.893070  0  0  0  0  0  0  0  0  1.621890
 161 Mof_Mg 0.682790 0.998070 0.559730  0  0  0  0  0  0  0  0  1.621890
 162 Mof_Mg 0.648610 0.983870 0.226400  0  0  0  0  0  0  0  0  1.621890
 163 Mof_Ob_a 0.694750 0.651210 0.658240  0  0  0  0  0  0  0  0  -0.772720
 164 Mof_Ob_a 0.623130 0.638590 0.991570  0  0  0  0  0  0  0  0  -0.772720
 165 Mof_Ob_a 0.682120 0.710200 0.324900  0  0  0  0  0  0  0  0  -0.772720
 166 Mof_Oa_a 0.679630 0.664500 0.889260  0  0  0  0  0  0  0  0  -0.911530
 167 Mof_Oa_a 0.651540 0.653710 0.222590  0  0  0  0  0  0  0  0  -0.911530
 168 Mof_Oa_a 0.668830 0.681790 0.555930  0  0  0  0  0  0  0  0  -0.911530
 169 Mof_Oc_a 0.699180 0.673960 0.244590  0  0  0  0  0  0  0  0  -0.966720
 170 Mof_Oc_a 0.641450 0.634160 0.577930  0  0  0  0  0  0  0  0  -0.966720
 171 Mof_Oc_a 0.659370 0.691880 0.911260  0  0  0  0  0  0  0  0  -0.966720
 172 Mof_Mg_a 0.678650 0.686300 0.116730  0  0  0  0  0  0  0  0  1.653380
 173 Mof_Mg_a 0.674320 0.654680 0.450060  0  0  0  0  0  0  0  0  1.653380
 174 Mof_Mg_a 0.647030 0.659020 0.783390  0  0  0  0  0  0  0  0  1.653380
 175 S 0.782100 0.713720 0.515840  0  0  0  0  0  0  0  0  -0.202950
 176 S 0.598290 0.551240 0.849170  0  0  0  0  0  0  0  0  -0.202950
 177 S 0.619620 0.735050 0.182500  0  0  0  0  0  0  0  0  -0.202950
 178 C 0.785200 0.689870 0.467900  0  0  0  0  0  0  0  0  -0.018210
 179 C 0.571330 0.548130 0.801230  0  0  0  0  0  0  0  0  -0.018210
 180 C 0.643470 0.762000 0.134560  0  0  0  0  0  0  0  0  -0.018210
 181 N 0.802550 0.686870 0.567990  0  0  0  0  0  0  0  0  -0.406620
 182 N 0.550980 0.530780 0.901320  0  0  0  0  0  0  0  0  -0.406620
 183 N 0.646470 0.782350 0.234660  0  0  0  0  0  0  0  0  -0.406620
 184 C_a 0.803280 0.665440 0.608590  0  0  0  0  0  0  0  0  0.523400
 185 C_a 0.528830 0.530060 0.941920  0  0  0  0  0  0  0  0  0.523400
 186 C_a 0.667900 0.804510 0.275250  0  0  0  0  0  0  0  0  0.523400
 187 C_b 0.826110 0.667550 0.636770  0  0  0  0  0  0  0  0  -0.536160
 188 C_b 0.508110 0.507230 0.970100  0  0  0  0  0  0  0  0  -0.536160
 189 C_b 0.665780 0.825220 0.303440  0  0  0  0  0  0  0  0  -0.536160
 190 C_c 0.828180 0.647310 0.687410  0  0  0  0  0  0  0  0  0.276830
 191 C_c 0.819130 0.171820 0.687410  0  0  0  0  0  0  0  0  0.276830
 192 C_c 0.352690 0.180870 0.687410  0  0  0  0  0  0  0  0  0.276830
 193 N_a 0.518670 0.984650 0.045590  0  0  0  0  0  0  0  0  -0.269990
 194 N_a 0.799320 0.148000 0.712260  0  0  0  0  0  0  0  0  -0.269990
 195 N_a 0.682010 0.867350 0.378930  0  0  0  0  0  0  0  0  -0.269990
 196 C_d 0.861170 0.636070 0.670530  0  0  0  0  0  0  0  0  0.114680
 197 C_d 0.774890 0.138830 0.670530  0  0  0  0  0  0  0  0  0.114680
 198 C_d 0.363930 0.225110 0.670530  0  0  0  0  0  0  0  0  0.114680
 199 S_a 0.845650 0.608210 0.583510  0  0  0  0  0  0  0  0  -0.173360
 200 S_a 0.762560 0.154350 0.583510  0  0  0  0  0  0  0  0  -0.173360
 201 S_a 0.391790 0.237440 0.583510  0  0  0  0  0  0  0  0  -0.173360
 202 N_b 0.552800 0.981300 0.046680  0  0  0  0  0  0  0  0  -0.305850
 203 N_b 0.761830 0.113860 0.713350  0  0  0  0  0  0  0  0  -0.305850
 204 N_b 0.685370 0.904840 0.380010  0  0  0  0  0  0  0  0  -0.305850
 205 C_e 0.570980 0.979480 0.945330  0  0  0  0  0  0  0  0  0.191210
 206 C_e 0.741830 0.095680 0.611990  0  0  0  0  0  0  0  0  0.191210
 207 C_e 0.687190 0.924840 0.278660  0  0  0  0  0  0  0  0  0.191210
 208 Mof_Cd 0.593530 0.987490 0.034610  0  0  0  0  0  0  0  0  -0.368470
 209 Mof_Cd 0.727290 0.073130 0.701270  0  0  0  0  0  0  0  0  -0.368470
 210 Mof_Cd 0.679180 0.939380 0.367940  0  0  0  0  0  0  0  0  -0.368470
 211 Mof_Cc 0.613340 0.988640 0.933160  0  0  0  0  0  0  0  0  0.498810
 212 Mof_Cc 0.708630 0.053320 0.599820  0  0  0  0  0  0  0  0  0.498810
 213 Mof_Cc 0.678020 0.958030 0.266490  0  0  0  0  0  0  0  0  0.498810
 214 Mof_Cb 0.609630 0.980820 0.735540  0  0  0  0  0  0  0  0  -0.299160
 215 Mof_Cb 0.704520 0.057030 0.402210  0  0  0  0  0  0  0  0  -0.299160
 216 Mof_Cb 0.685850 0.962150 0.068880  0  0  0  0  0  0  0  0  -0.299160
 217 C_f 0.586530 0.972230 0.651580  0  0  0  0  0  0  0  0  -0.080380
 218 C_f 0.719030 0.080130 0.318240  0  0  0  0  0  0  0  0  -0.080380
 219 C_f 0.694430 0.947630 0.984910  0  0  0  0  0  0  0  0  -0.080380
 220 C_g 0.567400 0.971510 0.751240  0  0  0  0  0  0  0  0  -0.289150
 221 C_g 0.737440 0.099260 0.417900  0  0  0  0  0  0  0  0  -0.289150
 222 C_g 0.695160 0.929230 0.084570  0  0  0  0  0  0  0  0  -0.289150
 223 Mof_Ca 0.628770 0.981880 0.611060  0  0  0  0  0  0  0  0  0.768540
 224 Mof_Ca 0.686440 0.037900 0.277730  0  0  0  0  0  0  0  0  0.768540
 225 Mof_Ca 0.684790 0.980220 0.944400  0  0  0  0  0  0  0  0  0.768540
 226 C_h 0.807150 0.624590 0.711220  0  0  0  0  0  0  0  0  -0.338230
 227 C_h 0.817440 0.192850 0.711220  0  0  0  0  0  0  0  0  -0.338230
 228 C_h 0.375410 0.182560 0.711220  0  0  0  0  0  0  0  0  -0.338230
 229 C_i 0.784540 0.622610 0.679700  0  0  0  0  0  0  0  0  -0.098610
 230 C_i 0.838070 0.215460 0.679700  0  0  0  0  0  0  0  0  -0.098610
 231 C_i 0.377390 0.161930 0.679700  0  0  0  0  0  0  0  0  -0.098610
 232 C_j 0.782230 0.642600 0.628660  0  0  0  0  0  0  0  0  -0.277080
 233 C_j 0.527040 0.551100 0.961990  0  0  0  0  0  0  0  0  -0.277080
 234 C_j 0.690730 0.806290 0.295330  0  0  0  0  0  0  0  0  -0.277080
 235 N_c 0.773210 0.672440 0.327250  0  0  0  0  0  0  0  0  -0.016500
 236 N_c 0.565890 0.560120 0.660580  0  0  0  0  0  0  0  0  -0.016500
 237 N_c 0.660890 0.767440 0.993910  0  0  0  0  0  0  0  0  -0.016500
 238 C_k 0.753770 0.669340 0.208500  0  0  0  0  0  0  0  0  0.133040
 239 C_k 0.582230 0.579560 0.541840  0  0  0  0  0  0  0  0  0.133040
 240 C_k 0.664000 0.751100 0.875170  0  0  0  0  0  0  0  0  0.133040
 241 Mof_Cd_a 0.735360 0.672920 0.280560  0  0  0  0  0  0  0  0  -0.421860
 242 Mof_Cd_a 0.604220 0.597970 0.613890  0  0  0  0  0  0  0  0  -0.421860
 243 Mof_Cd_a 0.660420 0.729110 0.947220  0  0  0  0  0  0  0  0  -0.421860
 244 Mof_Cc_a 0.716050 0.669940 0.162500  0  0  0  0  0  0  0  0  0.608680
 245 Mof_Cc_a 0.620550 0.617280 0.495840  0  0  0  0  0  0  0  0  0.608680
 246 Mof_Cc_a 0.663400 0.712780 0.829170  0  0  0  0  0  0  0  0  0.608680
 247 Mof_Cb_a 0.715230 0.662720 0.964810  0  0  0  0  0  0  0  0  -0.383550
 248 Mof_Cb_a 0.614150 0.618100 0.298140  0  0  0  0  0  0  0  0  -0.383550
 249 Mof_Cb_a 0.670610 0.719180 0.631470  0  0  0  0  0  0  0  0  -0.383550
 250 C_l 0.733940 0.658760 0.897440  0  0  0  0  0  0  0  0  -0.024390
 251 C_l 0.591490 0.599400 0.230770  0  0  0  0  0  0  0  0  -0.024390
 252 C_l 0.674570 0.741840 0.564100  0  0  0  0  0  0  0  0  -0.024390
 253 C_m 0.752970 0.661910 0.014930  0  0  0  0  0  0  0  0  -0.345630
 254 C_m 0.575600 0.580360 0.348260  0  0  0  0  0  0  0  0  -0.345630
 255 C_m 0.671420 0.757730 0.681590  0  0  0  0  0  0  0  0  -0.345630
 256 Mof_Ca_a 0.695730 0.659130 0.829780  0  0  0  0  0  0  0  0  0.854370
 257 Mof_Ca_a 0.630060 0.637600 0.163110  0  0  0  0  0  0  0  0  0.854370
 258 Mof_Ca_a 0.674200 0.703270 0.496450  0  0  0  0  0  0  0  0  0.854370
 259 H 0.479860 0.035020 0.983930  0  0  0  0  0  0  0  0  0.256980
 260 H 0.555150 0.520140 0.983930  0  0  0  0  0  0  0  0  0.256980
 261 H 0.964980 0.444850 0.983930  0  0  0  0  0  0  0  0  0.256980
 262 H_a 0.509020 0.018470 0.948090  0  0  0  0  0  0  0  0  0.211490
 263 H_a 0.509450 0.490980 0.948090  0  0  0  0  0  0  0  0  0.211490
 264 H_a 0.981530 0.490550 0.948090  0  0  0  0  0  0  0  0  0.211490
 265 H_b 0.531520 0.002540 0.052900  0  0  0  0  0  0  0  0  0.275660
 266 H_b 0.804360 0.135150 0.719570  0  0  0  0  0  0  0  0  0.275660
 267 H_b 0.664120 0.862310 0.386230  0  0  0  0  0  0  0  0  0.275660
 268 H_c 0.558450 0.992470 0.163930  0  0  0  0  0  0  0  0  0.290470
 269 H_c 0.767350 0.108220 0.830600  0  0  0  0  0  0  0  0  0.290470
 270 H_c 0.674200 0.899320 0.497260  0  0  0  0  0  0  0  0  0.290470
 271 Mof_H 0.596490 0.993450 0.184890  0  0  0  0  0  0  0  0  0.166410
 272 Mof_H 0.730290 0.070170 0.851560  0  0  0  0  0  0  0  0  0.166410
 273 Mof_H 0.673220 0.936380 0.518230  0  0  0  0  0  0  0  0  0.166410
 274 H_d 0.584280 0.966350 0.501430  0  0  0  0  0  0  0  0  0.159930
 275 H_d 0.715410 0.082390 0.168100  0  0  0  0  0  0  0  0  0.159930
 276 H_d 0.700320 0.951260 0.834760  0  0  0  0  0  0  0  0  0.159930
 277 H_e 0.549950 0.965090 0.682180  0  0  0  0  0  0  0  0  0.171660
 278 H_e 0.748480 0.116720 0.348840  0  0  0  0  0  0  0  0  0.171660
 279 H_e 0.701570 0.918190 0.015510  0  0  0  0  0  0  0  0  0.171660
 280 H_f 0.808630 0.608920 0.751140  0  0  0  0  0  0  0  0  0.203230
 281 H_f 0.800280 0.191370 0.751140  0  0  0  0  0  0  0  0  0.203230
 282 H_f 0.391080 0.199720 0.751140  0  0  0  0  0  0  0  0  0.203230
 283 H_g 0.768230 0.605040 0.698630  0  0  0  0  0  0  0  0  0.162760
 284 H_g 0.836810 0.231770 0.698630  0  0  0  0  0  0  0  0  0.162760
 285 H_g 0.394960 0.163190 0.698630  0  0  0  0  0  0  0  0  0.162760
 286 H_h 0.764410 0.640710 0.609120  0  0  0  0  0  0  0  0  0.130540
 287 H_h 0.542970 0.568930 0.942450  0  0  0  0  0  0  0  0  0.130540
 288 H_h 0.692630 0.790370 0.275780  0  0  0  0  0  0  0  0  0.130540
 289 H_i 0.781070 0.662500 0.288490  0  0  0  0  0  0  0  0  0.211250
 290 H_i 0.548090 0.552260 0.621830  0  0  0  0  0  0  0  0  0.211250
 291 H_i 0.670840 0.785240 0.955160  0  0  0  0  0  0  0  0  0.211250
 292 Mof_H_a 0.735570 0.678340 0.429650  0  0  0  0  0  0  0  0  0.212200
 293 Mof_H_a 0.609440 0.597770 0.762980  0  0  0  0  0  0  0  0  0.212200
 294 Mof_H_a 0.654990 0.723890 0.096320  0  0  0  0  0  0  0  0  0.212200
 295 H_j 0.733090 0.653340 0.746990  0  0  0  0  0  0  0  0  0.181570
 296 H_j 0.586910 0.600240 0.080320  0  0  0  0  0  0  0  0  0.181570
 297 H_j 0.680000 0.746420 0.413650  0  0  0  0  0  0  0  0  0.181570
 298 H_k 0.767400 0.659210 0.957780  0  0  0  0  0  0  0  0  0.161410
 299 H_k 0.558480 0.565940 0.291120  0  0  0  0  0  0  0  0  0.161410
 300 H_k 0.674120 0.774850 0.624450  0  0  0  0  0  0  0  0  0.161410
 301 Mof_Ob 0.290370 0.306560 0.773030  0  0  0  0  0  0  0  0  -0.715350
 302 Mof_Ob 0.349520 0.376290 0.439690  0  0  0  0  0  0  0  0  -0.715350
 303 Mof_Ob 0.360110 0.317150 0.106360  0  0  0  0  0  0  0  0  -0.715350
 304 Mof_Oa 0.317540 0.325590 0.010720  0  0  0  0  0  0  0  0  -0.886660
 305 Mof_Oa 0.341390 0.349130 0.677390  0  0  0  0  0  0  0  0  -0.886660
 306 Mof_Oa 0.341080 0.325280 0.344050  0  0  0  0  0  0  0  0  -0.886660
 307 Mof_Oc 0.301510 0.330600 0.357690  0  0  0  0  0  0  0  0  -0.931260
 308 Mof_Oc 0.362430 0.365160 0.024350  0  0  0  0  0  0  0  0  -0.931260
 309 Mof_Oc 0.336060 0.304240 0.691020  0  0  0  0  0  0  0  0  -0.931260
 310 Mof_Mg 0.335270 0.351390 0.226400  0  0  0  0  0  0  0  0  1.621890
 311 Mof_Mg 0.349460 0.331400 0.893070  0  0  0  0  0  0  0  0  1.621890
 312 Mof_Mg 0.315270 0.317210 0.559730  0  0  0  0  0  0  0  0  1.621890
 313 Mof_Ob_a 0.361410 0.984540 0.991570  0  0  0  0  0  0  0  0  -0.772720
 314 Mof_Ob_a 0.289800 0.971920 0.324900  0  0  0  0  0  0  0  0  -0.772720
 315 Mof_Ob_a 0.348790 0.043540 0.658240  0  0  0  0  0  0  0  0  -0.772720
 316 Mof_Oa_a 0.346290 0.997840 0.222590  0  0  0  0  0  0  0  0  -0.911530
 317 Mof_Oa_a 0.318210 0.987040 0.555930  0  0  0  0  0  0  0  0  -0.911530
 318 Mof_Oa_a 0.335500 0.015130 0.889260  0  0  0  0  0  0  0  0  -0.911530
 319 Mof_Oc_a 0.365840 0.007300 0.577930  0  0  0  0  0  0  0  0  -0.966720
 320 Mof_Oc_a 0.308120 0.967490 0.911260  0  0  0  0  0  0  0  0  -0.966720
 321 Mof_Oc_a 0.326040 0.025210 0.244590  0  0  0  0  0  0  0  0  -0.966720
 322 Mof_Mg_a 0.345320 0.019640 0.450060  0  0  0  0  0  0  0  0  1.653380
 323 Mof_Mg_a 0.340980 0.988020 0.783390  0  0  0  0  0  0  0  0  1.653380
 324 Mof_Mg_a 0.313700 0.992350 0.116720  0  0  0  0  0  0  0  0  1.653380
 325 S 0.448760 0.047050 0.849170  0  0  0  0  0  0  0  0  -0.202950
 326 S 0.264950 0.884570 0.182510  0  0  0  0  0  0  0  0  -0.202950
 327 S 0.286280 0.068380 0.515840  0  0  0  0  0  0  0  0  -0.202950
 328 C 0.451870 0.023200 0.801230  0  0  0  0  0  0  0  0  -0.018210
 329 C 0.238000 0.881470 0.134560  0  0  0  0  0  0  0  0  -0.018210
 330 C 0.310130 0.095330 0.467890  0  0  0  0  0  0  0  0  -0.018210
 331 N 0.469220 0.020200 0.901320  0  0  0  0  0  0  0  0  -0.406620
 332 N 0.217650 0.864110 0.234660  0  0  0  0  0  0  0  0  -0.406620
 333 N 0.313130 0.115690 0.567990  0  0  0  0  0  0  0  0  -0.406620
 334 C_a 0.469940 0.998770 0.941920  0  0  0  0  0  0  0  0  0.523400
 335 C_a 0.195490 0.863390 0.275250  0  0  0  0  0  0  0  0  0.523400
 336 C_a 0.334560 0.137840 0.608590  0  0  0  0  0  0  0  0  0.523400
 337 C_b 0.492770 0.000890 0.970100  0  0  0  0  0  0  0  0  -0.536160
 338 C_b 0.174780 0.840560 0.303440  0  0  0  0  0  0  0  0  -0.536160
 339 C_b 0.332450 0.158560 0.636770  0  0  0  0  0  0  0  0  -0.536160
 340 C_c 0.494850 0.980640 0.020740  0  0  0  0  0  0  0  0  0.276830
 341 C_c 0.485790 0.505150 0.020740  0  0  0  0  0  0  0  0  0.276830
 342 C_c 0.019360 0.514210 0.020740  0  0  0  0  0  0  0  0  0.276830
 343 N_a 0.185340 0.317990 0.378930  0  0  0  0  0  0  0  0  -0.269990
 344 N_a 0.465980 0.481330 0.045590  0  0  0  0  0  0  0  0  -0.269990
 345 N_a 0.348680 0.200680 0.712260  0  0  0  0  0  0  0  0  -0.269990
 346 C_d 0.527840 0.969400 0.003860  0  0  0  0  0  0  0  0  0.114680
 347 C_d 0.441560 0.472160 0.003860  0  0  0  0  0  0  0  0  0.114680
 348 C_d 0.030600 0.558440 0.003860  0  0  0  0  0  0  0  0  0.114680
 349 S_a 0.512320 0.941540 0.916850  0  0  0  0  0  0  0  0  -0.173360
 350 S_a 0.429220 0.487680 0.916850  0  0  0  0  0  0  0  0  -0.173360
 351 S_a 0.058460 0.570780 0.916850  0  0  0  0  0  0  0  0  -0.173360
 352 N_b 0.219470 0.314630 0.380010  0  0  0  0  0  0  0  0  -0.305850
 353 N_b 0.428490 0.447200 0.046680  0  0  0  0  0  0  0  0  -0.305850
 354 N_b 0.352040 0.238170 0.713350  0  0  0  0  0  0  0  0  -0.305850
 355 C_e 0.237650 0.312810 0.278660  0  0  0  0  0  0  0  0  0.191210
 356 C_e 0.408500 0.429020 0.945330  0  0  0  0  0  0  0  0  0.191210
 357 C_e 0.353860 0.258170 0.611990  0  0  0  0  0  0  0  0  0.191210
 358 Mof_Cd 0.260200 0.320820 0.367940  0  0  0  0  0  0  0  0  -0.368470
 359 Mof_Cd 0.393950 0.406470 0.034610  0  0  0  0  0  0  0  0  -0.368470
 360 Mof_Cd 0.345850 0.272710 0.701270  0  0  0  0  0  0  0  0  -0.368470
 361 Mof_Cc 0.280010 0.321980 0.266490  0  0  0  0  0  0  0  0  0.498810
 362 Mof_Cc 0.375300 0.386660 0.933160  0  0  0  0  0  0  0  0  0.498810
 363 Mof_Cc 0.344690 0.291370 0.599820  0  0  0  0  0  0  0  0  0.498810
 364 Mof_Cb 0.276300 0.314150 0.068880  0  0  0  0  0  0  0  0  -0.299160
 365 Mof_Cb 0.371190 0.390370 0.735540  0  0  0  0  0  0  0  0  -0.299160
 366 Mof_Cb 0.352510 0.295480 0.402210  0  0  0  0  0  0  0  0  -0.299160
 367 C_f 0.253200 0.305570 0.984910  0  0  0  0  0  0  0  0  -0.080380
 368 C_f 0.385700 0.413470 0.651580  0  0  0  0  0  0  0  0  -0.080380
 369 C_f 0.361100 0.280970 0.318240  0  0  0  0  0  0  0  0  -0.080380
 370 C_g 0.234070 0.304840 0.084570  0  0  0  0  0  0  0  0  -0.289150
 371 C_g 0.404110 0.432600 0.751240  0  0  0  0  0  0  0  0  -0.289150
 372 C_g 0.361820 0.262560 0.417900  0  0  0  0  0  0  0  0  -0.289150
 373 Mof_Ca 0.295440 0.315210 0.944400  0  0  0  0  0  0  0  0  0.768540
 374 Mof_Ca 0.353110 0.371230 0.611060  0  0  0  0  0  0  0  0  0.768540
 375 Mof_Ca 0.351450 0.313560 0.277730  0  0  0  0  0  0  0  0  0.768540
 376 C_h 0.473820 0.957930 0.044550  0  0  0  0  0  0  0  0  -0.338230
 377 C_h 0.484110 0.526180 0.044550  0  0  0  0  0  0  0  0  -0.338230
 378 C_h 0.042070 0.515890 0.044550  0  0  0  0  0  0  0  0  -0.338230
 379 C_i 0.451210 0.955950 0.013030  0  0  0  0  0  0  0  0  -0.098610
 380 C_i 0.504740 0.548790 0.013030  0  0  0  0  0  0  0  0  -0.098610
 381 C_i 0.044050 0.495260 0.013030  0  0  0  0  0  0  0  0  -0.098610
 382 C_j 0.448900 0.975940 0.961990  0  0  0  0  0  0  0  0  -0.277080
 383 C_j 0.193710 0.884440 0.295330  0  0  0  0  0  0  0  0  -0.277080
 384 C_j 0.357400 0.139630 0.628660  0  0  0  0  0  0  0  0  -0.277080
 385 N_c 0.439880 0.005780 0.660580  0  0  0  0  0  0  0  0  -0.016500
 386 N_c 0.232560 0.893450 0.993910  0  0  0  0  0  0  0  0  -0.016500
 387 N_c 0.327560 0.100770 0.327250  0  0  0  0  0  0  0  0  -0.016500
 388 C_k 0.420440 0.002670 0.541840  0  0  0  0  0  0  0  0  0.133040
 389 C_k 0.248900 0.912890 0.875170  0  0  0  0  0  0  0  0  0.133040
 390 C_k 0.330660 0.084430 0.208500  0  0  0  0  0  0  0  0  0.133040
 391 Mof_Cd_a 0.402030 0.006250 0.613890  0  0  0  0  0  0  0  0  -0.421860
 392 Mof_Cd_a 0.270890 0.931310 0.947220  0  0  0  0  0  0  0  0  -0.421860
 393 Mof_Cd_a 0.327080 0.062440 0.280560  0  0  0  0  0  0  0  0  -0.421860
 394 Mof_Cc_a 0.382720 0.003270 0.495840  0  0  0  0  0  0  0  0  0.608680
 395 Mof_Cc_a 0.287220 0.950620 0.829170  0  0  0  0  0  0  0  0  0.608680
 396 Mof_Cc_a 0.330060 0.046110 0.162500  0  0  0  0  0  0  0  0  0.608680
 397 Mof_Cb_a 0.381900 0.996050 0.298140  0  0  0  0  0  0  0  0  -0.383550
 398 Mof_Cb_a 0.280820 0.951430 0.631470  0  0  0  0  0  0  0  0  -0.383550
 399 Mof_Cb_a 0.337280 0.052510 0.964810  0  0  0  0  0  0  0  0  -0.383550
 400 C_l 0.400600 0.992100 0.230770  0  0  0  0  0  0  0  0  -0.024390
 401 C_l 0.258160 0.932730 0.564100  0  0  0  0  0  0  0  0  -0.024390
 402 C_l 0.341240 0.075170 0.897440  0  0  0  0  0  0  0  0  -0.024390
 403 C_m 0.419640 0.995240 0.348260  0  0  0  0  0  0  0  0  -0.345630
 404 C_m 0.242270 0.913690 0.681590  0  0  0  0  0  0  0  0  -0.345630
 405 C_m 0.338090 0.091060 0.014930  0  0  0  0  0  0  0  0  -0.345630
 406 Mof_Ca_a 0.362400 0.992470 0.163110  0  0  0  0  0  0  0  0  0.854370
 407 Mof_Ca_a 0.296730 0.970930 0.496450  0  0  0  0  0  0  0  0  0.854370
 408 Mof_Ca_a 0.340870 0.036600 0.829780  0  0  0  0  0  0  0  0  0.854370
 409 H 0.146530 0.368350 0.317260  0  0  0  0  0  0  0  0  0.256980
 410 H 0.221820 0.853470 0.317260  0  0  0  0  0  0  0  0  0.256980
 411 H 0.631650 0.778180 0.317260  0  0  0  0  0  0  0  0  0.256980
 412 H_a 0.175690 0.351800 0.281420  0  0  0  0  0  0  0  0  0.211490
 413 H_a 0.176110 0.824310 0.281420  0  0  0  0  0  0  0  0  0.211490
 414 H_a 0.648200 0.823890 0.281420  0  0  0  0  0  0  0  0  0.211490
 415 H_b 0.198190 0.335880 0.386230  0  0  0  0  0  0  0  0  0.275660
 416 H_b 0.471020 0.468480 0.052900  0  0  0  0  0  0  0  0  0.275660
 417 H_b 0.330790 0.195640 0.719570  0  0  0  0  0  0  0  0  0.275660
 418 H_c 0.225120 0.325800 0.497260  0  0  0  0  0  0  0  0  0.290470
 419 H_c 0.434020 0.441550 0.163930  0  0  0  0  0  0  0  0  0.290470
 420 H_c 0.340870 0.232650 0.830600  0  0  0  0  0  0  0  0  0.290470
 421 Mof_H 0.263160 0.326780 0.518230  0  0  0  0  0  0  0  0  0.166410
 422 Mof_H 0.396960 0.403510 0.184890  0  0  0  0  0  0  0  0  0.166410
 423 Mof_H 0.339880 0.269710 0.851560  0  0  0  0  0  0  0  0  0.166410
 424 H_d 0.250940 0.299680 0.834760  0  0  0  0  0  0  0  0  0.159930
 425 H_d 0.382070 0.415720 0.501430  0  0  0  0  0  0  0  0  0.159930
 426 H_d 0.366980 0.284590 0.168100  0  0  0  0  0  0  0  0  0.159930
 427 H_e 0.216610 0.298430 0.015510  0  0  0  0  0  0  0  0  0.171660
 428 H_e 0.415150 0.450050 0.682180  0  0  0  0  0  0  0  0  0.171660
 429 H_e 0.368240 0.251520 0.348840  0  0  0  0  0  0  0  0  0.171660
 430 H_f 0.475300 0.942250 0.084470  0  0  0  0  0  0  0  0  0.203230
 431 H_f 0.466950 0.524700 0.084470  0  0  0  0  0  0  0  0  0.203230
 432 H_f 0.057750 0.533050 0.084470  0  0  0  0  0  0  0  0  0.203230
 433 H_g 0.434900 0.938380 0.031960  0  0  0  0  0  0  0  0  0.162760
 434 H_g 0.503480 0.565100 0.031960  0  0  0  0  0  0  0  0  0.162760
 435 H_g 0.061620 0.496520 0.031960  0  0  0  0  0  0  0  0  0.162760
 436 H_h 0.431070 0.974040 0.942450  0  0  0  0  0  0  0  0  0.130540
 437 H_h 0.209630 0.902260 0.275780  0  0  0  0  0  0  0  0  0.130540
 438 H_h 0.359290 0.123700 0.609120  0  0  0  0  0  0  0  0  0.130540
 439 H_i 0.447740 0.995830 0.621830  0  0  0  0  0  0  0  0  0.211250
 440 H_i 0.214760 0.885600 0.955160  0  0  0  0  0  0  0  0  0.211250
 441 H_i 0.337500 0.118570 0.288490  0  0  0  0  0  0  0  0  0.211250
 442 Mof_H_a 0.402230 0.011680 0.762980  0  0  0  0  0  0  0  0  0.212200
 443 Mof_H_a 0.276110 0.931100 0.096320  0  0  0  0  0  0  0  0  0.212200
 444 Mof_H_a 0.321660 0.057220 0.429650  0  0  0  0  0  0  0  0  0.212200
 445 H_j 0.399760 0.986670 0.080320  0  0  0  0  0  0  0  0  0.181570
 446 H_j 0.253580 0.933580 0.413650  0  0  0  0  0  0  0  0  0.181570
 447 H_j 0.346660 0.079750 0.746990  0  0  0  0  0  0  0  0  0.181570
 448 H_k 0.434060 0.992550 0.291120  0  0  0  0  0  0  0  0  0.161410
 449 H_k 0.225150 0.899270 0.624450  0  0  0  0  0  0  0  0  0.161410
 450 H_k 0.340790 0.108180 0.957780  0  0  0  0  0  0  0  0  0.161410
