# Supplementary material for: In silico design and screening of hypothetical MOF-74 analogs and their experimental synthesis
Source: Chem Sci. 2016 Jun 21;7(9):6263–72. doi: 10.1039/c6sc01477a (PMC6024208; doi:10.1039/c6sc01477a)
Supplement: Supplementary file 1 [file SC-007-C6SC01477A-s001.zip › analogs/195_all_conf_128_0_full_symm.cif]

data_image0
_cell_length_a       44.6804
_cell_length_b       44.6804
_cell_length_c       6.9763
_cell_angle_alpha    90
_cell_angle_beta     90
_cell_angle_gamma    120

_symmetry_space_group_name_H-M    "P 1"
_symmetry_int_tables_number       1

loop_
  _symmetry_equiv_pos_as_xyz
  'x, y, z'

loop_
  _atom_site_label
  _atom_site_occupancy
  _atom_site_fract_x
  _atom_site_fract_y
  _atom_site_fract_z
  _atom_site_thermal_displace_type
  _atom_site_B_iso_or_equiv
  _atom_site_type_symbol
  O1       1.0000 0.06006  0.35589  0.02780  Biso   1.000  O
  O2       1.0000 0.97745  0.37084  0.69446  Biso   1.000  O
  O3       1.0000 0.96249  0.27327  0.36113  Biso   1.000  O
  O4       1.0000 0.02011  0.33715  0.79532  Biso   1.000  O
  O5       1.0000 0.99619  0.34963  0.46199  Biso   1.000  O
  O6       1.0000 0.98371  0.31323  0.12866  Biso   1.000  O
  O7       1.0000 0.03615  0.32228  0.44563  Biso   1.000  O
  O8       1.0000 0.01105  0.38053  0.11230  Biso   1.000  O
  O9       1.0000 0.95280  0.29718  0.77897  Biso   1.000  O
  Mg1      1.0000 0.98797  0.30514  0.57605  Biso   1.000  Mg
  Mg2      1.0000 0.02819  0.34949  0.24272  Biso   1.000  Mg
  Mg3      1.0000 0.98384  0.34536  0.90938  Biso   1.000  Mg
  O10      1.0000 0.93864  0.64288  0.21324  Biso   1.000  O
  O11      1.0000 0.02379  0.62910  0.54657  Biso   1.000  O
  O12      1.0000 0.03757  0.72802  0.87990  Biso   1.000  O
  O13      1.0000 0.97790  0.66333  0.44884  Biso   1.000  O
  O14      1.0000 0.00334  0.64790  0.78217  Biso   1.000  O
  O15      1.0000 0.01876  0.68877  0.11551  Biso   1.000  O
  O16      1.0000 0.95891  0.67250  0.80325  Biso   1.000  O
  O17      1.0000 0.99416  0.61974  0.13658  Biso   1.000  O
  O18      1.0000 0.04693  0.70776  0.46991  Biso   1.000  O
  Mg4      1.0000 0.00677  0.69354  0.67373  Biso   1.000  Mg
  Mg5      1.0000 0.97312  0.64656  0.00706  Biso   1.000  Mg
  Mg6      1.0000 0.02011  0.65990  0.34040  Biso   1.000  Mg
  S1       1.0000 0.16445  0.28806  0.59715  Biso   1.000  S
  S2       1.0000 0.71194  0.87639  0.59715  Biso   1.000  S
  S3       1.0000 0.12361  0.83555  0.59715  Biso   1.000  S
  S4       1.0000 0.12153  0.27974  0.44635  Biso   1.000  S
  S5       1.0000 0.72026  0.84179  0.44635  Biso   1.000  S
  S6       1.0000 0.15821  0.87847  0.44635  Biso   1.000  S
  C1       1.0000 0.10796  0.30742  0.55102  Biso   1.000  C
  C2       1.0000 0.02591  0.46720  0.21768  Biso   1.000  C
  C3       1.0000 0.86613  0.22537  0.88435  Biso   1.000  C
  C4       1.0000 0.08141  0.30913  0.45410  Biso   1.000  C
  C5       1.0000 0.02421  0.43895  0.12076  Biso   1.000  C
  C6       1.0000 0.89439  0.25193  0.78743  Biso   1.000  C
  C7       1.0000 0.06240  0.32274  0.54333  Biso   1.000  C
  C8       1.0000 0.01059  0.40633  0.21000  Biso   1.000  C
  C9       1.0000 0.92701  0.27093  0.87666  Biso   1.000  C
  C10      1.0000 0.07137  0.33502  0.73672  Biso   1.000  C
  C11      1.0000 0.99831  0.40302  0.40338  Biso   1.000  C
  C12      1.0000 0.93031  0.26196  0.07005  Biso   1.000  C
  C13      1.0000 0.10029  0.33568  0.82281  Biso   1.000  C
  C14      1.0000 0.99765  0.43127  0.48948  Biso   1.000  C
  C15      1.0000 0.90206  0.23305  0.15614  Biso   1.000  C
  C16      1.0000 0.11868  0.32228  0.73372  Biso   1.000  C
  C17      1.0000 0.01105  0.46307  0.40039  Biso   1.000  C
  C18      1.0000 0.87027  0.21465  0.06706  Biso   1.000  C
  C19      1.0000 0.05011  0.34379  0.85942  Biso   1.000  C
  C20      1.0000 0.98954  0.37298  0.52608  Biso   1.000  C
  C21      1.0000 0.96035  0.28323  0.19275  Biso   1.000  C
  C22      1.0000 0.86575  0.63876  0.76188  Biso   1.000  C
  C23      1.0000 0.02791  0.56032  0.09522  Biso   1.000  C
  C24      1.0000 0.10634  0.80092  0.42855  Biso   1.000  C
  C25      1.0000 0.89894  0.65205  0.83819  Biso   1.000  C
  C26      1.0000 0.01462  0.58023  0.17152  Biso   1.000  C
  C27      1.0000 0.08644  0.76773  0.50485  Biso   1.000  C
  C28      1.0000 0.92766  0.65985  0.72009  Biso   1.000  C
  C29      1.0000 0.00681  0.60114  0.05342  Biso   1.000  C
  C30      1.0000 0.06552  0.73900  0.38676  Biso   1.000  C
  C31      1.0000 0.92143  0.65302  0.51872  Biso   1.000  C
  C32      1.0000 0.01365  0.60174  0.85205  Biso   1.000  C
  C33      1.0000 0.06492  0.74524  0.18538  Biso   1.000  C
  C34      1.0000 0.88800  0.64190  0.44604  Biso   1.000  C
  C35      1.0000 0.02477  0.57943  0.77937  Biso   1.000  C
  C36      1.0000 0.08723  0.77867  0.11271  Biso   1.000  C
  C37      1.0000 0.19365  0.30171  0.22930  Biso   1.000  C
  C38      1.0000 0.69829  0.89194  0.22930  Biso   1.000  C
  C39      1.0000 0.10806  0.80635  0.22930  Biso   1.000  C
  C40      1.0000 0.94694  0.65328  0.38593  Biso   1.000  C
  C41      1.0000 0.01339  0.62699  0.71926  Biso   1.000  C
  C42      1.0000 0.03967  0.71973  0.05260  Biso   1.000  C
  H1       1.0000 0.07359  0.29866  0.31022  Biso   1.000  H
  H2       1.0000 0.03468  0.44160  0.97688  Biso   1.000  H
  H3       1.0000 0.89173  0.25974  0.64355  Biso   1.000  H
  H4       1.0000 0.10692  0.34592  0.96773  Biso   1.000  H
  H5       1.0000 0.98741  0.42766  0.63440  Biso   1.000  H
  H6       1.0000 0.90567  0.22641  0.30106  Biso   1.000  H
  H7       1.0000 0.14003  0.32193  0.80612  Biso   1.000  H
  H8       1.0000 0.01141  0.48477  0.47279  Biso   1.000  H
  H9       1.0000 0.84857  0.19331  0.13946  Biso   1.000  H
  H10      1.0000 0.90366  0.65606  0.99153  Biso   1.000  H
  H11      1.0000 0.01060  0.58093  0.32486  Biso   1.000  H
  H12      1.0000 0.08573  0.76300  0.65819  Biso   1.000  H
  H13      1.0000 0.88406  0.63727  0.29273  Biso   1.000  H
  H14      1.0000 0.02940  0.58012  0.62607  Biso   1.000  H
  H15      1.0000 0.08655  0.78261  0.95940  Biso   1.000  H
  H16      1.0000 0.16804  0.29234  0.16949  Biso   1.000  H
  H17      1.0000 0.70766  0.87571  0.16949  Biso   1.000  H
  H18      1.0000 0.12429  0.83196  0.16949  Biso   1.000  H
  O19      1.0000 0.72673  0.68922  0.36113  Biso   1.000  O
  O20      1.0000 0.64411  0.70418  0.02780  Biso   1.000  O
  O21      1.0000 0.62916  0.60660  0.69446  Biso   1.000  O
  O22      1.0000 0.68677  0.67048  0.12866  Biso   1.000  O
  O23      1.0000 0.66285  0.68296  0.79532  Biso   1.000  O
  O24      1.0000 0.65037  0.64656  0.46199  Biso   1.000  O
  O25      1.0000 0.70282  0.65562  0.77897  Biso   1.000  O
  O26      1.0000 0.67772  0.71386  0.44563  Biso   1.000  O
  O27      1.0000 0.61947  0.63052  0.11230  Biso   1.000  O
  Mg7      1.0000 0.65464  0.63848  0.90938  Biso   1.000  Mg
  Mg8      1.0000 0.69486  0.68282  0.57605  Biso   1.000  Mg
  Mg9      1.0000 0.65051  0.67870  0.24272  Biso   1.000  Mg
  O28      1.0000 0.60531  0.97621  0.54657  Biso   1.000  O
  O29      1.0000 0.69045  0.96243  0.87990  Biso   1.000  O
  O30      1.0000 0.70424  0.06136  0.21324  Biso   1.000  O
  O31      1.0000 0.64457  0.99666  0.78217  Biso   1.000  O
  O32      1.0000 0.67001  0.98124  0.11551  Biso   1.000  O
  O33      1.0000 0.68543  0.02210  0.44884  Biso   1.000  O
  O34      1.0000 0.62558  0.00584  0.13658  Biso   1.000  O
  O35      1.0000 0.66083  0.95307  0.46991  Biso   1.000  O
  O36      1.0000 0.71360  0.04109  0.80325  Biso   1.000  O
  Mg10     1.0000 0.67344  0.02688  0.00706  Biso   1.000  Mg
  Mg11     1.0000 0.63979  0.97989  0.34040  Biso   1.000  Mg
  Mg12     1.0000 0.68677  0.99323  0.67373  Biso   1.000  Mg
  S7       1.0000 0.83112  0.62140  0.93049  Biso   1.000  S
  S8       1.0000 0.37860  0.20972  0.93049  Biso   1.000  S
  S9       1.0000 0.79028  0.16888  0.93049  Biso   1.000  S
  S10      1.0000 0.78820  0.61307  0.77969  Biso   1.000  S
  S11      1.0000 0.38693  0.17513  0.77969  Biso   1.000  S
  S12      1.0000 0.82487  0.21180  0.77969  Biso   1.000  S
  C43      1.0000 0.77463  0.64075  0.88435  Biso   1.000  C
  C44      1.0000 0.69258  0.80054  0.55102  Biso   1.000  C
  C45      1.0000 0.53280  0.55871  0.21768  Biso   1.000  C
  C46      1.0000 0.74807  0.64246  0.78743  Biso   1.000  C
  C47      1.0000 0.69087  0.77228  0.45410  Biso   1.000  C
  C48      1.0000 0.56105  0.58526  0.12076  Biso   1.000  C
  C49      1.0000 0.72907  0.65607  0.87666  Biso   1.000  C
  C50      1.0000 0.67726  0.73966  0.54333  Biso   1.000  C
  C51      1.0000 0.59367  0.60427  0.21000  Biso   1.000  C
  C52      1.0000 0.73804  0.66835  0.07005  Biso   1.000  C
  C53      1.0000 0.66498  0.73635  0.73672  Biso   1.000  C
  C54      1.0000 0.59698  0.59529  0.40338  Biso   1.000  C
  C55      1.0000 0.76695  0.66902  0.15614  Biso   1.000  C
  C56      1.0000 0.66432  0.76460  0.82281  Biso   1.000  C
  C57      1.0000 0.56873  0.56638  0.48948  Biso   1.000  C
  C58      1.0000 0.78535  0.65561  0.06706  Biso   1.000  C
  C59      1.0000 0.67772  0.79640  0.73372  Biso   1.000  C
  C60      1.0000 0.53693  0.54799  0.40039  Biso   1.000  C
  C61      1.0000 0.71677  0.67712  0.19275  Biso   1.000  C
  C62      1.0000 0.65621  0.70632  0.85942  Biso   1.000  C
  C63      1.0000 0.62702  0.61656  0.52608  Biso   1.000  C
  C64      1.0000 0.53242  0.97209  0.09522  Biso   1.000  C
  C65      1.0000 0.69457  0.89366  0.42855  Biso   1.000  C
  C66      1.0000 0.77301  0.13425  0.76188  Biso   1.000  C
  C67      1.0000 0.56561  0.98538  0.17152  Biso   1.000  C
  C68      1.0000 0.68129  0.91356  0.50485  Biso   1.000  C
  C69      1.0000 0.75311  0.10106  0.83819  Biso   1.000  C
  C70      1.0000 0.59433  0.99319  0.05342  Biso   1.000  C
  C71      1.0000 0.67348  0.93448  0.38676  Biso   1.000  C
  C72      1.0000 0.73219  0.07234  0.72009  Biso   1.000  C
  C73      1.0000 0.58809  0.98635  0.85205  Biso   1.000  C
  C74      1.0000 0.68032  0.93508  0.18538  Biso   1.000  C
  C75      1.0000 0.73159  0.07857  0.51872  Biso   1.000  C
  C76      1.0000 0.55467  0.97523  0.77937  Biso   1.000  C
  C77      1.0000 0.69143  0.91277  0.11271  Biso   1.000  C
  C78      1.0000 0.75390  0.11200  0.44604  Biso   1.000  C
  C79      1.0000 0.86032  0.63504  0.56264  Biso   1.000  C
  C80      1.0000 0.36496  0.22527  0.56264  Biso   1.000  C
  C81      1.0000 0.77473  0.13968  0.56264  Biso   1.000  C
  C82      1.0000 0.61361  0.98661  0.71926  Biso   1.000  C
  C83      1.0000 0.68006  0.96033  0.05260  Biso   1.000  C
  C84      1.0000 0.70634  0.05306  0.38593  Biso   1.000  C
  H19      1.0000 0.74026  0.63199  0.64355  Biso   1.000  H
  H20      1.0000 0.70134  0.77493  0.31022  Biso   1.000  H
  H21      1.0000 0.55840  0.59307  0.97688  Biso   1.000  H
  H22      1.0000 0.77359  0.67925  0.30106  Biso   1.000  H
  H23      1.0000 0.65408  0.76100  0.96773  Biso   1.000  H
  H24      1.0000 0.57234  0.55975  0.63440  Biso   1.000  H
  H25      1.0000 0.80669  0.65526  0.13946  Biso   1.000  H
  H26      1.0000 0.67807  0.81810  0.80612  Biso   1.000  H
  H27      1.0000 0.51523  0.52664  0.47279  Biso   1.000  H
  H28      1.0000 0.57033  0.98940  0.32486  Biso   1.000  H
  H29      1.0000 0.67727  0.91427  0.65819  Biso   1.000  H
  H30      1.0000 0.75240  0.09634  0.99153  Biso   1.000  H
  H31      1.0000 0.55072  0.97060  0.62607  Biso   1.000  H
  H32      1.0000 0.69606  0.91345  0.95940  Biso   1.000  H
  H33      1.0000 0.75321  0.11594  0.29273  Biso   1.000  H
  H34      1.0000 0.83471  0.62567  0.50282  Biso   1.000  H
  H35      1.0000 0.37433  0.20904  0.50282  Biso   1.000  H
  H36      1.0000 0.79096  0.16529  0.50282  Biso   1.000  H
  O37      1.0000 0.39340  0.02255  0.69446  Biso   1.000  O
  O38      1.0000 0.31078  0.03751  0.36113  Biso   1.000  O
  O39      1.0000 0.29582  0.93994  0.02780  Biso   1.000  O
  O40      1.0000 0.35344  0.00381  0.46199  Biso   1.000  O
  O41      1.0000 0.32952  0.01629  0.12866  Biso   1.000  O
  O42      1.0000 0.31704  0.97989  0.79532  Biso   1.000  O
  O43      1.0000 0.36948  0.98895  0.11230  Biso   1.000  O
  O44      1.0000 0.34438  0.04720  0.77897  Biso   1.000  O
  O45      1.0000 0.28614  0.96385  0.44563  Biso   1.000  O
  Mg13     1.0000 0.32130  0.97181  0.24272  Biso   1.000  Mg
  Mg14     1.0000 0.36152  0.01616  0.90938  Biso   1.000  Mg
  Mg15     1.0000 0.31718  0.01203  0.57605  Biso   1.000  Mg
  O46      1.0000 0.27198  0.30955  0.87990  Biso   1.000  O
  O47      1.0000 0.35712  0.29576  0.21324  Biso   1.000  O
  O48      1.0000 0.37090  0.39469  0.54657  Biso   1.000  O
  O49      1.0000 0.31123  0.32999  0.11551  Biso   1.000  O
  O50      1.0000 0.33667  0.31457  0.44884  Biso   1.000  O
  O51      1.0000 0.35210  0.35543  0.78217  Biso   1.000  O
  O52      1.0000 0.29224  0.33917  0.46991  Biso   1.000  O
  O53      1.0000 0.32750  0.28640  0.80325  Biso   1.000  O
  O54      1.0000 0.38026  0.37442  0.13658  Biso   1.000  O
  Mg16     1.0000 0.34010  0.36021  0.34040  Biso   1.000  Mg
  Mg17     1.0000 0.30646  0.31323  0.67373  Biso   1.000  Mg
  Mg18     1.0000 0.35344  0.32656  0.00706  Biso   1.000  Mg
  S13      1.0000 0.49779  0.95473  0.26382  Biso   1.000  S
  S14      1.0000 0.04527  0.54306  0.26382  Biso   1.000  S
  S15      1.0000 0.45694  0.50221  0.26382  Biso   1.000  S
  S16      1.0000 0.45486  0.94640  0.11302  Biso   1.000  S
  S17      1.0000 0.05360  0.50846  0.11302  Biso   1.000  S
  S18      1.0000 0.49154  0.54514  0.11302  Biso   1.000  S
  C85      1.0000 0.44129  0.97409  0.21768  Biso   1.000  C
  C86      1.0000 0.35925  0.13387  0.88435  Biso   1.000  C
  C87      1.0000 0.19946  0.89204  0.55102  Biso   1.000  C
  C88      1.0000 0.41474  0.97579  0.12076  Biso   1.000  C
  C89      1.0000 0.35754  0.10561  0.78743  Biso   1.000  C
  C90      1.0000 0.22772  0.91859  0.45410  Biso   1.000  C
  C91      1.0000 0.39573  0.98941  0.21000  Biso   1.000  C
  C92      1.0000 0.34393  0.07299  0.87666  Biso   1.000  C
  C93      1.0000 0.26034  0.93760  0.54333  Biso   1.000  C
  C94      1.0000 0.40471  0.00169  0.40338  Biso   1.000  C
  C95      1.0000 0.33165  0.06969  0.07005  Biso   1.000  C
  C96      1.0000 0.26365  0.92863  0.73672  Biso   1.000  C
  C97      1.0000 0.43362  0.00235  0.48948  Biso   1.000  C
  C98      1.0000 0.33098  0.09794  0.15614  Biso   1.000  C
  C99      1.0000 0.23540  0.89971  0.82281  Biso   1.000  C
  C100     1.0000 0.45201  0.98895  0.40039  Biso   1.000  C
  C101     1.0000 0.34439  0.12973  0.06706  Biso   1.000  C
  C102     1.0000 0.20360  0.88132  0.73372  Biso   1.000  C
  C103     1.0000 0.38344  0.01046  0.52608  Biso   1.000  C
  C104     1.0000 0.32288  0.03965  0.19275  Biso   1.000  C
  C105     1.0000 0.29368  0.94989  0.85942  Biso   1.000  C
  C106     1.0000 0.19908  0.30543  0.42855  Biso   1.000  C
  C107     1.0000 0.36124  0.22699  0.76188  Biso   1.000  C
  C108     1.0000 0.43968  0.46758  0.09522  Biso   1.000  C
  C109     1.0000 0.23227  0.31871  0.50485  Biso   1.000  C
  C110     1.0000 0.34795  0.24689  0.83819  Biso   1.000  C
  C111     1.0000 0.41977  0.43439  0.17152  Biso   1.000  C
  C112     1.0000 0.26100  0.32652  0.38676  Biso   1.000  C
  C113     1.0000 0.34015  0.26781  0.72009  Biso   1.000  C
  C114     1.0000 0.39886  0.40567  0.05342  Biso   1.000  C
  C115     1.0000 0.25476  0.31968  0.18538  Biso   1.000  C
  C116     1.0000 0.34698  0.26841  0.51872  Biso   1.000  C
  C117     1.0000 0.39826  0.41191  0.85205  Biso   1.000  C
  C118     1.0000 0.22133  0.30857  0.11271  Biso   1.000  C
  C119     1.0000 0.35810  0.24610  0.44604  Biso   1.000  C
  C120     1.0000 0.42057  0.44533  0.77937  Biso   1.000  C
  C121     1.0000 0.52698  0.96838  0.89597  Biso   1.000  C
  C122     1.0000 0.03162  0.55861  0.89597  Biso   1.000  C
  C123     1.0000 0.44139  0.47302  0.89597  Biso   1.000  C
  C124     1.0000 0.28027  0.31994  0.05260  Biso   1.000  C
  C125     1.0000 0.34672  0.29366  0.38593  Biso   1.000  C
  C126     1.0000 0.37301  0.38639  0.71926  Biso   1.000  C
  H37      1.0000 0.40693  0.96532  0.97688  Biso   1.000  H
  H38      1.0000 0.36801  0.10827  0.64355  Biso   1.000  H
  H39      1.0000 0.22507  0.92641  0.31022  Biso   1.000  H
  H40      1.0000 0.44025  0.01259  0.63440  Biso   1.000  H
  H41      1.0000 0.32075  0.09433  0.30106  Biso   1.000  H
  H42      1.0000 0.23900  0.89308  0.96773  Biso   1.000  H
  H43      1.0000 0.47336  0.98859  0.47279  Biso   1.000  H
  H44      1.0000 0.34474  0.15143  0.13946  Biso   1.000  H
  H45      1.0000 0.18190  0.85997  0.80612  Biso   1.000  H
  H46      1.0000 0.23700  0.32273  0.65819  Biso   1.000  H
  H47      1.0000 0.34394  0.24760  0.99153  Biso   1.000  H
  H48      1.0000 0.41907  0.42967  0.32486  Biso   1.000  H
  H49      1.0000 0.21739  0.30394  0.95940  Biso   1.000  H
  H50      1.0000 0.36273  0.24679  0.29273  Biso   1.000  H
  H51      1.0000 0.41988  0.44928  0.62607  Biso   1.000  H
  H52      1.0000 0.50138  0.95900  0.83615  Biso   1.000  H
  H53      1.0000 0.04100  0.54237  0.83615  Biso   1.000  H
  H54      1.0000 0.45763  0.49862  0.83615  Biso   1.000  H
