# Supplementary material for: In silico design and screening of hypothetical MOF-74 analogs and their experimental synthesis
Source: Chem Sci. 2016 Jun 21;7(9):6263–72. doi: 10.1039/c6sc01477a (PMC6024208; doi:10.1039/c6sc01477a)
Supplement: Supplementary file 1 [file SC-007-C6SC01477A-s001.zip › analogs/264_all_conf_76_0_full_symm.def]

#number of pseudo atoms
81
#type        print   as   scat      mass       charge          B-factor   radii  connectivity
UNIT         no      H       H      1.0        1.0             1.0        1.0    0
C_co2        yes     C       C      12.0107    0.6512          1.0        1.0    0
O_co2        yes     O       O      15.9994   -0.3256          1.0        1.0    0
N_n2         yes     N       N      14.00674  -0.482           1.0        0.7    0
N_com        no      N       N      0.0        0.964           1.0        0.7    0
Mof_Ob    yes       O         O         15.999    -0.76396  1.0       1.52      0         
Mof_Oa    yes       O         O         15.999    -0.89365  1.0       1.52      0         
Mof_Oc    yes       O         O         15.999    -0.95743  1.0       1.52      0         
Mof_Mg    yes       Mg        Mg        24.305    1.64535   1.0       1.73      0         
Mof_Ob_a  yes       O         O         15.999    -0.73923  1.0       1.52      0         
Mof_Oa_a  yes       O         O         15.999    -0.91392  1.0       1.52      0         
Mof_Oc_a  yes       O         O         15.999    -0.94961  1.0       1.52      0         
Mof_Mg_a  yes       Mg        Mg        24.305    1.62652   1.0       1.73      0         
Mof_Cc    yes       C         C         12.011    0.58512   1.0       1.7       0         
Mof_Cd    yes       C         C         12.011    -0.47676  1.0       1.7       0         
C         yes       C         C         12.011    0.31258   1.0       1.7       0         
C_a       yes       C         C         12.011    0.00377   1.0       1.7       0         
C_b       yes       C         C         12.011    0.09084   1.0       1.7       0         
C_c       yes       C         C         12.011    -0.20912  1.0       1.7       0         
C_d       yes       C         C         12.011    -0.13913  1.0       1.7       0         
C_e       yes       C         C         12.011    0.06913   1.0       1.7       0         
C_f       yes       C         C         12.011    0.23762   1.0       1.7       0         
C_g       yes       C         C         12.011    -0.34675  1.0       1.7       0         
C_h       yes       C         C         12.011    -0.03992  1.0       1.7       0         
C_i       yes       C         C         12.011    0.0001    1.0       1.7       0         
C_j       yes       C         C         12.011    0.27852   1.0       1.7       0         
C_k       yes       C         C         12.011    -0.3578   1.0       1.7       0         
C_l       yes       C         C         12.011    -0.12857  1.0       1.7       0         
C_m       yes       C         C         12.011    0.25233   1.0       1.7       0         
C_n       yes       C         C         12.011    -0.27783  1.0       1.7       0         
C_o       yes       C         C         12.011    -0.50914  1.0       1.7       0         
C_p       yes       C         C         12.011    0.37812   1.0       1.7       0         
Mof_Cd_a  yes       C         C         12.011    -0.49516  1.0       1.7       0         
Mof_Cc_a  yes       C         C         12.011    0.58126   1.0       1.7       0         
Mof_Cb    yes       C         C         12.011    -0.39092  1.0       1.7       0         
C_q       yes       C         C         12.011    0.01258   1.0       1.7       0         
C_r       yes       C         C         12.011    -0.39464  1.0       1.7       0         
Mof_Ca    yes       C         C         12.011    0.8216    1.0       1.7       0         
C_s       yes       C         C         12.011    -0.46307  1.0       1.7       0         
C_t       yes       C         C         12.011    0.30955   1.0       1.7       0         
C_u       yes       C         C         12.011    -0.46958  1.0       1.7       0         
C_v       yes       C         C         12.011    -0.54485  1.0       1.7       0         
C_w       yes       C         C         12.011    -0.43499  1.0       1.7       0         
C_x       yes       C         C         12.011    0.40401   1.0       1.7       0         
C_y       yes       C         C         12.011    -0.45716  1.0       1.7       0         
C_z       yes       C         C         12.011    -0.43453  1.0       1.7       0         
C_aa      yes       C         C         12.011    -0.35522  1.0       1.7       0         
C_ab      yes       C         C         12.011    -0.30691  1.0       1.7       0         
C_ac      yes       C         C         12.011    -0.05241  1.0       1.7       0         
Mof_Cb_a  yes       C         C         12.011    -0.39146  1.0       1.7       0         
Mof_Ca_a  yes       C         C         12.011    0.84363   1.0       1.7       0         
Mof_H     yes       H         H         1.008     0.20921   1.0       1.09      0         
H         yes       H         H         1.008     0.15655   1.0       1.09      0         
H_a       yes       H         H         1.008     0.19155   1.0       1.09      0         
H_b       yes       H         H         1.008     0.1753    1.0       1.09      0         
H_c       yes       H         H         1.008     0.16424   1.0       1.09      0         
H_d       yes       H         H         1.008     0.14471   1.0       1.09      0         
H_e       yes       H         H         1.008     0.14093   1.0       1.09      0         
H_f       yes       H         H         1.008     0.13551   1.0       1.09      0         
Mof_H_a   yes       H         H         1.008     0.2278    1.0       1.09      0         
H_g       yes       H         H         1.008     0.14262   1.0       1.09      0         
H_h       yes       H         H         1.008     0.16579   1.0       1.09      0         
H_i       yes       H         H         1.008     0.12635   1.0       1.09      0         
H_j       yes       H         H         1.008     0.12828   1.0       1.09      0         
H_k       yes       H         H         1.008     0.12332   1.0       1.09      0         
H_l       yes       H         H         1.008     0.24759   1.0       1.09      0         
H_m       yes       H         H         1.008     0.13766   1.0       1.09      0         
H_n       yes       H         H         1.008     0.15357   1.0       1.09      0         
H_o       yes       H         H         1.008     0.14471   1.0       1.09      0         
H_p       yes       H         H         1.008     0.14655   1.0       1.09      0         
H_q       yes       H         H         1.008     0.09897   1.0       1.09      0         
H_r       yes       H         H         1.008     0.12783   1.0       1.09      0         
H_s       yes       H         H         1.008     0.18807   1.0       1.09      0         
H_t       yes       H         H         1.008     0.12011   1.0       1.09      0         
H_u       yes       H         H         1.008     0.11705   1.0       1.09      0         
H_v       yes       H         H         1.008     0.10836   1.0       1.09      0         
H_w       yes       H         H         1.008     0.11606   1.0       1.09      0         
H_x       yes       H         H         1.008     0.07188   1.0       1.09      0         
H_y       yes       H         H         1.008     0.11268   1.0       1.09      0         
H_z       yes       H         H         1.008     0.16716   1.0       1.09      0         
H_aa      yes       H         H         1.008     0.15066   1.0       1.09      0         
