# Supplementary material for: In silico design and screening of hypothetical MOF-74 analogs and their experimental synthesis
Source: Chem Sci. 2016 Jun 21;7(9):6263–72. doi: 10.1039/c6sc01477a (PMC6024208; doi:10.1039/c6sc01477a)
Supplement: Supplementary file 1 [file SC-007-C6SC01477A-s001.zip › analogs/120_all_conf_45_0_full_symm.cif]

data_image0
_cell_length_a       56.0254
_cell_length_b       56.0254
_cell_length_c       6.881
_cell_angle_alpha    90
_cell_angle_beta     90
_cell_angle_gamma    120

_symmetry_space_group_name_H-M    "P 1"
_symmetry_int_tables_number       1

loop_
  _symmetry_equiv_pos_as_xyz
  'x, y, z'

loop_
  _atom_site_label
  _atom_site_occupancy
  _atom_site_fract_x
  _atom_site_fract_y
  _atom_site_fract_z
  _atom_site_thermal_displace_type
  _atom_site_B_iso_or_equiv
  _atom_site_type_symbol
  O1       1.0000 0.98173  0.36400  0.43319  Biso   1.000  O
  O2       1.0000 0.99917  0.34882  0.20430  Biso   1.000  O
  O3       1.0000 0.00783  0.37135  0.84004  Biso   1.000  O
  Mg1      1.0000 0.02205  0.34792  0.97451  Biso   1.000  Mg
  C1       1.0000 0.99957  0.61162  0.07479  Biso   1.000  C
  C2       1.0000 0.00752  0.61339  0.87486  Biso   1.000  C
  C3       1.0000 0.01484  0.59456  0.80031  Biso   1.000  C
  C4       1.0000 0.01500  0.57391  0.91249  Biso   1.000  C
  C5       1.0000 0.02318  0.55479  0.82657  Biso   1.000  C
  C6       1.0000 0.70684  0.89477  0.00567  Biso   1.000  C
  C7       1.0000 0.01146  0.52677  0.91521  Biso   1.000  C
  C8       1.0000 0.69307  0.85496  0.39172  Biso   1.000  C
  C9       1.0000 0.68144  0.82783  0.47787  Biso   1.000  C
  C10      1.0000 0.30303  0.17659  0.37583  Biso   1.000  C
  C11      1.0000 0.27757  0.15576  0.31793  Biso   1.000  C
  C12      1.0000 0.26610  0.12913  0.40308  Biso   1.000  C
  C13      1.0000 0.28039  0.12396  0.54347  Biso   1.000  C
  C14      1.0000 0.00040  0.40949  0.81284  Biso   1.000  C
  C15      1.0000 0.99316  0.42788  0.89096  Biso   1.000  C
  C16      1.0000 0.99094  0.36562  0.26138  Biso   1.000  C
  H1       1.0000 0.02031  0.59652  0.64722  Biso   1.000  H
  H2       1.0000 0.71635  0.91508  0.93877  Biso   1.000  H
  H3       1.0000 0.71154  0.87983  0.94208  Biso   1.000  H
  H4       1.0000 0.97852  0.53022  0.64330  Biso   1.000  H
  H5       1.0000 0.26617  0.15959  0.20611  Biso   1.000  H
  H6       1.0000 0.24595  0.11278  0.35613  Biso   1.000  H
  H7       1.0000 0.27164  0.10363  0.60874  Biso   1.000  H
  H8       1.0000 0.00636  0.41088  0.66098  Biso   1.000  H
  H9       1.0000 0.99359  0.44387  0.79845  Biso   1.000  H
  O4       1.0000 0.96934  0.28440  0.09986  Biso   1.000  O
  O5       1.0000 0.98451  0.31701  0.87096  Biso   1.000  O
  O6       1.0000 0.96199  0.30315  0.50671  Biso   1.000  O
  Mg2      1.0000 0.98541  0.34079  0.64117  Biso   1.000  Mg
  C17      1.0000 0.05505  0.72129  0.40813  Biso   1.000  C
  C18      1.0000 0.05327  0.72746  0.20820  Biso   1.000  C
  C19      1.0000 0.07211  0.75362  0.13364  Biso   1.000  C
  C20      1.0000 0.09276  0.77442  0.24582  Biso   1.000  C
  C21      1.0000 0.11188  0.80173  0.15991  Biso   1.000  C
  C22      1.0000 0.10523  0.81207  0.00567  Biso   1.000  C
  C23      1.0000 0.13990  0.81803  0.24854  Biso   1.000  C
  C24      1.0000 0.14504  0.83811  0.39172  Biso   1.000  C
  C25      1.0000 0.17217  0.85361  0.47787  Biso   1.000  C
  C26      1.0000 0.82341  0.12644  0.37583  Biso   1.000  C
  C27      1.0000 0.84424  0.12181  0.31793  Biso   1.000  C
  C28      1.0000 0.87087  0.13696  0.40308  Biso   1.000  C
  C29      1.0000 0.87604  0.15643  0.54347  Biso   1.000  C
  C30      1.0000 0.92384  0.25757  0.47950  Biso   1.000  C
  C31      1.0000 0.90545  0.23194  0.55763  Biso   1.000  C
  C32      1.0000 0.96772  0.29199  0.92804  Biso   1.000  C
  H10      1.0000 0.07015  0.75713  0.98055  Biso   1.000  H
  H11      1.0000 0.08492  0.80128  0.93877  Biso   1.000  H
  H12      1.0000 0.12017  0.83172  0.94208  Biso   1.000  H
  H13      1.0000 0.13645  0.78164  0.97664  Biso   1.000  H
  H14      1.0000 0.84041  0.10658  0.20611  Biso   1.000  H
  H15      1.0000 0.88722  0.13317  0.35613  Biso   1.000  H
  H16      1.0000 0.89637  0.16801  0.60874  Biso   1.000  H
  H17      1.0000 0.92245  0.26215  0.32765  Biso   1.000  H
  H18      1.0000 0.88946  0.21638  0.46511  Biso   1.000  H
  O7       1.0000 0.04893  0.35160  0.76653  Biso   1.000  O
  O8       1.0000 0.01632  0.33417  0.53763  Biso   1.000  O
  O9       1.0000 0.03018  0.32550  0.17338  Biso   1.000  O
  Mg3      1.0000 0.99254  0.31129  0.30784  Biso   1.000  Mg
  C33      1.0000 0.94538  0.66709  0.74146  Biso   1.000  C
  C34      1.0000 0.93921  0.65915  0.54153  Biso   1.000  C
  C35      1.0000 0.91305  0.65182  0.46697  Biso   1.000  C
  C36      1.0000 0.89224  0.65167  0.57915  Biso   1.000  C
  C37      1.0000 0.86494  0.64348  0.49324  Biso   1.000  C
  C38      1.0000 0.18793  0.29316  0.00567  Biso   1.000  C
  C39      1.0000 0.84864  0.65520  0.58188  Biso   1.000  C
  C40      1.0000 0.16189  0.30693  0.39172  Biso   1.000  C
  C41      1.0000 0.14639  0.31856  0.47787  Biso   1.000  C
  C42      1.0000 0.87356  0.69697  0.37583  Biso   1.000  C
  C43      1.0000 0.87819  0.72243  0.31793  Biso   1.000  C
  C44      1.0000 0.86304  0.73390  0.40308  Biso   1.000  C
  C45      1.0000 0.84357  0.71961  0.54347  Biso   1.000  C
  C46      1.0000 0.07576  0.33294  0.14617  Biso   1.000  C
  C47      1.0000 0.10139  0.34018  0.22430  Biso   1.000  C
  C48      1.0000 0.04134  0.34239  0.59471  Biso   1.000  C
  H19      1.0000 0.90954  0.64635  0.31388  Biso   1.000  H
  H20      1.0000 0.19872  0.28365  0.93877  Biso   1.000  H
  H21      1.0000 0.16828  0.28846  0.94208  Biso   1.000  H
  H22      1.0000 0.88503  0.68814  0.30997  Biso   1.000  H
  H23      1.0000 0.89342  0.73383  0.20611  Biso   1.000  H
  H24      1.0000 0.86683  0.75405  0.35613  Biso   1.000  H
  H25      1.0000 0.83199  0.72836  0.60874  Biso   1.000  H
  H26      1.0000 0.07118  0.32697  0.99431  Biso   1.000  H
  H27      1.0000 0.11695  0.33974  0.13178  Biso   1.000  H
  O10      1.0000 0.01827  0.63600  0.56681  Biso   1.000  O
  O11      1.0000 0.00083  0.65118  0.79570  Biso   1.000  O
  O12      1.0000 0.99217  0.62865  0.15996  Biso   1.000  O
  Mg4      1.0000 0.97795  0.65208  0.02549  Biso   1.000  Mg
  C49      1.0000 0.00043  0.38838  0.92521  Biso   1.000  C
  C50      1.0000 0.99248  0.38661  0.12514  Biso   1.000  C
  C51      1.0000 0.98516  0.40544  0.19969  Biso   1.000  C
  C52      1.0000 0.98500  0.42609  0.08751  Biso   1.000  C
  C53      1.0000 0.97682  0.44521  0.17343  Biso   1.000  C
  C54      1.0000 0.29316  0.10523  0.99433  Biso   1.000  C
  C55      1.0000 0.98854  0.47323  0.08479  Biso   1.000  C
  C56      1.0000 0.30693  0.14504  0.60828  Biso   1.000  C
  C57      1.0000 0.31856  0.17217  0.52213  Biso   1.000  C
  C58      1.0000 0.69697  0.82341  0.62417  Biso   1.000  C
  C59      1.0000 0.72243  0.84424  0.68207  Biso   1.000  C
  C60      1.0000 0.73390  0.87087  0.59692  Biso   1.000  C
  C61      1.0000 0.71961  0.87604  0.45653  Biso   1.000  C
  C62      1.0000 0.99960  0.59051  0.18716  Biso   1.000  C
  C63      1.0000 0.00684  0.57212  0.10904  Biso   1.000  C
  C64      1.0000 0.00906  0.63438  0.73862  Biso   1.000  C
  H28      1.0000 0.97969  0.40348  0.35278  Biso   1.000  H
  H29      1.0000 0.28365  0.08492  0.06123  Biso   1.000  H
  H30      1.0000 0.28846  0.12017  0.05792  Biso   1.000  H
  H31      1.0000 0.02148  0.46978  0.35670  Biso   1.000  H
  H32      1.0000 0.73383  0.84041  0.79389  Biso   1.000  H
  H33      1.0000 0.75405  0.88722  0.64387  Biso   1.000  H
  H34      1.0000 0.72836  0.89637  0.39126  Biso   1.000  H
  H35      1.0000 0.99364  0.58912  0.33902  Biso   1.000  H
  H36      1.0000 0.00641  0.55613  0.20155  Biso   1.000  H
  O13      1.0000 0.03066  0.71560  0.90014  Biso   1.000  O
  O14      1.0000 0.01549  0.68299  0.12904  Biso   1.000  O
  O15      1.0000 0.03801  0.69685  0.49329  Biso   1.000  O
  Mg5      1.0000 0.01459  0.65921  0.35883  Biso   1.000  Mg
  C65      1.0000 0.94495  0.27871  0.59187  Biso   1.000  C
  C66      1.0000 0.94673  0.27254  0.79180  Biso   1.000  C
  C67      1.0000 0.92789  0.24638  0.86636  Biso   1.000  C
  C68      1.0000 0.90724  0.22558  0.75418  Biso   1.000  C
  C69      1.0000 0.88812  0.19827  0.84009  Biso   1.000  C
  C70      1.0000 0.89477  0.18793  0.99433  Biso   1.000  C
  C71      1.0000 0.86010  0.18197  0.75146  Biso   1.000  C
  C72      1.0000 0.85496  0.16189  0.60828  Biso   1.000  C
  C73      1.0000 0.82783  0.14639  0.52213  Biso   1.000  C
  C74      1.0000 0.17659  0.87356  0.62417  Biso   1.000  C
  C75      1.0000 0.15576  0.87819  0.68207  Biso   1.000  C
  C76      1.0000 0.12913  0.86304  0.59692  Biso   1.000  C
  C77      1.0000 0.12396  0.84357  0.45653  Biso   1.000  C
  C78      1.0000 0.07616  0.74243  0.52050  Biso   1.000  C
  C79      1.0000 0.09455  0.76806  0.44237  Biso   1.000  C
  C80      1.0000 0.03228  0.70801  0.07196  Biso   1.000  C
  H37      1.0000 0.92985  0.24287  0.01945  Biso   1.000  H
  H38      1.0000 0.91508  0.19872  0.06123  Biso   1.000  H
  H39      1.0000 0.87983  0.16828  0.05792  Biso   1.000  H
  H40      1.0000 0.86355  0.21836  0.02336  Biso   1.000  H
  H41      1.0000 0.15959  0.89342  0.79389  Biso   1.000  H
  H42      1.0000 0.11278  0.86683  0.64387  Biso   1.000  H
  H43      1.0000 0.10363  0.83199  0.39126  Biso   1.000  H
  H44      1.0000 0.07755  0.73785  0.67235  Biso   1.000  H
  H45      1.0000 0.11054  0.78362  0.53489  Biso   1.000  H
  O16      1.0000 0.95107  0.64840  0.23347  Biso   1.000  O
  O17      1.0000 0.98368  0.66583  0.46237  Biso   1.000  O
  O18      1.0000 0.96982  0.67450  0.82662  Biso   1.000  O
  Mg6      1.0000 0.00746  0.68871  0.69216  Biso   1.000  Mg
  C81      1.0000 0.05462  0.33291  0.25854  Biso   1.000  C
  C82      1.0000 0.06079  0.34085  0.45847  Biso   1.000  C
  C83      1.0000 0.08695  0.34818  0.53303  Biso   1.000  C
  C84      1.0000 0.10776  0.34833  0.42085  Biso   1.000  C
  C85      1.0000 0.13506  0.35652  0.50676  Biso   1.000  C
  C86      1.0000 0.81207  0.70684  0.99433  Biso   1.000  C
  C87      1.0000 0.15136  0.34480  0.41812  Biso   1.000  C
  C88      1.0000 0.83811  0.69307  0.60828  Biso   1.000  C
  C89      1.0000 0.85361  0.68144  0.52213  Biso   1.000  C
  C90      1.0000 0.12644  0.30303  0.62417  Biso   1.000  C
  C91      1.0000 0.12181  0.27757  0.68207  Biso   1.000  C
  C92      1.0000 0.13696  0.26610  0.59692  Biso   1.000  C
  C93      1.0000 0.15643  0.28039  0.45653  Biso   1.000  C
  C94      1.0000 0.92424  0.66706  0.85383  Biso   1.000  C
  C95      1.0000 0.89861  0.65982  0.77570  Biso   1.000  C
  C96      1.0000 0.95866  0.65761  0.40529  Biso   1.000  C
  H46      1.0000 0.09046  0.35365  0.68612  Biso   1.000  H
  H47      1.0000 0.80128  0.71635  0.06123  Biso   1.000  H
  H48      1.0000 0.83172  0.71154  0.05792  Biso   1.000  H
  H49      1.0000 0.11497  0.31186  0.69003  Biso   1.000  H
  H50      1.0000 0.10658  0.26617  0.79389  Biso   1.000  H
  H51      1.0000 0.13317  0.24595  0.64387  Biso   1.000  H
  H52      1.0000 0.16801  0.27164  0.39126  Biso   1.000  H
  H53      1.0000 0.92882  0.67303  0.00569  Biso   1.000  H
  H54      1.0000 0.88305  0.66026  0.86822  Biso   1.000  H
  O19      1.0000 0.64840  0.69733  0.76653  Biso   1.000  O
  O20      1.0000 0.66583  0.68216  0.53763  Biso   1.000  O
  O21      1.0000 0.67450  0.70468  0.17338  Biso   1.000  O
  Mg7      1.0000 0.68871  0.68126  0.30784  Biso   1.000  Mg
  C97      1.0000 0.66624  0.94495  0.40813  Biso   1.000  C
  C98      1.0000 0.67419  0.94673  0.20820  Biso   1.000  C
  C99      1.0000 0.68151  0.92789  0.13364  Biso   1.000  C
  C100     1.0000 0.68167  0.90724  0.24582  Biso   1.000  C
  C101     1.0000 0.68985  0.88812  0.15991  Biso   1.000  C
  C102     1.0000 0.37351  0.22810  0.33900  Biso   1.000  C
  C103     1.0000 0.67813  0.86010  0.24854  Biso   1.000  C
  C104     1.0000 0.35974  0.18829  0.72506  Biso   1.000  C
  C105     1.0000 0.34810  0.16116  0.81120  Biso   1.000  C
  C106     1.0000 0.96969  0.50992  0.70916  Biso   1.000  C
  C107     1.0000 0.94424  0.48909  0.65126  Biso   1.000  C
  C108     1.0000 0.93276  0.46247  0.73642  Biso   1.000  C
  C109     1.0000 0.94705  0.45729  0.87680  Biso   1.000  C
  C110     1.0000 0.66706  0.74283  0.14617  Biso   1.000  C
  C111     1.0000 0.65982  0.76121  0.22430  Biso   1.000  C
  C112     1.0000 0.65761  0.69895  0.59471  Biso   1.000  C
  H55      1.0000 0.68698  0.92985  0.98055  Biso   1.000  H
  H56      1.0000 0.38302  0.24841  0.27210  Biso   1.000  H
  H57      1.0000 0.37821  0.21316  0.27541  Biso   1.000  H
  H58      1.0000 0.64519  0.86355  0.97664  Biso   1.000  H
  H59      1.0000 0.93284  0.49293  0.53944  Biso   1.000  H
  H60      1.0000 0.91262  0.44612  0.68947  Biso   1.000  H
  H61      1.0000 0.93830  0.43696  0.94207  Biso   1.000  H
  H62      1.0000 0.67303  0.74421  0.99431  Biso   1.000  H
  H63      1.0000 0.66026  0.77721  0.13178  Biso   1.000  H
  O22      1.0000 0.63600  0.61773  0.43319  Biso   1.000  O
  O23      1.0000 0.65118  0.65034  0.20430  Biso   1.000  O
  O24      1.0000 0.62865  0.63649  0.84004  Biso   1.000  O
  Mg8      1.0000 0.65208  0.67412  0.97451  Biso   1.000  Mg
  C113     1.0000 0.72172  0.05462  0.74146  Biso   1.000  C
  C114     1.0000 0.71994  0.06079  0.54153  Biso   1.000  C
  C115     1.0000 0.73878  0.08695  0.46697  Biso   1.000  C
  C116     1.0000 0.75942  0.10776  0.57915  Biso   1.000  C
  C117     1.0000 0.77854  0.13506  0.49324  Biso   1.000  C
  C118     1.0000 0.77190  0.14540  0.33900  Biso   1.000  C
  C119     1.0000 0.80656  0.15136  0.58188  Biso   1.000  C
  C120     1.0000 0.81171  0.17145  0.72506  Biso   1.000  C
  C121     1.0000 0.83884  0.18694  0.81120  Biso   1.000  C
  C122     1.0000 0.49008  0.45977  0.70916  Biso   1.000  C
  C123     1.0000 0.51091  0.45515  0.65126  Biso   1.000  C
  C124     1.0000 0.53753  0.47030  0.73642  Biso   1.000  C
  C125     1.0000 0.54271  0.48976  0.87680  Biso   1.000  C
  C126     1.0000 0.59051  0.59090  0.81284  Biso   1.000  C
  C127     1.0000 0.57212  0.56528  0.89096  Biso   1.000  C
  C128     1.0000 0.63438  0.62532  0.26138  Biso   1.000  C
  H64      1.0000 0.73681  0.09046  0.31388  Biso   1.000  H
  H65      1.0000 0.75159  0.13461  0.27210  Biso   1.000  H
  H66      1.0000 0.78684  0.16505  0.27541  Biso   1.000  H
  H67      1.0000 0.80311  0.11497  0.30997  Biso   1.000  H
  H68      1.0000 0.50707  0.43991  0.53944  Biso   1.000  H
  H69      1.0000 0.55388  0.46650  0.68947  Biso   1.000  H
  H70      1.0000 0.56304  0.50134  0.94207  Biso   1.000  H
  H71      1.0000 0.58912  0.59548  0.66098  Biso   1.000  H
  H72      1.0000 0.55613  0.54972  0.79845  Biso   1.000  H
  O25      1.0000 0.71560  0.68494  0.09986  Biso   1.000  O
  O26      1.0000 0.68299  0.66750  0.87096  Biso   1.000  O
  O27      1.0000 0.69685  0.65883  0.50671  Biso   1.000  O
  Mg9      1.0000 0.65921  0.64462  0.64117  Biso   1.000  Mg
  C129     1.0000 0.61204  0.00043  0.07479  Biso   1.000  C
  C130     1.0000 0.60587  0.99248  0.87486  Biso   1.000  C
  C131     1.0000 0.57971  0.98516  0.80031  Biso   1.000  C
  C132     1.0000 0.55891  0.98500  0.91249  Biso   1.000  C
  C133     1.0000 0.53161  0.97682  0.82657  Biso   1.000  C
  C134     1.0000 0.85460  0.62649  0.33900  Biso   1.000  C
  C135     1.0000 0.51531  0.98854  0.91521  Biso   1.000  C
  C136     1.0000 0.82855  0.64026  0.72506  Biso   1.000  C
  C137     1.0000 0.81306  0.65190  0.81120  Biso   1.000  C
  C138     1.0000 0.54023  0.03031  0.70916  Biso   1.000  C
  C139     1.0000 0.54485  0.05576  0.65126  Biso   1.000  C
  C140     1.0000 0.52970  0.06724  0.73642  Biso   1.000  C
  C141     1.0000 0.51024  0.05295  0.87680  Biso   1.000  C
  C142     1.0000 0.74243  0.66627  0.47950  Biso   1.000  C
  C143     1.0000 0.76806  0.67351  0.55763  Biso   1.000  C
  C144     1.0000 0.70801  0.67573  0.92804  Biso   1.000  C
  H73      1.0000 0.57621  0.97969  0.64722  Biso   1.000  H
  H74      1.0000 0.86539  0.61698  0.27210  Biso   1.000  H
  H75      1.0000 0.83495  0.62179  0.27541  Biso   1.000  H
  H76      1.0000 0.55170  0.02148  0.64330  Biso   1.000  H
  H77      1.0000 0.56009  0.06716  0.53944  Biso   1.000  H
  H78      1.0000 0.53350  0.08738  0.68947  Biso   1.000  H
  H79      1.0000 0.49866  0.06170  0.94207  Biso   1.000  H
  H80      1.0000 0.73785  0.66030  0.32765  Biso   1.000  H
  H81      1.0000 0.78362  0.67308  0.46511  Biso   1.000  H
  O28      1.0000 0.68494  0.96934  0.90014  Biso   1.000  O
  O29      1.0000 0.66750  0.98451  0.12904  Biso   1.000  O
  O30      1.0000 0.65883  0.96199  0.49329  Biso   1.000  O
  Mg10     1.0000 0.64462  0.98541  0.35883  Biso   1.000  Mg
  C145     1.0000 0.66709  0.72172  0.25854  Biso   1.000  C
  C146     1.0000 0.65915  0.71994  0.45847  Biso   1.000  C
  C147     1.0000 0.65182  0.73878  0.53303  Biso   1.000  C
  C148     1.0000 0.65167  0.75942  0.42085  Biso   1.000  C
  C149     1.0000 0.64348  0.77854  0.50676  Biso   1.000  C
  C150     1.0000 0.95983  0.43856  0.32766  Biso   1.000  C
  C151     1.0000 0.65520  0.80656  0.41812  Biso   1.000  C
  C152     1.0000 0.97359  0.47837  0.94161  Biso   1.000  C
  C153     1.0000 0.98523  0.50551  0.85546  Biso   1.000  C
  C154     1.0000 0.36364  0.15675  0.95750  Biso   1.000  C
  C155     1.0000 0.38910  0.17758  0.01540  Biso   1.000  C
  C156     1.0000 0.40057  0.20420  0.93025  Biso   1.000  C
  C157     1.0000 0.38628  0.20938  0.78987  Biso   1.000  C
  C158     1.0000 0.66627  0.92384  0.52050  Biso   1.000  C
  C159     1.0000 0.67351  0.90545  0.44237  Biso   1.000  C
  C160     1.0000 0.67573  0.96772  0.07196  Biso   1.000  C
  H82      1.0000 0.64635  0.73681  0.68612  Biso   1.000  H
  H83      1.0000 0.95031  0.41826  0.39457  Biso   1.000  H
  H84      1.0000 0.95512  0.45351  0.39125  Biso   1.000  H
  H85      1.0000 0.68814  0.80311  0.69003  Biso   1.000  H
  H86      1.0000 0.40049  0.17374  0.12723  Biso   1.000  H
  H87      1.0000 0.42072  0.22055  0.97720  Biso   1.000  H
  H88      1.0000 0.39503  0.22971  0.72459  Biso   1.000  H
  H89      1.0000 0.66030  0.92245  0.67235  Biso   1.000  H
  H90      1.0000 0.67308  0.88946  0.53489  Biso   1.000  H
  O31      1.0000 0.69733  0.04893  0.23347  Biso   1.000  O
  O32      1.0000 0.68216  0.01632  0.46237  Biso   1.000  O
  O33      1.0000 0.70468  0.03018  0.82662  Biso   1.000  O
  Mg11     1.0000 0.68126  0.99254  0.69216  Biso   1.000  Mg
  C161     1.0000 0.61162  0.61204  0.92521  Biso   1.000  C
  C162     1.0000 0.61339  0.60587  0.12514  Biso   1.000  C
  C163     1.0000 0.59456  0.57971  0.19969  Biso   1.000  C
  C164     1.0000 0.57391  0.55891  0.08751  Biso   1.000  C
  C165     1.0000 0.55479  0.53161  0.17343  Biso   1.000  C
  C166     1.0000 0.56144  0.52126  0.32766  Biso   1.000  C
  C167     1.0000 0.52677  0.51531  0.08479  Biso   1.000  C
  C168     1.0000 0.52163  0.49522  0.94161  Biso   1.000  C
  C169     1.0000 0.49449  0.47972  0.85546  Biso   1.000  C
  C170     1.0000 0.84325  0.20689  0.95750  Biso   1.000  C
  C171     1.0000 0.82242  0.21152  0.01540  Biso   1.000  C
  C172     1.0000 0.79580  0.19637  0.93025  Biso   1.000  C
  C173     1.0000 0.79062  0.17690  0.78987  Biso   1.000  C
  C174     1.0000 0.74283  0.07576  0.85383  Biso   1.000  C
  C175     1.0000 0.76121  0.10139  0.77570  Biso   1.000  C
  C176     1.0000 0.69895  0.04134  0.40529  Biso   1.000  C
  H91      1.0000 0.59652  0.57621  0.35278  Biso   1.000  H
  H92      1.0000 0.58174  0.53206  0.39457  Biso   1.000  H
  H93      1.0000 0.54649  0.50162  0.39125  Biso   1.000  H
  H94      1.0000 0.53022  0.55170  0.35670  Biso   1.000  H
  H95      1.0000 0.82626  0.22675  0.12723  Biso   1.000  H
  H96      1.0000 0.77945  0.20017  0.97720  Biso   1.000  H
  H97      1.0000 0.77029  0.16532  0.72459  Biso   1.000  H
  H98      1.0000 0.74421  0.07118  0.00569  Biso   1.000  H
  H99      1.0000 0.77721  0.11695  0.86822  Biso   1.000  H
  O34      1.0000 0.61773  0.98173  0.56681  Biso   1.000  O
  O35      1.0000 0.65034  0.99917  0.79570  Biso   1.000  O
  O36      1.0000 0.63649  0.00783  0.15996  Biso   1.000  O
  Mg12     1.0000 0.67412  0.02205  0.02549  Biso   1.000  Mg
  C177     1.0000 0.72129  0.66624  0.59187  Biso   1.000  C
  C178     1.0000 0.72746  0.67419  0.79180  Biso   1.000  C
  C179     1.0000 0.75362  0.68151  0.86636  Biso   1.000  C
  C180     1.0000 0.77442  0.68167  0.75418  Biso   1.000  C
  C181     1.0000 0.80173  0.68985  0.84009  Biso   1.000  C
  C182     1.0000 0.47874  0.04017  0.32766  Biso   1.000  C
  C183     1.0000 0.81803  0.67813  0.75146  Biso   1.000  C
  C184     1.0000 0.50478  0.02641  0.94161  Biso   1.000  C
  C185     1.0000 0.52028  0.01477  0.85546  Biso   1.000  C
  C186     1.0000 0.79311  0.63636  0.95750  Biso   1.000  C
  C187     1.0000 0.78848  0.61090  0.01540  Biso   1.000  C
  C188     1.0000 0.80363  0.59943  0.93025  Biso   1.000  C
  C189     1.0000 0.82310  0.61372  0.78987  Biso   1.000  C
  C190     1.0000 0.59090  0.00040  0.18716  Biso   1.000  C
  C191     1.0000 0.56528  0.99316  0.10904  Biso   1.000  C
  C192     1.0000 0.62532  0.99094  0.73862  Biso   1.000  C
  H100     1.0000 0.75713  0.68698  0.01945  Biso   1.000  H
  H101     1.0000 0.46794  0.04969  0.39457  Biso   1.000  H
  H102     1.0000 0.49838  0.04488  0.39125  Biso   1.000  H
  H103     1.0000 0.78164  0.64519  0.02336  Biso   1.000  H
  H104     1.0000 0.77325  0.59951  0.12723  Biso   1.000  H
  H105     1.0000 0.79983  0.57928  0.97720  Biso   1.000  H
  H106     1.0000 0.83468  0.60497  0.72459  Biso   1.000  H
  H107     1.0000 0.59548  0.00636  0.33902  Biso   1.000  H
  H108     1.0000 0.54972  0.99359  0.20155  Biso   1.000  H
  O37      1.0000 0.31506  0.03066  0.09986  Biso   1.000  O
  O38      1.0000 0.33250  0.01549  0.87096  Biso   1.000  O
  O39      1.0000 0.34117  0.03801  0.50671  Biso   1.000  O
  Mg13     1.0000 0.35538  0.01459  0.64117  Biso   1.000  Mg
  C193     1.0000 0.33291  0.27828  0.74146  Biso   1.000  C
  C194     1.0000 0.34085  0.28006  0.54153  Biso   1.000  C
  C195     1.0000 0.34818  0.26122  0.46697  Biso   1.000  C
  C196     1.0000 0.34833  0.24058  0.57915  Biso   1.000  C
  C197     1.0000 0.35652  0.22146  0.49324  Biso   1.000  C
  C198     1.0000 0.04017  0.56144  0.67234  Biso   1.000  C
  C199     1.0000 0.34480  0.19344  0.58188  Biso   1.000  C
  C200     1.0000 0.02641  0.52163  0.05839  Biso   1.000  C
  C201     1.0000 0.01477  0.49449  0.14454  Biso   1.000  C
  C202     1.0000 0.63636  0.84325  0.04250  Biso   1.000  C
  C203     1.0000 0.61090  0.82242  0.98460  Biso   1.000  C
  C204     1.0000 0.59943  0.79580  0.06975  Biso   1.000  C
  C205     1.0000 0.61372  0.79062  0.21013  Biso   1.000  C
  C206     1.0000 0.33373  0.07616  0.47950  Biso   1.000  C
  C207     1.0000 0.32649  0.09455  0.55763  Biso   1.000  C
  C208     1.0000 0.32427  0.03228  0.92804  Biso   1.000  C
  H109     1.0000 0.35365  0.26319  0.31388  Biso   1.000  H
  H110     1.0000 0.04969  0.58174  0.60543  Biso   1.000  H
  H111     1.0000 0.04488  0.54649  0.60875  Biso   1.000  H
  H112     1.0000 0.31186  0.19689  0.30997  Biso   1.000  H
  H113     1.0000 0.59951  0.82626  0.87277  Biso   1.000  H
  H114     1.0000 0.57928  0.77945  0.02280  Biso   1.000  H
  H115     1.0000 0.60497  0.77029  0.27541  Biso   1.000  H
  H116     1.0000 0.33970  0.07755  0.32765  Biso   1.000  H
  H117     1.0000 0.32692  0.11054  0.46511  Biso   1.000  H
  O40      1.0000 0.30267  0.95107  0.76653  Biso   1.000  O
  O41      1.0000 0.31784  0.98368  0.53763  Biso   1.000  O
  O42      1.0000 0.29532  0.96982  0.17338  Biso   1.000  O
  Mg14     1.0000 0.31874  0.00746  0.30784  Biso   1.000  Mg
  C209     1.0000 0.38838  0.38796  0.07479  Biso   1.000  C
  C210     1.0000 0.38661  0.39413  0.87486  Biso   1.000  C
  C211     1.0000 0.40544  0.42029  0.80031  Biso   1.000  C
  C212     1.0000 0.42609  0.44109  0.91249  Biso   1.000  C
  C213     1.0000 0.44521  0.46839  0.82657  Biso   1.000  C
  C214     1.0000 0.43856  0.47874  0.67234  Biso   1.000  C
  C215     1.0000 0.47323  0.48469  0.91521  Biso   1.000  C
  C216     1.0000 0.47837  0.50478  0.05839  Biso   1.000  C
  C217     1.0000 0.50551  0.52028  0.14454  Biso   1.000  C
  C218     1.0000 0.15675  0.79311  0.04250  Biso   1.000  C
  C219     1.0000 0.17758  0.78848  0.98460  Biso   1.000  C
  C220     1.0000 0.20420  0.80363  0.06975  Biso   1.000  C
  C221     1.0000 0.20938  0.82310  0.21013  Biso   1.000  C
  C222     1.0000 0.25717  0.92424  0.14617  Biso   1.000  C
  C223     1.0000 0.23879  0.89861  0.22430  Biso   1.000  C
  C224     1.0000 0.30105  0.95866  0.59471  Biso   1.000  C
  H118     1.0000 0.40348  0.42379  0.64722  Biso   1.000  H
  H119     1.0000 0.41826  0.46794  0.60543  Biso   1.000  H
  H120     1.0000 0.45351  0.49838  0.60875  Biso   1.000  H
  H121     1.0000 0.46978  0.44830  0.64330  Biso   1.000  H
  H122     1.0000 0.17374  0.77325  0.87277  Biso   1.000  H
  H123     1.0000 0.22055  0.79983  0.02280  Biso   1.000  H
  H124     1.0000 0.22971  0.83468  0.27541  Biso   1.000  H
  H125     1.0000 0.25579  0.92882  0.99431  Biso   1.000  H
  H126     1.0000 0.22279  0.88305  0.13178  Biso   1.000  H
  O43      1.0000 0.38227  0.01827  0.43319  Biso   1.000  O
  O44      1.0000 0.34966  0.00083  0.20430  Biso   1.000  O
  O45      1.0000 0.36351  0.99217  0.84004  Biso   1.000  O
  Mg15     1.0000 0.32588  0.97795  0.97451  Biso   1.000  Mg
  C225     1.0000 0.27871  0.33376  0.40813  Biso   1.000  C
  C226     1.0000 0.27254  0.32581  0.20820  Biso   1.000  C
  C227     1.0000 0.24638  0.31849  0.13364  Biso   1.000  C
  C228     1.0000 0.22558  0.31833  0.24582  Biso   1.000  C
  C229     1.0000 0.19827  0.31015  0.15991  Biso   1.000  C
  C230     1.0000 0.52126  0.95983  0.67234  Biso   1.000  C
  C231     1.0000 0.18197  0.32187  0.24854  Biso   1.000  C
  C232     1.0000 0.49522  0.97359  0.05839  Biso   1.000  C
  C233     1.0000 0.47972  0.98523  0.14454  Biso   1.000  C
  C234     1.0000 0.20689  0.36364  0.04250  Biso   1.000  C
  C235     1.0000 0.21152  0.38910  0.98460  Biso   1.000  C
  C236     1.0000 0.19637  0.40057  0.06975  Biso   1.000  C
  C237     1.0000 0.17690  0.38628  0.21013  Biso   1.000  C
  C238     1.0000 0.40910  0.99960  0.81284  Biso   1.000  C
  C239     1.0000 0.43472  0.00684  0.89096  Biso   1.000  C
  C240     1.0000 0.37468  0.00906  0.26138  Biso   1.000  C
  H127     1.0000 0.24287  0.31302  0.98055  Biso   1.000  H
  H128     1.0000 0.53206  0.95031  0.60543  Biso   1.000  H
  H129     1.0000 0.50162  0.95512  0.60875  Biso   1.000  H
  H130     1.0000 0.21836  0.35481  0.97664  Biso   1.000  H
  H131     1.0000 0.22675  0.40049  0.87277  Biso   1.000  H
  H132     1.0000 0.20017  0.42072  0.02280  Biso   1.000  H
  H133     1.0000 0.16532  0.39503  0.27541  Biso   1.000  H
  H134     1.0000 0.40452  0.99364  0.66098  Biso   1.000  H
  H135     1.0000 0.45028  0.00641  0.79845  Biso   1.000  H
  O46      1.0000 0.35160  0.30267  0.23347  Biso   1.000  O
  O47      1.0000 0.33417  0.31784  0.46237  Biso   1.000  O
  O48      1.0000 0.32550  0.29532  0.82662  Biso   1.000  O
  Mg16     1.0000 0.31129  0.31874  0.69216  Biso   1.000  Mg
  C241     1.0000 0.33376  0.05505  0.59187  Biso   1.000  C
  C242     1.0000 0.32581  0.05327  0.79180  Biso   1.000  C
  C243     1.0000 0.31849  0.07211  0.86636  Biso   1.000  C
  C244     1.0000 0.31833  0.09276  0.75418  Biso   1.000  C
  C245     1.0000 0.31015  0.11188  0.84009  Biso   1.000  C
  C246     1.0000 0.62649  0.77190  0.66100  Biso   1.000  C
  C247     1.0000 0.32187  0.13990  0.75146  Biso   1.000  C
  C248     1.0000 0.64026  0.81171  0.27494  Biso   1.000  C
  C249     1.0000 0.65190  0.83884  0.18880  Biso   1.000  C
  C250     1.0000 0.03031  0.49008  0.29084  Biso   1.000  C
  C251     1.0000 0.05576  0.51091  0.34874  Biso   1.000  C
  C252     1.0000 0.06724  0.53753  0.26358  Biso   1.000  C
  C253     1.0000 0.05295  0.54271  0.12320  Biso   1.000  C
  C254     1.0000 0.33294  0.25717  0.85383  Biso   1.000  C
  C255     1.0000 0.34018  0.23879  0.77570  Biso   1.000  C
  C256     1.0000 0.34239  0.30105  0.40529  Biso   1.000  C
  H136     1.0000 0.31302  0.07015  0.01945  Biso   1.000  H
  H137     1.0000 0.61698  0.75159  0.72790  Biso   1.000  H
  H138     1.0000 0.62179  0.78684  0.72459  Biso   1.000  H
  H139     1.0000 0.35481  0.13645  0.02336  Biso   1.000  H
  H140     1.0000 0.06716  0.50707  0.46056  Biso   1.000  H
  H141     1.0000 0.08738  0.55388  0.31053  Biso   1.000  H
  H142     1.0000 0.06170  0.56304  0.05793  Biso   1.000  H
  H143     1.0000 0.32697  0.25579  0.00569  Biso   1.000  H
  H144     1.0000 0.33974  0.22279  0.86822  Biso   1.000  H
  O49      1.0000 0.36400  0.38227  0.56681  Biso   1.000  O
  O50      1.0000 0.34882  0.34966  0.79570  Biso   1.000  O
  O51      1.0000 0.37135  0.36351  0.15996  Biso   1.000  O
  Mg17     1.0000 0.34792  0.32588  0.02549  Biso   1.000  Mg
  C257     1.0000 0.27828  0.94538  0.25854  Biso   1.000  C
  C258     1.0000 0.28006  0.93921  0.45847  Biso   1.000  C
  C259     1.0000 0.26122  0.91305  0.53303  Biso   1.000  C
  C260     1.0000 0.24058  0.89224  0.42085  Biso   1.000  C
  C261     1.0000 0.22146  0.86494  0.50676  Biso   1.000  C
  C262     1.0000 0.22810  0.85460  0.66100  Biso   1.000  C
  C263     1.0000 0.19344  0.84864  0.41812  Biso   1.000  C
  C264     1.0000 0.18829  0.82855  0.27494  Biso   1.000  C
  C265     1.0000 0.16116  0.81306  0.18880  Biso   1.000  C
  C266     1.0000 0.50992  0.54023  0.29084  Biso   1.000  C
  C267     1.0000 0.48909  0.54485  0.34874  Biso   1.000  C
  C268     1.0000 0.46247  0.52970  0.26358  Biso   1.000  C
  C269     1.0000 0.45729  0.51024  0.12320  Biso   1.000  C
  C270     1.0000 0.40949  0.40910  0.18716  Biso   1.000  C
  C271     1.0000 0.42788  0.43472  0.10904  Biso   1.000  C
  C272     1.0000 0.36562  0.37468  0.73862  Biso   1.000  C
  H145     1.0000 0.26319  0.90954  0.68612  Biso   1.000  H
  H146     1.0000 0.24841  0.86539  0.72790  Biso   1.000  H
  H147     1.0000 0.21316  0.83495  0.72459  Biso   1.000  H
  H148     1.0000 0.19689  0.88503  0.69003  Biso   1.000  H
  H149     1.0000 0.49293  0.56009  0.46056  Biso   1.000  H
  H150     1.0000 0.44612  0.53350  0.31053  Biso   1.000  H
  H151     1.0000 0.43696  0.49866  0.05793  Biso   1.000  H
  H152     1.0000 0.41088  0.40452  0.33902  Biso   1.000  H
  H153     1.0000 0.44387  0.45028  0.20155  Biso   1.000  H
  O52      1.0000 0.28440  0.31506  0.90014  Biso   1.000  O
  O53      1.0000 0.31701  0.33250  0.12904  Biso   1.000  O
  O54      1.0000 0.30315  0.34117  0.49329  Biso   1.000  O
  Mg18     1.0000 0.34079  0.35538  0.35883  Biso   1.000  Mg
  C273     1.0000 0.38796  0.99957  0.92521  Biso   1.000  C
  C274     1.0000 0.39413  0.00752  0.12514  Biso   1.000  C
  C275     1.0000 0.42029  0.01484  0.19969  Biso   1.000  C
  C276     1.0000 0.44109  0.01500  0.08751  Biso   1.000  C
  C277     1.0000 0.46839  0.02318  0.17343  Biso   1.000  C
  C278     1.0000 0.14540  0.37351  0.66100  Biso   1.000  C
  C279     1.0000 0.48469  0.01146  0.08479  Biso   1.000  C
  C280     1.0000 0.17145  0.35974  0.27494  Biso   1.000  C
  C281     1.0000 0.18694  0.34810  0.18880  Biso   1.000  C
  C282     1.0000 0.45977  0.96969  0.29084  Biso   1.000  C
  C283     1.0000 0.45515  0.94424  0.34874  Biso   1.000  C
  C284     1.0000 0.47030  0.93276  0.26358  Biso   1.000  C
  C285     1.0000 0.48976  0.94705  0.12320  Biso   1.000  C
  C286     1.0000 0.25757  0.33373  0.52050  Biso   1.000  C
  C287     1.0000 0.23194  0.32649  0.44237  Biso   1.000  C
  C288     1.0000 0.29199  0.32427  0.07196  Biso   1.000  C
  H154     1.0000 0.42379  0.02031  0.35278  Biso   1.000  H
  H155     1.0000 0.13461  0.38302  0.72790  Biso   1.000  H
  H156     1.0000 0.16505  0.37821  0.72459  Biso   1.000  H
  H157     1.0000 0.44830  0.97852  0.35670  Biso   1.000  H
  H158     1.0000 0.43991  0.93284  0.46056  Biso   1.000  H
  H159     1.0000 0.46650  0.91262  0.31053  Biso   1.000  H
  H160     1.0000 0.50134  0.93830  0.05793  Biso   1.000  H
  H161     1.0000 0.26215  0.33970  0.67235  Biso   1.000  H
  H162     1.0000 0.21638  0.32692  0.53489  Biso   1.000  H
