# Supplementary material for: In silico design and screening of hypothetical MOF-74 analogs and their experimental synthesis
Source: Chem Sci. 2016 Jun 21;7(9):6263–72. doi: 10.1039/c6sc01477a (PMC6024208; doi:10.1039/c6sc01477a)
Supplement: Supplementary file 1 [file SC-007-C6SC01477A-s001.zip › analogs/184x1_all_conf_10850_1_full_symm.cssr]

				54.9072  54.9072  6.982
		90  90  120  SPGR =  1 P 1		 OPT = 1
450   0 
0 image0	: image0
 1 Mof_Ob 0.045100 0.707250 0.023770  0  0  0  0  0  0  0  0  -0.773060
 2 Mof_Ob 0.959410 0.671180 0.357110  0  0  0  0  0  0  0  0  -0.773060
 3 Mof_Ob 0.995490 0.621570 0.690440  0  0  0  0  0  0  0  0  -0.773060
 4 Mof_Oa 0.015470 0.682320 0.785990  0  0  0  0  0  0  0  0  -0.925030
 5 Mof_Oa 0.984350 0.666480 0.119330  0  0  0  0  0  0  0  0  -0.925030
 6 Mof_Oa 0.000180 0.651200 0.452660  0  0  0  0  0  0  0  0  -0.925030
 7 Mof_Oc 0.023320 0.706050 0.440840  0  0  0  0  0  0  0  0  -0.948220
 8 Mof_Oc 0.960610 0.650610 0.774180  0  0  0  0  0  0  0  0  -0.948220
 9 Mof_Oc 0.016060 0.643340 0.107510  0  0  0  0  0  0  0  0  -0.948220
 10 Mof_Mg 0.985970 0.676060 0.566970  0  0  0  0  0  0  0  0  1.635820
 11 Mof_Mg 0.990610 0.643240 0.900300  0  0  0  0  0  0  0  0  1.635820
 12 Mof_Mg 0.023430 0.680700 0.233630  0  0  0  0  0  0  0  0  1.635820
 13 Mof_Ob_a 0.976760 0.283260 0.691210  0  0  0  0  0  0  0  0  -0.762680
 14 Mof_Ob_a 0.050070 0.360160 0.357880  0  0  0  0  0  0  0  0  -0.762680
 15 Mof_Ob_a 0.973170 0.356570 0.024540  0  0  0  0  0  0  0  0  -0.762680
 16 Mof_Oa_a 0.986550 0.315600 0.463950  0  0  0  0  0  0  0  0  -0.884240
 17 Mof_Oa_a 0.017740 0.337620 0.130620  0  0  0  0  0  0  0  0  -0.884240
 18 Mof_Oa_a 0.995710 0.346780 0.797280  0  0  0  0  0  0  0  0  -0.884240
 19 Mof_Oc_a 0.963860 0.298130 0.106870  0  0  0  0  0  0  0  0  -0.908070
 20 Mof_Oc_a 0.035200 0.332400 0.773530  0  0  0  0  0  0  0  0  -0.908070
 21 Mof_Oc_a 0.000940 0.369470 0.440200  0  0  0  0  0  0  0  0  -0.908070
 22 Mof_Mg_a 0.981640 0.337150 0.237090  0  0  0  0  0  0  0  0  1.625770
 23 Mof_Mg_a 0.996180 0.311160 0.903760  0  0  0  0  0  0  0  0  1.625770
 24 Mof_Mg_a 0.022180 0.351690 0.570430  0  0  0  0  0  0  0  0  1.625770
 25 S 0.098350 0.841750 0.124990  0  0  0  0  0  0  0  0  -0.235990
 26 S 0.158250 0.256600 0.124990  0  0  0  0  0  0  0  0  -0.235990
 27 S 0.743400 0.901650 0.124990  0  0  0  0  0  0  0  0  -0.235990
 28 C 0.096230 0.815030 0.251740  0  0  0  0  0  0  0  0  0.002730
 29 C 0.184970 0.281210 0.251740  0  0  0  0  0  0  0  0  0.002730
 30 C 0.718790 0.903770 0.251740  0  0  0  0  0  0  0  0  0.002730
 31 N 0.109760 0.800250 0.208640  0  0  0  0  0  0  0  0  0.074950
 32 N 0.866420 0.642840 0.541980  0  0  0  0  0  0  0  0  0.074950
 33 N 0.023820 0.556910 0.875310  0  0  0  0  0  0  0  0  0.074950
 34 C_a 0.130690 0.808480 0.063010  0  0  0  0  0  0  0  0  -0.094510
 35 C_a 0.858190 0.655540 0.396340  0  0  0  0  0  0  0  0  -0.094510
 36 C_a 0.011120 0.535980 0.729670  0  0  0  0  0  0  0  0  -0.094510
 37 C_b 0.152580 0.836470 0.052700  0  0  0  0  0  0  0  0  0.079490
 38 C_b 0.163530 0.316100 0.052700  0  0  0  0  0  0  0  0  0.079490
 39 C_b 0.683900 0.847420 0.052700  0  0  0  0  0  0  0  0  0.079490
 40 C_c 0.171360 0.845530 0.899970  0  0  0  0  0  0  0  0  -0.494240
 41 C_c 0.154470 0.325830 0.899970  0  0  0  0  0  0  0  0  -0.494240
 42 C_c 0.674170 0.828640 0.899970  0  0  0  0  0  0  0  0  -0.494240
 43 C_d 0.835580 0.159870 0.089220  0  0  0  0  0  0  0  0  0.462580
 44 C_d 0.840130 0.675710 0.089220  0  0  0  0  0  0  0  0  0.462580
 45 C_d 0.324290 0.164420 0.089220  0  0  0  0  0  0  0  0  0.462580
 46 N_a 0.852750 0.169050 0.921460  0  0  0  0  0  0  0  0  -0.492520
 47 N_a 0.830950 0.683700 0.921460  0  0  0  0  0  0  0  0  -0.492520
 48 N_a 0.316300 0.147250 0.921460  0  0  0  0  0  0  0  0  -0.492520
 49 C_e 0.877530 0.195390 0.911150  0  0  0  0  0  0  0  0  0.156830
 50 C_e 0.137940 0.348810 0.577810  0  0  0  0  0  0  0  0  0.156830
 51 C_e 0.984520 0.455800 0.244480  0  0  0  0  0  0  0  0  0.156830
 52 S_a 0.883000 0.217710 0.734820  0  0  0  0  0  0  0  0  -0.180580
 53 S_a 0.115620 0.331950 0.401490  0  0  0  0  0  0  0  0  -0.180580
 54 S_a 0.001380 0.450340 0.068150  0  0  0  0  0  0  0  0  -0.180580
 55 N_b 0.895440 0.198500 0.059440  0  0  0  0  0  0  0  0  -0.306140
 56 N_b 0.134830 0.363600 0.726110  0  0  0  0  0  0  0  0  -0.306140
 57 N_b 0.969730 0.437900 0.392770  0  0  0  0  0  0  0  0  -0.306140
 58 C_f 0.916570 0.222430 0.154550  0  0  0  0  0  0  0  0  0.356370
 59 C_f 0.110910 0.360810 0.821210  0  0  0  0  0  0  0  0  0.356370
 60 C_f 0.972520 0.416760 0.487880  0  0  0  0  0  0  0  0  0.356370
 61 Mof_Cd 0.930950 0.249570 0.078100  0  0  0  0  0  0  0  0  -0.438060
 62 Mof_Cd 0.083770 0.348050 0.744770  0  0  0  0  0  0  0  0  -0.438060
 63 Mof_Cd 0.985280 0.402380 0.411430  0  0  0  0  0  0  0  0  -0.438060
 64 Mof_Cc 0.950550 0.272540 0.190050  0  0  0  0  0  0  0  0  0.545260
 65 Mof_Cc 0.060790 0.344670 0.856710  0  0  0  0  0  0  0  0  0.545260
 66 Mof_Cc 0.988660 0.382790 0.523380  0  0  0  0  0  0  0  0  0.545260
 67 Mof_Cb 0.955240 0.267490 0.384670  0  0  0  0  0  0  0  0  -0.366260
 68 Mof_Cb 0.065840 0.354410 0.051330  0  0  0  0  0  0  0  0  -0.366260
 69 Mof_Cb 0.978920 0.378100 0.718000  0  0  0  0  0  0  0  0  -0.366260
 70 C_g 0.941130 0.239640 0.454020  0  0  0  0  0  0  0  0  0.070910
 71 C_g 0.093690 0.368160 0.120690  0  0  0  0  0  0  0  0  0.070910
 72 C_g 0.965180 0.392200 0.787350  0  0  0  0  0  0  0  0  0.070910
 73 C_h 0.922370 0.217370 0.342790  0  0  0  0  0  0  0  0  -0.463760
 74 C_h 0.115970 0.371670 0.009450  0  0  0  0  0  0  0  0  -0.463760
 75 C_h 0.961670 0.410970 0.676120  0  0  0  0  0  0  0  0  -0.463760
 76 Mof_Ca 0.973710 0.289550 0.520210  0  0  0  0  0  0  0  0  0.800240
 77 Mof_Ca 0.043780 0.350830 0.186880  0  0  0  0  0  0  0  0  0.800240
 78 Mof_Ca 0.982500 0.359620 0.853540  0  0  0  0  0  0  0  0  0.800240
 79 C_i 0.815100 0.131370 0.108220  0  0  0  0  0  0  0  0  -0.320950
 80 C_i 0.868630 0.683730 0.108220  0  0  0  0  0  0  0  0  -0.320950
 81 C_i 0.982940 0.518230 0.441550  0  0  0  0  0  0  0  0  -0.320950
 82 C_j 0.129260 0.789120 0.926620  0  0  0  0  0  0  0  0  -0.157650
 83 C_j 0.877550 0.673480 0.259950  0  0  0  0  0  0  0  0  -0.157650
 84 C_j 0.993180 0.537400 0.593290  0  0  0  0  0  0  0  0  -0.157650
 85 N_c 0.080450 0.806870 0.418590  0  0  0  0  0  0  0  0  -0.454300
 86 N_c 0.193130 0.273570 0.418590  0  0  0  0  0  0  0  0  -0.454300
 87 N_c 0.726430 0.919550 0.418590  0  0  0  0  0  0  0  0  -0.454300
 88 C_k 0.069340 0.781440 0.522550  0  0  0  0  0  0  0  0  0.515430
 89 C_k 0.885220 0.621230 0.855880  0  0  0  0  0  0  0  0  0.515430
 90 C_k 0.045430 0.597320 0.189210  0  0  0  0  0  0  0  0  0.515430
 91 Mof_Cd_a 0.054330 0.755430 0.429330  0  0  0  0  0  0  0  0  -0.601950
 92 Mof_Cd_a 0.911240 0.632230 0.762660  0  0  0  0  0  0  0  0  -0.601950
 93 Mof_Cd_a 0.034430 0.612340 0.095990  0  0  0  0  0  0  0  0  -0.601950
 94 Mof_Cc_a 0.040960 0.730060 0.533070  0  0  0  0  0  0  0  0  0.615450
 95 Mof_Cc_a 0.936610 0.644240 0.866400  0  0  0  0  0  0  0  0  0.615450
 96 Mof_Cc_a 0.022430 0.625700 0.199740  0  0  0  0  0  0  0  0  0.615450
 97 Mof_Cb_a 0.045700 0.731230 0.735810  0  0  0  0  0  0  0  0  -0.380320
 98 Mof_Cb_a 0.935440 0.647800 0.069140  0  0  0  0  0  0  0  0  -0.380320
 99 Mof_Cb_a 0.018870 0.620970 0.402470  0  0  0  0  0  0  0  0  -0.380320
 100 C_l 0.060640 0.757760 0.824840  0  0  0  0  0  0  0  0  -0.102770
 101 C_l 0.908910 0.636210 0.158170  0  0  0  0  0  0  0  0  -0.102770
 102 C_l 0.030460 0.606030 0.491500  0  0  0  0  0  0  0  0  -0.102770
 103 C_m 0.071850 0.782720 0.723380  0  0  0  0  0  0  0  0  -0.351560
 104 C_m 0.883950 0.622460 0.056710  0  0  0  0  0  0  0  0  -0.351560
 105 C_m 0.044200 0.594820 0.390040  0  0  0  0  0  0  0  0  -0.351560
 106 Mof_Ca_a 0.035220 0.705900 0.855800  0  0  0  0  0  0  0  0  0.898370
 107 Mof_Ca_a 0.960760 0.662650 0.189140  0  0  0  0  0  0  0  0  0.898370
 108 Mof_Ca_a 0.004010 0.631450 0.522470  0  0  0  0  0  0  0  0  0.898370
 109 H 0.105640 0.783440 0.292440  0  0  0  0  0  0  0  0  0.194200
 110 H 0.883230 0.655540 0.625770  0  0  0  0  0  0  0  0  0.194200
 111 H 0.011130 0.561020 0.959110  0  0  0  0  0  0  0  0  0.194200
 112 H_a 0.154490 0.851500 0.161390  0  0  0  0  0  0  0  0  0.074200
 113 H_a 0.148500 0.302990 0.161390  0  0  0  0  0  0  0  0  0.074200
 114 H_a 0.697010 0.845510 0.161390  0  0  0  0  0  0  0  0  0.074200
 115 H_b 0.854100 0.200920 0.224230  0  0  0  0  0  0  0  0  0.266700
 116 H_b 0.132410 0.319840 0.890890  0  0  0  0  0  0  0  0  0.266700
 117 H_b 0.013490 0.479240 0.557560  0  0  0  0  0  0  0  0  0.266700
 118 H_c 0.841810 0.164390 0.796050  0  0  0  0  0  0  0  0  0.265180
 119 H_c 0.835610 0.677410 0.796050  0  0  0  0  0  0  0  0  0.265180
 120 H_c 0.322590 0.158190 0.796050  0  0  0  0  0  0  0  0  0.265180
 121 H_d 0.888260 0.180780 0.140520  0  0  0  0  0  0  0  0  0.294540
 122 H_d 0.819220 0.707480 0.140520  0  0  0  0  0  0  0  0  0.294540
 123 H_d 0.292520 0.111740 0.140520  0  0  0  0  0  0  0  0  0.294540
 124 Mof_H 0.927140 0.253520 0.931930  0  0  0  0  0  0  0  0  0.191640
 125 Mof_H 0.079810 0.340290 0.598600  0  0  0  0  0  0  0  0  0.191640
 126 Mof_H 0.993050 0.406190 0.265260  0  0  0  0  0  0  0  0  0.191640
 127 H_e 0.944980 0.236230 0.601540  0  0  0  0  0  0  0  0  0.125050
 128 H_e 0.097100 0.375410 0.268210  0  0  0  0  0  0  0  0  0.125050
 129 H_e 0.957920 0.388360 0.934870  0  0  0  0  0  0  0  0  0.125050
 130 H_f 0.911070 0.196270 0.402830  0  0  0  0  0  0  0  0  0.185690
 131 H_f 0.803730 0.714800 0.402830  0  0  0  0  0  0  0  0  0.185690
 132 H_f 0.285200 0.088930 0.402830  0  0  0  0  0  0  0  0  0.185690
 133 H_g 0.813840 0.116350 0.001510  0  0  0  0  0  0  0  0  0.158390
 134 H_g 0.883650 0.697490 0.001510  0  0  0  0  0  0  0  0  0.158390
 135 H_g 0.302510 0.186160 0.001510  0  0  0  0  0  0  0  0  0.158390
 136 H_h 0.112740 0.767210 0.935780  0  0  0  0  0  0  0  0  0.170570
 137 H_h 0.899460 0.678870 0.269110  0  0  0  0  0  0  0  0  0.170570
 138 H_h 0.987800 0.553920 0.602450  0  0  0  0  0  0  0  0  0.170570
 139 H_i 0.075440 0.821420 0.464280  0  0  0  0  0  0  0  0  0.296020
 140 H_i 0.178580 0.254020 0.464280  0  0  0  0  0  0  0  0  0.296020
 141 H_i 0.745980 0.924560 0.464280  0  0  0  0  0  0  0  0  0.296020
 142 Mof_H_a 0.050580 0.754450 0.275860  0  0  0  0  0  0  0  0  0.234710
 143 Mof_H_a 0.912220 0.629460 0.609190  0  0  0  0  0  0  0  0  0.234710
 144 Mof_H_a 0.037200 0.616090 0.942530  0  0  0  0  0  0  0  0  0.234710
 145 H_j 0.063480 0.758250 0.979100  0  0  0  0  0  0  0  0  0.142430
 146 H_j 0.908420 0.638560 0.312430  0  0  0  0  0  0  0  0  0.142430
 147 H_j 0.028100 0.603190 0.645760  0  0  0  0  0  0  0  0  0.142430
 148 H_k 0.083160 0.802920 0.796500  0  0  0  0  0  0  0  0  0.203340
 149 H_k 0.197080 0.280240 0.796500  0  0  0  0  0  0  0  0  0.203340
 150 H_k 0.719760 0.916840 0.796500  0  0  0  0  0  0  0  0  0.203340
 151 Mof_Ob 0.711760 0.040590 0.357110  0  0  0  0  0  0  0  0  -0.773060
 152 Mof_Ob 0.626080 0.004510 0.690440  0  0  0  0  0  0  0  0  -0.773060
 153 Mof_Ob 0.662160 0.954900 0.023770  0  0  0  0  0  0  0  0  -0.773060
 154 Mof_Oa 0.682140 0.015650 0.119330  0  0  0  0  0  0  0  0  -0.925030
 155 Mof_Oa 0.651010 0.999820 0.452660  0  0  0  0  0  0  0  0  -0.925030
 156 Mof_Oa 0.666850 0.984530 0.785990  0  0  0  0  0  0  0  0  -0.925030
 157 Mof_Oc 0.689990 0.039390 0.774180  0  0  0  0  0  0  0  0  -0.948220
 158 Mof_Oc 0.627280 0.983940 0.107510  0  0  0  0  0  0  0  0  -0.948220
 159 Mof_Oc 0.682730 0.976680 0.440840  0  0  0  0  0  0  0  0  -0.948220
 160 Mof_Mg 0.652630 0.009390 0.900300  0  0  0  0  0  0  0  0  1.635820
 161 Mof_Mg 0.657270 0.976570 0.233630  0  0  0  0  0  0  0  0  1.635820
 162 Mof_Mg 0.690090 0.014030 0.566970  0  0  0  0  0  0  0  0  1.635820
 163 Mof_Ob_a 0.643430 0.616600 0.024540  0  0  0  0  0  0  0  0  -0.762680
 164 Mof_Ob_a 0.716740 0.693500 0.691210  0  0  0  0  0  0  0  0  -0.762680
 165 Mof_Ob_a 0.639840 0.689910 0.357880  0  0  0  0  0  0  0  0  -0.762680
 166 Mof_Oa_a 0.653220 0.648930 0.797280  0  0  0  0  0  0  0  0  -0.884240
 167 Mof_Oa_a 0.684400 0.670960 0.463950  0  0  0  0  0  0  0  0  -0.884240
 168 Mof_Oa_a 0.662380 0.680120 0.130620  0  0  0  0  0  0  0  0  -0.884240
 169 Mof_Oc_a 0.630530 0.631470 0.440200  0  0  0  0  0  0  0  0  -0.908070
 170 Mof_Oc_a 0.701870 0.665730 0.106870  0  0  0  0  0  0  0  0  -0.908070
 171 Mof_Oc_a 0.667600 0.702800 0.773530  0  0  0  0  0  0  0  0  -0.908070
 172 Mof_Mg_a 0.648310 0.670490 0.570430  0  0  0  0  0  0  0  0  1.625770
 173 Mof_Mg_a 0.662850 0.644490 0.237090  0  0  0  0  0  0  0  0  1.625770
 174 Mof_Mg_a 0.688840 0.685020 0.903760  0  0  0  0  0  0  0  0  1.625770
 175 S 0.765020 0.175090 0.458330  0  0  0  0  0  0  0  0  -0.235990
 176 S 0.824910 0.589930 0.458330  0  0  0  0  0  0  0  0  -0.235990
 177 S 0.410070 0.234980 0.458330  0  0  0  0  0  0  0  0  -0.235990
 178 C 0.762900 0.148360 0.585070  0  0  0  0  0  0  0  0  0.002730
 179 C 0.851640 0.614540 0.585070  0  0  0  0  0  0  0  0  0.002730
 180 C 0.385460 0.237100 0.585070  0  0  0  0  0  0  0  0  0.002730
 181 N 0.776420 0.133580 0.541980  0  0  0  0  0  0  0  0  0.074950
 182 N 0.533080 0.976180 0.875310  0  0  0  0  0  0  0  0  0.074950
 183 N 0.690490 0.890240 0.208640  0  0  0  0  0  0  0  0  0.074950
 184 C_a 0.797350 0.141810 0.396340  0  0  0  0  0  0  0  0  -0.094510
 185 C_a 0.524860 0.988880 0.729670  0  0  0  0  0  0  0  0  -0.094510
 186 C_a 0.677790 0.869310 0.063010  0  0  0  0  0  0  0  0  -0.094510
 187 C_b 0.819240 0.169810 0.386030  0  0  0  0  0  0  0  0  0.079490
 188 C_b 0.830190 0.649440 0.386030  0  0  0  0  0  0  0  0  0.079490
 189 C_b 0.350560 0.180760 0.386030  0  0  0  0  0  0  0  0  0.079490
 190 C_c 0.838030 0.178860 0.233300  0  0  0  0  0  0  0  0  -0.494240
 191 C_c 0.821140 0.659170 0.233300  0  0  0  0  0  0  0  0  -0.494240
 192 C_c 0.340830 0.161970 0.233300  0  0  0  0  0  0  0  0  -0.494240
 193 C_d 0.502250 0.493210 0.422550  0  0  0  0  0  0  0  0  0.462580
 194 C_d 0.506790 0.009040 0.422550  0  0  0  0  0  0  0  0  0.462580
 195 C_d 0.990960 0.497750 0.422550  0  0  0  0  0  0  0  0  0.462580
 196 N_a 0.519410 0.502380 0.254800  0  0  0  0  0  0  0  0  -0.492520
 197 N_a 0.497620 0.017040 0.254800  0  0  0  0  0  0  0  0  -0.492520
 198 N_a 0.982960 0.480590 0.254800  0  0  0  0  0  0  0  0  -0.492520
 199 C_e 0.544200 0.528720 0.244480  0  0  0  0  0  0  0  0  0.156830
 200 C_e 0.804610 0.682140 0.911150  0  0  0  0  0  0  0  0  0.156830
 201 C_e 0.651190 0.789130 0.577810  0  0  0  0  0  0  0  0  0.156830
 202 S_a 0.549660 0.551040 0.068150  0  0  0  0  0  0  0  0  -0.180580
 203 S_a 0.782290 0.665290 0.734820  0  0  0  0  0  0  0  0  -0.180580
 204 S_a 0.668050 0.783670 0.401490  0  0  0  0  0  0  0  0  -0.180580
 205 N_b 0.562100 0.531830 0.392770  0  0  0  0  0  0  0  0  -0.306140
 206 N_b 0.801500 0.696940 0.059440  0  0  0  0  0  0  0  0  -0.306140
 207 N_b 0.636400 0.771230 0.726110  0  0  0  0  0  0  0  0  -0.306140
 208 C_f 0.583240 0.555760 0.487880  0  0  0  0  0  0  0  0  0.356370
 209 C_f 0.777570 0.694150 0.154550  0  0  0  0  0  0  0  0  0.356370
 210 C_f 0.639190 0.750090 0.821210  0  0  0  0  0  0  0  0  0.356370
 211 Mof_Cd 0.597620 0.582900 0.411430  0  0  0  0  0  0  0  0  -0.438060
 212 Mof_Cd 0.750430 0.681390 0.078100  0  0  0  0  0  0  0  0  -0.438060
 213 Mof_Cd 0.651950 0.735710 0.744770  0  0  0  0  0  0  0  0  -0.438060
 214 Mof_Cc 0.617210 0.605880 0.523380  0  0  0  0  0  0  0  0  0.545260
 215 Mof_Cc 0.727460 0.678000 0.190050  0  0  0  0  0  0  0  0  0.545260
 216 Mof_Cc 0.655330 0.716120 0.856710  0  0  0  0  0  0  0  0  0.545260
 217 Mof_Cb 0.621900 0.600820 0.718000  0  0  0  0  0  0  0  0  -0.366260
 218 Mof_Cb 0.732510 0.687750 0.384670  0  0  0  0  0  0  0  0  -0.366260
 219 Mof_Cb 0.645590 0.711430 0.051330  0  0  0  0  0  0  0  0  -0.366260
 220 C_g 0.607800 0.572980 0.787350  0  0  0  0  0  0  0  0  0.070910
 221 C_g 0.760360 0.701490 0.454020  0  0  0  0  0  0  0  0  0.070910
 222 C_g 0.631840 0.725530 0.120690  0  0  0  0  0  0  0  0  0.070910
 223 C_h 0.589030 0.550700 0.676120  0  0  0  0  0  0  0  0  -0.463760
 224 C_h 0.782630 0.705000 0.342790  0  0  0  0  0  0  0  0  -0.463760
 225 C_h 0.628330 0.744300 0.009450  0  0  0  0  0  0  0  0  -0.463760
 226 Mof_Ca 0.640380 0.622880 0.853540  0  0  0  0  0  0  0  0  0.800240
 227 Mof_Ca 0.710450 0.684160 0.520210  0  0  0  0  0  0  0  0  0.800240
 228 Mof_Ca 0.649170 0.692950 0.186880  0  0  0  0  0  0  0  0  0.800240
 229 C_i 0.481770 0.464710 0.441550  0  0  0  0  0  0  0  0  -0.320950
 230 C_i 0.535290 0.017060 0.441550  0  0  0  0  0  0  0  0  -0.320950
 231 C_i 0.649610 0.851570 0.774880  0  0  0  0  0  0  0  0  -0.320950
 232 C_j 0.795930 0.122450 0.259950  0  0  0  0  0  0  0  0  -0.157650
 233 C_j 0.544220 0.006820 0.593290  0  0  0  0  0  0  0  0  -0.157650
 234 C_j 0.659850 0.870740 0.926620  0  0  0  0  0  0  0  0  -0.157650
 235 N_c 0.747110 0.140210 0.751930  0  0  0  0  0  0  0  0  -0.454300
 236 N_c 0.859790 0.606910 0.751930  0  0  0  0  0  0  0  0  -0.454300
 237 N_c 0.393090 0.252890 0.751930  0  0  0  0  0  0  0  0  -0.454300
 238 C_k 0.736010 0.114780 0.855880  0  0  0  0  0  0  0  0  0.515430
 239 C_k 0.551890 0.954570 0.189210  0  0  0  0  0  0  0  0  0.515430
 240 C_k 0.712100 0.930660 0.522550  0  0  0  0  0  0  0  0  0.515430
 241 Mof_Cd_a 0.720990 0.088760 0.762660  0  0  0  0  0  0  0  0  -0.601950
 242 Mof_Cd_a 0.577900 0.965570 0.095990  0  0  0  0  0  0  0  0  -0.601950
 243 Mof_Cd_a 0.701100 0.945670 0.429330  0  0  0  0  0  0  0  0  -0.601950
 244 Mof_Cc_a 0.707630 0.063390 0.866400  0  0  0  0  0  0  0  0  0.615450
 245 Mof_Cc_a 0.603270 0.977570 0.199740  0  0  0  0  0  0  0  0  0.615450
 246 Mof_Cc_a 0.689100 0.959040 0.533070  0  0  0  0  0  0  0  0  0.615450
 247 Mof_Cb_a 0.712360 0.064560 0.069140  0  0  0  0  0  0  0  0  -0.380320
 248 Mof_Cb_a 0.602100 0.981130 0.402470  0  0  0  0  0  0  0  0  -0.380320
 249 Mof_Cb_a 0.685530 0.954300 0.735810  0  0  0  0  0  0  0  0  -0.380320
 250 C_l 0.727300 0.091090 0.158170  0  0  0  0  0  0  0  0  -0.102770
 251 C_l 0.575570 0.969540 0.491500  0  0  0  0  0  0  0  0  -0.102770
 252 C_l 0.697120 0.939360 0.824840  0  0  0  0  0  0  0  0  -0.102770
 253 C_m 0.738520 0.116050 0.056710  0  0  0  0  0  0  0  0  -0.351560
 254 C_m 0.550610 0.955800 0.390040  0  0  0  0  0  0  0  0  -0.351560
 255 C_m 0.710870 0.928150 0.723380  0  0  0  0  0  0  0  0  -0.351560
 256 Mof_Ca_a 0.701890 0.039240 0.189140  0  0  0  0  0  0  0  0  0.898370
 257 Mof_Ca_a 0.627430 0.995990 0.522470  0  0  0  0  0  0  0  0  0.898370
 258 Mof_Ca_a 0.670680 0.964780 0.855800  0  0  0  0  0  0  0  0  0.898370
 259 H 0.772310 0.116770 0.625770  0  0  0  0  0  0  0  0  0.194200
 260 H 0.549890 0.988870 0.959110  0  0  0  0  0  0  0  0  0.194200
 261 H 0.677800 0.894360 0.292440  0  0  0  0  0  0  0  0  0.194200
 262 H_a 0.821150 0.184830 0.494720  0  0  0  0  0  0  0  0  0.074200
 263 H_a 0.815170 0.636320 0.494720  0  0  0  0  0  0  0  0  0.074200
 264 H_a 0.363680 0.178850 0.494720  0  0  0  0  0  0  0  0  0.074200
 265 H_b 0.520760 0.534250 0.557560  0  0  0  0  0  0  0  0  0.266700
 266 H_b 0.799080 0.653180 0.224230  0  0  0  0  0  0  0  0  0.266700
 267 H_b 0.680160 0.812570 0.890890  0  0  0  0  0  0  0  0  0.266700
 268 H_c 0.508470 0.497730 0.129380  0  0  0  0  0  0  0  0  0.265180
 269 H_c 0.502270 0.010750 0.129380  0  0  0  0  0  0  0  0  0.265180
 270 H_c 0.989250 0.491530 0.129380  0  0  0  0  0  0  0  0  0.265180
 271 H_d 0.554930 0.514120 0.473850  0  0  0  0  0  0  0  0  0.294540
 272 H_d 0.485880 0.040810 0.473850  0  0  0  0  0  0  0  0  0.294540
 273 H_d 0.959190 0.445070 0.473850  0  0  0  0  0  0  0  0  0.294540
 274 Mof_H 0.593810 0.586860 0.265260  0  0  0  0  0  0  0  0  0.191640
 275 Mof_H 0.746480 0.673620 0.931930  0  0  0  0  0  0  0  0  0.191640
 276 Mof_H 0.659710 0.739530 0.598600  0  0  0  0  0  0  0  0  0.191640
 277 H_e 0.611640 0.569560 0.934870  0  0  0  0  0  0  0  0  0.125050
 278 H_e 0.763770 0.708750 0.601540  0  0  0  0  0  0  0  0  0.125050
 279 H_e 0.624590 0.721690 0.268210  0  0  0  0  0  0  0  0  0.125050
 280 H_f 0.577730 0.529600 0.736160  0  0  0  0  0  0  0  0  0.185690
 281 H_f 0.470400 0.048130 0.736160  0  0  0  0  0  0  0  0  0.185690
 282 H_f 0.951870 0.422270 0.736160  0  0  0  0  0  0  0  0  0.185690
 283 H_g 0.480510 0.449690 0.334840  0  0  0  0  0  0  0  0  0.158390
 284 H_g 0.550310 0.030820 0.334840  0  0  0  0  0  0  0  0  0.158390
 285 H_g 0.969180 0.519490 0.334840  0  0  0  0  0  0  0  0  0.158390
 286 H_h 0.779410 0.100540 0.269110  0  0  0  0  0  0  0  0  0.170570
 287 H_h 0.566120 0.012200 0.602450  0  0  0  0  0  0  0  0  0.170570
 288 H_h 0.654460 0.887260 0.935780  0  0  0  0  0  0  0  0  0.170570
 289 H_i 0.742110 0.154750 0.797610  0  0  0  0  0  0  0  0  0.296020
 290 H_i 0.845250 0.587350 0.797610  0  0  0  0  0  0  0  0  0.296020
 291 H_i 0.412650 0.257890 0.797610  0  0  0  0  0  0  0  0  0.296020
 292 Mof_H_a 0.717240 0.087780 0.609190  0  0  0  0  0  0  0  0  0.234710
 293 Mof_H_a 0.578880 0.962800 0.942530  0  0  0  0  0  0  0  0  0.234710
 294 Mof_H_a 0.703870 0.949420 0.275860  0  0  0  0  0  0  0  0  0.234710
 295 H_j 0.730140 0.091580 0.312430  0  0  0  0  0  0  0  0  0.142430
 296 H_j 0.575090 0.971900 0.645760  0  0  0  0  0  0  0  0  0.142430
 297 H_j 0.694770 0.936520 0.979100  0  0  0  0  0  0  0  0  0.142430
 298 H_k 0.749820 0.136250 0.129840  0  0  0  0  0  0  0  0  0.203340
 299 H_k 0.863750 0.613580 0.129840  0  0  0  0  0  0  0  0  0.203340
 300 H_k 0.386420 0.250180 0.129840  0  0  0  0  0  0  0  0  0.203340
 301 Mof_Ob 0.378430 0.373920 0.690440  0  0  0  0  0  0  0  0  -0.773060
 302 Mof_Ob 0.292750 0.337840 0.023770  0  0  0  0  0  0  0  0  -0.773060
 303 Mof_Ob 0.328820 0.288240 0.357110  0  0  0  0  0  0  0  0  -0.773060
 304 Mof_Oa 0.348800 0.348990 0.452660  0  0  0  0  0  0  0  0  -0.925030
 305 Mof_Oa 0.317680 0.333150 0.785990  0  0  0  0  0  0  0  0  -0.925030
 306 Mof_Oa 0.333520 0.317860 0.119330  0  0  0  0  0  0  0  0  -0.925030
 307 Mof_Oc 0.356660 0.372720 0.107510  0  0  0  0  0  0  0  0  -0.948220
 308 Mof_Oc 0.293950 0.317270 0.440840  0  0  0  0  0  0  0  0  -0.948220
 309 Mof_Oc 0.349390 0.310010 0.774180  0  0  0  0  0  0  0  0  -0.948220
 310 Mof_Mg 0.319300 0.342730 0.233630  0  0  0  0  0  0  0  0  1.635820
 311 Mof_Mg 0.323940 0.309910 0.566970  0  0  0  0  0  0  0  0  1.635820
 312 Mof_Mg 0.356760 0.347370 0.900300  0  0  0  0  0  0  0  0  1.635820
 313 Mof_Ob_a 0.310090 0.949930 0.357880  0  0  0  0  0  0  0  0  -0.762680
 314 Mof_Ob_a 0.383400 0.026830 0.024540  0  0  0  0  0  0  0  0  -0.762680
 315 Mof_Ob_a 0.306500 0.023240 0.691210  0  0  0  0  0  0  0  0  -0.762680
 316 Mof_Oa_a 0.319880 0.982260 0.130620  0  0  0  0  0  0  0  0  -0.884240
 317 Mof_Oa_a 0.351070 0.004290 0.797280  0  0  0  0  0  0  0  0  -0.884240
 318 Mof_Oa_a 0.329040 0.013450 0.463950  0  0  0  0  0  0  0  0  -0.884240
 319 Mof_Oc_a 0.297200 0.964800 0.773530  0  0  0  0  0  0  0  0  -0.908070
 320 Mof_Oc_a 0.368530 0.999060 0.440200  0  0  0  0  0  0  0  0  -0.908070
 321 Mof_Oc_a 0.334270 0.036140 0.106870  0  0  0  0  0  0  0  0  -0.908070
 322 Mof_Mg_a 0.314980 0.003820 0.903760  0  0  0  0  0  0  0  0  1.625770
 323 Mof_Mg_a 0.329510 0.977820 0.570430  0  0  0  0  0  0  0  0  1.625770
 324 Mof_Mg_a 0.355510 0.018360 0.237090  0  0  0  0  0  0  0  0  1.625770
 325 S 0.431680 0.508420 0.791660  0  0  0  0  0  0  0  0  -0.235990
 326 S 0.491580 0.923260 0.791660  0  0  0  0  0  0  0  0  -0.235990
 327 S 0.076740 0.568320 0.791660  0  0  0  0  0  0  0  0  -0.235990
 328 C 0.429560 0.481690 0.918400  0  0  0  0  0  0  0  0  0.002730
 329 C 0.518310 0.947870 0.918400  0  0  0  0  0  0  0  0  0.002730
 330 C 0.052130 0.570440 0.918400  0  0  0  0  0  0  0  0  0.002730
 331 N 0.443090 0.466920 0.875310  0  0  0  0  0  0  0  0  0.074950
 332 N 0.199750 0.309510 0.208640  0  0  0  0  0  0  0  0  0.074950
 333 N 0.357160 0.223580 0.541980  0  0  0  0  0  0  0  0  0.074950
 334 C_a 0.464020 0.475140 0.729670  0  0  0  0  0  0  0  0  -0.094510
 335 C_a 0.191520 0.322210 0.063010  0  0  0  0  0  0  0  0  -0.094510
 336 C_a 0.344460 0.202650 0.396340  0  0  0  0  0  0  0  0  -0.094510
 337 C_b 0.485910 0.503140 0.719370  0  0  0  0  0  0  0  0  0.079490
 338 C_b 0.496860 0.982770 0.719370  0  0  0  0  0  0  0  0  0.079490
 339 C_b 0.017230 0.514090 0.719370  0  0  0  0  0  0  0  0  0.079490
 340 C_c 0.504700 0.512200 0.566630  0  0  0  0  0  0  0  0  -0.494240
 341 C_c 0.487800 0.992500 0.566630  0  0  0  0  0  0  0  0  -0.494240
 342 C_c 0.007500 0.495300 0.566630  0  0  0  0  0  0  0  0  -0.494240
 343 C_d 0.168920 0.826540 0.755880  0  0  0  0  0  0  0  0  0.462580
 344 C_d 0.173460 0.342380 0.755880  0  0  0  0  0  0  0  0  0.462580
 345 C_d 0.657620 0.831080 0.755880  0  0  0  0  0  0  0  0  0.462580
 346 N_a 0.186080 0.835710 0.588130  0  0  0  0  0  0  0  0  -0.492520
 347 N_a 0.164290 0.350370 0.588130  0  0  0  0  0  0  0  0  -0.492520
 348 N_a 0.649630 0.813920 0.588130  0  0  0  0  0  0  0  0  -0.492520
 349 C_e 0.210870 0.862060 0.577810  0  0  0  0  0  0  0  0  0.156830
 350 C_e 0.471280 0.015480 0.244480  0  0  0  0  0  0  0  0  0.156830
 351 C_e 0.317860 0.122470 0.911150  0  0  0  0  0  0  0  0  0.156830
 352 S_a 0.216330 0.884380 0.401490  0  0  0  0  0  0  0  0  -0.180580
 353 S_a 0.448960 0.998620 0.068150  0  0  0  0  0  0  0  0  -0.180580
 354 S_a 0.334710 0.117000 0.734820  0  0  0  0  0  0  0  0  -0.180580
 355 N_b 0.228770 0.865170 0.726110  0  0  0  0  0  0  0  0  -0.306140
 356 N_b 0.468170 0.030270 0.392770  0  0  0  0  0  0  0  0  -0.306140
 357 N_b 0.303060 0.104560 0.059440  0  0  0  0  0  0  0  0  -0.306140
 358 C_f 0.249910 0.889090 0.821210  0  0  0  0  0  0  0  0  0.356370
 359 C_f 0.444240 0.027480 0.487880  0  0  0  0  0  0  0  0  0.356370
 360 C_f 0.305850 0.083430 0.154550  0  0  0  0  0  0  0  0  0.356370
 361 Mof_Cd 0.264290 0.916230 0.744770  0  0  0  0  0  0  0  0  -0.438060
 362 Mof_Cd 0.417100 0.014720 0.411430  0  0  0  0  0  0  0  0  -0.438060
 363 Mof_Cd 0.318610 0.069050 0.078100  0  0  0  0  0  0  0  0  -0.438060
 364 Mof_Cc 0.283880 0.939210 0.856710  0  0  0  0  0  0  0  0  0.545260
 365 Mof_Cc 0.394120 0.011340 0.523380  0  0  0  0  0  0  0  0  0.545260
 366 Mof_Cc 0.322000 0.049450 0.190050  0  0  0  0  0  0  0  0  0.545260
 367 Mof_Cb 0.288570 0.934160 0.051330  0  0  0  0  0  0  0  0  -0.366260
 368 Mof_Cb 0.399180 0.021080 0.718000  0  0  0  0  0  0  0  0  -0.366260
 369 Mof_Cb 0.312250 0.044760 0.384670  0  0  0  0  0  0  0  0  -0.366260
 370 C_g 0.274470 0.906310 0.120690  0  0  0  0  0  0  0  0  0.070910
 371 C_g 0.427020 0.034820 0.787350  0  0  0  0  0  0  0  0  0.070910
 372 C_g 0.298510 0.058870 0.454020  0  0  0  0  0  0  0  0  0.070910
 373 C_h 0.255700 0.884030 0.009450  0  0  0  0  0  0  0  0  -0.463760
 374 C_h 0.449300 0.038330 0.676120  0  0  0  0  0  0  0  0  -0.463760
 375 C_h 0.295000 0.077630 0.342790  0  0  0  0  0  0  0  0  -0.463760
 376 Mof_Ca 0.307050 0.956220 0.186880  0  0  0  0  0  0  0  0  0.800240
 377 Mof_Ca 0.377120 0.017500 0.853540  0  0  0  0  0  0  0  0  0.800240
 378 Mof_Ca 0.315840 0.026290 0.520210  0  0  0  0  0  0  0  0  0.800240
 379 C_i 0.148430 0.798040 0.774880  0  0  0  0  0  0  0  0  -0.320950
 380 C_i 0.201960 0.350390 0.774880  0  0  0  0  0  0  0  0  -0.320950
 381 C_i 0.316270 0.184900 0.108220  0  0  0  0  0  0  0  0  -0.320950
 382 C_j 0.462600 0.455780 0.593290  0  0  0  0  0  0  0  0  -0.157650
 383 C_j 0.210880 0.340150 0.926620  0  0  0  0  0  0  0  0  -0.157650
 384 C_j 0.326520 0.204070 0.259950  0  0  0  0  0  0  0  0  -0.157650
 385 N_c 0.413780 0.473540 0.085260  0  0  0  0  0  0  0  0  -0.454300
 386 N_c 0.526460 0.940240 0.085260  0  0  0  0  0  0  0  0  -0.454300
 387 N_c 0.059760 0.586220 0.085260  0  0  0  0  0  0  0  0  -0.454300
 388 C_k 0.402680 0.448110 0.189210  0  0  0  0  0  0  0  0  0.515430
 389 C_k 0.218560 0.287900 0.522550  0  0  0  0  0  0  0  0  0.515430
 390 C_k 0.378770 0.263990 0.855880  0  0  0  0  0  0  0  0  0.515430
 391 Mof_Cd_a 0.387660 0.422100 0.095990  0  0  0  0  0  0  0  0  -0.601950
 392 Mof_Cd_a 0.244570 0.298900 0.429330  0  0  0  0  0  0  0  0  -0.601950
 393 Mof_Cd_a 0.367770 0.279010 0.762660  0  0  0  0  0  0  0  0  -0.601950
 394 Mof_Cc_a 0.374300 0.396730 0.199740  0  0  0  0  0  0  0  0  0.615450
 395 Mof_Cc_a 0.269940 0.310900 0.533070  0  0  0  0  0  0  0  0  0.615450
 396 Mof_Cc_a 0.355760 0.292370 0.866400  0  0  0  0  0  0  0  0  0.615450
 397 Mof_Cb_a 0.379030 0.397900 0.402470  0  0  0  0  0  0  0  0  -0.380320
 398 Mof_Cb_a 0.268770 0.314470 0.735810  0  0  0  0  0  0  0  0  -0.380320
 399 Mof_Cb_a 0.352200 0.287640 0.069140  0  0  0  0  0  0  0  0  -0.380320
 400 C_l 0.393970 0.424430 0.491500  0  0  0  0  0  0  0  0  -0.102770
 401 C_l 0.242240 0.302880 0.824840  0  0  0  0  0  0  0  0  -0.102770
 402 C_l 0.363790 0.272700 0.158170  0  0  0  0  0  0  0  0  -0.102770
 403 C_m 0.405180 0.449390 0.390040  0  0  0  0  0  0  0  0  -0.351560
 404 C_m 0.217280 0.289130 0.723380  0  0  0  0  0  0  0  0  -0.351560
 405 C_m 0.377540 0.261480 0.056710  0  0  0  0  0  0  0  0  -0.351560
 406 Mof_Ca_a 0.368550 0.372570 0.522470  0  0  0  0  0  0  0  0  0.898370
 407 Mof_Ca_a 0.294100 0.329320 0.855800  0  0  0  0  0  0  0  0  0.898370
 408 Mof_Ca_a 0.337350 0.298110 0.189140  0  0  0  0  0  0  0  0  0.898370
 409 H 0.438980 0.450110 0.959110  0  0  0  0  0  0  0  0  0.194200
 410 H 0.216560 0.322200 0.292440  0  0  0  0  0  0  0  0  0.194200
 411 H 0.344460 0.227690 0.625770  0  0  0  0  0  0  0  0  0.194200
 412 H_a 0.487820 0.518160 0.828050  0  0  0  0  0  0  0  0  0.074200
 413 H_a 0.481840 0.969660 0.828050  0  0  0  0  0  0  0  0  0.074200
 414 H_a 0.030340 0.512180 0.828050  0  0  0  0  0  0  0  0  0.074200
 415 H_b 0.187430 0.867590 0.890890  0  0  0  0  0  0  0  0  0.266700
 416 H_b 0.465750 0.986510 0.557560  0  0  0  0  0  0  0  0  0.266700
 417 H_b 0.346820 0.145900 0.224230  0  0  0  0  0  0  0  0  0.266700
 418 H_c 0.175140 0.831060 0.462710  0  0  0  0  0  0  0  0  0.265180
 419 H_c 0.168940 0.344080 0.462710  0  0  0  0  0  0  0  0  0.265180
 420 H_c 0.655920 0.824860 0.462710  0  0  0  0  0  0  0  0  0.265180
 421 H_d 0.221590 0.847450 0.807190  0  0  0  0  0  0  0  0  0.294540
 422 H_d 0.152550 0.374140 0.807190  0  0  0  0  0  0  0  0  0.294540
 423 H_d 0.625860 0.778410 0.807190  0  0  0  0  0  0  0  0  0.294540
 424 Mof_H 0.260470 0.920190 0.598600  0  0  0  0  0  0  0  0  0.191640
 425 Mof_H 0.413140 0.006950 0.265260  0  0  0  0  0  0  0  0  0.191640
 426 Mof_H 0.326380 0.072860 0.931930  0  0  0  0  0  0  0  0  0.191640
 427 H_e 0.278310 0.902900 0.268210  0  0  0  0  0  0  0  0  0.125050
 428 H_e 0.430440 0.042080 0.934870  0  0  0  0  0  0  0  0  0.125050
 429 H_e 0.291250 0.055020 0.601540  0  0  0  0  0  0  0  0  0.125050
 430 H_f 0.244400 0.862940 0.069500  0  0  0  0  0  0  0  0  0.185690
 431 H_f 0.137060 0.381460 0.069500  0  0  0  0  0  0  0  0  0.185690
 432 H_f 0.618540 0.755600 0.069500  0  0  0  0  0  0  0  0  0.185690
 433 H_g 0.147170 0.783020 0.668180  0  0  0  0  0  0  0  0  0.158390
 434 H_g 0.216980 0.364160 0.668180  0  0  0  0  0  0  0  0  0.158390
 435 H_g 0.635840 0.852830 0.668180  0  0  0  0  0  0  0  0  0.158390
 436 H_h 0.446080 0.433880 0.602450  0  0  0  0  0  0  0  0  0.170570
 437 H_h 0.232790 0.345540 0.935780  0  0  0  0  0  0  0  0  0.170570
 438 H_h 0.321130 0.220590 0.269110  0  0  0  0  0  0  0  0  0.170570
 439 H_i 0.408770 0.488090 0.130940  0  0  0  0  0  0  0  0  0.296020
 440 H_i 0.511910 0.920690 0.130940  0  0  0  0  0  0  0  0  0.296020
 441 H_i 0.079310 0.591230 0.130940  0  0  0  0  0  0  0  0  0.296020
 442 Mof_H_a 0.383910 0.421120 0.942530  0  0  0  0  0  0  0  0  0.234710
 443 Mof_H_a 0.245550 0.296130 0.275860  0  0  0  0  0  0  0  0  0.234710
 444 Mof_H_a 0.370540 0.282760 0.609190  0  0  0  0  0  0  0  0  0.234710
 445 H_j 0.396810 0.424910 0.645760  0  0  0  0  0  0  0  0  0.142430
 446 H_j 0.241750 0.305230 0.979100  0  0  0  0  0  0  0  0  0.142430
 447 H_j 0.361440 0.269860 0.312430  0  0  0  0  0  0  0  0  0.142430
 448 H_k 0.416490 0.469580 0.463170  0  0  0  0  0  0  0  0  0.203340
 449 H_k 0.530420 0.946910 0.463170  0  0  0  0  0  0  0  0  0.203340
 450 H_k 0.053090 0.583510 0.463170  0  0  0  0  0  0  0  0  0.203340
