# Supplementary material for: In silico design and screening of hypothetical MOF-74 analogs and their experimental synthesis
Source: Chem Sci. 2016 Jun 21;7(9):6263–72. doi: 10.1039/c6sc01477a (PMC6024208; doi:10.1039/c6sc01477a)
Supplement: Supplementary file 1 [file SC-007-C6SC01477A-s001.zip › analogs/271_all_conf_24_0_full_symm.cssr]

				48.2977  48.2977  6.8681
		90  90  120  SPGR =  1 P 1		 OPT = 1
396   0 
0 image0	: image0
 1 Mof_Oc 0.957300 0.296890 0.165540  0  0  0  0  0  0  0  0  -0.930040
 2 Mof_Mg 0.981550 0.340280 0.298080  0  0  0  0  0  0  0  0  1.614310
 3 Mof_Ob 0.037330 0.724960 0.962430  0  0  0  0  0  0  0  0  -0.730260
 4 Mof_Oa 0.018490 0.685170 0.181050  0  0  0  0  0  0  0  0  -0.903970
 5 Mof_Cb 0.058090 0.737380 0.285180  0  0  0  0  0  0  0  0  -0.348430
 6 C 0.075120 0.770370 0.242240  0  0  0  0  0  0  0  0  -0.082550
 7 C_a 0.099460 0.792130 0.360010  0  0  0  0  0  0  0  0  -0.310580
 8 Mof_Ca 0.036810 0.715170 0.135910  0  0  0  0  0  0  0  0  0.792780
 9 Mof_H 0.906910 0.252730 0.022690  0  0  0  0  0  0  0  0  0.207340
 10 H 0.106070 0.766500 0.946890  0  0  0  0  0  0  0  0  0.162270
 11 H_a 0.068680 0.778260 0.110180  0  0  0  0  0  0  0  0  0.161610
 12 H_b 0.110960 0.817340 0.323610  0  0  0  0  0  0  0  0  0.150090
 13 H_c 0.873390 0.237500 0.804120  0  0  0  0  0  0  0  0  0.116060
 14 Mof_Ob_a 0.971300 0.274070 0.749150  0  0  0  0  0  0  0  0  -0.716430
 15 Mof_Oa_a 0.982900 0.313120 0.533480  0  0  0  0  0  0  0  0  -0.892160
 16 Mof_Oc_a 0.045460 0.698030 0.545980  0  0  0  0  0  0  0  0  -0.915110
 17 Mof_Mg_a 0.015120 0.655590 0.413660  0  0  0  0  0  0  0  0  1.608650
 18 Mof_Cc 0.941010 0.267580 0.247370  0  0  0  0  0  0  0  0  0.561420
 19 Mof_Cd 0.914260 0.243990 0.145720  0  0  0  0  0  0  0  0  -0.453380
 20 C_b 0.897760 0.211690 0.200200  0  0  0  0  0  0  0  0  0.288140
 21 C_c 0.867780 0.187520 0.103570  0  0  0  0  0  0  0  0  -0.103450
 22 C_d 0.858300 0.189880 0.911280  0  0  0  0  0  0  0  0  0.174100
 23 C_e 0.162470 0.831730 0.510050  0  0  0  0  0  0  0  0  -0.241240
 24 C_f 0.140830 0.804650 0.618330  0  0  0  0  0  0  0  0  -0.108300
 25 C_g 0.150500 0.802020 0.809680  0  0  0  0  0  0  0  0  0.184660
 26 C_h 0.846480 0.160120 0.210920  0  0  0  0  0  0  0  0  -0.252040
 27 C_i 0.131650 0.774360 0.945990  0  0  0  0  0  0  0  0  -0.417200
 28 C_j 0.110300 0.781620 0.521210  0  0  0  0  0  0  0  0  0.280880
 29 Mof_Cd_a 0.091530 0.749310 0.573380  0  0  0  0  0  0  0  0  -0.437930
 30 Mof_Cc_a 0.064190 0.727340 0.467880  0  0  0  0  0  0  0  0  0.559270
 31 C_k 0.877010 0.217190 0.772430  0  0  0  0  0  0  0  0  -0.410560
 32 C_l 0.910350 0.203000 0.360950  0  0  0  0  0  0  0  0  -0.318190
 33 C_m 0.934290 0.226260 0.475010  0  0  0  0  0  0  0  0  -0.073480
 34 Mof_Cb_a 0.948950 0.259150 0.429860  0  0  0  0  0  0  0  0  -0.334310
 35 Mof_Ca_a 0.968980 0.282840 0.577380  0  0  0  0  0  0  0  0  0.765270
 36 H_d 0.156530 0.833620 0.359920  0  0  0  0  0  0  0  0  0.165530
 37 H_e 0.852700 0.158090 0.360290  0  0  0  0  0  0  0  0  0.164590
 38 H_f 0.800690 0.086920 0.239030  0  0  0  0  0  0  0  0  0.118430
 39 H_g 0.140410 0.780870 0.095680  0  0  0  0  0  0  0  0  0.118590
 40 Mof_H_a 0.097290 0.739370 0.697700  0  0  0  0  0  0  0  0  0.199890
 41 H_h 0.902780 0.226120 0.777400  0  0  0  0  0  0  0  0  0.157160
 42 H_i 0.869030 0.209750 0.622370  0  0  0  0  0  0  0  0  0.117180
 43 H_j 0.900420 0.178020 0.400440  0  0  0  0  0  0  0  0  0.152790
 44 H_k 0.942070 0.219650 0.606930  0  0  0  0  0  0  0  0  0.158640
 45 Mof_Oc 0.036440 0.327080 0.832210  0  0  0  0  0  0  0  0  -0.930040
 46 Mof_Mg 0.993050 0.307930 0.964750  0  0  0  0  0  0  0  0  1.614310
 47 Mof_Ob 0.941710 0.645700 0.295760  0  0  0  0  0  0  0  0  -0.730260
 48 Mof_Oa 0.981490 0.666650 0.514380  0  0  0  0  0  0  0  0  -0.903970
 49 Mof_Cb 0.929290 0.654050 0.618510  0  0  0  0  0  0  0  0  -0.348430
 50 C 0.896300 0.638090 0.575570  0  0  0  0  0  0  0  0  -0.082550
 51 C_a 0.874540 0.640670 0.693350  0  0  0  0  0  0  0  0  -0.310580
 52 Mof_Ca 0.951490 0.654970 0.469250  0  0  0  0  0  0  0  0  0.792780
 53 Mof_H 0.080600 0.320840 0.689360  0  0  0  0  0  0  0  0  0.207340
 54 H 0.900160 0.672900 0.280220  0  0  0  0  0  0  0  0  0.162270
 55 H_a 0.888410 0.623760 0.443510  0  0  0  0  0  0  0  0  0.161610
 56 H_b 0.182660 0.293620 0.323610  0  0  0  0  0  0  0  0  0.150090
 57 H_c 0.095830 0.302560 0.470790  0  0  0  0  0  0  0  0  0.116060
 58 Mof_Ob_a 0.059270 0.363900 0.415820  0  0  0  0  0  0  0  0  -0.716430
 59 Mof_Oa_a 0.020210 0.336450 0.200150  0  0  0  0  0  0  0  0  -0.892160
 60 Mof_Oc_a 0.968640 0.680770 0.879320  0  0  0  0  0  0  0  0  -0.915110
 61 Mof_Mg_a 0.011080 0.692860 0.746990  0  0  0  0  0  0  0  0  1.608650
 62 Mof_Cc 0.065750 0.340090 0.914040  0  0  0  0  0  0  0  0  0.561420
 63 Mof_Cd 0.089340 0.336940 0.812380  0  0  0  0  0  0  0  0  -0.453380
 64 C_b 0.121640 0.352740 0.866860  0  0  0  0  0  0  0  0  0.288140
 65 C_c 0.145820 0.346930 0.770230  0  0  0  0  0  0  0  0  -0.103450
 66 C_d 0.143450 0.335090 0.577950  0  0  0  0  0  0  0  0  0.174100
 67 C_e 0.168270 0.330740 0.510050  0  0  0  0  0  0  0  0  -0.241240
 68 C_f 0.862020 0.669510 0.951660  0  0  0  0  0  0  0  0  -0.108300
 69 C_g 0.864650 0.681810 0.143010  0  0  0  0  0  0  0  0  0.184660
 70 C_h 0.839880 0.686350 0.210920  0  0  0  0  0  0  0  0  -0.252040
 71 C_i 0.892310 0.690620 0.279320  0  0  0  0  0  0  0  0  -0.417200
 72 C_j 0.885050 0.662010 0.854550  0  0  0  0  0  0  0  0  0.280880
 73 Mof_Cd_a 0.917360 0.675560 0.906720  0  0  0  0  0  0  0  0  -0.437930
 74 Mof_Cc_a 0.939330 0.670180 0.801210  0  0  0  0  0  0  0  0  0.559270
 75 C_k 0.116140 0.326490 0.439100  0  0  0  0  0  0  0  0  -0.410560
 76 C_l 0.797000 0.707360 0.360950  0  0  0  0  0  0  0  0  -0.318190
 77 C_m 0.107070 0.374700 0.141670  0  0  0  0  0  0  0  0  -0.073480
 78 Mof_Cb_a 0.074180 0.356460 0.096520  0  0  0  0  0  0  0  0  -0.334310
 79 Mof_Ca_a 0.050490 0.352800 0.244050  0  0  0  0  0  0  0  0  0.765270
 80 H_d 0.166380 0.322900 0.359920  0  0  0  0  0  0  0  0  0.165530
 81 H_e 0.841910 0.694620 0.360290  0  0  0  0  0  0  0  0  0.164590
 82 H_f 0.913080 0.713770 0.239030  0  0  0  0  0  0  0  0  0.118430
 83 H_g 0.885790 0.692870 0.429020  0  0  0  0  0  0  0  0  0.118590
 84 Mof_H_a 0.927290 0.691250 0.031040  0  0  0  0  0  0  0  0  0.199890
 85 H_h 0.107210 0.343320 0.444060  0  0  0  0  0  0  0  0  0.157160
 86 H_i 0.123590 0.325950 0.289040  0  0  0  0  0  0  0  0  0.117180
 87 H_j 0.821980 0.722390 0.400440  0  0  0  0  0  0  0  0  0.152790
 88 H_k 0.780350 0.722420 0.606930  0  0  0  0  0  0  0  0  0.158640
 89 Mof_Oc 0.006260 0.376030 0.498880  0  0  0  0  0  0  0  0  -0.930040
 90 Mof_Mg 0.025400 0.351780 0.631410  0  0  0  0  0  0  0  0  1.614310
 91 Mof_Ob 0.020970 0.629340 0.629090  0  0  0  0  0  0  0  0  -0.730260
 92 Mof_Oa 0.000020 0.648180 0.847720  0  0  0  0  0  0  0  0  -0.903970
 93 Mof_Cb 0.012620 0.608570 0.951850  0  0  0  0  0  0  0  0  -0.348430
 94 C 0.028580 0.591540 0.908910  0  0  0  0  0  0  0  0  -0.082550
 95 C_a 0.026000 0.567200 0.026680  0  0  0  0  0  0  0  0  -0.310580
 96 Mof_Ca 0.011700 0.629860 0.802580  0  0  0  0  0  0  0  0  0.792780
 97 Mof_H 0.012490 0.426430 0.356030  0  0  0  0  0  0  0  0  0.207340
 98 H 0.993770 0.560600 0.613560  0  0  0  0  0  0  0  0  0.162270
 99 H_a 0.042910 0.597990 0.776850  0  0  0  0  0  0  0  0  0.161610
 100 H_b 0.706380 0.889040 0.323610  0  0  0  0  0  0  0  0  0.150090
 101 H_c 0.030770 0.459940 0.137450  0  0  0  0  0  0  0  0  0.116060
 102 Mof_Ob_a 0.969440 0.362040 0.082490  0  0  0  0  0  0  0  0  -0.716430
 103 Mof_Oa_a 0.996890 0.350430 0.866820  0  0  0  0  0  0  0  0  -0.892160
 104 Mof_Oc_a 0.985900 0.621210 0.212650  0  0  0  0  0  0  0  0  -0.915110
 105 Mof_Mg_a 0.973810 0.651550 0.080330  0  0  0  0  0  0  0  0  1.608650
 106 Mof_Cc 0.993240 0.392330 0.580700  0  0  0  0  0  0  0  0  0.561420
 107 Mof_Cd 0.996400 0.419070 0.479050  0  0  0  0  0  0  0  0  -0.453380
 108 C_b 0.980590 0.435570 0.533530  0  0  0  0  0  0  0  0  0.288140
 109 C_c 0.986410 0.465560 0.436900  0  0  0  0  0  0  0  0  -0.103450
 110 C_d 0.998240 0.475030 0.244620  0  0  0  0  0  0  0  0  0.174100
 111 C_e 0.669260 0.837530 0.510050  0  0  0  0  0  0  0  0  -0.241240
 112 C_f 0.997150 0.525840 0.284990  0  0  0  0  0  0  0  0  -0.108300
 113 C_g 0.984850 0.516170 0.476340  0  0  0  0  0  0  0  0  0.184660
 114 C_h 0.313650 0.153520 0.210920  0  0  0  0  0  0  0  0  -0.252040
 115 C_i 0.976050 0.535020 0.612660  0  0  0  0  0  0  0  0  -0.417200
 116 C_j 0.004650 0.556370 0.187880  0  0  0  0  0  0  0  0  0.280880
 117 Mof_Cd_a 0.991110 0.575140 0.240050  0  0  0  0  0  0  0  0  -0.437930
 118 Mof_Cc_a 0.996480 0.602480 0.134540  0  0  0  0  0  0  0  0  0.559270
 119 C_k 0.006850 0.456320 0.105760  0  0  0  0  0  0  0  0  -0.410560
 120 C_l 0.292640 0.089650 0.360950  0  0  0  0  0  0  0  0  -0.318190
 121 C_m 0.958630 0.399040 0.808340  0  0  0  0  0  0  0  0  -0.073480
 122 Mof_Cb_a 0.976870 0.384390 0.763190  0  0  0  0  0  0  0  0  -0.334310
 123 Mof_Ca_a 0.980530 0.364350 0.910710  0  0  0  0  0  0  0  0  0.765270
 124 H_d 0.677100 0.843470 0.359920  0  0  0  0  0  0  0  0  0.165530
 125 H_e 0.305380 0.147300 0.360290  0  0  0  0  0  0  0  0  0.164590
 126 H_f 0.286230 0.199310 0.239030  0  0  0  0  0  0  0  0  0.118430
 127 H_g 0.973790 0.526250 0.762350  0  0  0  0  0  0  0  0  0.118590
 128 Mof_H_a 0.975420 0.569380 0.364370  0  0  0  0  0  0  0  0  0.199890
 129 H_h 0.990010 0.430560 0.110730  0  0  0  0  0  0  0  0  0.157160
 130 H_i 0.007380 0.464300 0.955700  0  0  0  0  0  0  0  0  0.117180
 131 H_j 0.277610 0.099580 0.400440  0  0  0  0  0  0  0  0  0.152790
 132 H_k 0.277580 0.057930 0.606930  0  0  0  0  0  0  0  0  0.158640
 133 Mof_Oc 0.623970 0.630220 0.498880  0  0  0  0  0  0  0  0  -0.930040
 134 Mof_Mg 0.648220 0.673620 0.631410  0  0  0  0  0  0  0  0  1.614310
 135 Mof_Ob 0.703990 0.058290 0.295760  0  0  0  0  0  0  0  0  -0.730260
 136 Mof_Oa 0.685160 0.018510 0.514380  0  0  0  0  0  0  0  0  -0.903970
 137 Mof_Cb 0.724760 0.070710 0.618510  0  0  0  0  0  0  0  0  -0.348430
 138 C 0.741790 0.103700 0.575570  0  0  0  0  0  0  0  0  -0.082550
 139 C_a 0.766130 0.125460 0.693350  0  0  0  0  0  0  0  0  -0.310580
 140 Mof_Ca 0.703470 0.048510 0.469250  0  0  0  0  0  0  0  0  0.792780
 141 Mof_H 0.573570 0.586070 0.356030  0  0  0  0  0  0  0  0  0.207340
 142 H 0.772740 0.099840 0.280220  0  0  0  0  0  0  0  0  0.162270
 143 H_a 0.735350 0.111590 0.443510  0  0  0  0  0  0  0  0  0.161610
 144 H_b 0.777630 0.150680 0.656940  0  0  0  0  0  0  0  0  0.150090
 145 H_c 0.540060 0.570830 0.137450  0  0  0  0  0  0  0  0  0.116060
 146 Mof_Ob_a 0.637960 0.607400 0.082490  0  0  0  0  0  0  0  0  -0.716430
 147 Mof_Oa_a 0.649570 0.646460 0.866820  0  0  0  0  0  0  0  0  -0.892160
 148 Mof_Oc_a 0.712130 0.031360 0.879320  0  0  0  0  0  0  0  0  -0.915110
 149 Mof_Mg_a 0.681780 0.988920 0.746990  0  0  0  0  0  0  0  0  1.608650
 150 Mof_Cc 0.607670 0.600910 0.580700  0  0  0  0  0  0  0  0  0.561420
 151 Mof_Cd 0.580930 0.577320 0.479050  0  0  0  0  0  0  0  0  -0.453380
 152 C_b 0.564430 0.545020 0.533530  0  0  0  0  0  0  0  0  0.288140
 153 C_c 0.534440 0.520850 0.436900  0  0  0  0  0  0  0  0  -0.103450
 154 C_d 0.524970 0.523210 0.244620  0  0  0  0  0  0  0  0  0.174100
 155 C_e 0.829140 0.165060 0.843390  0  0  0  0  0  0  0  0  -0.241240
 156 C_f 0.807490 0.137980 0.951660  0  0  0  0  0  0  0  0  -0.108300
 157 C_g 0.817170 0.135350 0.143010  0  0  0  0  0  0  0  0  0.184660
 158 C_h 0.513140 0.493460 0.544260  0  0  0  0  0  0  0  0  -0.252040
 159 C_i 0.798310 0.107690 0.279320  0  0  0  0  0  0  0  0  -0.417200
 160 C_j 0.776970 0.114950 0.854550  0  0  0  0  0  0  0  0  0.280880
 161 Mof_Cd_a 0.758200 0.082640 0.906720  0  0  0  0  0  0  0  0  -0.437930
 162 Mof_Cc_a 0.730860 0.060670 0.801210  0  0  0  0  0  0  0  0  0.559270
 163 C_k 0.543680 0.550530 0.105760  0  0  0  0  0  0  0  0  -0.410560
 164 C_l 0.577020 0.536330 0.694280  0  0  0  0  0  0  0  0  -0.318190
 165 C_m 0.600960 0.559590 0.808340  0  0  0  0  0  0  0  0  -0.073480
 166 Mof_Cb_a 0.615610 0.592480 0.763190  0  0  0  0  0  0  0  0  -0.334310
 167 Mof_Ca_a 0.635650 0.616180 0.910710  0  0  0  0  0  0  0  0  0.765270
 168 H_d 0.823190 0.166960 0.693250  0  0  0  0  0  0  0  0  0.165530
 169 H_e 0.519370 0.491420 0.693620  0  0  0  0  0  0  0  0  0.164590
 170 H_f 0.467350 0.420250 0.572370  0  0  0  0  0  0  0  0  0.118430
 171 H_g 0.807080 0.114210 0.429020  0  0  0  0  0  0  0  0  0.118590
 172 Mof_H_a 0.763960 0.072710 0.031040  0  0  0  0  0  0  0  0  0.199890
 173 H_h 0.569440 0.559450 0.110730  0  0  0  0  0  0  0  0  0.157160
 174 H_i 0.535700 0.543080 0.955700  0  0  0  0  0  0  0  0  0.117180
 175 H_j 0.567080 0.511360 0.733770  0  0  0  0  0  0  0  0  0.152790
 176 H_k 0.608740 0.552990 0.940260  0  0  0  0  0  0  0  0  0.158640
 177 Mof_Oc 0.703110 0.660410 0.165540  0  0  0  0  0  0  0  0  -0.930040
 178 Mof_Mg 0.659720 0.641270 0.298080  0  0  0  0  0  0  0  0  1.614310
 179 Mof_Ob 0.608370 0.979030 0.629090  0  0  0  0  0  0  0  0  -0.730260
 180 Mof_Oa 0.648160 0.999980 0.847720  0  0  0  0  0  0  0  0  -0.903970
 181 Mof_Cb 0.595950 0.987380 0.951850  0  0  0  0  0  0  0  0  -0.348430
 182 C 0.562970 0.971420 0.908910  0  0  0  0  0  0  0  0  -0.082550
 183 C_a 0.541210 0.974000 0.026680  0  0  0  0  0  0  0  0  -0.310580
 184 Mof_Ca 0.618160 0.988300 0.802580  0  0  0  0  0  0  0  0  0.792780
 185 Mof_H 0.747270 0.654170 0.022690  0  0  0  0  0  0  0  0  0.207340
 186 H 0.566830 0.006230 0.613560  0  0  0  0  0  0  0  0  0.162270
 187 H_a 0.555080 0.957090 0.776850  0  0  0  0  0  0  0  0  0.161610
 188 H_b 0.849320 0.626950 0.656940  0  0  0  0  0  0  0  0  0.150090
 189 H_c 0.762500 0.635890 0.804120  0  0  0  0  0  0  0  0  0.116060
 190 Mof_Ob_a 0.725930 0.697230 0.749150  0  0  0  0  0  0  0  0  -0.716430
 191 Mof_Oa_a 0.686880 0.669780 0.533480  0  0  0  0  0  0  0  0  -0.892160
 192 Mof_Oc_a 0.635310 0.014100 0.212650  0  0  0  0  0  0  0  0  -0.915110
 193 Mof_Mg_a 0.677740 0.026190 0.080330  0  0  0  0  0  0  0  0  1.608650
 194 Mof_Cc 0.732420 0.673430 0.247370  0  0  0  0  0  0  0  0  0.561420
 195 Mof_Cd 0.756010 0.670270 0.145720  0  0  0  0  0  0  0  0  -0.453380
 196 C_b 0.788310 0.686070 0.200200  0  0  0  0  0  0  0  0  0.288140
 197 C_c 0.812480 0.680260 0.103570  0  0  0  0  0  0  0  0  -0.103450
 198 C_d 0.810120 0.668420 0.911280  0  0  0  0  0  0  0  0  0.174100
 199 C_e 0.834940 0.664070 0.843390  0  0  0  0  0  0  0  0  -0.241240
 200 C_f 0.528690 0.002850 0.284990  0  0  0  0  0  0  0  0  -0.108300
 201 C_g 0.531310 0.015150 0.476340  0  0  0  0  0  0  0  0  0.184660
 202 C_h 0.506540 0.019690 0.544260  0  0  0  0  0  0  0  0  -0.252040
 203 C_i 0.558970 0.023950 0.612660  0  0  0  0  0  0  0  0  -0.417200
 204 C_j 0.551710 0.995350 0.187880  0  0  0  0  0  0  0  0  0.280880
 205 Mof_Cd_a 0.584030 0.008890 0.240050  0  0  0  0  0  0  0  0  -0.437930
 206 Mof_Cc_a 0.605990 0.003520 0.134540  0  0  0  0  0  0  0  0  0.559270
 207 C_k 0.782810 0.659820 0.772430  0  0  0  0  0  0  0  0  -0.410560
 208 C_l 0.463670 0.040690 0.694280  0  0  0  0  0  0  0  0  -0.318190
 209 C_m 0.773740 0.708030 0.475010  0  0  0  0  0  0  0  0  -0.073480
 210 Mof_Cb_a 0.740850 0.689800 0.429860  0  0  0  0  0  0  0  0  -0.334310
 211 Mof_Ca_a 0.717160 0.686140 0.577380  0  0  0  0  0  0  0  0  0.765270
 212 H_d 0.833040 0.656240 0.693250  0  0  0  0  0  0  0  0  0.165530
 213 H_e 0.508580 0.027950 0.693620  0  0  0  0  0  0  0  0  0.164590
 214 H_f 0.579750 0.047100 0.572370  0  0  0  0  0  0  0  0  0.118430
 215 H_g 0.552460 0.026210 0.762350  0  0  0  0  0  0  0  0  0.118590
 216 Mof_H_a 0.593960 0.024580 0.364370  0  0  0  0  0  0  0  0  0.199890
 217 H_h 0.773880 0.676660 0.777400  0  0  0  0  0  0  0  0  0.157160
 218 H_i 0.790250 0.659290 0.622370  0  0  0  0  0  0  0  0  0.117180
 219 H_j 0.488640 0.055730 0.733770  0  0  0  0  0  0  0  0  0.152790
 220 H_k 0.447010 0.055750 0.940260  0  0  0  0  0  0  0  0  0.158640
 221 Mof_Oc 0.672920 0.709370 0.832210  0  0  0  0  0  0  0  0  -0.930040
 222 Mof_Mg 0.692070 0.685120 0.964750  0  0  0  0  0  0  0  0  1.614310
 223 Mof_Ob 0.687630 0.962670 0.962430  0  0  0  0  0  0  0  0  -0.730260
 224 Mof_Oa 0.666680 0.981510 0.181050  0  0  0  0  0  0  0  0  -0.903970
 225 Mof_Cb 0.679290 0.941910 0.285180  0  0  0  0  0  0  0  0  -0.348430
 226 C 0.695240 0.924880 0.242240  0  0  0  0  0  0  0  0  -0.082550
 227 C_a 0.692660 0.900540 0.360010  0  0  0  0  0  0  0  0  -0.310580
 228 Mof_Ca 0.678370 0.963190 0.135910  0  0  0  0  0  0  0  0  0.792780
 229 Mof_H 0.679160 0.759760 0.689360  0  0  0  0  0  0  0  0  0.207340
 230 H 0.660430 0.893930 0.946890  0  0  0  0  0  0  0  0  0.162270
 231 H_a 0.709580 0.931320 0.110180  0  0  0  0  0  0  0  0  0.161610
 232 H_b 0.373050 0.222370 0.656940  0  0  0  0  0  0  0  0  0.150090
 233 H_c 0.697440 0.793270 0.470790  0  0  0  0  0  0  0  0  0.116060
 234 Mof_Ob_a 0.636100 0.695370 0.415820  0  0  0  0  0  0  0  0  -0.716430
 235 Mof_Oa_a 0.663550 0.683760 0.200150  0  0  0  0  0  0  0  0  -0.892160
 236 Mof_Oc_a 0.652570 0.954540 0.545980  0  0  0  0  0  0  0  0  -0.915110
 237 Mof_Mg_a 0.640470 0.984880 0.413660  0  0  0  0  0  0  0  0  1.608650
 238 Mof_Cc 0.659910 0.725660 0.914040  0  0  0  0  0  0  0  0  0.561420
 239 Mof_Cd 0.663060 0.752410 0.812380  0  0  0  0  0  0  0  0  -0.453380
 240 C_b 0.647260 0.768900 0.866860  0  0  0  0  0  0  0  0  0.288140
 241 C_c 0.653070 0.798890 0.770230  0  0  0  0  0  0  0  0  -0.103450
 242 C_d 0.664910 0.808360 0.577950  0  0  0  0  0  0  0  0  0.174100
 243 C_e 0.335930 0.170860 0.843390  0  0  0  0  0  0  0  0  -0.241240
 244 C_f 0.663820 0.859170 0.618330  0  0  0  0  0  0  0  0  -0.108300
 245 C_g 0.651520 0.849500 0.809680  0  0  0  0  0  0  0  0  0.184660
 246 C_h 0.980310 0.486860 0.544260  0  0  0  0  0  0  0  0  -0.252040
 247 C_i 0.642710 0.868350 0.945990  0  0  0  0  0  0  0  0  -0.417200
 248 C_j 0.671320 0.889700 0.521210  0  0  0  0  0  0  0  0  0.280880
 249 Mof_Cd_a 0.657780 0.908470 0.573380  0  0  0  0  0  0  0  0  -0.437930
 250 Mof_Cc_a 0.663150 0.935810 0.467880  0  0  0  0  0  0  0  0  0.559270
 251 C_k 0.673510 0.789650 0.439100  0  0  0  0  0  0  0  0  -0.410560
 252 C_l 0.959310 0.422980 0.694280  0  0  0  0  0  0  0  0  -0.318190
 253 C_m 0.625300 0.732370 0.141670  0  0  0  0  0  0  0  0  -0.073480
 254 Mof_Cb_a 0.643540 0.717720 0.096520  0  0  0  0  0  0  0  0  -0.334310
 255 Mof_Ca_a 0.647200 0.697690 0.244050  0  0  0  0  0  0  0  0  0.765270
 256 H_d 0.343760 0.176810 0.693250  0  0  0  0  0  0  0  0  0.165530
 257 H_e 0.972050 0.480630 0.693620  0  0  0  0  0  0  0  0  0.164590
 258 H_f 0.952900 0.532650 0.572370  0  0  0  0  0  0  0  0  0.118430
 259 H_g 0.640460 0.859590 0.095680  0  0  0  0  0  0  0  0  0.118590
 260 Mof_H_a 0.642080 0.902710 0.697700  0  0  0  0  0  0  0  0  0.199890
 261 H_h 0.656680 0.763890 0.444060  0  0  0  0  0  0  0  0  0.157160
 262 H_i 0.674050 0.797630 0.289040  0  0  0  0  0  0  0  0  0.117180
 263 H_j 0.944270 0.432920 0.733770  0  0  0  0  0  0  0  0  0.152790
 264 H_k 0.944250 0.391260 0.940260  0  0  0  0  0  0  0  0  0.158640
 265 Mof_Oc 0.290630 0.963560 0.832210  0  0  0  0  0  0  0  0  -0.930040
 266 Mof_Mg 0.314880 0.006950 0.964750  0  0  0  0  0  0  0  0  1.614310
 267 Mof_Ob 0.370660 0.391630 0.629090  0  0  0  0  0  0  0  0  -0.730260
 268 Mof_Oa 0.351820 0.351840 0.847720  0  0  0  0  0  0  0  0  -0.903970
 269 Mof_Cb 0.391430 0.404050 0.951850  0  0  0  0  0  0  0  0  -0.348430
 270 C 0.408460 0.437030 0.908910  0  0  0  0  0  0  0  0  -0.082550
 271 C_a 0.432800 0.458790 0.026680  0  0  0  0  0  0  0  0  -0.310580
 272 Mof_Ca 0.370140 0.381840 0.802580  0  0  0  0  0  0  0  0  0.792780
 273 Mof_H 0.240240 0.919400 0.689360  0  0  0  0  0  0  0  0  0.207340
 274 H 0.439400 0.433170 0.613560  0  0  0  0  0  0  0  0  0.162270
 275 H_a 0.402010 0.444920 0.776850  0  0  0  0  0  0  0  0  0.161610
 276 H_b 0.444300 0.484010 0.990280  0  0  0  0  0  0  0  0  0.150090
 277 H_c 0.206730 0.904170 0.470790  0  0  0  0  0  0  0  0  0.116060
 278 Mof_Ob_a 0.304630 0.940730 0.415820  0  0  0  0  0  0  0  0  -0.716430
 279 Mof_Oa_a 0.316240 0.979790 0.200150  0  0  0  0  0  0  0  0  -0.892160
 280 Mof_Oc_a 0.378790 0.364690 0.212650  0  0  0  0  0  0  0  0  -0.915110
 281 Mof_Mg_a 0.348450 0.322260 0.080330  0  0  0  0  0  0  0  0  1.608650
 282 Mof_Cc 0.274340 0.934250 0.914040  0  0  0  0  0  0  0  0  0.561420
 283 Mof_Cd 0.247590 0.910660 0.812380  0  0  0  0  0  0  0  0  -0.453380
 284 C_b 0.231100 0.878360 0.866860  0  0  0  0  0  0  0  0  0.288140
 285 C_c 0.201110 0.854180 0.770230  0  0  0  0  0  0  0  0  -0.103450
 286 C_d 0.191640 0.856550 0.577950  0  0  0  0  0  0  0  0  0.174100
 287 C_e 0.495800 0.498400 0.176720  0  0  0  0  0  0  0  0  -0.241240
 288 C_f 0.474160 0.471310 0.284990  0  0  0  0  0  0  0  0  -0.108300
 289 C_g 0.483830 0.468690 0.476340  0  0  0  0  0  0  0  0  0.184660
 290 C_h 0.179810 0.826790 0.877590  0  0  0  0  0  0  0  0  -0.252040
 291 C_i 0.464980 0.441030 0.612660  0  0  0  0  0  0  0  0  -0.417200
 292 C_j 0.443630 0.448290 0.187880  0  0  0  0  0  0  0  0  0.280880
 293 Mof_Cd_a 0.424860 0.415970 0.240050  0  0  0  0  0  0  0  0  -0.437930
 294 Mof_Cc_a 0.397520 0.394010 0.134540  0  0  0  0  0  0  0  0  0.559270
 295 C_k 0.210350 0.883860 0.439100  0  0  0  0  0  0  0  0  -0.410560
 296 C_l 0.243690 0.869660 0.027620  0  0  0  0  0  0  0  0  -0.318190
 297 C_m 0.267630 0.892930 0.141670  0  0  0  0  0  0  0  0  -0.073480
 298 Mof_Cb_a 0.282280 0.925820 0.096520  0  0  0  0  0  0  0  0  -0.334310
 299 Mof_Ca_a 0.302310 0.949510 0.244050  0  0  0  0  0  0  0  0  0.765270
 300 H_d 0.489860 0.500290 0.026590  0  0  0  0  0  0  0  0  0.165530
 301 H_e 0.186040 0.824750 0.026960  0  0  0  0  0  0  0  0  0.164590
 302 H_f 0.134020 0.753590 0.905700  0  0  0  0  0  0  0  0  0.118430
 303 H_g 0.473750 0.447540 0.762350  0  0  0  0  0  0  0  0  0.118590
 304 Mof_H_a 0.430620 0.406040 0.364370  0  0  0  0  0  0  0  0  0.199890
 305 H_h 0.236110 0.892790 0.444060  0  0  0  0  0  0  0  0  0.157160
 306 H_i 0.202370 0.876410 0.289040  0  0  0  0  0  0  0  0  0.117180
 307 H_j 0.233750 0.844690 0.067110  0  0  0  0  0  0  0  0  0.152790
 308 H_k 0.275410 0.886320 0.273590  0  0  0  0  0  0  0  0  0.158640
 309 Mof_Oc 0.369780 0.993740 0.498880  0  0  0  0  0  0  0  0  -0.930040
 310 Mof_Mg 0.326380 0.974600 0.631410  0  0  0  0  0  0  0  0  1.614310
 311 Mof_Ob 0.275040 0.312370 0.962430  0  0  0  0  0  0  0  0  -0.730260
 312 Mof_Oa 0.314830 0.333320 0.181050  0  0  0  0  0  0  0  0  -0.903970
 313 Mof_Cb 0.262620 0.320710 0.285180  0  0  0  0  0  0  0  0  -0.348430
 314 C 0.229630 0.304760 0.242240  0  0  0  0  0  0  0  0  -0.082550
 315 C_a 0.207870 0.307340 0.360010  0  0  0  0  0  0  0  0  -0.310580
 316 Mof_Ca 0.284830 0.321630 0.135910  0  0  0  0  0  0  0  0  0.792780
 317 Mof_H 0.413930 0.987510 0.356030  0  0  0  0  0  0  0  0  0.207340
 318 H 0.233500 0.339570 0.946890  0  0  0  0  0  0  0  0  0.162270
 319 H_a 0.221740 0.290420 0.110180  0  0  0  0  0  0  0  0  0.161610
 320 H_b 0.515990 0.960290 0.990280  0  0  0  0  0  0  0  0  0.150090
 321 H_c 0.429170 0.969230 0.137450  0  0  0  0  0  0  0  0  0.116060
 322 Mof_Ob_a 0.392600 0.030560 0.082490  0  0  0  0  0  0  0  0  -0.716430
 323 Mof_Oa_a 0.353540 0.003110 0.866820  0  0  0  0  0  0  0  0  -0.892160
 324 Mof_Oc_a 0.301970 0.347430 0.545980  0  0  0  0  0  0  0  0  -0.915110
 325 Mof_Mg_a 0.344410 0.359530 0.413660  0  0  0  0  0  0  0  0  1.608650
 326 Mof_Cc 0.399090 0.006760 0.580700  0  0  0  0  0  0  0  0  0.561420
 327 Mof_Cd 0.422680 0.003600 0.479050  0  0  0  0  0  0  0  0  -0.453380
 328 C_b 0.454980 0.019410 0.533530  0  0  0  0  0  0  0  0  0.288140
 329 C_c 0.479150 0.013590 0.436900  0  0  0  0  0  0  0  0  -0.103450
 330 C_d 0.476790 0.001760 0.244620  0  0  0  0  0  0  0  0  0.174100
 331 C_e 0.501600 0.997410 0.176720  0  0  0  0  0  0  0  0  -0.241240
 332 C_f 0.195350 0.336180 0.618330  0  0  0  0  0  0  0  0  -0.108300
 333 C_g 0.197980 0.348480 0.809680  0  0  0  0  0  0  0  0  0.184660
 334 C_h 0.173210 0.353020 0.877590  0  0  0  0  0  0  0  0  -0.252040
 335 C_i 0.225640 0.357290 0.945990  0  0  0  0  0  0  0  0  -0.417200
 336 C_j 0.218380 0.328680 0.521210  0  0  0  0  0  0  0  0  0.280880
 337 Mof_Cd_a 0.250690 0.342220 0.573380  0  0  0  0  0  0  0  0  -0.437930
 338 Mof_Cc_a 0.272660 0.336850 0.467880  0  0  0  0  0  0  0  0  0.559270
 339 C_k 0.449470 0.993150 0.105760  0  0  0  0  0  0  0  0  -0.410560
 340 C_l 0.130340 0.374020 0.027620  0  0  0  0  0  0  0  0  -0.318190
 341 C_m 0.440410 0.041370 0.808340  0  0  0  0  0  0  0  0  -0.073480
 342 Mof_Cb_a 0.407520 0.023130 0.763190  0  0  0  0  0  0  0  0  -0.334310
 343 Mof_Ca_a 0.383820 0.019470 0.910710  0  0  0  0  0  0  0  0  0.765270
 344 H_d 0.499710 0.989570 0.026590  0  0  0  0  0  0  0  0  0.165530
 345 H_e 0.175250 0.361280 0.026960  0  0  0  0  0  0  0  0  0.164590
 346 H_f 0.246410 0.380430 0.905700  0  0  0  0  0  0  0  0  0.118430
 347 H_g 0.219130 0.359540 0.095680  0  0  0  0  0  0  0  0  0.118590
 348 Mof_H_a 0.260630 0.357920 0.697700  0  0  0  0  0  0  0  0  0.199890
 349 H_h 0.440550 0.009990 0.110730  0  0  0  0  0  0  0  0  0.157160
 350 H_i 0.456920 0.992620 0.955700  0  0  0  0  0  0  0  0  0.117180
 351 H_j 0.155310 0.389060 0.067110  0  0  0  0  0  0  0  0  0.152790
 352 H_k 0.113680 0.389090 0.273590  0  0  0  0  0  0  0  0  0.158640
 353 Mof_Oc 0.339590 0.042700 0.165540  0  0  0  0  0  0  0  0  -0.930040
 354 Mof_Mg 0.358730 0.018450 0.298080  0  0  0  0  0  0  0  0  1.614310
 355 Mof_Ob 0.354300 0.296010 0.295760  0  0  0  0  0  0  0  0  -0.730260
 356 Mof_Oa 0.333350 0.314840 0.514380  0  0  0  0  0  0  0  0  -0.903970
 357 Mof_Cb 0.345950 0.275240 0.618510  0  0  0  0  0  0  0  0  -0.348430
 358 C 0.361910 0.258210 0.575570  0  0  0  0  0  0  0  0  -0.082550
 359 C_a 0.359330 0.233870 0.693350  0  0  0  0  0  0  0  0  -0.310580
 360 Mof_Ca 0.345030 0.296530 0.469250  0  0  0  0  0  0  0  0  0.792780
 361 Mof_H 0.345830 0.093090 0.022690  0  0  0  0  0  0  0  0  0.207340
 362 H 0.327100 0.227260 0.280220  0  0  0  0  0  0  0  0  0.162270
 363 H_a 0.376240 0.264650 0.443510  0  0  0  0  0  0  0  0  0.161610
 364 H_b 0.039710 0.555700 0.990280  0  0  0  0  0  0  0  0  0.150090
 365 H_c 0.364110 0.126610 0.804120  0  0  0  0  0  0  0  0  0.116060
 366 Mof_Ob_a 0.302770 0.028700 0.749150  0  0  0  0  0  0  0  0  -0.716430
 367 Mof_Oa_a 0.330220 0.017100 0.533480  0  0  0  0  0  0  0  0  -0.892160
 368 Mof_Oc_a 0.319230 0.287870 0.879320  0  0  0  0  0  0  0  0  -0.915110
 369 Mof_Mg_a 0.307140 0.318220 0.746990  0  0  0  0  0  0  0  0  1.608650
 370 Mof_Cc 0.326570 0.058990 0.247370  0  0  0  0  0  0  0  0  0.561420
 371 Mof_Cd 0.329730 0.085740 0.145720  0  0  0  0  0  0  0  0  -0.453380
 372 C_b 0.313930 0.102240 0.200200  0  0  0  0  0  0  0  0  0.288140
 373 C_c 0.319740 0.132220 0.103570  0  0  0  0  0  0  0  0  -0.103450
 374 C_d 0.331580 0.141700 0.911280  0  0  0  0  0  0  0  0  0.174100
 375 C_e 0.002590 0.504200 0.176720  0  0  0  0  0  0  0  0  -0.241240
 376 C_f 0.330490 0.192510 0.951660  0  0  0  0  0  0  0  0  -0.108300
 377 C_g 0.318190 0.182830 0.143010  0  0  0  0  0  0  0  0  0.184660
 378 C_h 0.646980 0.820190 0.877590  0  0  0  0  0  0  0  0  -0.252040
 379 C_i 0.309380 0.201690 0.279320  0  0  0  0  0  0  0  0  -0.417200
 380 C_j 0.337990 0.223030 0.854550  0  0  0  0  0  0  0  0  0.280880
 381 Mof_Cd_a 0.324440 0.241800 0.906720  0  0  0  0  0  0  0  0  -0.437930
 382 Mof_Cc_a 0.329820 0.269140 0.801210  0  0  0  0  0  0  0  0  0.559270
 383 C_k 0.340180 0.122990 0.772430  0  0  0  0  0  0  0  0  -0.410560
 384 C_l 0.625980 0.756310 0.027620  0  0  0  0  0  0  0  0  -0.318190
 385 C_m 0.291970 0.065710 0.475010  0  0  0  0  0  0  0  0  -0.073480
 386 Mof_Cb_a 0.310200 0.051050 0.429860  0  0  0  0  0  0  0  0  -0.334310
 387 Mof_Ca_a 0.313860 0.031020 0.577380  0  0  0  0  0  0  0  0  0.765270
 388 H_d 0.010430 0.510140 0.026590  0  0  0  0  0  0  0  0  0.165530
 389 H_e 0.638720 0.813960 0.026960  0  0  0  0  0  0  0  0  0.164590
 390 H_f 0.619570 0.865980 0.905700  0  0  0  0  0  0  0  0  0.118430
 391 H_g 0.307130 0.192920 0.429020  0  0  0  0  0  0  0  0  0.118590
 392 Mof_H_a 0.308750 0.236040 0.031040  0  0  0  0  0  0  0  0  0.199890
 393 H_h 0.323340 0.097220 0.777400  0  0  0  0  0  0  0  0  0.157160
 394 H_i 0.340710 0.130970 0.622370  0  0  0  0  0  0  0  0  0.117180
 395 H_j 0.610940 0.766250 0.067110  0  0  0  0  0  0  0  0  0.152790
 396 H_k 0.610910 0.724590 0.273590  0  0  0  0  0  0  0  0  0.158640
