# Supplementary material for: In silico design and screening of hypothetical MOF-74 analogs and their experimental synthesis
Source: Chem Sci. 2016 Jun 21;7(9):6263–72. doi: 10.1039/c6sc01477a (PMC6024208; doi:10.1039/c6sc01477a)
Supplement: Supplementary file 1 [file SC-007-C6SC01477A-s001.zip › analogs/196_all_conf_14_0_full_symm.cif]

data_image0
_cell_length_a       59.5394
_cell_length_b       59.5394
_cell_length_c       6.95815
_cell_angle_alpha    90
_cell_angle_beta     90
_cell_angle_gamma    120

_symmetry_space_group_name_H-M    "P 1"
_symmetry_int_tables_number       1

loop_
  _symmetry_equiv_pos_as_xyz
  'x, y, z'

loop_
  _atom_site_label
  _atom_site_occupancy
  _atom_site_fract_x
  _atom_site_fract_y
  _atom_site_fract_z
  _atom_site_thermal_displace_type
  _atom_site_B_iso_or_equiv
  _atom_site_type_symbol
  O1       1.0000 0.04564  0.34750  0.70994  Biso   1.000  O
  O2       1.0000 0.01574  0.33510  0.47820  Biso   1.000  O
  O3       1.0000 0.02654  0.32460  0.12485  Biso   1.000  O
  Mg1      1.0000 0.99130  0.31245  0.25331  Biso   1.000  Mg
  C1       1.0000 0.95172  0.67232  0.79083  Biso   1.000  C
  C2       1.0000 0.94562  0.66607  0.59149  Biso   1.000  C
  C3       1.0000 0.92292  0.66434  0.51544  Biso   1.000  C
  C4       1.0000 0.90578  0.66862  0.62628  Biso   1.000  C
  C5       1.0000 0.88288  0.66841  0.54804  Biso   1.000  C
  C6       1.0000 0.87796  0.66916  0.35867  Biso   1.000  C
  C7       1.0000 0.85511  0.66810  0.26984  Biso   1.000  C
  C8       1.0000 0.85904  0.68579  0.11816  Biso   1.000  C
  C9       1.0000 0.83737  0.68434  0.01301  Biso   1.000  C
  C10      1.0000 0.15717  0.29677  0.13362  Biso   1.000  C
  C11      1.0000 0.13221  0.27814  0.17970  Biso   1.000  C
  C12      1.0000 0.11101  0.27657  0.07563  Biso   1.000  C
  C13      1.0000 0.11544  0.29379  0.92880  Biso   1.000  C
  C14      1.0000 0.06636  0.32481  0.09604  Biso   1.000  C
  C15      1.0000 0.08856  0.32664  0.17549  Biso   1.000  C
  C16      1.0000 0.03806  0.33925  0.53974  Biso   1.000  C
  H1       1.0000 0.91891  0.65911  0.36445  Biso   1.000  H
  H2       1.0000 0.86952  0.66869  0.65416  Biso   1.000  H
  H3       1.0000 0.89279  0.67111  0.25694  Biso   1.000  H
  H4       1.0000 0.17328  0.29702  0.20844  Biso   1.000  H
  H5       1.0000 0.12880  0.26422  0.29319  Biso   1.000  H
  H6       1.0000 0.09131  0.26147  0.10905  Biso   1.000  H
  H7       1.0000 0.09919  0.29165  0.84339  Biso   1.000  H
  H8       1.0000 0.06199  0.32078  0.94385  Biso   1.000  H
  H9       1.0000 0.10188  0.32385  0.08494  Biso   1.000  H
  O4       1.0000 0.96853  0.28769  0.04328  Biso   1.000  O
  O5       1.0000 0.98603  0.31759  0.81154  Biso   1.000  O
  O6       1.0000 0.96473  0.30679  0.45818  Biso   1.000  O
  Mg2      1.0000 0.98782  0.34203  0.58664  Biso   1.000  Mg
  C17      1.0000 0.05393  0.71495  0.45749  Biso   1.000  C
  C18      1.0000 0.05378  0.72104  0.25816  Biso   1.000  C
  C19      1.0000 0.07476  0.74375  0.18210  Biso   1.000  C
  C20      1.0000 0.09617  0.76088  0.29294  Biso   1.000  C
  C21      1.0000 0.11887  0.78378  0.21471  Biso   1.000  C
  C22      1.0000 0.12453  0.78871  0.02534  Biso   1.000  C
  C23      1.0000 0.14632  0.81155  0.93651  Biso   1.000  C
  C24      1.0000 0.82675  0.14096  0.11816  Biso   1.000  C
  C25      1.0000 0.84698  0.16263  0.01301  Biso   1.000  C
  C26      1.0000 0.13960  0.84283  0.13362  Biso   1.000  C
  C27      1.0000 0.14593  0.86779  0.17970  Biso   1.000  C
  C28      1.0000 0.16557  0.88899  0.07563  Biso   1.000  C
  C29      1.0000 0.17836  0.88456  0.92880  Biso   1.000  C
  C30      1.0000 0.92513  0.26698  0.42938  Biso   1.000  C
  C31      1.0000 0.90475  0.24477  0.50883  Biso   1.000  C
  C32      1.0000 0.96786  0.29527  0.87308  Biso   1.000  C
  H10      1.0000 0.07353  0.74776  0.03111  Biso   1.000  H
  H11      1.0000 0.13250  0.79714  0.32083  Biso   1.000  H
  H12      1.0000 0.11166  0.77387  0.92361  Biso   1.000  H
  H13      1.0000 0.12374  0.82672  0.20844  Biso   1.000  H
  H14      1.0000 0.13542  0.87120  0.29319  Biso   1.000  H
  H15      1.0000 0.17016  0.90869  0.10905  Biso   1.000  H
  H16      1.0000 0.19247  0.90081  0.84339  Biso   1.000  H
  H17      1.0000 0.92546  0.27134  0.27718  Biso   1.000  H
  H18      1.0000 0.88864  0.23145  0.41827  Biso   1.000  H
  O7       1.0000 0.98583  0.36480  0.37661  Biso   1.000  O
  O8       1.0000 0.99823  0.34730  0.14487  Biso   1.000  O
  O9       1.0000 0.00873  0.36860  0.79151  Biso   1.000  O
  Mg3      1.0000 0.02088  0.34551  0.91998  Biso   1.000  Mg
  C33      1.0000 0.99435  0.61273  0.12416  Biso   1.000  C
  C34      1.0000 0.00060  0.61289  0.92482  Biso   1.000  C
  C35      1.0000 0.00232  0.59191  0.84877  Biso   1.000  C
  C36      1.0000 0.99805  0.57050  0.95961  Biso   1.000  C
  C37      1.0000 0.99825  0.54780  0.88138  Biso   1.000  C
  C38      1.0000 0.99751  0.54213  0.69201  Biso   1.000  C
  C39      1.0000 0.99857  0.52035  0.60317  Biso   1.000  C
  C40      1.0000 0.31421  0.17325  0.11816  Biso   1.000  C
  C41      1.0000 0.31566  0.15302  0.01301  Biso   1.000  C
  C42      1.0000 0.70323  0.86040  0.13362  Biso   1.000  C
  C43      1.0000 0.72186  0.85407  0.17970  Biso   1.000  C
  C44      1.0000 0.72343  0.83443  0.07563  Biso   1.000  C
  C45      1.0000 0.70621  0.82164  0.92880  Biso   1.000  C
  C46      1.0000 0.00852  0.40821  0.76271  Biso   1.000  C
  C47      1.0000 0.00670  0.42859  0.84216  Biso   1.000  C
  C48      1.0000 0.99408  0.36547  0.20641  Biso   1.000  C
  H19      1.0000 0.00756  0.59313  0.69778  Biso   1.000  H
  H20      1.0000 0.99798  0.53417  0.98749  Biso   1.000  H
  H21      1.0000 0.99555  0.55501  0.59028  Biso   1.000  H
  H22      1.0000 0.70298  0.87626  0.20844  Biso   1.000  H
  H23      1.0000 0.73578  0.86458  0.29319  Biso   1.000  H
  H24      1.0000 0.73853  0.82984  0.10905  Biso   1.000  H
  H25      1.0000 0.70835  0.80753  0.84339  Biso   1.000  H
  H26      1.0000 0.01255  0.40788  0.61052  Biso   1.000  H
  H27      1.0000 0.00949  0.44470  0.75160  Biso   1.000  H
  O10      1.0000 0.95436  0.65250  0.29006  Biso   1.000  O
  O11      1.0000 0.98426  0.66490  0.52180  Biso   1.000  O
  O12      1.0000 0.97346  0.67540  0.87515  Biso   1.000  O
  Mg4      1.0000 0.00870  0.68755  0.74669  Biso   1.000  Mg
  C49      1.0000 0.04828  0.32768  0.20917  Biso   1.000  C
  C50      1.0000 0.05438  0.33393  0.40851  Biso   1.000  C
  C51      1.0000 0.07708  0.33566  0.48456  Biso   1.000  C
  C52      1.0000 0.09422  0.33138  0.37372  Biso   1.000  C
  C53      1.0000 0.11712  0.33159  0.45196  Biso   1.000  C
  C54      1.0000 0.12204  0.33084  0.64133  Biso   1.000  C
  C55      1.0000 0.14489  0.33190  0.73016  Biso   1.000  C
  C56      1.0000 0.14096  0.31421  0.88184  Biso   1.000  C
  C57      1.0000 0.16263  0.31566  0.98699  Biso   1.000  C
  C58      1.0000 0.84283  0.70323  0.86638  Biso   1.000  C
  C59      1.0000 0.86779  0.72186  0.82030  Biso   1.000  C
  C60      1.0000 0.88899  0.72343  0.92437  Biso   1.000  C
  C61      1.0000 0.88456  0.70621  0.07120  Biso   1.000  C
  C62      1.0000 0.93364  0.67519  0.90396  Biso   1.000  C
  C63      1.0000 0.91144  0.67336  0.82451  Biso   1.000  C
  C64      1.0000 0.96194  0.66075  0.46026  Biso   1.000  C
  H28      1.0000 0.08109  0.34089  0.63555  Biso   1.000  H
  H29      1.0000 0.13048  0.33131  0.34584  Biso   1.000  H
  H30      1.0000 0.10721  0.32889  0.74306  Biso   1.000  H
  H31      1.0000 0.82672  0.70298  0.79156  Biso   1.000  H
  H32      1.0000 0.87120  0.73578  0.70681  Biso   1.000  H
  H33      1.0000 0.90869  0.73853  0.89095  Biso   1.000  H
  H34      1.0000 0.90081  0.70835  0.15661  Biso   1.000  H
  H35      1.0000 0.93801  0.67922  0.05615  Biso   1.000  H
  H36      1.0000 0.89812  0.67615  0.91506  Biso   1.000  H
  O13      1.0000 0.03147  0.71231  0.95672  Biso   1.000  O
  O14      1.0000 0.01397  0.68241  0.18846  Biso   1.000  O
  O15      1.0000 0.03527  0.69321  0.54182  Biso   1.000  O
  Mg5      1.0000 0.01218  0.65797  0.41336  Biso   1.000  Mg
  C65      1.0000 0.94607  0.28505  0.54251  Biso   1.000  C
  C66      1.0000 0.94622  0.27896  0.74184  Biso   1.000  C
  C67      1.0000 0.92524  0.25625  0.81790  Biso   1.000  C
  C68      1.0000 0.90383  0.23912  0.70706  Biso   1.000  C
  C69      1.0000 0.88113  0.21622  0.78529  Biso   1.000  C
  C70      1.0000 0.87547  0.21129  0.97466  Biso   1.000  C
  C71      1.0000 0.85368  0.18845  0.06349  Biso   1.000  C
  C72      1.0000 0.17325  0.85904  0.88184  Biso   1.000  C
  C73      1.0000 0.15302  0.83737  0.98699  Biso   1.000  C
  C74      1.0000 0.86040  0.15717  0.86638  Biso   1.000  C
  C75      1.0000 0.85407  0.13221  0.82030  Biso   1.000  C
  C76      1.0000 0.83443  0.11101  0.92437  Biso   1.000  C
  C77      1.0000 0.82164  0.11544  0.07120  Biso   1.000  C
  C78      1.0000 0.07487  0.73302  0.57062  Biso   1.000  C
  C79      1.0000 0.09525  0.75523  0.49117  Biso   1.000  C
  C80      1.0000 0.03214  0.70473  0.12692  Biso   1.000  C
  H37      1.0000 0.92647  0.25224  0.96889  Biso   1.000  H
  H38      1.0000 0.86750  0.20286  0.67917  Biso   1.000  H
  H39      1.0000 0.88834  0.22613  0.07639  Biso   1.000  H
  H40      1.0000 0.87626  0.17328  0.79156  Biso   1.000  H
  H41      1.0000 0.86458  0.12880  0.70681  Biso   1.000  H
  H42      1.0000 0.82984  0.09131  0.89095  Biso   1.000  H
  H43      1.0000 0.80753  0.09919  0.15661  Biso   1.000  H
  H44      1.0000 0.07454  0.72866  0.72282  Biso   1.000  H
  H45      1.0000 0.11136  0.76855  0.58173  Biso   1.000  H
  O16      1.0000 0.01417  0.63520  0.62339  Biso   1.000  O
  O17      1.0000 0.00177  0.65270  0.85513  Biso   1.000  O
  O18      1.0000 0.99127  0.63140  0.20849  Biso   1.000  O
  Mg6      1.0000 0.97912  0.65449  0.08002  Biso   1.000  Mg
  C81      1.0000 0.00565  0.38727  0.87584  Biso   1.000  C
  C82      1.0000 0.99940  0.38711  0.07518  Biso   1.000  C
  C83      1.0000 0.99768  0.40809  0.15123  Biso   1.000  C
  C84      1.0000 0.00195  0.42950  0.04039  Biso   1.000  C
  C85      1.0000 0.00175  0.45220  0.11862  Biso   1.000  C
  C86      1.0000 0.00249  0.45787  0.30799  Biso   1.000  C
  C87      1.0000 0.00143  0.47965  0.39683  Biso   1.000  C
  C88      1.0000 0.68579  0.82675  0.88184  Biso   1.000  C
  C89      1.0000 0.68434  0.84698  0.98699  Biso   1.000  C
  C90      1.0000 0.29677  0.13960  0.86638  Biso   1.000  C
  C91      1.0000 0.27814  0.14593  0.82030  Biso   1.000  C
  C92      1.0000 0.27657  0.16557  0.92437  Biso   1.000  C
  C93      1.0000 0.29379  0.17836  0.07120  Biso   1.000  C
  C94      1.0000 0.99148  0.59179  0.23729  Biso   1.000  C
  C95      1.0000 0.99330  0.57141  0.15784  Biso   1.000  C
  C96      1.0000 0.00592  0.63453  0.79359  Biso   1.000  C
  H46      1.0000 0.99244  0.40687  0.30222  Biso   1.000  H
  H47      1.0000 0.00202  0.46583  0.01251  Biso   1.000  H
  H48      1.0000 0.00445  0.44499  0.40972  Biso   1.000  H
  H49      1.0000 0.29702  0.12374  0.79156  Biso   1.000  H
  H50      1.0000 0.26422  0.13542  0.70681  Biso   1.000  H
  H51      1.0000 0.26147  0.17016  0.89095  Biso   1.000  H
  H52      1.0000 0.29165  0.19247  0.15661  Biso   1.000  H
  H53      1.0000 0.98745  0.59212  0.38948  Biso   1.000  H
  H54      1.0000 0.99051  0.55530  0.24840  Biso   1.000  H
  O19      1.0000 0.71231  0.68083  0.04328  Biso   1.000  O
  O20      1.0000 0.68241  0.66843  0.81154  Biso   1.000  O
  O21      1.0000 0.69321  0.65793  0.45818  Biso   1.000  O
  Mg7      1.0000 0.65797  0.64579  0.58664  Biso   1.000  Mg
  C97      1.0000 0.61839  0.00565  0.12416  Biso   1.000  C
  C98      1.0000 0.61229  0.99940  0.92482  Biso   1.000  C
  C99      1.0000 0.58959  0.99768  0.84877  Biso   1.000  C
  C100     1.0000 0.57245  0.00195  0.95961  Biso   1.000  C
  C101     1.0000 0.54955  0.00175  0.88138  Biso   1.000  C
  C102     1.0000 0.54463  0.00249  0.69201  Biso   1.000  C
  C103     1.0000 0.52178  0.00143  0.60317  Biso   1.000  C
  C104     1.0000 0.52571  0.01913  0.45150  Biso   1.000  C
  C105     1.0000 0.50404  0.01768  0.34634  Biso   1.000  C
  C106     1.0000 0.82384  0.63010  0.46695  Biso   1.000  C
  C107     1.0000 0.79887  0.61147  0.51303  Biso   1.000  C
  C108     1.0000 0.77768  0.60991  0.40897  Biso   1.000  C
  C109     1.0000 0.78210  0.62713  0.26214  Biso   1.000  C
  C110     1.0000 0.73302  0.65815  0.42938  Biso   1.000  C
  C111     1.0000 0.75523  0.65997  0.50883  Biso   1.000  C
  C112     1.0000 0.70473  0.67258  0.87308  Biso   1.000  C
  H55      1.0000 0.58558  0.99244  0.69778  Biso   1.000  H
  H56      1.0000 0.53619  0.00202  0.98749  Biso   1.000  H
  H57      1.0000 0.55946  0.00445  0.59028  Biso   1.000  H
  H58      1.0000 0.83995  0.63035  0.54177  Biso   1.000  H
  H59      1.0000 0.79547  0.59755  0.62653  Biso   1.000  H
  H60      1.0000 0.75798  0.59480  0.44239  Biso   1.000  H
  H61      1.0000 0.76585  0.62499  0.17672  Biso   1.000  H
  H62      1.0000 0.72866  0.65411  0.27718  Biso   1.000  H
  H63      1.0000 0.76855  0.65718  0.41827  Biso   1.000  H
  O22      1.0000 0.63520  0.62103  0.37661  Biso   1.000  O
  O23      1.0000 0.65270  0.65093  0.14487  Biso   1.000  O
  O24      1.0000 0.63140  0.64013  0.79151  Biso   1.000  O
  Mg8      1.0000 0.65449  0.67536  0.91998  Biso   1.000  Mg
  C113     1.0000 0.72060  0.04828  0.79083  Biso   1.000  C
  C114     1.0000 0.72045  0.05438  0.59149  Biso   1.000  C
  C115     1.0000 0.74143  0.07708  0.51544  Biso   1.000  C
  C116     1.0000 0.76284  0.09422  0.62628  Biso   1.000  C
  C117     1.0000 0.78553  0.11712  0.54804  Biso   1.000  C
  C118     1.0000 0.79120  0.12204  0.35867  Biso   1.000  C
  C119     1.0000 0.81299  0.14489  0.26984  Biso   1.000  C
  C120     1.0000 0.49342  0.47429  0.45150  Biso   1.000  C
  C121     1.0000 0.51364  0.49596  0.34634  Biso   1.000  C
  C122     1.0000 0.80627  0.17616  0.46695  Biso   1.000  C
  C123     1.0000 0.81260  0.20113  0.51303  Biso   1.000  C
  C124     1.0000 0.83223  0.22232  0.40897  Biso   1.000  C
  C125     1.0000 0.84503  0.21790  0.26214  Biso   1.000  C
  C126     1.0000 0.59179  0.60031  0.76271  Biso   1.000  C
  C127     1.0000 0.57141  0.57811  0.84216  Biso   1.000  C
  C128     1.0000 0.63453  0.62861  0.20641  Biso   1.000  C
  H64      1.0000 0.74020  0.08109  0.36445  Biso   1.000  H
  H65      1.0000 0.79917  0.13048  0.65416  Biso   1.000  H
  H66      1.0000 0.77832  0.10721  0.25694  Biso   1.000  H
  H67      1.0000 0.79040  0.16005  0.54177  Biso   1.000  H
  H68      1.0000 0.80208  0.20453  0.62653  Biso   1.000  H
  H69      1.0000 0.83682  0.24202  0.44239  Biso   1.000  H
  H70      1.0000 0.85914  0.23415  0.17672  Biso   1.000  H
  H71      1.0000 0.59212  0.60467  0.61052  Biso   1.000  H
  H72      1.0000 0.55530  0.56479  0.75160  Biso   1.000  H
  O25      1.0000 0.65250  0.69814  0.70994  Biso   1.000  O
  O26      1.0000 0.66490  0.68064  0.47820  Biso   1.000  O
  O27      1.0000 0.67540  0.70194  0.12485  Biso   1.000  O
  Mg9      1.0000 0.68755  0.67885  0.25331  Biso   1.000  Mg
  C129     1.0000 0.66102  0.94607  0.45749  Biso   1.000  C
  C130     1.0000 0.66727  0.94622  0.25816  Biso   1.000  C
  C131     1.0000 0.66899  0.92524  0.18210  Biso   1.000  C
  C132     1.0000 0.66472  0.90383  0.29294  Biso   1.000  C
  C133     1.0000 0.66492  0.88113  0.21471  Biso   1.000  C
  C134     1.0000 0.66418  0.87547  0.02534  Biso   1.000  C
  C135     1.0000 0.66524  0.85368  0.93651  Biso   1.000  C
  C136     1.0000 0.98087  0.50658  0.45150  Biso   1.000  C
  C137     1.0000 0.98232  0.48636  0.34634  Biso   1.000  C
  C138     1.0000 0.36990  0.19373  0.46695  Biso   1.000  C
  C139     1.0000 0.38853  0.18740  0.51303  Biso   1.000  C
  C140     1.0000 0.39009  0.16777  0.40897  Biso   1.000  C
  C141     1.0000 0.37287  0.15497  0.26214  Biso   1.000  C
  C142     1.0000 0.67519  0.74154  0.09604  Biso   1.000  C
  C143     1.0000 0.67336  0.76192  0.17549  Biso   1.000  C
  C144     1.0000 0.66075  0.69881  0.53974  Biso   1.000  C
  H73      1.0000 0.67423  0.92647  0.03111  Biso   1.000  H
  H74      1.0000 0.66465  0.86750  0.32083  Biso   1.000  H
  H75      1.0000 0.66222  0.88834  0.92361  Biso   1.000  H
  H76      1.0000 0.36965  0.20960  0.54177  Biso   1.000  H
  H77      1.0000 0.40245  0.19792  0.62653  Biso   1.000  H
  H78      1.0000 0.40520  0.16318  0.44239  Biso   1.000  H
  H79      1.0000 0.37501  0.14086  0.17672  Biso   1.000  H
  H80      1.0000 0.67922  0.74121  0.94385  Biso   1.000  H
  H81      1.0000 0.67615  0.77803  0.08494  Biso   1.000  H
  O28      1.0000 0.62103  0.98583  0.62339  Biso   1.000  O
  O29      1.0000 0.65093  0.99823  0.85513  Biso   1.000  O
  O30      1.0000 0.64013  0.00873  0.20849  Biso   1.000  O
  Mg10     1.0000 0.67536  0.02088  0.08002  Biso   1.000  Mg
  C145     1.0000 0.71495  0.66102  0.54251  Biso   1.000  C
  C146     1.0000 0.72104  0.66727  0.74184  Biso   1.000  C
  C147     1.0000 0.74375  0.66899  0.81790  Biso   1.000  C
  C148     1.0000 0.76088  0.66472  0.70706  Biso   1.000  C
  C149     1.0000 0.78378  0.66492  0.78529  Biso   1.000  C
  C150     1.0000 0.78871  0.66418  0.97466  Biso   1.000  C
  C151     1.0000 0.81155  0.66524  0.06349  Biso   1.000  C
  C152     1.0000 0.80762  0.64754  0.21517  Biso   1.000  C
  C153     1.0000 0.82930  0.64899  0.32032  Biso   1.000  C
  C154     1.0000 0.50949  0.03656  0.19971  Biso   1.000  C
  C155     1.0000 0.53446  0.05520  0.15364  Biso   1.000  C
  C156     1.0000 0.55566  0.05676  0.25770  Biso   1.000  C
  C157     1.0000 0.55123  0.03954  0.40453  Biso   1.000  C
  C158     1.0000 0.60031  0.00852  0.23729  Biso   1.000  C
  C159     1.0000 0.57811  0.00670  0.15784  Biso   1.000  C
  C160     1.0000 0.62861  0.99408  0.79359  Biso   1.000  C
  H82      1.0000 0.74776  0.67423  0.96889  Biso   1.000  H
  H83      1.0000 0.79714  0.66465  0.67917  Biso   1.000  H
  H84      1.0000 0.77387  0.66222  0.07639  Biso   1.000  H
  H85      1.0000 0.49338  0.03632  0.12489  Biso   1.000  H
  H86      1.0000 0.53786  0.06912  0.04014  Biso   1.000  H
  H87      1.0000 0.57535  0.07187  0.22428  Biso   1.000  H
  H88      1.0000 0.56748  0.04168  0.48994  Biso   1.000  H
  H89      1.0000 0.60467  0.01255  0.38948  Biso   1.000  H
  H90      1.0000 0.56479  0.00949  0.24840  Biso   1.000  H
  O31      1.0000 0.69814  0.04564  0.29006  Biso   1.000  O
  O32      1.0000 0.68064  0.01574  0.52180  Biso   1.000  O
  O33      1.0000 0.70194  0.02654  0.87515  Biso   1.000  O
  Mg11     1.0000 0.67885  0.99130  0.74669  Biso   1.000  Mg
  C161     1.0000 0.61273  0.61839  0.87584  Biso   1.000  C
  C162     1.0000 0.61289  0.61229  0.07518  Biso   1.000  C
  C163     1.0000 0.59191  0.58959  0.15123  Biso   1.000  C
  C164     1.0000 0.57050  0.57245  0.04039  Biso   1.000  C
  C165     1.0000 0.54780  0.54955  0.11862  Biso   1.000  C
  C166     1.0000 0.54213  0.54463  0.30799  Biso   1.000  C
  C167     1.0000 0.52035  0.52178  0.39683  Biso   1.000  C
  C168     1.0000 0.83991  0.19238  0.21517  Biso   1.000  C
  C169     1.0000 0.81969  0.17070  0.32032  Biso   1.000  C
  C170     1.0000 0.52707  0.49051  0.19971  Biso   1.000  C
  C171     1.0000 0.52073  0.46554  0.15364  Biso   1.000  C
  C172     1.0000 0.50110  0.44434  0.25770  Biso   1.000  C
  C173     1.0000 0.48831  0.44877  0.40453  Biso   1.000  C
  C174     1.0000 0.74154  0.06636  0.90396  Biso   1.000  C
  C175     1.0000 0.76192  0.08856  0.82451  Biso   1.000  C
  C176     1.0000 0.69881  0.03806  0.46026  Biso   1.000  C
  H91      1.0000 0.59313  0.58558  0.30222  Biso   1.000  H
  H92      1.0000 0.53417  0.53619  0.01251  Biso   1.000  H
  H93      1.0000 0.55501  0.55946  0.40972  Biso   1.000  H
  H94      1.0000 0.54293  0.50662  0.12489  Biso   1.000  H
  H95      1.0000 0.53125  0.46214  0.04014  Biso   1.000  H
  H96      1.0000 0.49651  0.42465  0.22428  Biso   1.000  H
  H97      1.0000 0.47420  0.43252  0.48994  Biso   1.000  H
  H98      1.0000 0.74121  0.06199  0.05615  Biso   1.000  H
  H99      1.0000 0.77803  0.10188  0.91506  Biso   1.000  H
  O34      1.0000 0.68083  0.96853  0.95672  Biso   1.000  O
  O35      1.0000 0.66843  0.98603  0.18846  Biso   1.000  O
  O36      1.0000 0.65793  0.96473  0.54182  Biso   1.000  O
  Mg12     1.0000 0.64579  0.98782  0.41336  Biso   1.000  Mg
  C177     1.0000 0.67232  0.72060  0.20917  Biso   1.000  C
  C178     1.0000 0.66607  0.72045  0.40851  Biso   1.000  C
  C179     1.0000 0.66434  0.74143  0.48456  Biso   1.000  C
  C180     1.0000 0.66862  0.76284  0.37372  Biso   1.000  C
  C181     1.0000 0.66841  0.78553  0.45196  Biso   1.000  C
  C182     1.0000 0.66916  0.79120  0.64133  Biso   1.000  C
  C183     1.0000 0.66810  0.81299  0.73016  Biso   1.000  C
  C184     1.0000 0.35246  0.16009  0.21517  Biso   1.000  C
  C185     1.0000 0.35101  0.18031  0.32032  Biso   1.000  C
  C186     1.0000 0.96344  0.47293  0.19971  Biso   1.000  C
  C187     1.0000 0.94480  0.47927  0.15364  Biso   1.000  C
  C188     1.0000 0.94324  0.49890  0.25770  Biso   1.000  C
  C189     1.0000 0.96046  0.51169  0.40453  Biso   1.000  C
  C190     1.0000 0.65815  0.92513  0.57062  Biso   1.000  C
  C191     1.0000 0.65997  0.90475  0.49117  Biso   1.000  C
  C192     1.0000 0.67258  0.96786  0.12692  Biso   1.000  C
  H100     1.0000 0.65911  0.74020  0.63555  Biso   1.000  H
  H101     1.0000 0.66869  0.79917  0.34584  Biso   1.000  H
  H102     1.0000 0.67111  0.77832  0.74306  Biso   1.000  H
  H103     1.0000 0.96368  0.45707  0.12489  Biso   1.000  H
  H104     1.0000 0.93088  0.46875  0.04014  Biso   1.000  H
  H105     1.0000 0.92813  0.50349  0.22428  Biso   1.000  H
  H106     1.0000 0.95832  0.52580  0.48994  Biso   1.000  H
  H107     1.0000 0.65411  0.92546  0.72282  Biso   1.000  H
  H108     1.0000 0.65718  0.88864  0.58173  Biso   1.000  H
  O37      1.0000 0.37897  0.01417  0.37661  Biso   1.000  O
  O38      1.0000 0.34907  0.00177  0.14487  Biso   1.000  O
  O39      1.0000 0.35987  0.99127  0.79151  Biso   1.000  O
  Mg13     1.0000 0.32464  0.97912  0.91998  Biso   1.000  Mg
  C193     1.0000 0.28505  0.33898  0.45749  Biso   1.000  C
  C194     1.0000 0.27896  0.33273  0.25816  Biso   1.000  C
  C195     1.0000 0.25625  0.33101  0.18210  Biso   1.000  C
  C196     1.0000 0.23912  0.33528  0.29294  Biso   1.000  C
  C197     1.0000 0.21622  0.33508  0.21471  Biso   1.000  C
  C198     1.0000 0.21129  0.33582  0.02534  Biso   1.000  C
  C199     1.0000 0.18845  0.33476  0.93651  Biso   1.000  C
  C200     1.0000 0.19238  0.35246  0.78483  Biso   1.000  C
  C201     1.0000 0.17070  0.35101  0.67968  Biso   1.000  C
  C202     1.0000 0.49051  0.96344  0.80029  Biso   1.000  C
  C203     1.0000 0.46554  0.94480  0.84636  Biso   1.000  C
  C204     1.0000 0.44434  0.94324  0.74230  Biso   1.000  C
  C205     1.0000 0.44877  0.96046  0.59547  Biso   1.000  C
  C206     1.0000 0.39969  0.99148  0.76271  Biso   1.000  C
  C207     1.0000 0.42189  0.99330  0.84216  Biso   1.000  C
  C208     1.0000 0.37139  0.00592  0.20641  Biso   1.000  C
  H109     1.0000 0.25224  0.32577  0.03111  Biso   1.000  H
  H110     1.0000 0.20286  0.33535  0.32083  Biso   1.000  H
  H111     1.0000 0.22613  0.33778  0.92361  Biso   1.000  H
  H112     1.0000 0.50662  0.96368  0.87511  Biso   1.000  H
  H113     1.0000 0.46214  0.93088  0.95986  Biso   1.000  H
  H114     1.0000 0.42465  0.92813  0.77572  Biso   1.000  H
  H115     1.0000 0.43252  0.95832  0.51006  Biso   1.000  H
  H116     1.0000 0.39533  0.98745  0.61052  Biso   1.000  H
  H117     1.0000 0.43521  0.99051  0.75160  Biso   1.000  H
  O40      1.0000 0.30186  0.95436  0.70994  Biso   1.000  O
  O41      1.0000 0.31936  0.98426  0.47820  Biso   1.000  O
  O42      1.0000 0.29806  0.97346  0.12485  Biso   1.000  O
  Mg14     1.0000 0.32115  0.00870  0.25331  Biso   1.000  Mg
  C209     1.0000 0.38727  0.38161  0.12416  Biso   1.000  C
  C210     1.0000 0.38711  0.38771  0.92482  Biso   1.000  C
  C211     1.0000 0.40809  0.41041  0.84877  Biso   1.000  C
  C212     1.0000 0.42950  0.42755  0.95961  Biso   1.000  C
  C213     1.0000 0.45220  0.45045  0.88138  Biso   1.000  C
  C214     1.0000 0.45787  0.45537  0.69201  Biso   1.000  C
  C215     1.0000 0.47965  0.47822  0.60317  Biso   1.000  C
  C216     1.0000 0.16009  0.80762  0.78483  Biso   1.000  C
  C217     1.0000 0.18031  0.82930  0.67968  Biso   1.000  C
  C218     1.0000 0.47293  0.50949  0.80029  Biso   1.000  C
  C219     1.0000 0.47927  0.53446  0.84636  Biso   1.000  C
  C220     1.0000 0.49890  0.55566  0.74230  Biso   1.000  C
  C221     1.0000 0.51169  0.55123  0.59547  Biso   1.000  C
  C222     1.0000 0.25846  0.93364  0.09604  Biso   1.000  C
  C223     1.0000 0.23808  0.91144  0.17549  Biso   1.000  C
  C224     1.0000 0.30119  0.96194  0.53974  Biso   1.000  C
  H118     1.0000 0.40687  0.41442  0.69778  Biso   1.000  H
  H119     1.0000 0.46583  0.46381  0.98749  Biso   1.000  H
  H120     1.0000 0.44499  0.44054  0.59028  Biso   1.000  H
  H121     1.0000 0.45707  0.49338  0.87511  Biso   1.000  H
  H122     1.0000 0.46875  0.53786  0.95986  Biso   1.000  H
  H123     1.0000 0.50349  0.57535  0.77572  Biso   1.000  H
  H124     1.0000 0.52580  0.56748  0.51006  Biso   1.000  H
  H125     1.0000 0.25879  0.93801  0.94385  Biso   1.000  H
  H126     1.0000 0.22197  0.89812  0.08494  Biso   1.000  H
  O43      1.0000 0.31917  0.03147  0.04328  Biso   1.000  O
  O44      1.0000 0.33157  0.01397  0.81154  Biso   1.000  O
  O45      1.0000 0.34207  0.03527  0.45818  Biso   1.000  O
  Mg15     1.0000 0.35421  0.01218  0.58664  Biso   1.000  Mg
  C225     1.0000 0.32768  0.27940  0.79083  Biso   1.000  C
  C226     1.0000 0.33393  0.27955  0.59149  Biso   1.000  C
  C227     1.0000 0.33566  0.25857  0.51544  Biso   1.000  C
  C228     1.0000 0.33138  0.23716  0.62628  Biso   1.000  C
  C229     1.0000 0.33159  0.21447  0.54804  Biso   1.000  C
  C230     1.0000 0.33084  0.20880  0.35867  Biso   1.000  C
  C231     1.0000 0.33190  0.18701  0.26984  Biso   1.000  C
  C232     1.0000 0.64754  0.83991  0.78483  Biso   1.000  C
  C233     1.0000 0.64899  0.81969  0.67968  Biso   1.000  C
  C234     1.0000 0.03656  0.52707  0.80029  Biso   1.000  C
  C235     1.0000 0.05520  0.52073  0.84636  Biso   1.000  C
  C236     1.0000 0.05676  0.50110  0.74230  Biso   1.000  C
  C237     1.0000 0.03954  0.48831  0.59547  Biso   1.000  C
  C238     1.0000 0.34185  0.07487  0.42938  Biso   1.000  C
  C239     1.0000 0.34003  0.09525  0.50883  Biso   1.000  C
  C240     1.0000 0.32742  0.03214  0.87308  Biso   1.000  C
  H127     1.0000 0.34089  0.25980  0.36445  Biso   1.000  H
  H128     1.0000 0.33131  0.20083  0.65416  Biso   1.000  H
  H129     1.0000 0.32889  0.22168  0.25694  Biso   1.000  H
  H130     1.0000 0.03632  0.54293  0.87511  Biso   1.000  H
  H131     1.0000 0.06912  0.53125  0.95986  Biso   1.000  H
  H132     1.0000 0.07187  0.49651  0.77572  Biso   1.000  H
  H133     1.0000 0.04168  0.47420  0.51006  Biso   1.000  H
  H134     1.0000 0.34589  0.07454  0.27718  Biso   1.000  H
  H135     1.0000 0.34282  0.11136  0.41827  Biso   1.000  H
  O46      1.0000 0.28769  0.31917  0.95672  Biso   1.000  O
  O47      1.0000 0.31759  0.33157  0.18846  Biso   1.000  O
  O48      1.0000 0.30679  0.34207  0.54182  Biso   1.000  O
  Mg16     1.0000 0.34203  0.35421  0.41336  Biso   1.000  Mg
  C241     1.0000 0.38161  0.99435  0.87584  Biso   1.000  C
  C242     1.0000 0.38771  0.00060  0.07518  Biso   1.000  C
  C243     1.0000 0.41041  0.00232  0.15123  Biso   1.000  C
  C244     1.0000 0.42755  0.99805  0.04039  Biso   1.000  C
  C245     1.0000 0.45045  0.99825  0.11862  Biso   1.000  C
  C246     1.0000 0.45537  0.99751  0.30799  Biso   1.000  C
  C247     1.0000 0.47822  0.99857  0.39683  Biso   1.000  C
  C248     1.0000 0.47429  0.98087  0.54850  Biso   1.000  C
  C249     1.0000 0.49596  0.98232  0.65366  Biso   1.000  C
  C250     1.0000 0.17616  0.36990  0.53305  Biso   1.000  C
  C251     1.0000 0.20113  0.38853  0.48697  Biso   1.000  C
  C252     1.0000 0.22232  0.39009  0.59103  Biso   1.000  C
  C253     1.0000 0.21790  0.37287  0.73786  Biso   1.000  C
  C254     1.0000 0.26698  0.34185  0.57062  Biso   1.000  C
  C255     1.0000 0.24477  0.34003  0.49117  Biso   1.000  C
  C256     1.0000 0.29527  0.32742  0.12692  Biso   1.000  C
  H136     1.0000 0.41442  0.00756  0.30222  Biso   1.000  H
  H137     1.0000 0.46381  0.99798  0.01251  Biso   1.000  H
  H138     1.0000 0.44054  0.99555  0.40972  Biso   1.000  H
  H139     1.0000 0.16005  0.36965  0.45823  Biso   1.000  H
  H140     1.0000 0.20453  0.40245  0.37347  Biso   1.000  H
  H141     1.0000 0.24202  0.40520  0.55761  Biso   1.000  H
  H142     1.0000 0.23415  0.37501  0.82328  Biso   1.000  H
  H143     1.0000 0.27134  0.34589  0.72282  Biso   1.000  H
  H144     1.0000 0.23145  0.34282  0.58173  Biso   1.000  H
  O49      1.0000 0.36480  0.37897  0.62339  Biso   1.000  O
  O50      1.0000 0.34730  0.34907  0.85513  Biso   1.000  O
  O51      1.0000 0.36860  0.35987  0.20849  Biso   1.000  O
  Mg17     1.0000 0.34551  0.32464  0.08002  Biso   1.000  Mg
  C257     1.0000 0.27940  0.95172  0.20917  Biso   1.000  C
  C258     1.0000 0.27955  0.94562  0.40851  Biso   1.000  C
  C259     1.0000 0.25857  0.92292  0.48456  Biso   1.000  C
  C260     1.0000 0.23716  0.90578  0.37372  Biso   1.000  C
  C261     1.0000 0.21447  0.88288  0.45196  Biso   1.000  C
  C262     1.0000 0.20880  0.87796  0.64133  Biso   1.000  C
  C263     1.0000 0.18701  0.85511  0.73016  Biso   1.000  C
  C264     1.0000 0.50658  0.52571  0.54850  Biso   1.000  C
  C265     1.0000 0.48636  0.50404  0.65366  Biso   1.000  C
  C266     1.0000 0.19373  0.82384  0.53305  Biso   1.000  C
  C267     1.0000 0.18740  0.79887  0.48697  Biso   1.000  C
  C268     1.0000 0.16777  0.77768  0.59103  Biso   1.000  C
  C269     1.0000 0.15497  0.78210  0.73786  Biso   1.000  C
  C270     1.0000 0.40821  0.39969  0.23729  Biso   1.000  C
  C271     1.0000 0.42859  0.42189  0.15784  Biso   1.000  C
  C272     1.0000 0.36547  0.37139  0.79359  Biso   1.000  C
  H145     1.0000 0.25980  0.91891  0.63555  Biso   1.000  H
  H146     1.0000 0.20083  0.86952  0.34584  Biso   1.000  H
  H147     1.0000 0.22168  0.89279  0.74306  Biso   1.000  H
  H148     1.0000 0.20960  0.83995  0.45823  Biso   1.000  H
  H149     1.0000 0.19792  0.79547  0.37347  Biso   1.000  H
  H150     1.0000 0.16318  0.75798  0.55761  Biso   1.000  H
  H151     1.0000 0.14086  0.76585  0.82328  Biso   1.000  H
  H152     1.0000 0.40788  0.39533  0.38948  Biso   1.000  H
  H153     1.0000 0.44470  0.43521  0.24840  Biso   1.000  H
  O52      1.0000 0.34750  0.30186  0.29006  Biso   1.000  O
  O53      1.0000 0.33510  0.31936  0.52180  Biso   1.000  O
  O54      1.0000 0.32460  0.29806  0.87515  Biso   1.000  O
  Mg18     1.0000 0.31245  0.32115  0.74669  Biso   1.000  Mg
  C273     1.0000 0.33898  0.05393  0.54251  Biso   1.000  C
  C274     1.0000 0.33273  0.05378  0.74184  Biso   1.000  C
  C275     1.0000 0.33101  0.07476  0.81790  Biso   1.000  C
  C276     1.0000 0.33528  0.09617  0.70706  Biso   1.000  C
  C277     1.0000 0.33508  0.11887  0.78529  Biso   1.000  C
  C278     1.0000 0.33582  0.12453  0.97466  Biso   1.000  C
  C279     1.0000 0.33476  0.14632  0.06349  Biso   1.000  C
  C280     1.0000 0.01913  0.49342  0.54850  Biso   1.000  C
  C281     1.0000 0.01768  0.51364  0.65366  Biso   1.000  C
  C282     1.0000 0.63010  0.80627  0.53305  Biso   1.000  C
  C283     1.0000 0.61147  0.81260  0.48697  Biso   1.000  C
  C284     1.0000 0.60991  0.83223  0.59103  Biso   1.000  C
  C285     1.0000 0.62713  0.84503  0.73786  Biso   1.000  C
  C286     1.0000 0.32481  0.25846  0.90396  Biso   1.000  C
  C287     1.0000 0.32664  0.23808  0.82451  Biso   1.000  C
  C288     1.0000 0.33925  0.30119  0.46026  Biso   1.000  C
  H154     1.0000 0.32577  0.07353  0.96889  Biso   1.000  H
  H155     1.0000 0.33535  0.13250  0.67917  Biso   1.000  H
  H156     1.0000 0.33778  0.11166  0.07639  Biso   1.000  H
  H157     1.0000 0.63035  0.79040  0.45823  Biso   1.000  H
  H158     1.0000 0.59755  0.80208  0.37347  Biso   1.000  H
  H159     1.0000 0.59480  0.83682  0.55761  Biso   1.000  H
  H160     1.0000 0.62499  0.85914  0.82328  Biso   1.000  H
  H161     1.0000 0.32078  0.25879  0.05615  Biso   1.000  H
  H162     1.0000 0.32385  0.22197  0.91506  Biso   1.000  H
