# Supplementary material for: In silico design and screening of hypothetical MOF-74 analogs and their experimental synthesis
Source: Chem Sci. 2016 Jun 21;7(9):6263–72. doi: 10.1039/c6sc01477a (PMC6024208; doi:10.1039/c6sc01477a)
Supplement: Supplementary file 1 [file SC-007-C6SC01477A-s001.zip › analogs/258_all_conf_1584_0_full_symm.def]

#number of pseudo atoms
57
#type        print   as   scat      mass       charge          B-factor   radii  connectivity
UNIT         no      H       H      1.0        1.0             1.0        1.0    0
C_co2        yes     C       C      12.0107    0.6512          1.0        1.0    0
O_co2        yes     O       O      15.9994   -0.3256          1.0        1.0    0
N_n2         yes     N       N      14.00674  -0.482           1.0        0.7    0
N_com        no      N       N      0.0        0.964           1.0        0.7    0
Mof_Ob    yes       O         O         15.999    -0.73972  1.0       1.52      0         
Mof_Oa    yes       O         O         15.999    -0.90102  1.0       1.52      0         
Mof_Oc    yes       O         O         15.999    -0.94093  1.0       1.52      0         
Mof_Mg    yes       Mg        Mg        24.305    1.62956   1.0       1.73      0         
Mof_Ob_a  yes       O         O         15.999    -0.71943  1.0       1.52      0         
Mof_Oa_a  yes       O         O         15.999    -0.90818  1.0       1.52      0         
Mof_Oc_a  yes       O         O         15.999    -0.94235  1.0       1.52      0         
Mof_Mg_a  yes       Mg        Mg        24.305    1.61563   1.0       1.73      0         
Mof_Cc    yes       C         C         12.011    0.55461   1.0       1.7       0         
Mof_Cd    yes       C         C         12.011    -0.46731  1.0       1.7       0         
C         yes       C         C         12.011    0.24665   1.0       1.7       0         
N         yes       N         N         14.007    -0.31527  1.0       1.55      0         
C_a       yes       C         C         12.011    -0.1402   1.0       1.7       0         
N_a       yes       N         N         14.007    -0.18188  1.0       1.55      0         
C_b       yes       C         C         12.011    -0.11899  1.0       1.7       0         
C_c       yes       C         C         12.011    -0.05729  1.0       1.7       0         
N_b       yes       N         N         14.007    -0.20497  1.0       1.55      0         
C_d       yes       C         C         12.011    -0.12841  1.0       1.7       0         
C_e       yes       C         C         12.011    -0.06101  1.0       1.7       0         
C_f       yes       C         C         12.011    -0.09913  1.0       1.7       0         
N_c       yes       N         N         14.007    -0.33158  1.0       1.55      0         
C_g       yes       C         C         12.011    0.2406    1.0       1.7       0         
Mof_Cd_a  yes       C         C         12.011    -0.45127  1.0       1.7       0         
Mof_Cc_a  yes       C         C         12.011    0.55945   1.0       1.7       0         
Mof_Cb    yes       C         C         12.011    -0.35084  1.0       1.7       0         
C_h       yes       C         C         12.011    -0.14896  1.0       1.7       0         
C_i       yes       C         C         12.011    -0.19305  1.0       1.7       0         
Mof_Ca    yes       C         C         12.011    0.80615   1.0       1.7       0         
C_j       yes       C         C         12.011    -0.18846  1.0       1.7       0         
C_k       yes       C         C         12.011    -0.1586   1.0       1.7       0         
Mof_Cb_a  yes       C         C         12.011    -0.34146  1.0       1.7       0         
Mof_Ca_a  yes       C         C         12.011    0.81475   1.0       1.7       0         
Mof_H     yes       H         H         1.008     0.17359   1.0       1.09      0         
H         yes       H         H         1.008     0.27535   1.0       1.09      0         
H_a       yes       H         H         1.008     0.13187   1.0       1.09      0         
H_b       yes       H         H         1.008     0.1082    1.0       1.09      0         
H_c       yes       H         H         1.008     0.11139   1.0       1.09      0         
H_d       yes       H         H         1.008     0.09057   1.0       1.09      0         
H_e       yes       H         H         1.008     0.0743    1.0       1.09      0         
H_f       yes       H         H         1.008     0.06732   1.0       1.09      0         
H_g       yes       H         H         1.008     0.09695   1.0       1.09      0         
H_h       yes       H         H         1.008     0.11652   1.0       1.09      0         
H_i       yes       H         H         1.008     0.06787   1.0       1.09      0         
H_j       yes       H         H         1.008     0.07318   1.0       1.09      0         
H_k       yes       H         H         1.008     0.12439   1.0       1.09      0         
H_l       yes       H         H         1.008     0.10089   1.0       1.09      0         
H_m       yes       H         H         1.008     0.27534   1.0       1.09      0         
Mof_H_a   yes       H         H         1.008     0.17655   1.0       1.09      0         
H_n       yes       H         H         1.008     0.17906   1.0       1.09      0         
H_o       yes       H         H         1.008     0.1016    1.0       1.09      0         
H_p       yes       H         H         1.008     0.09561   1.0       1.09      0         
H_q       yes       H         H         1.008     0.18236   1.0       1.09      0         
