# Supplementary material for: In silico design and screening of hypothetical MOF-74 analogs and their experimental synthesis
Source: Chem Sci. 2016 Jun 21;7(9):6263–72. doi: 10.1039/c6sc01477a (PMC6024208; doi:10.1039/c6sc01477a)
Supplement: Supplementary file 1 [file SC-007-C6SC01477A-s001.zip › analogs/187_all_conf_768_1_full_symm.cif]

data_image0
_cell_length_a       60.7646
_cell_length_b       60.7646
_cell_length_c       6.8246
_cell_angle_alpha    90
_cell_angle_beta     90
_cell_angle_gamma    120

_symmetry_space_group_name_H-M    "P 1"
_symmetry_int_tables_number       1

loop_
  _symmetry_equiv_pos_as_xyz
  'x, y, z'

loop_
  _atom_site_label
  _atom_site_occupancy
  _atom_site_fract_x
  _atom_site_fract_y
  _atom_site_fract_z
  _atom_site_thermal_displace_type
  _atom_site_B_iso_or_equiv
  _atom_site_type_symbol
  O1       1.0000 0.35639  0.31005  0.34111  Biso   1.000  O
  O2       1.0000 0.33799  0.32156  0.57268  Biso   1.000  O
  O3       1.0000 0.33160  0.30098  0.93214  Biso   1.000  O
  Mg1      1.0000 0.31343  0.31787  0.79962  Biso   1.000  Mg
  O4       1.0000 0.68886  0.71339  0.30894  Biso   1.000  O
  O5       1.0000 0.67124  0.68337  0.54019  Biso   1.000  O
  O6       1.0000 0.66407  0.69653  0.89982  Biso   1.000  O
  Mg2      1.0000 0.64669  0.66171  0.76857  Biso   1.000  Mg
  C1       1.0000 0.66975  0.71866  0.81401  Biso   1.000  C
  C2       1.0000 0.67689  0.72437  0.61266  Biso   1.000  C
  C3       1.0000 0.68129  0.74776  0.53591  Biso   1.000  C
  C4       1.0000 0.67858  0.76564  0.64763  Biso   1.000  C
  C5       1.0000 0.67249  0.75996  0.84872  Biso   1.000  C
  C6       1.0000 0.66842  0.73734  0.92882  Biso   1.000  C
  C7       1.0000 0.68101  0.78828  0.55367  Biso   1.000  C
  C8       1.0000 0.67601  0.80558  0.63736  Biso   1.000  C
  C9       1.0000 0.67636  0.82729  0.54187  Biso   1.000  C
  C10      1.0000 0.67754  0.83055  0.34035  Biso   1.000  C
  C11      1.0000 0.67852  0.85097  0.22314  Biso   1.000  C
  O7       1.0000 0.68041  0.85076  0.03830  Biso   1.000  O
  C12      1.0000 0.34393  0.20510  0.65523  Biso   1.000  C
  C13      1.0000 0.34727  0.22641  0.56508  Biso   1.000  C
  C14      1.0000 0.34513  0.24654  0.66357  Biso   1.000  C
  C15      1.0000 0.34790  0.26743  0.55691  Biso   1.000  C
  C16      1.0000 0.34394  0.28639  0.64001  Biso   1.000  C
  C17      1.0000 0.33707  0.28462  0.84228  Biso   1.000  C
  C18      1.0000 0.33573  0.26424  0.95215  Biso   1.000  C
  C19      1.0000 0.33944  0.24576  0.86621  Biso   1.000  C
  C20      1.0000 0.34654  0.30701  0.51093  Biso   1.000  C
  O8       1.0000 0.67430  0.84377  0.66185  Biso   1.000  O
  C21      1.0000 0.67940  0.70647  0.47992  Biso   1.000  C
  H1       1.0000 0.68665  0.75160  0.38212  Biso   1.000  H
  H2       1.0000 0.67069  0.77348  0.94246  Biso   1.000  H
  H3       1.0000 0.66350  0.73290  0.08262  Biso   1.000  H
  H4       1.0000 0.68676  0.79067  0.40015  Biso   1.000  H
  H5       1.0000 0.67078  0.80367  0.79186  Biso   1.000  H
  H6       1.0000 0.67797  0.81574  0.25382  Biso   1.000  H
  H7       1.0000 0.34012  0.20266  0.81088  Biso   1.000  H
  H8       1.0000 0.35145  0.22869  0.40846  Biso   1.000  H
  H9       1.0000 0.35302  0.26930  0.40248  Biso   1.000  H
  H10      1.0000 0.33097  0.26334  0.10671  Biso   1.000  H
  H11      1.0000 0.33761  0.23015  0.95651  Biso   1.000  H
  H12      1.0000 0.67648  0.84196  0.80585  Biso   1.000  H
  O9       1.0000 0.28699  0.31028  0.00777  Biso   1.000  O
  O10      1.0000 0.31690  0.32867  0.23935  Biso   1.000  O
  O11      1.0000 0.30271  0.33507  0.59880  Biso   1.000  O
  Mg3      1.0000 0.33777  0.35324  0.46628  Biso   1.000  Mg
  O12      1.0000 0.69120  0.64447  0.64227  Biso   1.000  O
  O13      1.0000 0.67879  0.66209  0.87353  Biso   1.000  O
  O14      1.0000 0.69912  0.66926  0.23315  Biso   1.000  O
  Mg4      1.0000 0.68169  0.68664  0.10191  Biso   1.000  Mg
  C22      1.0000 0.71557  0.66358  0.14734  Biso   1.000  C
  C23      1.0000 0.71414  0.65644  0.94599  Biso   1.000  C
  C24      1.0000 0.73314  0.65204  0.86924  Biso   1.000  C
  C25      1.0000 0.75373  0.65475  0.98096  Biso   1.000  C
  C26      1.0000 0.75414  0.66084  0.18205  Biso   1.000  C
  C27      1.0000 0.73558  0.66491  0.26215  Biso   1.000  C
  C28      1.0000 0.77394  0.65232  0.88700  Biso   1.000  C
  C29      1.0000 0.79624  0.65732  0.97069  Biso   1.000  C
  C30      1.0000 0.15093  0.32364  0.54187  Biso   1.000  C
  C31      1.0000 0.15301  0.32246  0.34035  Biso   1.000  C
  C32      1.0000 0.17245  0.32148  0.22314  Biso   1.000  C
  O15      1.0000 0.17035  0.31959  0.03830  Biso   1.000  O
  C33      1.0000 0.19450  0.32273  0.32190  Biso   1.000  C
  C34      1.0000 0.21247  0.31940  0.23175  Biso   1.000  C
  C35      1.0000 0.23474  0.32153  0.33023  Biso   1.000  C
  C36      1.0000 0.25286  0.31877  0.22357  Biso   1.000  C
  C37      1.0000 0.27578  0.32272  0.30668  Biso   1.000  C
  C38      1.0000 0.28088  0.32960  0.50895  Biso   1.000  C
  C39      1.0000 0.26185  0.33094  0.61881  Biso   1.000  C
  C40      1.0000 0.23965  0.32723  0.53287  Biso   1.000  C
  C41      1.0000 0.29381  0.32013  0.17760  Biso   1.000  C
  O16      1.0000 0.16947  0.32570  0.66185  Biso   1.000  O
  C42      1.0000 0.69374  0.65393  0.81325  Biso   1.000  C
  H13      1.0000 0.73161  0.64668  0.71545  Biso   1.000  H
  H14      1.0000 0.76945  0.66264  0.27579  Biso   1.000  H
  H15      1.0000 0.73607  0.66983  0.41595  Biso   1.000  H
  H16      1.0000 0.77058  0.64658  0.73348  Biso   1.000  H
  H17      1.0000 0.79956  0.66255  0.12519  Biso   1.000  H
  H18      1.0000 0.80444  0.65536  0.58715  Biso   1.000  H
  H19      1.0000 0.19588  0.32655  0.47755  Biso   1.000  H
  H20      1.0000 0.21058  0.31522  0.07512  Biso   1.000  H
  H21      1.0000 0.24961  0.31364  0.06915  Biso   1.000  H
  H22      1.0000 0.26570  0.33570  0.77338  Biso   1.000  H
  H23      1.0000 0.22588  0.32906  0.62318  Biso   1.000  H
  H24      1.0000 0.16548  0.32352  0.80585  Biso   1.000  H
  O17      1.0000 0.35662  0.37968  0.67444  Biso   1.000  O
  O18      1.0000 0.34510  0.34976  0.90602  Biso   1.000  O
  O19      1.0000 0.36569  0.36395  0.26547  Biso   1.000  O
  Mg5      1.0000 0.34880  0.32889  0.13295  Biso   1.000  Mg
  O20      1.0000 0.61994  0.64214  0.97561  Biso   1.000  O
  O21      1.0000 0.64997  0.65454  0.20686  Biso   1.000  O
  O22      1.0000 0.63681  0.63421  0.56649  Biso   1.000  O
  Mg6      1.0000 0.67162  0.65165  0.43524  Biso   1.000  Mg
  C43      1.0000 0.61468  0.61776  0.48068  Biso   1.000  C
  C44      1.0000 0.60897  0.61919  0.27932  Biso   1.000  C
  C45      1.0000 0.58557  0.60019  0.20258  Biso   1.000  C
  C46      1.0000 0.56769  0.57960  0.31429  Biso   1.000  C
  C47      1.0000 0.57337  0.57920  0.51539  Biso   1.000  C
  C48      1.0000 0.59600  0.59775  0.59548  Biso   1.000  C
  C49      1.0000 0.54505  0.55939  0.22034  Biso   1.000  C
  C50      1.0000 0.52775  0.53709  0.30402  Biso   1.000  C
  C51      1.0000 0.17271  0.84907  0.54187  Biso   1.000  C
  C52      1.0000 0.16945  0.84699  0.34035  Biso   1.000  C
  C53      1.0000 0.14903  0.82755  0.22314  Biso   1.000  C
  O23      1.0000 0.14924  0.82965  0.03830  Biso   1.000  O
  C54      1.0000 0.46156  0.47216  0.98857  Biso   1.000  C
  C55      1.0000 0.44026  0.45420  0.89841  Biso   1.000  C
  C56      1.0000 0.42013  0.43193  0.99690  Biso   1.000  C
  C57      1.0000 0.39924  0.41381  0.89024  Biso   1.000  C
  C58      1.0000 0.38028  0.39089  0.97335  Biso   1.000  C
  C59      1.0000 0.38205  0.38579  0.17561  Biso   1.000  C
  C60      1.0000 0.40242  0.40482  0.28548  Biso   1.000  C
  C61      1.0000 0.42091  0.42701  0.19954  Biso   1.000  C
  C62      1.0000 0.35965  0.37286  0.84426  Biso   1.000  C
  O24      1.0000 0.15623  0.83053  0.66185  Biso   1.000  O
  C63      1.0000 0.62686  0.63960  0.14658  Biso   1.000  C
  H25      1.0000 0.58174  0.60172  0.04879  Biso   1.000  H
  H26      1.0000 0.55985  0.56388  0.60912  Biso   1.000  H
  H27      1.0000 0.60043  0.59727  0.74928  Biso   1.000  H
  H28      1.0000 0.54266  0.56275  0.06682  Biso   1.000  H
  H29      1.0000 0.52966  0.53377  0.45853  Biso   1.000  H
  H30      1.0000 0.51759  0.52889  0.92048  Biso   1.000  H
  H31      1.0000 0.46401  0.47079  0.14421  Biso   1.000  H
  H32      1.0000 0.43797  0.45609  0.74179  Biso   1.000  H
  H33      1.0000 0.39736  0.41705  0.73582  Biso   1.000  H
  H34      1.0000 0.40333  0.40096  0.44005  Biso   1.000  H
  H35      1.0000 0.43651  0.44079  0.28985  Biso   1.000  H
  H36      1.0000 0.15804  0.83452  0.80585  Biso   1.000  H
  O25      1.0000 0.02306  0.64338  0.67444  Biso   1.000  O
  O26      1.0000 0.00466  0.65490  0.90602  Biso   1.000  O
  O27      1.0000 0.99826  0.63431  0.26547  Biso   1.000  O
  Mg7      1.0000 0.98009  0.65120  0.13295  Biso   1.000  Mg
  O28      1.0000 0.35553  0.04673  0.64227  Biso   1.000  O
  O29      1.0000 0.33791  0.01670  0.87353  Biso   1.000  O
  O30      1.0000 0.33074  0.02986  0.23315  Biso   1.000  O
  Mg8      1.0000 0.31336  0.99504  0.10191  Biso   1.000  Mg
  C64      1.0000 0.33642  0.05199  0.14734  Biso   1.000  C
  C65      1.0000 0.34356  0.05770  0.94599  Biso   1.000  C
  C66      1.0000 0.34796  0.08110  0.86924  Biso   1.000  C
  C67      1.0000 0.34525  0.09898  0.98096  Biso   1.000  C
  C68      1.0000 0.33916  0.09329  0.18205  Biso   1.000  C
  C69      1.0000 0.33509  0.07067  0.26215  Biso   1.000  C
  C70      1.0000 0.34768  0.12162  0.88700  Biso   1.000  C
  C71      1.0000 0.34268  0.13892  0.97069  Biso   1.000  C
  C72      1.0000 0.34303  0.16062  0.87520  Biso   1.000  C
  C73      1.0000 0.34420  0.16388  0.67369  Biso   1.000  C
  C74      1.0000 0.34519  0.18430  0.55647  Biso   1.000  C
  O31      1.0000 0.34708  0.18409  0.37163  Biso   1.000  O
  C75      1.0000 0.01060  0.53844  0.98857  Biso   1.000  C
  C76      1.0000 0.01394  0.55974  0.89841  Biso   1.000  C
  C77      1.0000 0.01180  0.57987  0.99690  Biso   1.000  C
  C78      1.0000 0.01457  0.60076  0.89024  Biso   1.000  C
  C79      1.0000 0.01061  0.61972  0.97335  Biso   1.000  C
  C80      1.0000 0.00374  0.61795  0.17561  Biso   1.000  C
  C81      1.0000 0.00239  0.59758  0.28548  Biso   1.000  C
  C82      1.0000 0.00611  0.57909  0.19954  Biso   1.000  C
  C83      1.0000 0.01321  0.64035  0.84426  Biso   1.000  C
  O32      1.0000 0.34097  0.17711  0.99519  Biso   1.000  O
  C84      1.0000 0.34607  0.03981  0.81325  Biso   1.000  C
  H37      1.0000 0.35332  0.08493  0.71545  Biso   1.000  H
  H38      1.0000 0.33736  0.10681  0.27579  Biso   1.000  H
  H39      1.0000 0.33017  0.06624  0.41595  Biso   1.000  H
  H40      1.0000 0.35342  0.12401  0.73348  Biso   1.000  H
  H41      1.0000 0.33745  0.13701  0.12519  Biso   1.000  H
  H42      1.0000 0.34464  0.14908  0.58715  Biso   1.000  H
  H43      1.0000 0.00678  0.53599  0.14421  Biso   1.000  H
  H44      1.0000 0.01811  0.56203  0.74179  Biso   1.000  H
  H45      1.0000 0.01969  0.60264  0.73582  Biso   1.000  H
  H46      1.0000 0.99764  0.59667  0.44005  Biso   1.000  H
  H47      1.0000 0.00428  0.56349  0.28985  Biso   1.000  H
  H48      1.0000 0.34315  0.17529  0.13918  Biso   1.000  H
  O33      1.0000 0.95366  0.64361  0.34111  Biso   1.000  O
  O34      1.0000 0.98357  0.66201  0.57268  Biso   1.000  O
  O35      1.0000 0.96938  0.66840  0.93214  Biso   1.000  O
  Mg9      1.0000 0.00444  0.68657  0.79962  Biso   1.000  Mg
  O36      1.0000 0.35786  0.97780  0.97561  Biso   1.000  O
  O37      1.0000 0.34546  0.99543  0.20686  Biso   1.000  O
  O38      1.0000 0.36579  0.00259  0.56649  Biso   1.000  O
  Mg10     1.0000 0.34835  0.01998  0.43524  Biso   1.000  Mg
  C85      1.0000 0.38224  0.99692  0.48068  Biso   1.000  C
  C86      1.0000 0.38081  0.98978  0.27932  Biso   1.000  C
  C87      1.0000 0.39981  0.98538  0.20258  Biso   1.000  C
  C88      1.0000 0.42040  0.98809  0.31429  Biso   1.000  C
  C89      1.0000 0.42080  0.99418  0.51539  Biso   1.000  C
  C90      1.0000 0.40225  0.99825  0.59548  Biso   1.000  C
  C91      1.0000 0.44061  0.98566  0.22034  Biso   1.000  C
  C92      1.0000 0.46291  0.99066  0.30402  Biso   1.000  C
  C93      1.0000 0.81759  0.65697  0.87520  Biso   1.000  C
  C94      1.0000 0.81968  0.65580  0.67369  Biso   1.000  C
  C95      1.0000 0.83911  0.65481  0.55647  Biso   1.000  C
  O39      1.0000 0.83701  0.65292  0.37163  Biso   1.000  O
  C96      1.0000 0.86117  0.65607  0.65523  Biso   1.000  C
  C97      1.0000 0.87914  0.65273  0.56508  Biso   1.000  C
  C98      1.0000 0.90140  0.65487  0.66357  Biso   1.000  C
  C99      1.0000 0.91953  0.65210  0.55691  Biso   1.000  C
  C100     1.0000 0.94244  0.65606  0.64001  Biso   1.000  C
  C101     1.0000 0.94755  0.66293  0.84228  Biso   1.000  C
  C102     1.0000 0.92852  0.66427  0.95215  Biso   1.000  C
  C103     1.0000 0.90632  0.66056  0.86621  Biso   1.000  C
  C104     1.0000 0.96047  0.65346  0.51093  Biso   1.000  C
  O40      1.0000 0.83614  0.65903  0.99519  Biso   1.000  O
  C105     1.0000 0.36040  0.98726  0.14658  Biso   1.000  C
  H49      1.0000 0.39828  0.98002  0.04879  Biso   1.000  H
  H50      1.0000 0.43612  0.99597  0.60912  Biso   1.000  H
  H51      1.0000 0.40273  0.00316  0.74928  Biso   1.000  H
  H52      1.0000 0.43725  0.97991  0.06682  Biso   1.000  H
  H53      1.0000 0.46623  0.99589  0.45853  Biso   1.000  H
  H54      1.0000 0.47111  0.98870  0.92048  Biso   1.000  H
  H55      1.0000 0.86254  0.65988  0.81088  Biso   1.000  H
  H56      1.0000 0.87725  0.64855  0.40846  Biso   1.000  H
  H57      1.0000 0.91628  0.64698  0.40248  Biso   1.000  H
  H58      1.0000 0.93237  0.66903  0.10671  Biso   1.000  H
  H59      1.0000 0.89254  0.66239  0.95651  Biso   1.000  H
  H60      1.0000 0.83214  0.65685  0.13918  Biso   1.000  H
  O41      1.0000 0.02329  0.71301  0.00777  Biso   1.000  O
  O42      1.0000 0.01177  0.68310  0.23935  Biso   1.000  O
  O43      1.0000 0.03236  0.69729  0.59880  Biso   1.000  O
  Mg11     1.0000 0.01547  0.66223  0.46628  Biso   1.000  Mg
  O44      1.0000 0.28661  0.97547  0.30894  Biso   1.000  O
  O45      1.0000 0.31663  0.98787  0.54019  Biso   1.000  O
  O46      1.0000 0.30347  0.96755  0.89982  Biso   1.000  O
  Mg12     1.0000 0.33829  0.98498  0.76857  Biso   1.000  Mg
  C106     1.0000 0.28134  0.95109  0.81401  Biso   1.000  C
  C107     1.0000 0.27563  0.95252  0.61266  Biso   1.000  C
  C108     1.0000 0.25224  0.93353  0.53591  Biso   1.000  C
  C109     1.0000 0.23436  0.91294  0.64763  Biso   1.000  C
  C110     1.0000 0.24004  0.91253  0.84872  Biso   1.000  C
  C111     1.0000 0.26266  0.93108  0.92882  Biso   1.000  C
  C112     1.0000 0.21172  0.89273  0.55367  Biso   1.000  C
  C113     1.0000 0.19442  0.87043  0.63736  Biso   1.000  C
  C114     1.0000 0.83938  0.18241  0.87520  Biso   1.000  C
  C115     1.0000 0.83612  0.18032  0.67369  Biso   1.000  C
  C116     1.0000 0.81570  0.16089  0.55647  Biso   1.000  C
  O47      1.0000 0.81591  0.16299  0.37163  Biso   1.000  O
  C117     1.0000 0.12823  0.80550  0.32190  Biso   1.000  C
  C118     1.0000 0.10693  0.78753  0.23175  Biso   1.000  C
  C119     1.0000 0.08680  0.76526  0.33023  Biso   1.000  C
  C120     1.0000 0.06591  0.74714  0.22357  Biso   1.000  C
  C121     1.0000 0.04695  0.72422  0.30668  Biso   1.000  C
  C122     1.0000 0.04872  0.71912  0.50895  Biso   1.000  C
  C123     1.0000 0.06909  0.73815  0.61881  Biso   1.000  C
  C124     1.0000 0.08757  0.76035  0.53287  Biso   1.000  C
  C125     1.0000 0.02632  0.70619  0.17760  Biso   1.000  C
  O48      1.0000 0.82289  0.16386  0.99519  Biso   1.000  O
  C126     1.0000 0.29353  0.97293  0.47992  Biso   1.000  C
  H61      1.0000 0.24840  0.93505  0.38212  Biso   1.000  H
  H62      1.0000 0.22652  0.89721  0.94246  Biso   1.000  H
  H63      1.0000 0.26710  0.93060  0.08262  Biso   1.000  H
  H64      1.0000 0.20933  0.89608  0.40015  Biso   1.000  H
  H65      1.0000 0.19633  0.86711  0.79186  Biso   1.000  H
  H66      1.0000 0.18426  0.86223  0.25382  Biso   1.000  H
  H67      1.0000 0.13067  0.80412  0.47755  Biso   1.000  H
  H68      1.0000 0.10464  0.78942  0.07512  Biso   1.000  H
  H69      1.0000 0.06403  0.75039  0.06915  Biso   1.000  H
  H70      1.0000 0.06999  0.73430  0.77338  Biso   1.000  H
  H71      1.0000 0.10318  0.77412  0.62318  Biso   1.000  H
  H72      1.0000 0.82471  0.16786  0.13918  Biso   1.000  H
  O49      1.0000 0.68972  0.97671  0.00777  Biso   1.000  O
  O50      1.0000 0.67133  0.98823  0.23935  Biso   1.000  O
  O51      1.0000 0.66493  0.96764  0.59880  Biso   1.000  O
  Mg13     1.0000 0.64676  0.98453  0.46628  Biso   1.000  Mg
  O52      1.0000 0.02220  0.38006  0.97561  Biso   1.000  O
  O53      1.0000 0.00457  0.35003  0.20686  Biso   1.000  O
  O54      1.0000 0.99741  0.36319  0.56649  Biso   1.000  O
  Mg14     1.0000 0.98002  0.32838  0.43524  Biso   1.000  Mg
  C127     1.0000 0.00308  0.38532  0.48068  Biso   1.000  C
  C128     1.0000 0.01022  0.39103  0.27932  Biso   1.000  C
  C129     1.0000 0.01462  0.41443  0.20258  Biso   1.000  C
  C130     1.0000 0.01191  0.43231  0.31429  Biso   1.000  C
  C131     1.0000 0.00582  0.42663  0.51539  Biso   1.000  C
  C132     1.0000 0.00175  0.40400  0.59548  Biso   1.000  C
  C133     1.0000 0.01434  0.45495  0.22034  Biso   1.000  C
  C134     1.0000 0.00934  0.47225  0.30402  Biso   1.000  C
  C135     1.0000 0.00969  0.49395  0.20853  Biso   1.000  C
  C136     1.0000 0.01087  0.49722  0.00702  Biso   1.000  C
  C137     1.0000 0.01185  0.51763  0.88981  Biso   1.000  C
  O55      1.0000 0.01374  0.51742  0.70496  Biso   1.000  O
  C138     1.0000 0.67727  0.87177  0.32190  Biso   1.000  C
  C139     1.0000 0.68060  0.89307  0.23175  Biso   1.000  C
  C140     1.0000 0.67847  0.91320  0.33023  Biso   1.000  C
  C141     1.0000 0.68123  0.93409  0.22357  Biso   1.000  C
  C142     1.0000 0.67728  0.95305  0.30668  Biso   1.000  C
  C143     1.0000 0.67040  0.95128  0.50895  Biso   1.000  C
  C144     1.0000 0.66906  0.93091  0.61881  Biso   1.000  C
  C145     1.0000 0.67277  0.91243  0.53287  Biso   1.000  C
  C146     1.0000 0.67987  0.97368  0.17760  Biso   1.000  C
  O56      1.0000 0.00763  0.51044  0.32852  Biso   1.000  O
  C147     1.0000 0.01274  0.37314  0.14658  Biso   1.000  C
  H73      1.0000 0.01998  0.41826  0.04879  Biso   1.000  H
  H74      1.0000 0.00403  0.44015  0.60912  Biso   1.000  H
  H75      1.0000 0.99684  0.39957  0.74928  Biso   1.000  H
  H76      1.0000 0.02009  0.45734  0.06682  Biso   1.000  H
  H77      1.0000 0.00411  0.47034  0.45853  Biso   1.000  H
  H78      1.0000 0.01130  0.48241  0.92048  Biso   1.000  H
  H79      1.0000 0.67345  0.86933  0.47755  Biso   1.000  H
  H80      1.0000 0.68478  0.89536  0.07512  Biso   1.000  H
  H81      1.0000 0.68636  0.93597  0.06915  Biso   1.000  H
  H82      1.0000 0.66430  0.93001  0.77338  Biso   1.000  H
  H83      1.0000 0.67094  0.89682  0.62318  Biso   1.000  H
  H84      1.0000 0.00981  0.50862  0.47252  Biso   1.000  H
  O57      1.0000 0.62032  0.97694  0.67444  Biso   1.000  O
  O58      1.0000 0.65024  0.99534  0.90602  Biso   1.000  O
  O59      1.0000 0.63605  0.00174  0.26547  Biso   1.000  O
  Mg15     1.0000 0.67111  0.01991  0.13295  Biso   1.000  Mg
  O60      1.0000 0.02453  0.31114  0.30894  Biso   1.000  O
  O61      1.0000 0.01213  0.32876  0.54019  Biso   1.000  O
  O62      1.0000 0.03245  0.33593  0.89982  Biso   1.000  O
  Mg16     1.0000 0.01502  0.35331  0.76857  Biso   1.000  Mg
  C148     1.0000 0.04891  0.33025  0.81401  Biso   1.000  C
  C149     1.0000 0.04748  0.32311  0.61266  Biso   1.000  C
  C150     1.0000 0.06647  0.31871  0.53591  Biso   1.000  C
  C151     1.0000 0.08706  0.32142  0.64763  Biso   1.000  C
  C152     1.0000 0.08747  0.32751  0.84872  Biso   1.000  C
  C153     1.0000 0.06892  0.33158  0.92882  Biso   1.000  C
  C154     1.0000 0.10727  0.31899  0.55367  Biso   1.000  C
  C155     1.0000 0.12957  0.32399  0.63736  Biso   1.000  C
  C156     1.0000 0.48426  0.99031  0.20853  Biso   1.000  C
  C157     1.0000 0.48635  0.98913  0.00702  Biso   1.000  C
  C158     1.0000 0.50578  0.98815  0.88981  Biso   1.000  C
  O63      1.0000 0.50368  0.98626  0.70496  Biso   1.000  O
  C159     1.0000 0.52784  0.98940  0.98857  Biso   1.000  C
  C160     1.0000 0.54580  0.98606  0.89841  Biso   1.000  C
  C161     1.0000 0.56807  0.98820  0.99690  Biso   1.000  C
  C162     1.0000 0.58619  0.98543  0.89024  Biso   1.000  C
  C163     1.0000 0.60911  0.98939  0.97335  Biso   1.000  C
  C164     1.0000 0.61421  0.99626  0.17561  Biso   1.000  C
  C165     1.0000 0.59518  0.99761  0.28548  Biso   1.000  C
  C166     1.0000 0.57299  0.99389  0.19954  Biso   1.000  C
  C167     1.0000 0.62714  0.98679  0.84426  Biso   1.000  C
  O64      1.0000 0.50281  0.99237  0.32852  Biso   1.000  O
  C168     1.0000 0.02707  0.32060  0.47992  Biso   1.000  C
  H85      1.0000 0.06495  0.31335  0.38212  Biso   1.000  H
  H86      1.0000 0.10279  0.32931  0.94246  Biso   1.000  H
  H87      1.0000 0.06940  0.33650  0.08262  Biso   1.000  H
  H88      1.0000 0.10392  0.31324  0.40015  Biso   1.000  H
  H89      1.0000 0.13289  0.32922  0.79186  Biso   1.000  H
  H90      1.0000 0.13777  0.32203  0.25382  Biso   1.000  H
  H91      1.0000 0.52921  0.99322  0.14421  Biso   1.000  H
  H92      1.0000 0.54391  0.98189  0.74179  Biso   1.000  H
  H93      1.0000 0.58295  0.98031  0.73582  Biso   1.000  H
  H94      1.0000 0.59904  0.00236  0.44005  Biso   1.000  H
  H95      1.0000 0.55921  0.99572  0.28985  Biso   1.000  H
  H96      1.0000 0.49881  0.99019  0.47252  Biso   1.000  H
  O65      1.0000 0.68995  0.04634  0.34111  Biso   1.000  O
  O66      1.0000 0.67844  0.01643  0.57268  Biso   1.000  O
  O67      1.0000 0.69902  0.03062  0.93214  Biso   1.000  O
  Mg17     1.0000 0.68213  0.99556  0.79962  Biso   1.000  Mg
  O68      1.0000 0.95327  0.30880  0.64227  Biso   1.000  O
  O69      1.0000 0.98330  0.32121  0.87353  Biso   1.000  O
  O70      1.0000 0.97014  0.30088  0.23315  Biso   1.000  O
  Mg18     1.0000 0.00496  0.31831  0.10191  Biso   1.000  Mg
  C169     1.0000 0.94801  0.28443  0.14734  Biso   1.000  C
  C170     1.0000 0.94230  0.28586  0.94599  Biso   1.000  C
  C171     1.0000 0.91890  0.26686  0.86924  Biso   1.000  C
  C172     1.0000 0.90102  0.24627  0.98096  Biso   1.000  C
  C173     1.0000 0.90671  0.24586  0.18205  Biso   1.000  C
  C174     1.0000 0.92933  0.26442  0.26215  Biso   1.000  C
  C175     1.0000 0.87838  0.22606  0.88700  Biso   1.000  C
  C176     1.0000 0.86108  0.20376  0.97069  Biso   1.000  C
  C177     1.0000 0.50605  0.51574  0.20853  Biso   1.000  C
  C178     1.0000 0.50278  0.51365  0.00702  Biso   1.000  C
  C179     1.0000 0.48237  0.49422  0.88981  Biso   1.000  C
  O71      1.0000 0.48258  0.49632  0.70496  Biso   1.000  O
  C180     1.0000 0.79490  0.13883  0.65523  Biso   1.000  C
  C181     1.0000 0.77359  0.12086  0.56508  Biso   1.000  C
  C182     1.0000 0.75346  0.09860  0.66357  Biso   1.000  C
  C183     1.0000 0.73257  0.08047  0.55691  Biso   1.000  C
  C184     1.0000 0.71361  0.05756  0.64001  Biso   1.000  C
  C185     1.0000 0.71538  0.05245  0.84228  Biso   1.000  C
  C186     1.0000 0.73576  0.07148  0.95215  Biso   1.000  C
  C187     1.0000 0.75424  0.09368  0.86621  Biso   1.000  C
  C188     1.0000 0.69299  0.03953  0.51093  Biso   1.000  C
  O72      1.0000 0.48956  0.49719  0.32852  Biso   1.000  O
  C189     1.0000 0.96019  0.30626  0.81325  Biso   1.000  C
  H97      1.0000 0.91507  0.26839  0.71545  Biso   1.000  H
  H98      1.0000 0.89319  0.23055  0.27579  Biso   1.000  H
  H99      1.0000 0.93376  0.26393  0.41595  Biso   1.000  H
  H100     1.0000 0.87599  0.22942  0.73348  Biso   1.000  H
  H101     1.0000 0.86299  0.20044  0.12519  Biso   1.000  H
  H102     1.0000 0.85092  0.19556  0.58715  Biso   1.000  H
  H103     1.0000 0.79734  0.13746  0.81088  Biso   1.000  H
  H104     1.0000 0.77131  0.12275  0.40846  Biso   1.000  H
  H105     1.0000 0.73070  0.08372  0.40248  Biso   1.000  H
  H106     1.0000 0.73666  0.06763  0.10671  Biso   1.000  H
  H107     1.0000 0.76985  0.10746  0.95651  Biso   1.000  H
  H108     1.0000 0.49138  0.50119  0.47252  Biso   1.000  H
