# Supplementary material for: In silico design and screening of hypothetical MOF-74 analogs and their experimental synthesis
Source: Chem Sci. 2016 Jun 21;7(9):6263–72. doi: 10.1039/c6sc01477a (PMC6024208; doi:10.1039/c6sc01477a)
Supplement: Supplementary file 1 [file SC-007-C6SC01477A-s001.zip › analogs/261.2_all_conf_272_0_full_symm.cif]

data_image0
_cell_length_a       71.611
_cell_length_b       71.611
_cell_length_c       6.85345
_cell_angle_alpha    90
_cell_angle_beta     90
_cell_angle_gamma    120

_symmetry_space_group_name_H-M    "P 1"
_symmetry_int_tables_number       1

loop_
  _symmetry_equiv_pos_as_xyz
  'x, y, z'

loop_
  _atom_site_label
  _atom_site_occupancy
  _atom_site_fract_x
  _atom_site_fract_y
  _atom_site_fract_z
  _atom_site_thermal_displace_type
  _atom_site_B_iso_or_equiv
  _atom_site_type_symbol
  O1       1.0000 0.96086  0.31304  0.65215  Biso   1.000  O
  O2       1.0000 0.01885  0.37247  0.98548  Biso   1.000  O
  O3       1.0000 0.02029  0.31448  0.31881  Biso   1.000  O
  O4       1.0000 0.98630  0.32202  0.88068  Biso   1.000  O
  O5       1.0000 0.00239  0.34703  0.21402  Biso   1.000  O
  O6       1.0000 0.01131  0.33095  0.54735  Biso   1.000  O
  O7       1.0000 0.97438  0.30552  0.24473  Biso   1.000  O
  O8       1.0000 0.99781  0.35895  0.57807  Biso   1.000  O
  O9       1.0000 0.02781  0.33552  0.91140  Biso   1.000  O
  Mg1      1.0000 0.00398  0.32038  0.11222  Biso   1.000  Mg
  Mg2      1.0000 0.98306  0.32935  0.44555  Biso   1.000  Mg
  Mg3      1.0000 0.01295  0.35027  0.77889  Biso   1.000  Mg
  O10      1.0000 0.03884  0.69257  0.75487  Biso   1.000  O
  O11      1.0000 0.98706  0.62783  0.42154  Biso   1.000  O
  O12      1.0000 0.97410  0.67960  0.08821  Biso   1.000  O
  O13      1.0000 0.01223  0.67984  0.53544  Biso   1.000  O
  O14      1.0000 0.00094  0.65444  0.20211  Biso   1.000  O
  O15      1.0000 0.98683  0.66572  0.86878  Biso   1.000  O
  O16      1.0000 0.02153  0.69661  0.16179  Biso   1.000  O
  O17      1.0000 0.00841  0.64513  0.82846  Biso   1.000  O
  O18      1.0000 0.97005  0.65825  0.49513  Biso   1.000  O
  Mg4      1.0000 0.99283  0.67698  0.29727  Biso   1.000  Mg
  Mg5      1.0000 0.01748  0.67383  0.96394  Biso   1.000  Mg
  Mg6      1.0000 0.98968  0.64918  0.63061  Biso   1.000  Mg
  C1       1.0000 0.96642  0.31059  0.82294  Biso   1.000  C
  C2       1.0000 0.01084  0.36692  0.15627  Biso   1.000  C
  C3       1.0000 0.02275  0.32250  0.48961  Biso   1.000  C
  C4       1.0000 0.95050  0.29448  0.95780  Biso   1.000  C
  C5       1.0000 0.01065  0.38283  0.29113  Biso   1.000  C
  C6       1.0000 0.03886  0.32269  0.62446  Biso   1.000  C
  C7       1.0000 0.92959  0.28023  0.88344  Biso   1.000  C
  C8       1.0000 0.01731  0.40374  0.21677  Biso   1.000  C
  C9       1.0000 0.05310  0.31603  0.55011  Biso   1.000  C
  C10      1.0000 0.91345  0.26457  0.99734  Biso   1.000  C
  C11      1.0000 0.01779  0.41988  0.33067  Biso   1.000  C
  C12      1.0000 0.06876  0.31555  0.66400  Biso   1.000  C
  C13      1.0000 0.91804  0.26298  0.19521  Biso   1.000  C
  C14      1.0000 0.01160  0.41529  0.52854  Biso   1.000  C
  C15      1.0000 0.07035  0.32173  0.86188  Biso   1.000  C
  C16      1.0000 0.93840  0.27705  0.27305  Biso   1.000  C
  C17      1.0000 0.00531  0.39493  0.60638  Biso   1.000  C
  C18      1.0000 0.05628  0.32802  0.93972  Biso   1.000  C
  C19      1.0000 0.95516  0.29286  0.15853  Biso   1.000  C
  C20      1.0000 0.00437  0.37818  0.49186  Biso   1.000  C
  C21      1.0000 0.04047  0.32896  0.82519  Biso   1.000  C
  N1       1.0000 0.90340  0.24817  0.33123  Biso   1.000  N
  N2       1.0000 0.01143  0.42993  0.66456  Biso   1.000  N
  N3       1.0000 0.08517  0.32190  0.99790  Biso   1.000  N
  N4       1.0000 0.88555  0.23336  0.26033  Biso   1.000  N
  N5       1.0000 0.01448  0.44779  0.59367  Biso   1.000  N
  N6       1.0000 0.09997  0.31885  0.92700  Biso   1.000  N
  C22      1.0000 0.87155  0.21924  0.40539  Biso   1.000  C
  C23      1.0000 0.01435  0.46178  0.73872  Biso   1.000  C
  C24      1.0000 0.11409  0.31898  0.07206  Biso   1.000  C
  C25      1.0000 0.87737  0.22011  0.60344  Biso   1.000  C
  C26      1.0000 0.00941  0.45597  0.93677  Biso   1.000  C
  C27      1.0000 0.11322  0.32392  0.27010  Biso   1.000  C
  C28      1.0000 0.86256  0.20570  0.73584  Biso   1.000  C
  C29      1.0000 0.00981  0.47077  0.06917  Biso   1.000  C
  C30      1.0000 0.12763  0.32353  0.40251  Biso   1.000  C
  C31      1.0000 0.17501  0.85677  0.34046  Biso   1.000  C
  C32      1.0000 0.68176  0.82499  0.34046  Biso   1.000  C
  C33      1.0000 0.14323  0.31824  0.34046  Biso   1.000  C
  C34      1.0000 0.16922  0.85580  0.14215  Biso   1.000  C
  C35      1.0000 0.68658  0.83078  0.14215  Biso   1.000  C
  C36      1.0000 0.14420  0.31342  0.14215  Biso   1.000  C
  C37      1.0000 0.18408  0.87020  0.00944  Biso   1.000  C
  C38      1.0000 0.68612  0.81592  0.00944  Biso   1.000  C
  C39      1.0000 0.12980  0.31388  0.00944  Biso   1.000  C
  N7       1.0000 0.16149  0.84279  0.48737  Biso   1.000  N
  N8       1.0000 0.68130  0.83851  0.48737  Biso   1.000  N
  N9       1.0000 0.15721  0.31870  0.48737  Biso   1.000  N
  N10      1.0000 0.14258  0.82892  0.42723  Biso   1.000  N
  N11      1.0000 0.68634  0.85742  0.42723  Biso   1.000  N
  N12      1.0000 0.17108  0.31366  0.42723  Biso   1.000  N
  C40      1.0000 0.12932  0.81401  0.56905  Biso   1.000  C
  C41      1.0000 0.01803  0.53735  0.23571  Biso   1.000  C
  C42      1.0000 0.85266  0.64864  0.90238  Biso   1.000  C
  C43      1.0000 0.10766  0.80064  0.51348  Biso   1.000  C
  C44      1.0000 0.02631  0.55900  0.18015  Biso   1.000  C
  C45      1.0000 0.86602  0.64035  0.84681  Biso   1.000  C
  C46      1.0000 0.09334  0.78477  0.63996  Biso   1.000  C
  C47      1.0000 0.02476  0.57333  0.30663  Biso   1.000  C
  C48      1.0000 0.88190  0.64190  0.97330  Biso   1.000  C
  C49      1.0000 0.10058  0.78160  0.82115  Biso   1.000  C
  C50      1.0000 0.01435  0.56608  0.48782  Biso   1.000  C
  C51      1.0000 0.88507  0.65232  0.15449  Biso   1.000  C
  C52      1.0000 0.12231  0.79522  0.87862  Biso   1.000  C
  C53      1.0000 0.00624  0.54435  0.54528  Biso   1.000  C
  C54      1.0000 0.87145  0.66043  0.21195  Biso   1.000  C
  C55      1.0000 0.13648  0.81125  0.75406  Biso   1.000  C
  C56      1.0000 0.00810  0.53019  0.42072  Biso   1.000  C
  C57      1.0000 0.85541  0.65856  0.08739  Biso   1.000  C
  N13      1.0000 0.08493  0.76414  0.93093  Biso   1.000  N
  N14      1.0000 0.01254  0.58173  0.59760  Biso   1.000  N
  N15      1.0000 0.90252  0.65412  0.26427  Biso   1.000  N
  N16      1.0000 0.09207  0.76038  0.08851  Biso   1.000  N
  N17      1.0000 0.00164  0.57460  0.75518  Biso   1.000  N
  N18      1.0000 0.90629  0.66502  0.42184  Biso   1.000  N
  C58      1.0000 0.07623  0.74272  0.19690  Biso   1.000  C
  C59      1.0000 0.99982  0.59043  0.86357  Biso   1.000  C
  C60      1.0000 0.92395  0.66685  0.53024  Biso   1.000  C
  C61      1.0000 0.08236  0.74081  0.38802  Biso   1.000  C
  C62      1.0000 0.99179  0.58431  0.05469  Biso   1.000  C
  C63      1.0000 0.92585  0.67488  0.72135  Biso   1.000  C
  C64      1.0000 0.06745  0.72471  0.50805  Biso   1.000  C
  C65      1.0000 0.99059  0.59921  0.17471  Biso   1.000  C
  C66      1.0000 0.94195  0.67607  0.84138  Biso   1.000  C
  C67      1.0000 0.04654  0.70962  0.44205  Biso   1.000  C
  C68      1.0000 0.99642  0.62013  0.10872  Biso   1.000  C
  C69      1.0000 0.95704  0.67025  0.77539  Biso   1.000  C
  C70      1.0000 0.03207  0.69327  0.58444  Biso   1.000  C
  C71      1.0000 0.99454  0.63460  0.25111  Biso   1.000  C
  C72      1.0000 0.97339  0.67213  0.91778  Biso   1.000  C
  C73      1.0000 0.04065  0.71083  0.24343  Biso   1.000  C
  C74      1.0000 0.00351  0.62602  0.91010  Biso   1.000  C
  C75      1.0000 0.95584  0.66316  0.57676  Biso   1.000  C
  C76      1.0000 0.05576  0.72775  0.12607  Biso   1.000  C
  C77      1.0000 0.00532  0.61091  0.79273  Biso   1.000  C
  C78      1.0000 0.93892  0.66134  0.45940  Biso   1.000  C
  H1       1.0000 0.92658  0.28209  0.73103  Biso   1.000  H
  H2       1.0000 0.02218  0.40675  0.06437  Biso   1.000  H
  H3       1.0000 0.05124  0.31116  0.39770  Biso   1.000  H
  H4       1.0000 0.89745  0.25377  0.93984  Biso   1.000  H
  H5       1.0000 0.02299  0.43588  0.27318  Biso   1.000  H
  H6       1.0000 0.07956  0.31035  0.60651  Biso   1.000  H
  H7       1.0000 0.94152  0.27569  0.42617  Biso   1.000  H
  H8       1.0000 0.00084  0.39181  0.75950  Biso   1.000  H
  H9       1.0000 0.05764  0.33250  0.09283  Biso   1.000  H
  H10      1.0000 0.89355  0.23213  0.64820  Biso   1.000  H
  H11      1.0000 0.00525  0.43979  0.98153  Biso   1.000  H
  H12      1.0000 0.10120  0.32808  0.31486  Biso   1.000  H
  H13      1.0000 0.86678  0.20616  0.88916  Biso   1.000  H
  H14      1.0000 0.00605  0.46656  0.22249  Biso   1.000  H
  H15      1.0000 0.12717  0.32729  0.55583  Biso   1.000  H
  H16      1.0000 0.15309  0.84365  0.09682  Biso   1.000  H
  H17      1.0000 0.69056  0.84691  0.09682  Biso   1.000  H
  H18      1.0000 0.15635  0.30944  0.09682  Biso   1.000  H
  H19      1.0000 0.17991  0.86960  0.85581  Biso   1.000  H
  H20      1.0000 0.68969  0.82009  0.85581  Biso   1.000  H
  H21      1.0000 0.13040  0.31031  0.85581  Biso   1.000  H
  H22      1.0000 0.10265  0.80295  0.36993  Biso   1.000  H
  H23      1.0000 0.70030  0.89735  0.36993  Biso   1.000  H
  H24      1.0000 0.19705  0.29970  0.36993  Biso   1.000  H
  H25      1.0000 0.07657  0.77409  0.60035  Biso   1.000  H
  H26      1.0000 0.03086  0.59010  0.26701  Biso   1.000  H
  H27      1.0000 0.89258  0.63581  0.93368  Biso   1.000  H
  H28      1.0000 0.12748  0.79263  0.02031  Biso   1.000  H
  H29      1.0000 0.99848  0.53919  0.68697  Biso   1.000  H
  H30      1.0000 0.87404  0.66819  0.35364  Biso   1.000  H
  H31      1.0000 0.15331  0.82172  0.79310  Biso   1.000  H
  H32      1.0000 0.00174  0.51335  0.45977  Biso   1.000  H
  H33      1.0000 0.84495  0.66493  0.12644  Biso   1.000  H
  H34      1.0000 0.09845  0.75239  0.43868  Biso   1.000  H
  H35      1.0000 0.98728  0.56822  0.10534  Biso   1.000  H
  H36      1.0000 0.91427  0.67939  0.77201  Biso   1.000  H
  H37      1.0000 0.07151  0.72331  0.65816  Biso   1.000  H
  H38      1.0000 0.98513  0.59516  0.32482  Biso   1.000  H
  H39      1.0000 0.94336  0.68154  0.99149  Biso   1.000  H
  H40      1.0000 0.05134  0.72901  0.97703  Biso   1.000  H
  H41      1.0000 0.01100  0.61532  0.64369  Biso   1.000  H
  H42      1.0000 0.93766  0.65567  0.31036  Biso   1.000  H
  O19      1.0000 0.62753  0.64637  0.98548  Biso   1.000  O
  O20      1.0000 0.68552  0.70581  0.31881  Biso   1.000  O
  O21      1.0000 0.68696  0.64782  0.65215  Biso   1.000  O
  O22      1.0000 0.65297  0.65536  0.21402  Biso   1.000  O
  O23      1.0000 0.66905  0.68036  0.54735  Biso   1.000  O
  O24      1.0000 0.67798  0.66428  0.88068  Biso   1.000  O
  O25      1.0000 0.64105  0.63886  0.57807  Biso   1.000  O
  O26      1.0000 0.66448  0.69228  0.91140  Biso   1.000  O
  O27      1.0000 0.69447  0.66886  0.24473  Biso   1.000  O
  Mg7      1.0000 0.67065  0.65371  0.44555  Biso   1.000  Mg
  Mg8      1.0000 0.64973  0.66268  0.77889  Biso   1.000  Mg
  Mg9      1.0000 0.67962  0.68360  0.11222  Biso   1.000  Mg
  O28      1.0000 0.70551  0.02590  0.08821  Biso   1.000  O
  O29      1.0000 0.65373  0.96116  0.75487  Biso   1.000  O
  O30      1.0000 0.64076  0.01294  0.42154  Biso   1.000  O
  O31      1.0000 0.67890  0.01317  0.86878  Biso   1.000  O
  O32      1.0000 0.66761  0.98777  0.53544  Biso   1.000  O
  O33      1.0000 0.65349  0.99906  0.20211  Biso   1.000  O
  O34      1.0000 0.68820  0.02994  0.49513  Biso   1.000  O
  O35      1.0000 0.67508  0.97847  0.16179  Biso   1.000  O
  O36      1.0000 0.63672  0.99159  0.82846  Biso   1.000  O
  Mg10     1.0000 0.65950  0.01032  0.63061  Biso   1.000  Mg
  Mg11     1.0000 0.68415  0.00717  0.29727  Biso   1.000  Mg
  Mg12     1.0000 0.65635  0.98252  0.96394  Biso   1.000  Mg
  C79      1.0000 0.63308  0.64392  0.15627  Biso   1.000  C
  C80      1.0000 0.67750  0.70025  0.48961  Biso   1.000  C
  C81      1.0000 0.68941  0.65583  0.82294  Biso   1.000  C
  C82      1.0000 0.61717  0.62781  0.29113  Biso   1.000  C
  C83      1.0000 0.67731  0.71617  0.62446  Biso   1.000  C
  C84      1.0000 0.70552  0.65602  0.95780  Biso   1.000  C
  C85      1.0000 0.59626  0.61357  0.21677  Biso   1.000  C
  C86      1.0000 0.68397  0.73707  0.55011  Biso   1.000  C
  C87      1.0000 0.71977  0.64936  0.88344  Biso   1.000  C
  C88      1.0000 0.58012  0.59791  0.33067  Biso   1.000  C
  C89      1.0000 0.68445  0.75321  0.66400  Biso   1.000  C
  C90      1.0000 0.73543  0.64888  0.99734  Biso   1.000  C
  C91      1.0000 0.58471  0.59631  0.52854  Biso   1.000  C
  C92      1.0000 0.67827  0.74863  0.86188  Biso   1.000  C
  C93      1.0000 0.73702  0.65506  0.19521  Biso   1.000  C
  C94      1.0000 0.60507  0.61038  0.60638  Biso   1.000  C
  C95      1.0000 0.67198  0.72826  0.93972  Biso   1.000  C
  C96      1.0000 0.72295  0.66135  0.27305  Biso   1.000  C
  C97      1.0000 0.62182  0.62620  0.49186  Biso   1.000  C
  C98      1.0000 0.67104  0.71151  0.82519  Biso   1.000  C
  C99      1.0000 0.70714  0.66229  0.15853  Biso   1.000  C
  N19      1.0000 0.57007  0.58150  0.66456  Biso   1.000  N
  N20      1.0000 0.67810  0.76326  0.99790  Biso   1.000  N
  N21      1.0000 0.75183  0.65524  0.33123  Biso   1.000  N
  N22      1.0000 0.55221  0.56670  0.59367  Biso   1.000  N
  N23      1.0000 0.68115  0.78112  0.92700  Biso   1.000  N
  N24      1.0000 0.76664  0.65219  0.26033  Biso   1.000  N
  C100     1.0000 0.53822  0.55257  0.73872  Biso   1.000  C
  C101     1.0000 0.68102  0.79511  0.07206  Biso   1.000  C
  C102     1.0000 0.78076  0.65232  0.40539  Biso   1.000  C
  C103     1.0000 0.54403  0.55344  0.93677  Biso   1.000  C
  C104     1.0000 0.67608  0.78930  0.27010  Biso   1.000  C
  C105     1.0000 0.77989  0.65726  0.60344  Biso   1.000  C
  C106     1.0000 0.52923  0.53904  0.06917  Biso   1.000  C
  C107     1.0000 0.67647  0.80410  0.40251  Biso   1.000  C
  C108     1.0000 0.79430  0.65686  0.73584  Biso   1.000  C
  C109     1.0000 0.84168  0.19010  0.67380  Biso   1.000  C
  C110     1.0000 0.34842  0.15832  0.67380  Biso   1.000  C
  C111     1.0000 0.80990  0.65158  0.67380  Biso   1.000  C
  C112     1.0000 0.83589  0.18913  0.47548  Biso   1.000  C
  C113     1.0000 0.35324  0.16411  0.47548  Biso   1.000  C
  C114     1.0000 0.81087  0.64675  0.47548  Biso   1.000  C
  C115     1.0000 0.85074  0.20353  0.34277  Biso   1.000  C
  C116     1.0000 0.35278  0.14925  0.34277  Biso   1.000  C
  C117     1.0000 0.79647  0.64722  0.34277  Biso   1.000  C
  N25      1.0000 0.82816  0.17612  0.82070  Biso   1.000  N
  N26      1.0000 0.34797  0.17184  0.82070  Biso   1.000  N
  N27      1.0000 0.82388  0.65203  0.82070  Biso   1.000  N
  N28      1.0000 0.80925  0.16225  0.76056  Biso   1.000  N
  N29      1.0000 0.35301  0.19075  0.76056  Biso   1.000  N
  N30      1.0000 0.83775  0.64699  0.76056  Biso   1.000  N
  C118     1.0000 0.79598  0.14734  0.90238  Biso   1.000  C
  C119     1.0000 0.68469  0.87068  0.56905  Biso   1.000  C
  C120     1.0000 0.51932  0.98197  0.23571  Biso   1.000  C
  C121     1.0000 0.77433  0.13398  0.84681  Biso   1.000  C
  C122     1.0000 0.69298  0.89234  0.51348  Biso   1.000  C
  C123     1.0000 0.53269  0.97368  0.18015  Biso   1.000  C
  C124     1.0000 0.76001  0.11810  0.97330  Biso   1.000  C
  C125     1.0000 0.69143  0.90666  0.63996  Biso   1.000  C
  C126     1.0000 0.54856  0.97524  0.30663  Biso   1.000  C
  C127     1.0000 0.76725  0.11493  0.15449  Biso   1.000  C
  C128     1.0000 0.68101  0.89942  0.82115  Biso   1.000  C
  C129     1.0000 0.55174  0.98565  0.48782  Biso   1.000  C
  C130     1.0000 0.78898  0.12855  0.21195  Biso   1.000  C
  C131     1.0000 0.67291  0.87769  0.87862  Biso   1.000  C
  C132     1.0000 0.53811  0.99376  0.54528  Biso   1.000  C
  C133     1.0000 0.80315  0.14459  0.08739  Biso   1.000  C
  C134     1.0000 0.67477  0.86352  0.75406  Biso   1.000  C
  C135     1.0000 0.52208  0.99189  0.42072  Biso   1.000  C
  N31      1.0000 0.75160  0.09748  0.26427  Biso   1.000  N
  N32      1.0000 0.67921  0.91507  0.93093  Biso   1.000  N
  N33      1.0000 0.56919  0.98746  0.59760  Biso   1.000  N
  N34      1.0000 0.75873  0.09371  0.42184  Biso   1.000  N
  N35      1.0000 0.66831  0.90793  0.08851  Biso   1.000  N
  N36      1.0000 0.57295  0.99836  0.75518  Biso   1.000  N
  C136     1.0000 0.74290  0.07605  0.53024  Biso   1.000  C
  C137     1.0000 0.66649  0.92377  0.19690  Biso   1.000  C
  C138     1.0000 0.59061  0.00018  0.86357  Biso   1.000  C
  C139     1.0000 0.74902  0.07415  0.72135  Biso   1.000  C
  C140     1.0000 0.65846  0.91764  0.38802  Biso   1.000  C
  C141     1.0000 0.59252  0.00821  0.05469  Biso   1.000  C
  C142     1.0000 0.73412  0.05805  0.84138  Biso   1.000  C
  C143     1.0000 0.65726  0.93255  0.50805  Biso   1.000  C
  C144     1.0000 0.60862  0.00941  0.17471  Biso   1.000  C
  C145     1.0000 0.71320  0.04296  0.77539  Biso   1.000  C
  C146     1.0000 0.66309  0.95346  0.44205  Biso   1.000  C
  C147     1.0000 0.62371  0.00358  0.10872  Biso   1.000  C
  C148     1.0000 0.69873  0.02661  0.91778  Biso   1.000  C
  C149     1.0000 0.66121  0.96793  0.58444  Biso   1.000  C
  C150     1.0000 0.64006  0.00546  0.25111  Biso   1.000  C
  C151     1.0000 0.70732  0.04416  0.57676  Biso   1.000  C
  C152     1.0000 0.67018  0.95935  0.24343  Biso   1.000  C
  C153     1.0000 0.62251  0.99649  0.91010  Biso   1.000  C
  C154     1.0000 0.72242  0.06108  0.45940  Biso   1.000  C
  C155     1.0000 0.67199  0.94424  0.12607  Biso   1.000  C
  C156     1.0000 0.60559  0.99468  0.79273  Biso   1.000  C
  H43      1.0000 0.59325  0.61543  0.06437  Biso   1.000  H
  H44      1.0000 0.68884  0.74009  0.39770  Biso   1.000  H
  H45      1.0000 0.71791  0.64449  0.73103  Biso   1.000  H
  H46      1.0000 0.56412  0.58711  0.27318  Biso   1.000  H
  H47      1.0000 0.68965  0.76921  0.60651  Biso   1.000  H
  H48      1.0000 0.74623  0.64368  0.93984  Biso   1.000  H
  H49      1.0000 0.60819  0.60902  0.75950  Biso   1.000  H
  H50      1.0000 0.66750  0.72515  0.09283  Biso   1.000  H
  H51      1.0000 0.72431  0.66583  0.42617  Biso   1.000  H
  H52      1.0000 0.56021  0.56547  0.98153  Biso   1.000  H
  H53      1.0000 0.67192  0.77312  0.31486  Biso   1.000  H
  H54      1.0000 0.76787  0.66141  0.64820  Biso   1.000  H
  H55      1.0000 0.53344  0.53949  0.22249  Biso   1.000  H
  H56      1.0000 0.67271  0.79989  0.55583  Biso   1.000  H
  H57      1.0000 0.79384  0.66062  0.88916  Biso   1.000  H
  H58      1.0000 0.81976  0.17699  0.43015  Biso   1.000  H
  H59      1.0000 0.35723  0.18024  0.43015  Biso   1.000  H
  H60      1.0000 0.82301  0.64277  0.43015  Biso   1.000  H
  H61      1.0000 0.84658  0.20293  0.18914  Biso   1.000  H
  H62      1.0000 0.35635  0.15342  0.18914  Biso   1.000  H
  H63      1.0000 0.79707  0.64365  0.18914  Biso   1.000  H
  H64      1.0000 0.76931  0.13628  0.70326  Biso   1.000  H
  H65      1.0000 0.36697  0.23069  0.70326  Biso   1.000  H
  H66      1.0000 0.86372  0.63303  0.70326  Biso   1.000  H
  H67      1.0000 0.74323  0.10742  0.93368  Biso   1.000  H
  H68      1.0000 0.69752  0.92343  0.60035  Biso   1.000  H
  H69      1.0000 0.55924  0.96914  0.26701  Biso   1.000  H
  H70      1.0000 0.79415  0.12596  0.35364  Biso   1.000  H
  H71      1.0000 0.66515  0.87252  0.02031  Biso   1.000  H
  H72      1.0000 0.54071  0.00152  0.68697  Biso   1.000  H
  H73      1.0000 0.81998  0.15505  0.12644  Biso   1.000  H
  H74      1.0000 0.66841  0.84669  0.79310  Biso   1.000  H
  H75      1.0000 0.51161  0.99826  0.45977  Biso   1.000  H
  H76      1.0000 0.76511  0.08573  0.77201  Biso   1.000  H
  H77      1.0000 0.65394  0.90155  0.43868  Biso   1.000  H
  H78      1.0000 0.58094  0.01272  0.10534  Biso   1.000  H
  H79      1.0000 0.73818  0.05664  0.99149  Biso   1.000  H
  H80      1.0000 0.65180  0.92849  0.65816  Biso   1.000  H
  H81      1.0000 0.61003  0.01487  0.32482  Biso   1.000  H
  H82      1.0000 0.71801  0.06234  0.31036  Biso   1.000  H
  H83      1.0000 0.67766  0.94866  0.97703  Biso   1.000  H
  H84      1.0000 0.60433  0.98900  0.64369  Biso   1.000  H
  O37      1.0000 0.29419  0.97971  0.31881  Biso   1.000  O
  O38      1.0000 0.35218  0.03914  0.65215  Biso   1.000  O
  O39      1.0000 0.35362  0.98115  0.98548  Biso   1.000  O
  O40      1.0000 0.31964  0.98869  0.54735  Biso   1.000  O
  O41      1.0000 0.33572  0.01370  0.88068  Biso   1.000  O
  O42      1.0000 0.34464  0.99761  0.21402  Biso   1.000  O
  O43      1.0000 0.30772  0.97219  0.91140  Biso   1.000  O
  O44      1.0000 0.33114  0.02562  0.24473  Biso   1.000  O
  O45      1.0000 0.36114  0.00219  0.57807  Biso   1.000  O
  Mg13     1.0000 0.33731  0.98704  0.77889  Biso   1.000  Mg
  Mg14     1.0000 0.31640  0.99602  0.11222  Biso   1.000  Mg
  Mg15     1.0000 0.34629  0.01694  0.44555  Biso   1.000  Mg
  O46      1.0000 0.37217  0.35924  0.42154  Biso   1.000  O
  O47      1.0000 0.32040  0.29449  0.08821  Biso   1.000  O
  O48      1.0000 0.30743  0.34627  0.75487  Biso   1.000  O
  O49      1.0000 0.34556  0.34650  0.20211  Biso   1.000  O
  O50      1.0000 0.33427  0.32110  0.86878  Biso   1.000  O
  O51      1.0000 0.32016  0.33239  0.53544  Biso   1.000  O
  O52      1.0000 0.35487  0.36328  0.82846  Biso   1.000  O
  O53      1.0000 0.34175  0.31180  0.49513  Biso   1.000  O
  O54      1.0000 0.30339  0.32492  0.16179  Biso   1.000  O
  Mg16     1.0000 0.32617  0.34365  0.96394  Biso   1.000  Mg
  Mg17     1.0000 0.35082  0.34050  0.63061  Biso   1.000  Mg
  Mg18     1.0000 0.32302  0.31585  0.29727  Biso   1.000  Mg
  C157     1.0000 0.29975  0.97725  0.48961  Biso   1.000  C
  C158     1.0000 0.34417  0.03358  0.82294  Biso   1.000  C
  C159     1.0000 0.35608  0.98916  0.15627  Biso   1.000  C
  C160     1.0000 0.28383  0.96114  0.62446  Biso   1.000  C
  C161     1.0000 0.34398  0.04950  0.95780  Biso   1.000  C
  C162     1.0000 0.37219  0.98935  0.29113  Biso   1.000  C
  C163     1.0000 0.26293  0.94690  0.55011  Biso   1.000  C
  C164     1.0000 0.35064  0.07041  0.88344  Biso   1.000  C
  C165     1.0000 0.38643  0.98269  0.21677  Biso   1.000  C
  C166     1.0000 0.24679  0.93124  0.66400  Biso   1.000  C
  C167     1.0000 0.35112  0.08655  0.99734  Biso   1.000  C
  C168     1.0000 0.40209  0.98221  0.33067  Biso   1.000  C
  C169     1.0000 0.25137  0.92965  0.86188  Biso   1.000  C
  C170     1.0000 0.34494  0.08196  0.19521  Biso   1.000  C
  C171     1.0000 0.40369  0.98840  0.52854  Biso   1.000  C
  C172     1.0000 0.27174  0.94372  0.93972  Biso   1.000  C
  C173     1.0000 0.33865  0.06160  0.27305  Biso   1.000  C
  C174     1.0000 0.38962  0.99469  0.60638  Biso   1.000  C
  C175     1.0000 0.28849  0.95953  0.82519  Biso   1.000  C
  C176     1.0000 0.33771  0.04484  0.15853  Biso   1.000  C
  C177     1.0000 0.37380  0.99563  0.49186  Biso   1.000  C
  N37      1.0000 0.23674  0.91483  0.99790  Biso   1.000  N
  N38      1.0000 0.34476  0.09660  0.33123  Biso   1.000  N
  N39      1.0000 0.41850  0.98857  0.66456  Biso   1.000  N
  N40      1.0000 0.21888  0.90003  0.92700  Biso   1.000  N
  N41      1.0000 0.34781  0.11445  0.26033  Biso   1.000  N
  N42      1.0000 0.43330  0.98552  0.59367  Biso   1.000  N
  C178     1.0000 0.20489  0.88590  0.07206  Biso   1.000  C
  C179     1.0000 0.34768  0.12845  0.40539  Biso   1.000  C
  C180     1.0000 0.44743  0.98565  0.73872  Biso   1.000  C
  C181     1.0000 0.21070  0.88678  0.27010  Biso   1.000  C
  C182     1.0000 0.34274  0.12263  0.60344  Biso   1.000  C
  C183     1.0000 0.44656  0.99059  0.93677  Biso   1.000  C
  C184     1.0000 0.19590  0.87237  0.40251  Biso   1.000  C
  C185     1.0000 0.34314  0.13744  0.73584  Biso   1.000  C
  C186     1.0000 0.46096  0.99019  0.06917  Biso   1.000  C
  C187     1.0000 0.50835  0.52344  0.00713  Biso   1.000  C
  C188     1.0000 0.01509  0.49165  0.00713  Biso   1.000  C
  C189     1.0000 0.47656  0.98491  0.00713  Biso   1.000  C
  C190     1.0000 0.50255  0.52246  0.80882  Biso   1.000  C
  C191     1.0000 0.01991  0.49745  0.80882  Biso   1.000  C
  C192     1.0000 0.47754  0.98009  0.80882  Biso   1.000  C
  C193     1.0000 0.51741  0.53686  0.67611  Biso   1.000  C
  C194     1.0000 0.01945  0.48259  0.67611  Biso   1.000  C
  C195     1.0000 0.46314  0.98055  0.67611  Biso   1.000  C
  N43      1.0000 0.49482  0.50945  0.15403  Biso   1.000  N
  N44      1.0000 0.01463  0.50518  0.15403  Biso   1.000  N
  N45      1.0000 0.49054  0.98537  0.15403  Biso   1.000  N
  N46      1.0000 0.47591  0.49559  0.09389  Biso   1.000  N
  N47      1.0000 0.01967  0.52409  0.09389  Biso   1.000  N
  N48      1.0000 0.50441  0.98033  0.09389  Biso   1.000  N
  C196     1.0000 0.46265  0.48068  0.23571  Biso   1.000  C
  C197     1.0000 0.35136  0.20402  0.90238  Biso   1.000  C
  C198     1.0000 0.18599  0.31531  0.56905  Biso   1.000  C
  C199     1.0000 0.44100  0.46731  0.18015  Biso   1.000  C
  C200     1.0000 0.35965  0.22567  0.84681  Biso   1.000  C
  C201     1.0000 0.19936  0.30702  0.51348  Biso   1.000  C
  C202     1.0000 0.42667  0.45144  0.30663  Biso   1.000  C
  C203     1.0000 0.35810  0.23999  0.97330  Biso   1.000  C
  C204     1.0000 0.21523  0.30857  0.63996  Biso   1.000  C
  C205     1.0000 0.43392  0.44826  0.48782  Biso   1.000  C
  C206     1.0000 0.34768  0.23275  0.15449  Biso   1.000  C
  C207     1.0000 0.21840  0.31899  0.82115  Biso   1.000  C
  C208     1.0000 0.45565  0.46189  0.54528  Biso   1.000  C
  C209     1.0000 0.33957  0.21102  0.21195  Biso   1.000  C
  C210     1.0000 0.20478  0.32709  0.87862  Biso   1.000  C
  C211     1.0000 0.46981  0.47792  0.42072  Biso   1.000  C
  C212     1.0000 0.34144  0.19685  0.08739  Biso   1.000  C
  C213     1.0000 0.18875  0.32523  0.75406  Biso   1.000  C
  N49      1.0000 0.41827  0.43081  0.59760  Biso   1.000  N
  N50      1.0000 0.34588  0.24840  0.26427  Biso   1.000  N
  N51      1.0000 0.23586  0.32079  0.93093  Biso   1.000  N
  N52      1.0000 0.42540  0.42705  0.75518  Biso   1.000  N
  N53      1.0000 0.33498  0.24127  0.42184  Biso   1.000  N
  N54      1.0000 0.23962  0.33169  0.08851  Biso   1.000  N
  C214     1.0000 0.40957  0.40938  0.86357  Biso   1.000  C
  C215     1.0000 0.33315  0.25710  0.53024  Biso   1.000  C
  C216     1.0000 0.25728  0.33351  0.19690  Biso   1.000  C
  C217     1.0000 0.41569  0.40748  0.05469  Biso   1.000  C
  C218     1.0000 0.32512  0.25098  0.72135  Biso   1.000  C
  C219     1.0000 0.25919  0.34154  0.38802  Biso   1.000  C
  C220     1.0000 0.40079  0.39138  0.17471  Biso   1.000  C
  C221     1.0000 0.32393  0.26588  0.84138  Biso   1.000  C
  C222     1.0000 0.27529  0.34274  0.50805  Biso   1.000  C
  C223     1.0000 0.37987  0.37629  0.10872  Biso   1.000  C
  C224     1.0000 0.32975  0.28680  0.77539  Biso   1.000  C
  C225     1.0000 0.29037  0.33691  0.44205  Biso   1.000  C
  C226     1.0000 0.36540  0.35994  0.25111  Biso   1.000  C
  C227     1.0000 0.32787  0.30126  0.91778  Biso   1.000  C
  C228     1.0000 0.30672  0.33879  0.58444  Biso   1.000  C
  C229     1.0000 0.37398  0.37749  0.91010  Biso   1.000  C
  C230     1.0000 0.33684  0.29268  0.57676  Biso   1.000  C
  C231     1.0000 0.28918  0.32982  0.24343  Biso   1.000  C
  C232     1.0000 0.38909  0.39441  0.79273  Biso   1.000  C
  C233     1.0000 0.33866  0.27758  0.45940  Biso   1.000  C
  C234     1.0000 0.27225  0.32801  0.12607  Biso   1.000  C
  H85      1.0000 0.25991  0.94876  0.39770  Biso   1.000  H
  H86      1.0000 0.35551  0.07342  0.73103  Biso   1.000  H
  H87      1.0000 0.38457  0.97782  0.06437  Biso   1.000  H
  H88      1.0000 0.23079  0.92044  0.60651  Biso   1.000  H
  H89      1.0000 0.35632  0.10255  0.93984  Biso   1.000  H
  H90      1.0000 0.41289  0.97701  0.27318  Biso   1.000  H
  H91      1.0000 0.27485  0.94236  0.09283  Biso   1.000  H
  H92      1.0000 0.33417  0.05848  0.42617  Biso   1.000  H
  H93      1.0000 0.39098  0.99916  0.75950  Biso   1.000  H
  H94      1.0000 0.22688  0.89880  0.31486  Biso   1.000  H
  H95      1.0000 0.33859  0.10645  0.64820  Biso   1.000  H
  H96      1.0000 0.43453  0.99475  0.98153  Biso   1.000  H
  H97      1.0000 0.20011  0.87282  0.55583  Biso   1.000  H
  H98      1.0000 0.33938  0.13322  0.88916  Biso   1.000  H
  H99      1.0000 0.46051  0.99395  0.22249  Biso   1.000  H
  H100     1.0000 0.48642  0.51032  0.76349  Biso   1.000  H
  H101     1.0000 0.02390  0.51358  0.76349  Biso   1.000  H
  H102     1.0000 0.48968  0.97610  0.76349  Biso   1.000  H
  H103     1.0000 0.51324  0.53626  0.52248  Biso   1.000  H
  H104     1.0000 0.02302  0.48676  0.52248  Biso   1.000  H
  H105     1.0000 0.46374  0.97698  0.52248  Biso   1.000  H
  H106     1.0000 0.43598  0.46962  0.03659  Biso   1.000  H
  H107     1.0000 0.03364  0.56402  0.03659  Biso   1.000  H
  H108     1.0000 0.53038  0.96636  0.03659  Biso   1.000  H
  H109     1.0000 0.40990  0.44076  0.26701  Biso   1.000  H
  H110     1.0000 0.36419  0.25677  0.93368  Biso   1.000  H
  H111     1.0000 0.22591  0.30248  0.60035  Biso   1.000  H
  H112     1.0000 0.46081  0.45929  0.68697  Biso   1.000  H
  H113     1.0000 0.33181  0.20585  0.35364  Biso   1.000  H
  H114     1.0000 0.20737  0.33485  0.02031  Biso   1.000  H
  H115     1.0000 0.48665  0.48839  0.45977  Biso   1.000  H
  H116     1.0000 0.33507  0.18002  0.12644  Biso   1.000  H
  H117     1.0000 0.17828  0.33159  0.79310  Biso   1.000  H
  H118     1.0000 0.43178  0.41906  0.10534  Biso   1.000  H
  H119     1.0000 0.32061  0.23488  0.77201  Biso   1.000  H
  H120     1.0000 0.24761  0.34606  0.43868  Biso   1.000  H
  H121     1.0000 0.40484  0.38997  0.32482  Biso   1.000  H
  H122     1.0000 0.31846  0.26182  0.99149  Biso   1.000  H
  H123     1.0000 0.27669  0.34820  0.65816  Biso   1.000  H
  H124     1.0000 0.38468  0.39567  0.64369  Biso   1.000  H
  H125     1.0000 0.34433  0.28199  0.31036  Biso   1.000  H
  H126     1.0000 0.27099  0.32234  0.97703  Biso   1.000  H
