# Supplementary material for: In silico design and screening of hypothetical MOF-74 analogs and their experimental synthesis
Source: Chem Sci. 2016 Jun 21;7(9):6263–72. doi: 10.1039/c6sc01477a (PMC6024208; doi:10.1039/c6sc01477a)
Supplement: Supplementary file 1 [file SC-007-C6SC01477A-s001.zip › analogs/24_all_conf_9_0_full_symm.def]

#number of pseudo atoms
71
#type        print   as   scat      mass       charge          B-factor   radii  connectivity
UNIT         no      H       H      1.0        1.0             1.0        1.0    0
C_co2        yes     C       C      12.0107    0.6512          1.0        1.0    0
O_co2        yes     O       O      15.9994   -0.3256          1.0        1.0    0
N_n2         yes     N       N      14.00674  -0.482           1.0        0.7    0
N_com        no      N       N      0.0        0.964           1.0        0.7    0
Mof_Ob    yes       O         O         15.999    -0.74666  1.0       1.52      0         
Mof_Oa    yes       O         O         15.999    -0.93777  1.0       1.52      0         
Mof_Oc    yes       O         O         15.999    -0.9273   1.0       1.52      0         
Mof_Mg    yes       Mg        Mg        24.305    1.64249   1.0       1.73      0         
Mof_Ob_a  yes       O         O         15.999    -0.73904  1.0       1.52      0         
Mof_Oa_a  yes       O         O         15.999    -0.93072  1.0       1.52      0         
Mof_Oc_a  yes       O         O         15.999    -0.93458  1.0       1.52      0         
Mof_Mg_a  yes       Mg        Mg        24.305    1.64318   1.0       1.73      0         
O         yes       O         O         15.999    -0.44124  1.0       1.52      0         
C         yes       C         C         12.011    0.5004    1.0       1.7       0         
N         yes       N         N         14.007    -0.26129  1.0       1.55      0         
C_a       yes       C         C         12.011    0.49392   1.0       1.7       0         
O_a       yes       O         O         15.999    -0.43395  1.0       1.52      0         
C_b       yes       C         C         12.011    -0.2094   1.0       1.7       0         
C_c       yes       C         C         12.011    0.16574   1.0       1.7       0         
C_d       yes       C         C         12.011    0.00552   1.0       1.7       0         
C_e       yes       C         C         12.011    0.03892   1.0       1.7       0         
C_f       yes       C         C         12.011    0.03937   1.0       1.7       0         
C_g       yes       C         C         12.011    0.00211   1.0       1.7       0         
C_h       yes       C         C         12.011    0.04225   1.0       1.7       0         
C_i       yes       C         C         12.011    0.03663   1.0       1.7       0         
C_j       yes       C         C         12.011    -0.20466  1.0       1.7       0         
C_k       yes       C         C         12.011    -0.04221  1.0       1.7       0         
C_l       yes       C         C         12.011    -0.20916  1.0       1.7       0         
C_m       yes       C         C         12.011    -0.04295  1.0       1.7       0         
C_n       yes       C         C         12.011    -0.20122  1.0       1.7       0         
C_o       yes       C         C         12.011    0.17102   1.0       1.7       0         
C_p       yes       C         C         12.011    -0.2117   1.0       1.7       0         
C_q       yes       C         C         12.011    -0.04582  1.0       1.7       0         
C_r       yes       C         C         12.011    -0.20469  1.0       1.7       0         
C_s       yes       C         C         12.011    0.50759   1.0       1.7       0         
O_b       yes       O         O         15.999    -0.44017  1.0       1.52      0         
N_a       yes       N         N         14.007    -0.27916  1.0       1.55      0         
C_t       yes       C         C         12.011    0.5133    1.0       1.7       0         
O_c       yes       O         O         15.999    -0.44127  1.0       1.52      0         
C_u       yes       C         C         12.011    0.17003   1.0       1.7       0         
C_v       yes       C         C         12.011    -0.13258  1.0       1.7       0         
Mof_Cb    yes       C         C         12.011    -0.3666   1.0       1.7       0         
Mof_Cc    yes       C         C         12.011    0.51049   1.0       1.7       0         
Mof_Cd    yes       C         C         12.011    -0.24635  1.0       1.7       0         
C_w       yes       C         C         12.011    -0.18195  1.0       1.7       0         
Mof_Ca    yes       C         C         12.011    0.88732   1.0       1.7       0         
C_x       yes       C         C         12.011    -0.20809  1.0       1.7       0         
C_y       yes       C         C         12.011    -0.04517  1.0       1.7       0         
C_z       yes       C         C         12.011    -0.19101  1.0       1.7       0         
C_aa      yes       C         C         12.011    0.17543   1.0       1.7       0         
C_ab      yes       C         C         12.011    -0.15773  1.0       1.7       0         
Mof_Cb_a  yes       C         C         12.011    -0.34037  1.0       1.7       0         
Mof_Cc_a  yes       C         C         12.011    0.50465   1.0       1.7       0         
Mof_Cd_a  yes       C         C         12.011    -0.24487  1.0       1.7       0         
C_ac      yes       C         C         12.011    -0.18503  1.0       1.7       0         
Mof_Ca_a  yes       C         C         12.011    0.87145   1.0       1.7       0         
H         yes       H         H         1.008     0.16094   1.0       1.09      0         
H_a       yes       H         H         1.008     0.1433    1.0       1.09      0         
H_b       yes       H         H         1.008     0.16004   1.0       1.09      0         
H_c       yes       H         H         1.008     0.14211   1.0       1.09      0         
H_d       yes       H         H         1.008     0.1462    1.0       1.09      0         
H_e       yes       H         H         1.008     0.16052   1.0       1.09      0         
H_f       yes       H         H         1.008     0.1952    1.0       1.09      0         
Mof_H     yes       H         H         1.008     0.1471    1.0       1.09      0         
H_g       yes       H         H         1.008     0.17939   1.0       1.09      0         
H_h       yes       H         H         1.008     0.16032   1.0       1.09      0         
H_i       yes       H         H         1.008     0.14218   1.0       1.09      0         
H_j       yes       H         H         1.008     0.20244   1.0       1.09      0         
Mof_H_a   yes       H         H         1.008     0.14218   1.0       1.09      0         
H_k       yes       H         H         1.008     0.181     1.0       1.09      0         
