# Supplementary material for: In silico design and screening of hypothetical MOF-74 analogs and their experimental synthesis
Source: Chem Sci. 2016 Jun 21;7(9):6263–72. doi: 10.1039/c6sc01477a (PMC6024208; doi:10.1039/c6sc01477a)
Supplement: Supplementary file 1 [file SC-007-C6SC01477A-s001.zip › analogs/85_all_conf_32_0_full_symm.cif]

data_image0
_cell_length_a       44.2885
_cell_length_b       44.2885
_cell_length_c       6.90195
_cell_angle_alpha    90
_cell_angle_beta     90
_cell_angle_gamma    120

_symmetry_space_group_name_H-M    "P 1"
_symmetry_int_tables_number       1

loop_
  _symmetry_equiv_pos_as_xyz
  'x, y, z'

loop_
  _atom_site_label
  _atom_site_occupancy
  _atom_site_fract_x
  _atom_site_fract_y
  _atom_site_fract_z
  _atom_site_thermal_displace_type
  _atom_site_B_iso_or_equiv
  _atom_site_type_symbol
  O1       1.0000 0.97707  0.37308  0.02550  Biso   1.000  O
  O2       1.0000 0.99733  0.35198  0.79719  Biso   1.000  O
  O3       1.0000 0.01033  0.38099  0.43971  Biso   1.000  O
  Mg1      1.0000 0.02760  0.35042  0.56943  Biso   1.000  Mg
  O4       1.0000 0.01952  0.62406  0.58220  Biso   1.000  O
  O5       1.0000 0.00089  0.64701  0.80956  Biso   1.000  O
  O6       1.0000 0.98618  0.61852  0.16780  Biso   1.000  O
  Mg2      1.0000 0.97097  0.65003  0.03839  Biso   1.000  Mg
  S1       1.0000 0.69552  0.85267  0.21506  Biso   1.000  S
  O7       1.0000 0.72245  0.87117  0.06999  Biso   1.000  O
  O8       1.0000 0.70281  0.83837  0.38666  Biso   1.000  O
  N1       1.0000 0.32505  0.15287  0.44487  Biso   1.000  N
  C1       1.0000 0.99650  0.45919  0.69105  Biso   1.000  C
  C2       1.0000 0.99105  0.43084  0.80280  Biso   1.000  C
  C3       1.0000 0.99558  0.40391  0.72518  Biso   1.000  C
  C4       1.0000 0.00543  0.40545  0.52604  Biso   1.000  C
  C5       1.0000 0.01037  0.43440  0.41516  Biso   1.000  C
  C6       1.0000 0.00664  0.46103  0.49614  Biso   1.000  C
  C7       1.0000 0.98942  0.37501  0.85632  Biso   1.000  C
  C8       1.0000 0.01305  0.54723  0.95680  Biso   1.000  C
  C9       1.0000 0.01531  0.57293  0.83260  Biso   1.000  C
  C10      1.0000 0.00546  0.59710  0.89446  Biso   1.000  C
  C11      1.0000 0.99397  0.59541  0.09027  Biso   1.000  C
  C12      1.0000 0.99134  0.56846  0.21154  Biso   1.000  C
  C13      1.0000 0.00062  0.54463  0.14682  Biso   1.000  C
  C14      1.0000 0.00900  0.62391  0.75427  Biso   1.000  C
  H1       1.0000 0.31722  0.16434  0.34287  Biso   1.000  H
  H2       1.0000 0.98311  0.42907  0.95328  Biso   1.000  H
  H3       1.0000 0.01808  0.43571  0.26434  Biso   1.000  H
  H4       1.0000 0.01222  0.48360  0.40759  Biso   1.000  H
  H5       1.0000 0.02578  0.57549  0.68704  Biso   1.000  H
  H6       1.0000 0.98242  0.56765  0.35924  Biso   1.000  H
  H7       1.0000 0.99921  0.52436  0.24185  Biso   1.000  H
  O9       1.0000 0.96025  0.27066  0.69217  Biso   1.000  O
  O10      1.0000 0.98135  0.31202  0.46385  Biso   1.000  O
  O11      1.0000 0.95235  0.29601  0.10637  Biso   1.000  O
  Mg3      1.0000 0.98291  0.34384  0.23610  Biso   1.000  Mg
  O12      1.0000 0.04260  0.72879  0.91554  Biso   1.000  O
  O13      1.0000 0.01965  0.68721  0.14289  Biso   1.000  O
  O14      1.0000 0.04815  0.70100  0.50113  Biso   1.000  O
  Mg4      1.0000 0.01663  0.65427  0.37172  Biso   1.000  Mg
  S2       1.0000 0.14733  0.84285  0.21506  Biso   1.000  S
  O15      1.0000 0.12883  0.85128  0.06999  Biso   1.000  O
  O16      1.0000 0.16163  0.86444  0.38666  Biso   1.000  O
  N2       1.0000 0.84713  0.17219  0.44487  Biso   1.000  N
  C15      1.0000 0.87414  0.20398  0.35772  Biso   1.000  C
  C16      1.0000 0.90250  0.22688  0.46946  Biso   1.000  C
  C17      1.0000 0.92942  0.25834  0.39184  Biso   1.000  C
  C18      1.0000 0.92788  0.26665  0.19270  Biso   1.000  C
  C19      1.0000 0.89894  0.24264  0.08183  Biso   1.000  C
  C20      1.0000 0.87231  0.21228  0.16281  Biso   1.000  C
  C21      1.0000 0.95832  0.28108  0.52299  Biso   1.000  C
  C22      1.0000 0.11944  0.79916  0.29014  Biso   1.000  C
  C23      1.0000 0.09374  0.77572  0.16593  Biso   1.000  C
  C24      1.0000 0.06957  0.74170  0.22779  Biso   1.000  C
  C25      1.0000 0.07126  0.73190  0.42360  Biso   1.000  C
  C26      1.0000 0.09821  0.75622  0.54488  Biso   1.000  C
  C27      1.0000 0.12203  0.78932  0.48015  Biso   1.000  C
  C28      1.0000 0.04275  0.71842  0.08760  Biso   1.000  C
  H8       1.0000 0.83566  0.15289  0.34287  Biso   1.000  H
  H9       1.0000 0.90426  0.22071  0.61995  Biso   1.000  H
  H10      1.0000 0.89762  0.24903  0.93101  Biso   1.000  H
  H11      1.0000 0.84974  0.19529  0.07426  Biso   1.000  H
  H12      1.0000 0.09118  0.78363  0.02037  Biso   1.000  H
  H13      1.0000 0.09901  0.74811  0.69257  Biso   1.000  H
  H14      1.0000 0.14230  0.80818  0.57518  Biso   1.000  H
  O17      1.0000 0.06268  0.35626  0.35884  Biso   1.000  O
  O18      1.0000 0.02132  0.33600  0.13052  Biso   1.000  O
  O19      1.0000 0.03732  0.32300  0.77304  Biso   1.000  O
  Mg5      1.0000 0.98949  0.30574  0.90276  Biso   1.000  Mg
  O20      1.0000 0.93788  0.64715  0.24887  Biso   1.000  O
  O21      1.0000 0.97946  0.66578  0.47623  Biso   1.000  O
  O22      1.0000 0.96566  0.68048  0.83447  Biso   1.000  O
  Mg6      1.0000 0.01240  0.69570  0.70505  Biso   1.000  Mg
  S3       1.0000 0.15715  0.30448  0.21506  Biso   1.000  S
  O23      1.0000 0.14872  0.27755  0.06999  Biso   1.000  O
  O24      1.0000 0.13556  0.29719  0.38666  Biso   1.000  O
  N3       1.0000 0.82781  0.67495  0.44487  Biso   1.000  N
  C29      1.0000 0.12936  0.33683  0.02438  Biso   1.000  C
  C30      1.0000 0.10645  0.34228  0.13613  Biso   1.000  C
  C31      1.0000 0.07499  0.33775  0.05851  Biso   1.000  C
  C32      1.0000 0.06669  0.32790  0.85937  Biso   1.000  C
  C33      1.0000 0.09069  0.32296  0.74849  Biso   1.000  C
  C34      1.0000 0.12105  0.32670  0.82948  Biso   1.000  C
  C35      1.0000 0.05225  0.34391  0.18965  Biso   1.000  C
  C36      1.0000 0.86751  0.65362  0.62347  Biso   1.000  C
  C37      1.0000 0.89095  0.65135  0.49926  Biso   1.000  C
  C38      1.0000 0.92497  0.66121  0.56112  Biso   1.000  C
  C39      1.0000 0.93477  0.67269  0.75694  Biso   1.000  C
  C40      1.0000 0.91045  0.67532  0.87821  Biso   1.000  C
  C41      1.0000 0.87734  0.66604  0.81348  Biso   1.000  C
  C42      1.0000 0.94825  0.65767  0.42094  Biso   1.000  C
  H15      1.0000 0.84711  0.68278  0.34287  Biso   1.000  H
  H16      1.0000 0.11262  0.35022  0.28661  Biso   1.000  H
  H17      1.0000 0.08430  0.31526  0.59767  Biso   1.000  H
  H18      1.0000 0.13805  0.32112  0.74092  Biso   1.000  H
  H19      1.0000 0.88304  0.64088  0.35371  Biso   1.000  H
  H20      1.0000 0.91856  0.68424  0.02590  Biso   1.000  H
  H21      1.0000 0.85849  0.66746  0.90852  Biso   1.000  H
  O25      1.0000 0.64374  0.70641  0.35884  Biso   1.000  O
  O26      1.0000 0.66400  0.68532  0.13052  Biso   1.000  O
  O27      1.0000 0.67700  0.71432  0.77304  Biso   1.000  O
  Mg7      1.0000 0.69426  0.68375  0.90276  Biso   1.000  Mg
  O28      1.0000 0.68618  0.95740  0.91554  Biso   1.000  O
  O29      1.0000 0.66756  0.98035  0.14289  Biso   1.000  O
  O30      1.0000 0.65285  0.95185  0.50113  Biso   1.000  O
  Mg8      1.0000 0.63764  0.98337  0.37172  Biso   1.000  Mg
  S4       1.0000 0.36219  0.18601  0.54840  Biso   1.000  S
  O31      1.0000 0.38911  0.20450  0.40332  Biso   1.000  O
  O32      1.0000 0.36948  0.17171  0.71999  Biso   1.000  O
  N4       1.0000 0.99172  0.48620  0.77821  Biso   1.000  N
  C43      1.0000 0.66317  0.79253  0.02438  Biso   1.000  C
  C44      1.0000 0.65772  0.76417  0.13613  Biso   1.000  C
  C45      1.0000 0.66225  0.73725  0.05851  Biso   1.000  C
  C46      1.0000 0.67210  0.73879  0.85937  Biso   1.000  C
  C47      1.0000 0.67704  0.76773  0.74849  Biso   1.000  C
  C48      1.0000 0.67330  0.79436  0.82948  Biso   1.000  C
  C49      1.0000 0.65609  0.70834  0.18965  Biso   1.000  C
  C50      1.0000 0.67972  0.88056  0.29014  Biso   1.000  C
  C51      1.0000 0.68198  0.90626  0.16593  Biso   1.000  C
  C52      1.0000 0.67213  0.93043  0.22779  Biso   1.000  C
  C53      1.0000 0.66064  0.92874  0.42360  Biso   1.000  C
  C54      1.0000 0.65801  0.90179  0.54488  Biso   1.000  C
  C55      1.0000 0.66729  0.87797  0.48015  Biso   1.000  C
  C56      1.0000 0.67566  0.95725  0.08760  Biso   1.000  C
  H22      1.0000 0.98389  0.49767  0.67621  Biso   1.000  H
  H23      1.0000 0.64978  0.76240  0.28661  Biso   1.000  H
  H24      1.0000 0.68474  0.76905  0.59767  Biso   1.000  H
  H25      1.0000 0.67888  0.81693  0.74092  Biso   1.000  H
  H26      1.0000 0.69245  0.90882  0.02037  Biso   1.000  H
  H27      1.0000 0.64909  0.90099  0.69257  Biso   1.000  H
  H28      1.0000 0.66588  0.85770  0.57518  Biso   1.000  H
  O33      1.0000 0.62692  0.60399  0.02550  Biso   1.000  O
  O34      1.0000 0.64802  0.64535  0.79719  Biso   1.000  O
  O35      1.0000 0.61901  0.62935  0.43971  Biso   1.000  O
  Mg9      1.0000 0.64958  0.67718  0.56943  Biso   1.000  Mg
  O36      1.0000 0.70927  0.06212  0.24887  Biso   1.000  O
  O37      1.0000 0.68632  0.02054  0.47623  Biso   1.000  O
  O38      1.0000 0.71482  0.03434  0.83447  Biso   1.000  O
  Mg10     1.0000 0.68330  0.98760  0.70505  Biso   1.000  Mg
  S5       1.0000 0.81399  0.17618  0.54840  Biso   1.000  S
  O39      1.0000 0.79550  0.18461  0.40332  Biso   1.000  O
  O40      1.0000 0.82829  0.19777  0.71999  Biso   1.000  O
  N5       1.0000 0.51380  0.50552  0.77821  Biso   1.000  N
  C57      1.0000 0.54081  0.53731  0.69105  Biso   1.000  C
  C58      1.0000 0.56916  0.56021  0.80280  Biso   1.000  C
  C59      1.0000 0.59609  0.59167  0.72518  Biso   1.000  C
  C60      1.0000 0.59455  0.59998  0.52604  Biso   1.000  C
  C61      1.0000 0.56560  0.57598  0.41516  Biso   1.000  C
  C62      1.0000 0.53897  0.54561  0.49614  Biso   1.000  C
  C63      1.0000 0.62499  0.61441  0.85632  Biso   1.000  C
  C64      1.0000 0.78611  0.13249  0.62347  Biso   1.000  C
  C65      1.0000 0.76040  0.10905  0.49926  Biso   1.000  C
  C66      1.0000 0.73624  0.07503  0.56112  Biso   1.000  C
  C67      1.0000 0.73793  0.06523  0.75694  Biso   1.000  C
  C68      1.0000 0.76487  0.08955  0.87821  Biso   1.000  C
  C69      1.0000 0.78870  0.12266  0.81348  Biso   1.000  C
  C70      1.0000 0.70942  0.05175  0.42094  Biso   1.000  C
  H29      1.0000 0.50233  0.48622  0.67621  Biso   1.000  H
  H30      1.0000 0.57093  0.55404  0.95328  Biso   1.000  H
  H31      1.0000 0.56429  0.58237  0.26434  Biso   1.000  H
  H32      1.0000 0.51640  0.52862  0.40759  Biso   1.000  H
  H33      1.0000 0.75784  0.11696  0.35371  Biso   1.000  H
  H34      1.0000 0.76568  0.08144  0.02590  Biso   1.000  H
  H35      1.0000 0.80897  0.14151  0.90852  Biso   1.000  H
  O41      1.0000 0.72934  0.68960  0.69217  Biso   1.000  O
  O42      1.0000 0.68798  0.66933  0.46385  Biso   1.000  O
  O43      1.0000 0.70399  0.65633  0.10637  Biso   1.000  O
  Mg11     1.0000 0.65616  0.63907  0.23610  Biso   1.000  Mg
  O44      1.0000 0.60454  0.98048  0.58220  Biso   1.000  O
  O45      1.0000 0.64612  0.99911  0.80956  Biso   1.000  O
  O46      1.0000 0.63233  0.01382  0.16780  Biso   1.000  O
  Mg12     1.0000 0.67906  0.02903  0.03839  Biso   1.000  Mg
  S6       1.0000 0.82382  0.63781  0.54840  Biso   1.000  S
  O47      1.0000 0.81539  0.61089  0.40332  Biso   1.000  O
  O48      1.0000 0.80223  0.63052  0.71999  Biso   1.000  O
  N6       1.0000 0.49448  0.00828  0.77821  Biso   1.000  N
  C71      1.0000 0.79602  0.67016  0.35772  Biso   1.000  C
  C72      1.0000 0.77312  0.67562  0.46946  Biso   1.000  C
  C73      1.0000 0.74166  0.67108  0.39184  Biso   1.000  C
  C74      1.0000 0.73335  0.66123  0.19270  Biso   1.000  C
  C75      1.0000 0.75736  0.65629  0.08183  Biso   1.000  C
  C76      1.0000 0.78772  0.66003  0.16281  Biso   1.000  C
  C77      1.0000 0.71892  0.67724  0.52299  Biso   1.000  C
  C78      1.0000 0.53418  0.98695  0.95680  Biso   1.000  C
  C79      1.0000 0.55762  0.98469  0.83260  Biso   1.000  C
  C80      1.0000 0.59163  0.99454  0.89446  Biso   1.000  C
  C81      1.0000 0.60143  0.00603  0.09027  Biso   1.000  C
  C82      1.0000 0.57711  0.00866  0.21154  Biso   1.000  C
  C83      1.0000 0.54401  0.99938  0.14682  Biso   1.000  C
  C84      1.0000 0.61492  0.99100  0.75427  Biso   1.000  C
  H36      1.0000 0.51378  0.01611  0.67621  Biso   1.000  H
  H37      1.0000 0.77929  0.68355  0.61995  Biso   1.000  H
  H38      1.0000 0.75097  0.64859  0.93101  Biso   1.000  H
  H39      1.0000 0.80471  0.65445  0.07426  Biso   1.000  H
  H40      1.0000 0.54971  0.97422  0.68704  Biso   1.000  H
  H41      1.0000 0.58523  0.01758  0.35924  Biso   1.000  H
  H42      1.0000 0.52515  0.00079  0.24185  Biso   1.000  H
  O49      1.0000 0.31040  0.03975  0.69217  Biso   1.000  O
  O50      1.0000 0.33067  0.01865  0.46385  Biso   1.000  O
  O51      1.0000 0.34367  0.04765  0.10637  Biso   1.000  O
  Mg13     1.0000 0.36093  0.01709  0.23610  Biso   1.000  Mg
  O52      1.0000 0.35285  0.29073  0.24887  Biso   1.000  O
  O53      1.0000 0.33422  0.31368  0.47623  Biso   1.000  O
  O54      1.0000 0.31952  0.28518  0.83447  Biso   1.000  O
  Mg14     1.0000 0.30430  0.31670  0.70505  Biso   1.000  Mg
  S7       1.0000 0.02885  0.51934  0.88173  Biso   1.000  S
  O55      1.0000 0.05578  0.53784  0.73665  Biso   1.000  O
  O56      1.0000 0.03615  0.50504  0.05332  Biso   1.000  O
  N7       1.0000 0.65838  0.81953  0.11154  Biso   1.000  N
  C85      1.0000 0.32984  0.12586  0.35772  Biso   1.000  C
  C86      1.0000 0.32438  0.09750  0.46946  Biso   1.000  C
  C87      1.0000 0.32892  0.07058  0.39184  Biso   1.000  C
  C88      1.0000 0.33877  0.07212  0.19270  Biso   1.000  C
  C89      1.0000 0.34371  0.10106  0.08183  Biso   1.000  C
  C90      1.0000 0.33997  0.12769  0.16281  Biso   1.000  C
  C91      1.0000 0.32276  0.04168  0.52299  Biso   1.000  C
  C92      1.0000 0.34638  0.21389  0.62347  Biso   1.000  C
  C93      1.0000 0.34865  0.23960  0.49926  Biso   1.000  C
  C94      1.0000 0.33879  0.26376  0.56112  Biso   1.000  C
  C95      1.0000 0.32731  0.26207  0.75694  Biso   1.000  C
  C96      1.0000 0.32468  0.23513  0.87821  Biso   1.000  C
  C97      1.0000 0.33396  0.21130  0.81348  Biso   1.000  C
  C98      1.0000 0.34233  0.29058  0.42094  Biso   1.000  C
  H43      1.0000 0.65056  0.83100  0.00954  Biso   1.000  H
  H44      1.0000 0.31645  0.09574  0.61995  Biso   1.000  H
  H45      1.0000 0.35141  0.10238  0.93101  Biso   1.000  H
  H46      1.0000 0.34555  0.15026  0.07426  Biso   1.000  H
  H47      1.0000 0.35912  0.24216  0.35371  Biso   1.000  H
  H48      1.0000 0.31576  0.23432  0.02590  Biso   1.000  H
  H49      1.0000 0.33254  0.19103  0.90852  Biso   1.000  H
  O57      1.0000 0.29359  0.93732  0.35884  Biso   1.000  O
  O58      1.0000 0.31468  0.97868  0.13052  Biso   1.000  O
  O59      1.0000 0.28568  0.96268  0.77304  Biso   1.000  O
  Mg15     1.0000 0.31625  0.01051  0.90276  Biso   1.000  Mg
  O60      1.0000 0.37594  0.39546  0.58220  Biso   1.000  O
  O61      1.0000 0.35299  0.35388  0.80956  Biso   1.000  O
  O62      1.0000 0.38148  0.36767  0.16780  Biso   1.000  O
  Mg16     1.0000 0.34997  0.32094  0.03839  Biso   1.000  Mg
  S8       1.0000 0.48066  0.50951  0.88173  Biso   1.000  S
  O63      1.0000 0.46216  0.51794  0.73665  Biso   1.000  O
  O64      1.0000 0.49496  0.53111  0.05332  Biso   1.000  O
  N8       1.0000 0.18047  0.83885  0.11154  Biso   1.000  N
  C99      1.0000 0.20747  0.87064  0.02438  Biso   1.000  C
  C100     1.0000 0.23583  0.89355  0.13613  Biso   1.000  C
  C101     1.0000 0.26275  0.92501  0.05851  Biso   1.000  C
  C102     1.0000 0.26121  0.93331  0.85937  Biso   1.000  C
  C103     1.0000 0.23227  0.90931  0.74849  Biso   1.000  C
  C104     1.0000 0.20564  0.87895  0.82948  Biso   1.000  C
  C105     1.0000 0.29166  0.94775  0.18965  Biso   1.000  C
  C106     1.0000 0.45277  0.46582  0.95680  Biso   1.000  C
  C107     1.0000 0.42707  0.44238  0.83260  Biso   1.000  C
  C108     1.0000 0.40290  0.40837  0.89446  Biso   1.000  C
  C109     1.0000 0.40459  0.39857  0.09027  Biso   1.000  C
  C110     1.0000 0.43154  0.42289  0.21154  Biso   1.000  C
  C111     1.0000 0.45537  0.45599  0.14682  Biso   1.000  C
  C112     1.0000 0.37609  0.38508  0.75427  Biso   1.000  C
  H50      1.0000 0.16900  0.81955  0.00954  Biso   1.000  H
  H51      1.0000 0.23760  0.88738  0.28661  Biso   1.000  H
  H52      1.0000 0.23095  0.91570  0.59767  Biso   1.000  H
  H53      1.0000 0.18307  0.86195  0.74092  Biso   1.000  H
  H54      1.0000 0.42451  0.45029  0.68704  Biso   1.000  H
  H55      1.0000 0.43235  0.41477  0.35924  Biso   1.000  H
  H56      1.0000 0.47564  0.47485  0.24185  Biso   1.000  H
  O65      1.0000 0.39601  0.02293  0.02550  Biso   1.000  O
  O66      1.0000 0.35465  0.00267  0.79719  Biso   1.000  O
  O67      1.0000 0.37065  0.98967  0.43971  Biso   1.000  O
  Mg17     1.0000 0.32282  0.97240  0.56943  Biso   1.000  Mg
  O68      1.0000 0.27121  0.31382  0.91554  Biso   1.000  O
  O69      1.0000 0.31279  0.33244  0.14289  Biso   1.000  O
  O70      1.0000 0.29900  0.34715  0.50113  Biso   1.000  O
  Mg18     1.0000 0.34573  0.36236  0.37172  Biso   1.000  Mg
  S9       1.0000 0.49049  0.97115  0.88173  Biso   1.000  S
  O71      1.0000 0.48206  0.94422  0.73665  Biso   1.000  O
  O72      1.0000 0.46889  0.96385  0.05332  Biso   1.000  O
  N9       1.0000 0.16115  0.34162  0.11154  Biso   1.000  N
  C113     1.0000 0.46269  0.00350  0.69105  Biso   1.000  C
  C114     1.0000 0.43979  0.00895  0.80280  Biso   1.000  C
  C115     1.0000 0.40833  0.00442  0.72518  Biso   1.000  C
  C116     1.0000 0.40002  0.99457  0.52604  Biso   1.000  C
  C117     1.0000 0.42402  0.98963  0.41516  Biso   1.000  C
  C118     1.0000 0.45439  0.99336  0.49614  Biso   1.000  C
  C119     1.0000 0.38559  0.01058  0.85632  Biso   1.000  C
  C120     1.0000 0.20084  0.32028  0.29014  Biso   1.000  C
  C121     1.0000 0.22428  0.31802  0.16593  Biso   1.000  C
  C122     1.0000 0.25830  0.32787  0.22779  Biso   1.000  C
  C123     1.0000 0.26810  0.33936  0.42360  Biso   1.000  C
  C124     1.0000 0.24378  0.34199  0.54488  Biso   1.000  C
  C125     1.0000 0.21068  0.33271  0.48015  Biso   1.000  C
  C126     1.0000 0.28158  0.32434  0.08760  Biso   1.000  C
  H57      1.0000 0.18045  0.34944  0.00954  Biso   1.000  H
  H58      1.0000 0.44596  0.01689  0.95328  Biso   1.000  H
  H59      1.0000 0.41763  0.98192  0.26434  Biso   1.000  H
  H60      1.0000 0.47138  0.98778  0.40759  Biso   1.000  H
  H61      1.0000 0.21637  0.30755  0.02037  Biso   1.000  H
  H62      1.0000 0.25189  0.35091  0.69257  Biso   1.000  H
  H63      1.0000 0.19182  0.33412  0.57518  Biso   1.000  H
