# Supplementary material for: In silico design and screening of hypothetical MOF-74 analogs and their experimental synthesis
Source: Chem Sci. 2016 Jun 21;7(9):6263–72. doi: 10.1039/c6sc01477a (PMC6024208; doi:10.1039/c6sc01477a)
Supplement: Supplementary file 1 [file SC-007-C6SC01477A-s001.zip › analogs/6_all_conf_98_0_full_symm.cssr]

				59.3969  59.3969  6.85225
		90  90  120  SPGR =  1 P 1		 OPT = 1
414   0 
0 image0	: image0
 1 Mof_Ob 0.047170 0.349900 0.919110  0  0  0  0  0  0  0  0  -0.733320
 2 Mof_Ob 0.983440 0.363940 0.585780  0  0  0  0  0  0  0  0  -0.733320
 3 Mof_Ob 0.969400 0.286170 0.252450  0  0  0  0  0  0  0  0  -0.733320
 4 Mof_Oa 0.015230 0.333290 0.698560  0  0  0  0  0  0  0  0  -0.910960
 5 Mof_Oa 0.000050 0.348610 0.365220  0  0  0  0  0  0  0  0  -0.910960
 6 Mof_Oa 0.984730 0.318110 0.031890  0  0  0  0  0  0  0  0  -0.910960
 7 Mof_Oc 0.026460 0.323760 0.329960  0  0  0  0  0  0  0  0  -0.913550
 8 Mof_Oc 0.009570 0.369370 0.996630  0  0  0  0  0  0  0  0  -0.913550
 9 Mof_Oc 0.963960 0.306870 0.663300  0  0  0  0  0  0  0  0  -0.913550
 10 Mof_Mg 0.991670 0.312070 0.463500  0  0  0  0  0  0  0  0  1.634020
 11 Mof_Mg 0.021270 0.346270 0.130160  0  0  0  0  0  0  0  0  1.634020
 12 Mof_Mg 0.987070 0.341670 0.796830  0  0  0  0  0  0  0  0  1.634020
 13 Mof_Ob_a 0.954080 0.650120 0.233810  0  0  0  0  0  0  0  0  -0.738720
 14 Mof_Ob_a 0.016550 0.637300 0.567140  0  0  0  0  0  0  0  0  -0.738720
 15 Mof_Ob_a 0.029370 0.712580 0.900480  0  0  0  0  0  0  0  0  -0.738720
 16 Mof_Oa_a 0.984380 0.663870 0.468660  0  0  0  0  0  0  0  0  -0.941720
 17 Mof_Oa_a 0.002800 0.653840 0.801990  0  0  0  0  0  0  0  0  -0.941720
 18 Mof_Oa_a 0.012820 0.682290 0.135330  0  0  0  0  0  0  0  0  -0.941720
 19 Mof_Oc_a 0.972340 0.675090 0.820450  0  0  0  0  0  0  0  0  -0.929990
 20 Mof_Oc_a 0.991580 0.630590 0.153780  0  0  0  0  0  0  0  0  -0.929990
 21 Mof_Oc_a 0.036080 0.694330 0.487120  0  0  0  0  0  0  0  0  -0.929990
 22 Mof_Mg_a 0.008310 0.688070 0.686770  0  0  0  0  0  0  0  0  1.650480
 23 Mof_Mg_a 0.978600 0.653580 0.020100  0  0  0  0  0  0  0  0  1.650480
 24 Mof_Mg_a 0.013090 0.658350 0.353440  0  0  0  0  0  0  0  0  1.650480
 25 Mof_Ca 0.038890 0.340360 0.750120  0  0  0  0  0  0  0  0  0.811910
 26 Mof_Ca 0.992970 0.365200 0.416780  0  0  0  0  0  0  0  0  0.811910
 27 Mof_Ca 0.968140 0.294440 0.083450  0  0  0  0  0  0  0  0  0.811910
 28 Mof_Cb 0.055900 0.336740 0.611330  0  0  0  0  0  0  0  0  -0.266910
 29 Mof_Cb 0.996590 0.385830 0.277990  0  0  0  0  0  0  0  0  -0.266910
 30 Mof_Cb 0.947510 0.277430 0.944660  0  0  0  0  0  0  0  0  -0.266910
 31 C 0.079990 0.341150 0.683070  0  0  0  0  0  0  0  0  -0.215600
 32 C 0.992180 0.405500 0.349740  0  0  0  0  0  0  0  0  -0.215600
 33 C 0.927830 0.253350 0.016400  0  0  0  0  0  0  0  0  -0.215600
 34 C_a 0.097190 0.337940 0.565300  0  0  0  0  0  0  0  0  0.224930
 35 C_a 0.995390 0.425920 0.231970  0  0  0  0  0  0  0  0  0.224930
 36 C_a 0.907410 0.236140 0.898640  0  0  0  0  0  0  0  0  0.224930
 37 C_b 0.091050 0.330910 0.368570  0  0  0  0  0  0  0  0  -0.209630
 38 C_b 0.002420 0.426810 0.035240  0  0  0  0  0  0  0  0  -0.209630
 39 C_b 0.906530 0.242280 0.701900  0  0  0  0  0  0  0  0  -0.209630
 40 Mof_Cd 0.067570 0.326810 0.294120  0  0  0  0  0  0  0  0  -0.255570
 41 Mof_Cd 0.006520 0.407430 0.960790  0  0  0  0  0  0  0  0  -0.255570
 42 Mof_Cd 0.925910 0.265760 0.627450  0  0  0  0  0  0  0  0  -0.255570
 43 Mof_Cc 0.049210 0.329010 0.411850  0  0  0  0  0  0  0  0  0.468250
 44 Mof_Cc 0.004320 0.386860 0.078510  0  0  0  0  0  0  0  0  0.468250
 45 Mof_Cc 0.946470 0.284130 0.745180  0  0  0  0  0  0  0  0  0.468250
 46 N 0.119950 0.339810 0.651320  0  0  0  0  0  0  0  0  -0.253380
 47 N 0.993520 0.446810 0.317990  0  0  0  0  0  0  0  0  -0.253380
 48 N 0.886530 0.213380 0.984650  0  0  0  0  0  0  0  0  -0.253380
 49 C_c 0.812710 0.689560 0.922320  0  0  0  0  0  0  0  0  0.464900
 50 C_c 0.310440 0.123140 0.922320  0  0  0  0  0  0  0  0  0.464900
 51 C_c 0.876860 0.187290 0.922320  0  0  0  0  0  0  0  0  0.464900
 52 O 0.819460 0.704690 0.785360  0  0  0  0  0  0  0  0  -0.418350
 53 O 0.295310 0.114780 0.785360  0  0  0  0  0  0  0  0  -0.418350
 54 O 0.885220 0.180540 0.785360  0  0  0  0  0  0  0  0  -0.418350
 55 C_d 0.829050 0.684050 0.059800  0  0  0  0  0  0  0  0  -0.049400
 56 C_d 0.315950 0.145000 0.059800  0  0  0  0  0  0  0  0  -0.049400
 57 C_d 0.855000 0.170950 0.059800  0  0  0  0  0  0  0  0  -0.049400
 58 C_e 0.145770 0.331800 0.860510  0  0  0  0  0  0  0  0  -0.129690
 59 C_e 0.001530 0.480640 0.527180  0  0  0  0  0  0  0  0  -0.129690
 60 C_e 0.852690 0.187560 0.193840  0  0  0  0  0  0  0  0  -0.129690
 61 C_f 0.118510 0.324370 0.813770  0  0  0  0  0  0  0  0  0.502740
 62 C_f 0.008960 0.460800 0.480440  0  0  0  0  0  0  0  0  0.502740
 63 C_f 0.872530 0.214830 0.147110  0  0  0  0  0  0  0  0  0.502740
 64 O_a 0.098570 0.308360 0.895100  0  0  0  0  0  0  0  0  -0.425170
 65 O_a 0.024970 0.456880 0.561770  0  0  0  0  0  0  0  0  -0.425170
 66 O_a 0.876460 0.234760 0.228430  0  0  0  0  0  0  0  0  -0.425170
 67 C_g 0.154720 0.322400 0.010090  0  0  0  0  0  0  0  0  0.023080
 68 C_g 0.677600 0.832310 0.010090  0  0  0  0  0  0  0  0  0.023080
 69 C_g 0.167690 0.845280 0.010090  0  0  0  0  0  0  0  0  0.023080
 70 C_h 0.848270 0.666590 0.351130  0  0  0  0  0  0  0  0  -0.155030
 71 C_h 0.000080 0.515020 0.684460  0  0  0  0  0  0  0  0  -0.155030
 72 C_h 0.151650 0.818390 0.017790  0  0  0  0  0  0  0  0  -0.155030
 73 C_i 0.865090 0.685460 0.217730  0  0  0  0  0  0  0  0  -0.023350
 74 C_i 0.314540 0.179630 0.217730  0  0  0  0  0  0  0  0  -0.023350
 75 C_i 0.820370 0.134910 0.217730  0  0  0  0  0  0  0  0  -0.023350
 76 C_j 0.856020 0.694780 0.067410  0  0  0  0  0  0  0  0  -0.072650
 77 C_j 0.305220 0.161240 0.067410  0  0  0  0  0  0  0  0  -0.072650
 78 C_j 0.838760 0.143980 0.067410  0  0  0  0  0  0  0  0  -0.072650
 79 C_k 0.892370 0.692530 0.268230  0  0  0  0  0  0  0  0  0.459430
 80 C_k 0.974130 0.533170 0.601560  0  0  0  0  0  0  0  0  0.459430
 81 C_k 0.133490 0.774300 0.934890  0  0  0  0  0  0  0  0  0.459430
 82 O_b 0.912500 0.707610 0.184520  0  0  0  0  0  0  0  0  -0.418600
 83 O_b 0.292390 0.204890 0.184520  0  0  0  0  0  0  0  0  -0.418600
 84 O_b 0.795110 0.087500 0.184520  0  0  0  0  0  0  0  0  -0.418600
 85 N_a 0.890330 0.677660 0.436200  0  0  0  0  0  0  0  0  -0.259550
 86 N_a 0.989010 0.546010 0.769530  0  0  0  0  0  0  0  0  -0.259550
 87 N_a 0.120660 0.776340 0.102870  0  0  0  0  0  0  0  0  -0.259550
 88 C_l 0.864050 0.660900 0.490280  0  0  0  0  0  0  0  0  0.507440
 89 C_l 0.005760 0.536480 0.823610  0  0  0  0  0  0  0  0  0.507440
 90 C_l 0.130180 0.802610 0.156940  0  0  0  0  0  0  0  0  0.507440
 91 O_c 0.856800 0.645150 0.622970  0  0  0  0  0  0  0  0  -0.421090
 92 O_c 0.021510 0.544980 0.956300  0  0  0  0  0  0  0  0  -0.421090
 93 O_c 0.121690 0.809870 0.289630  0  0  0  0  0  0  0  0  -0.421090
 94 C_m 0.911400 0.677090 0.532400  0  0  0  0  0  0  0  0  0.228340
 95 C_m 0.989580 0.567640 0.865730  0  0  0  0  0  0  0  0  0.228340
 96 C_m 0.099030 0.755270 0.199060  0  0  0  0  0  0  0  0  0.228340
 97 C_n 0.916560 0.683950 0.730410  0  0  0  0  0  0  0  0  -0.215990
 98 C_n 0.982720 0.565940 0.063740  0  0  0  0  0  0  0  0  -0.215990
 99 C_n 0.100730 0.750110 0.397080  0  0  0  0  0  0  0  0  -0.215990
 100 Mof_Cd_a 0.936600 0.682670 0.824520  0  0  0  0  0  0  0  0  -0.220560
 101 Mof_Cd_a 0.984000 0.587260 0.157850  0  0  0  0  0  0  0  0  -0.220560
 102 Mof_Cd_a 0.079400 0.730070 0.491180  0  0  0  0  0  0  0  0  -0.220560
 103 Mof_Cc_a 0.952500 0.674980 0.725040  0  0  0  0  0  0  0  0  0.474710
 104 Mof_Cc_a 0.991690 0.610860 0.058380  0  0  0  0  0  0  0  0  0.474710
 105 Mof_Cc_a 0.055810 0.714160 0.391710  0  0  0  0  0  0  0  0  0.474710
 106 Mof_Cb_a 0.946920 0.667900 0.523640  0  0  0  0  0  0  0  0  -0.307630
 107 Mof_Cb_a 0.998770 0.612360 0.856980  0  0  0  0  0  0  0  0  -0.307630
 108 Mof_Cb_a 0.054310 0.719750 0.190310  0  0  0  0  0  0  0  0  -0.307630
 109 C_o 0.926230 0.668880 0.431790  0  0  0  0  0  0  0  0  -0.213940
 110 C_o 0.997790 0.590690 0.765130  0  0  0  0  0  0  0  0  -0.213940
 111 C_o 0.075980 0.740430 0.098460  0  0  0  0  0  0  0  0  -0.213940
 112 Mof_Ca_a 0.962220 0.659920 0.402080  0  0  0  0  0  0  0  0  0.880160
 113 Mof_Ca_a 0.006750 0.635630 0.735410  0  0  0  0  0  0  0  0  0.880160
 114 Mof_Ca_a 0.031030 0.704450 0.068740  0  0  0  0  0  0  0  0  0.880160
 115 H 0.084720 0.346900 0.834820  0  0  0  0  0  0  0  0  0.192850
 116 H 0.986430 0.404480 0.501490  0  0  0  0  0  0  0  0  0.192850
 117 H 0.928850 0.248620 0.168150  0  0  0  0  0  0  0  0  0.192850
 118 H_a 0.104330 0.328140 0.275630  0  0  0  0  0  0  0  0  0.186060
 119 H_a 0.005190 0.442850 0.942300  0  0  0  0  0  0  0  0  0.186060
 120 H_a 0.890480 0.229000 0.608970  0  0  0  0  0  0  0  0  0.186060
 121 Mof_H 0.062420 0.321030 0.142690  0  0  0  0  0  0  0  0  0.191690
 122 Mof_H 0.012300 0.408060 0.809350  0  0  0  0  0  0  0  0  0.191690
 123 Mof_H 0.925270 0.270910 0.476020  0  0  0  0  0  0  0  0  0.191690
 124 H_b 0.141660 0.307660 0.112880  0  0  0  0  0  0  0  0  0.118680
 125 H_b 0.692340 0.834000 0.112880  0  0  0  0  0  0  0  0  0.118680
 126 H_b 0.166000 0.858340 0.112880  0  0  0  0  0  0  0  0  0.118680
 127 H_c 0.869060 0.709460 0.964210  0  0  0  0  0  0  0  0  0.138270
 128 H_c 0.290540 0.159600 0.964210  0  0  0  0  0  0  0  0  0.138270
 129 H_c 0.840400 0.130940 0.964210  0  0  0  0  0  0  0  0  0.138270
 130 H_d 0.905070 0.690520 0.810270  0  0  0  0  0  0  0  0  0.182920
 131 H_d 0.976140 0.547880 0.143610  0  0  0  0  0  0  0  0  0.182920
 132 H_d 0.118790 0.761600 0.476940  0  0  0  0  0  0  0  0  0.182920
 133 Mof_H_a 0.940910 0.688350 0.976940  0  0  0  0  0  0  0  0  0.159350
 134 Mof_H_a 0.978320 0.585900 0.310270  0  0  0  0  0  0  0  0  0.159350
 135 Mof_H_a 0.080770 0.725760 0.643600  0  0  0  0  0  0  0  0  0.159350
 136 H_e 0.922150 0.663000 0.279740  0  0  0  0  0  0  0  0  0.200120
 137 H_e 0.003660 0.592480 0.613080  0  0  0  0  0  0  0  0  0.200120
 138 H_e 0.074190 0.744520 0.946410  0  0  0  0  0  0  0  0  0.200120
 139 Mof_Ob 0.713830 0.683230 0.252450  0  0  0  0  0  0  0  0  -0.733320
 140 Mof_Ob 0.650100 0.697270 0.919110  0  0  0  0  0  0  0  0  -0.733320
 141 Mof_Ob 0.636060 0.619500 0.585780  0  0  0  0  0  0  0  0  -0.733320
 142 Mof_Oa 0.681890 0.666620 0.031890  0  0  0  0  0  0  0  0  -0.910960
 143 Mof_Oa 0.666710 0.681940 0.698560  0  0  0  0  0  0  0  0  -0.910960
 144 Mof_Oa 0.651390 0.651440 0.365220  0  0  0  0  0  0  0  0  -0.910960
 145 Mof_Oc 0.693130 0.657090 0.663300  0  0  0  0  0  0  0  0  -0.913550
 146 Mof_Oc 0.676240 0.702710 0.329960  0  0  0  0  0  0  0  0  -0.913550
 147 Mof_Oc 0.630630 0.640200 0.996630  0  0  0  0  0  0  0  0  -0.913550
 148 Mof_Mg 0.658330 0.645400 0.796830  0  0  0  0  0  0  0  0  1.634020
 149 Mof_Mg 0.687930 0.679600 0.463500  0  0  0  0  0  0  0  0  1.634020
 150 Mof_Mg 0.653730 0.675000 0.130160  0  0  0  0  0  0  0  0  1.634020
 151 Mof_Ob_a 0.620750 0.983450 0.567140  0  0  0  0  0  0  0  0  -0.738720
 152 Mof_Ob_a 0.683210 0.970630 0.900480  0  0  0  0  0  0  0  0  -0.738720
 153 Mof_Ob_a 0.696030 0.045920 0.233810  0  0  0  0  0  0  0  0  -0.738720
 154 Mof_Oa_a 0.651050 0.997200 0.801990  0  0  0  0  0  0  0  0  -0.941720
 155 Mof_Oa_a 0.669460 0.987180 0.135330  0  0  0  0  0  0  0  0  -0.941720
 156 Mof_Oa_a 0.679490 0.015620 0.468660  0  0  0  0  0  0  0  0  -0.941720
 157 Mof_Oc_a 0.639010 0.008420 0.153780  0  0  0  0  0  0  0  0  -0.929990
 158 Mof_Oc_a 0.658250 0.963920 0.487120  0  0  0  0  0  0  0  0  -0.929990
 159 Mof_Oc_a 0.702750 0.027660 0.820450  0  0  0  0  0  0  0  0  -0.929990
 160 Mof_Mg_a 0.674980 0.021400 0.020100  0  0  0  0  0  0  0  0  1.650480
 161 Mof_Mg_a 0.645260 0.986910 0.353440  0  0  0  0  0  0  0  0  1.650480
 162 Mof_Mg_a 0.679750 0.991690 0.686770  0  0  0  0  0  0  0  0  1.650480
 163 Mof_Ca 0.705560 0.673700 0.083450  0  0  0  0  0  0  0  0  0.811910
 164 Mof_Ca 0.659640 0.698530 0.750120  0  0  0  0  0  0  0  0  0.811910
 165 Mof_Ca 0.634800 0.627770 0.416780  0  0  0  0  0  0  0  0  0.811910
 166 Mof_Cb 0.722570 0.670070 0.944660  0  0  0  0  0  0  0  0  -0.266910
 167 Mof_Cb 0.663260 0.719160 0.611330  0  0  0  0  0  0  0  0  -0.266910
 168 Mof_Cb 0.614170 0.610770 0.277990  0  0  0  0  0  0  0  0  -0.266910
 169 C 0.746650 0.674480 0.016400  0  0  0  0  0  0  0  0  -0.215600
 170 C 0.658850 0.738840 0.683070  0  0  0  0  0  0  0  0  -0.215600
 171 C 0.594500 0.586680 0.349740  0  0  0  0  0  0  0  0  -0.215600
 172 C_a 0.763860 0.671270 0.898640  0  0  0  0  0  0  0  0  0.224930
 173 C_a 0.662060 0.759250 0.565300  0  0  0  0  0  0  0  0  0.224930
 174 C_a 0.574080 0.569470 0.231970  0  0  0  0  0  0  0  0  0.224930
 175 C_b 0.757720 0.664250 0.701900  0  0  0  0  0  0  0  0  -0.209630
 176 C_b 0.669090 0.760140 0.368570  0  0  0  0  0  0  0  0  -0.209630
 177 C_b 0.573190 0.575610 0.035240  0  0  0  0  0  0  0  0  -0.209630
 178 Mof_Cd 0.734240 0.660150 0.627450  0  0  0  0  0  0  0  0  -0.255570
 179 Mof_Cd 0.673190 0.740760 0.294120  0  0  0  0  0  0  0  0  -0.255570
 180 Mof_Cd 0.592570 0.599090 0.960790  0  0  0  0  0  0  0  0  -0.255570
 181 Mof_Cc 0.715870 0.662350 0.745180  0  0  0  0  0  0  0  0  0.468250
 182 Mof_Cc 0.670990 0.720190 0.411850  0  0  0  0  0  0  0  0  0.468250
 183 Mof_Cc 0.613140 0.617460 0.078510  0  0  0  0  0  0  0  0  0.468250
 184 N 0.786620 0.673140 0.984650  0  0  0  0  0  0  0  0  -0.253380
 185 N 0.660190 0.780140 0.651320  0  0  0  0  0  0  0  0  -0.253380
 186 N 0.553190 0.546720 0.317990  0  0  0  0  0  0  0  0  -0.253380
 187 C_c 0.479370 0.022900 0.255650  0  0  0  0  0  0  0  0  0.464900
 188 C_c 0.977100 0.456480 0.255650  0  0  0  0  0  0  0  0  0.464900
 189 C_c 0.543520 0.520630 0.255650  0  0  0  0  0  0  0  0  0.464900
 190 O 0.486130 0.038020 0.118690  0  0  0  0  0  0  0  0  -0.418350
 191 O 0.961980 0.448110 0.118690  0  0  0  0  0  0  0  0  -0.418350
 192 O 0.551890 0.513870 0.118690  0  0  0  0  0  0  0  0  -0.418350
 193 C_d 0.495710 0.017380 0.393130  0  0  0  0  0  0  0  0  -0.049400
 194 C_d 0.982620 0.478330 0.393130  0  0  0  0  0  0  0  0  -0.049400
 195 C_d 0.521670 0.504290 0.393130  0  0  0  0  0  0  0  0  -0.049400
 196 C_e 0.812440 0.665130 0.193840  0  0  0  0  0  0  0  0  -0.129690
 197 C_e 0.668200 0.813970 0.860510  0  0  0  0  0  0  0  0  -0.129690
 198 C_e 0.519360 0.520890 0.527180  0  0  0  0  0  0  0  0  -0.129690
 199 C_f 0.785170 0.657710 0.147110  0  0  0  0  0  0  0  0  0.502740
 200 C_f 0.675630 0.794130 0.813770  0  0  0  0  0  0  0  0  0.502740
 201 C_f 0.539200 0.548160 0.480440  0  0  0  0  0  0  0  0  0.502740
 202 O_a 0.765240 0.641700 0.228430  0  0  0  0  0  0  0  0  -0.425170
 203 O_a 0.691640 0.790210 0.895100  0  0  0  0  0  0  0  0  -0.425170
 204 O_a 0.543120 0.568090 0.561770  0  0  0  0  0  0  0  0  -0.425170
 205 C_g 0.821380 0.655740 0.343420  0  0  0  0  0  0  0  0  0.023080
 206 C_g 0.344260 0.165650 0.343420  0  0  0  0  0  0  0  0  0.023080
 207 C_g 0.834350 0.178620 0.343420  0  0  0  0  0  0  0  0  0.023080
 208 C_h 0.514940 0.999920 0.684460  0  0  0  0  0  0  0  0  -0.155030
 209 C_h 0.666750 0.848350 0.017790  0  0  0  0  0  0  0  0  -0.155030
 210 C_h 0.818310 0.151730 0.351130  0  0  0  0  0  0  0  0  -0.155030
 211 C_i 0.531750 0.018790 0.551060  0  0  0  0  0  0  0  0  -0.023350
 212 C_i 0.981210 0.512960 0.551060  0  0  0  0  0  0  0  0  -0.023350
 213 C_i 0.487040 0.468250 0.551060  0  0  0  0  0  0  0  0  -0.023350
 214 C_j 0.522690 0.028120 0.400740  0  0  0  0  0  0  0  0  -0.072650
 215 C_j 0.971880 0.494570 0.400740  0  0  0  0  0  0  0  0  -0.072650
 216 C_j 0.505430 0.477310 0.400740  0  0  0  0  0  0  0  0  -0.072650
 217 C_k 0.559040 0.025870 0.601560  0  0  0  0  0  0  0  0  0.459430
 218 C_k 0.640800 0.866510 0.934890  0  0  0  0  0  0  0  0  0.459430
 219 C_k 0.800160 0.107630 0.268230  0  0  0  0  0  0  0  0  0.459430
 220 O_b 0.579170 0.040950 0.517850  0  0  0  0  0  0  0  0  -0.418600
 221 O_b 0.959050 0.538220 0.517850  0  0  0  0  0  0  0  0  -0.418600
 222 O_b 0.461780 0.420830 0.517850  0  0  0  0  0  0  0  0  -0.418600
 223 N_a 0.557000 0.010990 0.769530  0  0  0  0  0  0  0  0  -0.259550
 224 N_a 0.655680 0.879340 0.102870  0  0  0  0  0  0  0  0  -0.259550
 225 N_a 0.787330 0.109670 0.436200  0  0  0  0  0  0  0  0  -0.259550
 226 C_l 0.530720 0.994240 0.823610  0  0  0  0  0  0  0  0  0.507440
 227 C_l 0.672430 0.869820 0.156940  0  0  0  0  0  0  0  0  0.507440
 228 C_l 0.796850 0.135950 0.490280  0  0  0  0  0  0  0  0  0.507440
 229 O_c 0.523460 0.978490 0.956300  0  0  0  0  0  0  0  0  -0.421090
 230 O_c 0.688180 0.878310 0.289630  0  0  0  0  0  0  0  0  -0.421090
 231 O_c 0.788350 0.143200 0.622970  0  0  0  0  0  0  0  0  -0.421090
 232 C_m 0.578060 0.010420 0.865730  0  0  0  0  0  0  0  0  0.228340
 233 C_m 0.656240 0.900970 0.199060  0  0  0  0  0  0  0  0  0.228340
 234 C_m 0.765690 0.088600 0.532400  0  0  0  0  0  0  0  0  0.228340
 235 C_n 0.583220 0.017280 0.063740  0  0  0  0  0  0  0  0  -0.215990
 236 C_n 0.649380 0.899270 0.397080  0  0  0  0  0  0  0  0  -0.215990
 237 C_n 0.767390 0.083440 0.730410  0  0  0  0  0  0  0  0  -0.215990
 238 Mof_Cd_a 0.603270 0.016000 0.157850  0  0  0  0  0  0  0  0  -0.220560
 239 Mof_Cd_a 0.650660 0.920600 0.491180  0  0  0  0  0  0  0  0  -0.220560
 240 Mof_Cd_a 0.746070 0.063400 0.824520  0  0  0  0  0  0  0  0  -0.220560
 241 Mof_Cc_a 0.619170 0.008310 0.058380  0  0  0  0  0  0  0  0  0.474710
 242 Mof_Cc_a 0.658360 0.944190 0.391710  0  0  0  0  0  0  0  0  0.474710
 243 Mof_Cc_a 0.722470 0.047500 0.725040  0  0  0  0  0  0  0  0  0.474710
 244 Mof_Cb_a 0.613590 0.001230 0.856980  0  0  0  0  0  0  0  0  -0.307630
 245 Mof_Cb_a 0.665440 0.945690 0.190310  0  0  0  0  0  0  0  0  -0.307630
 246 Mof_Cb_a 0.720980 0.053080 0.523640  0  0  0  0  0  0  0  0  -0.307630
 247 C_o 0.592900 0.002210 0.765130  0  0  0  0  0  0  0  0  -0.213940
 248 C_o 0.664450 0.924020 0.098460  0  0  0  0  0  0  0  0  -0.213940
 249 C_o 0.742650 0.073770 0.431790  0  0  0  0  0  0  0  0  -0.213940
 250 Mof_Ca_a 0.628890 0.993250 0.735410  0  0  0  0  0  0  0  0  0.880160
 251 Mof_Ca_a 0.673410 0.968970 0.068740  0  0  0  0  0  0  0  0  0.880160
 252 Mof_Ca_a 0.697700 0.037780 0.402080  0  0  0  0  0  0  0  0  0.880160
 253 H 0.751380 0.680240 0.168150  0  0  0  0  0  0  0  0  0.192850
 254 H 0.653100 0.737810 0.834820  0  0  0  0  0  0  0  0  0.192850
 255 H 0.595520 0.581950 0.501490  0  0  0  0  0  0  0  0  0.192850
 256 H_a 0.771000 0.661480 0.608970  0  0  0  0  0  0  0  0  0.186060
 257 H_a 0.671860 0.776190 0.275630  0  0  0  0  0  0  0  0  0.186060
 258 H_a 0.557150 0.562340 0.942300  0  0  0  0  0  0  0  0  0.186060
 259 Mof_H 0.729090 0.654360 0.476020  0  0  0  0  0  0  0  0  0.191690
 260 Mof_H 0.678970 0.741390 0.142690  0  0  0  0  0  0  0  0  0.191690
 261 Mof_H 0.591940 0.604240 0.809350  0  0  0  0  0  0  0  0  0.191690
 262 H_b 0.808330 0.641000 0.446210  0  0  0  0  0  0  0  0  0.118680
 263 H_b 0.359000 0.167330 0.446210  0  0  0  0  0  0  0  0  0.118680
 264 H_b 0.832670 0.191670 0.446210  0  0  0  0  0  0  0  0  0.118680
 265 H_c 0.535730 0.042800 0.297540  0  0  0  0  0  0  0  0  0.138270
 266 H_c 0.957200 0.492930 0.297540  0  0  0  0  0  0  0  0  0.138270
 267 H_c 0.507070 0.464270 0.297540  0  0  0  0  0  0  0  0  0.138270
 268 H_d 0.571740 0.023860 0.143610  0  0  0  0  0  0  0  0  0.182920
 269 H_d 0.642810 0.881210 0.476940  0  0  0  0  0  0  0  0  0.182920
 270 H_d 0.785450 0.094930 0.810270  0  0  0  0  0  0  0  0  0.182920
 271 Mof_H_a 0.607580 0.021680 0.310270  0  0  0  0  0  0  0  0  0.159350
 272 Mof_H_a 0.644990 0.919230 0.643600  0  0  0  0  0  0  0  0  0.159350
 273 Mof_H_a 0.747440 0.059090 0.976940  0  0  0  0  0  0  0  0  0.159350
 274 H_e 0.588820 0.996340 0.613080  0  0  0  0  0  0  0  0  0.200120
 275 H_e 0.670330 0.925810 0.946410  0  0  0  0  0  0  0  0  0.200120
 276 H_e 0.740850 0.077850 0.279740  0  0  0  0  0  0  0  0  0.200120
 277 Mof_Ob 0.380500 0.016560 0.585780  0  0  0  0  0  0  0  0  -0.733320
 278 Mof_Ob 0.316770 0.030600 0.252450  0  0  0  0  0  0  0  0  -0.733320
 279 Mof_Ob 0.302730 0.952830 0.919110  0  0  0  0  0  0  0  0  -0.733320
 280 Mof_Oa 0.348560 0.999950 0.365220  0  0  0  0  0  0  0  0  -0.910960
 281 Mof_Oa 0.333380 0.015270 0.031890  0  0  0  0  0  0  0  0  -0.910960
 282 Mof_Oa 0.318060 0.984770 0.698560  0  0  0  0  0  0  0  0  -0.910960
 283 Mof_Oc 0.359800 0.990430 0.996630  0  0  0  0  0  0  0  0  -0.913550
 284 Mof_Oc 0.342910 0.036040 0.663300  0  0  0  0  0  0  0  0  -0.913550
 285 Mof_Oc 0.297290 0.973540 0.329960  0  0  0  0  0  0  0  0  -0.913550
 286 Mof_Mg 0.325000 0.978730 0.130160  0  0  0  0  0  0  0  0  1.634020
 287 Mof_Mg 0.354600 0.012930 0.796830  0  0  0  0  0  0  0  0  1.634020
 288 Mof_Mg 0.320400 0.008330 0.463500  0  0  0  0  0  0  0  0  1.634020
 289 Mof_Ob_a 0.287420 0.316790 0.900480  0  0  0  0  0  0  0  0  -0.738720
 290 Mof_Ob_a 0.349880 0.303970 0.233810  0  0  0  0  0  0  0  0  -0.738720
 291 Mof_Ob_a 0.362700 0.379250 0.567140  0  0  0  0  0  0  0  0  -0.738720
 292 Mof_Oa_a 0.317710 0.330540 0.135330  0  0  0  0  0  0  0  0  -0.941720
 293 Mof_Oa_a 0.336130 0.320510 0.468660  0  0  0  0  0  0  0  0  -0.941720
 294 Mof_Oa_a 0.346160 0.348950 0.801990  0  0  0  0  0  0  0  0  -0.941720
 295 Mof_Oc_a 0.305670 0.341750 0.487120  0  0  0  0  0  0  0  0  -0.929990
 296 Mof_Oc_a 0.324910 0.297250 0.820450  0  0  0  0  0  0  0  0  -0.929990
 297 Mof_Oc_a 0.369410 0.360990 0.153780  0  0  0  0  0  0  0  0  -0.929990
 298 Mof_Mg_a 0.341650 0.354740 0.353440  0  0  0  0  0  0  0  0  1.650480
 299 Mof_Mg_a 0.311930 0.320250 0.686770  0  0  0  0  0  0  0  0  1.650480
 300 Mof_Mg_a 0.346420 0.325020 0.020100  0  0  0  0  0  0  0  0  1.650480
 301 Mof_Ca 0.372230 0.007030 0.416780  0  0  0  0  0  0  0  0  0.811910
 302 Mof_Ca 0.326300 0.031860 0.083450  0  0  0  0  0  0  0  0  0.811910
 303 Mof_Ca 0.301470 0.961110 0.750120  0  0  0  0  0  0  0  0  0.811910
 304 Mof_Cb 0.389230 0.003410 0.277990  0  0  0  0  0  0  0  0  -0.266910
 305 Mof_Cb 0.329930 0.052490 0.944660  0  0  0  0  0  0  0  0  -0.266910
 306 Mof_Cb 0.280840 0.944100 0.611330  0  0  0  0  0  0  0  0  -0.266910
 307 C 0.413320 0.007820 0.349740  0  0  0  0  0  0  0  0  -0.215600
 308 C 0.325520 0.072170 0.016400  0  0  0  0  0  0  0  0  -0.215600
 309 C 0.261160 0.920010 0.683070  0  0  0  0  0  0  0  0  -0.215600
 310 C_a 0.430530 0.004610 0.231970  0  0  0  0  0  0  0  0  0.224930
 311 C_a 0.328730 0.092590 0.898640  0  0  0  0  0  0  0  0  0.224930
 312 C_a 0.240750 0.902810 0.565300  0  0  0  0  0  0  0  0  0.224930
 313 C_b 0.424390 0.997580 0.035240  0  0  0  0  0  0  0  0  -0.209630
 314 C_b 0.335750 0.093470 0.701900  0  0  0  0  0  0  0  0  -0.209630
 315 C_b 0.239860 0.908950 0.368570  0  0  0  0  0  0  0  0  -0.209630
 316 Mof_Cd 0.400910 0.993480 0.960790  0  0  0  0  0  0  0  0  -0.255570
 317 Mof_Cd 0.339850 0.074090 0.627450  0  0  0  0  0  0  0  0  -0.255570
 318 Mof_Cd 0.259240 0.932430 0.294120  0  0  0  0  0  0  0  0  -0.255570
 319 Mof_Cc 0.382540 0.995680 0.078510  0  0  0  0  0  0  0  0  0.468250
 320 Mof_Cc 0.337650 0.053530 0.745180  0  0  0  0  0  0  0  0  0.468250
 321 Mof_Cc 0.279810 0.950790 0.411850  0  0  0  0  0  0  0  0  0.468250
 322 N 0.453280 0.006480 0.317990  0  0  0  0  0  0  0  0  -0.253380
 323 N 0.326860 0.113470 0.984650  0  0  0  0  0  0  0  0  -0.253380
 324 N 0.219860 0.880050 0.651320  0  0  0  0  0  0  0  0  -0.253380
 325 C_c 0.146040 0.356230 0.588990  0  0  0  0  0  0  0  0  0.464900
 326 C_c 0.643770 0.789810 0.588990  0  0  0  0  0  0  0  0  0.464900
 327 C_c 0.210190 0.853960 0.588990  0  0  0  0  0  0  0  0  0.464900
 328 O 0.152800 0.371350 0.452030  0  0  0  0  0  0  0  0  -0.418350
 329 O 0.628650 0.781440 0.452030  0  0  0  0  0  0  0  0  -0.418350
 330 O 0.218560 0.847200 0.452030  0  0  0  0  0  0  0  0  -0.418350
 331 C_d 0.162380 0.350720 0.726460  0  0  0  0  0  0  0  0  -0.049400
 332 C_d 0.649280 0.811670 0.726460  0  0  0  0  0  0  0  0  -0.049400
 333 C_d 0.188330 0.837620 0.726460  0  0  0  0  0  0  0  0  -0.049400
 334 C_e 0.479110 0.998470 0.527180  0  0  0  0  0  0  0  0  -0.129690
 335 C_e 0.334870 0.147310 0.193840  0  0  0  0  0  0  0  0  -0.129690
 336 C_e 0.186030 0.854230 0.860510  0  0  0  0  0  0  0  0  -0.129690
 337 C_f 0.451840 0.991040 0.480440  0  0  0  0  0  0  0  0  0.502740
 338 C_f 0.342290 0.127470 0.147110  0  0  0  0  0  0  0  0  0.502740
 339 C_f 0.205870 0.881490 0.813770  0  0  0  0  0  0  0  0  0.502740
 340 O_a 0.431910 0.975030 0.561770  0  0  0  0  0  0  0  0  -0.425170
 341 O_a 0.358300 0.123540 0.228430  0  0  0  0  0  0  0  0  -0.425170
 342 O_a 0.209790 0.901430 0.895100  0  0  0  0  0  0  0  0  -0.425170
 343 C_g 0.488050 0.989070 0.676760  0  0  0  0  0  0  0  0  0.023080
 344 C_g 0.010930 0.498980 0.676760  0  0  0  0  0  0  0  0  0.023080
 345 C_g 0.501020 0.511950 0.676760  0  0  0  0  0  0  0  0  0.023080
 346 C_h 0.181610 0.333250 0.017790  0  0  0  0  0  0  0  0  -0.155030
 347 C_h 0.333410 0.181690 0.351130  0  0  0  0  0  0  0  0  -0.155030
 348 C_h 0.484980 0.485060 0.684460  0  0  0  0  0  0  0  0  -0.155030
 349 C_i 0.198420 0.352120 0.884400  0  0  0  0  0  0  0  0  -0.023350
 350 C_i 0.647880 0.846300 0.884400  0  0  0  0  0  0  0  0  -0.023350
 351 C_i 0.153700 0.801580 0.884400  0  0  0  0  0  0  0  0  -0.023350
 352 C_j 0.189350 0.361450 0.734080  0  0  0  0  0  0  0  0  -0.072650
 353 C_j 0.638550 0.827900 0.734080  0  0  0  0  0  0  0  0  -0.072650
 354 C_j 0.172100 0.810650 0.734080  0  0  0  0  0  0  0  0  -0.072650
 355 C_k 0.225700 0.359200 0.934890  0  0  0  0  0  0  0  0  0.459430
 356 C_k 0.307470 0.199840 0.268230  0  0  0  0  0  0  0  0  0.459430
 357 C_k 0.466830 0.440960 0.601560  0  0  0  0  0  0  0  0  0.459430
 358 O_b 0.245830 0.374280 0.851180  0  0  0  0  0  0  0  0  -0.418600
 359 O_b 0.625720 0.871550 0.851180  0  0  0  0  0  0  0  0  -0.418600
 360 O_b 0.128450 0.754170 0.851180  0  0  0  0  0  0  0  0  -0.418600
 361 N_a 0.223660 0.344320 0.102870  0  0  0  0  0  0  0  0  -0.259550
 362 N_a 0.322340 0.212670 0.436200  0  0  0  0  0  0  0  0  -0.259550
 363 N_a 0.453990 0.443000 0.769530  0  0  0  0  0  0  0  0  -0.259550
 364 C_l 0.197390 0.327570 0.156940  0  0  0  0  0  0  0  0  0.507440
 365 C_l 0.339100 0.203150 0.490280  0  0  0  0  0  0  0  0  0.507440
 366 C_l 0.463520 0.469280 0.823610  0  0  0  0  0  0  0  0  0.507440
 367 O_c 0.190130 0.311820 0.289630  0  0  0  0  0  0  0  0  -0.421090
 368 O_c 0.354850 0.211650 0.622970  0  0  0  0  0  0  0  0  -0.421090
 369 O_c 0.455020 0.476540 0.956300  0  0  0  0  0  0  0  0  -0.421090
 370 C_m 0.244730 0.343760 0.199060  0  0  0  0  0  0  0  0  0.228340
 371 C_m 0.322910 0.234310 0.532400  0  0  0  0  0  0  0  0  0.228340
 372 C_m 0.432360 0.421940 0.865730  0  0  0  0  0  0  0  0  0.228340
 373 C_n 0.249890 0.350620 0.397080  0  0  0  0  0  0  0  0  -0.215990
 374 C_n 0.316050 0.232610 0.730410  0  0  0  0  0  0  0  0  -0.215990
 375 C_n 0.434060 0.416780 0.063740  0  0  0  0  0  0  0  0  -0.215990
 376 Mof_Cd_a 0.269930 0.349340 0.491180  0  0  0  0  0  0  0  0  -0.220560
 377 Mof_Cd_a 0.317330 0.253930 0.824520  0  0  0  0  0  0  0  0  -0.220560
 378 Mof_Cd_a 0.412740 0.396730 0.157850  0  0  0  0  0  0  0  0  -0.220560
 379 Mof_Cc_a 0.285840 0.341640 0.391710  0  0  0  0  0  0  0  0  0.474710
 380 Mof_Cc_a 0.325020 0.277530 0.725040  0  0  0  0  0  0  0  0  0.474710
 381 Mof_Cc_a 0.389140 0.380830 0.058380  0  0  0  0  0  0  0  0  0.474710
 382 Mof_Cb_a 0.280250 0.334560 0.190310  0  0  0  0  0  0  0  0  -0.307630
 383 Mof_Cb_a 0.332100 0.279020 0.523640  0  0  0  0  0  0  0  0  -0.307630
 384 Mof_Cb_a 0.387640 0.386410 0.856980  0  0  0  0  0  0  0  0  -0.307630
 385 C_o 0.259570 0.335550 0.098460  0  0  0  0  0  0  0  0  -0.213940
 386 C_o 0.331120 0.257350 0.431790  0  0  0  0  0  0  0  0  -0.213940
 387 C_o 0.409310 0.407100 0.765130  0  0  0  0  0  0  0  0  -0.213940
 388 Mof_Ca_a 0.295550 0.326590 0.068740  0  0  0  0  0  0  0  0  0.880160
 389 Mof_Ca_a 0.340080 0.302300 0.402080  0  0  0  0  0  0  0  0  0.880160
 390 Mof_Ca_a 0.364370 0.371110 0.735410  0  0  0  0  0  0  0  0  0.880160
 391 H 0.418050 0.013570 0.501490  0  0  0  0  0  0  0  0  0.192850
 392 H 0.319760 0.071150 0.168150  0  0  0  0  0  0  0  0  0.192850
 393 H 0.262190 0.915280 0.834820  0  0  0  0  0  0  0  0  0.192850
 394 H_a 0.437660 0.994810 0.942300  0  0  0  0  0  0  0  0  0.186060
 395 H_a 0.338520 0.109520 0.608970  0  0  0  0  0  0  0  0  0.186060
 396 H_a 0.223810 0.895670 0.275630  0  0  0  0  0  0  0  0  0.186060
 397 Mof_H 0.395760 0.987700 0.809350  0  0  0  0  0  0  0  0  0.191690
 398 Mof_H 0.345640 0.074730 0.476020  0  0  0  0  0  0  0  0  0.191690
 399 Mof_H 0.258610 0.937580 0.142690  0  0  0  0  0  0  0  0  0.191690
 400 H_b 0.475000 0.974330 0.779540  0  0  0  0  0  0  0  0  0.118680
 401 H_b 0.025670 0.500670 0.779540  0  0  0  0  0  0  0  0  0.118680
 402 H_b 0.499330 0.525000 0.779540  0  0  0  0  0  0  0  0  0.118680
 403 H_c 0.202390 0.376130 0.630870  0  0  0  0  0  0  0  0  0.138270
 404 H_c 0.623870 0.826260 0.630870  0  0  0  0  0  0  0  0  0.138270
 405 H_c 0.173740 0.797610 0.630870  0  0  0  0  0  0  0  0  0.138270
 406 H_d 0.238400 0.357190 0.476940  0  0  0  0  0  0  0  0  0.182920
 407 H_d 0.309480 0.214550 0.810270  0  0  0  0  0  0  0  0  0.182920
 408 H_d 0.452120 0.428260 0.143610  0  0  0  0  0  0  0  0  0.182920
 409 Mof_H_a 0.274240 0.355010 0.643600  0  0  0  0  0  0  0  0  0.159350
 410 Mof_H_a 0.311650 0.252560 0.976940  0  0  0  0  0  0  0  0  0.159350
 411 Mof_H_a 0.414100 0.392420 0.310270  0  0  0  0  0  0  0  0  0.159350
 412 H_e 0.255480 0.329670 0.946410  0  0  0  0  0  0  0  0  0.200120
 413 H_e 0.337000 0.259150 0.279740  0  0  0  0  0  0  0  0  0.200120
 414 H_e 0.407520 0.411180 0.613080  0  0  0  0  0  0  0  0  0.200120
