# Supplementary material for: In silico design and screening of hypothetical MOF-74 analogs and their experimental synthesis
Source: Chem Sci. 2016 Jun 21;7(9):6263–72. doi: 10.1039/c6sc01477a (PMC6024208; doi:10.1039/c6sc01477a)
Supplement: Supplementary file 1 [file SC-007-C6SC01477A-s001.zip › analogs/169_all_conf_656_0_full_symm.def]

#number of pseudo atoms
51
#type        print   as   scat      mass       charge          B-factor   radii  connectivity
UNIT         no      H       H      1.0        1.0             1.0        1.0    0
C_co2        yes     C       C      12.0107    0.6512          1.0        1.0    0
O_co2        yes     O       O      15.9994   -0.3256          1.0        1.0    0
N_n2         yes     N       N      14.00674  -0.482           1.0        0.7    0
N_com        no      N       N      0.0        0.964           1.0        0.7    0
Mof_Ob    yes       O         O         15.999    -0.73439  1.0       1.52      0         
Mof_Oa    yes       O         O         15.999    -0.90321  1.0       1.52      0         
Mof_Oc    yes       O         O         15.999    -0.96903  1.0       1.52      0         
Mof_Mg    yes       Mg        Mg        24.305    1.65322   1.0       1.73      0         
Mof_Ob_a  yes       O         O         15.999    -0.7263   1.0       1.52      0         
Mof_Oa_a  yes       O         O         15.999    -0.92649  1.0       1.52      0         
Mof_Oc_a  yes       O         O         15.999    -0.93035  1.0       1.52      0         
Mof_Mg_a  yes       Mg        Mg        24.305    1.62455   1.0       1.73      0         
F         yes       F         F         18.998    -0.13149  1.0       1.47      0         
C         yes       C         C         12.011    0.18393   1.0       1.7       0         
C_a       yes       C         C         12.011    -0.22388  1.0       1.7       0         
C_b       yes       C         C         12.011    0.1576    1.0       1.7       0         
F_a       yes       F         F         18.998    -0.12946  1.0       1.47      0         
C_c       yes       C         C         12.011    0.15916   1.0       1.7       0         
F_b       yes       F         F         18.998    -0.1316   1.0       1.47      0         
C_d       yes       C         C         12.011    -0.23107  1.0       1.7       0         
C_e       yes       C         C         12.011    0.13378   1.0       1.7       0         
F_c       yes       F         F         18.998    -0.12946  1.0       1.47      0         
C_f       yes       C         C         12.011    0.10895   1.0       1.7       0         
C_g       yes       C         C         12.011    -0.368    1.0       1.7       0         
C_h       yes       C         C         12.011    0.12519   1.0       1.7       0         
C_i       yes       C         C         12.011    -0.12308  1.0       1.7       0         
Mof_Cb    yes       C         C         12.011    -0.35351  1.0       1.7       0         
Mof_Cc    yes       C         C         12.011    0.52615   1.0       1.7       0         
Mof_Cd    yes       C         C         12.011    -0.28873  1.0       1.7       0         
C_j       yes       C         C         12.011    -0.16808  1.0       1.7       0         
Mof_Ca    yes       C         C         12.011    0.86339   1.0       1.7       0         
C_k       yes       C         C         12.011    0.03895   1.0       1.7       0         
C_l       yes       C         C         12.011    -0.32499  1.0       1.7       0         
C_m       yes       C         C         12.011    0.13326   1.0       1.7       0         
C_n       yes       C         C         12.011    -0.11502  1.0       1.7       0         
Mof_Cb_a  yes       C         C         12.011    -0.34472  1.0       1.7       0         
Mof_Cc_a  yes       C         C         12.011    0.52362   1.0       1.7       0         
Mof_Cd_a  yes       C         C         12.011    -0.25116  1.0       1.7       0         
C_o       yes       C         C         12.011    -0.21254  1.0       1.7       0         
Mof_Ca_a  yes       C         C         12.011    0.82918   1.0       1.7       0         
H         yes       H         H         1.008     0.10908   1.0       1.09      0         
H_a       yes       H         H         1.008     0.22153   1.0       1.09      0         
H_b       yes       H         H         1.008     0.1647    1.0       1.09      0         
Mof_H     yes       H         H         1.008     0.15333   1.0       1.09      0         
H_c       yes       H         H         1.008     0.17263   1.0       1.09      0         
H_d       yes       H         H         1.008     0.12094   1.0       1.09      0         
H_e       yes       H         H         1.008     0.21055   1.0       1.09      0         
H_f       yes       H         H         1.008     0.16495   1.0       1.09      0         
Mof_H_a   yes       H         H         1.008     0.15583   1.0       1.09      0         
H_g       yes       H         H         1.008     0.18206   1.0       1.09      0         
