# Supplementary material for: In silico design and screening of hypothetical MOF-74 analogs and their experimental synthesis
Source: Chem Sci. 2016 Jun 21;7(9):6263–72. doi: 10.1039/c6sc01477a (PMC6024208; doi:10.1039/c6sc01477a)
Supplement: Supplementary file 1 [file SC-007-C6SC01477A-s001.zip › analogs/16_all_conf_9_0_full_symm.cif]

data_image0
_cell_length_a       37.8823
_cell_length_b       37.8823
_cell_length_c       6.95
_cell_angle_alpha    90
_cell_angle_beta     90
_cell_angle_gamma    120

_symmetry_space_group_name_H-M    "P 1"
_symmetry_int_tables_number       1

loop_
  _symmetry_equiv_pos_as_xyz
  'x, y, z'

loop_
  _atom_site_label
  _atom_site_occupancy
  _atom_site_fract_x
  _atom_site_fract_y
  _atom_site_fract_z
  _atom_site_thermal_displace_type
  _atom_site_B_iso_or_equiv
  _atom_site_type_symbol
  O1       1.0000 0.71016  0.65381  0.16713  Biso   1.000  O
  Mg1      1.0000 0.65379  0.63371  0.29813  Biso   1.000  Mg
  O2       1.0000 0.26189  0.30738  0.90340  Biso   1.000  O
  O3       1.0000 0.30771  0.32704  0.14224  Biso   1.000  O
  C1       1.0000 0.27306  0.32051  0.07405  Biso   1.000  C
  C2       1.0000 0.24693  0.32920  0.19878  Biso   1.000  C
  C3       1.0000 0.21176  0.32600  0.11328  Biso   1.000  C
  C4       1.0000 0.81472  0.66432  0.44646  Biso   1.000  C
  C5       1.0000 0.80563  0.65335  0.24999  Biso   1.000  C
  C6       1.0000 0.77164  0.65078  0.15998  Biso   1.000  C
  C7       1.0000 0.74356  0.65837  0.25939  Biso   1.000  C
  H1       1.0000 0.20723  0.31719  0.96263  Biso   1.000  H
  H2       1.0000 0.15866  0.31289  0.83111  Biso   1.000  H
  H3       1.0000 0.76530  0.64191  0.00939  Biso   1.000  H
  O4       1.0000 0.73806  0.69258  0.75087  Biso   1.000  O
  O5       1.0000 0.69180  0.67217  0.51332  Biso   1.000  O
  O6       1.0000 0.28983  0.34610  0.48761  Biso   1.000  O
  Mg2      1.0000 0.34610  0.36615  0.35656  Biso   1.000  Mg
  C8       1.0000 0.18413  0.33358  0.21154  Biso   1.000  C
  C9       1.0000 0.19294  0.34393  0.40872  Biso   1.000  C
  C10      1.0000 0.22732  0.34715  0.49755  Biso   1.000  C
  C11      1.0000 0.25597  0.34068  0.39644  Biso   1.000  C
  C12      1.0000 0.75261  0.66997  0.45694  Biso   1.000  C
  C13      1.0000 0.78753  0.67274  0.54338  Biso   1.000  C
  C14      1.0000 0.72663  0.67902  0.58091  Biso   1.000  C
  H4       1.0000 0.83939  0.68341  0.82912  Biso   1.000  H
  H5       1.0000 0.23351  0.35562  0.64862  Biso   1.000  H
  H6       1.0000 0.79226  0.68199  0.69347  Biso   1.000  H
  O7       1.0000 0.67952  0.72301  0.83380  Biso   1.000  O
  Mg3      1.0000 0.69963  0.68674  0.96480  Biso   1.000  Mg
  O8       1.0000 0.35929  0.28784  0.23674  Biso   1.000  O
  O9       1.0000 0.33963  0.31400  0.47557  Biso   1.000  O
  C15      1.0000 0.34616  0.28588  0.40739  Biso   1.000  C
  C16      1.0000 0.33747  0.25107  0.53212  Biso   1.000  C
  C17      1.0000 0.34066  0.21909  0.44662  Biso   1.000  C
  C18      1.0000 0.66901  0.81706  0.11313  Biso   1.000  C
  C19      1.0000 0.67998  0.81894  0.91666  Biso   1.000  C
  C20      1.0000 0.68256  0.78753  0.82665  Biso   1.000  C
  C21      1.0000 0.67497  0.75185  0.92605  Biso   1.000  C
  H7       1.0000 0.34948  0.22338  0.29597  Biso   1.000  H
  H8       1.0000 0.68711  0.84577  0.83111  Biso   1.000  H
  H9       1.0000 0.69142  0.79005  0.67606  Biso   1.000  H
  O10      1.0000 0.64075  0.71214  0.41753  Biso   1.000  O
  O11      1.0000 0.66117  0.68630  0.17999  Biso   1.000  O
  O12      1.0000 0.32057  0.27706  0.82095  Biso   1.000  O
  Mg4      1.0000 0.30052  0.31328  0.68990  Biso   1.000  Mg
  C22      1.0000 0.33309  0.18388  0.54487  Biso   1.000  C
  C23      1.0000 0.32273  0.18234  0.74205  Biso   1.000  C
  C24      1.0000 0.31952  0.21350  0.83089  Biso   1.000  C
  C25      1.0000 0.32599  0.24862  0.72978  Biso   1.000  C
  C26      1.0000 0.66336  0.74930  0.12361  Biso   1.000  C
  C27      1.0000 0.66059  0.78145  0.21004  Biso   1.000  C
  C28      1.0000 0.65431  0.71427  0.24758  Biso   1.000  C
  H10      1.0000 0.31659  0.15598  0.82912  Biso   1.000  H
  H11      1.0000 0.31105  0.21122  0.98196  Biso   1.000  H
  H12      1.0000 0.65135  0.77693  0.36014  Biso   1.000  H
  O13      1.0000 0.61033  0.62318  0.50047  Biso   1.000  O
  Mg5      1.0000 0.64659  0.67955  0.63146  Biso   1.000  Mg
  O14      1.0000 0.37882  0.40478  0.57007  Biso   1.000  O
  O15      1.0000 0.35266  0.35895  0.80890  Biso   1.000  O
  C29      1.0000 0.38078  0.39361  0.74072  Biso   1.000  C
  C30      1.0000 0.41560  0.41973  0.86545  Biso   1.000  C
  C31      1.0000 0.44758  0.45491  0.77995  Biso   1.000  C
  C32      1.0000 0.51627  0.51862  0.77979  Biso   1.000  C
  C33      1.0000 0.51439  0.52770  0.58332  Biso   1.000  C
  C34      1.0000 0.54580  0.56169  0.49332  Biso   1.000  C
  C35      1.0000 0.58148  0.58978  0.59272  Biso   1.000  C
  H13      1.0000 0.44329  0.45943  0.62930  Biso   1.000  H
  H14      1.0000 0.15423  0.84134  0.83111  Biso   1.000  H
  H15      1.0000 0.54328  0.56803  0.34272  Biso   1.000  H
  O16      1.0000 0.62120  0.59528  0.08420  Biso   1.000  O
  O17      1.0000 0.64704  0.64153  0.84665  Biso   1.000  O
  O18      1.0000 0.38961  0.37684  0.15428  Biso   1.000  O
  Mg6      1.0000 0.35339  0.32057  0.02323  Biso   1.000  Mg
  C36      1.0000 0.48279  0.48254  0.87821  Biso   1.000  C
  C37      1.0000 0.48433  0.47373  0.07538  Biso   1.000  C
  C38      1.0000 0.45316  0.43935  0.16422  Biso   1.000  C
  C39      1.0000 0.41805  0.41070  0.06311  Biso   1.000  C
  C40      1.0000 0.58403  0.58073  0.79028  Biso   1.000  C
  C41      1.0000 0.55188  0.54581  0.87671  Biso   1.000  C
  C42      1.0000 0.61906  0.60670  0.91424  Biso   1.000  C
  H16      1.0000 0.84402  0.16061  0.82912  Biso   1.000  H
  H17      1.0000 0.45544  0.43315  0.31529  Biso   1.000  H
  H18      1.0000 0.55640  0.54108  0.02680  Biso   1.000  H
  O19      1.0000 0.37682  0.98715  0.50047  Biso   1.000  O
  Mg7      1.0000 0.32045  0.96704  0.63146  Biso   1.000  Mg
  O20      1.0000 0.92856  0.64071  0.23674  Biso   1.000  O
  O21      1.0000 0.97438  0.66037  0.47557  Biso   1.000  O
  C43      1.0000 0.93973  0.65384  0.40739  Biso   1.000  C
  C44      1.0000 0.91360  0.66253  0.53212  Biso   1.000  C
  C45      1.0000 0.87843  0.65934  0.44662  Biso   1.000  C
  C46      1.0000 0.48138  0.99765  0.77979  Biso   1.000  C
  C47      1.0000 0.47230  0.98669  0.58332  Biso   1.000  C
  C48      1.0000 0.43831  0.98411  0.49332  Biso   1.000  C
  C49      1.0000 0.41022  0.99170  0.59272  Biso   1.000  C
  H19      1.0000 0.87390  0.65052  0.29597  Biso   1.000  H
  H20      1.0000 0.82533  0.64622  0.16444  Biso   1.000  H
  H21      1.0000 0.43197  0.97524  0.34272  Biso   1.000  H
  O22      1.0000 0.40472  0.02592  0.08420  Biso   1.000  O
  O23      1.0000 0.35847  0.00550  0.84665  Biso   1.000  O
  O24      1.0000 0.95649  0.67943  0.82095  Biso   1.000  O
  Mg8      1.0000 0.01277  0.69948  0.68990  Biso   1.000  Mg
  C50      1.0000 0.85080  0.66691  0.54487  Biso   1.000  C
  C51      1.0000 0.85961  0.67727  0.74205  Biso   1.000  C
  C52      1.0000 0.89399  0.68048  0.83089  Biso   1.000  C
  C53      1.0000 0.92264  0.67401  0.72978  Biso   1.000  C
  C54      1.0000 0.41927  0.00330  0.79028  Biso   1.000  C
  C55      1.0000 0.45419  0.00607  0.87671  Biso   1.000  C
  C56      1.0000 0.39330  0.01235  0.91424  Biso   1.000  C
  H22      1.0000 0.50606  0.01674  0.16245  Biso   1.000  H
  H23      1.0000 0.90018  0.68895  0.98196  Biso   1.000  H
  H24      1.0000 0.45892  0.01532  0.02680  Biso   1.000  H
  O25      1.0000 0.34619  0.05634  0.16713  Biso   1.000  O
  Mg9      1.0000 0.36629  0.02008  0.29813  Biso   1.000  Mg
  O26      1.0000 0.02596  0.62118  0.57007  Biso   1.000  O
  O27      1.0000 0.00629  0.64734  0.80890  Biso   1.000  O
  C57      1.0000 0.01283  0.61922  0.74072  Biso   1.000  C
  C58      1.0000 0.00414  0.58440  0.86545  Biso   1.000  C
  C59      1.0000 0.00733  0.55242  0.77995  Biso   1.000  C
  C60      1.0000 0.33568  0.15039  0.44646  Biso   1.000  C
  C61      1.0000 0.34665  0.15228  0.24999  Biso   1.000  C
  C62      1.0000 0.34922  0.12086  0.15998  Biso   1.000  C
  C63      1.0000 0.34163  0.08519  0.25939  Biso   1.000  C
  H25      1.0000 0.01615  0.55671  0.62930  Biso   1.000  H
  H26      1.0000 0.35378  0.17911  0.16444  Biso   1.000  H
  H27      1.0000 0.35809  0.12339  0.00939  Biso   1.000  H
  O28      1.0000 0.30742  0.04547  0.75087  Biso   1.000  O
  O29      1.0000 0.32783  0.01963  0.51332  Biso   1.000  O
  O30      1.0000 0.98724  0.61039  0.15428  Biso   1.000  O
  Mg10     1.0000 0.96718  0.64661  0.02323  Biso   1.000  Mg
  C64      1.0000 0.99975  0.51721  0.87821  Biso   1.000  C
  C65      1.0000 0.98940  0.51567  0.07538  Biso   1.000  C
  C66      1.0000 0.98619  0.54684  0.16422  Biso   1.000  C
  C67      1.0000 0.99265  0.58195  0.06311  Biso   1.000  C
  C68      1.0000 0.33003  0.08263  0.45694  Biso   1.000  C
  C69      1.0000 0.32726  0.11478  0.54338  Biso   1.000  C
  C70      1.0000 0.32098  0.04761  0.58091  Biso   1.000  C
  H28      1.0000 0.98326  0.48931  0.16245  Biso   1.000  H
  H29      1.0000 0.97771  0.54456  0.31529  Biso   1.000  H
  H30      1.0000 0.31801  0.11027  0.69347  Biso   1.000  H
  O31      1.0000 0.27699  0.95651  0.83380  Biso   1.000  O
  Mg11     1.0000 0.31326  0.01288  0.96480  Biso   1.000  Mg
  O32      1.0000 0.04549  0.73811  0.90340  Biso   1.000  O
  O33      1.0000 0.01933  0.69229  0.14224  Biso   1.000  O
  C71      1.0000 0.04745  0.72694  0.07405  Biso   1.000  C
  C72      1.0000 0.08227  0.75307  0.19878  Biso   1.000  C
  C73      1.0000 0.11425  0.78824  0.11328  Biso   1.000  C
  C74      1.0000 0.18294  0.85195  0.11313  Biso   1.000  C
  C75      1.0000 0.18106  0.86103  0.91666  Biso   1.000  C
  C76      1.0000 0.21247  0.89502  0.82665  Biso   1.000  C
  C77      1.0000 0.24815  0.92311  0.92605  Biso   1.000  C
  H31      1.0000 0.10996  0.79277  0.96263  Biso   1.000  H
  H32      1.0000 0.82089  0.17467  0.16444  Biso   1.000  H
  H33      1.0000 0.20995  0.90137  0.67606  Biso   1.000  H
  O34      1.0000 0.28786  0.92861  0.41753  Biso   1.000  O
  O35      1.0000 0.31370  0.97487  0.17999  Biso   1.000  O
  O36      1.0000 0.05627  0.71017  0.48761  Biso   1.000  O
  Mg12     1.0000 0.02005  0.65390  0.35656  Biso   1.000  Mg
  C78      1.0000 0.14945  0.81587  0.21154  Biso   1.000  C
  C79      1.0000 0.15100  0.80706  0.40872  Biso   1.000  C
  C80      1.0000 0.11983  0.77268  0.49755  Biso   1.000  C
  C81      1.0000 0.08471  0.74403  0.39644  Biso   1.000  C
  C82      1.0000 0.25070  0.91406  0.12361  Biso   1.000  C
  C83      1.0000 0.21855  0.87914  0.21004  Biso   1.000  C
  C84      1.0000 0.28573  0.94004  0.24758  Biso   1.000  C
  H34      1.0000 0.51069  0.49394  0.16245  Biso   1.000  H
  H35      1.0000 0.12211  0.76649  0.64862  Biso   1.000  H
  H36      1.0000 0.22307  0.87441  0.36014  Biso   1.000  H
  O37      1.0000 0.04349  0.32048  0.83380  Biso   1.000  O
  Mg13     1.0000 0.98712  0.30037  0.96480  Biso   1.000  Mg
  O38      1.0000 0.59522  0.97404  0.57007  Biso   1.000  O
  O39      1.0000 0.64105  0.99371  0.80890  Biso   1.000  O
  C85      1.0000 0.60639  0.98717  0.74072  Biso   1.000  C
  C86      1.0000 0.58027  0.99586  0.86545  Biso   1.000  C
  C87      1.0000 0.54509  0.99267  0.77995  Biso   1.000  C
  C88      1.0000 0.14805  0.33099  0.11313  Biso   1.000  C
  C89      1.0000 0.13897  0.32002  0.91666  Biso   1.000  C
  C90      1.0000 0.10498  0.31744  0.82665  Biso   1.000  C
  C91      1.0000 0.07689  0.32503  0.92605  Biso   1.000  C
  H37      1.0000 0.54057  0.98385  0.62930  Biso   1.000  H
  H38      1.0000 0.49200  0.97955  0.49778  Biso   1.000  H
  H39      1.0000 0.09863  0.30858  0.67606  Biso   1.000  H
  O40      1.0000 0.07139  0.35925  0.41753  Biso   1.000  O
  O41      1.0000 0.02513  0.33883  0.17999  Biso   1.000  O
  O42      1.0000 0.62316  0.01276  0.15428  Biso   1.000  O
  Mg14     1.0000 0.67943  0.03282  0.02323  Biso   1.000  Mg
  C92      1.0000 0.51746  0.00025  0.87821  Biso   1.000  C
  C93      1.0000 0.52627  0.01060  0.07538  Biso   1.000  C
  C94      1.0000 0.56065  0.01381  0.16422  Biso   1.000  C
  C95      1.0000 0.58930  0.00735  0.06311  Biso   1.000  C
  C96      1.0000 0.08594  0.33664  0.12361  Biso   1.000  C
  C97      1.0000 0.12086  0.33941  0.21004  Biso   1.000  C
  C98      1.0000 0.05996  0.34569  0.24758  Biso   1.000  C
  H40      1.0000 0.17273  0.35008  0.49578  Biso   1.000  H
  H41      1.0000 0.56685  0.02229  0.31529  Biso   1.000  H
  H42      1.0000 0.12559  0.34865  0.36014  Biso   1.000  H
  O43      1.0000 0.01285  0.38967  0.50047  Biso   1.000  O
  Mg15     1.0000 0.03296  0.35341  0.63146  Biso   1.000  Mg
  O44      1.0000 0.69262  0.95451  0.90340  Biso   1.000  O
  O45      1.0000 0.67296  0.98067  0.14224  Biso   1.000  O
  C99      1.0000 0.67949  0.95255  0.07405  Biso   1.000  C
  C100     1.0000 0.67080  0.91773  0.19878  Biso   1.000  C
  C101     1.0000 0.67400  0.88575  0.11328  Biso   1.000  C
  C102     1.0000 0.00235  0.48373  0.77979  Biso   1.000  C
  C103     1.0000 0.01331  0.48561  0.58332  Biso   1.000  C
  C104     1.0000 0.01589  0.45420  0.49332  Biso   1.000  C
  C105     1.0000 0.00830  0.41852  0.59272  Biso   1.000  C
  H43      1.0000 0.68281  0.89004  0.96263  Biso   1.000  H
  H44      1.0000 0.02045  0.51244  0.49778  Biso   1.000  H
  H45      1.0000 0.02476  0.45672  0.34272  Biso   1.000  H
  O46      1.0000 0.97408  0.37880  0.08420  Biso   1.000  O
  O47      1.0000 0.99450  0.35296  0.84665  Biso   1.000  O
  O48      1.0000 0.65390  0.94373  0.48761  Biso   1.000  O
  Mg16     1.0000 0.63385  0.97995  0.35656  Biso   1.000  Mg
  C106     1.0000 0.66642  0.85055  0.21154  Biso   1.000  C
  C107     1.0000 0.65607  0.84900  0.40872  Biso   1.000  C
  C108     1.0000 0.65285  0.88017  0.49755  Biso   1.000  C
  C109     1.0000 0.65932  0.91529  0.39644  Biso   1.000  C
  C110     1.0000 0.99670  0.41597  0.79028  Biso   1.000  C
  C111     1.0000 0.99393  0.44812  0.87671  Biso   1.000  C
  C112     1.0000 0.98765  0.38094  0.91424  Biso   1.000  C
  H46      1.0000 0.64992  0.82265  0.49578  Biso   1.000  H
  H47      1.0000 0.64438  0.87789  0.64862  Biso   1.000  H
  H48      1.0000 0.98468  0.44360  0.02680  Biso   1.000  H
  O49      1.0000 0.94366  0.28984  0.16713  Biso   1.000  O
  Mg17     1.0000 0.97992  0.34621  0.29813  Biso   1.000  Mg
  O50      1.0000 0.71216  0.07144  0.23674  Biso   1.000  O
  O51      1.0000 0.68600  0.02562  0.47557  Biso   1.000  O
  C113     1.0000 0.71412  0.06027  0.40739  Biso   1.000  C
  C114     1.0000 0.74893  0.08640  0.53212  Biso   1.000  C
  C115     1.0000 0.78091  0.12157  0.44662  Biso   1.000  C
  C116     1.0000 0.84961  0.18528  0.44646  Biso   1.000  C
  C117     1.0000 0.84772  0.19437  0.24999  Biso   1.000  C
  C118     1.0000 0.87914  0.22836  0.15998  Biso   1.000  C
  C119     1.0000 0.91481  0.25644  0.25939  Biso   1.000  C
  H49      1.0000 0.77662  0.12610  0.29597  Biso   1.000  H
  H50      1.0000 0.48756  0.50800  0.49778  Biso   1.000  H
  H51      1.0000 0.87661  0.23470  0.00939  Biso   1.000  H
  O52      1.0000 0.95453  0.26194  0.75087  Biso   1.000  O
  O53      1.0000 0.98037  0.30820  0.51332  Biso   1.000  O
  O54      1.0000 0.72294  0.04351  0.82095  Biso   1.000  O
  Mg18     1.0000 0.68672  0.98723  0.68990  Biso   1.000  Mg
  C120     1.0000 0.81612  0.14920  0.54487  Biso   1.000  C
  C121     1.0000 0.81766  0.14039  0.74205  Biso   1.000  C
  C122     1.0000 0.78650  0.10601  0.83089  Biso   1.000  C
  C123     1.0000 0.75138  0.07736  0.72978  Biso   1.000  C
  C124     1.0000 0.91737  0.24739  0.45694  Biso   1.000  C
  C125     1.0000 0.88522  0.21247  0.54338  Biso   1.000  C
  C126     1.0000 0.95239  0.27337  0.58091  Biso   1.000  C
  H52      1.0000 0.17735  0.82727  0.49578  Biso   1.000  H
  H53      1.0000 0.78878  0.09982  0.98196  Biso   1.000  H
  H54      1.0000 0.88973  0.20774  0.69347  Biso   1.000  H
