# Supplementary material for: In silico design and screening of hypothetical MOF-74 analogs and their experimental synthesis
Source: Chem Sci. 2016 Jun 21;7(9):6263–72. doi: 10.1039/c6sc01477a (PMC6024208; doi:10.1039/c6sc01477a)
Supplement: Supplementary file 1 [file SC-007-C6SC01477A-s001.zip › analogs/102.1_all_conf_239_0_full_symm.cssr]

				61.8901  61.8901  6.96595
		90  90  120  SPGR =  1 P 1		 OPT = 1
432   0 
0 image0	: image0
 1 Mof_Ob 0.956090 0.304210 0.389030  0  0  0  0  0  0  0  0  -0.759830
 2 Mof_Oa 0.985010 0.320060 0.620350  0  0  0  0  0  0  0  0  -0.937820
 3 Mof_Oc 0.973260 0.299350 0.975720  0  0  0  0  0  0  0  0  -0.887090
 4 Mof_Mg 0.007560 0.320830 0.846080  0  0  0  0  0  0  0  0  1.637020
 5 Mof_Ca 0.036740 0.696870 0.441510  0  0  0  0  0  0  0  0  0.885020
 6 Mof_Cb 0.053110 0.717410 0.310970  0  0  0  0  0  0  0  0  -0.292910
 7 C 0.075040 0.737100 0.389000  0  0  0  0  0  0  0  0  -0.317160
 8 C_a 0.092830 0.756280 0.274170  0  0  0  0  0  0  0  0  0.404700
 9 C_b 0.089150 0.754760 0.073630  0  0  0  0  0  0  0  0  -0.262990
 10 Mof_Cd 0.067120 0.736160 0.994350  0  0  0  0  0  0  0  0  -0.149970
 11 Mof_Cc 0.048130 0.717490 0.109190  0  0  0  0  0  0  0  0  0.438880
 12 N 0.114880 0.776770 0.345310  0  0  0  0  0  0  0  0  -0.206800
 13 N_a 0.113420 0.781680 0.522110  0  0  0  0  0  0  0  0  -0.305780
 14 C_c 0.135810 0.800940 0.600830  0  0  0  0  0  0  0  0  0.528380
 15 C_d 0.133490 0.810010 0.778200  0  0  0  0  0  0  0  0  -0.482350
 16 C_e 0.154580 0.828530 0.876750  0  0  0  0  0  0  0  0  0.215360
 17 C_f 0.152750 0.837860 0.059830  0  0  0  0  0  0  0  0  -0.370990
 18 C_g 0.173560 0.855990 0.152640  0  0  0  0  0  0  0  0  -0.144320
 19 H 0.078570 0.737070 0.541740  0  0  0  0  0  0  0  0  0.254720
 20 H_a 0.103690 0.768770 0.982620  0  0  0  0  0  0  0  0  0.120440
 21 Mof_H 0.063750 0.735510 0.840660  0  0  0  0  0  0  0  0  0.094840
 22 H_b 0.114940 0.802690 0.839350  0  0  0  0  0  0  0  0  0.198440
 23 H_c 0.134420 0.830160 0.125950  0  0  0  0  0  0  0  0  0.239180
 24 H_d 0.172320 0.863180 0.292060  0  0  0  0  0  0  0  0  0.101050
 25 Mof_Ob 0.029120 0.318550 0.055700  0  0  0  0  0  0  0  0  -0.759830
 26 Mof_Oa 0.013280 0.331620 0.287020  0  0  0  0  0  0  0  0  -0.937820
 27 Mof_Oc 0.033980 0.340570 0.642390  0  0  0  0  0  0  0  0  -0.887090
 28 Mof_Mg 0.012500 0.353400 0.512740  0  0  0  0  0  0  0  0  1.637020
 29 Mof_Ca 0.969800 0.673210 0.774840  0  0  0  0  0  0  0  0  0.885020
 30 Mof_Cb 0.949260 0.669040 0.644300  0  0  0  0  0  0  0  0  -0.292910
 31 C 0.929570 0.671280 0.722340  0  0  0  0  0  0  0  0  -0.317160
 32 C_a 0.910380 0.669880 0.607500  0  0  0  0  0  0  0  0  0.404700
 33 C_b 0.911900 0.667720 0.406970  0  0  0  0  0  0  0  0  -0.262990
 34 Mof_Cd 0.930500 0.664290 0.327680  0  0  0  0  0  0  0  0  -0.149970
 35 Mof_Cc 0.949180 0.663970 0.442520  0  0  0  0  0  0  0  0  0.438880
 36 N 0.889890 0.671440 0.678640  0  0  0  0  0  0  0  0  -0.206800
 37 N_a 0.884990 0.665080 0.855440  0  0  0  0  0  0  0  0  -0.305780
 38 C_c 0.865730 0.668200 0.934160  0  0  0  0  0  0  0  0  0.528380
 39 C_d 0.856660 0.656810 0.111530  0  0  0  0  0  0  0  0  -0.482350
 40 C_e 0.171470 0.326050 0.876750  0  0  0  0  0  0  0  0  0.215360
 41 C_f 0.162140 0.314890 0.059830  0  0  0  0  0  0  0  0  -0.370990
 42 C_g 0.144010 0.317570 0.152640  0  0  0  0  0  0  0  0  -0.144320
 43 H 0.929600 0.674830 0.875070  0  0  0  0  0  0  0  0  0.254720
 44 H_a 0.897890 0.668250 0.315950  0  0  0  0  0  0  0  0  0.120440
 45 Mof_H 0.931150 0.661570 0.174000  0  0  0  0  0  0  0  0  0.094840
 46 H_b 0.863970 0.645580 0.172690  0  0  0  0  0  0  0  0  0.198440
 47 H_c 0.169840 0.304260 0.125950  0  0  0  0  0  0  0  0  0.239180
 48 H_d 0.136820 0.309140 0.292060  0  0  0  0  0  0  0  0  0.101050
 49 Mof_Ob 0.014790 0.377240 0.722370  0  0  0  0  0  0  0  0  -0.759830
 50 Mof_Oa 0.001710 0.348320 0.953680  0  0  0  0  0  0  0  0  -0.937820
 51 Mof_Oc 0.992760 0.360070 0.309060  0  0  0  0  0  0  0  0  -0.887090
 52 Mof_Mg 0.979940 0.325770 0.179410  0  0  0  0  0  0  0  0  1.637020
 53 Mof_Ca 0.993460 0.629920 0.108180  0  0  0  0  0  0  0  0  0.885020
 54 Mof_Cb 0.997630 0.613550 0.977640  0  0  0  0  0  0  0  0  -0.292910
 55 C 0.995390 0.591620 0.055670  0  0  0  0  0  0  0  0  -0.317160
 56 C_a 0.996790 0.573840 0.940830  0  0  0  0  0  0  0  0  0.404700
 57 C_b 0.998950 0.577520 0.740300  0  0  0  0  0  0  0  0  -0.262990
 58 Mof_Cd 0.002370 0.599540 0.661010  0  0  0  0  0  0  0  0  -0.149970
 59 Mof_Cc 0.002700 0.618540 0.775860  0  0  0  0  0  0  0  0  0.438880
 60 N 0.995220 0.551780 0.011980  0  0  0  0  0  0  0  0  -0.206800
 61 N_a 0.001590 0.553240 0.188780  0  0  0  0  0  0  0  0  -0.305780
 62 C_c 0.998460 0.530860 0.267500  0  0  0  0  0  0  0  0  0.528380
 63 C_d 0.009850 0.533180 0.444860  0  0  0  0  0  0  0  0  -0.482350
 64 C_e 0.673950 0.845420 0.876750  0  0  0  0  0  0  0  0  0.215360
 65 C_f 0.685110 0.847250 0.059830  0  0  0  0  0  0  0  0  -0.370990
 66 C_g 0.682430 0.826440 0.152640  0  0  0  0  0  0  0  0  -0.144320
 67 H 0.991830 0.588100 0.208400  0  0  0  0  0  0  0  0  0.254720
 68 H_a 0.998420 0.562980 0.649290  0  0  0  0  0  0  0  0  0.120440
 69 Mof_H 0.005090 0.602910 0.507330  0  0  0  0  0  0  0  0  0.094840
 70 H_b 0.021080 0.551720 0.506020  0  0  0  0  0  0  0  0  0.198440
 71 H_c 0.695740 0.865580 0.125950  0  0  0  0  0  0  0  0  0.239180
 72 H_d 0.690860 0.827680 0.292060  0  0  0  0  0  0  0  0  0.101050
 73 Mof_Ob 0.043910 0.695790 0.610970  0  0  0  0  0  0  0  0  -0.759830
 74 Mof_Oa 0.014990 0.679940 0.379650  0  0  0  0  0  0  0  0  -0.937820
 75 Mof_Oc 0.026740 0.700650 0.024280  0  0  0  0  0  0  0  0  -0.887090
 76 Mof_Mg 0.992440 0.679170 0.153920  0  0  0  0  0  0  0  0  1.637020
 77 Mof_Ca 0.963260 0.303130 0.558490  0  0  0  0  0  0  0  0  0.885020
 78 Mof_Cb 0.946890 0.282590 0.689030  0  0  0  0  0  0  0  0  -0.292910
 79 C 0.924960 0.262900 0.611000  0  0  0  0  0  0  0  0  -0.317160
 80 C_a 0.907170 0.243720 0.725830  0  0  0  0  0  0  0  0  0.404700
 81 C_b 0.910850 0.245240 0.926370  0  0  0  0  0  0  0  0  -0.262990
 82 Mof_Cd 0.932880 0.263840 0.005650  0  0  0  0  0  0  0  0  -0.149970
 83 Mof_Cc 0.951870 0.282510 0.890810  0  0  0  0  0  0  0  0  0.438880
 84 N 0.885120 0.223230 0.654690  0  0  0  0  0  0  0  0  -0.206800
 85 N_a 0.886580 0.218320 0.477890  0  0  0  0  0  0  0  0  -0.305780
 86 C_c 0.864190 0.199060 0.399170  0  0  0  0  0  0  0  0  0.528380
 87 C_d 0.866510 0.189990 0.221800  0  0  0  0  0  0  0  0  -0.482350
 88 C_e 0.845420 0.171470 0.123250  0  0  0  0  0  0  0  0  0.215360
 89 C_f 0.847250 0.162140 0.940170  0  0  0  0  0  0  0  0  -0.370990
 90 C_g 0.826440 0.144010 0.847360  0  0  0  0  0  0  0  0  -0.144320
 91 H 0.921430 0.262930 0.458260  0  0  0  0  0  0  0  0  0.254720
 92 H_a 0.896310 0.231230 0.017380  0  0  0  0  0  0  0  0  0.120440
 93 Mof_H 0.936250 0.264490 0.159340  0  0  0  0  0  0  0  0  0.094840
 94 H_b 0.885060 0.197310 0.160650  0  0  0  0  0  0  0  0  0.198440
 95 H_c 0.865580 0.169840 0.874050  0  0  0  0  0  0  0  0  0.239180
 96 H_d 0.827680 0.136820 0.707940  0  0  0  0  0  0  0  0  0.101050
 97 Mof_Ob 0.970880 0.681450 0.944300  0  0  0  0  0  0  0  0  -0.759830
 98 Mof_Oa 0.986720 0.668380 0.712980  0  0  0  0  0  0  0  0  -0.937820
 99 Mof_Oc 0.966020 0.659430 0.357610  0  0  0  0  0  0  0  0  -0.887090
 100 Mof_Mg 0.987500 0.646600 0.487260  0  0  0  0  0  0  0  0  1.637020
 101 Mof_Ca 0.030200 0.326790 0.225160  0  0  0  0  0  0  0  0  0.885020
 102 Mof_Cb 0.050740 0.330960 0.355700  0  0  0  0  0  0  0  0  -0.292910
 103 C 0.070430 0.328720 0.277660  0  0  0  0  0  0  0  0  -0.317160
 104 C_a 0.089620 0.330120 0.392500  0  0  0  0  0  0  0  0  0.404700
 105 C_b 0.088100 0.332280 0.593030  0  0  0  0  0  0  0  0  -0.262990
 106 Mof_Cd 0.069500 0.335710 0.672320  0  0  0  0  0  0  0  0  -0.149970
 107 Mof_Cc 0.050820 0.336030 0.557480  0  0  0  0  0  0  0  0  0.438880
 108 N 0.110110 0.328560 0.321360  0  0  0  0  0  0  0  0  -0.206800
 109 N_a 0.115010 0.334920 0.144560  0  0  0  0  0  0  0  0  -0.305780
 110 C_c 0.134270 0.331800 0.065840  0  0  0  0  0  0  0  0  0.528380
 111 C_d 0.143340 0.343190 0.888470  0  0  0  0  0  0  0  0  -0.482350
 112 C_e 0.828530 0.673950 0.123250  0  0  0  0  0  0  0  0  0.215360
 113 C_f 0.837860 0.685110 0.940170  0  0  0  0  0  0  0  0  -0.370990
 114 C_g 0.855990 0.682430 0.847360  0  0  0  0  0  0  0  0  -0.144320
 115 H 0.070400 0.325170 0.124930  0  0  0  0  0  0  0  0  0.254720
 116 H_a 0.102110 0.331750 0.684050  0  0  0  0  0  0  0  0  0.120440
 117 Mof_H 0.068850 0.338430 0.826000  0  0  0  0  0  0  0  0  0.094840
 118 H_b 0.136030 0.354420 0.827310  0  0  0  0  0  0  0  0  0.198440
 119 H_c 0.830160 0.695740 0.874050  0  0  0  0  0  0  0  0  0.239180
 120 H_d 0.863180 0.690860 0.707940  0  0  0  0  0  0  0  0  0.101050
 121 Mof_Ob 0.985210 0.622760 0.277630  0  0  0  0  0  0  0  0  -0.759830
 122 Mof_Oa 0.998290 0.651680 0.046320  0  0  0  0  0  0  0  0  -0.937820
 123 Mof_Oc 0.007240 0.639930 0.690940  0  0  0  0  0  0  0  0  -0.887090
 124 Mof_Mg 0.020060 0.674230 0.820590  0  0  0  0  0  0  0  0  1.637020
 125 Mof_Ca 0.006540 0.370080 0.891820  0  0  0  0  0  0  0  0  0.885020
 126 Mof_Cb 0.002370 0.386450 0.022360  0  0  0  0  0  0  0  0  -0.292910
 127 C 0.004610 0.408380 0.944330  0  0  0  0  0  0  0  0  -0.317160
 128 C_a 0.003210 0.426160 0.059170  0  0  0  0  0  0  0  0  0.404700
 129 C_b 0.001050 0.422480 0.259700  0  0  0  0  0  0  0  0  -0.262990
 130 Mof_Cd 0.997630 0.400460 0.338990  0  0  0  0  0  0  0  0  -0.149970
 131 Mof_Cc 0.997300 0.381460 0.224140  0  0  0  0  0  0  0  0  0.438880
 132 N 0.004780 0.448220 0.988020  0  0  0  0  0  0  0  0  -0.206800
 133 N_a 0.998410 0.446760 0.811220  0  0  0  0  0  0  0  0  -0.305780
 134 C_c 0.001540 0.469140 0.732500  0  0  0  0  0  0  0  0  0.528380
 135 C_d 0.990150 0.466820 0.555140  0  0  0  0  0  0  0  0  -0.482350
 136 C_e 0.326050 0.154580 0.123250  0  0  0  0  0  0  0  0  0.215360
 137 C_f 0.314890 0.152750 0.940170  0  0  0  0  0  0  0  0  -0.370990
 138 C_g 0.317570 0.173560 0.847360  0  0  0  0  0  0  0  0  -0.144320
 139 H 0.008170 0.411900 0.791600  0  0  0  0  0  0  0  0  0.254720
 140 H_a 0.001580 0.437020 0.350710  0  0  0  0  0  0  0  0  0.120440
 141 Mof_H 0.994910 0.397090 0.492670  0  0  0  0  0  0  0  0  0.094840
 142 H_b 0.978920 0.448280 0.493980  0  0  0  0  0  0  0  0  0.198440
 143 H_c 0.304260 0.134420 0.874050  0  0  0  0  0  0  0  0  0.239180
 144 H_d 0.309140 0.172320 0.707940  0  0  0  0  0  0  0  0  0.101050
 145 Mof_Ob 0.622760 0.637540 0.722370  0  0  0  0  0  0  0  0  -0.759830
 146 Mof_Oa 0.651680 0.653390 0.953680  0  0  0  0  0  0  0  0  -0.937820
 147 Mof_Oc 0.639930 0.632690 0.309060  0  0  0  0  0  0  0  0  -0.887090
 148 Mof_Mg 0.674230 0.654170 0.179410  0  0  0  0  0  0  0  0  1.637020
 149 Mof_Ca 0.703410 0.030200 0.774840  0  0  0  0  0  0  0  0  0.885020
 150 Mof_Cb 0.719780 0.050740 0.644300  0  0  0  0  0  0  0  0  -0.292910
 151 C 0.741710 0.070430 0.722340  0  0  0  0  0  0  0  0  -0.317160
 152 C_a 0.759500 0.089620 0.607500  0  0  0  0  0  0  0  0  0.404700
 153 C_b 0.755810 0.088100 0.406970  0  0  0  0  0  0  0  0  -0.262990
 154 Mof_Cd 0.733790 0.069500 0.327680  0  0  0  0  0  0  0  0  -0.149970
 155 Mof_Cc 0.714790 0.050820 0.442520  0  0  0  0  0  0  0  0  0.438880
 156 N 0.781550 0.110110 0.678640  0  0  0  0  0  0  0  0  -0.206800
 157 N_a 0.780090 0.115010 0.855440  0  0  0  0  0  0  0  0  -0.305780
 158 C_c 0.802470 0.134270 0.934160  0  0  0  0  0  0  0  0  0.528380
 159 C_d 0.800160 0.143340 0.111530  0  0  0  0  0  0  0  0  -0.482350
 160 C_e 0.821250 0.161860 0.210080  0  0  0  0  0  0  0  0  0.215360
 161 C_f 0.819410 0.171190 0.393160  0  0  0  0  0  0  0  0  -0.370990
 162 C_g 0.840230 0.189320 0.485980  0  0  0  0  0  0  0  0  -0.144320
 163 H 0.745230 0.070400 0.875070  0  0  0  0  0  0  0  0  0.254720
 164 H_a 0.770350 0.102110 0.315950  0  0  0  0  0  0  0  0  0.120440
 165 Mof_H 0.730420 0.068850 0.174000  0  0  0  0  0  0  0  0  0.094840
 166 H_b 0.781610 0.136030 0.172690  0  0  0  0  0  0  0  0  0.198440
 167 H_c 0.801080 0.163490 0.459290  0  0  0  0  0  0  0  0  0.239180
 168 H_d 0.838980 0.196510 0.625390  0  0  0  0  0  0  0  0  0.101050
 169 Mof_Ob 0.695790 0.651880 0.389030  0  0  0  0  0  0  0  0  -0.759830
 170 Mof_Oa 0.679940 0.664950 0.620350  0  0  0  0  0  0  0  0  -0.937820
 171 Mof_Oc 0.700650 0.673910 0.975720  0  0  0  0  0  0  0  0  -0.887090
 172 Mof_Mg 0.679170 0.686730 0.846080  0  0  0  0  0  0  0  0  1.637020
 173 Mof_Ca 0.636460 0.006540 0.108180  0  0  0  0  0  0  0  0  0.885020
 174 Mof_Cb 0.615920 0.002370 0.977640  0  0  0  0  0  0  0  0  -0.292910
 175 C 0.596230 0.004610 0.055670  0  0  0  0  0  0  0  0  -0.317160
 176 C_a 0.577050 0.003210 0.940830  0  0  0  0  0  0  0  0  0.404700
 177 C_b 0.578570 0.001050 0.740300  0  0  0  0  0  0  0  0  -0.262990
 178 Mof_Cd 0.597170 0.997630 0.661010  0  0  0  0  0  0  0  0  -0.149970
 179 Mof_Cc 0.615840 0.997300 0.775860  0  0  0  0  0  0  0  0  0.438880
 180 N 0.556560 0.004780 0.011980  0  0  0  0  0  0  0  0  -0.206800
 181 N_a 0.551660 0.998410 0.188780  0  0  0  0  0  0  0  0  -0.305780
 182 C_c 0.532400 0.001540 0.267500  0  0  0  0  0  0  0  0  0.528380
 183 C_d 0.523320 0.990150 0.444860  0  0  0  0  0  0  0  0  -0.482350
 184 C_e 0.838140 0.659380 0.210080  0  0  0  0  0  0  0  0  0.215360
 185 C_f 0.828810 0.648220 0.393160  0  0  0  0  0  0  0  0  -0.370990
 186 C_g 0.810680 0.650910 0.485980  0  0  0  0  0  0  0  0  -0.144320
 187 H 0.596270 0.008170 0.208400  0  0  0  0  0  0  0  0  0.254720
 188 H_a 0.564560 0.001580 0.649290  0  0  0  0  0  0  0  0  0.120440
 189 Mof_H 0.597820 0.994910 0.507330  0  0  0  0  0  0  0  0  0.094840
 190 H_b 0.530640 0.978920 0.506020  0  0  0  0  0  0  0  0  0.198440
 191 H_c 0.836510 0.637590 0.459290  0  0  0  0  0  0  0  0  0.239180
 192 H_d 0.803490 0.642470 0.625390  0  0  0  0  0  0  0  0  0.101050
 193 Mof_Ob 0.681450 0.710580 0.055700  0  0  0  0  0  0  0  0  -0.759830
 194 Mof_Oa 0.668380 0.681660 0.287020  0  0  0  0  0  0  0  0  -0.937820
 195 Mof_Oc 0.659430 0.693410 0.642390  0  0  0  0  0  0  0  0  -0.887090
 196 Mof_Mg 0.646600 0.659100 0.512740  0  0  0  0  0  0  0  0  1.637020
 197 Mof_Ca 0.660130 0.963260 0.441510  0  0  0  0  0  0  0  0  0.885020
 198 Mof_Cb 0.664300 0.946890 0.310970  0  0  0  0  0  0  0  0  -0.292910
 199 C 0.662060 0.924960 0.389000  0  0  0  0  0  0  0  0  -0.317160
 200 C_a 0.663450 0.907170 0.274170  0  0  0  0  0  0  0  0  0.404700
 201 C_b 0.665620 0.910850 0.073630  0  0  0  0  0  0  0  0  -0.262990
 202 Mof_Cd 0.669040 0.932880 0.994350  0  0  0  0  0  0  0  0  -0.149970
 203 Mof_Cc 0.669360 0.951870 0.109190  0  0  0  0  0  0  0  0  0.438880
 204 N 0.661890 0.885120 0.345310  0  0  0  0  0  0  0  0  -0.206800
 205 N_a 0.668250 0.886580 0.522110  0  0  0  0  0  0  0  0  -0.305780
 206 C_c 0.665130 0.864190 0.600830  0  0  0  0  0  0  0  0  0.528380
 207 C_d 0.676520 0.866510 0.778200  0  0  0  0  0  0  0  0  -0.482350
 208 C_e 0.340620 0.178750 0.210080  0  0  0  0  0  0  0  0  0.215360
 209 C_f 0.351780 0.180590 0.393160  0  0  0  0  0  0  0  0  -0.370990
 210 C_g 0.349090 0.159770 0.485980  0  0  0  0  0  0  0  0  -0.144320
 211 H 0.658500 0.921430 0.541740  0  0  0  0  0  0  0  0  0.254720
 212 H_a 0.665090 0.896310 0.982620  0  0  0  0  0  0  0  0  0.120440
 213 Mof_H 0.671760 0.936250 0.840660  0  0  0  0  0  0  0  0  0.094840
 214 H_b 0.687750 0.885060 0.839350  0  0  0  0  0  0  0  0  0.198440
 215 H_c 0.362410 0.198920 0.459290  0  0  0  0  0  0  0  0  0.239180
 216 H_d 0.357530 0.161020 0.625390  0  0  0  0  0  0  0  0  0.101050
 217 Mof_Ob 0.710580 0.029120 0.944300  0  0  0  0  0  0  0  0  -0.759830
 218 Mof_Oa 0.681660 0.013280 0.712980  0  0  0  0  0  0  0  0  -0.937820
 219 Mof_Oc 0.693410 0.033980 0.357610  0  0  0  0  0  0  0  0  -0.887090
 220 Mof_Mg 0.659100 0.012500 0.487260  0  0  0  0  0  0  0  0  1.637020
 221 Mof_Ca 0.629920 0.636460 0.891820  0  0  0  0  0  0  0  0  0.885020
 222 Mof_Cb 0.613550 0.615920 0.022360  0  0  0  0  0  0  0  0  -0.292910
 223 C 0.591620 0.596230 0.944330  0  0  0  0  0  0  0  0  -0.317160
 224 C_a 0.573840 0.577050 0.059170  0  0  0  0  0  0  0  0  0.404700
 225 C_b 0.577520 0.578570 0.259700  0  0  0  0  0  0  0  0  -0.262990
 226 Mof_Cd 0.599540 0.597170 0.338990  0  0  0  0  0  0  0  0  -0.149970
 227 Mof_Cc 0.618540 0.615840 0.224140  0  0  0  0  0  0  0  0  0.438880
 228 N 0.551780 0.556560 0.988020  0  0  0  0  0  0  0  0  -0.206800
 229 N_a 0.553240 0.551660 0.811220  0  0  0  0  0  0  0  0  -0.305780
 230 C_c 0.530860 0.532400 0.732500  0  0  0  0  0  0  0  0  0.528380
 231 C_d 0.533180 0.523320 0.555140  0  0  0  0  0  0  0  0  -0.482350
 232 C_e 0.512090 0.504800 0.456590  0  0  0  0  0  0  0  0  0.215360
 233 C_f 0.513920 0.495470 0.273510  0  0  0  0  0  0  0  0  -0.370990
 234 C_g 0.493100 0.477340 0.180690  0  0  0  0  0  0  0  0  -0.144320
 235 H 0.588100 0.596270 0.791600  0  0  0  0  0  0  0  0  0.254720
 236 H_a 0.562980 0.564560 0.350710  0  0  0  0  0  0  0  0  0.120440
 237 Mof_H 0.602910 0.597820 0.492670  0  0  0  0  0  0  0  0  0.094840
 238 H_b 0.551720 0.530640 0.493980  0  0  0  0  0  0  0  0  0.198440
 239 H_c 0.532250 0.503180 0.207380  0  0  0  0  0  0  0  0  0.239180
 240 H_d 0.494350 0.470150 0.041270  0  0  0  0  0  0  0  0  0.101050
 241 Mof_Ob 0.637540 0.014790 0.277630  0  0  0  0  0  0  0  0  -0.759830
 242 Mof_Oa 0.653390 0.001710 0.046320  0  0  0  0  0  0  0  0  -0.937820
 243 Mof_Oc 0.632690 0.992760 0.690940  0  0  0  0  0  0  0  0  -0.887090
 244 Mof_Mg 0.654170 0.979940 0.820590  0  0  0  0  0  0  0  0  1.637020
 245 Mof_Ca 0.696870 0.660130 0.558490  0  0  0  0  0  0  0  0  0.885020
 246 Mof_Cb 0.717410 0.664300 0.689030  0  0  0  0  0  0  0  0  -0.292910
 247 C 0.737100 0.662060 0.611000  0  0  0  0  0  0  0  0  -0.317160
 248 C_a 0.756280 0.663450 0.725830  0  0  0  0  0  0  0  0  0.404700
 249 C_b 0.754760 0.665620 0.926370  0  0  0  0  0  0  0  0  -0.262990
 250 Mof_Cd 0.736160 0.669040 0.005650  0  0  0  0  0  0  0  0  -0.149970
 251 Mof_Cc 0.717490 0.669360 0.890810  0  0  0  0  0  0  0  0  0.438880
 252 N 0.776770 0.661890 0.654690  0  0  0  0  0  0  0  0  -0.206800
 253 N_a 0.781680 0.668250 0.477890  0  0  0  0  0  0  0  0  -0.305780
 254 C_c 0.800940 0.665130 0.399170  0  0  0  0  0  0  0  0  0.528380
 255 C_d 0.810010 0.676520 0.221800  0  0  0  0  0  0  0  0  -0.482350
 256 C_e 0.495200 0.007280 0.456590  0  0  0  0  0  0  0  0  0.215360
 257 C_f 0.504530 0.018450 0.273510  0  0  0  0  0  0  0  0  -0.370990
 258 C_g 0.522660 0.015760 0.180690  0  0  0  0  0  0  0  0  -0.144320
 259 H 0.737070 0.658500 0.458260  0  0  0  0  0  0  0  0  0.254720
 260 H_a 0.768770 0.665090 0.017380  0  0  0  0  0  0  0  0  0.120440
 261 Mof_H 0.735510 0.671760 0.159340  0  0  0  0  0  0  0  0  0.094840
 262 H_b 0.802690 0.687750 0.160650  0  0  0  0  0  0  0  0  0.198440
 263 H_c 0.496820 0.029070 0.207380  0  0  0  0  0  0  0  0  0.239180
 264 H_d 0.529850 0.024200 0.041270  0  0  0  0  0  0  0  0  0.101050
 265 Mof_Ob 0.651880 0.956090 0.610970  0  0  0  0  0  0  0  0  -0.759830
 266 Mof_Oa 0.664950 0.985010 0.379650  0  0  0  0  0  0  0  0  -0.937820
 267 Mof_Oc 0.673910 0.973260 0.024280  0  0  0  0  0  0  0  0  -0.887090
 268 Mof_Mg 0.686730 0.007560 0.153920  0  0  0  0  0  0  0  0  1.637020
 269 Mof_Ca 0.673210 0.703410 0.225160  0  0  0  0  0  0  0  0  0.885020
 270 Mof_Cb 0.669040 0.719780 0.355700  0  0  0  0  0  0  0  0  -0.292910
 271 C 0.671280 0.741710 0.277660  0  0  0  0  0  0  0  0  -0.317160
 272 C_a 0.669880 0.759500 0.392500  0  0  0  0  0  0  0  0  0.404700
 273 C_b 0.667720 0.755810 0.593030  0  0  0  0  0  0  0  0  -0.262990
 274 Mof_Cd 0.664290 0.733790 0.672320  0  0  0  0  0  0  0  0  -0.149970
 275 Mof_Cc 0.663970 0.714790 0.557480  0  0  0  0  0  0  0  0  0.438880
 276 N 0.671440 0.781550 0.321360  0  0  0  0  0  0  0  0  -0.206800
 277 N_a 0.665080 0.780090 0.144560  0  0  0  0  0  0  0  0  -0.305780
 278 C_c 0.668200 0.802470 0.065840  0  0  0  0  0  0  0  0  0.528380
 279 C_d 0.656810 0.800160 0.888470  0  0  0  0  0  0  0  0  -0.482350
 280 C_e 0.992720 0.487910 0.456590  0  0  0  0  0  0  0  0  0.215360
 281 C_f 0.981550 0.486080 0.273510  0  0  0  0  0  0  0  0  -0.370990
 282 C_g 0.984240 0.506900 0.180690  0  0  0  0  0  0  0  0  -0.144320
 283 H 0.674830 0.745230 0.124930  0  0  0  0  0  0  0  0  0.254720
 284 H_a 0.668250 0.770350 0.684050  0  0  0  0  0  0  0  0  0.120440
 285 Mof_H 0.661570 0.730420 0.826000  0  0  0  0  0  0  0  0  0.094840
 286 H_b 0.645580 0.781610 0.827310  0  0  0  0  0  0  0  0  0.198440
 287 H_c 0.970930 0.467750 0.207380  0  0  0  0  0  0  0  0  0.239180
 288 H_d 0.975800 0.505650 0.041270  0  0  0  0  0  0  0  0  0.101050
 289 Mof_Ob 0.289420 0.970880 0.055700  0  0  0  0  0  0  0  0  -0.759830
 290 Mof_Oa 0.318340 0.986720 0.287020  0  0  0  0  0  0  0  0  -0.937820
 291 Mof_Oc 0.306590 0.966020 0.642390  0  0  0  0  0  0  0  0  -0.887090
 292 Mof_Mg 0.340900 0.987500 0.512740  0  0  0  0  0  0  0  0  1.637020
 293 Mof_Ca 0.370080 0.363540 0.108180  0  0  0  0  0  0  0  0  0.885020
 294 Mof_Cb 0.386450 0.384080 0.977640  0  0  0  0  0  0  0  0  -0.292910
 295 C 0.408380 0.403770 0.055670  0  0  0  0  0  0  0  0  -0.317160
 296 C_a 0.426160 0.422950 0.940830  0  0  0  0  0  0  0  0  0.404700
 297 C_b 0.422480 0.421430 0.740300  0  0  0  0  0  0  0  0  -0.262990
 298 Mof_Cd 0.400460 0.402830 0.661010  0  0  0  0  0  0  0  0  -0.149970
 299 Mof_Cc 0.381460 0.384160 0.775860  0  0  0  0  0  0  0  0  0.438880
 300 N 0.448220 0.443440 0.011980  0  0  0  0  0  0  0  0  -0.206800
 301 N_a 0.446760 0.448340 0.188780  0  0  0  0  0  0  0  0  -0.305780
 302 C_c 0.469140 0.467600 0.267500  0  0  0  0  0  0  0  0  0.528380
 303 C_d 0.466820 0.476680 0.444860  0  0  0  0  0  0  0  0  -0.482350
 304 C_e 0.487910 0.495200 0.543410  0  0  0  0  0  0  0  0  0.215360
 305 C_f 0.486080 0.504530 0.726490  0  0  0  0  0  0  0  0  -0.370990
 306 C_g 0.506900 0.522660 0.819310  0  0  0  0  0  0  0  0  -0.144320
 307 H 0.411900 0.403730 0.208400  0  0  0  0  0  0  0  0  0.254720
 308 H_a 0.437020 0.435440 0.649290  0  0  0  0  0  0  0  0  0.120440
 309 Mof_H 0.397090 0.402180 0.507330  0  0  0  0  0  0  0  0  0.094840
 310 H_b 0.448280 0.469360 0.506020  0  0  0  0  0  0  0  0  0.198440
 311 H_c 0.467750 0.496820 0.792620  0  0  0  0  0  0  0  0  0.239180
 312 H_d 0.505650 0.529850 0.958730  0  0  0  0  0  0  0  0  0.101050
 313 Mof_Ob 0.362460 0.985210 0.722370  0  0  0  0  0  0  0  0  -0.759830
 314 Mof_Oa 0.346610 0.998290 0.953680  0  0  0  0  0  0  0  0  -0.937820
 315 Mof_Oc 0.367310 0.007240 0.309060  0  0  0  0  0  0  0  0  -0.887090
 316 Mof_Mg 0.345830 0.020060 0.179410  0  0  0  0  0  0  0  0  1.637020
 317 Mof_Ca 0.303130 0.339870 0.441510  0  0  0  0  0  0  0  0  0.885020
 318 Mof_Cb 0.282590 0.335700 0.310970  0  0  0  0  0  0  0  0  -0.292910
 319 C 0.262900 0.337940 0.389000  0  0  0  0  0  0  0  0  -0.317160
 320 C_a 0.243720 0.336550 0.274170  0  0  0  0  0  0  0  0  0.404700
 321 C_b 0.245240 0.334380 0.073630  0  0  0  0  0  0  0  0  -0.262990
 322 Mof_Cd 0.263840 0.330960 0.994350  0  0  0  0  0  0  0  0  -0.149970
 323 Mof_Cc 0.282510 0.330640 0.109190  0  0  0  0  0  0  0  0  0.438880
 324 N 0.223230 0.338110 0.345310  0  0  0  0  0  0  0  0  -0.206800
 325 N_a 0.218320 0.331750 0.522110  0  0  0  0  0  0  0  0  -0.305780
 326 C_c 0.199060 0.334870 0.600830  0  0  0  0  0  0  0  0  0.528380
 327 C_d 0.189990 0.323480 0.778200  0  0  0  0  0  0  0  0  -0.482350
 328 C_e 0.504800 0.992720 0.543410  0  0  0  0  0  0  0  0  0.215360
 329 C_f 0.495470 0.981550 0.726490  0  0  0  0  0  0  0  0  -0.370990
 330 C_g 0.477340 0.984240 0.819310  0  0  0  0  0  0  0  0  -0.144320
 331 H 0.262930 0.341500 0.541740  0  0  0  0  0  0  0  0  0.254720
 332 H_a 0.231230 0.334910 0.982620  0  0  0  0  0  0  0  0  0.120440
 333 Mof_H 0.264490 0.328240 0.840660  0  0  0  0  0  0  0  0  0.094840
 334 H_b 0.197310 0.312250 0.839350  0  0  0  0  0  0  0  0  0.198440
 335 H_c 0.503180 0.970930 0.792620  0  0  0  0  0  0  0  0  0.239180
 336 H_d 0.470150 0.975800 0.958730  0  0  0  0  0  0  0  0  0.101050
 337 Mof_Ob 0.348120 0.043910 0.389030  0  0  0  0  0  0  0  0  -0.759830
 338 Mof_Oa 0.335050 0.014990 0.620350  0  0  0  0  0  0  0  0  -0.937820
 339 Mof_Oc 0.326090 0.026740 0.975720  0  0  0  0  0  0  0  0  -0.887090
 340 Mof_Mg 0.313270 0.992440 0.846080  0  0  0  0  0  0  0  0  1.637020
 341 Mof_Ca 0.326790 0.296590 0.774840  0  0  0  0  0  0  0  0  0.885020
 342 Mof_Cb 0.330960 0.280220 0.644300  0  0  0  0  0  0  0  0  -0.292910
 343 C 0.328720 0.258290 0.722340  0  0  0  0  0  0  0  0  -0.317160
 344 C_a 0.330120 0.240500 0.607500  0  0  0  0  0  0  0  0  0.404700
 345 C_b 0.332280 0.244190 0.406970  0  0  0  0  0  0  0  0  -0.262990
 346 Mof_Cd 0.335710 0.266210 0.327680  0  0  0  0  0  0  0  0  -0.149970
 347 Mof_Cc 0.336030 0.285210 0.442520  0  0  0  0  0  0  0  0  0.438880
 348 N 0.328560 0.218450 0.678640  0  0  0  0  0  0  0  0  -0.206800
 349 N_a 0.334920 0.219910 0.855440  0  0  0  0  0  0  0  0  -0.305780
 350 C_c 0.331800 0.197530 0.934160  0  0  0  0  0  0  0  0  0.528380
 351 C_d 0.343190 0.199840 0.111530  0  0  0  0  0  0  0  0  -0.482350
 352 C_e 0.007280 0.512090 0.543410  0  0  0  0  0  0  0  0  0.215360
 353 C_f 0.018450 0.513920 0.726490  0  0  0  0  0  0  0  0  -0.370990
 354 C_g 0.015760 0.493100 0.819310  0  0  0  0  0  0  0  0  -0.144320
 355 H 0.325170 0.254770 0.875070  0  0  0  0  0  0  0  0  0.254720
 356 H_a 0.331750 0.229650 0.315950  0  0  0  0  0  0  0  0  0.120440
 357 Mof_H 0.338430 0.269580 0.174000  0  0  0  0  0  0  0  0  0.094840
 358 H_b 0.354420 0.218390 0.172690  0  0  0  0  0  0  0  0  0.198440
 359 H_c 0.029070 0.532250 0.792620  0  0  0  0  0  0  0  0  0.239180
 360 H_d 0.024200 0.494350 0.958730  0  0  0  0  0  0  0  0  0.101050
 361 Mof_Ob 0.377240 0.362460 0.277630  0  0  0  0  0  0  0  0  -0.759830
 362 Mof_Oa 0.348320 0.346610 0.046320  0  0  0  0  0  0  0  0  -0.937820
 363 Mof_Oc 0.360070 0.367310 0.690940  0  0  0  0  0  0  0  0  -0.887090
 364 Mof_Mg 0.325770 0.345830 0.820590  0  0  0  0  0  0  0  0  1.637020
 365 Mof_Ca 0.296590 0.969800 0.225160  0  0  0  0  0  0  0  0  0.885020
 366 Mof_Cb 0.280220 0.949260 0.355700  0  0  0  0  0  0  0  0  -0.292910
 367 C 0.258290 0.929570 0.277660  0  0  0  0  0  0  0  0  -0.317160
 368 C_a 0.240500 0.910380 0.392500  0  0  0  0  0  0  0  0  0.404700
 369 C_b 0.244190 0.911900 0.593030  0  0  0  0  0  0  0  0  -0.262990
 370 Mof_Cd 0.266210 0.930500 0.672320  0  0  0  0  0  0  0  0  -0.149970
 371 Mof_Cc 0.285210 0.949180 0.557480  0  0  0  0  0  0  0  0  0.438880
 372 N 0.218450 0.889890 0.321360  0  0  0  0  0  0  0  0  -0.206800
 373 N_a 0.219910 0.884990 0.144560  0  0  0  0  0  0  0  0  -0.305780
 374 C_c 0.197530 0.865730 0.065840  0  0  0  0  0  0  0  0  0.528380
 375 C_d 0.199840 0.856660 0.888470  0  0  0  0  0  0  0  0  -0.482350
 376 C_e 0.178750 0.838140 0.789920  0  0  0  0  0  0  0  0  0.215360
 377 C_f 0.180590 0.828810 0.606840  0  0  0  0  0  0  0  0  -0.370990
 378 C_g 0.159770 0.810680 0.514020  0  0  0  0  0  0  0  0  -0.144320
 379 H 0.254770 0.929600 0.124930  0  0  0  0  0  0  0  0  0.254720
 380 H_a 0.229650 0.897890 0.684050  0  0  0  0  0  0  0  0  0.120440
 381 Mof_H 0.269580 0.931150 0.826000  0  0  0  0  0  0  0  0  0.094840
 382 H_b 0.218390 0.863970 0.827310  0  0  0  0  0  0  0  0  0.198440
 383 H_c 0.198920 0.836510 0.540710  0  0  0  0  0  0  0  0  0.239180
 384 H_d 0.161020 0.803490 0.374610  0  0  0  0  0  0  0  0  0.101050
 385 Mof_Ob 0.304210 0.348120 0.610970  0  0  0  0  0  0  0  0  -0.759830
 386 Mof_Oa 0.320060 0.335050 0.379650  0  0  0  0  0  0  0  0  -0.937820
 387 Mof_Oc 0.299350 0.326090 0.024280  0  0  0  0  0  0  0  0  -0.887090
 388 Mof_Mg 0.320830 0.313270 0.153920  0  0  0  0  0  0  0  0  1.637020
 389 Mof_Ca 0.363540 0.993460 0.891820  0  0  0  0  0  0  0  0  0.885020
 390 Mof_Cb 0.384080 0.997630 0.022360  0  0  0  0  0  0  0  0  -0.292910
 391 C 0.403770 0.995390 0.944330  0  0  0  0  0  0  0  0  -0.317160
 392 C_a 0.422950 0.996790 0.059170  0  0  0  0  0  0  0  0  0.404700
 393 C_b 0.421430 0.998950 0.259700  0  0  0  0  0  0  0  0  -0.262990
 394 Mof_Cd 0.402830 0.002370 0.338990  0  0  0  0  0  0  0  0  -0.149970
 395 Mof_Cc 0.384160 0.002700 0.224140  0  0  0  0  0  0  0  0  0.438880
 396 N 0.443440 0.995220 0.988020  0  0  0  0  0  0  0  0  -0.206800
 397 N_a 0.448340 0.001590 0.811220  0  0  0  0  0  0  0  0  -0.305780
 398 C_c 0.467600 0.998460 0.732500  0  0  0  0  0  0  0  0  0.528380
 399 C_d 0.476680 0.009850 0.555140  0  0  0  0  0  0  0  0  -0.482350
 400 C_e 0.161860 0.340620 0.789920  0  0  0  0  0  0  0  0  0.215360
 401 C_f 0.171190 0.351780 0.606840  0  0  0  0  0  0  0  0  -0.370990
 402 C_g 0.189320 0.349090 0.514020  0  0  0  0  0  0  0  0  -0.144320
 403 H 0.403730 0.991830 0.791600  0  0  0  0  0  0  0  0  0.254720
 404 H_a 0.435440 0.998420 0.350710  0  0  0  0  0  0  0  0  0.120440
 405 Mof_H 0.402180 0.005090 0.492670  0  0  0  0  0  0  0  0  0.094840
 406 H_b 0.469360 0.021080 0.493980  0  0  0  0  0  0  0  0  0.198440
 407 H_c 0.163490 0.362410 0.540710  0  0  0  0  0  0  0  0  0.239180
 408 H_d 0.196510 0.357530 0.374610  0  0  0  0  0  0  0  0  0.101050
 409 Mof_Ob 0.318550 0.289420 0.944300  0  0  0  0  0  0  0  0  -0.759830
 410 Mof_Oa 0.331620 0.318340 0.712980  0  0  0  0  0  0  0  0  -0.937820
 411 Mof_Oc 0.340570 0.306590 0.357610  0  0  0  0  0  0  0  0  -0.887090
 412 Mof_Mg 0.353400 0.340900 0.487260  0  0  0  0  0  0  0  0  1.637020
 413 Mof_Ca 0.339870 0.036740 0.558490  0  0  0  0  0  0  0  0  0.885020
 414 Mof_Cb 0.335700 0.053110 0.689030  0  0  0  0  0  0  0  0  -0.292910
 415 C 0.337940 0.075040 0.611000  0  0  0  0  0  0  0  0  -0.317160
 416 C_a 0.336550 0.092830 0.725830  0  0  0  0  0  0  0  0  0.404700
 417 C_b 0.334380 0.089150 0.926370  0  0  0  0  0  0  0  0  -0.262990
 418 Mof_Cd 0.330960 0.067120 0.005650  0  0  0  0  0  0  0  0  -0.149970
 419 Mof_Cc 0.330640 0.048130 0.890810  0  0  0  0  0  0  0  0  0.438880
 420 N 0.338110 0.114880 0.654690  0  0  0  0  0  0  0  0  -0.206800
 421 N_a 0.331750 0.113420 0.477890  0  0  0  0  0  0  0  0  -0.305780
 422 C_c 0.334870 0.135810 0.399170  0  0  0  0  0  0  0  0  0.528380
 423 C_d 0.323480 0.133490 0.221800  0  0  0  0  0  0  0  0  -0.482350
 424 C_e 0.659380 0.821250 0.789920  0  0  0  0  0  0  0  0  0.215360
 425 C_f 0.648220 0.819410 0.606840  0  0  0  0  0  0  0  0  -0.370990
 426 C_g 0.650910 0.840230 0.514020  0  0  0  0  0  0  0  0  -0.144320
 427 H 0.341500 0.078570 0.458260  0  0  0  0  0  0  0  0  0.254720
 428 H_a 0.334910 0.103690 0.017380  0  0  0  0  0  0  0  0  0.120440
 429 Mof_H 0.328240 0.063750 0.159340  0  0  0  0  0  0  0  0  0.094840
 430 H_b 0.312250 0.114940 0.160650  0  0  0  0  0  0  0  0  0.198440
 431 H_c 0.637590 0.801080 0.540710  0  0  0  0  0  0  0  0  0.239180
 432 H_d 0.642470 0.838980 0.374610  0  0  0  0  0  0  0  0  0.101050
