# Supplementary material for: In silico design and screening of hypothetical MOF-74 analogs and their experimental synthesis
Source: Chem Sci. 2016 Jun 21;7(9):6263–72. doi: 10.1039/c6sc01477a (PMC6024208; doi:10.1039/c6sc01477a)
Supplement: Supplementary file 1 [file SC-007-C6SC01477A-s001.zip › analogs/118_all_conf_528_0_full_symm.cssr]

				73.2862  73.2862  6.89365
		90  90  120  SPGR =  1 P 1		 OPT = 1
504   0 
0 image0	: image0
 1 Mof_Ob 0.976390 0.296350 0.967240  0  0  0  0  0  0  0  0  -0.703700
 2 Mof_Ob 0.036980 0.346700 0.633910  0  0  0  0  0  0  0  0  -0.703700
 3 Mof_Ob 0.986630 0.356950 0.300580  0  0  0  0  0  0  0  0  -0.703700
 4 Mof_Oa 0.989740 0.320650 0.732720  0  0  0  0  0  0  0  0  -0.890560
 5 Mof_Oa 0.012690 0.335760 0.399380  0  0  0  0  0  0  0  0  -0.890560
 6 Mof_Oa 0.997570 0.343590 0.066050  0  0  0  0  0  0  0  0  -0.890560
 7 Mof_Oc 0.971430 0.310420 0.375470  0  0  0  0  0  0  0  0  -0.936210
 8 Mof_Oc 0.022910 0.327680 0.042140  0  0  0  0  0  0  0  0  -0.936210
 9 Mof_Oc 0.005650 0.361900 0.708810  0  0  0  0  0  0  0  0  -0.936210
 10 Mof_Mg 0.989900 0.339520 0.510790  0  0  0  0  0  0  0  0  1.628310
 11 Mof_Mg 0.993810 0.317050 0.177460  0  0  0  0  0  0  0  0  1.628310
 12 Mof_Mg 0.016280 0.343430 0.844130  0  0  0  0  0  0  0  0  1.628310
 13 Mof_Ob_a 0.026970 0.704280 0.877640  0  0  0  0  0  0  0  0  -0.741010
 14 Mof_Ob_a 0.962390 0.656030 0.210970  0  0  0  0  0  0  0  0  -0.741010
 15 Mof_Ob_a 0.010640 0.639690 0.544310  0  0  0  0  0  0  0  0  -0.741010
 16 Mof_Oa_a 0.012750 0.679620 0.108430  0  0  0  0  0  0  0  0  -0.891430
 17 Mof_Oa_a 0.987050 0.666470 0.441770  0  0  0  0  0  0  0  0  -0.891430
 18 Mof_Oa_a 0.000200 0.653920 0.775100  0  0  0  0  0  0  0  0  -0.891430
 19 Mof_Oc_a 0.029940 0.687460 0.464530  0  0  0  0  0  0  0  0  -0.944970
 20 Mof_Oc_a 0.979210 0.675810 0.797860  0  0  0  0  0  0  0  0  -0.944970
 21 Mof_Oc_a 0.990850 0.636730 0.131190  0  0  0  0  0  0  0  0  -0.944970
 22 Mof_Mg_a 0.010620 0.659320 0.335360  0  0  0  0  0  0  0  0  1.630180
 23 Mof_Mg_a 0.007340 0.684630 0.668700  0  0  0  0  0  0  0  0  1.630180
 24 Mof_Mg_a 0.982040 0.656050 0.002030  0  0  0  0  0  0  0  0  1.630180
 25 O 0.909470 0.238700 0.947140  0  0  0  0  0  0  0  0  -0.493250
 26 O 0.094640 0.337440 0.613810  0  0  0  0  0  0  0  0  -0.493250
 27 O 0.995900 0.423870 0.280480  0  0  0  0  0  0  0  0  -0.493250
 28 C 0.907090 0.238820 0.769330  0  0  0  0  0  0  0  0  0.611590
 29 C 0.094520 0.334940 0.435990  0  0  0  0  0  0  0  0  0.611590
 30 C 0.998390 0.426240 0.102660  0  0  0  0  0  0  0  0  0.611590
 31 N 0.888960 0.223790 0.677190  0  0  0  0  0  0  0  0  -0.699230
 32 N 0.109540 0.331840 0.343860  0  0  0  0  0  0  0  0  -0.699230
 33 N 0.001490 0.444370 0.010520  0  0  0  0  0  0  0  0  -0.699230
 34 C_a 0.871040 0.207120 0.767110  0  0  0  0  0  0  0  0  0.566570
 35 C_a 0.126210 0.330580 0.433770  0  0  0  0  0  0  0  0  0.566570
 36 C_a 0.002750 0.462290 0.100440  0  0  0  0  0  0  0  0  0.566570
 37 C_b 0.866710 0.207340 0.965590  0  0  0  0  0  0  0  0  -0.365810
 38 C_b 0.125990 0.326030 0.632260  0  0  0  0  0  0  0  0  -0.365810
 39 C_b 0.007300 0.466630 0.298920  0  0  0  0  0  0  0  0  -0.365810
 40 C_c 0.848980 0.190420 0.047280  0  0  0  0  0  0  0  0  -0.150980
 41 C_c 0.142920 0.325230 0.713940  0  0  0  0  0  0  0  0  -0.150980
 42 C_c 0.008110 0.484360 0.380610  0  0  0  0  0  0  0  0  -0.150980
 43 C_d 0.168090 0.839410 0.604830  0  0  0  0  0  0  0  0  0.043300
 44 C_d 0.160590 0.328680 0.604830  0  0  0  0  0  0  0  0  0.043300
 45 C_d 0.671320 0.831910 0.604830  0  0  0  0  0  0  0  0  0.043300
 46 C_e 0.150120 0.821310 0.701090  0  0  0  0  0  0  0  0  -0.021990
 47 C_e 0.845350 0.662140 0.034420  0  0  0  0  0  0  0  0  -0.021990
 48 C_e 0.004520 0.516550 0.367760  0  0  0  0  0  0  0  0  -0.021990
 49 C_f 0.141040 0.823990 0.871260  0  0  0  0  0  0  0  0  -0.072920
 50 C_f 0.176010 0.317050 0.871260  0  0  0  0  0  0  0  0  -0.072920
 51 C_f 0.682950 0.858960 0.871260  0  0  0  0  0  0  0  0  -0.072920
 52 C_g 0.124870 0.807060 0.970340  0  0  0  0  0  0  0  0  -0.311500
 53 C_g 0.859610 0.651150 0.303670  0  0  0  0  0  0  0  0  -0.311500
 54 C_g 0.015520 0.541790 0.637010  0  0  0  0  0  0  0  0  -0.311500
 55 C_h 0.117130 0.786510 0.899610  0  0  0  0  0  0  0  0  0.448610
 56 C_h 0.880160 0.663950 0.232940  0  0  0  0  0  0  0  0  0.448610
 57 C_h 0.002710 0.549540 0.566280  0  0  0  0  0  0  0  0  0.448610
 58 N_a 0.100510 0.768590 0.990540  0  0  0  0  0  0  0  0  -0.616370
 59 N_a 0.898080 0.665250 0.323870  0  0  0  0  0  0  0  0  -0.616370
 60 N_a 0.001410 0.566160 0.657200  0  0  0  0  0  0  0  0  -0.616370
 61 C_i 0.094600 0.766450 0.183360  0  0  0  0  0  0  0  0  0.626290
 62 C_i 0.900220 0.661480 0.516690  0  0  0  0  0  0  0  0  0.626290
 63 C_i 0.005190 0.572070 0.850020  0  0  0  0  0  0  0  0  0.626290
 64 O_a 0.103360 0.780590 0.305270  0  0  0  0  0  0  0  0  -0.459420
 65 O_a 0.886070 0.656100 0.638600  0  0  0  0  0  0  0  0  -0.459420
 66 O_a 0.010570 0.563310 0.971930  0  0  0  0  0  0  0  0  -0.459420
 67 C_j 0.076790 0.745230 0.240660  0  0  0  0  0  0  0  0  -0.242160
 68 C_j 0.921430 0.664890 0.573990  0  0  0  0  0  0  0  0  -0.242160
 69 C_j 0.001780 0.589880 0.907330  0  0  0  0  0  0  0  0  -0.242160
 70 C_k 0.060830 0.731050 0.118430  0  0  0  0  0  0  0  0  -0.005140
 71 C_k 0.935620 0.663110 0.451770  0  0  0  0  0  0  0  0  -0.005140
 72 C_k 0.003550 0.605840 0.785100  0  0  0  0  0  0  0  0  -0.005140
 73 Mof_Cb 0.044400 0.711460 0.186060  0  0  0  0  0  0  0  0  -0.377850
 74 Mof_Cb 0.955200 0.666270 0.519390  0  0  0  0  0  0  0  0  -0.377850
 75 Mof_Cb 0.000390 0.622270 0.852720  0  0  0  0  0  0  0  0  -0.377850
 76 Mof_Cc 0.044450 0.705830 0.384990  0  0  0  0  0  0  0  0  0.565390
 77 Mof_Cc 0.960840 0.671960 0.718330  0  0  0  0  0  0  0  0  0.565390
 78 Mof_Cc 0.994710 0.622220 0.051660  0  0  0  0  0  0  0  0  0.565390
 79 Mof_Cd 0.060510 0.720610 0.507460  0  0  0  0  0  0  0  0  -0.297810
 80 Mof_Cd 0.946050 0.673230 0.840790  0  0  0  0  0  0  0  0  -0.297810
 81 Mof_Cd 0.993440 0.606160 0.174130  0  0  0  0  0  0  0  0  -0.297810
 82 C_l 0.076020 0.739850 0.438080  0  0  0  0  0  0  0  0  -0.057420
 83 C_l 0.926810 0.669500 0.771420  0  0  0  0  0  0  0  0  -0.057420
 84 C_l 0.997160 0.590640 0.104750  0  0  0  0  0  0  0  0  -0.057420
 85 Mof_Ca 0.027360 0.698010 0.049470  0  0  0  0  0  0  0  0  0.827900
 86 Mof_Ca 0.968650 0.662680 0.382800  0  0  0  0  0  0  0  0  0.827900
 87 Mof_Ca 0.003980 0.639300 0.716130  0  0  0  0  0  0  0  0  0.827900
 88 C_m 0.125790 0.783540 0.729120  0  0  0  0  0  0  0  0  -0.391460
 89 C_m 0.883120 0.675580 0.062460  0  0  0  0  0  0  0  0  -0.391460
 90 C_m 0.991090 0.540880 0.395790  0  0  0  0  0  0  0  0  -0.391460
 91 C_n 0.141900 0.800620 0.631440  0  0  0  0  0  0  0  0  -0.047530
 92 C_n 0.866050 0.674620 0.964770  0  0  0  0  0  0  0  0  -0.047530
 93 C_n 0.992050 0.524770 0.298110  0  0  0  0  0  0  0  0  -0.047530
 94 C_o 0.838940 0.173040 0.738210  0  0  0  0  0  0  0  0  -0.086970
 95 C_o 0.160290 0.332560 0.404870  0  0  0  0  0  0  0  0  -0.086970
 96 C_o 0.000770 0.494400 0.071540  0  0  0  0  0  0  0  0  -0.086970
 97 C_p 0.856760 0.189830 0.654410  0  0  0  0  0  0  0  0  -0.431990
 98 C_p 0.143500 0.333590 0.321080  0  0  0  0  0  0  0  0  -0.431990
 99 C_p 0.999740 0.476580 0.987750  0  0  0  0  0  0  0  0  -0.431990
 100 C_q 0.923770 0.255910 0.647120  0  0  0  0  0  0  0  0  -0.152720
 101 C_q 0.077420 0.334530 0.313790  0  0  0  0  0  0  0  0  -0.152720
 102 C_q 0.998810 0.409560 0.980450  0  0  0  0  0  0  0  0  -0.152720
 103 C_r 0.941510 0.270370 0.750230  0  0  0  0  0  0  0  0  -0.065730
 104 C_r 0.062960 0.337810 0.416890  0  0  0  0  0  0  0  0  -0.065730
 105 C_r 0.995530 0.391820 0.083560  0  0  0  0  0  0  0  0  -0.065730
 106 Mof_Cb_a 0.957970 0.288530 0.666230  0  0  0  0  0  0  0  0  -0.294110
 107 Mof_Cb_a 0.044800 0.336110 0.332900  0  0  0  0  0  0  0  0  -0.294110
 108 Mof_Cb_a 0.997220 0.375360 0.999560  0  0  0  0  0  0  0  0  -0.294110
 109 Mof_Cc_a 0.956900 0.292770 0.464850  0  0  0  0  0  0  0  0  0.501830
 110 Mof_Cc_a 0.040560 0.330800 0.131520  0  0  0  0  0  0  0  0  0.501830
 111 Mof_Cc_a 0.002530 0.376430 0.798180  0  0  0  0  0  0  0  0  0.501830
 112 Mof_Cd_a 0.939420 0.277390 0.358550  0  0  0  0  0  0  0  0  -0.236070
 113 Mof_Cd_a 0.055940 0.328690 0.025220  0  0  0  0  0  0  0  0  -0.236070
 114 Mof_Cd_a 0.004640 0.393910 0.691880  0  0  0  0  0  0  0  0  -0.236070
 115 C_s 0.923210 0.259510 0.446430  0  0  0  0  0  0  0  0  -0.121720
 116 C_s 0.073820 0.330370 0.113100  0  0  0  0  0  0  0  0  -0.121720
 117 C_s 0.002960 0.410120 0.779770  0  0  0  0  0  0  0  0  -0.121720
 118 Mof_Ca_a 0.975500 0.302310 0.795940  0  0  0  0  0  0  0  0  0.778940
 119 Mof_Ca_a 0.031020 0.339860 0.462610  0  0  0  0  0  0  0  0  0.778940
 120 Mof_Ca_a 0.993480 0.357830 0.129270  0  0  0  0  0  0  0  0  0.778940
 121 H 0.889040 0.223700 0.529890  0  0  0  0  0  0  0  0  0.373280
 122 H 0.109630 0.332000 0.196550  0  0  0  0  0  0  0  0  0.373280
 123 H 0.001330 0.444300 0.863220  0  0  0  0  0  0  0  0  0.373280
 124 H_a 0.877560 0.220550 0.053940  0  0  0  0  0  0  0  0  0.204040
 125 H_a 0.112780 0.323680 0.720610  0  0  0  0  0  0  0  0  0.204040
 126 H_a 0.009660 0.455770 0.387270  0  0  0  0  0  0  0  0  0.204040
 127 H_b 0.846320 0.190790 0.202140  0  0  0  0  0  0  0  0  0.147690
 128 H_b 0.142540 0.322200 0.868810  0  0  0  0  0  0  0  0  0.147690
 129 H_b 0.677800 0.820340 0.868810  0  0  0  0  0  0  0  0  0.147690
 130 H_c 0.146500 0.839790 0.926870  0  0  0  0  0  0  0  0  0.113330
 131 H_c 0.160210 0.306710 0.926870  0  0  0  0  0  0  0  0  0.113330
 132 H_c 0.693290 0.853500 0.926870  0  0  0  0  0  0  0  0  0.113330
 133 H_d 0.118240 0.809590 0.101300  0  0  0  0  0  0  0  0  0.184150
 134 H_d 0.190410 0.308660 0.101300  0  0  0  0  0  0  0  0  0.184150
 135 H_d 0.691340 0.881760 0.101300  0  0  0  0  0  0  0  0  0.184150
 136 H_e 0.094090 0.755120 0.911220  0  0  0  0  0  0  0  0  0.320830
 137 H_e 0.911550 0.672310 0.244550  0  0  0  0  0  0  0  0  0.320830
 138 H_e 0.994360 0.572570 0.577890  0  0  0  0  0  0  0  0  0.320830
 139 H_f 0.059980 0.734940 0.967390  0  0  0  0  0  0  0  0  0.139430
 140 H_f 0.931730 0.658380 0.300730  0  0  0  0  0  0  0  0  0.139430
 141 H_f 0.008290 0.606680 0.634060  0  0  0  0  0  0  0  0  0.139430
 142 Mof_H 0.059980 0.716220 0.658910  0  0  0  0  0  0  0  0  0.155290
 143 Mof_H 0.950450 0.677090 0.992250  0  0  0  0  0  0  0  0  0.155290
 144 Mof_H 0.989570 0.606690 0.325580  0  0  0  0  0  0  0  0  0.155290
 145 H_g 0.088110 0.751490 0.533030  0  0  0  0  0  0  0  0  0.152050
 146 H_g 0.915180 0.669950 0.866370  0  0  0  0  0  0  0  0  0.152050
 147 H_g 0.996710 0.578560 0.199700  0  0  0  0  0  0  0  0  0.152050
 148 H_h 0.120080 0.767700 0.673500  0  0  0  0  0  0  0  0  0.176520
 149 H_h 0.898970 0.685720 0.006830  0  0  0  0  0  0  0  0  0.176520
 150 H_h 0.980940 0.546580 0.340170  0  0  0  0  0  0  0  0  0.176520
 151 H_i 0.148420 0.797730 0.501080  0  0  0  0  0  0  0  0  0.119960
 152 H_i 0.868940 0.684020 0.834410  0  0  0  0  0  0  0  0  0.119960
 153 H_i 0.982640 0.518250 0.167750  0  0  0  0  0  0  0  0  0.119960
 154 H_j 0.161410 0.826730 0.312650  0  0  0  0  0  0  0  0  0.151750
 155 H_j 0.839940 0.668020 0.645990  0  0  0  0  0  0  0  0  0.151750
 156 H_j 0.998650 0.505260 0.979320  0  0  0  0  0  0  0  0  0.151750
 157 H_k 0.859750 0.189420 0.500090  0  0  0  0  0  0  0  0  0.186410
 158 H_k 0.143910 0.336990 0.166750  0  0  0  0  0  0  0  0  0.186410
 159 H_k 0.996340 0.473590 0.833420  0  0  0  0  0  0  0  0  0.186410
 160 H_l 0.942470 0.267500 0.903410  0  0  0  0  0  0  0  0  0.157520
 161 H_l 0.065840 0.341640 0.570070  0  0  0  0  0  0  0  0  0.157520
 162 H_l 0.991690 0.390860 0.236740  0  0  0  0  0  0  0  0  0.157520
 163 Mof_H_a 0.938760 0.280140 0.204310  0  0  0  0  0  0  0  0  0.146620
 164 Mof_H_a 0.053200 0.325290 0.870970  0  0  0  0  0  0  0  0  0.146620
 165 Mof_H_a 0.008040 0.394570 0.537640  0  0  0  0  0  0  0  0  0.146620
 166 H_m 0.910210 0.248640 0.353920  0  0  0  0  0  0  0  0  0.150210
 167 H_m 0.084690 0.328240 0.020580  0  0  0  0  0  0  0  0  0.150210
 168 H_m 0.005100 0.423120 0.687250  0  0  0  0  0  0  0  0  0.150210
 169 Mof_Ob 0.643050 0.629690 0.300580  0  0  0  0  0  0  0  0  -0.703700
 170 Mof_Ob 0.703650 0.680030 0.967240  0  0  0  0  0  0  0  0  -0.703700
 171 Mof_Ob 0.653300 0.690280 0.633910  0  0  0  0  0  0  0  0  -0.703700
 172 Mof_Oa 0.656410 0.653980 0.066050  0  0  0  0  0  0  0  0  -0.890560
 173 Mof_Oa 0.679350 0.669100 0.732720  0  0  0  0  0  0  0  0  -0.890560
 174 Mof_Oa 0.664240 0.676920 0.399380  0  0  0  0  0  0  0  0  -0.890560
 175 Mof_Oc 0.638100 0.643760 0.708810  0  0  0  0  0  0  0  0  -0.936210
 176 Mof_Oc 0.689580 0.661010 0.375470  0  0  0  0  0  0  0  0  -0.936210
 177 Mof_Oc 0.672320 0.695230 0.042140  0  0  0  0  0  0  0  0  -0.936210
 178 Mof_Mg 0.656570 0.672860 0.844130  0  0  0  0  0  0  0  0  1.628310
 179 Mof_Mg 0.660480 0.650380 0.510790  0  0  0  0  0  0  0  0  1.628310
 180 Mof_Mg 0.682950 0.676760 0.177460  0  0  0  0  0  0  0  0  1.628310
 181 Mof_Ob_a 0.693640 0.037610 0.210970  0  0  0  0  0  0  0  0  -0.741010
 182 Mof_Ob_a 0.629050 0.989360 0.544310  0  0  0  0  0  0  0  0  -0.741010
 183 Mof_Ob_a 0.677310 0.973030 0.877640  0  0  0  0  0  0  0  0  -0.741010
 184 Mof_Oa_a 0.679420 0.012950 0.441770  0  0  0  0  0  0  0  0  -0.891430
 185 Mof_Oa_a 0.653720 0.999800 0.775100  0  0  0  0  0  0  0  0  -0.891430
 186 Mof_Oa_a 0.666870 0.987250 0.108430  0  0  0  0  0  0  0  0  -0.891430
 187 Mof_Oc_a 0.696610 0.020790 0.797860  0  0  0  0  0  0  0  0  -0.944970
 188 Mof_Oc_a 0.645870 0.009150 0.131190  0  0  0  0  0  0  0  0  -0.944970
 189 Mof_Oc_a 0.657520 0.970060 0.464530  0  0  0  0  0  0  0  0  -0.944970
 190 Mof_Mg_a 0.677280 0.992660 0.668700  0  0  0  0  0  0  0  0  1.630180
 191 Mof_Mg_a 0.674010 0.017960 0.002030  0  0  0  0  0  0  0  0  1.630180
 192 Mof_Mg_a 0.648710 0.989380 0.335360  0  0  0  0  0  0  0  0  1.630180
 193 O 0.576130 0.572030 0.280480  0  0  0  0  0  0  0  0  -0.493250
 194 O 0.761300 0.670770 0.947140  0  0  0  0  0  0  0  0  -0.493250
 195 O 0.662560 0.757200 0.613810  0  0  0  0  0  0  0  0  -0.493250
 196 C 0.573760 0.572150 0.102660  0  0  0  0  0  0  0  0  0.611590
 197 C 0.761180 0.668280 0.769330  0  0  0  0  0  0  0  0  0.611590
 198 C 0.665060 0.759580 0.435990  0  0  0  0  0  0  0  0  0.611590
 199 N 0.555630 0.557120 0.010520  0  0  0  0  0  0  0  0  -0.699230
 200 N 0.776210 0.665170 0.677190  0  0  0  0  0  0  0  0  -0.699230
 201 N 0.668160 0.777700 0.343860  0  0  0  0  0  0  0  0  -0.699230
 202 C_a 0.537710 0.540460 0.100440  0  0  0  0  0  0  0  0  0.566570
 203 C_a 0.792880 0.663920 0.767110  0  0  0  0  0  0  0  0  0.566570
 204 C_a 0.669420 0.795630 0.433770  0  0  0  0  0  0  0  0  0.566570
 205 C_b 0.533370 0.540670 0.298920  0  0  0  0  0  0  0  0  -0.365810
 206 C_b 0.792660 0.659370 0.965590  0  0  0  0  0  0  0  0  -0.365810
 207 C_b 0.673970 0.799960 0.632260  0  0  0  0  0  0  0  0  -0.365810
 208 C_c 0.515640 0.523750 0.380610  0  0  0  0  0  0  0  0  -0.150980
 209 C_c 0.809580 0.658560 0.047280  0  0  0  0  0  0  0  0  -0.150980
 210 C_c 0.674770 0.817690 0.713940  0  0  0  0  0  0  0  0  -0.150980
 211 C_d 0.834750 0.172740 0.938170  0  0  0  0  0  0  0  0  0.043300
 212 C_d 0.827260 0.662010 0.938170  0  0  0  0  0  0  0  0  0.043300
 213 C_d 0.337990 0.165250 0.938170  0  0  0  0  0  0  0  0  0.043300
 214 C_e 0.816790 0.154650 0.034420  0  0  0  0  0  0  0  0  -0.021990
 215 C_e 0.512020 0.995480 0.367760  0  0  0  0  0  0  0  0  -0.021990
 216 C_e 0.671190 0.849880 0.701090  0  0  0  0  0  0  0  0  -0.021990
 217 C_f 0.807710 0.157330 0.204590  0  0  0  0  0  0  0  0  -0.072920
 218 C_f 0.842670 0.650380 0.204590  0  0  0  0  0  0  0  0  -0.072920
 219 C_f 0.349620 0.192290 0.204590  0  0  0  0  0  0  0  0  -0.072920
 220 C_g 0.791540 0.140390 0.303670  0  0  0  0  0  0  0  0  -0.311500
 221 C_g 0.526270 0.984480 0.637010  0  0  0  0  0  0  0  0  -0.311500
 222 C_g 0.682190 0.875130 0.970340  0  0  0  0  0  0  0  0  -0.311500
 223 C_h 0.783790 0.119840 0.232940  0  0  0  0  0  0  0  0  0.448610
 224 C_h 0.546820 0.997290 0.566280  0  0  0  0  0  0  0  0  0.448610
 225 C_h 0.669380 0.882870 0.899610  0  0  0  0  0  0  0  0  0.448610
 226 N_a 0.767180 0.101920 0.323870  0  0  0  0  0  0  0  0  -0.616370
 227 N_a 0.564740 0.998590 0.657200  0  0  0  0  0  0  0  0  -0.616370
 228 N_a 0.668080 0.899490 0.990540  0  0  0  0  0  0  0  0  -0.616370
 229 C_i 0.761260 0.099780 0.516690  0  0  0  0  0  0  0  0  0.626290
 230 C_i 0.566880 0.994810 0.850020  0  0  0  0  0  0  0  0  0.626290
 231 C_i 0.671850 0.905400 0.183360  0  0  0  0  0  0  0  0  0.626290
 232 O_a 0.770020 0.113930 0.638600  0  0  0  0  0  0  0  0  -0.459420
 233 O_a 0.552740 0.989430 0.971930  0  0  0  0  0  0  0  0  -0.459420
 234 O_a 0.677240 0.896640 0.305270  0  0  0  0  0  0  0  0  -0.459420
 235 C_j 0.743450 0.078570 0.573990  0  0  0  0  0  0  0  0  -0.242160
 236 C_j 0.588100 0.998220 0.907330  0  0  0  0  0  0  0  0  -0.242160
 237 C_j 0.668450 0.923210 0.240660  0  0  0  0  0  0  0  0  -0.242160
 238 C_k 0.727500 0.064380 0.451770  0  0  0  0  0  0  0  0  -0.005140
 239 C_k 0.602280 0.996450 0.785100  0  0  0  0  0  0  0  0  -0.005140
 240 C_k 0.670220 0.939170 0.118430  0  0  0  0  0  0  0  0  -0.005140
 241 Mof_Cb 0.711070 0.044800 0.519390  0  0  0  0  0  0  0  0  -0.377850
 242 Mof_Cb 0.621870 0.999610 0.852720  0  0  0  0  0  0  0  0  -0.377850
 243 Mof_Cb 0.667060 0.955600 0.186060  0  0  0  0  0  0  0  0  -0.377850
 244 Mof_Cc 0.711120 0.039160 0.718330  0  0  0  0  0  0  0  0  0.565390
 245 Mof_Cc 0.627510 0.005290 0.051660  0  0  0  0  0  0  0  0  0.565390
 246 Mof_Cc 0.661380 0.955550 0.384990  0  0  0  0  0  0  0  0  0.565390
 247 Mof_Cd 0.727170 0.053950 0.840790  0  0  0  0  0  0  0  0  -0.297810
 248 Mof_Cd 0.612720 0.006560 0.174130  0  0  0  0  0  0  0  0  -0.297810
 249 Mof_Cd 0.660110 0.939490 0.507460  0  0  0  0  0  0  0  0  -0.297810
 250 C_l 0.742690 0.073190 0.771420  0  0  0  0  0  0  0  0  -0.057420
 251 C_l 0.593480 0.002840 0.104750  0  0  0  0  0  0  0  0  -0.057420
 252 C_l 0.663830 0.923980 0.438080  0  0  0  0  0  0  0  0  -0.057420
 253 Mof_Ca 0.694030 0.031350 0.382800  0  0  0  0  0  0  0  0  0.827900
 254 Mof_Ca 0.635320 0.996020 0.716130  0  0  0  0  0  0  0  0  0.827900
 255 Mof_Ca 0.670650 0.972640 0.049470  0  0  0  0  0  0  0  0  0.827900
 256 C_m 0.792450 0.116880 0.062460  0  0  0  0  0  0  0  0  -0.391460
 257 C_m 0.549790 0.008910 0.395790  0  0  0  0  0  0  0  0  -0.391460
 258 C_m 0.657750 0.874210 0.729120  0  0  0  0  0  0  0  0  -0.391460
 259 C_n 0.808570 0.133950 0.964770  0  0  0  0  0  0  0  0  -0.047530
 260 C_n 0.532720 0.007950 0.298110  0  0  0  0  0  0  0  0  -0.047530
 261 C_n 0.658720 0.858100 0.631440  0  0  0  0  0  0  0  0  -0.047530
 262 C_o 0.505600 0.506380 0.071540  0  0  0  0  0  0  0  0  -0.086970
 263 C_o 0.826960 0.665890 0.738210  0  0  0  0  0  0  0  0  -0.086970
 264 C_o 0.667440 0.827730 0.404870  0  0  0  0  0  0  0  0  -0.086970
 265 C_p 0.523420 0.523170 0.987750  0  0  0  0  0  0  0  0  -0.431990
 266 C_p 0.810170 0.666920 0.654410  0  0  0  0  0  0  0  0  -0.431990
 267 C_p 0.666410 0.809910 0.321080  0  0  0  0  0  0  0  0  -0.431990
 268 C_q 0.590440 0.589250 0.980450  0  0  0  0  0  0  0  0  -0.152720
 269 C_q 0.744090 0.667860 0.647120  0  0  0  0  0  0  0  0  -0.152720
 270 C_q 0.665470 0.742890 0.313790  0  0  0  0  0  0  0  0  -0.152720
 271 C_r 0.608180 0.603710 0.083560  0  0  0  0  0  0  0  0  -0.065730
 272 C_r 0.729630 0.671140 0.750230  0  0  0  0  0  0  0  0  -0.065730
 273 C_r 0.662190 0.725150 0.416890  0  0  0  0  0  0  0  0  -0.065730
 274 Mof_Cb_a 0.624640 0.621870 0.999560  0  0  0  0  0  0  0  0  -0.294110
 275 Mof_Cb_a 0.711470 0.669440 0.666230  0  0  0  0  0  0  0  0  -0.294110
 276 Mof_Cb_a 0.663890 0.708690 0.332900  0  0  0  0  0  0  0  0  -0.294110
 277 Mof_Cc_a 0.623570 0.626100 0.798180  0  0  0  0  0  0  0  0  0.501830
 278 Mof_Cc_a 0.707230 0.664130 0.464850  0  0  0  0  0  0  0  0  0.501830
 279 Mof_Cc_a 0.669200 0.709760 0.131520  0  0  0  0  0  0  0  0  0.501830
 280 Mof_Cd_a 0.606090 0.610730 0.691880  0  0  0  0  0  0  0  0  -0.236070
 281 Mof_Cd_a 0.722610 0.662030 0.358550  0  0  0  0  0  0  0  0  -0.236070
 282 Mof_Cd_a 0.671310 0.727250 0.025220  0  0  0  0  0  0  0  0  -0.236070
 283 C_s 0.589880 0.592840 0.779770  0  0  0  0  0  0  0  0  -0.121720
 284 C_s 0.740490 0.663700 0.446430  0  0  0  0  0  0  0  0  -0.121720
 285 C_s 0.669630 0.743450 0.113100  0  0  0  0  0  0  0  0  -0.121720
 286 Mof_Ca_a 0.642170 0.635640 0.129270  0  0  0  0  0  0  0  0  0.778940
 287 Mof_Ca_a 0.697690 0.673190 0.795940  0  0  0  0  0  0  0  0  0.778940
 288 Mof_Ca_a 0.660140 0.691170 0.462610  0  0  0  0  0  0  0  0  0.778940
 289 H 0.555700 0.557040 0.863220  0  0  0  0  0  0  0  0  0.373280
 290 H 0.776300 0.665330 0.529890  0  0  0  0  0  0  0  0  0.373280
 291 H 0.668000 0.777630 0.196550  0  0  0  0  0  0  0  0  0.373280
 292 H_a 0.544230 0.553880 0.387270  0  0  0  0  0  0  0  0  0.204040
 293 H_a 0.779450 0.657010 0.053940  0  0  0  0  0  0  0  0  0.204040
 294 H_a 0.676320 0.789110 0.720610  0  0  0  0  0  0  0  0  0.204040
 295 H_b 0.512990 0.524120 0.535470  0  0  0  0  0  0  0  0  0.147690
 296 H_b 0.809210 0.655540 0.202140  0  0  0  0  0  0  0  0  0.147690
 297 H_b 0.344460 0.153680 0.202140  0  0  0  0  0  0  0  0  0.147690
 298 H_c 0.813170 0.173120 0.260210  0  0  0  0  0  0  0  0  0.113330
 299 H_c 0.826880 0.640050 0.260210  0  0  0  0  0  0  0  0  0.113330
 300 H_c 0.359950 0.186830 0.260210  0  0  0  0  0  0  0  0  0.113330
 301 H_d 0.784910 0.142920 0.434630  0  0  0  0  0  0  0  0  0.184150
 302 H_d 0.857080 0.641990 0.434630  0  0  0  0  0  0  0  0  0.184150
 303 H_d 0.358010 0.215090 0.434630  0  0  0  0  0  0  0  0  0.184150
 304 H_e 0.760760 0.088450 0.244550  0  0  0  0  0  0  0  0  0.320830
 305 H_e 0.578220 0.005640 0.577890  0  0  0  0  0  0  0  0  0.320830
 306 H_e 0.661020 0.905910 0.911220  0  0  0  0  0  0  0  0  0.320830
 307 H_f 0.726650 0.068270 0.300730  0  0  0  0  0  0  0  0  0.139430
 308 H_f 0.598390 0.991710 0.634060  0  0  0  0  0  0  0  0  0.139430
 309 H_f 0.674960 0.940020 0.967390  0  0  0  0  0  0  0  0  0.139430
 310 Mof_H 0.726650 0.049550 0.992250  0  0  0  0  0  0  0  0  0.155290
 311 Mof_H 0.617110 0.010430 0.325580  0  0  0  0  0  0  0  0  0.155290
 312 Mof_H 0.656240 0.940020 0.658910  0  0  0  0  0  0  0  0  0.155290
 313 H_g 0.754780 0.084820 0.866370  0  0  0  0  0  0  0  0  0.152050
 314 H_g 0.581840 0.003290 0.199700  0  0  0  0  0  0  0  0  0.152050
 315 H_g 0.663380 0.911890 0.533030  0  0  0  0  0  0  0  0  0.152050
 316 H_h 0.786750 0.101030 0.006830  0  0  0  0  0  0  0  0  0.176520
 317 H_h 0.565640 0.019060 0.340170  0  0  0  0  0  0  0  0  0.176520
 318 H_h 0.647610 0.879920 0.673500  0  0  0  0  0  0  0  0  0.176520
 319 H_i 0.815090 0.131060 0.834410  0  0  0  0  0  0  0  0  0.119960
 320 H_i 0.535600 0.017360 0.167750  0  0  0  0  0  0  0  0  0.119960
 321 H_i 0.649310 0.851580 0.501080  0  0  0  0  0  0  0  0  0.119960
 322 H_j 0.828080 0.160060 0.645990  0  0  0  0  0  0  0  0  0.151750
 323 H_j 0.506610 0.001350 0.979320  0  0  0  0  0  0  0  0  0.151750
 324 H_j 0.665310 0.838590 0.312650  0  0  0  0  0  0  0  0  0.151750
 325 H_k 0.526410 0.522760 0.833420  0  0  0  0  0  0  0  0  0.186410
 326 H_k 0.810580 0.670320 0.500090  0  0  0  0  0  0  0  0  0.186410
 327 H_k 0.663010 0.806920 0.166750  0  0  0  0  0  0  0  0  0.186410
 328 H_l 0.609140 0.600830 0.236740  0  0  0  0  0  0  0  0  0.157520
 329 H_l 0.732500 0.674970 0.903410  0  0  0  0  0  0  0  0  0.157520
 330 H_l 0.658360 0.724200 0.570070  0  0  0  0  0  0  0  0  0.157520
 331 Mof_H_a 0.605430 0.613470 0.537640  0  0  0  0  0  0  0  0  0.146620
 332 Mof_H_a 0.719860 0.658620 0.204310  0  0  0  0  0  0  0  0  0.146620
 333 Mof_H_a 0.674710 0.727910 0.870970  0  0  0  0  0  0  0  0  0.146620
 334 H_m 0.576880 0.581980 0.687250  0  0  0  0  0  0  0  0  0.150210
 335 H_m 0.751360 0.661570 0.353920  0  0  0  0  0  0  0  0  0.150210
 336 H_m 0.671760 0.756450 0.020580  0  0  0  0  0  0  0  0  0.150210
 337 Mof_Ob 0.309720 0.963020 0.633910  0  0  0  0  0  0  0  0  -0.703700
 338 Mof_Ob 0.370310 0.013370 0.300580  0  0  0  0  0  0  0  0  -0.703700
 339 Mof_Ob 0.319970 0.023610 0.967240  0  0  0  0  0  0  0  0  -0.703700
 340 Mof_Oa 0.323080 0.987310 0.399380  0  0  0  0  0  0  0  0  -0.890560
 341 Mof_Oa 0.346020 0.002430 0.066050  0  0  0  0  0  0  0  0  -0.890560
 342 Mof_Oa 0.330900 0.010260 0.732720  0  0  0  0  0  0  0  0  -0.890560
 343 Mof_Oc 0.304770 0.977090 0.042140  0  0  0  0  0  0  0  0  -0.936210
 344 Mof_Oc 0.356240 0.994350 0.708810  0  0  0  0  0  0  0  0  -0.936210
 345 Mof_Oc 0.338990 0.028570 0.375470  0  0  0  0  0  0  0  0  -0.936210
 346 Mof_Mg 0.323240 0.006190 0.177460  0  0  0  0  0  0  0  0  1.628310
 347 Mof_Mg 0.327140 0.983720 0.844130  0  0  0  0  0  0  0  0  1.628310
 348 Mof_Mg 0.349620 0.010100 0.510790  0  0  0  0  0  0  0  0  1.628310
 349 Mof_Ob_a 0.360310 0.370950 0.544310  0  0  0  0  0  0  0  0  -0.741010
 350 Mof_Ob_a 0.295720 0.322690 0.877640  0  0  0  0  0  0  0  0  -0.741010
 351 Mof_Ob_a 0.343970 0.306360 0.210970  0  0  0  0  0  0  0  0  -0.741010
 352 Mof_Oa_a 0.346080 0.346280 0.775100  0  0  0  0  0  0  0  0  -0.891430
 353 Mof_Oa_a 0.320380 0.333130 0.108430  0  0  0  0  0  0  0  0  -0.891430
 354 Mof_Oa_a 0.333530 0.320580 0.441770  0  0  0  0  0  0  0  0  -0.891430
 355 Mof_Oc_a 0.363270 0.354130 0.131190  0  0  0  0  0  0  0  0  -0.944970
 356 Mof_Oc_a 0.312540 0.342480 0.464530  0  0  0  0  0  0  0  0  -0.944970
 357 Mof_Oc_a 0.324190 0.303390 0.797860  0  0  0  0  0  0  0  0  -0.944970
 358 Mof_Mg_a 0.343950 0.325990 0.002030  0  0  0  0  0  0  0  0  1.630180
 359 Mof_Mg_a 0.340680 0.351290 0.335360  0  0  0  0  0  0  0  0  1.630180
 360 Mof_Mg_a 0.315370 0.322720 0.668700  0  0  0  0  0  0  0  0  1.630180
 361 O 0.242800 0.905360 0.613810  0  0  0  0  0  0  0  0  -0.493250
 362 O 0.427970 0.004100 0.280480  0  0  0  0  0  0  0  0  -0.493250
 363 O 0.329230 0.090530 0.947140  0  0  0  0  0  0  0  0  -0.493250
 364 C 0.240420 0.905480 0.435990  0  0  0  0  0  0  0  0  0.611590
 365 C 0.427850 0.001610 0.102660  0  0  0  0  0  0  0  0  0.611590
 366 C 0.331720 0.092910 0.769330  0  0  0  0  0  0  0  0  0.611590
 367 N 0.222300 0.890460 0.343860  0  0  0  0  0  0  0  0  -0.699230
 368 N 0.442880 0.998510 0.010520  0  0  0  0  0  0  0  0  -0.699230
 369 N 0.334830 0.111040 0.677190  0  0  0  0  0  0  0  0  -0.699230
 370 C_a 0.204370 0.873790 0.433770  0  0  0  0  0  0  0  0  0.566570
 371 C_a 0.459540 0.997250 0.100440  0  0  0  0  0  0  0  0  0.566570
 372 C_a 0.336080 0.128960 0.767110  0  0  0  0  0  0  0  0  0.566570
 373 C_b 0.200040 0.874010 0.632260  0  0  0  0  0  0  0  0  -0.365810
 374 C_b 0.459330 0.992700 0.298920  0  0  0  0  0  0  0  0  -0.365810
 375 C_b 0.340630 0.133290 0.965590  0  0  0  0  0  0  0  0  -0.365810
 376 C_c 0.182310 0.857080 0.713940  0  0  0  0  0  0  0  0  -0.150980
 377 C_c 0.476250 0.991890 0.380610  0  0  0  0  0  0  0  0  -0.150980
 378 C_c 0.341440 0.151020 0.047280  0  0  0  0  0  0  0  0  -0.150980
 379 C_d 0.501420 0.506080 0.271500  0  0  0  0  0  0  0  0  0.043300
 380 C_d 0.493920 0.995350 0.271500  0  0  0  0  0  0  0  0  0.043300
 381 C_d 0.004650 0.498580 0.271500  0  0  0  0  0  0  0  0  0.043300
 382 C_e 0.483450 0.487980 0.367760  0  0  0  0  0  0  0  0  -0.021990
 383 C_e 0.178690 0.328810 0.701090  0  0  0  0  0  0  0  0  -0.021990
 384 C_e 0.337860 0.183210 0.034420  0  0  0  0  0  0  0  0  -0.021990
 385 C_f 0.474370 0.490660 0.537930  0  0  0  0  0  0  0  0  -0.072920
 386 C_f 0.509340 0.983720 0.537930  0  0  0  0  0  0  0  0  -0.072920
 387 C_f 0.016280 0.525630 0.537930  0  0  0  0  0  0  0  0  -0.072920
 388 C_g 0.458210 0.473730 0.637010  0  0  0  0  0  0  0  0  -0.311500
 389 C_g 0.192940 0.317810 0.970340  0  0  0  0  0  0  0  0  -0.311500
 390 C_g 0.348850 0.208460 0.303670  0  0  0  0  0  0  0  0  -0.311500
 391 C_h 0.450460 0.453180 0.566280  0  0  0  0  0  0  0  0  0.448610
 392 C_h 0.213490 0.330620 0.899610  0  0  0  0  0  0  0  0  0.448610
 393 C_h 0.336050 0.216210 0.232940  0  0  0  0  0  0  0  0  0.448610
 394 N_a 0.433840 0.435260 0.657200  0  0  0  0  0  0  0  0  -0.616370
 395 N_a 0.231410 0.331920 0.990540  0  0  0  0  0  0  0  0  -0.616370
 396 N_a 0.334750 0.232820 0.323870  0  0  0  0  0  0  0  0  -0.616370
 397 C_i 0.427930 0.433120 0.850020  0  0  0  0  0  0  0  0  0.626290
 398 C_i 0.233550 0.328150 0.183360  0  0  0  0  0  0  0  0  0.626290
 399 C_i 0.338520 0.238740 0.516690  0  0  0  0  0  0  0  0  0.626290
 400 O_a 0.436690 0.447260 0.971930  0  0  0  0  0  0  0  0  -0.459420
 401 O_a 0.219410 0.322760 0.305270  0  0  0  0  0  0  0  0  -0.459420
 402 O_a 0.343900 0.229980 0.638600  0  0  0  0  0  0  0  0  -0.459420
 403 C_j 0.410120 0.411900 0.907330  0  0  0  0  0  0  0  0  -0.242160
 404 C_j 0.254770 0.331550 0.240660  0  0  0  0  0  0  0  0  -0.242160
 405 C_j 0.335110 0.256550 0.573990  0  0  0  0  0  0  0  0  -0.242160
 406 C_k 0.394160 0.397720 0.785100  0  0  0  0  0  0  0  0  -0.005140
 407 C_k 0.268950 0.329780 0.118430  0  0  0  0  0  0  0  0  -0.005140
 408 C_k 0.336890 0.272500 0.451770  0  0  0  0  0  0  0  0  -0.005140
 409 Mof_Cb 0.377730 0.378130 0.852720  0  0  0  0  0  0  0  0  -0.377850
 410 Mof_Cb 0.288540 0.332940 0.186060  0  0  0  0  0  0  0  0  -0.377850
 411 Mof_Cb 0.333730 0.288930 0.519390  0  0  0  0  0  0  0  0  -0.377850
 412 Mof_Cc 0.377780 0.372490 0.051660  0  0  0  0  0  0  0  0  0.565390
 413 Mof_Cc 0.294170 0.338620 0.384990  0  0  0  0  0  0  0  0  0.565390
 414 Mof_Cc 0.328040 0.288880 0.718330  0  0  0  0  0  0  0  0  0.565390
 415 Mof_Cd 0.393840 0.387280 0.174130  0  0  0  0  0  0  0  0  -0.297810
 416 Mof_Cd 0.279390 0.339890 0.507460  0  0  0  0  0  0  0  0  -0.297810
 417 Mof_Cd 0.326770 0.272830 0.840790  0  0  0  0  0  0  0  0  -0.297810
 418 C_l 0.409360 0.406520 0.104750  0  0  0  0  0  0  0  0  -0.057420
 419 C_l 0.260150 0.336170 0.438080  0  0  0  0  0  0  0  0  -0.057420
 420 C_l 0.330500 0.257310 0.771420  0  0  0  0  0  0  0  0  -0.057420
 421 Mof_Ca 0.360700 0.364680 0.716130  0  0  0  0  0  0  0  0  0.827900
 422 Mof_Ca 0.301990 0.329350 0.049470  0  0  0  0  0  0  0  0  0.827900
 423 Mof_Ca 0.337320 0.305970 0.382800  0  0  0  0  0  0  0  0  0.827900
 424 C_m 0.459120 0.450210 0.395790  0  0  0  0  0  0  0  0  -0.391460
 425 C_m 0.216460 0.342250 0.729120  0  0  0  0  0  0  0  0  -0.391460
 426 C_m 0.324420 0.207550 0.062460  0  0  0  0  0  0  0  0  -0.391460
 427 C_n 0.475230 0.467280 0.298110  0  0  0  0  0  0  0  0  -0.047530
 428 C_n 0.199380 0.341280 0.631440  0  0  0  0  0  0  0  0  -0.047530
 429 C_n 0.325380 0.191430 0.964770  0  0  0  0  0  0  0  0  -0.047530
 430 C_o 0.172270 0.839710 0.404870  0  0  0  0  0  0  0  0  -0.086970
 431 C_o 0.493620 0.999230 0.071540  0  0  0  0  0  0  0  0  -0.086970
 432 C_o 0.334110 0.161060 0.738210  0  0  0  0  0  0  0  0  -0.086970
 433 C_p 0.190090 0.856500 0.321080  0  0  0  0  0  0  0  0  -0.431990
 434 C_p 0.476830 0.000260 0.987750  0  0  0  0  0  0  0  0  -0.431990
 435 C_p 0.333080 0.143240 0.654410  0  0  0  0  0  0  0  0  -0.431990
 436 C_q 0.257110 0.922580 0.313790  0  0  0  0  0  0  0  0  -0.152720
 437 C_q 0.410750 0.001190 0.980450  0  0  0  0  0  0  0  0  -0.152720
 438 C_q 0.332140 0.076230 0.647120  0  0  0  0  0  0  0  0  -0.152720
 439 C_r 0.274850 0.937040 0.416890  0  0  0  0  0  0  0  0  -0.065730
 440 C_r 0.396290 0.004470 0.083560  0  0  0  0  0  0  0  0  -0.065730
 441 C_r 0.328860 0.058490 0.750230  0  0  0  0  0  0  0  0  -0.065730
 442 Mof_Cb_a 0.291310 0.955200 0.332900  0  0  0  0  0  0  0  0  -0.294110
 443 Mof_Cb_a 0.378130 0.002780 0.999560  0  0  0  0  0  0  0  0  -0.294110
 444 Mof_Cb_a 0.330560 0.042030 0.666230  0  0  0  0  0  0  0  0  -0.294110
 445 Mof_Cc_a 0.290240 0.959440 0.131520  0  0  0  0  0  0  0  0  0.501830
 446 Mof_Cc_a 0.373900 0.997470 0.798180  0  0  0  0  0  0  0  0  0.501830
 447 Mof_Cc_a 0.335870 0.043100 0.464850  0  0  0  0  0  0  0  0  0.501830
 448 Mof_Cd_a 0.272750 0.944060 0.025220  0  0  0  0  0  0  0  0  -0.236070
 449 Mof_Cd_a 0.389270 0.995360 0.691880  0  0  0  0  0  0  0  0  -0.236070
 450 Mof_Cd_a 0.337970 0.060580 0.358550  0  0  0  0  0  0  0  0  -0.236070
 451 C_s 0.256550 0.926180 0.113100  0  0  0  0  0  0  0  0  -0.121720
 452 C_s 0.407160 0.997040 0.779770  0  0  0  0  0  0  0  0  -0.121720
 453 C_s 0.336300 0.076790 0.446430  0  0  0  0  0  0  0  0  -0.121720
 454 Mof_Ca_a 0.308830 0.968980 0.462610  0  0  0  0  0  0  0  0  0.778940
 455 Mof_Ca_a 0.364360 0.006520 0.129270  0  0  0  0  0  0  0  0  0.778940
 456 Mof_Ca_a 0.326810 0.024500 0.795940  0  0  0  0  0  0  0  0  0.778940
 457 H 0.222370 0.890370 0.196550  0  0  0  0  0  0  0  0  0.373280
 458 H 0.442960 0.998670 0.863220  0  0  0  0  0  0  0  0  0.373280
 459 H 0.334670 0.110960 0.529890  0  0  0  0  0  0  0  0  0.373280
 460 H_a 0.210890 0.887220 0.720610  0  0  0  0  0  0  0  0  0.204040
 461 H_a 0.446120 0.990340 0.387270  0  0  0  0  0  0  0  0  0.204040
 462 H_a 0.342990 0.122440 0.053940  0  0  0  0  0  0  0  0  0.204040
 463 H_b 0.179660 0.857460 0.868810  0  0  0  0  0  0  0  0  0.147690
 464 H_b 0.475880 0.988870 0.535470  0  0  0  0  0  0  0  0  0.147690
 465 H_b 0.011130 0.487010 0.535470  0  0  0  0  0  0  0  0  0.147690
 466 H_c 0.479830 0.506450 0.593540  0  0  0  0  0  0  0  0  0.113330
 467 H_c 0.493550 0.973380 0.593540  0  0  0  0  0  0  0  0  0.113330
 468 H_c 0.026620 0.520170 0.593540  0  0  0  0  0  0  0  0  0.113330
 469 H_d 0.451570 0.476250 0.767960  0  0  0  0  0  0  0  0  0.184150
 470 H_d 0.523750 0.975320 0.767960  0  0  0  0  0  0  0  0  0.184150
 471 H_d 0.024680 0.548430 0.767960  0  0  0  0  0  0  0  0  0.184150
 472 H_e 0.427430 0.421780 0.577890  0  0  0  0  0  0  0  0  0.320830
 473 H_e 0.244880 0.338980 0.911220  0  0  0  0  0  0  0  0  0.320830
 474 H_e 0.327690 0.239240 0.244550  0  0  0  0  0  0  0  0  0.320830
 475 H_f 0.393320 0.401610 0.634060  0  0  0  0  0  0  0  0  0.139430
 476 H_f 0.265060 0.325040 0.967390  0  0  0  0  0  0  0  0  0.139430
 477 H_f 0.341620 0.273350 0.300730  0  0  0  0  0  0  0  0  0.139430
 478 Mof_H 0.393310 0.382890 0.325580  0  0  0  0  0  0  0  0  0.155290
 479 Mof_H 0.283780 0.343760 0.658910  0  0  0  0  0  0  0  0  0.155290
 480 Mof_H 0.322910 0.273350 0.992250  0  0  0  0  0  0  0  0  0.155290
 481 H_g 0.421440 0.418160 0.199700  0  0  0  0  0  0  0  0  0.152050
 482 H_g 0.248510 0.336620 0.533030  0  0  0  0  0  0  0  0  0.152050
 483 H_g 0.330050 0.245220 0.866370  0  0  0  0  0  0  0  0  0.152050
 484 H_h 0.453420 0.434360 0.340170  0  0  0  0  0  0  0  0  0.176520
 485 H_h 0.232300 0.352390 0.673500  0  0  0  0  0  0  0  0  0.176520
 486 H_h 0.314280 0.213250 0.006830  0  0  0  0  0  0  0  0  0.176520
 487 H_i 0.481750 0.464400 0.167750  0  0  0  0  0  0  0  0  0.119960
 488 H_i 0.202270 0.350690 0.501080  0  0  0  0  0  0  0  0  0.119960
 489 H_i 0.315980 0.184910 0.834410  0  0  0  0  0  0  0  0  0.119960
 490 H_j 0.494740 0.493390 0.979320  0  0  0  0  0  0  0  0  0.151750
 491 H_j 0.173270 0.334690 0.312650  0  0  0  0  0  0  0  0  0.151750
 492 H_j 0.331980 0.171920 0.645990  0  0  0  0  0  0  0  0  0.151750
 493 H_k 0.193080 0.856090 0.166750  0  0  0  0  0  0  0  0  0.186410
 494 H_k 0.477240 0.003660 0.833420  0  0  0  0  0  0  0  0  0.186410
 495 H_k 0.329680 0.140250 0.500090  0  0  0  0  0  0  0  0  0.186410
 496 H_l 0.275800 0.934160 0.570070  0  0  0  0  0  0  0  0  0.157520
 497 H_l 0.399170 0.008310 0.236740  0  0  0  0  0  0  0  0  0.157520
 498 H_l 0.325030 0.057530 0.903410  0  0  0  0  0  0  0  0  0.157520
 499 Mof_H_a 0.272090 0.946800 0.870970  0  0  0  0  0  0  0  0  0.146620
 500 Mof_H_a 0.386530 0.991960 0.537640  0  0  0  0  0  0  0  0  0.146620
 501 Mof_H_a 0.341380 0.061240 0.204310  0  0  0  0  0  0  0  0  0.146620
 502 H_m 0.243550 0.915310 0.020580  0  0  0  0  0  0  0  0  0.150210
 503 H_m 0.418020 0.994900 0.687250  0  0  0  0  0  0  0  0  0.150210
 504 H_m 0.338430 0.089790 0.353920  0  0  0  0  0  0  0  0  0.150210
