# Supplementary material for: In silico design and screening of hypothetical MOF-74 analogs and their experimental synthesis
Source: Chem Sci. 2016 Jun 21;7(9):6263–72. doi: 10.1039/c6sc01477a (PMC6024208; doi:10.1039/c6sc01477a)
Supplement: Supplementary file 1 [file SC-007-C6SC01477A-s001.zip › analogs/195_all_conf_128_0_full_symm.def]

#number of pseudo atoms
35
#type        print   as   scat      mass       charge          B-factor   radii  connectivity
UNIT         no      H       H      1.0        1.0             1.0        1.0    0
C_co2        yes     C       C      12.0107    0.6512          1.0        1.0    0
O_co2        yes     O       O      15.9994   -0.3256          1.0        1.0    0
N_n2         yes     N       N      14.00674  -0.482           1.0        0.7    0
N_com        no      N       N      0.0        0.964           1.0        0.7    0
Mof_Ob    yes       O         O         15.999    -0.71744  1.0       1.52      0         
Mof_Oa    yes       O         O         15.999    -0.88663  1.0       1.52      0         
Mof_Oc    yes       O         O         15.999    -0.9097   1.0       1.52      0         
Mof_Mg    yes       Mg        Mg        24.305    1.63434   1.0       1.73      0         
Mof_Ob_a  yes       O         O         15.999    -0.72607  1.0       1.52      0         
Mof_Oa_a  yes       O         O         15.999    -0.8788   1.0       1.52      0         
Mof_Oc_a  yes       O         O         15.999    -0.90232  1.0       1.52      0         
Mof_Mg_a  yes       Mg        Mg        24.305    1.58763   1.0       1.73      0         
S         yes       S         S         32.066    -0.04874  1.0       1.8       0         
S_a       yes       S         S         32.066    -0.03039  1.0       1.8       0         
C         yes       C         C         12.011    0.09131   1.0       1.7       0         
Mof_Cd    yes       C         C         12.011    -0.34062  1.0       1.7       0         
Mof_Cc    yes       C         C         12.011    0.43727   1.0       1.7       0         
Mof_Cb    yes       C         C         12.011    -0.19774  1.0       1.7       0         
C_a       yes       C         C         12.011    -0.20032  1.0       1.7       0         
C_b       yes       C         C         12.011    -0.10798  1.0       1.7       0         
Mof_Ca    yes       C         C         12.011    0.74415   1.0       1.7       0         
C_c       yes       C         C         12.011    0.12913   1.0       1.7       0         
Mof_Cd_a  yes       C         C         12.011    -0.37563  1.0       1.7       0         
Mof_Cc_a  yes       C         C         12.011    0.52923   1.0       1.7       0         
Mof_Cb_a  yes       C         C         12.011    -0.27951  1.0       1.7       0         
C_d       yes       C         C         12.011    -0.15682  1.0       1.7       0         
C_e       yes       C         C         12.011    -0.21006  1.0       1.7       0         
Mof_Ca_a  yes       C         C         12.011    0.76574   1.0       1.7       0         
Mof_H     yes       H         H         1.008     0.20349   1.0       1.09      0         
H         yes       H         H         1.008     0.17491   1.0       1.09      0         
H_a       yes       H         H         1.008     0.1012    1.0       1.09      0         
Mof_H_a   yes       H         H         1.008     0.21046   1.0       1.09      0         
H_b       yes       H         H         1.008     0.18895   1.0       1.09      0         
H_c       yes       H         H         1.008     0.17095   1.0       1.09      0         
