# Supplementary material for: In silico design and screening of hypothetical MOF-74 analogs and their experimental synthesis
Source: Chem Sci. 2016 Jun 21;7(9):6263–72. doi: 10.1039/c6sc01477a (PMC6024208; doi:10.1039/c6sc01477a)
Supplement: Supplementary file 1 [file SC-007-C6SC01477A-s001.zip › analogs/149_all_conf_47_0_full_symm.cif]

data_image0
_cell_length_a       45.1834
_cell_length_b       45.1834
_cell_length_c       6.9051
_cell_angle_alpha    90
_cell_angle_beta     90
_cell_angle_gamma    120

_symmetry_space_group_name_H-M    "P 1"
_symmetry_int_tables_number       1

loop_
  _symmetry_equiv_pos_as_xyz
  'x, y, z'

loop_
  _atom_site_label
  _atom_site_occupancy
  _atom_site_fract_x
  _atom_site_fract_y
  _atom_site_fract_z
  _atom_site_thermal_displace_type
  _atom_site_B_iso_or_equiv
  _atom_site_type_symbol
  O1       1.0000 0.72725  0.68403  0.97463  Biso   1.000  O
  O2       1.0000 0.64931  0.70989  0.64129  Biso   1.000  O
  O3       1.0000 0.62344  0.60608  0.30796  Biso   1.000  O
  O4       1.0000 0.68748  0.66855  0.74420  Biso   1.000  O
  O5       1.0000 0.66478  0.68560  0.41087  Biso   1.000  O
  O6       1.0000 0.64773  0.64585  0.07753  Biso   1.000  O
  O7       1.0000 0.70036  0.65421  0.38798  Biso   1.000  O
  O8       1.0000 0.67912  0.71281  0.05464  Biso   1.000  O
  O9       1.0000 0.62052  0.63298  0.72131  Biso   1.000  O
  Mg1      1.0000 0.65432  0.63902  0.51523  Biso   1.000  Mg
  Mg2      1.0000 0.69431  0.68197  0.18190  Biso   1.000  Mg
  Mg3      1.0000 0.65136  0.67901  0.84856  Biso   1.000  Mg
  O10      1.0000 0.27275  0.31597  0.02537  Biso   1.000  O
  O11      1.0000 0.35069  0.29011  0.35871  Biso   1.000  O
  O12      1.0000 0.37656  0.39392  0.69204  Biso   1.000  O
  O13      1.0000 0.31252  0.33145  0.25580  Biso   1.000  O
  O14      1.0000 0.33522  0.31440  0.58913  Biso   1.000  O
  O15      1.0000 0.35227  0.35415  0.92247  Biso   1.000  O
  O16      1.0000 0.29964  0.34579  0.61202  Biso   1.000  O
  O17      1.0000 0.32088  0.28719  0.94536  Biso   1.000  O
  O18      1.0000 0.37948  0.36702  0.27869  Biso   1.000  O
  Mg4      1.0000 0.34568  0.36098  0.48477  Biso   1.000  Mg
  Mg5      1.0000 0.30569  0.31803  0.81810  Biso   1.000  Mg
  Mg6      1.0000 0.34864  0.32099  0.15144  Biso   1.000  Mg
  C1       1.0000 0.72799  0.65571  0.47209  Biso   1.000  C
  C2       1.0000 0.67762  0.73895  0.13876  Biso   1.000  C
  C3       1.0000 0.59438  0.60534  0.80543  Biso   1.000  C
  C4       1.0000 0.73691  0.66430  0.67104  Biso   1.000  C
  C5       1.0000 0.66903  0.73927  0.33770  Biso   1.000  C
  C6       1.0000 0.59406  0.59643  0.00437  Biso   1.000  C
  C7       1.0000 0.76604  0.66418  0.74518  Biso   1.000  C
  C8       1.0000 0.66916  0.76853  0.41185  Biso   1.000  C
  C9       1.0000 0.56480  0.56729  0.07852  Biso   1.000  C
  C10      1.0000 0.78625  0.65562  0.63276  Biso   1.000  C
  C11      1.0000 0.67772  0.79730  0.29943  Biso   1.000  C
  C12      1.0000 0.53603  0.54708  0.96609  Biso   1.000  C
  C13      1.0000 0.15003  0.32114  0.38167  Biso   1.000  C
  C14      1.0000 0.67886  0.82888  0.38167  Biso   1.000  C
  C15      1.0000 0.17112  0.84997  0.38167  Biso   1.000  C
  C16      1.0000 0.84997  0.67886  0.61833  Biso   1.000  C
  C17      1.0000 0.32114  0.17112  0.61833  Biso   1.000  C
  C18      1.0000 0.82888  0.15003  0.61833  Biso   1.000  C
  C19      1.0000 0.21375  0.34438  0.36724  Biso   1.000  C
  C20      1.0000 0.32228  0.20270  0.70057  Biso   1.000  C
  C21      1.0000 0.46397  0.45292  0.03391  Biso   1.000  C
  C22      1.0000 0.23396  0.33582  0.25482  Biso   1.000  C
  C23      1.0000 0.33085  0.23147  0.58815  Biso   1.000  C
  C24      1.0000 0.43520  0.43271  0.92148  Biso   1.000  C
  C25      1.0000 0.26309  0.33570  0.32896  Biso   1.000  C
  C26      1.0000 0.33097  0.26073  0.66230  Biso   1.000  C
  C27      1.0000 0.40594  0.40358  0.99563  Biso   1.000  C
  C28      1.0000 0.27201  0.34429  0.52791  Biso   1.000  C
  C29      1.0000 0.32238  0.26105  0.86124  Biso   1.000  C
  C30      1.0000 0.40562  0.39466  0.19457  Biso   1.000  C
  C31      1.0000 0.25186  0.35348  0.64346  Biso   1.000  C
  C32      1.0000 0.31318  0.23171  0.97679  Biso   1.000  C
  C33      1.0000 0.43495  0.41481  0.31012  Biso   1.000  C
  C34      1.0000 0.22385  0.35401  0.56526  Biso   1.000  C
  C35      1.0000 0.31266  0.20318  0.89859  Biso   1.000  C
  C36      1.0000 0.46349  0.44281  0.23193  Biso   1.000  C
  C37      1.0000 0.28371  0.32779  0.19748  Biso   1.000  C
  C38      1.0000 0.33887  0.28925  0.53081  Biso   1.000  C
  C39      1.0000 0.37742  0.38296  0.86415  Biso   1.000  C
  C40      1.0000 0.77615  0.64599  0.43474  Biso   1.000  C
  C41      1.0000 0.68734  0.79682  0.10141  Biso   1.000  C
  C42      1.0000 0.53651  0.55719  0.76807  Biso   1.000  C
  C43      1.0000 0.74814  0.64652  0.35654  Biso   1.000  C
  C44      1.0000 0.68682  0.76829  0.02321  Biso   1.000  C
  C45      1.0000 0.56505  0.58519  0.68988  Biso   1.000  C
  C46      1.0000 0.71629  0.67221  0.80252  Biso   1.000  C
  C47      1.0000 0.66113  0.71075  0.46919  Biso   1.000  C
  C48      1.0000 0.62258  0.61704  0.13585  Biso   1.000  C
  H1       1.0000 0.77222  0.67092  0.89708  Biso   1.000  H
  H2       1.0000 0.66241  0.76797  0.56375  Biso   1.000  H
  H3       1.0000 0.56537  0.56111  0.23041  Biso   1.000  H
  H4       1.0000 0.14657  0.29544  0.36267  Biso   1.000  H
  H5       1.0000 0.70456  0.85113  0.36267  Biso   1.000  H
  H6       1.0000 0.14887  0.85343  0.36267  Biso   1.000  H
  H7       1.0000 0.15138  0.32557  0.53858  Biso   1.000  H
  H8       1.0000 0.67443  0.82581  0.53858  Biso   1.000  H
  H9       1.0000 0.17419  0.84863  0.53858  Biso   1.000  H
  H10      1.0000 0.85343  0.70456  0.63733  Biso   1.000  H
  H11      1.0000 0.29544  0.14887  0.63733  Biso   1.000  H
  H12      1.0000 0.85113  0.14657  0.63733  Biso   1.000  H
  H13      1.0000 0.84863  0.67443  0.46142  Biso   1.000  H
  H14      1.0000 0.32557  0.17419  0.46142  Biso   1.000  H
  H15      1.0000 0.82581  0.15138  0.46142  Biso   1.000  H
  H16      1.0000 0.22778  0.32908  0.10292  Biso   1.000  H
  H17      1.0000 0.33759  0.23203  0.43625  Biso   1.000  H
  H18      1.0000 0.43463  0.43889  0.76959  Biso   1.000  H
  H19      1.0000 0.25891  0.35973  0.79482  Biso   1.000  H
  H20      1.0000 0.30694  0.23252  0.12816  Biso   1.000  H
  H21      1.0000 0.43415  0.40776  0.46149  Biso   1.000  H
  H22      1.0000 0.87544  0.69437  0.99088  Biso   1.000  H
  H23      1.0000 0.30563  0.18106  0.99088  Biso   1.000  H
  H24      1.0000 0.81894  0.12456  0.99088  Biso   1.000  H
  H25      1.0000 0.12456  0.30563  0.00912  Biso   1.000  H
  H26      1.0000 0.69437  0.81894  0.00912  Biso   1.000  H
  H27      1.0000 0.18106  0.87544  0.00912  Biso   1.000  H
  H28      1.0000 0.74109  0.64027  0.20518  Biso   1.000  H
  H29      1.0000 0.69306  0.76748  0.87184  Biso   1.000  H
  H30      1.0000 0.56585  0.59224  0.53851  Biso   1.000  H
  O19      1.0000 0.39392  0.01736  0.30796  Biso   1.000  O
  O20      1.0000 0.31597  0.04322  0.97463  Biso   1.000  O
  O21      1.0000 0.29011  0.93942  0.64129  Biso   1.000  O
  O22      1.0000 0.35415  0.00188  0.07753  Biso   1.000  O
  O23      1.0000 0.33145  0.01893  0.74420  Biso   1.000  O
  O24      1.0000 0.31440  0.97918  0.41087  Biso   1.000  O
  O25      1.0000 0.36702  0.98755  0.72131  Biso   1.000  O
  O26      1.0000 0.34579  0.04614  0.38798  Biso   1.000  O
  O27      1.0000 0.28719  0.96631  0.05464  Biso   1.000  O
  Mg7      1.0000 0.32099  0.97235  0.84856  Biso   1.000  Mg
  Mg8      1.0000 0.36098  0.01530  0.51523  Biso   1.000  Mg
  Mg9      1.0000 0.31803  0.01234  0.18190  Biso   1.000  Mg
  O28      1.0000 0.93942  0.64931  0.35871  Biso   1.000  O
  O29      1.0000 0.01736  0.62344  0.69204  Biso   1.000  O
  O30      1.0000 0.04322  0.72725  0.02537  Biso   1.000  O
  O31      1.0000 0.97918  0.66478  0.58913  Biso   1.000  O
  O32      1.0000 0.00188  0.64773  0.92247  Biso   1.000  O
  O33      1.0000 0.01893  0.68748  0.25580  Biso   1.000  O
  O34      1.0000 0.96631  0.67912  0.94536  Biso   1.000  O
  O35      1.0000 0.98755  0.62052  0.27869  Biso   1.000  O
  O36      1.0000 0.04614  0.70036  0.61202  Biso   1.000  O
  Mg10     1.0000 0.01234  0.69431  0.81810  Biso   1.000  Mg
  Mg11     1.0000 0.97235  0.65136  0.15144  Biso   1.000  Mg
  Mg12     1.0000 0.01530  0.65432  0.48477  Biso   1.000  Mg
  C49      1.0000 0.39466  0.98904  0.80543  Biso   1.000  C
  C50      1.0000 0.34429  0.07228  0.47209  Biso   1.000  C
  C51      1.0000 0.26105  0.93867  0.13876  Biso   1.000  C
  C52      1.0000 0.40357  0.99764  0.00437  Biso   1.000  C
  C53      1.0000 0.33570  0.07261  0.67104  Biso   1.000  C
  C54      1.0000 0.26073  0.92976  0.33770  Biso   1.000  C
  C55      1.0000 0.43271  0.99751  0.07852  Biso   1.000  C
  C56      1.0000 0.33582  0.10186  0.74518  Biso   1.000  C
  C57      1.0000 0.23147  0.90062  0.41185  Biso   1.000  C
  C58      1.0000 0.45292  0.98895  0.96609  Biso   1.000  C
  C59      1.0000 0.34438  0.13064  0.63276  Biso   1.000  C
  C60      1.0000 0.20270  0.88042  0.29943  Biso   1.000  C
  C61      1.0000 0.81669  0.65448  0.71500  Biso   1.000  C
  C62      1.0000 0.34552  0.16222  0.71500  Biso   1.000  C
  C63      1.0000 0.83778  0.18331  0.71500  Biso   1.000  C
  C64      1.0000 0.51664  0.01219  0.95166  Biso   1.000  C
  C65      1.0000 0.98781  0.50445  0.95166  Biso   1.000  C
  C66      1.0000 0.49555  0.48336  0.95166  Biso   1.000  C
  C67      1.0000 0.88042  0.67772  0.70057  Biso   1.000  C
  C68      1.0000 0.98895  0.53603  0.03391  Biso   1.000  C
  C69      1.0000 0.13064  0.78625  0.36724  Biso   1.000  C
  C70      1.0000 0.90062  0.66915  0.58815  Biso   1.000  C
  C71      1.0000 0.99751  0.56480  0.92148  Biso   1.000  C
  C72      1.0000 0.10186  0.76604  0.25482  Biso   1.000  C
  C73      1.0000 0.92976  0.66903  0.66230  Biso   1.000  C
  C74      1.0000 0.99764  0.59406  0.99563  Biso   1.000  C
  C75      1.0000 0.07261  0.73691  0.32896  Biso   1.000  C
  C76      1.0000 0.93867  0.67762  0.86124  Biso   1.000  C
  C77      1.0000 0.98904  0.59438  0.19457  Biso   1.000  C
  C78      1.0000 0.07228  0.72799  0.52791  Biso   1.000  C
  C79      1.0000 0.91853  0.68682  0.97679  Biso   1.000  C
  C80      1.0000 0.97985  0.56505  0.31012  Biso   1.000  C
  C81      1.0000 0.10162  0.74814  0.64346  Biso   1.000  C
  C82      1.0000 0.89052  0.68734  0.89859  Biso   1.000  C
  C83      1.0000 0.97932  0.53651  0.23193  Biso   1.000  C
  C84      1.0000 0.13015  0.77615  0.56526  Biso   1.000  C
  C85      1.0000 0.95037  0.66112  0.53081  Biso   1.000  C
  C86      1.0000 0.00554  0.62258  0.86415  Biso   1.000  C
  C87      1.0000 0.04408  0.71629  0.19748  Biso   1.000  C
  C88      1.0000 0.44281  0.97932  0.76807  Biso   1.000  C
  C89      1.0000 0.35401  0.13015  0.43474  Biso   1.000  C
  C90      1.0000 0.20318  0.89052  0.10141  Biso   1.000  C
  C91      1.0000 0.41481  0.97985  0.68988  Biso   1.000  C
  C92      1.0000 0.35348  0.10162  0.35654  Biso   1.000  C
  C93      1.0000 0.23171  0.91853  0.02321  Biso   1.000  C
  C94      1.0000 0.38296  0.00554  0.13585  Biso   1.000  C
  C95      1.0000 0.32779  0.04408  0.80252  Biso   1.000  C
  C96      1.0000 0.28925  0.95037  0.46919  Biso   1.000  C
  H31      1.0000 0.43889  0.00425  0.23041  Biso   1.000  H
  H32      1.0000 0.32908  0.10130  0.89708  Biso   1.000  H
  H33      1.0000 0.23203  0.89445  0.56375  Biso   1.000  H
  H34      1.0000 0.81323  0.62877  0.69600  Biso   1.000  H
  H35      1.0000 0.37123  0.18446  0.69600  Biso   1.000  H
  H36      1.0000 0.81554  0.18677  0.69600  Biso   1.000  H
  H37      1.0000 0.81804  0.65890  0.87192  Biso   1.000  H
  H38      1.0000 0.34110  0.15914  0.87192  Biso   1.000  H
  H39      1.0000 0.84086  0.18196  0.87192  Biso   1.000  H
  H40      1.0000 0.52010  0.03789  0.97067  Biso   1.000  H
  H41      1.0000 0.96211  0.48220  0.97067  Biso   1.000  H
  H42      1.0000 0.51780  0.47990  0.97067  Biso   1.000  H
  H43      1.0000 0.51529  0.00777  0.79475  Biso   1.000  H
  H44      1.0000 0.99223  0.50752  0.79475  Biso   1.000  H
  H45      1.0000 0.49248  0.48471  0.79475  Biso   1.000  H
  H46      1.0000 0.89445  0.66241  0.43625  Biso   1.000  H
  H47      1.0000 0.00425  0.56537  0.76959  Biso   1.000  H
  H48      1.0000 0.10130  0.77222  0.10292  Biso   1.000  H
  H49      1.0000 0.92558  0.69306  0.12816  Biso   1.000  H
  H50      1.0000 0.97361  0.56585  0.46149  Biso   1.000  H
  H51      1.0000 0.10082  0.74109  0.79482  Biso   1.000  H
  H52      1.0000 0.54210  0.02771  0.32422  Biso   1.000  H
  H53      1.0000 0.97229  0.51440  0.32422  Biso   1.000  H
  H54      1.0000 0.48560  0.45790  0.32422  Biso   1.000  H
  H55      1.0000 0.79123  0.63896  0.34245  Biso   1.000  H
  H56      1.0000 0.36104  0.15227  0.34245  Biso   1.000  H
  H57      1.0000 0.84773  0.20877  0.34245  Biso   1.000  H
  H58      1.0000 0.40776  0.97361  0.53851  Biso   1.000  H
  H59      1.0000 0.35973  0.10082  0.20518  Biso   1.000  H
  H60      1.0000 0.23252  0.92558  0.87184  Biso   1.000  H
  O37      1.0000 0.06058  0.35069  0.64129  Biso   1.000  O
  O38      1.0000 0.98264  0.37656  0.30796  Biso   1.000  O
  O39      1.0000 0.95678  0.27275  0.97463  Biso   1.000  O
  O40      1.0000 0.02082  0.33522  0.41087  Biso   1.000  O
  O41      1.0000 0.99812  0.35227  0.07753  Biso   1.000  O
  O42      1.0000 0.98106  0.31251  0.74420  Biso   1.000  O
  O43      1.0000 0.03369  0.32088  0.05464  Biso   1.000  O
  O44      1.0000 0.01245  0.37948  0.72131  Biso   1.000  O
  O45      1.0000 0.95386  0.29964  0.38798  Biso   1.000  O
  Mg13     1.0000 0.98766  0.30569  0.18190  Biso   1.000  Mg
  Mg14     1.0000 0.02765  0.34864  0.84856  Biso   1.000  Mg
  Mg15     1.0000 0.98470  0.34568  0.51523  Biso   1.000  Mg
  O46      1.0000 0.60608  0.98264  0.69204  Biso   1.000  O
  O47      1.0000 0.68403  0.95678  0.02537  Biso   1.000  O
  O48      1.0000 0.70989  0.06058  0.35871  Biso   1.000  O
  O49      1.0000 0.64585  0.99812  0.92247  Biso   1.000  O
  O50      1.0000 0.66855  0.98106  0.25580  Biso   1.000  O
  O51      1.0000 0.68560  0.02082  0.58913  Biso   1.000  O
  O52      1.0000 0.63298  0.01245  0.27869  Biso   1.000  O
  O53      1.0000 0.65421  0.95386  0.61202  Biso   1.000  O
  O54      1.0000 0.71281  0.03369  0.94536  Biso   1.000  O
  Mg16     1.0000 0.67901  0.02765  0.15144  Biso   1.000  Mg
  Mg17     1.0000 0.63902  0.98470  0.48477  Biso   1.000  Mg
  Mg18     1.0000 0.68197  0.98766  0.81810  Biso   1.000  Mg
  C97      1.0000 0.06133  0.32238  0.13876  Biso   1.000  C
  C98      1.0000 0.01096  0.40562  0.80543  Biso   1.000  C
  C99      1.0000 0.92772  0.27201  0.47209  Biso   1.000  C
  C100     1.0000 0.07024  0.33097  0.33770  Biso   1.000  C
  C101     1.0000 0.00236  0.40594  0.00437  Biso   1.000  C
  C102     1.0000 0.92739  0.26309  0.67104  Biso   1.000  C
  C103     1.0000 0.09938  0.33085  0.41185  Biso   1.000  C
  C104     1.0000 0.00249  0.43520  0.07852  Biso   1.000  C
  C105     1.0000 0.89813  0.23396  0.74518  Biso   1.000  C
  C106     1.0000 0.11958  0.32228  0.29943  Biso   1.000  C
  C107     1.0000 0.01105  0.46397  0.96609  Biso   1.000  C
  C108     1.0000 0.86936  0.21375  0.63276  Biso   1.000  C
  C109     1.0000 0.48336  0.98781  0.04834  Biso   1.000  C
  C110     1.0000 0.01219  0.49555  0.04834  Biso   1.000  C
  C111     1.0000 0.50445  0.51664  0.04834  Biso   1.000  C
  C112     1.0000 0.18331  0.34552  0.28500  Biso   1.000  C
  C113     1.0000 0.65448  0.83778  0.28500  Biso   1.000  C
  C114     1.0000 0.16222  0.81669  0.28500  Biso   1.000  C
  C115     1.0000 0.54708  0.01105  0.03391  Biso   1.000  C
  C116     1.0000 0.65561  0.86936  0.36724  Biso   1.000  C
  C117     1.0000 0.79730  0.11958  0.70057  Biso   1.000  C
  C118     1.0000 0.56729  0.00249  0.92148  Biso   1.000  C
  C119     1.0000 0.66418  0.89814  0.25482  Biso   1.000  C
  C120     1.0000 0.76853  0.09938  0.58815  Biso   1.000  C
  C121     1.0000 0.59642  0.00236  0.99563  Biso   1.000  C
  C122     1.0000 0.66430  0.92739  0.32896  Biso   1.000  C
  C123     1.0000 0.73927  0.07024  0.66230  Biso   1.000  C
  C124     1.0000 0.60534  0.01096  0.19457  Biso   1.000  C
  C125     1.0000 0.65571  0.92772  0.52791  Biso   1.000  C
  C126     1.0000 0.73895  0.06133  0.86124  Biso   1.000  C
  C127     1.0000 0.58519  0.02015  0.31012  Biso   1.000  C
  C128     1.0000 0.64652  0.89838  0.64346  Biso   1.000  C
  C129     1.0000 0.76829  0.08147  0.97679  Biso   1.000  C
  C130     1.0000 0.55719  0.02068  0.23193  Biso   1.000  C
  C131     1.0000 0.64599  0.86985  0.56526  Biso   1.000  C
  C132     1.0000 0.79682  0.10948  0.89859  Biso   1.000  C
  C133     1.0000 0.61704  0.99446  0.86415  Biso   1.000  C
  C134     1.0000 0.67221  0.95592  0.19748  Biso   1.000  C
  C135     1.0000 0.71075  0.04962  0.53081  Biso   1.000  C
  C136     1.0000 0.10948  0.31266  0.10141  Biso   1.000  C
  C137     1.0000 0.02068  0.46349  0.76807  Biso   1.000  C
  C138     1.0000 0.86985  0.22385  0.43474  Biso   1.000  C
  C139     1.0000 0.08147  0.31318  0.02321  Biso   1.000  C
  C140     1.0000 0.02015  0.43495  0.68988  Biso   1.000  C
  C141     1.0000 0.89838  0.25186  0.35654  Biso   1.000  C
  C142     1.0000 0.04962  0.33887  0.46919  Biso   1.000  C
  C143     1.0000 0.99446  0.37742  0.13585  Biso   1.000  C
  C144     1.0000 0.95592  0.28371  0.80252  Biso   1.000  C
  H61      1.0000 0.10555  0.33759  0.56375  Biso   1.000  H
  H62      1.0000 0.99575  0.43463  0.23041  Biso   1.000  H
  H63      1.0000 0.89870  0.22778  0.89708  Biso   1.000  H
  H64      1.0000 0.47990  0.96211  0.02933  Biso   1.000  H
  H65      1.0000 0.03789  0.51780  0.02933  Biso   1.000  H
  H66      1.0000 0.48220  0.52010  0.02933  Biso   1.000  H
  H67      1.0000 0.48471  0.99223  0.20525  Biso   1.000  H
  H68      1.0000 0.00777  0.49248  0.20525  Biso   1.000  H
  H69      1.0000 0.50752  0.51529  0.20525  Biso   1.000  H
  H70      1.0000 0.18677  0.37123  0.30400  Biso   1.000  H
  H71      1.0000 0.62877  0.81554  0.30400  Biso   1.000  H
  H72      1.0000 0.18446  0.81323  0.30400  Biso   1.000  H
  H73      1.0000 0.18196  0.34110  0.12808  Biso   1.000  H
  H74      1.0000 0.65890  0.84086  0.12808  Biso   1.000  H
  H75      1.0000 0.15914  0.81804  0.12808  Biso   1.000  H
  H76      1.0000 0.56111  0.99575  0.76959  Biso   1.000  H
  H77      1.0000 0.67092  0.89870  0.10292  Biso   1.000  H
  H78      1.0000 0.76797  0.10555  0.43625  Biso   1.000  H
  H79      1.0000 0.59224  0.02639  0.46149  Biso   1.000  H
  H80      1.0000 0.64027  0.89918  0.79482  Biso   1.000  H
  H81      1.0000 0.76748  0.07442  0.12816  Biso   1.000  H
  H82      1.0000 0.20877  0.36104  0.65755  Biso   1.000  H
  H83      1.0000 0.63896  0.84773  0.65755  Biso   1.000  H
  H84      1.0000 0.15227  0.79123  0.65755  Biso   1.000  H
  H85      1.0000 0.45790  0.97229  0.67578  Biso   1.000  H
  H86      1.0000 0.02771  0.48560  0.67578  Biso   1.000  H
  H87      1.0000 0.51440  0.54210  0.67578  Biso   1.000  H
  H88      1.0000 0.07442  0.30694  0.87184  Biso   1.000  H
  H89      1.0000 0.02639  0.43415  0.53851  Biso   1.000  H
  H90      1.0000 0.89918  0.25891  0.20518  Biso   1.000  H
