# Supplementary material for: In silico design and screening of hypothetical MOF-74 analogs and their experimental synthesis
Source: Chem Sci. 2016 Jun 21;7(9):6263–72. doi: 10.1039/c6sc01477a (PMC6024208; doi:10.1039/c6sc01477a)
Supplement: Supplementary file 1 [file SC-007-C6SC01477A-s001.zip › analogs/7_all_conf_50_0_full_symm.def]

#number of pseudo atoms
51
#type        print   as   scat      mass       charge          B-factor   radii  connectivity
UNIT         no      H       H      1.0        1.0             1.0        1.0    0
C_co2        yes     C       C      12.0107    0.6512          1.0        1.0    0
O_co2        yes     O       O      15.9994   -0.3256          1.0        1.0    0
N_n2         yes     N       N      14.00674  -0.482           1.0        0.7    0
N_com        no      N       N      0.0        0.964           1.0        0.7    0
Mof_Ob    yes       O         O         15.999    -0.69351  1.0       1.52      0         
Mof_Oa    yes       O         O         15.999    -0.91828  1.0       1.52      0         
Mof_Oc    yes       O         O         15.999    -0.91398  1.0       1.52      0         
Mof_Mg    yes       Mg        Mg        24.305    1.6149    1.0       1.73      0         
Mof_Ob_a  yes       O         O         15.999    -0.75266  1.0       1.52      0         
Mof_Oa_a  yes       O         O         15.999    -0.93509  1.0       1.52      0         
Mof_Oc_a  yes       O         O         15.999    -0.92933  1.0       1.52      0         
Mof_Mg_a  yes       Mg        Mg        24.305    1.6458    1.0       1.73      0         
O         yes       O         O         15.999    -0.49474  1.0       1.52      0         
C         yes       C         C         12.011    0.60601   1.0       1.7       0         
C_a       yes       C         C         12.011    -0.07149  1.0       1.7       0         
C_b       yes       C         C         12.011    -0.07669  1.0       1.7       0         
C_c       yes       C         C         12.011    -0.06284  1.0       1.7       0         
C_d       yes       C         C         12.011    -0.20249  1.0       1.7       0         
C_e       yes       C         C         12.011    0.0408    1.0       1.7       0         
C_f       yes       C         C         12.011    -0.23931  1.0       1.7       0         
C_g       yes       C         C         12.011    0.68513   1.0       1.7       0         
O_a       yes       O         O         15.999    -0.4984   1.0       1.52      0         
N         yes       N         N         14.007    -0.61396  1.0       1.55      0         
C_h       yes       C         C         12.011    0.36786   1.0       1.7       0         
C_i       yes       C         C         12.011    -0.15111  1.0       1.7       0         
Mof_Cd    yes       C         C         12.011    -0.32995  1.0       1.7       0         
Mof_Cc    yes       C         C         12.011    0.47875   1.0       1.7       0         
Mof_Cb    yes       C         C         12.011    -0.22946  1.0       1.7       0         
C_j       yes       C         C         12.011    -0.34585  1.0       1.7       0         
Mof_Ca    yes       C         C         12.011    0.80225   1.0       1.7       0         
N_a       yes       N         N         14.007    -0.63449  1.0       1.55      0         
C_k       yes       C         C         12.011    0.44439   1.0       1.7       0         
C_l       yes       C         C         12.011    -0.30237  1.0       1.7       0         
Mof_Cd_a  yes       C         C         12.011    -0.28847  1.0       1.7       0         
Mof_Cc_a  yes       C         C         12.011    0.49064   1.0       1.7       0         
Mof_Cb_a  yes       C         C         12.011    -0.28586  1.0       1.7       0         
C_m       yes       C         C         12.011    -0.34758  1.0       1.7       0         
Mof_Ca_a  yes       C         C         12.011    0.87894   1.0       1.7       0         
H         yes       H         H         1.008     0.11697   1.0       1.09      0         
H_a       yes       H         H         1.008     0.12717   1.0       1.09      0         
H_b       yes       H         H         1.008     0.09325   1.0       1.09      0         
H_c       yes       H         H         1.008     0.12128   1.0       1.09      0         
H_d       yes       H         H         1.008     0.29009   1.0       1.09      0         
H_e       yes       H         H         1.008     0.13123   1.0       1.09      0         
Mof_H     yes       H         H         1.008     0.16204   1.0       1.09      0         
H_f       yes       H         H         1.008     0.25559   1.0       1.09      0         
H_g       yes       H         H         1.008     0.33258   1.0       1.09      0         
H_h       yes       H         H         1.008     0.25225   1.0       1.09      0         
Mof_H_a   yes       H         H         1.008     0.16442   1.0       1.09      0         
H_i       yes       H         H         1.008     0.21556   1.0       1.09      0         
