# Supplementary material for: In silico design and screening of hypothetical MOF-74 analogs and their experimental synthesis
Source: Chem Sci. 2016 Jun 21;7(9):6263–72. doi: 10.1039/c6sc01477a (PMC6024208; doi:10.1039/c6sc01477a)
Supplement: Supplementary file 1 [file SC-007-C6SC01477A-s001.zip › analogs/9_all_conf_97_0_full_symm.cssr]

				68.5769  68.5769  6.8496
		90  90  120  SPGR =  1 P 1		 OPT = 1
504   0 
0 image0	: image0
 1 Mof_Ob 0.040210 0.347180 0.663300  0  0  0  0  0  0  0  0  -0.754700
 2 Mof_Oa 0.013540 0.334660 0.432910  0  0  0  0  0  0  0  0  -0.930270
 3 Mof_Oc 0.023490 0.325510 0.070870  0  0  0  0  0  0  0  0  -0.923850
 4 Mof_Mg 0.993010 0.315020 0.205690  0  0  0  0  0  0  0  0  1.652370
 5 O 0.912690 0.686900 0.332710  0  0  0  0  0  0  0  0  -0.440240
 6 C 0.896180 0.673460 0.425760  0  0  0  0  0  0  0  0  0.487110
 7 C_a 0.872040 0.666140 0.391370  0  0  0  0  0  0  0  0  -0.060730
 8 C_b 0.862490 0.672630 0.245480  0  0  0  0  0  0  0  0  -0.117610
 9 C_c 0.838880 0.663490 0.243730  0  0  0  0  0  0  0  0  0.070550
 10 C_d 0.159490 0.314820 0.060100  0  0  0  0  0  0  0  0  -0.185150
 11 C_e 0.169250 0.308220 0.206290  0  0  0  0  0  0  0  0  -0.040400
 12 C_f 0.859110 0.650720 0.536250  0  0  0  0  0  0  0  0  -0.108460
 13 C_g 0.874310 0.647030 0.666780  0  0  0  0  0  0  0  0  0.488390
 14 O_a 0.869680 0.634390 0.806180  0  0  0  0  0  0  0  0  -0.426020
 15 N 0.896420 0.661550 0.594090  0  0  0  0  0  0  0  0  -0.290100
 16 C_h 0.916440 0.663920 0.679680  0  0  0  0  0  0  0  0  0.264580
 17 C_i 0.921370 0.669890 0.877300  0  0  0  0  0  0  0  0  -0.259290
 18 Mof_Cd 0.941330 0.672960 0.956520  0  0  0  0  0  0  0  0  -0.215920
 19 Mof_Cc 0.957220 0.670560 0.843040  0  0  0  0  0  0  0  0  0.464900
 20 Mof_Cb 0.951860 0.664160 0.642440  0  0  0  0  0  0  0  0  -0.307010
 21 C_j 0.931400 0.660890 0.565460  0  0  0  0  0  0  0  0  -0.214380
 22 Mof_Ca 0.966530 0.660440 0.508100  0  0  0  0  0  0  0  0  0.859030
 23 H 0.873390 0.684580 0.136300  0  0  0  0  0  0  0  0  0.120630
 24 H_a 0.141380 0.307700 0.063600  0  0  0  0  0  0  0  0  0.151870
 25 H_b 0.159060 0.296360 0.319360  0  0  0  0  0  0  0  0  0.126050
 26 H_c 0.909800 0.672410 0.968160  0  0  0  0  0  0  0  0  0.206000
 27 Mof_H 0.945430 0.677820 0.108680  0  0  0  0  0  0  0  0  0.179600
 28 H_d 0.927580 0.655900 0.413450  0  0  0  0  0  0  0  0  0.203070
 29 Mof_Ob 0.986150 0.359700 0.329970  0  0  0  0  0  0  0  0  -0.754700
 30 Mof_Oa 0.998670 0.345540 0.099570  0  0  0  0  0  0  0  0  -0.930270
 31 Mof_Oc 0.007820 0.364650 0.737530  0  0  0  0  0  0  0  0  -0.923850
 32 Mof_Mg 0.018310 0.344650 0.872360  0  0  0  0  0  0  0  0  1.652370
 33 O 0.979760 0.559130 0.666050  0  0  0  0  0  0  0  0  -0.440240
 34 C 0.993210 0.556050 0.759100  0  0  0  0  0  0  0  0  0.487110
 35 C_a 0.000530 0.539240 0.724700  0  0  0  0  0  0  0  0  -0.060730
 36 C_b 0.994040 0.523200 0.578820  0  0  0  0  0  0  0  0  -0.117610
 37 C_c 0.003180 0.508720 0.577070  0  0  0  0  0  0  0  0  0.070550
 38 C_d 0.685180 0.844670 0.060100  0  0  0  0  0  0  0  0  -0.185150
 39 C_e 0.691780 0.861030 0.206290  0  0  0  0  0  0  0  0  -0.040400
 40 C_f 0.015950 0.541730 0.869590  0  0  0  0  0  0  0  0  -0.108460
 41 C_g 0.019630 0.560610 0.000120  0  0  0  0  0  0  0  0  0.488390
 42 O_a 0.032270 0.568620 0.139520  0  0  0  0  0  0  0  0  -0.426020
 43 N 0.005120 0.568210 0.927420  0  0  0  0  0  0  0  0  -0.290100
 44 C_h 0.002750 0.585860 0.013020  0  0  0  0  0  0  0  0  0.264580
 45 C_i 0.996780 0.584820 0.210640  0  0  0  0  0  0  0  0  -0.259290
 46 Mof_Cd 0.993710 0.601710 0.289850  0  0  0  0  0  0  0  0  -0.215920
 47 Mof_Cc 0.996100 0.620000 0.176370  0  0  0  0  0  0  0  0  0.464900
 48 Mof_Cb 0.002510 0.621040 0.975770  0  0  0  0  0  0  0  0  -0.307010
 49 C_j 0.005780 0.603850 0.898800  0  0  0  0  0  0  0  0  -0.214380
 50 Mof_Ca 0.006220 0.639420 0.841440  0  0  0  0  0  0  0  0  0.859030
 51 H 0.982090 0.522150 0.469630  0  0  0  0  0  0  0  0  0.120630
 52 H_a 0.692300 0.833680 0.063600  0  0  0  0  0  0  0  0  0.151870
 53 H_b 0.703640 0.862700 0.319360  0  0  0  0  0  0  0  0  0.126050
 54 H_c 0.994260 0.570730 0.301490  0  0  0  0  0  0  0  0  0.206000
 55 Mof_H 0.988850 0.600950 0.442010  0  0  0  0  0  0  0  0  0.179600
 56 H_d 0.010770 0.605020 0.746780  0  0  0  0  0  0  0  0  0.203070
 57 Mof_Ob 0.973640 0.293120 0.996630  0  0  0  0  0  0  0  0  -0.754700
 58 Mof_Oa 0.987790 0.319800 0.766240  0  0  0  0  0  0  0  0  -0.930270
 59 Mof_Oc 0.968680 0.309840 0.404200  0  0  0  0  0  0  0  0  -0.923850
 60 Mof_Mg 0.988680 0.340330 0.539030  0  0  0  0  0  0  0  0  1.652370
 61 O 0.107540 0.753970 0.999380  0  0  0  0  0  0  0  0  -0.440240
 62 C 0.110610 0.770490 0.092430  0  0  0  0  0  0  0  0  0.487110
 63 C_a 0.127430 0.794630 0.058040  0  0  0  0  0  0  0  0  -0.060730
 64 C_b 0.143470 0.804180 0.912150  0  0  0  0  0  0  0  0  -0.117610
 65 C_c 0.157940 0.827790 0.910400  0  0  0  0  0  0  0  0  0.070550
 66 C_d 0.155330 0.840510 0.060100  0  0  0  0  0  0  0  0  -0.185150
 67 C_e 0.138970 0.830750 0.206290  0  0  0  0  0  0  0  0  -0.040400
 68 C_f 0.124940 0.807550 0.202920  0  0  0  0  0  0  0  0  -0.108460
 69 C_g 0.106060 0.792360 0.333450  0  0  0  0  0  0  0  0  0.488390
 70 O_a 0.098040 0.796990 0.472850  0  0  0  0  0  0  0  0  -0.426020
 71 N 0.098450 0.770240 0.260760  0  0  0  0  0  0  0  0  -0.290100
 72 C_h 0.080810 0.750230 0.346350  0  0  0  0  0  0  0  0  0.264580
 73 C_i 0.081840 0.745290 0.543970  0  0  0  0  0  0  0  0  -0.259290
 74 Mof_Cd 0.064960 0.725330 0.623180  0  0  0  0  0  0  0  0  -0.215920
 75 Mof_Cc 0.046670 0.709440 0.509710  0  0  0  0  0  0  0  0  0.464900
 76 Mof_Cb 0.045630 0.714810 0.309110  0  0  0  0  0  0  0  0  -0.307010
 77 C_j 0.062820 0.735270 0.232130  0  0  0  0  0  0  0  0  -0.214380
 78 Mof_Ca 0.027250 0.700140 0.174770  0  0  0  0  0  0  0  0  0.859030
 79 H 0.144510 0.793270 0.802960  0  0  0  0  0  0  0  0  0.120630
 80 H_a 0.166320 0.858620 0.063600  0  0  0  0  0  0  0  0  0.151870
 81 H_b 0.137300 0.840940 0.319360  0  0  0  0  0  0  0  0  0.126050
 82 H_c 0.095930 0.756860 0.634820  0  0  0  0  0  0  0  0  0.206000
 83 Mof_H 0.065720 0.721230 0.775340  0  0  0  0  0  0  0  0  0.179600
 84 H_d 0.061650 0.739080 0.080110  0  0  0  0  0  0  0  0  0.203070
 85 Mof_Ob 0.959790 0.652820 0.336700  0  0  0  0  0  0  0  0  -0.754700
 86 Mof_Oa 0.986460 0.665340 0.567090  0  0  0  0  0  0  0  0  -0.930270
 87 Mof_Oc 0.976510 0.674490 0.929130  0  0  0  0  0  0  0  0  -0.923850
 88 Mof_Mg 0.006990 0.684980 0.794310  0  0  0  0  0  0  0  0  1.652370
 89 O 0.087310 0.313100 0.667290  0  0  0  0  0  0  0  0  -0.440240
 90 C 0.103820 0.326540 0.574240  0  0  0  0  0  0  0  0  0.487110
 91 C_a 0.127960 0.333860 0.608630  0  0  0  0  0  0  0  0  -0.060730
 92 C_b 0.137510 0.327370 0.754520  0  0  0  0  0  0  0  0  -0.117610
 93 C_c 0.161120 0.336510 0.756270  0  0  0  0  0  0  0  0  0.070550
 94 C_d 0.840510 0.685180 0.939900  0  0  0  0  0  0  0  0  -0.185150
 95 C_e 0.830750 0.691780 0.793710  0  0  0  0  0  0  0  0  -0.040400
 96 C_f 0.140890 0.349280 0.463750  0  0  0  0  0  0  0  0  -0.108460
 97 C_g 0.125690 0.352970 0.333220  0  0  0  0  0  0  0  0  0.488390
 98 O_a 0.130320 0.365610 0.193820  0  0  0  0  0  0  0  0  -0.426020
 99 N 0.103580 0.338450 0.405910  0  0  0  0  0  0  0  0  -0.290100
 100 C_h 0.083560 0.336080 0.320320  0  0  0  0  0  0  0  0  0.264580
 101 C_i 0.078630 0.330110 0.122700  0  0  0  0  0  0  0  0  -0.259290
 102 Mof_Cd 0.058670 0.327040 0.043480  0  0  0  0  0  0  0  0  -0.215920
 103 Mof_Cc 0.042780 0.329440 0.156960  0  0  0  0  0  0  0  0  0.464900
 104 Mof_Cb 0.048140 0.335840 0.357560  0  0  0  0  0  0  0  0  -0.307010
 105 C_j 0.068600 0.339110 0.434540  0  0  0  0  0  0  0  0  -0.214380
 106 Mof_Ca 0.033470 0.339560 0.491900  0  0  0  0  0  0  0  0  0.859030
 107 H 0.126610 0.315420 0.863700  0  0  0  0  0  0  0  0  0.120630
 108 H_a 0.858620 0.692300 0.936400  0  0  0  0  0  0  0  0  0.151870
 109 H_b 0.840940 0.703640 0.680640  0  0  0  0  0  0  0  0  0.126050
 110 H_c 0.090200 0.327590 0.031840  0  0  0  0  0  0  0  0  0.206000
 111 Mof_H 0.054570 0.322180 0.891320  0  0  0  0  0  0  0  0  0.179600
 112 H_d 0.072420 0.344100 0.586550  0  0  0  0  0  0  0  0  0.203070
 113 Mof_Ob 0.013850 0.640300 0.670030  0  0  0  0  0  0  0  0  -0.754700
 114 Mof_Oa 0.001330 0.654460 0.900430  0  0  0  0  0  0  0  0  -0.930270
 115 Mof_Oc 0.992180 0.635350 0.262470  0  0  0  0  0  0  0  0  -0.923850
 116 Mof_Mg 0.981690 0.655350 0.127640  0  0  0  0  0  0  0  0  1.652370
 117 O 0.020240 0.440870 0.333950  0  0  0  0  0  0  0  0  -0.440240
 118 C 0.006790 0.443950 0.240900  0  0  0  0  0  0  0  0  0.487110
 119 C_a 0.999470 0.460760 0.275300  0  0  0  0  0  0  0  0  -0.060730
 120 C_b 0.005960 0.476800 0.421180  0  0  0  0  0  0  0  0  -0.117610
 121 C_c 0.996820 0.491280 0.422930  0  0  0  0  0  0  0  0  0.070550
 122 C_d 0.314820 0.155330 0.939900  0  0  0  0  0  0  0  0  -0.185150
 123 C_e 0.308220 0.138970 0.793710  0  0  0  0  0  0  0  0  -0.040400
 124 C_f 0.984050 0.458270 0.130410  0  0  0  0  0  0  0  0  -0.108460
 125 C_g 0.980370 0.439390 0.999880  0  0  0  0  0  0  0  0  0.488390
 126 O_a 0.967730 0.431380 0.860480  0  0  0  0  0  0  0  0  -0.426020
 127 N 0.994880 0.431790 0.072580  0  0  0  0  0  0  0  0  -0.290100
 128 C_h 0.997250 0.414140 0.986980  0  0  0  0  0  0  0  0  0.264580
 129 C_i 0.003220 0.415180 0.789360  0  0  0  0  0  0  0  0  -0.259290
 130 Mof_Cd 0.006290 0.398290 0.710150  0  0  0  0  0  0  0  0  -0.215920
 131 Mof_Cc 0.003900 0.380000 0.823630  0  0  0  0  0  0  0  0  0.464900
 132 Mof_Cb 0.997490 0.378960 0.024230  0  0  0  0  0  0  0  0  -0.307010
 133 C_j 0.994220 0.396150 0.101200  0  0  0  0  0  0  0  0  -0.214380
 134 Mof_Ca 0.993780 0.360580 0.158560  0  0  0  0  0  0  0  0  0.859030
 135 H 0.017910 0.477850 0.530370  0  0  0  0  0  0  0  0  0.120630
 136 H_a 0.307700 0.166320 0.936400  0  0  0  0  0  0  0  0  0.151870
 137 H_b 0.296360 0.137300 0.680640  0  0  0  0  0  0  0  0  0.126050
 138 H_c 0.005740 0.429270 0.698510  0  0  0  0  0  0  0  0  0.206000
 139 Mof_H 0.011150 0.399050 0.557990  0  0  0  0  0  0  0  0  0.179600
 140 H_d 0.989230 0.394980 0.253220  0  0  0  0  0  0  0  0  0.203070
 141 Mof_Ob 0.026360 0.706880 0.003370  0  0  0  0  0  0  0  0  -0.754700
 142 Mof_Oa 0.012210 0.680200 0.233760  0  0  0  0  0  0  0  0  -0.930270
 143 Mof_Oc 0.031320 0.690160 0.595800  0  0  0  0  0  0  0  0  -0.923850
 144 Mof_Mg 0.011320 0.659670 0.460970  0  0  0  0  0  0  0  0  1.652370
 145 O 0.892460 0.246030 0.000620  0  0  0  0  0  0  0  0  -0.440240
 146 C 0.889390 0.229510 0.907570  0  0  0  0  0  0  0  0  0.487110
 147 C_a 0.872570 0.205370 0.941960  0  0  0  0  0  0  0  0  -0.060730
 148 C_b 0.856530 0.195820 0.087850  0  0  0  0  0  0  0  0  -0.117610
 149 C_c 0.842060 0.172210 0.089600  0  0  0  0  0  0  0  0  0.070550
 150 C_d 0.844670 0.159490 0.939900  0  0  0  0  0  0  0  0  -0.185150
 151 C_e 0.861030 0.169250 0.793710  0  0  0  0  0  0  0  0  -0.040400
 152 C_f 0.875060 0.192450 0.797080  0  0  0  0  0  0  0  0  -0.108460
 153 C_g 0.893940 0.207640 0.666550  0  0  0  0  0  0  0  0  0.488390
 154 O_a 0.901960 0.203010 0.527150  0  0  0  0  0  0  0  0  -0.426020
 155 N 0.901550 0.229760 0.739240  0  0  0  0  0  0  0  0  -0.290100
 156 C_h 0.919190 0.249770 0.653650  0  0  0  0  0  0  0  0  0.264580
 157 C_i 0.918160 0.254710 0.456030  0  0  0  0  0  0  0  0  -0.259290
 158 Mof_Cd 0.935040 0.274670 0.376820  0  0  0  0  0  0  0  0  -0.215920
 159 Mof_Cc 0.953330 0.290560 0.490290  0  0  0  0  0  0  0  0  0.464900
 160 Mof_Cb 0.954370 0.285190 0.690890  0  0  0  0  0  0  0  0  -0.307010
 161 C_j 0.937180 0.264730 0.767870  0  0  0  0  0  0  0  0  -0.214380
 162 Mof_Ca 0.972750 0.299860 0.825230  0  0  0  0  0  0  0  0  0.859030
 163 H 0.855490 0.206730 0.197040  0  0  0  0  0  0  0  0  0.120630
 164 H_a 0.833680 0.141380 0.936400  0  0  0  0  0  0  0  0  0.151870
 165 H_b 0.862700 0.159060 0.680640  0  0  0  0  0  0  0  0  0.126050
 166 H_c 0.904070 0.243140 0.365180  0  0  0  0  0  0  0  0  0.206000
 167 Mof_H 0.934280 0.278770 0.224660  0  0  0  0  0  0  0  0  0.179600
 168 H_d 0.938350 0.260920 0.919890  0  0  0  0  0  0  0  0  0.203070
 169 Mof_Ob 0.706880 0.680520 0.996630  0  0  0  0  0  0  0  0  -0.754700
 170 Mof_Oa 0.680200 0.668000 0.766240  0  0  0  0  0  0  0  0  -0.930270
 171 Mof_Oc 0.690160 0.658850 0.404200  0  0  0  0  0  0  0  0  -0.923850
 172 Mof_Mg 0.659670 0.648360 0.539030  0  0  0  0  0  0  0  0  1.652370
 173 O 0.579360 0.020240 0.666050  0  0  0  0  0  0  0  0  -0.440240
 174 C 0.562840 0.006790 0.759100  0  0  0  0  0  0  0  0  0.487110
 175 C_a 0.538710 0.999470 0.724700  0  0  0  0  0  0  0  0  -0.060730
 176 C_b 0.529150 0.005960 0.578820  0  0  0  0  0  0  0  0  -0.117610
 177 C_c 0.505540 0.996820 0.577070  0  0  0  0  0  0  0  0  0.070550
 178 C_d 0.826150 0.648150 0.393440  0  0  0  0  0  0  0  0  -0.185150
 179 C_e 0.835920 0.641560 0.539620  0  0  0  0  0  0  0  0  -0.040400
 180 C_f 0.525780 0.984050 0.869590  0  0  0  0  0  0  0  0  -0.108460
 181 C_g 0.540970 0.980370 0.000120  0  0  0  0  0  0  0  0  0.488390
 182 O_a 0.536350 0.967730 0.139520  0  0  0  0  0  0  0  0  -0.426020
 183 N 0.563090 0.994880 0.927420  0  0  0  0  0  0  0  0  -0.290100
 184 C_h 0.583110 0.997250 0.013020  0  0  0  0  0  0  0  0  0.264580
 185 C_i 0.588040 0.003220 0.210640  0  0  0  0  0  0  0  0  -0.259290
 186 Mof_Cd 0.608000 0.006290 0.289850  0  0  0  0  0  0  0  0  -0.215920
 187 Mof_Cc 0.623890 0.003900 0.176370  0  0  0  0  0  0  0  0  0.464900
 188 Mof_Cb 0.618530 0.997490 0.975770  0  0  0  0  0  0  0  0  -0.307010
 189 C_j 0.598070 0.994220 0.898800  0  0  0  0  0  0  0  0  -0.214380
 190 Mof_Ca 0.633190 0.993780 0.841440  0  0  0  0  0  0  0  0  0.859030
 191 H 0.540060 0.017910 0.469630  0  0  0  0  0  0  0  0  0.120630
 192 H_a 0.808050 0.641040 0.396930  0  0  0  0  0  0  0  0  0.151870
 193 H_b 0.825730 0.629690 0.652690  0  0  0  0  0  0  0  0  0.126050
 194 H_c 0.576470 0.005740 0.301490  0  0  0  0  0  0  0  0  0.206000
 195 Mof_H 0.612100 0.011150 0.442010  0  0  0  0  0  0  0  0  0.179600
 196 H_d 0.594250 0.989230 0.746780  0  0  0  0  0  0  0  0  0.203070
 197 Mof_Ob 0.652820 0.693030 0.663300  0  0  0  0  0  0  0  0  -0.754700
 198 Mof_Oa 0.665340 0.678880 0.432910  0  0  0  0  0  0  0  0  -0.930270
 199 Mof_Oc 0.674490 0.697980 0.070870  0  0  0  0  0  0  0  0  -0.923850
 200 Mof_Mg 0.684980 0.677990 0.205690  0  0  0  0  0  0  0  0  1.652370
 201 O 0.646430 0.892460 0.999380  0  0  0  0  0  0  0  0  -0.440240
 202 C 0.659870 0.889390 0.092430  0  0  0  0  0  0  0  0  0.487110
 203 C_a 0.667200 0.872570 0.058040  0  0  0  0  0  0  0  0  -0.060730
 204 C_b 0.660710 0.856530 0.912150  0  0  0  0  0  0  0  0  -0.117610
 205 C_c 0.669840 0.842060 0.910400  0  0  0  0  0  0  0  0  0.070550
 206 C_d 0.351850 0.178010 0.393440  0  0  0  0  0  0  0  0  -0.185150
 207 C_e 0.358440 0.194370 0.539620  0  0  0  0  0  0  0  0  -0.040400
 208 C_f 0.682610 0.875060 0.202920  0  0  0  0  0  0  0  0  -0.108460
 209 C_g 0.686300 0.893940 0.333450  0  0  0  0  0  0  0  0  0.488390
 210 O_a 0.698940 0.901960 0.472850  0  0  0  0  0  0  0  0  -0.426020
 211 N 0.671790 0.901550 0.260760  0  0  0  0  0  0  0  0  -0.290100
 212 C_h 0.669410 0.919190 0.346350  0  0  0  0  0  0  0  0  0.264580
 213 C_i 0.663450 0.918160 0.543970  0  0  0  0  0  0  0  0  -0.259290
 214 Mof_Cd 0.660370 0.935040 0.623180  0  0  0  0  0  0  0  0  -0.215920
 215 Mof_Cc 0.662770 0.953330 0.509710  0  0  0  0  0  0  0  0  0.464900
 216 Mof_Cb 0.669170 0.954370 0.309110  0  0  0  0  0  0  0  0  -0.307010
 217 C_j 0.672440 0.937180 0.232130  0  0  0  0  0  0  0  0  -0.214380
 218 Mof_Ca 0.672890 0.972750 0.174770  0  0  0  0  0  0  0  0  0.859030
 219 H 0.648760 0.855490 0.802960  0  0  0  0  0  0  0  0  0.120630
 220 H_a 0.358960 0.167020 0.396930  0  0  0  0  0  0  0  0  0.151870
 221 H_b 0.370310 0.196040 0.652690  0  0  0  0  0  0  0  0  0.126050
 222 H_c 0.660930 0.904070 0.634820  0  0  0  0  0  0  0  0  0.206000
 223 Mof_H 0.655510 0.934280 0.775340  0  0  0  0  0  0  0  0  0.179600
 224 H_d 0.677430 0.938350 0.080110  0  0  0  0  0  0  0  0  0.203070
 225 Mof_Ob 0.640300 0.626460 0.329970  0  0  0  0  0  0  0  0  -0.754700
 226 Mof_Oa 0.654460 0.653130 0.099570  0  0  0  0  0  0  0  0  -0.930270
 227 Mof_Oc 0.635350 0.643170 0.737530  0  0  0  0  0  0  0  0  -0.923850
 228 Mof_Mg 0.655350 0.673660 0.872360  0  0  0  0  0  0  0  0  1.652370
 229 O 0.774210 0.087310 0.332710  0  0  0  0  0  0  0  0  -0.440240
 230 C 0.777280 0.103820 0.425760  0  0  0  0  0  0  0  0  0.487110
 231 C_a 0.794090 0.127960 0.391370  0  0  0  0  0  0  0  0  -0.060730
 232 C_b 0.810140 0.137510 0.245480  0  0  0  0  0  0  0  0  -0.117610
 233 C_c 0.824610 0.161120 0.243730  0  0  0  0  0  0  0  0  0.070550
 234 C_d 0.821990 0.173850 0.393440  0  0  0  0  0  0  0  0  -0.185150
 235 C_e 0.805630 0.164080 0.539620  0  0  0  0  0  0  0  0  -0.040400
 236 C_f 0.791600 0.140890 0.536250  0  0  0  0  0  0  0  0  -0.108460
 237 C_g 0.772720 0.125690 0.666780  0  0  0  0  0  0  0  0  0.488390
 238 O_a 0.764710 0.130320 0.806180  0  0  0  0  0  0  0  0  -0.426020
 239 N 0.765120 0.103580 0.594090  0  0  0  0  0  0  0  0  -0.290100
 240 C_h 0.747480 0.083560 0.679680  0  0  0  0  0  0  0  0  0.264580
 241 C_i 0.748510 0.078630 0.877300  0  0  0  0  0  0  0  0  -0.259290
 242 Mof_Cd 0.731620 0.058670 0.956520  0  0  0  0  0  0  0  0  -0.215920
 243 Mof_Cc 0.713340 0.042780 0.843040  0  0  0  0  0  0  0  0  0.464900
 244 Mof_Cb 0.712300 0.048140 0.642440  0  0  0  0  0  0  0  0  -0.307010
 245 C_j 0.729490 0.068600 0.565460  0  0  0  0  0  0  0  0  -0.214380
 246 Mof_Ca 0.693910 0.033470 0.508100  0  0  0  0  0  0  0  0  0.859030
 247 H 0.811180 0.126610 0.136300  0  0  0  0  0  0  0  0  0.120630
 248 H_a 0.832980 0.191950 0.396930  0  0  0  0  0  0  0  0  0.151870
 249 H_b 0.803960 0.174270 0.652690  0  0  0  0  0  0  0  0  0.126050
 250 H_c 0.762600 0.090200 0.968160  0  0  0  0  0  0  0  0  0.206000
 251 Mof_H 0.732380 0.054570 0.108680  0  0  0  0  0  0  0  0  0.179600
 252 H_d 0.728310 0.072420 0.413450  0  0  0  0  0  0  0  0  0.203070
 253 Mof_Ob 0.626460 0.986150 0.670030  0  0  0  0  0  0  0  0  -0.754700
 254 Mof_Oa 0.653130 0.998670 0.900430  0  0  0  0  0  0  0  0  -0.930270
 255 Mof_Oc 0.643170 0.007820 0.262470  0  0  0  0  0  0  0  0  -0.923850
 256 Mof_Mg 0.673660 0.018310 0.127640  0  0  0  0  0  0  0  0  1.652370
 257 O 0.753970 0.646430 0.000620  0  0  0  0  0  0  0  0  -0.440240
 258 C 0.770490 0.659870 0.907570  0  0  0  0  0  0  0  0  0.487110
 259 C_a 0.794630 0.667200 0.941960  0  0  0  0  0  0  0  0  -0.060730
 260 C_b 0.804180 0.660710 0.087850  0  0  0  0  0  0  0  0  -0.117610
 261 C_c 0.827790 0.669840 0.089600  0  0  0  0  0  0  0  0  0.070550
 262 C_d 0.507180 0.018520 0.273230  0  0  0  0  0  0  0  0  -0.185150
 263 C_e 0.497410 0.025110 0.127040  0  0  0  0  0  0  0  0  -0.040400
 264 C_f 0.807550 0.682610 0.797080  0  0  0  0  0  0  0  0  -0.108460
 265 C_g 0.792360 0.686300 0.666550  0  0  0  0  0  0  0  0  0.488390
 266 O_a 0.796990 0.698940 0.527150  0  0  0  0  0  0  0  0  -0.426020
 267 N 0.770240 0.671790 0.739240  0  0  0  0  0  0  0  0  -0.290100
 268 C_h 0.750230 0.669410 0.653650  0  0  0  0  0  0  0  0  0.264580
 269 C_i 0.745290 0.663450 0.456030  0  0  0  0  0  0  0  0  -0.259290
 270 Mof_Cd 0.725330 0.660370 0.376820  0  0  0  0  0  0  0  0  -0.215920
 271 Mof_Cc 0.709440 0.662770 0.490290  0  0  0  0  0  0  0  0  0.464900
 272 Mof_Cb 0.714810 0.669170 0.690890  0  0  0  0  0  0  0  0  -0.307010
 273 C_j 0.735270 0.672440 0.767870  0  0  0  0  0  0  0  0  -0.214380
 274 Mof_Ca 0.700140 0.672890 0.825230  0  0  0  0  0  0  0  0  0.859030
 275 H 0.793270 0.648760 0.197040  0  0  0  0  0  0  0  0  0.120630
 276 H_a 0.525280 0.025630 0.269730  0  0  0  0  0  0  0  0  0.151870
 277 H_b 0.507610 0.036970 0.013980  0  0  0  0  0  0  0  0  0.126050
 278 H_c 0.756860 0.660930 0.365180  0  0  0  0  0  0  0  0  0.206000
 279 Mof_H 0.721230 0.655510 0.224660  0  0  0  0  0  0  0  0  0.179600
 280 H_d 0.739080 0.677430 0.919890  0  0  0  0  0  0  0  0  0.203070
 281 Mof_Ob 0.680520 0.973640 0.003370  0  0  0  0  0  0  0  0  -0.754700
 282 Mof_Oa 0.668000 0.987790 0.233760  0  0  0  0  0  0  0  0  -0.930270
 283 Mof_Oc 0.658850 0.968680 0.595800  0  0  0  0  0  0  0  0  -0.923850
 284 Mof_Mg 0.648360 0.988680 0.460970  0  0  0  0  0  0  0  0  1.652370
 285 O 0.686900 0.774210 0.667290  0  0  0  0  0  0  0  0  -0.440240
 286 C 0.673460 0.777280 0.574240  0  0  0  0  0  0  0  0  0.487110
 287 C_a 0.666140 0.794090 0.608630  0  0  0  0  0  0  0  0  -0.060730
 288 C_b 0.672630 0.810140 0.754520  0  0  0  0  0  0  0  0  -0.117610
 289 C_c 0.663490 0.824610 0.756270  0  0  0  0  0  0  0  0  0.070550
 290 C_d 0.981480 0.488660 0.273230  0  0  0  0  0  0  0  0  -0.185150
 291 C_e 0.974890 0.472300 0.127040  0  0  0  0  0  0  0  0  -0.040400
 292 C_f 0.650720 0.791600 0.463750  0  0  0  0  0  0  0  0  -0.108460
 293 C_g 0.647030 0.772720 0.333220  0  0  0  0  0  0  0  0  0.488390
 294 O_a 0.634390 0.764710 0.193820  0  0  0  0  0  0  0  0  -0.426020
 295 N 0.661550 0.765120 0.405910  0  0  0  0  0  0  0  0  -0.290100
 296 C_h 0.663920 0.747480 0.320320  0  0  0  0  0  0  0  0  0.264580
 297 C_i 0.669890 0.748510 0.122700  0  0  0  0  0  0  0  0  -0.259290
 298 Mof_Cd 0.672960 0.731620 0.043480  0  0  0  0  0  0  0  0  -0.215920
 299 Mof_Cc 0.670560 0.713340 0.156960  0  0  0  0  0  0  0  0  0.464900
 300 Mof_Cb 0.664160 0.712300 0.357560  0  0  0  0  0  0  0  0  -0.307010
 301 C_j 0.660890 0.729490 0.434540  0  0  0  0  0  0  0  0  -0.214380
 302 Mof_Ca 0.660440 0.693910 0.491900  0  0  0  0  0  0  0  0  0.859030
 303 H 0.684580 0.811180 0.863700  0  0  0  0  0  0  0  0  0.120630
 304 H_a 0.974370 0.499650 0.269730  0  0  0  0  0  0  0  0  0.151870
 305 H_b 0.963030 0.470630 0.013980  0  0  0  0  0  0  0  0  0.126050
 306 H_c 0.672410 0.762600 0.031840  0  0  0  0  0  0  0  0  0.206000
 307 Mof_H 0.677820 0.732380 0.891320  0  0  0  0  0  0  0  0  0.179600
 308 H_d 0.655900 0.728310 0.586550  0  0  0  0  0  0  0  0  0.203070
 309 Mof_Ob 0.693030 0.040210 0.336700  0  0  0  0  0  0  0  0  -0.754700
 310 Mof_Oa 0.678880 0.013540 0.567090  0  0  0  0  0  0  0  0  -0.930270
 311 Mof_Oc 0.697980 0.023490 0.929130  0  0  0  0  0  0  0  0  -0.923850
 312 Mof_Mg 0.677990 0.993010 0.794310  0  0  0  0  0  0  0  0  1.652370
 313 O 0.559130 0.579360 0.333950  0  0  0  0  0  0  0  0  -0.440240
 314 C 0.556050 0.562840 0.240900  0  0  0  0  0  0  0  0  0.487110
 315 C_a 0.539240 0.538710 0.275300  0  0  0  0  0  0  0  0  -0.060730
 316 C_b 0.523200 0.529150 0.421180  0  0  0  0  0  0  0  0  -0.117610
 317 C_c 0.508720 0.505540 0.422930  0  0  0  0  0  0  0  0  0.070550
 318 C_d 0.511340 0.492820 0.273230  0  0  0  0  0  0  0  0  -0.185150
 319 C_e 0.527700 0.502590 0.127040  0  0  0  0  0  0  0  0  -0.040400
 320 C_f 0.541730 0.525780 0.130410  0  0  0  0  0  0  0  0  -0.108460
 321 C_g 0.560610 0.540970 0.999880  0  0  0  0  0  0  0  0  0.488390
 322 O_a 0.568620 0.536350 0.860480  0  0  0  0  0  0  0  0  -0.426020
 323 N 0.568210 0.563090 0.072580  0  0  0  0  0  0  0  0  -0.290100
 324 C_h 0.585860 0.583110 0.986980  0  0  0  0  0  0  0  0  0.264580
 325 C_i 0.584820 0.588040 0.789360  0  0  0  0  0  0  0  0  -0.259290
 326 Mof_Cd 0.601710 0.608000 0.710150  0  0  0  0  0  0  0  0  -0.215920
 327 Mof_Cc 0.620000 0.623890 0.823630  0  0  0  0  0  0  0  0  0.464900
 328 Mof_Cb 0.621040 0.618530 0.024230  0  0  0  0  0  0  0  0  -0.307010
 329 C_j 0.603850 0.598070 0.101200  0  0  0  0  0  0  0  0  -0.214380
 330 Mof_Ca 0.639420 0.633190 0.158560  0  0  0  0  0  0  0  0  0.859030
 331 H 0.522150 0.540060 0.530370  0  0  0  0  0  0  0  0  0.120630
 332 H_a 0.500350 0.474720 0.269730  0  0  0  0  0  0  0  0  0.151870
 333 H_b 0.529370 0.492390 0.013980  0  0  0  0  0  0  0  0  0.126050
 334 H_c 0.570730 0.576470 0.698510  0  0  0  0  0  0  0  0  0.206000
 335 Mof_H 0.600950 0.612100 0.557990  0  0  0  0  0  0  0  0  0.179600
 336 H_d 0.605020 0.594250 0.253220  0  0  0  0  0  0  0  0  0.203070
 337 Mof_Ob 0.373540 0.013850 0.329970  0  0  0  0  0  0  0  0  -0.754700
 338 Mof_Oa 0.346870 0.001330 0.099570  0  0  0  0  0  0  0  0  -0.930270
 339 Mof_Oc 0.356830 0.992180 0.737530  0  0  0  0  0  0  0  0  -0.923850
 340 Mof_Mg 0.326340 0.981690 0.872360  0  0  0  0  0  0  0  0  1.652370
 341 O 0.246030 0.353570 0.999380  0  0  0  0  0  0  0  0  -0.440240
 342 C 0.229510 0.340130 0.092430  0  0  0  0  0  0  0  0  0.487110
 343 C_a 0.205370 0.332800 0.058040  0  0  0  0  0  0  0  0  -0.060730
 344 C_b 0.195820 0.339290 0.912150  0  0  0  0  0  0  0  0  -0.117610
 345 C_c 0.172210 0.330160 0.910400  0  0  0  0  0  0  0  0  0.070550
 346 C_d 0.492820 0.981480 0.726770  0  0  0  0  0  0  0  0  -0.185150
 347 C_e 0.502590 0.974890 0.872960  0  0  0  0  0  0  0  0  -0.040400
 348 C_f 0.192450 0.317390 0.202920  0  0  0  0  0  0  0  0  -0.108460
 349 C_g 0.207640 0.313700 0.333450  0  0  0  0  0  0  0  0  0.488390
 350 O_a 0.203010 0.301060 0.472850  0  0  0  0  0  0  0  0  -0.426020
 351 N 0.229760 0.328210 0.260760  0  0  0  0  0  0  0  0  -0.290100
 352 C_h 0.249770 0.330590 0.346350  0  0  0  0  0  0  0  0  0.264580
 353 C_i 0.254710 0.336550 0.543970  0  0  0  0  0  0  0  0  -0.259290
 354 Mof_Cd 0.274670 0.339630 0.623180  0  0  0  0  0  0  0  0  -0.215920
 355 Mof_Cc 0.290560 0.337230 0.509710  0  0  0  0  0  0  0  0  0.464900
 356 Mof_Cb 0.285190 0.330830 0.309110  0  0  0  0  0  0  0  0  -0.307010
 357 C_j 0.264730 0.327560 0.232130  0  0  0  0  0  0  0  0  -0.214380
 358 Mof_Ca 0.299860 0.327110 0.174770  0  0  0  0  0  0  0  0  0.859030
 359 H 0.206730 0.351240 0.802960  0  0  0  0  0  0  0  0  0.120630
 360 H_a 0.474720 0.974370 0.730270  0  0  0  0  0  0  0  0  0.151870
 361 H_b 0.492390 0.963030 0.986020  0  0  0  0  0  0  0  0  0.126050
 362 H_c 0.243140 0.339070 0.634820  0  0  0  0  0  0  0  0  0.206000
 363 Mof_H 0.278770 0.344490 0.775340  0  0  0  0  0  0  0  0  0.179600
 364 H_d 0.260920 0.322570 0.080110  0  0  0  0  0  0  0  0  0.203070
 365 Mof_Ob 0.319480 0.026360 0.996630  0  0  0  0  0  0  0  0  -0.754700
 366 Mof_Oa 0.332000 0.012210 0.766240  0  0  0  0  0  0  0  0  -0.930270
 367 Mof_Oc 0.341150 0.031320 0.404200  0  0  0  0  0  0  0  0  -0.923850
 368 Mof_Mg 0.351640 0.011320 0.539030  0  0  0  0  0  0  0  0  1.652370
 369 O 0.313100 0.225790 0.332710  0  0  0  0  0  0  0  0  -0.440240
 370 C 0.326540 0.222720 0.425760  0  0  0  0  0  0  0  0  0.487110
 371 C_a 0.333860 0.205910 0.391370  0  0  0  0  0  0  0  0  -0.060730
 372 C_b 0.327370 0.189860 0.245480  0  0  0  0  0  0  0  0  -0.117610
 373 C_c 0.336510 0.175390 0.243730  0  0  0  0  0  0  0  0  0.070550
 374 C_d 0.018520 0.511340 0.726770  0  0  0  0  0  0  0  0  -0.185150
 375 C_e 0.025110 0.527700 0.872960  0  0  0  0  0  0  0  0  -0.040400
 376 C_f 0.349280 0.208400 0.536250  0  0  0  0  0  0  0  0  -0.108460
 377 C_g 0.352970 0.227280 0.666780  0  0  0  0  0  0  0  0  0.488390
 378 O_a 0.365610 0.235290 0.806180  0  0  0  0  0  0  0  0  -0.426020
 379 N 0.338450 0.234880 0.594090  0  0  0  0  0  0  0  0  -0.290100
 380 C_h 0.336080 0.252520 0.679680  0  0  0  0  0  0  0  0  0.264580
 381 C_i 0.330110 0.251490 0.877300  0  0  0  0  0  0  0  0  -0.259290
 382 Mof_Cd 0.327040 0.268380 0.956520  0  0  0  0  0  0  0  0  -0.215920
 383 Mof_Cc 0.329440 0.286660 0.843040  0  0  0  0  0  0  0  0  0.464900
 384 Mof_Cb 0.335840 0.287700 0.642440  0  0  0  0  0  0  0  0  -0.307010
 385 C_j 0.339110 0.270510 0.565460  0  0  0  0  0  0  0  0  -0.214380
 386 Mof_Ca 0.339560 0.306090 0.508100  0  0  0  0  0  0  0  0  0.859030
 387 H 0.315420 0.188820 0.136300  0  0  0  0  0  0  0  0  0.120630
 388 H_a 0.025630 0.500350 0.730270  0  0  0  0  0  0  0  0  0.151870
 389 H_b 0.036970 0.529370 0.986020  0  0  0  0  0  0  0  0  0.126050
 390 H_c 0.327590 0.237400 0.968160  0  0  0  0  0  0  0  0  0.206000
 391 Mof_H 0.322180 0.267620 0.108680  0  0  0  0  0  0  0  0  0.179600
 392 H_d 0.344100 0.271690 0.413450  0  0  0  0  0  0  0  0  0.203070
 393 Mof_Ob 0.306970 0.959790 0.663300  0  0  0  0  0  0  0  0  -0.754700
 394 Mof_Oa 0.321120 0.986460 0.432910  0  0  0  0  0  0  0  0  -0.930270
 395 Mof_Oc 0.302020 0.976510 0.070870  0  0  0  0  0  0  0  0  -0.923850
 396 Mof_Mg 0.322010 0.006990 0.205690  0  0  0  0  0  0  0  0  1.652370
 397 O 0.440870 0.420640 0.666050  0  0  0  0  0  0  0  0  -0.440240
 398 C 0.443950 0.437160 0.759100  0  0  0  0  0  0  0  0  0.487110
 399 C_a 0.460760 0.461290 0.724700  0  0  0  0  0  0  0  0  -0.060730
 400 C_b 0.476800 0.470850 0.578820  0  0  0  0  0  0  0  0  -0.117610
 401 C_c 0.491280 0.494460 0.577070  0  0  0  0  0  0  0  0  0.070550
 402 C_d 0.488660 0.507180 0.726770  0  0  0  0  0  0  0  0  -0.185150
 403 C_e 0.472300 0.497410 0.872960  0  0  0  0  0  0  0  0  -0.040400
 404 C_f 0.458270 0.474220 0.869590  0  0  0  0  0  0  0  0  -0.108460
 405 C_g 0.439390 0.459030 0.000120  0  0  0  0  0  0  0  0  0.488390
 406 O_a 0.431380 0.463650 0.139520  0  0  0  0  0  0  0  0  -0.426020
 407 N 0.431790 0.436910 0.927420  0  0  0  0  0  0  0  0  -0.290100
 408 C_h 0.414140 0.416890 0.013020  0  0  0  0  0  0  0  0  0.264580
 409 C_i 0.415180 0.411960 0.210640  0  0  0  0  0  0  0  0  -0.259290
 410 Mof_Cd 0.398290 0.392000 0.289850  0  0  0  0  0  0  0  0  -0.215920
 411 Mof_Cc 0.380000 0.376110 0.176370  0  0  0  0  0  0  0  0  0.464900
 412 Mof_Cb 0.378960 0.381470 0.975770  0  0  0  0  0  0  0  0  -0.307010
 413 C_j 0.396150 0.401930 0.898800  0  0  0  0  0  0  0  0  -0.214380
 414 Mof_Ca 0.360580 0.366810 0.841440  0  0  0  0  0  0  0  0  0.859030
 415 H 0.477850 0.459940 0.469630  0  0  0  0  0  0  0  0  0.120630
 416 H_a 0.499650 0.525280 0.730270  0  0  0  0  0  0  0  0  0.151870
 417 H_b 0.470630 0.507610 0.986020  0  0  0  0  0  0  0  0  0.126050
 418 H_c 0.429270 0.423530 0.301490  0  0  0  0  0  0  0  0  0.206000
 419 Mof_H 0.399050 0.387900 0.442010  0  0  0  0  0  0  0  0  0.179600
 420 H_d 0.394980 0.405750 0.746780  0  0  0  0  0  0  0  0  0.203070
 421 Mof_Ob 0.293120 0.319480 0.003370  0  0  0  0  0  0  0  0  -0.754700
 422 Mof_Oa 0.319800 0.332000 0.233760  0  0  0  0  0  0  0  0  -0.930270
 423 Mof_Oc 0.309840 0.341150 0.595800  0  0  0  0  0  0  0  0  -0.923850
 424 Mof_Mg 0.340330 0.351640 0.460970  0  0  0  0  0  0  0  0  1.652370
 425 O 0.420640 0.979760 0.333950  0  0  0  0  0  0  0  0  -0.440240
 426 C 0.437160 0.993210 0.240900  0  0  0  0  0  0  0  0  0.487110
 427 C_a 0.461290 0.000530 0.275300  0  0  0  0  0  0  0  0  -0.060730
 428 C_b 0.470850 0.994040 0.421180  0  0  0  0  0  0  0  0  -0.117610
 429 C_c 0.494460 0.003180 0.422930  0  0  0  0  0  0  0  0  0.070550
 430 C_d 0.173850 0.351850 0.606560  0  0  0  0  0  0  0  0  -0.185150
 431 C_e 0.164080 0.358440 0.460380  0  0  0  0  0  0  0  0  -0.040400
 432 C_f 0.474220 0.015950 0.130410  0  0  0  0  0  0  0  0  -0.108460
 433 C_g 0.459030 0.019630 0.999880  0  0  0  0  0  0  0  0  0.488390
 434 O_a 0.463650 0.032270 0.860480  0  0  0  0  0  0  0  0  -0.426020
 435 N 0.436910 0.005120 0.072580  0  0  0  0  0  0  0  0  -0.290100
 436 C_h 0.416890 0.002750 0.986980  0  0  0  0  0  0  0  0  0.264580
 437 C_i 0.411960 0.996780 0.789360  0  0  0  0  0  0  0  0  -0.259290
 438 Mof_Cd 0.392000 0.993710 0.710150  0  0  0  0  0  0  0  0  -0.215920
 439 Mof_Cc 0.376110 0.996100 0.823630  0  0  0  0  0  0  0  0  0.464900
 440 Mof_Cb 0.381470 0.002510 0.024230  0  0  0  0  0  0  0  0  -0.307010
 441 C_j 0.401930 0.005780 0.101200  0  0  0  0  0  0  0  0  -0.214380
 442 Mof_Ca 0.366810 0.006220 0.158560  0  0  0  0  0  0  0  0  0.859030
 443 H 0.459940 0.982090 0.530370  0  0  0  0  0  0  0  0  0.120630
 444 H_a 0.191950 0.358960 0.603070  0  0  0  0  0  0  0  0  0.151870
 445 H_b 0.174270 0.370310 0.347310  0  0  0  0  0  0  0  0  0.126050
 446 H_c 0.423530 0.994260 0.698510  0  0  0  0  0  0  0  0  0.206000
 447 Mof_H 0.387900 0.988850 0.557990  0  0  0  0  0  0  0  0  0.179600
 448 H_d 0.405750 0.010770 0.253220  0  0  0  0  0  0  0  0  0.203070
 449 Mof_Ob 0.347180 0.306970 0.336700  0  0  0  0  0  0  0  0  -0.754700
 450 Mof_Oa 0.334660 0.321120 0.567090  0  0  0  0  0  0  0  0  -0.930270
 451 Mof_Oc 0.325510 0.302020 0.929130  0  0  0  0  0  0  0  0  -0.923850
 452 Mof_Mg 0.315020 0.322010 0.794310  0  0  0  0  0  0  0  0  1.652370
 453 O 0.353570 0.107540 0.000620  0  0  0  0  0  0  0  0  -0.440240
 454 C 0.340130 0.110610 0.907570  0  0  0  0  0  0  0  0  0.487110
 455 C_a 0.332800 0.127430 0.941960  0  0  0  0  0  0  0  0  -0.060730
 456 C_b 0.339290 0.143470 0.087850  0  0  0  0  0  0  0  0  -0.117610
 457 C_c 0.330160 0.157940 0.089600  0  0  0  0  0  0  0  0  0.070550
 458 C_d 0.648150 0.821990 0.606560  0  0  0  0  0  0  0  0  -0.185150
 459 C_e 0.641560 0.805630 0.460380  0  0  0  0  0  0  0  0  -0.040400
 460 C_f 0.317390 0.124940 0.797080  0  0  0  0  0  0  0  0  -0.108460
 461 C_g 0.313700 0.106060 0.666550  0  0  0  0  0  0  0  0  0.488390
 462 O_a 0.301060 0.098040 0.527150  0  0  0  0  0  0  0  0  -0.426020
 463 N 0.328210 0.098450 0.739240  0  0  0  0  0  0  0  0  -0.290100
 464 C_h 0.330590 0.080810 0.653650  0  0  0  0  0  0  0  0  0.264580
 465 C_i 0.336550 0.081840 0.456030  0  0  0  0  0  0  0  0  -0.259290
 466 Mof_Cd 0.339630 0.064960 0.376820  0  0  0  0  0  0  0  0  -0.215920
 467 Mof_Cc 0.337230 0.046670 0.490290  0  0  0  0  0  0  0  0  0.464900
 468 Mof_Cb 0.330830 0.045630 0.690890  0  0  0  0  0  0  0  0  -0.307010
 469 C_j 0.327560 0.062820 0.767870  0  0  0  0  0  0  0  0  -0.214380
 470 Mof_Ca 0.327110 0.027250 0.825230  0  0  0  0  0  0  0  0  0.859030
 471 H 0.351240 0.144510 0.197040  0  0  0  0  0  0  0  0  0.120630
 472 H_a 0.641040 0.832980 0.603070  0  0  0  0  0  0  0  0  0.151870
 473 H_b 0.629690 0.803960 0.347310  0  0  0  0  0  0  0  0  0.126050
 474 H_c 0.339070 0.095930 0.365180  0  0  0  0  0  0  0  0  0.206000
 475 Mof_H 0.344490 0.065720 0.224660  0  0  0  0  0  0  0  0  0.179600
 476 H_d 0.322570 0.061650 0.919890  0  0  0  0  0  0  0  0  0.203070
 477 Mof_Ob 0.359700 0.373540 0.670030  0  0  0  0  0  0  0  0  -0.754700
 478 Mof_Oa 0.345540 0.346870 0.900430  0  0  0  0  0  0  0  0  -0.930270
 479 Mof_Oc 0.364650 0.356830 0.262470  0  0  0  0  0  0  0  0  -0.923850
 480 Mof_Mg 0.344650 0.326340 0.127640  0  0  0  0  0  0  0  0  1.652370
 481 O 0.225790 0.912690 0.667290  0  0  0  0  0  0  0  0  -0.440240
 482 C 0.222720 0.896180 0.574240  0  0  0  0  0  0  0  0  0.487110
 483 C_a 0.205910 0.872040 0.608630  0  0  0  0  0  0  0  0  -0.060730
 484 C_b 0.189860 0.862490 0.754520  0  0  0  0  0  0  0  0  -0.117610
 485 C_c 0.175390 0.838880 0.756270  0  0  0  0  0  0  0  0  0.070550
 486 C_d 0.178010 0.826150 0.606560  0  0  0  0  0  0  0  0  -0.185150
 487 C_e 0.194370 0.835920 0.460380  0  0  0  0  0  0  0  0  -0.040400
 488 C_f 0.208400 0.859110 0.463750  0  0  0  0  0  0  0  0  -0.108460
 489 C_g 0.227280 0.874310 0.333220  0  0  0  0  0  0  0  0  0.488390
 490 O_a 0.235290 0.869680 0.193820  0  0  0  0  0  0  0  0  -0.426020
 491 N 0.234880 0.896420 0.405910  0  0  0  0  0  0  0  0  -0.290100
 492 C_h 0.252520 0.916440 0.320320  0  0  0  0  0  0  0  0  0.264580
 493 C_i 0.251490 0.921370 0.122700  0  0  0  0  0  0  0  0  -0.259290
 494 Mof_Cd 0.268380 0.941330 0.043480  0  0  0  0  0  0  0  0  -0.215920
 495 Mof_Cc 0.286660 0.957220 0.156960  0  0  0  0  0  0  0  0  0.464900
 496 Mof_Cb 0.287700 0.951860 0.357560  0  0  0  0  0  0  0  0  -0.307010
 497 C_j 0.270510 0.931400 0.434540  0  0  0  0  0  0  0  0  -0.214380
 498 Mof_Ca 0.306090 0.966530 0.491900  0  0  0  0  0  0  0  0  0.859030
 499 H 0.188820 0.873390 0.863700  0  0  0  0  0  0  0  0  0.120630
 500 H_a 0.167020 0.808050 0.603070  0  0  0  0  0  0  0  0  0.151870
 501 H_b 0.196040 0.825730 0.347310  0  0  0  0  0  0  0  0  0.126050
 502 H_c 0.237400 0.909800 0.031840  0  0  0  0  0  0  0  0  0.206000
 503 Mof_H 0.267620 0.945430 0.891320  0  0  0  0  0  0  0  0  0.179600
 504 H_d 0.271690 0.927580 0.586550  0  0  0  0  0  0  0  0  0.203070
