# Supplementary material for: In silico design and screening of hypothetical MOF-74 analogs and their experimental synthesis
Source: Chem Sci. 2016 Jun 21;7(9):6263–72. doi: 10.1039/c6sc01477a (PMC6024208; doi:10.1039/c6sc01477a)
Supplement: Supplementary file 1 [file SC-007-C6SC01477A-s001.zip › analogs/32_all_conf_43_1_full_symm.cssr]

				58.848  58.848  6.93165
		90  90  120  SPGR =  1 P 1		 OPT = 1
414   0 
0 image0	: image0
 1 Mof_Ob 0.952650 0.642420 0.629100  0  0  0  0  0  0  0  0  -0.757410
 2 Mof_Oa 0.983120 0.661240 0.858880  0  0  0  0  0  0  0  0  -0.933870
 3 Mof_Oc 0.968100 0.668030 0.214740  0  0  0  0  0  0  0  0  -0.949180
 4 Mof_Mg 0.004350 0.687060 0.083710  0  0  0  0  0  0  0  0  1.662750
 5 Mof_Ob_a 0.025260 0.311430 0.321910  0  0  0  0  0  0  0  0  -0.735170
 6 Mof_Oa_a 0.011610 0.327800 0.558080  0  0  0  0  0  0  0  0  -0.907960
 7 Mof_Oc_a 0.033340 0.336210 0.905800  0  0  0  0  0  0  0  0  -0.929370
 8 Mof_Mg_a 0.014890 0.353890 0.777650  0  0  0  0  0  0  0  0  1.652900
 9 O 0.206700 0.291640 0.248610  0  0  0  0  0  0  0  0  -0.466210
 10 C 0.195480 0.298950 0.363060  0  0  0  0  0  0  0  0  0.527850
 11 N 0.871160 0.640930 0.880210  0  0  0  0  0  0  0  0  -0.574180
 12 C_a 0.895330 0.645620 0.959990  0  0  0  0  0  0  0  0  0.393740
 13 C_b 0.915230 0.645990 0.848660  0  0  0  0  0  0  0  0  -0.305700
 14 Mof_Cb 0.939810 0.652820 0.929130  0  0  0  0  0  0  0  0  -0.323740
 15 Mof_Cc 0.944750 0.659770 0.128530  0  0  0  0  0  0  0  0  0.480090
 16 Mof_Cd 0.923700 0.657620 0.240360  0  0  0  0  0  0  0  0  -0.194130
 17 C_c 0.899550 0.650710 0.159250  0  0  0  0  0  0  0  0  -0.316100
 18 Mof_Ca 0.959220 0.651940 0.798300  0  0  0  0  0  0  0  0  0.880000
 19 C_d 0.171170 0.299260 0.301400  0  0  0  0  0  0  0  0  -0.003610
 20 C_e 0.154760 0.279910 0.168510  0  0  0  0  0  0  0  0  -0.114870
 21 C_f 0.133010 0.280020 0.091620  0  0  0  0  0  0  0  0  -0.078120
 22 C_g 0.127790 0.300230 0.138220  0  0  0  0  0  0  0  0  -0.192820
 23 C_h 0.144080 0.319600 0.270590  0  0  0  0  0  0  0  0  0.006850
 24 C_i 0.165400 0.318870 0.354050  0  0  0  0  0  0  0  0  -0.243700
 25 C_j 0.104540 0.299200 0.040240  0  0  0  0  0  0  0  0  0.631090
 26 O_a 0.084530 0.278230 0.005840  0  0  0  0  0  0  0  0  -0.472990
 27 N_a 0.106970 0.322960 0.985890  0  0  0  0  0  0  0  0  -0.639190
 28 C_k 0.087420 0.323100 0.861980  0  0  0  0  0  0  0  0  0.426900
 29 Mof_Cd_a 0.069820 0.329950 0.937490  0  0  0  0  0  0  0  0  -0.353790
 30 Mof_Cc_a 0.049820 0.329530 0.822380  0  0  0  0  0  0  0  0  0.471810
 31 Mof_Cb_a 0.047990 0.321770 0.624700  0  0  0  0  0  0  0  0  -0.300280
 32 C_l 0.066180 0.314890 0.552470  0  0  0  0  0  0  0  0  -0.101620
 33 C_m 0.085730 0.315460 0.667820  0  0  0  0  0  0  0  0  -0.361640
 34 Mof_Ca_a 0.027370 0.320070 0.493630  0  0  0  0  0  0  0  0  0.822910
 35 H 0.859170 0.643740 0.970330  0  0  0  0  0  0  0  0  0.325900
 36 H_a 0.911950 0.640680 0.697570  0  0  0  0  0  0  0  0  0.274060
 37 Mof_H 0.927000 0.661640 0.394040  0  0  0  0  0  0  0  0  0.138200
 38 H_b 0.883830 0.648960 0.252400  0  0  0  0  0  0  0  0  0.184390
 39 H_c 0.159640 0.265030 0.126720  0  0  0  0  0  0  0  0  0.129060
 40 H_d 0.119810 0.264760 0.992560  0  0  0  0  0  0  0  0  0.132910
 41 H_e 0.140050 0.335140 0.310850  0  0  0  0  0  0  0  0  0.084710
 42 H_f 0.844720 0.667550 0.788180  0  0  0  0  0  0  0  0  0.139340
 43 H_g 0.124690 0.339560 0.997220  0  0  0  0  0  0  0  0  0.332330
 44 Mof_H_a 0.070770 0.335290 0.088620  0  0  0  0  0  0  0  0  0.153710
 45 H_h 0.064200 0.308660 0.402590  0  0  0  0  0  0  0  0  0.208100
 46 H_i 0.099280 0.309600 0.611500  0  0  0  0  0  0  0  0  0.196070
 47 Mof_Ob 0.023110 0.714020 0.295770  0  0  0  0  0  0  0  0  -0.757410
 48 Mof_Oa 0.011450 0.683550 0.525550  0  0  0  0  0  0  0  0  -0.933870
 49 Mof_Oc 0.033270 0.698570 0.881400  0  0  0  0  0  0  0  0  -0.949180
 50 Mof_Mg 0.016040 0.662320 0.750370  0  0  0  0  0  0  0  0  1.662750
 51 Mof_Ob_a 0.952840 0.308070 0.655250  0  0  0  0  0  0  0  0  -0.735170
 52 Mof_Oa_a 0.982850 0.321720 0.891410  0  0  0  0  0  0  0  0  -0.907960
 53 Mof_Oc_a 0.969540 0.299990 0.239130  0  0  0  0  0  0  0  0  -0.929370
 54 Mof_Mg_a 0.005670 0.318440 0.110980  0  0  0  0  0  0  0  0  1.652900
 55 O 0.084930 0.793300 0.248610  0  0  0  0  0  0  0  0  -0.466210
 56 C 0.103470 0.804520 0.363060  0  0  0  0  0  0  0  0  0.527850
 57 N 0.103100 0.795510 0.546870  0  0  0  0  0  0  0  0  -0.574180
 58 C_a 0.083620 0.771340 0.626660  0  0  0  0  0  0  0  0  0.393740
 59 C_b 0.064090 0.751430 0.515330  0  0  0  0  0  0  0  0  -0.305700
 60 Mof_Cb 0.046350 0.726860 0.595790  0  0  0  0  0  0  0  0  -0.323740
 61 Mof_Cc 0.048360 0.721920 0.795200  0  0  0  0  0  0  0  0  0.480090
 62 Mof_Cd 0.067260 0.742970 0.907020  0  0  0  0  0  0  0  0  -0.194130
 63 C_c 0.084490 0.767110 0.825920  0  0  0  0  0  0  0  0  -0.316100
 64 Mof_Ca 0.026050 0.707450 0.464960  0  0  0  0  0  0  0  0  0.880000
 65 C_d 0.128090 0.828830 0.301400  0  0  0  0  0  0  0  0  -0.003610
 66 C_e 0.125150 0.845240 0.168510  0  0  0  0  0  0  0  0  -0.114870
 67 C_f 0.147010 0.866990 0.091620  0  0  0  0  0  0  0  0  -0.078120
 68 C_g 0.172440 0.872210 0.138220  0  0  0  0  0  0  0  0  -0.192820
 69 C_h 0.175520 0.855920 0.270590  0  0  0  0  0  0  0  0  0.006850
 70 C_i 0.153470 0.834600 0.354050  0  0  0  0  0  0  0  0  -0.243700
 71 C_j 0.194660 0.895460 0.040240  0  0  0  0  0  0  0  0  0.631090
 72 O_a 0.193700 0.915470 0.005840  0  0  0  0  0  0  0  0  -0.472990
 73 N_a 0.882650 0.226360 0.319220  0  0  0  0  0  0  0  0  -0.639190
 74 C_k 0.902340 0.245910 0.195310  0  0  0  0  0  0  0  0  0.426900
 75 Mof_Cd_a 0.926790 0.263510 0.270820  0  0  0  0  0  0  0  0  -0.353790
 76 Mof_Cc_a 0.946380 0.283510 0.155710  0  0  0  0  0  0  0  0  0.471810
 77 Mof_Cb_a 0.940450 0.285350 0.958030  0  0  0  0  0  0  0  0  -0.300280
 78 C_l 0.915370 0.267150 0.885810  0  0  0  0  0  0  0  0  -0.101620
 79 C_m 0.896400 0.247610 0.001150  0  0  0  0  0  0  0  0  -0.361640
 80 Mof_Ca_a 0.959370 0.305970 0.826960  0  0  0  0  0  0  0  0  0.822910
 81 H 0.117910 0.807500 0.637000  0  0  0  0  0  0  0  0  0.325900
 82 H_a 0.062060 0.754710 0.364230  0  0  0  0  0  0  0  0  0.274060
 83 Mof_H 0.067970 0.739670 0.060710  0  0  0  0  0  0  0  0  0.138200
 84 H_b 0.098460 0.782840 0.919060  0  0  0  0  0  0  0  0  0.184390
 85 H_c 0.105390 0.840360 0.126720  0  0  0  0  0  0  0  0  0.129060
 86 H_d 0.144960 0.880190 0.992560  0  0  0  0  0  0  0  0  0.132910
 87 H_e 0.861750 0.193280 0.644180  0  0  0  0  0  0  0  0  0.084710
 88 H_f 0.156160 0.821940 0.454840  0  0  0  0  0  0  0  0  0.139340
 89 H_g 0.881540 0.208650 0.330550  0  0  0  0  0  0  0  0  0.332330
 90 Mof_H_a 0.931190 0.262570 0.421960  0  0  0  0  0  0  0  0  0.153710
 91 H_h 0.911130 0.269140 0.735920  0  0  0  0  0  0  0  0  0.208100
 92 H_i 0.876990 0.234060 0.944840  0  0  0  0  0  0  0  0  0.196070
 93 Mof_Ob 0.024240 0.643560 0.962430  0  0  0  0  0  0  0  0  -0.757410
 94 Mof_Oa 0.005430 0.655220 0.192210  0  0  0  0  0  0  0  0  -0.933870
 95 Mof_Oc 0.998630 0.633400 0.548070  0  0  0  0  0  0  0  0  -0.949180
 96 Mof_Mg 0.979610 0.650630 0.417040  0  0  0  0  0  0  0  0  1.662750
 97 Mof_Ob_a 0.021900 0.380500 0.988580  0  0  0  0  0  0  0  0  -0.735170
 98 Mof_Oa_a 0.005530 0.350480 0.224750  0  0  0  0  0  0  0  0  -0.907960
 99 Mof_Oc_a 0.997120 0.363800 0.572460  0  0  0  0  0  0  0  0  -0.929370
 100 Mof_Mg_a 0.979440 0.327660 0.444320  0  0  0  0  0  0  0  0  1.652900
 101 O 0.708360 0.915070 0.248610  0  0  0  0  0  0  0  0  -0.466210
 102 C 0.701050 0.896530 0.363060  0  0  0  0  0  0  0  0  0.527850
 103 N 0.025740 0.563560 0.213540  0  0  0  0  0  0  0  0  -0.574180
 104 C_a 0.021050 0.583040 0.293330  0  0  0  0  0  0  0  0  0.393740
 105 C_b 0.020680 0.602580 0.182000  0  0  0  0  0  0  0  0  -0.305700
 106 Mof_Cb 0.013850 0.620320 0.262460  0  0  0  0  0  0  0  0  -0.323740
 107 Mof_Cc 0.006890 0.618310 0.461860  0  0  0  0  0  0  0  0  0.480090
 108 Mof_Cd 0.009040 0.599400 0.573690  0  0  0  0  0  0  0  0  -0.194130
 109 C_c 0.015950 0.582170 0.492580  0  0  0  0  0  0  0  0  -0.316100
 110 Mof_Ca 0.014730 0.640610 0.131630  0  0  0  0  0  0  0  0  0.880000
 111 C_d 0.700740 0.871910 0.301400  0  0  0  0  0  0  0  0  -0.003610
 112 C_e 0.720090 0.874850 0.168510  0  0  0  0  0  0  0  0  -0.114870
 113 C_f 0.719980 0.852990 0.091620  0  0  0  0  0  0  0  0  -0.078120
 114 C_g 0.699770 0.827560 0.138220  0  0  0  0  0  0  0  0  -0.192820
 115 C_h 0.680400 0.824480 0.270590  0  0  0  0  0  0  0  0  0.006850
 116 C_i 0.681130 0.846530 0.354050  0  0  0  0  0  0  0  0  -0.243700
 117 C_j 0.700800 0.805340 0.040240  0  0  0  0  0  0  0  0  0.631090
 118 O_a 0.721770 0.806300 0.005840  0  0  0  0  0  0  0  0  -0.472990
 119 N_a 0.010380 0.450680 0.652560  0  0  0  0  0  0  0  0  -0.639190
 120 C_k 0.010240 0.430990 0.528640  0  0  0  0  0  0  0  0  0.426900
 121 Mof_Cd_a 0.003390 0.406540 0.604160  0  0  0  0  0  0  0  0  -0.353790
 122 Mof_Cc_a 0.003800 0.386950 0.489040  0  0  0  0  0  0  0  0  0.471810
 123 Mof_Cb_a 0.011560 0.392880 0.291370  0  0  0  0  0  0  0  0  -0.300280
 124 C_l 0.018450 0.417960 0.219140  0  0  0  0  0  0  0  0  -0.101620
 125 C_m 0.017880 0.436940 0.334480  0  0  0  0  0  0  0  0  -0.361640
 126 Mof_Ca_a 0.013260 0.373960 0.160300  0  0  0  0  0  0  0  0  0.822910
 127 H 0.022920 0.548760 0.303670  0  0  0  0  0  0  0  0  0.325900
 128 H_a 0.025990 0.604610 0.030900  0  0  0  0  0  0  0  0  0.274060
 129 Mof_H 0.005030 0.598690 0.727380  0  0  0  0  0  0  0  0  0.138200
 130 H_b 0.017710 0.568200 0.585730  0  0  0  0  0  0  0  0  0.184390
 131 H_c 0.734970 0.894610 0.126720  0  0  0  0  0  0  0  0  0.129060
 132 H_d 0.735240 0.855040 0.992560  0  0  0  0  0  0  0  0  0.132910
 133 H_e 0.998200 0.471580 0.977510  0  0  0  0  0  0  0  0  0.084710
 134 H_f 0.999110 0.510500 0.121510  0  0  0  0  0  0  0  0  0.139340
 135 H_g 0.993780 0.451800 0.663880  0  0  0  0  0  0  0  0  0.332330
 136 Mof_H_a 0.998040 0.402140 0.755290  0  0  0  0  0  0  0  0  0.153710
 137 H_h 0.024680 0.422210 0.069260  0  0  0  0  0  0  0  0  0.208100
 138 H_i 0.023730 0.456340 0.278170  0  0  0  0  0  0  0  0  0.196070
 139 Mof_Ob 0.619320 0.975760 0.962430  0  0  0  0  0  0  0  0  -0.757410
 140 Mof_Oa 0.649790 0.994570 0.192210  0  0  0  0  0  0  0  0  -0.933870
 141 Mof_Oc 0.634760 0.001370 0.548070  0  0  0  0  0  0  0  0  -0.949180
 142 Mof_Mg 0.671020 0.020390 0.417040  0  0  0  0  0  0  0  0  1.662750
 143 Mof_Ob_a 0.691930 0.644770 0.655250  0  0  0  0  0  0  0  0  -0.735170
 144 Mof_Oa_a 0.678280 0.661130 0.891410  0  0  0  0  0  0  0  0  -0.907960
 145 Mof_Oc_a 0.700010 0.669540 0.239130  0  0  0  0  0  0  0  0  -0.929370
 146 Mof_Mg_a 0.681560 0.687230 0.110980  0  0  0  0  0  0  0  0  1.652900
 147 O 0.873370 0.624970 0.581940  0  0  0  0  0  0  0  0  -0.466210
 148 C 0.862150 0.632280 0.696390  0  0  0  0  0  0  0  0  0.527850
 149 N 0.537820 0.974260 0.213540  0  0  0  0  0  0  0  0  -0.574180
 150 C_a 0.562000 0.978950 0.293330  0  0  0  0  0  0  0  0  0.393740
 151 C_b 0.581900 0.979320 0.182000  0  0  0  0  0  0  0  0  -0.305700
 152 Mof_Cb 0.606470 0.986150 0.262460  0  0  0  0  0  0  0  0  -0.323740
 153 Mof_Cc 0.611420 0.993110 0.461860  0  0  0  0  0  0  0  0  0.480090
 154 Mof_Cd 0.590360 0.990960 0.573690  0  0  0  0  0  0  0  0  -0.194130
 155 C_c 0.566220 0.984050 0.492580  0  0  0  0  0  0  0  0  -0.316100
 156 Mof_Ca 0.625890 0.985270 0.131630  0  0  0  0  0  0  0  0  0.880000
 157 C_d 0.837840 0.632600 0.634740  0  0  0  0  0  0  0  0  -0.003610
 158 C_e 0.821430 0.613240 0.501840  0  0  0  0  0  0  0  0  -0.114870
 159 C_f 0.799680 0.613350 0.424960  0  0  0  0  0  0  0  0  -0.078120
 160 C_g 0.794460 0.633560 0.471550  0  0  0  0  0  0  0  0  -0.192820
 161 C_h 0.810750 0.652930 0.603930  0  0  0  0  0  0  0  0  0.006850
 162 C_i 0.832070 0.652200 0.687390  0  0  0  0  0  0  0  0  -0.243700
 163 C_j 0.771200 0.632530 0.373570  0  0  0  0  0  0  0  0  0.631090
 164 O_a 0.751200 0.611570 0.339180  0  0  0  0  0  0  0  0  -0.472990
 165 N_a 0.773640 0.656290 0.319220  0  0  0  0  0  0  0  0  -0.639190
 166 C_k 0.754090 0.656430 0.195310  0  0  0  0  0  0  0  0  0.426900
 167 Mof_Cd_a 0.736490 0.663280 0.270820  0  0  0  0  0  0  0  0  -0.353790
 168 Mof_Cc_a 0.716490 0.662870 0.155710  0  0  0  0  0  0  0  0  0.471810
 169 Mof_Cb_a 0.714650 0.655110 0.958030  0  0  0  0  0  0  0  0  -0.300280
 170 C_l 0.732850 0.648220 0.885810  0  0  0  0  0  0  0  0  -0.101620
 171 C_m 0.752390 0.648790 0.001150  0  0  0  0  0  0  0  0  -0.361640
 172 Mof_Ca_a 0.694030 0.653400 0.826960  0  0  0  0  0  0  0  0  0.822910
 173 H 0.525830 0.977080 0.303670  0  0  0  0  0  0  0  0  0.325900
 174 H_a 0.578620 0.974010 0.030900  0  0  0  0  0  0  0  0  0.274060
 175 Mof_H 0.593660 0.994970 0.727380  0  0  0  0  0  0  0  0  0.138200
 176 H_b 0.550500 0.982290 0.585730  0  0  0  0  0  0  0  0  0.184390
 177 H_c 0.826310 0.598370 0.460050  0  0  0  0  0  0  0  0  0.129060
 178 H_d 0.786470 0.598090 0.325890  0  0  0  0  0  0  0  0  0.132910
 179 H_e 0.806720 0.668470 0.644180  0  0  0  0  0  0  0  0  0.084710
 180 H_f 0.511390 0.000890 0.121510  0  0  0  0  0  0  0  0  0.139340
 181 H_g 0.791350 0.672890 0.330550  0  0  0  0  0  0  0  0  0.332330
 182 Mof_H_a 0.737430 0.668630 0.421960  0  0  0  0  0  0  0  0  0.153710
 183 H_h 0.730860 0.641990 0.735920  0  0  0  0  0  0  0  0  0.208100
 184 H_i 0.765940 0.642930 0.944840  0  0  0  0  0  0  0  0  0.196070
 185 Mof_Ob 0.689780 0.047350 0.629100  0  0  0  0  0  0  0  0  -0.757410
 186 Mof_Oa 0.678120 0.016880 0.858880  0  0  0  0  0  0  0  0  -0.933870
 187 Mof_Oc 0.699940 0.031900 0.214740  0  0  0  0  0  0  0  0  -0.949180
 188 Mof_Mg 0.682710 0.995650 0.083710  0  0  0  0  0  0  0  0  1.662750
 189 Mof_Ob_a 0.619500 0.641400 0.988580  0  0  0  0  0  0  0  0  -0.735170
 190 Mof_Oa_a 0.649520 0.655050 0.224750  0  0  0  0  0  0  0  0  -0.907960
 191 Mof_Oc_a 0.636200 0.633330 0.572460  0  0  0  0  0  0  0  0  -0.929370
 192 Mof_Mg_a 0.672340 0.651780 0.444320  0  0  0  0  0  0  0  0  1.652900
 193 O 0.751600 0.126630 0.581940  0  0  0  0  0  0  0  0  -0.466210
 194 C 0.770140 0.137850 0.696390  0  0  0  0  0  0  0  0  0.527850
 195 N 0.769770 0.128840 0.880210  0  0  0  0  0  0  0  0  -0.574180
 196 C_a 0.750290 0.104670 0.959990  0  0  0  0  0  0  0  0  0.393740
 197 C_b 0.730750 0.084770 0.848660  0  0  0  0  0  0  0  0  -0.305700
 198 Mof_Cb 0.713010 0.060190 0.929130  0  0  0  0  0  0  0  0  -0.323740
 199 Mof_Cc 0.715020 0.055250 0.128530  0  0  0  0  0  0  0  0  0.480090
 200 Mof_Cd 0.733930 0.076300 0.240360  0  0  0  0  0  0  0  0  -0.194130
 201 C_c 0.751160 0.100450 0.159250  0  0  0  0  0  0  0  0  -0.316100
 202 Mof_Ca 0.692720 0.040780 0.798300  0  0  0  0  0  0  0  0  0.880000
 203 C_d 0.794760 0.162160 0.634740  0  0  0  0  0  0  0  0  -0.003610
 204 C_e 0.791810 0.178570 0.501840  0  0  0  0  0  0  0  0  -0.114870
 205 C_f 0.813670 0.200320 0.424960  0  0  0  0  0  0  0  0  -0.078120
 206 C_g 0.839110 0.205540 0.471550  0  0  0  0  0  0  0  0  -0.192820
 207 C_h 0.842190 0.189250 0.603930  0  0  0  0  0  0  0  0  0.006850
 208 C_i 0.820130 0.167930 0.687390  0  0  0  0  0  0  0  0  -0.243700
 209 C_j 0.861330 0.228800 0.373570  0  0  0  0  0  0  0  0  0.631090
 210 O_a 0.860370 0.248800 0.339180  0  0  0  0  0  0  0  0  -0.472990
 211 N_a 0.549320 0.559700 0.652560  0  0  0  0  0  0  0  0  -0.639190
 212 C_k 0.569010 0.579240 0.528640  0  0  0  0  0  0  0  0  0.426900
 213 Mof_Cd_a 0.593460 0.596850 0.604160  0  0  0  0  0  0  0  0  -0.353790
 214 Mof_Cc_a 0.613050 0.616850 0.489040  0  0  0  0  0  0  0  0  0.471810
 215 Mof_Cb_a 0.607120 0.618680 0.291370  0  0  0  0  0  0  0  0  -0.300280
 216 C_l 0.582040 0.600480 0.219140  0  0  0  0  0  0  0  0  -0.101620
 217 C_m 0.563060 0.580940 0.334480  0  0  0  0  0  0  0  0  -0.361640
 218 Mof_Ca_a 0.626040 0.639300 0.160300  0  0  0  0  0  0  0  0  0.822910
 219 H 0.784580 0.140830 0.970330  0  0  0  0  0  0  0  0  0.325900
 220 H_a 0.728730 0.088050 0.697570  0  0  0  0  0  0  0  0  0.274060
 221 Mof_H 0.734640 0.073000 0.394040  0  0  0  0  0  0  0  0  0.138200
 222 H_b 0.765130 0.116170 0.252400  0  0  0  0  0  0  0  0  0.184390
 223 H_c 0.772060 0.173690 0.460050  0  0  0  0  0  0  0  0  0.129060
 224 H_d 0.811620 0.213530 0.325890  0  0  0  0  0  0  0  0  0.132910
 225 H_e 0.528420 0.526620 0.977510  0  0  0  0  0  0  0  0  0.084710
 226 H_f 0.822830 0.155280 0.788180  0  0  0  0  0  0  0  0  0.139340
 227 H_g 0.548200 0.541980 0.663880  0  0  0  0  0  0  0  0  0.332330
 228 Mof_H_a 0.597860 0.595900 0.755290  0  0  0  0  0  0  0  0  0.153710
 229 H_h 0.577790 0.602470 0.069260  0  0  0  0  0  0  0  0  0.208100
 230 H_i 0.543660 0.567390 0.278170  0  0  0  0  0  0  0  0  0.196070
 231 Mof_Ob 0.690910 0.976890 0.295770  0  0  0  0  0  0  0  0  -0.757410
 232 Mof_Oa 0.672100 0.988550 0.525550  0  0  0  0  0  0  0  0  -0.933870
 233 Mof_Oc 0.665300 0.966730 0.881400  0  0  0  0  0  0  0  0  -0.949180
 234 Mof_Mg 0.646280 0.983960 0.750370  0  0  0  0  0  0  0  0  1.662750
 235 Mof_Ob_a 0.688570 0.713830 0.321910  0  0  0  0  0  0  0  0  -0.735170
 236 Mof_Oa_a 0.672200 0.683810 0.558080  0  0  0  0  0  0  0  0  -0.907960
 237 Mof_Oc_a 0.663790 0.697130 0.905800  0  0  0  0  0  0  0  0  -0.929370
 238 Mof_Mg_a 0.646110 0.660990 0.777650  0  0  0  0  0  0  0  0  1.652900
 239 O 0.375030 0.248400 0.581940  0  0  0  0  0  0  0  0  -0.466210
 240 C 0.367720 0.229860 0.696390  0  0  0  0  0  0  0  0  0.527850
 241 N 0.692410 0.896900 0.546870  0  0  0  0  0  0  0  0  -0.574180
 242 C_a 0.687710 0.916380 0.626660  0  0  0  0  0  0  0  0  0.393740
 243 C_b 0.687350 0.935910 0.515330  0  0  0  0  0  0  0  0  -0.305700
 244 Mof_Cb 0.680510 0.953650 0.595790  0  0  0  0  0  0  0  0  -0.323740
 245 Mof_Cc 0.673560 0.951640 0.795200  0  0  0  0  0  0  0  0  0.480090
 246 Mof_Cd 0.675710 0.932740 0.907020  0  0  0  0  0  0  0  0  -0.194130
 247 C_c 0.682620 0.915510 0.825920  0  0  0  0  0  0  0  0  -0.316100
 248 Mof_Ca 0.681390 0.973950 0.464960  0  0  0  0  0  0  0  0  0.880000
 249 C_d 0.367400 0.205240 0.634740  0  0  0  0  0  0  0  0  -0.003610
 250 C_e 0.386760 0.208190 0.501840  0  0  0  0  0  0  0  0  -0.114870
 251 C_f 0.386650 0.186330 0.424960  0  0  0  0  0  0  0  0  -0.078120
 252 C_g 0.366440 0.160890 0.471550  0  0  0  0  0  0  0  0  -0.192820
 253 C_h 0.347070 0.157810 0.603930  0  0  0  0  0  0  0  0  0.006850
 254 C_i 0.347800 0.179870 0.687390  0  0  0  0  0  0  0  0  -0.243700
 255 C_j 0.367470 0.138670 0.373570  0  0  0  0  0  0  0  0  0.631090
 256 O_a 0.388430 0.139630 0.339180  0  0  0  0  0  0  0  0  -0.472990
 257 N_a 0.677040 0.784010 0.985890  0  0  0  0  0  0  0  0  -0.639190
 258 C_k 0.676900 0.764330 0.861980  0  0  0  0  0  0  0  0  0.426900
 259 Mof_Cd_a 0.670050 0.739870 0.937490  0  0  0  0  0  0  0  0  -0.353790
 260 Mof_Cc_a 0.670470 0.720290 0.822380  0  0  0  0  0  0  0  0  0.471810
 261 Mof_Cb_a 0.678230 0.726210 0.624700  0  0  0  0  0  0  0  0  -0.300280
 262 C_l 0.685110 0.751300 0.552470  0  0  0  0  0  0  0  0  -0.101620
 263 C_m 0.684540 0.770270 0.667820  0  0  0  0  0  0  0  0  -0.361640
 264 Mof_Ca_a 0.679930 0.707300 0.493630  0  0  0  0  0  0  0  0  0.822910
 265 H 0.689590 0.882090 0.637000  0  0  0  0  0  0  0  0  0.325900
 266 H_a 0.692650 0.937940 0.364230  0  0  0  0  0  0  0  0  0.274060
 267 Mof_H 0.671700 0.932030 0.060710  0  0  0  0  0  0  0  0  0.138200
 268 H_b 0.684370 0.901540 0.919060  0  0  0  0  0  0  0  0  0.184390
 269 H_c 0.401630 0.227940 0.460050  0  0  0  0  0  0  0  0  0.129060
 270 H_d 0.401910 0.188380 0.325890  0  0  0  0  0  0  0  0  0.132910
 271 H_e 0.664860 0.804910 0.310850  0  0  0  0  0  0  0  0  0.084710
 272 H_f 0.665780 0.843840 0.454840  0  0  0  0  0  0  0  0  0.139340
 273 H_g 0.660440 0.785130 0.997220  0  0  0  0  0  0  0  0  0.332330
 274 Mof_H_a 0.664710 0.735470 0.088620  0  0  0  0  0  0  0  0  0.153710
 275 H_h 0.691340 0.755540 0.402590  0  0  0  0  0  0  0  0  0.208100
 276 H_i 0.690400 0.789680 0.611500  0  0  0  0  0  0  0  0  0.196070
 277 Mof_Ob 0.285980 0.309090 0.295770  0  0  0  0  0  0  0  0  -0.757410
 278 Mof_Oa 0.316450 0.327900 0.525550  0  0  0  0  0  0  0  0  -0.933870
 279 Mof_Oc 0.301430 0.334700 0.881400  0  0  0  0  0  0  0  0  -0.949180
 280 Mof_Mg 0.337680 0.353720 0.750370  0  0  0  0  0  0  0  0  1.662750
 281 Mof_Ob_a 0.358600 0.978100 0.988580  0  0  0  0  0  0  0  0  -0.735170
 282 Mof_Oa_a 0.344950 0.994470 0.224750  0  0  0  0  0  0  0  0  -0.907960
 283 Mof_Oc_a 0.366670 0.002880 0.572460  0  0  0  0  0  0  0  0  -0.929370
 284 Mof_Mg_a 0.348220 0.020560 0.444320  0  0  0  0  0  0  0  0  1.652900
 285 O 0.540040 0.958300 0.915270  0  0  0  0  0  0  0  0  -0.466210
 286 C 0.528810 0.965620 0.029720  0  0  0  0  0  0  0  0  0.527850
 287 N 0.204490 0.307590 0.546870  0  0  0  0  0  0  0  0  -0.574180
 288 C_a 0.228660 0.312290 0.626660  0  0  0  0  0  0  0  0  0.393740
 289 C_b 0.248570 0.312650 0.515330  0  0  0  0  0  0  0  0  -0.305700
 290 Mof_Cb 0.273140 0.319490 0.595790  0  0  0  0  0  0  0  0  -0.323740
 291 Mof_Cc 0.278080 0.326440 0.795200  0  0  0  0  0  0  0  0  0.480090
 292 Mof_Cd 0.257030 0.324290 0.907020  0  0  0  0  0  0  0  0  -0.194130
 293 C_c 0.232890 0.317380 0.825920  0  0  0  0  0  0  0  0  -0.316100
 294 Mof_Ca 0.292550 0.318610 0.464960  0  0  0  0  0  0  0  0  0.880000
 295 C_d 0.504500 0.965930 0.968070  0  0  0  0  0  0  0  0  -0.003610
 296 C_e 0.488090 0.946570 0.835180  0  0  0  0  0  0  0  0  -0.114870
 297 C_f 0.466350 0.946690 0.758290  0  0  0  0  0  0  0  0  -0.078120
 298 C_g 0.461130 0.966900 0.804880  0  0  0  0  0  0  0  0  -0.192820
 299 C_h 0.477410 0.986270 0.937260  0  0  0  0  0  0  0  0  0.006850
 300 C_i 0.498740 0.985540 0.020720  0  0  0  0  0  0  0  0  -0.243700
 301 C_j 0.437870 0.965870 0.706900  0  0  0  0  0  0  0  0  0.631090
 302 O_a 0.417860 0.944900 0.672510  0  0  0  0  0  0  0  0  -0.472990
 303 N_a 0.440300 0.989620 0.652560  0  0  0  0  0  0  0  0  -0.639190
 304 C_k 0.420760 0.989760 0.528640  0  0  0  0  0  0  0  0  0.426900
 305 Mof_Cd_a 0.403150 0.996610 0.604160  0  0  0  0  0  0  0  0  -0.353790
 306 Mof_Cc_a 0.383150 0.996200 0.489040  0  0  0  0  0  0  0  0  0.471810
 307 Mof_Cb_a 0.381320 0.988440 0.291370  0  0  0  0  0  0  0  0  -0.300280
 308 C_l 0.399520 0.981550 0.219140  0  0  0  0  0  0  0  0  -0.101620
 309 C_m 0.419060 0.982120 0.334480  0  0  0  0  0  0  0  0  -0.361640
 310 Mof_Ca_a 0.360700 0.986740 0.160300  0  0  0  0  0  0  0  0  0.822910
 311 H 0.192500 0.310410 0.637000  0  0  0  0  0  0  0  0  0.325900
 312 H_a 0.245290 0.307350 0.364230  0  0  0  0  0  0  0  0  0.274060
 313 Mof_H 0.260330 0.328300 0.060710  0  0  0  0  0  0  0  0  0.138200
 314 H_b 0.217160 0.315630 0.919060  0  0  0  0  0  0  0  0  0.184390
 315 H_c 0.492970 0.931700 0.793390  0  0  0  0  0  0  0  0  0.129060
 316 H_d 0.453140 0.931430 0.659220  0  0  0  0  0  0  0  0  0.132910
 317 H_e 0.473380 0.001800 0.977510  0  0  0  0  0  0  0  0  0.084710
 318 H_f 0.178060 0.334220 0.454840  0  0  0  0  0  0  0  0  0.139340
 319 H_g 0.458020 0.006220 0.663880  0  0  0  0  0  0  0  0  0.332330
 320 Mof_H_a 0.404100 0.001960 0.755290  0  0  0  0  0  0  0  0  0.153710
 321 H_h 0.397530 0.975320 0.069260  0  0  0  0  0  0  0  0  0.208100
 322 H_i 0.432610 0.976270 0.278170  0  0  0  0  0  0  0  0  0.196070
 323 Mof_Ob 0.356440 0.380680 0.962430  0  0  0  0  0  0  0  0  -0.757410
 324 Mof_Oa 0.344780 0.350210 0.192210  0  0  0  0  0  0  0  0  -0.933870
 325 Mof_Oc 0.366600 0.365240 0.548070  0  0  0  0  0  0  0  0  -0.949180
 326 Mof_Mg 0.349370 0.328980 0.417040  0  0  0  0  0  0  0  0  1.662750
 327 Mof_Ob_a 0.286170 0.974740 0.321910  0  0  0  0  0  0  0  0  -0.735170
 328 Mof_Oa_a 0.316190 0.988390 0.558080  0  0  0  0  0  0  0  0  -0.907960
 329 Mof_Oc_a 0.302870 0.966660 0.905800  0  0  0  0  0  0  0  0  -0.929370
 330 Mof_Mg_a 0.339010 0.985110 0.777650  0  0  0  0  0  0  0  0  1.652900
 331 O 0.418270 0.459960 0.915270  0  0  0  0  0  0  0  0  -0.466210
 332 C 0.436800 0.471190 0.029720  0  0  0  0  0  0  0  0  0.527850
 333 N 0.436440 0.462180 0.213540  0  0  0  0  0  0  0  0  -0.574180
 334 C_a 0.416960 0.438000 0.293330  0  0  0  0  0  0  0  0  0.393740
 335 C_b 0.397420 0.418100 0.182000  0  0  0  0  0  0  0  0  -0.305700
 336 Mof_Cb 0.379680 0.393530 0.262460  0  0  0  0  0  0  0  0  -0.323740
 337 Mof_Cc 0.381690 0.388580 0.461860  0  0  0  0  0  0  0  0  0.480090
 338 Mof_Cd 0.400600 0.409640 0.573690  0  0  0  0  0  0  0  0  -0.194130
 339 C_c 0.417830 0.433780 0.492580  0  0  0  0  0  0  0  0  -0.316100
 340 Mof_Ca 0.359390 0.374110 0.131630  0  0  0  0  0  0  0  0  0.880000
 341 C_d 0.461430 0.495500 0.968070  0  0  0  0  0  0  0  0  -0.003610
 342 C_e 0.458480 0.511910 0.835180  0  0  0  0  0  0  0  0  -0.114870
 343 C_f 0.480340 0.533650 0.758290  0  0  0  0  0  0  0  0  -0.078120
 344 C_g 0.505770 0.538870 0.804880  0  0  0  0  0  0  0  0  -0.192820
 345 C_h 0.508850 0.522590 0.937260  0  0  0  0  0  0  0  0  0.006850
 346 C_i 0.486800 0.501260 0.020720  0  0  0  0  0  0  0  0  -0.243700
 347 C_j 0.528000 0.562130 0.706900  0  0  0  0  0  0  0  0  0.631090
 348 O_a 0.527040 0.582140 0.672510  0  0  0  0  0  0  0  0  -0.472990
 349 N_a 0.215990 0.893030 0.985890  0  0  0  0  0  0  0  0  -0.639190
 350 C_k 0.235670 0.912580 0.861980  0  0  0  0  0  0  0  0  0.426900
 351 Mof_Cd_a 0.260130 0.930180 0.937490  0  0  0  0  0  0  0  0  -0.353790
 352 Mof_Cc_a 0.279710 0.950180 0.822380  0  0  0  0  0  0  0  0  0.471810
 353 Mof_Cb_a 0.273790 0.952010 0.624700  0  0  0  0  0  0  0  0  -0.300280
 354 C_l 0.248700 0.933820 0.552470  0  0  0  0  0  0  0  0  -0.101620
 355 C_m 0.229730 0.914270 0.667820  0  0  0  0  0  0  0  0  -0.361640
 356 Mof_Ca_a 0.292700 0.972630 0.493630  0  0  0  0  0  0  0  0  0.822910
 357 H 0.451240 0.474170 0.303670  0  0  0  0  0  0  0  0  0.325900
 358 H_a 0.395390 0.421380 0.030900  0  0  0  0  0  0  0  0  0.274060
 359 Mof_H 0.401310 0.406340 0.727380  0  0  0  0  0  0  0  0  0.138200
 360 H_b 0.431800 0.449500 0.585730  0  0  0  0  0  0  0  0  0.184390
 361 H_c 0.438730 0.507030 0.793390  0  0  0  0  0  0  0  0  0.129060
 362 H_d 0.478290 0.546860 0.659220  0  0  0  0  0  0  0  0  0.132910
 363 H_e 0.195090 0.859950 0.310850  0  0  0  0  0  0  0  0  0.084710
 364 H_f 0.489500 0.488610 0.121510  0  0  0  0  0  0  0  0  0.139340
 365 H_g 0.214870 0.875310 0.997220  0  0  0  0  0  0  0  0  0.332330
 366 Mof_H_a 0.264530 0.929230 0.088620  0  0  0  0  0  0  0  0  0.153710
 367 H_h 0.244460 0.935800 0.402590  0  0  0  0  0  0  0  0  0.208100
 368 H_i 0.210320 0.900720 0.611500  0  0  0  0  0  0  0  0  0.196070
 369 Mof_Ob 0.357580 0.310220 0.629100  0  0  0  0  0  0  0  0  -0.757410
 370 Mof_Oa 0.338760 0.321880 0.858880  0  0  0  0  0  0  0  0  -0.933870
 371 Mof_Oc 0.331970 0.300060 0.214740  0  0  0  0  0  0  0  0  -0.949180
 372 Mof_Mg 0.312940 0.317290 0.083710  0  0  0  0  0  0  0  0  1.662750
 373 Mof_Ob_a 0.355230 0.047160 0.655250  0  0  0  0  0  0  0  0  -0.735170
 374 Mof_Oa_a 0.338870 0.017150 0.891410  0  0  0  0  0  0  0  0  -0.907960
 375 Mof_Oc_a 0.330460 0.030460 0.239130  0  0  0  0  0  0  0  0  -0.929370
 376 Mof_Mg_a 0.312770 0.994330 0.110980  0  0  0  0  0  0  0  0  1.652900
 377 O 0.041700 0.581730 0.915270  0  0  0  0  0  0  0  0  -0.466210
 378 C 0.034380 0.563200 0.029720  0  0  0  0  0  0  0  0  0.527850
 379 N 0.359070 0.230230 0.880210  0  0  0  0  0  0  0  0  -0.574180
 380 C_a 0.354380 0.249710 0.959990  0  0  0  0  0  0  0  0  0.393740
 381 C_b 0.354010 0.269250 0.848660  0  0  0  0  0  0  0  0  -0.305700
 382 Mof_Cb 0.347180 0.286990 0.929130  0  0  0  0  0  0  0  0  -0.323740
 383 Mof_Cc 0.340230 0.284980 0.128530  0  0  0  0  0  0  0  0  0.480090
 384 Mof_Cd 0.342380 0.266070 0.240360  0  0  0  0  0  0  0  0  -0.194130
 385 C_c 0.349290 0.248840 0.159250  0  0  0  0  0  0  0  0  -0.316100
 386 Mof_Ca 0.348060 0.307280 0.798300  0  0  0  0  0  0  0  0  0.880000
 387 C_d 0.034070 0.538570 0.968070  0  0  0  0  0  0  0  0  -0.003610
 388 C_e 0.053430 0.541520 0.835180  0  0  0  0  0  0  0  0  -0.114870
 389 C_f 0.053310 0.519660 0.758290  0  0  0  0  0  0  0  0  -0.078120
 390 C_g 0.033100 0.494230 0.804880  0  0  0  0  0  0  0  0  -0.192820
 391 C_h 0.013730 0.491150 0.937260  0  0  0  0  0  0  0  0  0.006850
 392 C_i 0.014460 0.513200 0.020720  0  0  0  0  0  0  0  0  -0.243700
 393 C_j 0.034130 0.472000 0.706900  0  0  0  0  0  0  0  0  0.631090
 394 O_a 0.055100 0.472960 0.672510  0  0  0  0  0  0  0  0  -0.472990
 395 N_a 0.343710 0.117350 0.319220  0  0  0  0  0  0  0  0  -0.639190
 396 C_k 0.343570 0.097660 0.195310  0  0  0  0  0  0  0  0  0.426900
 397 Mof_Cd_a 0.336720 0.073210 0.270820  0  0  0  0  0  0  0  0  -0.353790
 398 Mof_Cc_a 0.337130 0.053620 0.155710  0  0  0  0  0  0  0  0  0.471810
 399 Mof_Cb_a 0.344890 0.059550 0.958030  0  0  0  0  0  0  0  0  -0.300280
 400 C_l 0.351780 0.084630 0.885810  0  0  0  0  0  0  0  0  -0.101620
 401 C_m 0.351210 0.103600 0.001150  0  0  0  0  0  0  0  0  -0.361640
 402 Mof_Ca_a 0.346600 0.040630 0.826960  0  0  0  0  0  0  0  0  0.822910
 403 H 0.356260 0.215420 0.970330  0  0  0  0  0  0  0  0  0.325900
 404 H_a 0.359320 0.271270 0.697570  0  0  0  0  0  0  0  0  0.274060
 405 Mof_H 0.338360 0.265360 0.394040  0  0  0  0  0  0  0  0  0.138200
 406 H_b 0.351040 0.234870 0.252400  0  0  0  0  0  0  0  0  0.184390
 407 H_c 0.068300 0.561270 0.793390  0  0  0  0  0  0  0  0  0.129060
 408 H_d 0.068570 0.521710 0.659220  0  0  0  0  0  0  0  0  0.132910
 409 H_e 0.331530 0.138250 0.644180  0  0  0  0  0  0  0  0  0.084710
 410 H_f 0.332450 0.177170 0.788180  0  0  0  0  0  0  0  0  0.139340
 411 H_g 0.327110 0.118460 0.330550  0  0  0  0  0  0  0  0  0.332330
 412 Mof_H_a 0.331370 0.068810 0.421960  0  0  0  0  0  0  0  0  0.153710
 413 H_h 0.358010 0.088870 0.735920  0  0  0  0  0  0  0  0  0.208100
 414 H_i 0.357070 0.123010 0.944840  0  0  0  0  0  0  0  0  0.196070
