# Supplementary material for: In silico design and screening of hypothetical MOF-74 analogs and their experimental synthesis
Source: Chem Sci. 2016 Jun 21;7(9):6263–72. doi: 10.1039/c6sc01477a (PMC6024208; doi:10.1039/c6sc01477a)
Supplement: Supplementary file 1 [file SC-007-C6SC01477A-s001.zip › analogs/91_all_conf_1023_0_full_symm.cssr]

				59.6191  59.6191  6.8737
		90  90  120  SPGR =  1 P 1		 OPT = 1
414   0 
0 image0	: image0
 1 Mof_Ob 0.046640 0.349810 0.644940  0  0  0  0  0  0  0  0  -0.759170
 2 Mof_Ob 0.983530 0.363500 0.311610  0  0  0  0  0  0  0  0  -0.759170
 3 Mof_Ob 0.969830 0.286700 0.978280  0  0  0  0  0  0  0  0  -0.759170
 4 Mof_Oa 0.015870 0.335700 0.415310  0  0  0  0  0  0  0  0  -0.914930
 5 Mof_Oa 0.997640 0.346840 0.081970  0  0  0  0  0  0  0  0  -0.914930
 6 Mof_Oa 0.986500 0.317470 0.748640  0  0  0  0  0  0  0  0  -0.914930
 7 Mof_Oc 0.026130 0.325030 0.057720  0  0  0  0  0  0  0  0  -0.954190
 8 Mof_Oc 0.008300 0.367760 0.724390  0  0  0  0  0  0  0  0  -0.954190
 9 Mof_Oc 0.965570 0.307210 0.391050  0  0  0  0  0  0  0  0  -0.954190
 10 Mof_Mg 0.991220 0.312410 0.187420  0  0  0  0  0  0  0  0  1.664160
 11 Mof_Mg 0.020930 0.345480 0.854090  0  0  0  0  0  0  0  0  1.664160
 12 Mof_Mg 0.987850 0.342110 0.520760  0  0  0  0  0  0  0  0  1.664160
 13 Mof_Ob_a 0.953660 0.651510 0.233460  0  0  0  0  0  0  0  0  -0.749220
 14 Mof_Ob_a 0.015160 0.635480 0.566790  0  0  0  0  0  0  0  0  -0.749220
 15 Mof_Ob_a 0.031180 0.713010 0.900130  0  0  0  0  0  0  0  0  -0.749220
 16 Mof_Oa_a 0.984190 0.665330 0.463890  0  0  0  0  0  0  0  0  -0.927350
 17 Mof_Oa_a 0.001330 0.652190 0.797220  0  0  0  0  0  0  0  0  -0.927350
 18 Mof_Oa_a 0.014480 0.682480 0.130550  0  0  0  0  0  0  0  0  -0.927350
 19 Mof_Oc_a 0.973240 0.676390 0.821460  0  0  0  0  0  0  0  0  -0.942570
 20 Mof_Oc_a 0.990280 0.630190 0.154790  0  0  0  0  0  0  0  0  -0.942570
 21 Mof_Oc_a 0.036480 0.693420 0.488120  0  0  0  0  0  0  0  0  -0.942570
 22 Mof_Mg_a 0.008350 0.687850 0.688970  0  0  0  0  0  0  0  0  1.641430
 23 Mof_Mg_a 0.978810 0.653830 0.022300  0  0  0  0  0  0  0  0  1.641430
 24 Mof_Mg_a 0.012840 0.658320 0.355630  0  0  0  0  0  0  0  0  1.641430
 25 Br 0.148130 0.297990 0.346950  0  0  0  0  0  0  0  0  -0.027400
 26 Br 0.702010 0.850140 0.346950  0  0  0  0  0  0  0  0  -0.027400
 27 Br 0.149860 0.851870 0.346950  0  0  0  0  0  0  0  0  -0.027400
 28 C 0.158200 0.318550 0.583590  0  0  0  0  0  0  0  0  -0.192100
 29 C 0.681450 0.839650 0.583590  0  0  0  0  0  0  0  0  -0.192100
 30 C 0.160350 0.841800 0.583590  0  0  0  0  0  0  0  0  -0.192100
 31 C_a 0.145330 0.331400 0.655500  0  0  0  0  0  0  0  0  0.320100
 32 C_a 0.001940 0.480600 0.322160  0  0  0  0  0  0  0  0  0.320100
 33 C_a 0.852730 0.188010 0.988830  0  0  0  0  0  0  0  0  0.320100
 34 C_b 0.154530 0.343780 0.838940  0  0  0  0  0  0  0  0  -0.312860
 35 C_b 0.989560 0.477420 0.505600  0  0  0  0  0  0  0  0  -0.312860
 36 C_b 0.855910 0.178800 0.172270  0  0  0  0  0  0  0  0  -0.312860
 37 C_c 0.841430 0.677360 0.272950  0  0  0  0  0  0  0  0  -0.219040
 38 C_c 0.322640 0.164070 0.272950  0  0  0  0  0  0  0  0  -0.219040
 39 C_c 0.835930 0.158570 0.272950  0  0  0  0  0  0  0  0  -0.219040
 40 C_d 0.854260 0.664810 0.196180  0  0  0  0  0  0  0  0  0.264450
 41 C_d 0.001850 0.522780 0.529510  0  0  0  0  0  0  0  0  0.264450
 42 C_d 0.143890 0.812410 0.862850  0  0  0  0  0  0  0  0  0.264450
 43 C_e 0.178700 0.318810 0.682360  0  0  0  0  0  0  0  0  -0.061440
 44 C_e 0.681190 0.859890 0.682360  0  0  0  0  0  0  0  0  -0.061440
 45 C_e 0.140110 0.821300 0.682360  0  0  0  0  0  0  0  0  -0.061440
 46 C_f 0.875720 0.664020 0.289600  0  0  0  0  0  0  0  0  -0.290260
 47 C_f 0.002640 0.545030 0.622940  0  0  0  0  0  0  0  0  -0.290260
 48 C_f 0.121640 0.790950 0.956270  0  0  0  0  0  0  0  0  -0.290260
 49 C_g 0.884660 0.671610 0.473300  0  0  0  0  0  0  0  0  -0.211000
 50 C_g 0.995050 0.546380 0.806630  0  0  0  0  0  0  0  0  -0.211000
 51 C_g 0.120280 0.782000 0.139970  0  0  0  0  0  0  0  0  -0.211000
 52 C_h 0.906960 0.671450 0.559250  0  0  0  0  0  0  0  0  0.070390
 53 C_h 0.995220 0.568850 0.892580  0  0  0  0  0  0  0  0  0.070390
 54 C_h 0.097820 0.759710 0.225920  0  0  0  0  0  0  0  0  0.070390
 55 C_i 0.923410 0.665530 0.453140  0  0  0  0  0  0  0  0  -0.116980
 56 C_i 0.001130 0.591210 0.786470  0  0  0  0  0  0  0  0  -0.116980
 57 C_i 0.075460 0.743260 0.119800  0  0  0  0  0  0  0  0  -0.116980
 58 Mof_Cb 0.945590 0.666670 0.533650  0  0  0  0  0  0  0  0  -0.388340
 59 Mof_Cb 0.000000 0.612260 0.866990  0  0  0  0  0  0  0  0  -0.388340
 60 Mof_Cb 0.054410 0.721070 0.200320  0  0  0  0  0  0  0  0  -0.388340
 61 Mof_Cc 0.951940 0.673960 0.733660  0  0  0  0  0  0  0  0  0.562180
 62 Mof_Cc 0.992710 0.611320 0.066990  0  0  0  0  0  0  0  0  0.562180
 63 Mof_Cc 0.055350 0.714720 0.400320  0  0  0  0  0  0  0  0  0.562180
 64 Mof_Cd 0.934890 0.679110 0.841960  0  0  0  0  0  0  0  0  -0.366000
 65 Mof_Cd 0.987560 0.589120 0.175290  0  0  0  0  0  0  0  0  -0.366000
 66 Mof_Cd 0.077550 0.731770 0.508630  0  0  0  0  0  0  0  0  -0.366000
 67 C_j 0.913260 0.678110 0.757500  0  0  0  0  0  0  0  0  -0.035510
 68 C_j 0.988550 0.568480 0.090830  0  0  0  0  0  0  0  0  -0.035510
 69 C_j 0.098180 0.753400 0.424160  0  0  0  0  0  0  0  0  -0.035510
 70 Mof_Ca 0.961620 0.660640 0.403240  0  0  0  0  0  0  0  0  0.874550
 71 Mof_Ca 0.006020 0.634310 0.736570  0  0  0  0  0  0  0  0  0.874550
 72 Mof_Ca 0.032360 0.705050 0.069910  0  0  0  0  0  0  0  0  0.874550
 73 C_k 0.123970 0.333210 0.569420  0  0  0  0  0  0  0  0  -0.278600
 74 C_k 0.000120 0.457420 0.236090  0  0  0  0  0  0  0  0  -0.278600
 75 C_k 0.875910 0.209360 0.902750  0  0  0  0  0  0  0  0  -0.278600
 76 C_l 0.115260 0.328840 0.383040  0  0  0  0  0  0  0  0  -0.274760
 77 C_l 0.004490 0.453080 0.049710  0  0  0  0  0  0  0  0  -0.274760
 78 C_l 0.880250 0.218070 0.716380  0  0  0  0  0  0  0  0  -0.274760
 79 C_m 0.093010 0.329980 0.307060  0  0  0  0  0  0  0  0  0.166670
 80 C_m 0.003350 0.429700 0.973720  0  0  0  0  0  0  0  0  0.166670
 81 C_m 0.903630 0.240320 0.640390  0  0  0  0  0  0  0  0  0.166670
 82 C_n 0.076920 0.335880 0.418200  0  0  0  0  0  0  0  0  -0.141840
 83 C_n 0.997450 0.407700 0.084870  0  0  0  0  0  0  0  0  -0.141840
 84 C_n 0.925630 0.256420 0.751530  0  0  0  0  0  0  0  0  -0.141840
 85 Mof_Cb_a 0.054500 0.334800 0.342000  0  0  0  0  0  0  0  0  -0.341790
 86 Mof_Cb_a 0.998530 0.386370 0.008670  0  0  0  0  0  0  0  0  -0.341790
 87 Mof_Cb_a 0.946960 0.278830 0.675330  0  0  0  0  0  0  0  0  -0.341790
 88 Mof_Cc_a 0.047720 0.327650 0.142140  0  0  0  0  0  0  0  0  0.510380
 89 Mof_Cc_a 0.005680 0.386740 0.808800  0  0  0  0  0  0  0  0  0.510380
 90 Mof_Cc_a 0.946600 0.285620 0.475470  0  0  0  0  0  0  0  0  0.510380
 91 Mof_Cd_a 0.064580 0.322840 0.028630  0  0  0  0  0  0  0  0  -0.255440
 92 Mof_Cd_a 0.010500 0.408410 0.695300  0  0  0  0  0  0  0  0  -0.255440
 93 Mof_Cd_a 0.924930 0.268760 0.361960  0  0  0  0  0  0  0  0  -0.255440
 94 C_o 0.086360 0.323760 0.108660  0  0  0  0  0  0  0  0  -0.221520
 95 C_o 0.009570 0.429260 0.775320  0  0  0  0  0  0  0  0  -0.221520
 96 C_o 0.904070 0.246980 0.441990  0  0  0  0  0  0  0  0  -0.221520
 97 Mof_Ca_a 0.038550 0.340660 0.475070  0  0  0  0  0  0  0  0  0.854370
 98 Mof_Ca_a 0.992680 0.364560 0.141740  0  0  0  0  0  0  0  0  0.854370
 99 Mof_Ca_a 0.968770 0.294780 0.808400  0  0  0  0  0  0  0  0  0.854370
 100 H 0.145140 0.353830 0.900460  0  0  0  0  0  0  0  0  0.168610
 101 H 0.979510 0.457980 0.567130  0  0  0  0  0  0  0  0  0.168610
 102 H 0.875350 0.188190 0.233790  0  0  0  0  0  0  0  0  0.168610
 103 H_a 0.847470 0.687450 0.411590  0  0  0  0  0  0  0  0  0.154890
 104 H_a 0.312550 0.160030 0.411590  0  0  0  0  0  0  0  0  0.154890
 105 H_a 0.839970 0.152530 0.411590  0  0  0  0  0  0  0  0  0.154890
 106 H_b 0.187790 0.308550 0.619910  0  0  0  0  0  0  0  0  0.083380
 107 H_b 0.691450 0.879230 0.619910  0  0  0  0  0  0  0  0  0.083380
 108 H_b 0.120770 0.812210 0.619910  0  0  0  0  0  0  0  0  0.083380
 109 H_c 0.885090 0.656100 0.198580  0  0  0  0  0  0  0  0  0.168890
 110 H_c 0.010560 0.562320 0.531920  0  0  0  0  0  0  0  0  0.168890
 111 H_c 0.104350 0.781580 0.865250  0  0  0  0  0  0  0  0  0.168890
 112 H_d 0.874730 0.678480 0.568540  0  0  0  0  0  0  0  0  0.166280
 113 H_d 0.988190 0.529590 0.901870  0  0  0  0  0  0  0  0  0.166280
 114 H_d 0.137080 0.791940 0.235200  0  0  0  0  0  0  0  0  0.166280
 115 H_e 0.919610 0.660080 0.300600  0  0  0  0  0  0  0  0  0.180390
 116 H_e 0.006590 0.592860 0.633930  0  0  0  0  0  0  0  0  0.180390
 117 H_e 0.073810 0.747060 0.967260  0  0  0  0  0  0  0  0  0.180390
 118 Mof_H 0.939680 0.684460 0.994000  0  0  0  0  0  0  0  0  0.180040
 119 Mof_H 0.982210 0.588550 0.327330  0  0  0  0  0  0  0  0  0.180040
 120 Mof_H 0.078120 0.726990 0.660660  0  0  0  0  0  0  0  0  0.180040
 121 H_f 0.900910 0.682800 0.845170  0  0  0  0  0  0  0  0  0.082680
 122 H_f 0.983870 0.551440 0.178500  0  0  0  0  0  0  0  0  0.082680
 123 H_f 0.115230 0.765760 0.511840  0  0  0  0  0  0  0  0  0.082680
 124 H_g 0.114400 0.339560 0.673100  0  0  0  0  0  0  0  0  0.158760
 125 H_g 0.993780 0.441510 0.339770  0  0  0  0  0  0  0  0  0.158760
 126 H_g 0.891820 0.218930 0.006430  0  0  0  0  0  0  0  0  0.158760
 127 H_h 0.125130 0.323400 0.276320  0  0  0  0  0  0  0  0  0.212030
 128 H_h 0.009930 0.468390 0.942980  0  0  0  0  0  0  0  0  0.212030
 129 H_h 0.864940 0.208210 0.609650  0  0  0  0  0  0  0  0  0.212030
 130 H_i 0.081200 0.341290 0.570600  0  0  0  0  0  0  0  0  0.180130
 131 H_i 0.992040 0.406570 0.237270  0  0  0  0  0  0  0  0  0.180130
 132 H_i 0.926760 0.252140 0.903930  0  0  0  0  0  0  0  0  0.180130
 133 Mof_H_a 0.059470 0.317750 0.876650  0  0  0  0  0  0  0  0  0.153660
 134 Mof_H_a 0.015580 0.408380 0.543320  0  0  0  0  0  0  0  0  0.153660
 135 Mof_H_a 0.924950 0.273870 0.209990  0  0  0  0  0  0  0  0  0.153660
 136 H_j 0.098490 0.319090 0.018080  0  0  0  0  0  0  0  0  0.163890
 137 H_j 0.014240 0.446060 0.684750  0  0  0  0  0  0  0  0  0.163890
 138 H_j 0.887270 0.234850 0.351420  0  0  0  0  0  0  0  0  0.163890
 139 Mof_Ob 0.713300 0.683140 0.978280  0  0  0  0  0  0  0  0  -0.759170
 140 Mof_Ob 0.650190 0.696830 0.644940  0  0  0  0  0  0  0  0  -0.759170
 141 Mof_Ob 0.636500 0.620030 0.311610  0  0  0  0  0  0  0  0  -0.759170
 142 Mof_Oa 0.682530 0.669030 0.748640  0  0  0  0  0  0  0  0  -0.914930
 143 Mof_Oa 0.664300 0.680170 0.415310  0  0  0  0  0  0  0  0  -0.914930
 144 Mof_Oa 0.653160 0.650800 0.081970  0  0  0  0  0  0  0  0  -0.914930
 145 Mof_Oc 0.692790 0.658360 0.391050  0  0  0  0  0  0  0  0  -0.954190
 146 Mof_Oc 0.674970 0.701100 0.057720  0  0  0  0  0  0  0  0  -0.954190
 147 Mof_Oc 0.632240 0.640540 0.724390  0  0  0  0  0  0  0  0  -0.954190
 148 Mof_Mg 0.657890 0.645740 0.520760  0  0  0  0  0  0  0  0  1.664160
 149 Mof_Mg 0.687590 0.678810 0.187420  0  0  0  0  0  0  0  0  1.664160
 150 Mof_Mg 0.654520 0.675450 0.854090  0  0  0  0  0  0  0  0  1.664160
 151 Mof_Ob_a 0.620320 0.984840 0.566790  0  0  0  0  0  0  0  0  -0.749220
 152 Mof_Ob_a 0.681830 0.968820 0.900130  0  0  0  0  0  0  0  0  -0.749220
 153 Mof_Ob_a 0.697850 0.046340 0.233460  0  0  0  0  0  0  0  0  -0.749220
 154 Mof_Oa_a 0.650850 0.998670 0.797220  0  0  0  0  0  0  0  0  -0.927350
 155 Mof_Oa_a 0.668000 0.985520 0.130550  0  0  0  0  0  0  0  0  -0.927350
 156 Mof_Oa_a 0.681150 0.015810 0.463890  0  0  0  0  0  0  0  0  -0.927350
 157 Mof_Oc_a 0.639910 0.009720 0.154790  0  0  0  0  0  0  0  0  -0.942570
 158 Mof_Oc_a 0.656950 0.963520 0.488120  0  0  0  0  0  0  0  0  -0.942570
 159 Mof_Oc_a 0.703140 0.026760 0.821460  0  0  0  0  0  0  0  0  -0.942570
 160 Mof_Mg_a 0.675010 0.021190 0.022300  0  0  0  0  0  0  0  0  1.641430
 161 Mof_Mg_a 0.645480 0.987160 0.355630  0  0  0  0  0  0  0  0  1.641430
 162 Mof_Mg_a 0.679510 0.991650 0.688970  0  0  0  0  0  0  0  0  1.641430
 163 Br 0.814800 0.631330 0.680290  0  0  0  0  0  0  0  0  -0.027400
 164 Br 0.368670 0.183480 0.680290  0  0  0  0  0  0  0  0  -0.027400
 165 Br 0.816520 0.185200 0.680290  0  0  0  0  0  0  0  0  -0.027400
 166 C 0.824860 0.651880 0.916930  0  0  0  0  0  0  0  0  -0.192100
 167 C 0.348120 0.172980 0.916930  0  0  0  0  0  0  0  0  -0.192100
 168 C 0.827020 0.175140 0.916930  0  0  0  0  0  0  0  0  -0.192100
 169 C_a 0.811990 0.664730 0.988830  0  0  0  0  0  0  0  0  0.320100
 170 C_a 0.668600 0.813930 0.655500  0  0  0  0  0  0  0  0  0.320100
 171 C_a 0.519400 0.521340 0.322160  0  0  0  0  0  0  0  0  0.320100
 172 C_b 0.821200 0.677110 0.172270  0  0  0  0  0  0  0  0  -0.312860
 173 C_b 0.656220 0.810760 0.838940  0  0  0  0  0  0  0  0  -0.312860
 174 C_b 0.522580 0.512130 0.505600  0  0  0  0  0  0  0  0  -0.312860
 175 C_c 0.508100 0.010690 0.606290  0  0  0  0  0  0  0  0  -0.219040
 176 C_c 0.989310 0.497410 0.606290  0  0  0  0  0  0  0  0  -0.219040
 177 C_c 0.502590 0.491900 0.606290  0  0  0  0  0  0  0  0  -0.219040
 178 C_d 0.520930 0.998150 0.529510  0  0  0  0  0  0  0  0  0.264450
 179 C_d 0.668520 0.856110 0.862850  0  0  0  0  0  0  0  0  0.264450
 180 C_d 0.810550 0.145740 0.196180  0  0  0  0  0  0  0  0  0.264450
 181 C_e 0.845360 0.652140 0.015690  0  0  0  0  0  0  0  0  -0.061440
 182 C_e 0.347860 0.193220 0.015690  0  0  0  0  0  0  0  0  -0.061440
 183 C_e 0.806780 0.154640 0.015690  0  0  0  0  0  0  0  0  -0.061440
 184 C_f 0.542380 0.997360 0.622940  0  0  0  0  0  0  0  0  -0.290260
 185 C_f 0.669310 0.878360 0.956270  0  0  0  0  0  0  0  0  -0.290260
 186 C_f 0.788310 0.124280 0.289600  0  0  0  0  0  0  0  0  -0.290260
 187 C_g 0.551330 0.004950 0.806630  0  0  0  0  0  0  0  0  -0.211000
 188 C_g 0.661720 0.879720 0.139970  0  0  0  0  0  0  0  0  -0.211000
 189 C_g 0.786950 0.115340 0.473300  0  0  0  0  0  0  0  0  -0.211000
 190 C_h 0.573630 0.004780 0.892580  0  0  0  0  0  0  0  0  0.070390
 191 C_h 0.661890 0.902180 0.225920  0  0  0  0  0  0  0  0  0.070390
 192 C_h 0.764490 0.093040 0.559250  0  0  0  0  0  0  0  0  0.070390
 193 C_i 0.590070 0.998870 0.786470  0  0  0  0  0  0  0  0  -0.116980
 194 C_i 0.667800 0.924540 0.119800  0  0  0  0  0  0  0  0  -0.116980
 195 C_i 0.742130 0.076590 0.453140  0  0  0  0  0  0  0  0  -0.116980
 196 Mof_Cb 0.612260 0.000000 0.866990  0  0  0  0  0  0  0  0  -0.388340
 197 Mof_Cb 0.666670 0.945590 0.200320  0  0  0  0  0  0  0  0  -0.388340
 198 Mof_Cb 0.721070 0.054410 0.533650  0  0  0  0  0  0  0  0  -0.388340
 199 Mof_Cc 0.618610 0.007290 0.066990  0  0  0  0  0  0  0  0  0.562180
 200 Mof_Cc 0.659370 0.944650 0.400320  0  0  0  0  0  0  0  0  0.562180
 201 Mof_Cc 0.722010 0.048060 0.733660  0  0  0  0  0  0  0  0  0.562180
 202 Mof_Cd 0.601560 0.012440 0.175290  0  0  0  0  0  0  0  0  -0.366000
 203 Mof_Cd 0.654220 0.922450 0.508630  0  0  0  0  0  0  0  0  -0.366000
 204 Mof_Cd 0.744210 0.065110 0.841960  0  0  0  0  0  0  0  0  -0.366000
 205 C_j 0.579930 0.011450 0.090830  0  0  0  0  0  0  0  0  -0.035510
 206 C_j 0.655220 0.901820 0.424160  0  0  0  0  0  0  0  0  -0.035510
 207 C_j 0.764850 0.086740 0.757500  0  0  0  0  0  0  0  0  -0.035510
 208 Mof_Ca 0.628280 0.993980 0.736570  0  0  0  0  0  0  0  0  0.874550
 209 Mof_Ca 0.672690 0.967640 0.069910  0  0  0  0  0  0  0  0  0.874550
 210 Mof_Ca 0.699020 0.038380 0.403240  0  0  0  0  0  0  0  0  0.874550
 211 C_k 0.790640 0.666550 0.902750  0  0  0  0  0  0  0  0  -0.278600
 212 C_k 0.666790 0.790760 0.569420  0  0  0  0  0  0  0  0  -0.278600
 213 C_k 0.542580 0.542700 0.236090  0  0  0  0  0  0  0  0  -0.278600
 214 C_l 0.781930 0.662180 0.716380  0  0  0  0  0  0  0  0  -0.274760
 215 C_l 0.671160 0.786420 0.383040  0  0  0  0  0  0  0  0  -0.274760
 216 C_l 0.546920 0.551410 0.049710  0  0  0  0  0  0  0  0  -0.274760
 217 C_m 0.759680 0.663310 0.640390  0  0  0  0  0  0  0  0  0.166670
 218 C_m 0.670020 0.763030 0.307060  0  0  0  0  0  0  0  0  0.166670
 219 C_m 0.570300 0.573650 0.973720  0  0  0  0  0  0  0  0  0.166670
 220 C_n 0.743580 0.669210 0.751530  0  0  0  0  0  0  0  0  -0.141840
 221 C_n 0.664120 0.741040 0.418200  0  0  0  0  0  0  0  0  -0.141840
 222 C_n 0.592300 0.589750 0.084870  0  0  0  0  0  0  0  0  -0.141840
 223 Mof_Cb_a 0.721170 0.668130 0.675330  0  0  0  0  0  0  0  0  -0.341790
 224 Mof_Cb_a 0.665200 0.719700 0.342000  0  0  0  0  0  0  0  0  -0.341790
 225 Mof_Cb_a 0.613630 0.612160 0.008670  0  0  0  0  0  0  0  0  -0.341790
 226 Mof_Cc_a 0.714380 0.660980 0.475470  0  0  0  0  0  0  0  0  0.510380
 227 Mof_Cc_a 0.672350 0.720070 0.142140  0  0  0  0  0  0  0  0  0.510380
 228 Mof_Cc_a 0.613260 0.618950 0.808800  0  0  0  0  0  0  0  0  0.510380
 229 Mof_Cd_a 0.731240 0.656170 0.361960  0  0  0  0  0  0  0  0  -0.255440
 230 Mof_Cd_a 0.677160 0.741740 0.028630  0  0  0  0  0  0  0  0  -0.255440
 231 Mof_Cd_a 0.591590 0.602090 0.695300  0  0  0  0  0  0  0  0  -0.255440
 232 C_o 0.753020 0.657090 0.441990  0  0  0  0  0  0  0  0  -0.221520
 233 C_o 0.676240 0.762600 0.108660  0  0  0  0  0  0  0  0  -0.221520
 234 C_o 0.570740 0.580310 0.775320  0  0  0  0  0  0  0  0  -0.221520
 235 Mof_Ca_a 0.705220 0.673990 0.808400  0  0  0  0  0  0  0  0  0.854370
 236 Mof_Ca_a 0.659340 0.697890 0.475070  0  0  0  0  0  0  0  0  0.854370
 237 Mof_Ca_a 0.635440 0.628120 0.141740  0  0  0  0  0  0  0  0  0.854370
 238 H 0.811810 0.687160 0.233790  0  0  0  0  0  0  0  0  0.168610
 239 H 0.646170 0.791310 0.900460  0  0  0  0  0  0  0  0  0.168610
 240 H 0.542020 0.521530 0.567130  0  0  0  0  0  0  0  0  0.168610
 241 H_a 0.514140 0.020780 0.744920  0  0  0  0  0  0  0  0  0.154890
 242 H_a 0.979220 0.493360 0.744920  0  0  0  0  0  0  0  0  0.154890
 243 H_a 0.506640 0.485860 0.744920  0  0  0  0  0  0  0  0  0.154890
 244 H_b 0.854450 0.641890 0.953250  0  0  0  0  0  0  0  0  0.083380
 245 H_b 0.358110 0.212570 0.953250  0  0  0  0  0  0  0  0  0.083380
 246 H_b 0.787430 0.145550 0.953250  0  0  0  0  0  0  0  0  0.083380
 247 H_c 0.551750 0.989440 0.531920  0  0  0  0  0  0  0  0  0.168890
 248 H_c 0.677230 0.895650 0.865250  0  0  0  0  0  0  0  0  0.168890
 249 H_c 0.771020 0.114910 0.198580  0  0  0  0  0  0  0  0  0.168890
 250 H_d 0.541400 0.011810 0.901870  0  0  0  0  0  0  0  0  0.166280
 251 H_d 0.654860 0.862920 0.235200  0  0  0  0  0  0  0  0  0.166280
 252 H_d 0.803750 0.125270 0.568540  0  0  0  0  0  0  0  0  0.166280
 253 H_e 0.586270 0.993410 0.633930  0  0  0  0  0  0  0  0  0.180390
 254 H_e 0.673250 0.926190 0.967260  0  0  0  0  0  0  0  0  0.180390
 255 H_e 0.740470 0.080390 0.300600  0  0  0  0  0  0  0  0  0.180390
 256 Mof_H 0.606340 0.017790 0.327330  0  0  0  0  0  0  0  0  0.180040
 257 Mof_H 0.648870 0.921880 0.660660  0  0  0  0  0  0  0  0  0.180040
 258 Mof_H 0.744780 0.060320 0.994000  0  0  0  0  0  0  0  0  0.180040
 259 H_f 0.567570 0.016130 0.178500  0  0  0  0  0  0  0  0  0.082680
 260 H_f 0.650530 0.884770 0.511840  0  0  0  0  0  0  0  0  0.082680
 261 H_f 0.781890 0.099090 0.845170  0  0  0  0  0  0  0  0  0.082680
 262 H_g 0.781070 0.672890 0.006430  0  0  0  0  0  0  0  0  0.158760
 263 H_g 0.660440 0.774840 0.673100  0  0  0  0  0  0  0  0  0.158760
 264 H_g 0.558490 0.552270 0.339770  0  0  0  0  0  0  0  0  0.158760
 265 H_h 0.791790 0.656740 0.609650  0  0  0  0  0  0  0  0  0.212030
 266 H_h 0.676600 0.801720 0.276320  0  0  0  0  0  0  0  0  0.212030
 267 H_h 0.531610 0.541540 0.942980  0  0  0  0  0  0  0  0  0.212030
 268 H_i 0.747860 0.674620 0.903930  0  0  0  0  0  0  0  0  0.180130
 269 H_i 0.658710 0.739910 0.570600  0  0  0  0  0  0  0  0  0.180130
 270 H_i 0.593430 0.585470 0.237270  0  0  0  0  0  0  0  0  0.180130
 271 Mof_H_a 0.726130 0.651080 0.209990  0  0  0  0  0  0  0  0  0.153660
 272 Mof_H_a 0.682250 0.741720 0.876650  0  0  0  0  0  0  0  0  0.153660
 273 Mof_H_a 0.591620 0.607200 0.543320  0  0  0  0  0  0  0  0  0.153660
 274 H_j 0.765150 0.652420 0.351420  0  0  0  0  0  0  0  0  0.163890
 275 H_j 0.680910 0.779400 0.018080  0  0  0  0  0  0  0  0  0.163890
 276 H_j 0.553940 0.568180 0.684750  0  0  0  0  0  0  0  0  0.163890
 277 Mof_Ob 0.379970 0.016470 0.311610  0  0  0  0  0  0  0  0  -0.759170
 278 Mof_Ob 0.316860 0.030170 0.978280  0  0  0  0  0  0  0  0  -0.759170
 279 Mof_Ob 0.303170 0.953360 0.644940  0  0  0  0  0  0  0  0  -0.759170
 280 Mof_Oa 0.349200 0.002360 0.081970  0  0  0  0  0  0  0  0  -0.914930
 281 Mof_Oa 0.330970 0.013500 0.748640  0  0  0  0  0  0  0  0  -0.914930
 282 Mof_Oa 0.319830 0.984130 0.415310  0  0  0  0  0  0  0  0  -0.914930
 283 Mof_Oc 0.359460 0.991700 0.724390  0  0  0  0  0  0  0  0  -0.954190
 284 Mof_Oc 0.341640 0.034430 0.391050  0  0  0  0  0  0  0  0  -0.954190
 285 Mof_Oc 0.298900 0.973870 0.057720  0  0  0  0  0  0  0  0  -0.954190
 286 Mof_Mg 0.324550 0.979070 0.854090  0  0  0  0  0  0  0  0  1.664160
 287 Mof_Mg 0.354260 0.012150 0.520760  0  0  0  0  0  0  0  0  1.664160
 288 Mof_Mg 0.321190 0.008780 0.187420  0  0  0  0  0  0  0  0  1.664160
 289 Mof_Ob_a 0.286990 0.318170 0.900130  0  0  0  0  0  0  0  0  -0.749220
 290 Mof_Ob_a 0.348490 0.302150 0.233460  0  0  0  0  0  0  0  0  -0.749220
 291 Mof_Ob_a 0.364520 0.379680 0.566790  0  0  0  0  0  0  0  0  -0.749220
 292 Mof_Oa_a 0.317520 0.332000 0.130550  0  0  0  0  0  0  0  0  -0.927350
 293 Mof_Oa_a 0.334670 0.318850 0.463890  0  0  0  0  0  0  0  0  -0.927350
 294 Mof_Oa_a 0.347810 0.349150 0.797220  0  0  0  0  0  0  0  0  -0.927350
 295 Mof_Oc_a 0.306580 0.343050 0.488120  0  0  0  0  0  0  0  0  -0.942570
 296 Mof_Oc_a 0.323610 0.296860 0.821460  0  0  0  0  0  0  0  0  -0.942570
 297 Mof_Oc_a 0.369810 0.360090 0.154790  0  0  0  0  0  0  0  0  -0.942570
 298 Mof_Mg_a 0.341680 0.354520 0.355630  0  0  0  0  0  0  0  0  1.641430
 299 Mof_Mg_a 0.312150 0.320490 0.688970  0  0  0  0  0  0  0  0  1.641430
 300 Mof_Mg_a 0.346170 0.324990 0.022300  0  0  0  0  0  0  0  0  1.641430
 301 Br 0.481470 0.964660 0.013620  0  0  0  0  0  0  0  0  -0.027400
 302 Br 0.035340 0.516810 0.013620  0  0  0  0  0  0  0  0  -0.027400
 303 Br 0.483190 0.518530 0.013620  0  0  0  0  0  0  0  0  -0.027400
 304 C 0.491530 0.985210 0.250260  0  0  0  0  0  0  0  0  -0.192100
 305 C 0.014790 0.506320 0.250260  0  0  0  0  0  0  0  0  -0.192100
 306 C 0.493680 0.508470 0.250260  0  0  0  0  0  0  0  0  -0.192100
 307 C_a 0.478660 0.998060 0.322160  0  0  0  0  0  0  0  0  0.320100
 308 C_a 0.335270 0.147270 0.988830  0  0  0  0  0  0  0  0  0.320100
 309 C_a 0.186070 0.854670 0.655500  0  0  0  0  0  0  0  0  0.320100
 310 C_b 0.487870 0.010440 0.505600  0  0  0  0  0  0  0  0  -0.312860
 311 C_b 0.322890 0.144090 0.172270  0  0  0  0  0  0  0  0  -0.312860
 312 C_b 0.189240 0.845470 0.838940  0  0  0  0  0  0  0  0  -0.312860
 313 C_c 0.174760 0.344020 0.939620  0  0  0  0  0  0  0  0  -0.219040
 314 C_c 0.655980 0.830740 0.939620  0  0  0  0  0  0  0  0  -0.219040
 315 C_c 0.169260 0.825240 0.939620  0  0  0  0  0  0  0  0  -0.219040
 316 C_d 0.187590 0.331480 0.862850  0  0  0  0  0  0  0  0  0.264450
 317 C_d 0.335190 0.189450 0.196180  0  0  0  0  0  0  0  0  0.264450
 318 C_d 0.477220 0.479070 0.529510  0  0  0  0  0  0  0  0  0.264450
 319 C_e 0.512030 0.985470 0.349020  0  0  0  0  0  0  0  0  -0.061440
 320 C_e 0.014530 0.526560 0.349020  0  0  0  0  0  0  0  0  -0.061440
 321 C_e 0.473440 0.487970 0.349020  0  0  0  0  0  0  0  0  -0.061440
 322 C_f 0.209050 0.330690 0.956270  0  0  0  0  0  0  0  0  -0.290260
 323 C_f 0.335980 0.211690 0.289600  0  0  0  0  0  0  0  0  -0.290260
 324 C_f 0.454970 0.457620 0.622940  0  0  0  0  0  0  0  0  -0.290260
 325 C_g 0.218000 0.338280 0.139970  0  0  0  0  0  0  0  0  -0.211000
 326 C_g 0.328390 0.213050 0.473300  0  0  0  0  0  0  0  0  -0.211000
 327 C_g 0.453620 0.448670 0.806630  0  0  0  0  0  0  0  0  -0.211000
 328 C_h 0.240290 0.338110 0.225920  0  0  0  0  0  0  0  0  0.070390
 329 C_h 0.328550 0.235510 0.559250  0  0  0  0  0  0  0  0  0.070390
 330 C_h 0.431150 0.426370 0.892580  0  0  0  0  0  0  0  0  0.070390
 331 C_i 0.256740 0.332200 0.119800  0  0  0  0  0  0  0  0  -0.116980
 332 C_i 0.334470 0.257870 0.453140  0  0  0  0  0  0  0  0  -0.116980
 333 C_i 0.408790 0.409930 0.786470  0  0  0  0  0  0  0  0  -0.116980
 334 Mof_Cb 0.278930 0.333330 0.200320  0  0  0  0  0  0  0  0  -0.388340
 335 Mof_Cb 0.333330 0.278930 0.533650  0  0  0  0  0  0  0  0  -0.388340
 336 Mof_Cb 0.387740 0.387740 0.866990  0  0  0  0  0  0  0  0  -0.388340
 337 Mof_Cc 0.285280 0.340630 0.400320  0  0  0  0  0  0  0  0  0.562180
 338 Mof_Cc 0.326040 0.277990 0.733660  0  0  0  0  0  0  0  0  0.562180
 339 Mof_Cc 0.388680 0.381390 0.066990  0  0  0  0  0  0  0  0  0.562180
 340 Mof_Cd 0.268230 0.345780 0.508630  0  0  0  0  0  0  0  0  -0.366000
 341 Mof_Cd 0.320890 0.255790 0.841960  0  0  0  0  0  0  0  0  -0.366000
 342 Mof_Cd 0.410880 0.398440 0.175290  0  0  0  0  0  0  0  0  -0.366000
 343 C_j 0.246600 0.344780 0.424160  0  0  0  0  0  0  0  0  -0.035510
 344 C_j 0.321890 0.235150 0.757500  0  0  0  0  0  0  0  0  -0.035510
 345 C_j 0.431520 0.420070 0.090830  0  0  0  0  0  0  0  0  -0.035510
 346 Mof_Ca 0.294950 0.327310 0.069910  0  0  0  0  0  0  0  0  0.874550
 347 Mof_Ca 0.339360 0.300980 0.403240  0  0  0  0  0  0  0  0  0.874550
 348 Mof_Ca 0.365690 0.371720 0.736570  0  0  0  0  0  0  0  0  0.874550
 349 C_k 0.457300 0.999880 0.236090  0  0  0  0  0  0  0  0  -0.278600
 350 C_k 0.333450 0.124090 0.902750  0  0  0  0  0  0  0  0  -0.278600
 351 C_k 0.209240 0.876030 0.569420  0  0  0  0  0  0  0  0  -0.278600
 352 C_l 0.448590 0.995510 0.049710  0  0  0  0  0  0  0  0  -0.274760
 353 C_l 0.337820 0.119750 0.716380  0  0  0  0  0  0  0  0  -0.274760
 354 C_l 0.213580 0.884740 0.383040  0  0  0  0  0  0  0  0  -0.274760
 355 C_m 0.426350 0.996650 0.973720  0  0  0  0  0  0  0  0  0.166670
 356 C_m 0.336690 0.096370 0.640390  0  0  0  0  0  0  0  0  0.166670
 357 C_m 0.236970 0.906990 0.307060  0  0  0  0  0  0  0  0  0.166670
 358 C_n 0.410250 0.002550 0.084870  0  0  0  0  0  0  0  0  -0.141840
 359 C_n 0.330790 0.074370 0.751530  0  0  0  0  0  0  0  0  -0.141840
 360 C_n 0.258960 0.923080 0.418200  0  0  0  0  0  0  0  0  -0.141840
 361 Mof_Cb_a 0.387840 0.001470 0.008670  0  0  0  0  0  0  0  0  -0.341790
 362 Mof_Cb_a 0.331870 0.053040 0.675330  0  0  0  0  0  0  0  0  -0.341790
 363 Mof_Cb_a 0.280300 0.945500 0.342000  0  0  0  0  0  0  0  0  -0.341790
 364 Mof_Cc_a 0.381050 0.994320 0.808800  0  0  0  0  0  0  0  0  0.510380
 365 Mof_Cc_a 0.339020 0.053400 0.475470  0  0  0  0  0  0  0  0  0.510380
 366 Mof_Cc_a 0.279930 0.952280 0.142140  0  0  0  0  0  0  0  0  0.510380
 367 Mof_Cd_a 0.397910 0.989500 0.695300  0  0  0  0  0  0  0  0  -0.255440
 368 Mof_Cd_a 0.343830 0.075070 0.361960  0  0  0  0  0  0  0  0  -0.255440
 369 Mof_Cd_a 0.258260 0.935420 0.028630  0  0  0  0  0  0  0  0  -0.255440
 370 C_o 0.419690 0.990430 0.775320  0  0  0  0  0  0  0  0  -0.221520
 371 C_o 0.342910 0.095930 0.441990  0  0  0  0  0  0  0  0  -0.221520
 372 C_o 0.237400 0.913640 0.108660  0  0  0  0  0  0  0  0  -0.221520
 373 Mof_Ca_a 0.371880 0.007320 0.141740  0  0  0  0  0  0  0  0  0.854370
 374 Mof_Ca_a 0.326010 0.031230 0.808400  0  0  0  0  0  0  0  0  0.854370
 375 Mof_Ca_a 0.302110 0.961450 0.475070  0  0  0  0  0  0  0  0  0.854370
 376 H 0.478470 0.020490 0.567130  0  0  0  0  0  0  0  0  0.168610
 377 H 0.312840 0.124650 0.233790  0  0  0  0  0  0  0  0  0.168610
 378 H 0.208690 0.854860 0.900460  0  0  0  0  0  0  0  0  0.168610
 379 H_a 0.180810 0.354110 0.078250  0  0  0  0  0  0  0  0  0.154890
 380 H_a 0.645890 0.826700 0.078250  0  0  0  0  0  0  0  0  0.154890
 381 H_a 0.173300 0.819190 0.078250  0  0  0  0  0  0  0  0  0.154890
 382 H_b 0.521120 0.975220 0.286580  0  0  0  0  0  0  0  0  0.083380
 383 H_b 0.024780 0.545900 0.286580  0  0  0  0  0  0  0  0  0.083380
 384 H_b 0.454100 0.478880 0.286580  0  0  0  0  0  0  0  0  0.083380
 385 H_c 0.218420 0.322770 0.865250  0  0  0  0  0  0  0  0  0.168890
 386 H_c 0.343900 0.228980 0.198580  0  0  0  0  0  0  0  0  0.168890
 387 H_c 0.437680 0.448250 0.531920  0  0  0  0  0  0  0  0  0.168890
 388 H_d 0.208060 0.345140 0.235200  0  0  0  0  0  0  0  0  0.166280
 389 H_d 0.321520 0.196250 0.568540  0  0  0  0  0  0  0  0  0.166280
 390 H_d 0.470410 0.458600 0.901870  0  0  0  0  0  0  0  0  0.166280
 391 H_e 0.252940 0.326750 0.967260  0  0  0  0  0  0  0  0  0.180390
 392 H_e 0.339920 0.259530 0.300600  0  0  0  0  0  0  0  0  0.180390
 393 H_e 0.407140 0.413730 0.633930  0  0  0  0  0  0  0  0  0.180390
 394 Mof_H 0.273010 0.351130 0.660660  0  0  0  0  0  0  0  0  0.180040
 395 Mof_H 0.315540 0.255220 0.994000  0  0  0  0  0  0  0  0  0.180040
 396 Mof_H 0.411450 0.393660 0.327330  0  0  0  0  0  0  0  0  0.180040
 397 H_f 0.234240 0.349470 0.511840  0  0  0  0  0  0  0  0  0.082680
 398 H_f 0.317200 0.218110 0.845170  0  0  0  0  0  0  0  0  0.082680
 399 H_f 0.448560 0.432430 0.178500  0  0  0  0  0  0  0  0  0.082680
 400 H_g 0.447730 0.006220 0.339770  0  0  0  0  0  0  0  0  0.158760
 401 H_g 0.327110 0.108180 0.006430  0  0  0  0  0  0  0  0  0.158760
 402 H_g 0.225160 0.885600 0.673100  0  0  0  0  0  0  0  0  0.158760
 403 H_h 0.458460 0.990070 0.942980  0  0  0  0  0  0  0  0  0.212030
 404 H_h 0.343260 0.135060 0.609650  0  0  0  0  0  0  0  0  0.212030
 405 H_h 0.198280 0.874870 0.276320  0  0  0  0  0  0  0  0  0.212030
 406 H_i 0.414530 0.007960 0.237270  0  0  0  0  0  0  0  0  0.180130
 407 H_i 0.325380 0.073240 0.903930  0  0  0  0  0  0  0  0  0.180130
 408 H_i 0.260090 0.918800 0.570600  0  0  0  0  0  0  0  0  0.180130
 409 Mof_H_a 0.392800 0.984420 0.543320  0  0  0  0  0  0  0  0  0.153660
 410 Mof_H_a 0.348920 0.075050 0.209990  0  0  0  0  0  0  0  0  0.153660
 411 Mof_H_a 0.258280 0.940530 0.876650  0  0  0  0  0  0  0  0  0.153660
 412 H_j 0.431820 0.985760 0.684750  0  0  0  0  0  0  0  0  0.163890
 413 H_j 0.347580 0.112730 0.351420  0  0  0  0  0  0  0  0  0.163890
 414 H_j 0.220600 0.901510 0.018080  0  0  0  0  0  0  0  0  0.163890
