# Supplementary material for: In silico design and screening of hypothetical MOF-74 analogs and their experimental synthesis
Source: Chem Sci. 2016 Jun 21;7(9):6263–72. doi: 10.1039/c6sc01477a (PMC6024208; doi:10.1039/c6sc01477a)
Supplement: Supplementary file 1 [file SC-007-C6SC01477A-s001.zip › analogs/232_all_conf_84_1_full_symm.cif]

data_image0
_cell_length_a       40.1051
_cell_length_b       40.1051
_cell_length_c       6.89715
_cell_angle_alpha    90
_cell_angle_beta     90
_cell_angle_gamma    120

_symmetry_space_group_name_H-M    "P 1"
_symmetry_int_tables_number       1

loop_
  _symmetry_equiv_pos_as_xyz
  'x, y, z'

loop_
  _atom_site_label
  _atom_site_occupancy
  _atom_site_fract_x
  _atom_site_fract_y
  _atom_site_fract_z
  _atom_site_thermal_displace_type
  _atom_site_B_iso_or_equiv
  _atom_site_type_symbol
  O1       1.0000 0.92952  0.62957  0.07634  Biso   1.000  O
  O2       1.0000 0.97452  0.65919  0.30546  Biso   1.000  O
  O3       1.0000 0.95337  0.66999  0.66336  Biso   1.000  O
  Mg1      1.0000 0.00608  0.69619  0.53206  Biso   1.000  Mg
  O4       1.0000 0.04605  0.31106  0.31486  Biso   1.000  O
  O5       1.0000 0.02122  0.33084  0.54829  Biso   1.000  O
  O6       1.0000 0.05313  0.34644  0.90589  Biso   1.000  O
  Mg2      1.0000 0.01899  0.36422  0.77504  Biso   1.000  Mg
  C1       1.0000 0.91777  0.65215  0.58520  Biso   1.000  C
  C2       1.0000 0.88736  0.64810  0.70347  Biso   1.000  C
  C3       1.0000 0.18232  0.29358  0.31011  Biso   1.000  C
  N1       1.0000 0.15218  0.28975  0.42503  Biso   1.000  N
  N2       1.0000 0.15956  0.30736  0.60639  Biso   1.000  N
  C4       1.0000 0.13205  0.31690  0.67371  Biso   1.000  C
  C5       1.0000 0.10402  0.31668  0.55438  Biso   1.000  C
  C6       1.0000 0.07672  0.32619  0.62542  Biso   1.000  C
  C7       1.0000 0.07790  0.33693  0.82368  Biso   1.000  C
  C8       1.0000 0.10693  0.33722  0.94150  Biso   1.000  C
  C9       1.0000 0.13323  0.32745  0.87014  Biso   1.000  C
  C10      1.0000 0.04684  0.32248  0.48845  Biso   1.000  C
  C11      1.0000 0.17355  0.27535  0.12587  Biso   1.000  C
  C12      1.0000 0.20338  0.28104  0.00478  Biso   1.000  C
  C13      1.0000 0.90923  0.63649  0.39258  Biso   1.000  C
  C14      1.0000 0.93863  0.64159  0.25090  Biso   1.000  C
  H1       1.0000 0.89458  0.66110  0.84648  Biso   1.000  H
  H2       1.0000 0.12630  0.26507  0.40853  Biso   1.000  H
  H3       1.0000 0.16751  0.29434  0.70966  Biso   1.000  H
  H4       1.0000 0.10209  0.30879  0.40255  Biso   1.000  H
  H5       1.0000 0.10781  0.34522  0.09290  Biso   1.000  H
  H6       1.0000 0.15505  0.32796  0.96628  Biso   1.000  H
  H7       1.0000 0.14370  0.25785  0.08030  Biso   1.000  H
  H8       1.0000 0.19753  0.26780  0.86167  Biso   1.000  H
  O7       1.0000 0.03338  0.73715  0.74301  Biso   1.000  O
  O8       1.0000 0.01801  0.69215  0.97212  Biso   1.000  O
  O9       1.0000 0.04995  0.71330  0.33003  Biso   1.000  O
  Mg3      1.0000 0.02343  0.66058  0.19872  Biso   1.000  Mg
  O10      1.0000 0.93168  0.28729  0.64819  Biso   1.000  O
  O11      1.0000 0.97628  0.31211  0.88162  Biso   1.000  O
  O12      1.0000 0.95998  0.28020  0.23923  Biso   1.000  O
  Mg4      1.0000 0.01190  0.31434  0.10837  Biso   1.000  Mg
  C15      1.0000 0.06771  0.74889  0.25187  Biso   1.000  C
  C16      1.0000 0.09408  0.77931  0.37013  Biso   1.000  C
  C17      1.0000 0.11127  0.81768  0.31011  Biso   1.000  C
  N3       1.0000 0.13757  0.84782  0.42503  Biso   1.000  N
  N4       1.0000 0.14780  0.84044  0.60639  Biso   1.000  N
  C18      1.0000 0.85152  0.20128  0.00705  Biso   1.000  C
  C19      1.0000 0.87933  0.22931  0.88771  Biso   1.000  C
  C20      1.0000 0.91614  0.25662  0.95875  Biso   1.000  C
  C21      1.0000 0.92570  0.25544  0.15702  Biso   1.000  C
  C22      1.0000 0.89695  0.22640  0.27483  Biso   1.000  C
  C23      1.0000 0.86088  0.20010  0.20348  Biso   1.000  C
  C24      1.0000 0.94231  0.28650  0.82178  Biso   1.000  C
  C25      1.0000 0.10181  0.82645  0.12587  Biso   1.000  C
  C26      1.0000 0.07766  0.79662  0.00478  Biso   1.000  C
  C27      1.0000 0.06059  0.75743  0.05925  Biso   1.000  C
  C28      1.0000 0.03629  0.72803  0.91756  Biso   1.000  C
  H9       1.0000 0.09986  0.77209  0.51314  Biso   1.000  H
  H10      1.0000 0.13877  0.87370  0.40853  Biso   1.000  H
  H11      1.0000 0.12683  0.83249  0.70966  Biso   1.000  H
  H12      1.0000 0.87337  0.23125  0.73588  Biso   1.000  H
  H13      1.0000 0.90407  0.22552  0.42623  Biso   1.000  H
  H14      1.0000 0.83957  0.17828  0.29962  Biso   1.000  H
  H15      1.0000 0.11415  0.85630  0.08030  Biso   1.000  H
  H16      1.0000 0.07027  0.80247  0.86167  Biso   1.000  H
  O13      1.0000 0.03710  0.63328  0.40968  Biso   1.000  O
  O14      1.0000 0.00748  0.64866  0.63879  Biso   1.000  O
  O15      1.0000 0.99668  0.61671  0.99669  Biso   1.000  O
  Mg5      1.0000 0.97048  0.64323  0.86539  Biso   1.000  Mg
  O16      1.0000 0.02227  0.40165  0.98152  Biso   1.000  O
  O17      1.0000 0.00250  0.35705  0.21495  Biso   1.000  O
  O18      1.0000 0.98689  0.37336  0.57256  Biso   1.000  O
  Mg6      1.0000 0.96911  0.32144  0.44171  Biso   1.000  Mg
  C29      1.0000 0.01452  0.59896  0.91853  Biso   1.000  C
  C30      1.0000 0.01856  0.57259  0.03680  Biso   1.000  C
  C31      1.0000 0.70641  0.88873  0.31011  Biso   1.000  C
  N5       1.0000 0.71025  0.86243  0.42503  Biso   1.000  N
  N6       1.0000 0.69264  0.85220  0.60639  Biso   1.000  N
  C32      1.0000 0.01643  0.48182  0.34038  Biso   1.000  C
  C33      1.0000 0.01665  0.45400  0.22104  Biso   1.000  C
  C34      1.0000 0.00714  0.41719  0.29209  Biso   1.000  C
  C35      1.0000 0.99640  0.40763  0.49035  Biso   1.000  C
  C36      1.0000 0.99611  0.43638  0.60817  Biso   1.000  C
  C37      1.0000 0.00589  0.47245  0.53681  Biso   1.000  C
  C38      1.0000 0.01086  0.39103  0.15511  Biso   1.000  C
  C39      1.0000 0.72465  0.89820  0.12587  Biso   1.000  C
  C40      1.0000 0.71896  0.92234  0.00478  Biso   1.000  C
  C41      1.0000 0.03017  0.60607  0.72591  Biso   1.000  C
  C42      1.0000 0.02507  0.63037  0.58423  Biso   1.000  C
  H17      1.0000 0.00556  0.56681  0.17981  Biso   1.000  H
  H18      1.0000 0.73493  0.86123  0.40853  Biso   1.000  H
  H19      1.0000 0.70566  0.87317  0.70966  Biso   1.000  H
  H20      1.0000 0.02454  0.45996  0.06921  Biso   1.000  H
  H21      1.0000 0.98811  0.42926  0.75956  Biso   1.000  H
  H22      1.0000 0.00537  0.49376  0.63295  Biso   1.000  H
  H23      1.0000 0.74215  0.88585  0.08030  Biso   1.000  H
  H24      1.0000 0.73220  0.92973  0.86167  Biso   1.000  H
  O19      1.0000 0.59619  0.96290  0.40968  Biso   1.000  O
  O20      1.0000 0.64118  0.99252  0.63879  Biso   1.000  O
  O21      1.0000 0.62003  0.00332  0.99669  Biso   1.000  O
  Mg7      1.0000 0.67275  0.02952  0.86539  Biso   1.000  Mg
  O22      1.0000 0.71271  0.64440  0.64819  Biso   1.000  O
  O23      1.0000 0.68789  0.66417  0.88162  Biso   1.000  O
  O24      1.0000 0.71980  0.67978  0.23923  Biso   1.000  O
  Mg8      1.0000 0.68565  0.69755  0.10837  Biso   1.000  Mg
  C43      1.0000 0.58444  0.98548  0.91853  Biso   1.000  C
  C44      1.0000 0.55402  0.98143  0.03680  Biso   1.000  C
  C45      1.0000 0.84898  0.62692  0.64345  Biso   1.000  C
  N7       1.0000 0.81885  0.62308  0.75837  Biso   1.000  N
  N8       1.0000 0.82622  0.64070  0.93973  Biso   1.000  N
  C46      1.0000 0.79872  0.65023  0.00705  Biso   1.000  C
  C47      1.0000 0.77069  0.65002  0.88771  Biso   1.000  C
  C48      1.0000 0.74338  0.65952  0.95875  Biso   1.000  C
  C49      1.0000 0.74456  0.67026  0.15702  Biso   1.000  C
  C50      1.0000 0.77360  0.67055  0.27483  Biso   1.000  C
  C51      1.0000 0.79990  0.66078  0.20348  Biso   1.000  C
  C52      1.0000 0.71350  0.65581  0.82178  Biso   1.000  C
  C53      1.0000 0.84022  0.60869  0.45920  Biso   1.000  C
  C54      1.0000 0.87005  0.61437  0.33811  Biso   1.000  C
  C55      1.0000 0.57590  0.96983  0.72591  Biso   1.000  C
  C56      1.0000 0.60530  0.97493  0.58423  Biso   1.000  C
  H25      1.0000 0.56125  0.99444  0.17981  Biso   1.000  H
  H26      1.0000 0.79297  0.59841  0.74186  Biso   1.000  H
  H27      1.0000 0.83417  0.62767  0.04299  Biso   1.000  H
  H28      1.0000 0.76875  0.64213  0.73588  Biso   1.000  H
  H29      1.0000 0.77448  0.67855  0.42623  Biso   1.000  H
  H30      1.0000 0.82172  0.66129  0.29962  Biso   1.000  H
  H31      1.0000 0.81037  0.59118  0.41363  Biso   1.000  H
  H32      1.0000 0.86420  0.60113  0.19500  Biso   1.000  H
  O25      1.0000 0.70005  0.07048  0.07634  Biso   1.000  O
  O26      1.0000 0.68467  0.02548  0.30546  Biso   1.000  O
  O27      1.0000 0.71662  0.04663  0.66336  Biso   1.000  O
  Mg9      1.0000 0.69010  0.99392  0.53206  Biso   1.000  Mg
  O28      1.0000 0.59835  0.62062  0.98152  Biso   1.000  O
  O29      1.0000 0.64295  0.64545  0.21495  Biso   1.000  O
  O30      1.0000 0.62664  0.61353  0.57256  Biso   1.000  O
  Mg10     1.0000 0.67856  0.64768  0.44171  Biso   1.000  Mg
  C57      1.0000 0.73438  0.08223  0.58520  Biso   1.000  C
  C58      1.0000 0.76074  0.11264  0.70347  Biso   1.000  C
  C59      1.0000 0.77793  0.15102  0.64345  Biso   1.000  C
  N9       1.0000 0.80424  0.18115  0.75837  Biso   1.000  N
  N10      1.0000 0.81447  0.17378  0.93973  Biso   1.000  N
  C60      1.0000 0.51818  0.53462  0.34038  Biso   1.000  C
  C61      1.0000 0.54600  0.56265  0.22104  Biso   1.000  C
  C62      1.0000 0.58281  0.58995  0.29209  Biso   1.000  C
  C63      1.0000 0.59237  0.58877  0.49035  Biso   1.000  C
  C64      1.0000 0.56362  0.55973  0.60817  Biso   1.000  C
  C65      1.0000 0.52755  0.53344  0.53681  Biso   1.000  C
  C66      1.0000 0.60897  0.61983  0.15511  Biso   1.000  C
  C67      1.0000 0.76847  0.15978  0.45920  Biso   1.000  C
  C68      1.0000 0.74432  0.12995  0.33811  Biso   1.000  C
  C69      1.0000 0.72726  0.09077  0.39258  Biso   1.000  C
  C70      1.0000 0.70296  0.06137  0.25090  Biso   1.000  C
  H33      1.0000 0.76652  0.10542  0.84648  Biso   1.000  H
  H34      1.0000 0.80544  0.20703  0.74186  Biso   1.000  H
  H35      1.0000 0.79350  0.16583  0.04299  Biso   1.000  H
  H36      1.0000 0.54004  0.56458  0.06921  Biso   1.000  H
  H37      1.0000 0.57074  0.55885  0.75956  Biso   1.000  H
  H38      1.0000 0.50624  0.51161  0.63295  Biso   1.000  H
  H39      1.0000 0.78082  0.18963  0.41363  Biso   1.000  H
  H40      1.0000 0.73693  0.13580  0.19500  Biso   1.000  H
  O31      1.0000 0.70376  0.96662  0.74301  Biso   1.000  O
  O32      1.0000 0.67414  0.98199  0.97212  Biso   1.000  O
  O33      1.0000 0.66335  0.95005  0.33003  Biso   1.000  O
  Mg11     1.0000 0.63715  0.97656  0.19872  Biso   1.000  Mg
  O34      1.0000 0.68894  0.73498  0.31486  Biso   1.000  O
  O35      1.0000 0.66916  0.69038  0.54829  Biso   1.000  O
  O36      1.0000 0.65356  0.70669  0.90589  Biso   1.000  O
  Mg12     1.0000 0.63578  0.65477  0.77504  Biso   1.000  Mg
  C71      1.0000 0.68118  0.93229  0.25187  Biso   1.000  C
  C72      1.0000 0.68523  0.90592  0.37013  Biso   1.000  C
  C73      1.0000 0.37308  0.22206  0.64345  Biso   1.000  C
  N11      1.0000 0.37692  0.19576  0.75837  Biso   1.000  N
  N12      1.0000 0.35930  0.18553  0.93973  Biso   1.000  N
  C74      1.0000 0.68310  0.81515  0.67371  Biso   1.000  C
  C75      1.0000 0.68331  0.78734  0.55438  Biso   1.000  C
  C76      1.0000 0.67381  0.75052  0.62542  Biso   1.000  C
  C77      1.0000 0.66307  0.74097  0.82368  Biso   1.000  C
  C78      1.0000 0.66278  0.76971  0.94150  Biso   1.000  C
  C79      1.0000 0.67255  0.80578  0.87014  Biso   1.000  C
  C80      1.0000 0.67752  0.72436  0.48845  Biso   1.000  C
  C81      1.0000 0.39131  0.23153  0.45920  Biso   1.000  C
  C82      1.0000 0.38563  0.25567  0.33811  Biso   1.000  C
  C83      1.0000 0.69684  0.93941  0.05925  Biso   1.000  C
  C84      1.0000 0.69174  0.96371  0.91756  Biso   1.000  C
  H41      1.0000 0.67223  0.90014  0.51314  Biso   1.000  H
  H42      1.0000 0.40159  0.19456  0.74186  Biso   1.000  H
  H43      1.0000 0.37233  0.20650  0.04299  Biso   1.000  H
  H44      1.0000 0.69120  0.79329  0.40255  Biso   1.000  H
  H45      1.0000 0.65478  0.76259  0.09290  Biso   1.000  H
  H46      1.0000 0.67204  0.82709  0.96628  Biso   1.000  H
  H47      1.0000 0.40881  0.21918  0.41363  Biso   1.000  H
  H48      1.0000 0.39887  0.26307  0.19500  Biso   1.000  H
  O37      1.0000 0.26285  0.29624  0.74301  Biso   1.000  O
  O38      1.0000 0.30785  0.32586  0.97212  Biso   1.000  O
  O39      1.0000 0.28670  0.33665  0.33003  Biso   1.000  O
  Mg13     1.0000 0.33942  0.36285  0.19872  Biso   1.000  Mg
  O40      1.0000 0.37938  0.97773  0.98152  Biso   1.000  O
  O41      1.0000 0.35455  0.99750  0.21495  Biso   1.000  O
  O42      1.0000 0.38647  0.01311  0.57256  Biso   1.000  O
  Mg14     1.0000 0.35232  0.03089  0.44171  Biso   1.000  Mg
  C85      1.0000 0.25111  0.31882  0.25187  Biso   1.000  C
  C86      1.0000 0.22069  0.31477  0.37013  Biso   1.000  C
  C87      1.0000 0.51565  0.96025  0.97678  Biso   1.000  C
  N13      1.0000 0.48551  0.95642  0.09170  Biso   1.000  N
  N14      1.0000 0.49289  0.97403  0.27306  Biso   1.000  N
  C88      1.0000 0.46538  0.98357  0.34038  Biso   1.000  C
  C89      1.0000 0.43735  0.98335  0.22104  Biso   1.000  C
  C90      1.0000 0.41005  0.99286  0.29209  Biso   1.000  C
  C91      1.0000 0.41123  0.00360  0.49035  Biso   1.000  C
  C92      1.0000 0.44026  0.00388  0.60817  Biso   1.000  C
  C93      1.0000 0.46656  0.99411  0.53681  Biso   1.000  C
  C94      1.0000 0.38017  0.98914  0.15511  Biso   1.000  C
  C95      1.0000 0.50688  0.94202  0.79253  Biso   1.000  C
  C96      1.0000 0.53671  0.94770  0.67145  Biso   1.000  C
  C97      1.0000 0.24257  0.30316  0.05925  Biso   1.000  C
  C98      1.0000 0.27197  0.30826  0.91756  Biso   1.000  C
  H49      1.0000 0.22791  0.32777  0.51314  Biso   1.000  H
  H50      1.0000 0.45963  0.93174  0.07519  Biso   1.000  H
  H51      1.0000 0.50084  0.96101  0.37633  Biso   1.000  H
  H52      1.0000 0.43542  0.97546  0.06921  Biso   1.000  H
  H53      1.0000 0.44115  0.01189  0.75956  Biso   1.000  H
  H54      1.0000 0.48839  0.99463  0.63295  Biso   1.000  H
  H55      1.0000 0.47703  0.92452  0.74697  Biso   1.000  H
  H56      1.0000 0.53086  0.93446  0.52834  Biso   1.000  H
  O43      1.0000 0.36672  0.40381  0.40968  Biso   1.000  O
  O44      1.0000 0.35134  0.35881  0.63879  Biso   1.000  O
  O45      1.0000 0.38329  0.37997  0.99669  Biso   1.000  O
  Mg15     1.0000 0.35677  0.32725  0.86539  Biso   1.000  Mg
  O46      1.0000 0.26502  0.95395  0.31486  Biso   1.000  O
  O47      1.0000 0.30962  0.97878  0.54829  Biso   1.000  O
  O48      1.0000 0.29331  0.94687  0.90589  Biso   1.000  O
  Mg16     1.0000 0.34523  0.98101  0.77504  Biso   1.000  Mg
  C99      1.0000 0.40104  0.41556  0.91853  Biso   1.000  C
  C100     1.0000 0.42741  0.44598  0.03680  Biso   1.000  C
  C101     1.0000 0.44460  0.48435  0.97678  Biso   1.000  C
  N15      1.0000 0.47090  0.51449  0.09170  Biso   1.000  N
  N16      1.0000 0.48114  0.50711  0.27306  Biso   1.000  N
  C102     1.0000 0.18485  0.86795  0.67371  Biso   1.000  C
  C103     1.0000 0.21266  0.89598  0.55438  Biso   1.000  C
  C104     1.0000 0.24947  0.92328  0.62542  Biso   1.000  C
  C105     1.0000 0.25903  0.92210  0.82368  Biso   1.000  C
  C106     1.0000 0.23029  0.89307  0.94150  Biso   1.000  C
  C107     1.0000 0.19422  0.86677  0.87014  Biso   1.000  C
  C108     1.0000 0.27564  0.95316  0.48845  Biso   1.000  C
  C109     1.0000 0.43514  0.49312  0.79253  Biso   1.000  C
  C110     1.0000 0.41099  0.46329  0.67145  Biso   1.000  C
  C111     1.0000 0.39393  0.42410  0.72591  Biso   1.000  C
  C112     1.0000 0.36963  0.39470  0.58423  Biso   1.000  C
  H57      1.0000 0.43319  0.43875  0.17981  Biso   1.000  H
  H58      1.0000 0.47211  0.54037  0.07519  Biso   1.000  H
  H59      1.0000 0.46017  0.49916  0.37633  Biso   1.000  H
  H60      1.0000 0.20671  0.89791  0.40255  Biso   1.000  H
  H61      1.0000 0.23740  0.89218  0.09290  Biso   1.000  H
  H62      1.0000 0.17291  0.84495  0.96628  Biso   1.000  H
  H63      1.0000 0.44748  0.52297  0.74697  Biso   1.000  H
  H64      1.0000 0.40360  0.46914  0.52834  Biso   1.000  H
  O49      1.0000 0.37043  0.29995  0.07634  Biso   1.000  O
  O50      1.0000 0.34081  0.31533  0.30546  Biso   1.000  O
  O51      1.0000 0.33001  0.28338  0.66336  Biso   1.000  O
  Mg17     1.0000 0.30381  0.30990  0.53206  Biso   1.000  Mg
  O52      1.0000 0.35560  0.06832  0.64819  Biso   1.000  O
  O53      1.0000 0.33583  0.02372  0.88162  Biso   1.000  O
  O54      1.0000 0.32022  0.04002  0.23923  Biso   1.000  O
  Mg18     1.0000 0.30245  0.98810  0.10837  Biso   1.000  Mg
  C113     1.0000 0.34785  0.26562  0.58520  Biso   1.000  C
  C114     1.0000 0.35190  0.23925  0.70347  Biso   1.000  C
  C115     1.0000 0.03975  0.55540  0.97678  Biso   1.000  C
  N17      1.0000 0.04358  0.52909  0.09170  Biso   1.000  N
  N18      1.0000 0.02597  0.51886  0.27306  Biso   1.000  N
  C116     1.0000 0.34976  0.14848  0.00705  Biso   1.000  C
  C117     1.0000 0.34998  0.12067  0.88771  Biso   1.000  C
  C118     1.0000 0.34048  0.08386  0.95875  Biso   1.000  C
  C119     1.0000 0.32974  0.07430  0.15702  Biso   1.000  C
  C120     1.0000 0.32945  0.10305  0.27483  Biso   1.000  C
  C121     1.0000 0.33922  0.13912  0.20348  Biso   1.000  C
  C122     1.0000 0.34419  0.05769  0.82178  Biso   1.000  C
  C123     1.0000 0.05798  0.56486  0.79253  Biso   1.000  C
  C124     1.0000 0.05230  0.58901  0.67145  Biso   1.000  C
  C125     1.0000 0.36351  0.27274  0.39258  Biso   1.000  C
  C126     1.0000 0.35840  0.29704  0.25090  Biso   1.000  C
  H65      1.0000 0.33890  0.23348  0.84648  Biso   1.000  H
  H66      1.0000 0.06826  0.52789  0.07519  Biso   1.000  H
  H67      1.0000 0.03899  0.53983  0.37633  Biso   1.000  H
  H68      1.0000 0.35787  0.12663  0.73588  Biso   1.000  H
  H69      1.0000 0.32145  0.09593  0.42623  Biso   1.000  H
  H70      1.0000 0.33870  0.16043  0.29962  Biso   1.000  H
  H71      1.0000 0.07548  0.55252  0.74697  Biso   1.000  H
  H72      1.0000 0.06554  0.59640  0.52834  Biso   1.000  H
