# Supplementary material for: In silico design and screening of hypothetical MOF-74 analogs and their experimental synthesis
Source: Chem Sci. 2016 Jun 21;7(9):6263–72. doi: 10.1039/c6sc01477a (PMC6024208; doi:10.1039/c6sc01477a)
Supplement: Supplementary file 1 [file SC-007-C6SC01477A-s001.zip › analogs/217_all_conf_728_1_full_symm.cif]

data_image0
_cell_length_a       49.157
_cell_length_b       49.157
_cell_length_c       6.8116
_cell_angle_alpha    90
_cell_angle_beta     90
_cell_angle_gamma    120

_symmetry_space_group_name_H-M    "P 1"
_symmetry_int_tables_number       1

loop_
  _symmetry_equiv_pos_as_xyz
  'x, y, z'

loop_
  _atom_site_label
  _atom_site_occupancy
  _atom_site_fract_x
  _atom_site_fract_y
  _atom_site_fract_z
  _atom_site_thermal_displace_type
  _atom_site_B_iso_or_equiv
  _atom_site_type_symbol
  O1       1.0000 0.94568  0.63382  0.32871  Biso   1.000  O
  O2       1.0000 0.02147  0.72099  0.99538  Biso   1.000  O
  O3       1.0000 0.03285  0.64520  0.66204  Biso   1.000  O
  O4       1.0000 0.98116  0.65769  0.56893  Biso   1.000  O
  O5       1.0000 0.00987  0.68551  0.23559  Biso   1.000  O
  O6       1.0000 0.00897  0.65680  0.90226  Biso   1.000  O
  O7       1.0000 0.96113  0.66756  0.91565  Biso   1.000  O
  O8       1.0000 0.03976  0.70553  0.58231  Biso   1.000  O
  O9       1.0000 0.99911  0.62691  0.24898  Biso   1.000  O
  Mg1      1.0000 0.00585  0.69125  0.77891  Biso   1.000  Mg
  Mg2      1.0000 0.01873  0.66081  0.44558  Biso   1.000  Mg
  Mg3      1.0000 0.97541  0.64793  0.11224  Biso   1.000  Mg
  O10      1.0000 0.03525  0.30895  0.34244  Biso   1.000  O
  O11      1.0000 0.94037  0.29809  0.67577  Biso   1.000  O
  O12      1.0000 0.02439  0.39296  0.00911  Biso   1.000  O
  O13      1.0000 0.01829  0.33022  0.56715  Biso   1.000  O
  O14      1.0000 0.97860  0.31505  0.90048  Biso   1.000  O
  O15      1.0000 0.00312  0.35474  0.23382  Biso   1.000  O
  O16      1.0000 0.04345  0.34180  0.93147  Biso   1.000  O
  O17      1.0000 0.96502  0.28988  0.26481  Biso   1.000  O
  O18      1.0000 0.99153  0.36832  0.59814  Biso   1.000  O
  Mg4      1.0000 0.01809  0.35868  0.80160  Biso   1.000  Mg
  Mg5      1.0000 0.00726  0.31525  0.13494  Biso   1.000  Mg
  Mg6      1.0000 0.97465  0.32607  0.46827  Biso   1.000  Mg
  Cl1      1.0000 0.80529  0.72677  0.91943  Biso   1.000  Cl
  Cl2      1.0000 0.92148  0.19471  0.91943  Biso   1.000  Cl
  Cl3      1.0000 0.27323  0.07852  0.91943  Biso   1.000  Cl
  C1       1.0000 0.81569  0.70230  0.79799  Biso   1.000  C
  C2       1.0000 0.88661  0.18431  0.79799  Biso   1.000  C
  C3       1.0000 0.29770  0.11339  0.79799  Biso   1.000  C
  N1       1.0000 0.83744  0.69799  0.88489  Biso   1.000  N
  N2       1.0000 0.86055  0.16256  0.88489  Biso   1.000  N
  N3       1.0000 0.30200  0.13945  0.88489  Biso   1.000  N
  C4       1.0000 0.84424  0.67826  0.78352  Biso   1.000  C
  C5       1.0000 0.83401  0.15576  0.78352  Biso   1.000  C
  C6       1.0000 0.32174  0.16599  0.78352  Biso   1.000  C
  N4       1.0000 0.86711  0.67388  0.87171  Biso   1.000  N
  N5       1.0000 0.14011  0.79956  0.53838  Biso   1.000  N
  N6       1.0000 0.99278  0.52656  0.20504  Biso   1.000  N
  C7       1.0000 0.88586  0.66244  0.79158  Biso   1.000  C
  C8       1.0000 0.10991  0.78080  0.45825  Biso   1.000  C
  C9       1.0000 0.00423  0.55676  0.12492  Biso   1.000  C
  C10      1.0000 0.91278  0.66775  0.89604  Biso   1.000  C
  C11      1.0000 0.08830  0.75389  0.56271  Biso   1.000  C
  C12      1.0000 0.99892  0.57836  0.22937  Biso   1.000  C
  C13      1.0000 0.93497  0.66079  0.81400  Biso   1.000  C
  C14      1.0000 0.05915  0.73170  0.48067  Biso   1.000  C
  C15      1.0000 0.00588  0.60751  0.14733  Biso   1.000  C
  C16      1.0000 0.92923  0.64816  0.61908  Biso   1.000  C
  C17      1.0000 0.05227  0.73744  0.28574  Biso   1.000  C
  C18      1.0000 0.01851  0.61440  0.95241  Biso   1.000  C
  C19      1.0000 0.90073  0.64055  0.52580  Biso   1.000  C
  C20      1.0000 0.07315  0.76594  0.19246  Biso   1.000  C
  C21      1.0000 0.02612  0.59352  0.85913  Biso   1.000  C
  C22      1.0000 0.87894  0.64697  0.60846  Biso   1.000  C
  C23      1.0000 0.10136  0.78773  0.27513  Biso   1.000  C
  C24      1.0000 0.01970  0.56530  0.94180  Biso   1.000  C
  C25      1.0000 0.95273  0.64579  0.50016  Biso   1.000  C
  C26      1.0000 0.02639  0.71393  0.16683  Biso   1.000  C
  C27      1.0000 0.02088  0.64028  0.83349  Biso   1.000  C
  N7       1.0000 0.16391  0.33028  0.28273  Biso   1.000  N
  N8       1.0000 0.16637  0.83609  0.28273  Biso   1.000  N
  N9       1.0000 0.66972  0.83363  0.28273  Biso   1.000  N
  C28      1.0000 0.14251  0.33742  0.21040  Biso   1.000  C
  C29      1.0000 0.86158  0.19082  0.54374  Biso   1.000  C
  C30      1.0000 0.99591  0.47176  0.87707  Biso   1.000  C
  N10      1.0000 0.12932  0.32276  0.03619  Biso   1.000  N
  N11      1.0000 0.86011  0.20402  0.36952  Biso   1.000  N
  N12      1.0000 0.01058  0.47322  0.70285  Biso   1.000  N
  C31      1.0000 0.10551  0.32212  0.91805  Biso   1.000  C
  C32      1.0000 0.88328  0.22782  0.25138  Biso   1.000  C
  C33      1.0000 0.01121  0.45005  0.58471  Biso   1.000  C
  C34      1.0000 0.08604  0.33352  0.97925  Biso   1.000  C
  C35      1.0000 0.91415  0.24730  0.31258  Biso   1.000  C
  C36      1.0000 0.99981  0.41918  0.64592  Biso   1.000  C
  C37      1.0000 0.06235  0.33197  0.85545  Biso   1.000  C
  C38      1.0000 0.93629  0.27098  0.18878  Biso   1.000  C
  C39      1.0000 0.00136  0.39705  0.52212  Biso   1.000  C
  C40      1.0000 0.05915  0.31987  0.66060  Biso   1.000  C
  C41      1.0000 0.92739  0.27418  0.99393  Biso   1.000  C
  C42      1.0000 0.01346  0.40595  0.32727  Biso   1.000  C
  C43      1.0000 0.07877  0.30785  0.60495  Biso   1.000  C
  C44      1.0000 0.89575  0.25456  0.93829  Biso   1.000  C
  C45      1.0000 0.02548  0.43759  0.27162  Biso   1.000  C
  C46      1.0000 0.10122  0.30836  0.72990  Biso   1.000  C
  C47      1.0000 0.87381  0.23212  0.06323  Biso   1.000  C
  C48      1.0000 0.02497  0.45952  0.39656  Biso   1.000  C
  C49      1.0000 0.03656  0.31936  0.51601  Biso   1.000  C
  C50      1.0000 0.94947  0.29678  0.84935  Biso   1.000  C
  C51      1.0000 0.01397  0.38386  0.18268  Biso   1.000  C
  N13      1.0000 0.13415  0.35692  0.29531  Biso   1.000  N
  N14      1.0000 0.88944  0.19918  0.62864  Biso   1.000  N
  N15      1.0000 0.97641  0.44390  0.96197  Biso   1.000  N
  H1       1.0000 0.87531  0.68688  0.99666  Biso   1.000  H
  H2       1.0000 0.14490  0.79135  0.66332  Biso   1.000  H
  H3       1.0000 0.31312  0.18844  0.99666  Biso   1.000  H
  H4       1.0000 0.91797  0.67875  0.04039  Biso   1.000  H
  H5       1.0000 0.09412  0.74870  0.70706  Biso   1.000  H
  H6       1.0000 0.98792  0.57255  0.37372  Biso   1.000  H
  H7       1.0000 0.89673  0.63014  0.38023  Biso   1.000  H
  H8       1.0000 0.06675  0.76994  0.04690  Biso   1.000  H
  H9       1.0000 0.03652  0.59992  0.71356  Biso   1.000  H
  H10      1.0000 0.19089  0.30835  0.19908  Biso   1.000  H
  H11      1.0000 0.11745  0.80911  0.19908  Biso   1.000  H
  H12      1.0000 0.69165  0.88255  0.19908  Biso   1.000  H
  H13      1.0000 0.13930  0.31040  0.98408  Biso   1.000  H
  H14      1.0000 0.17110  0.86070  0.98408  Biso   1.000  H
  H15      1.0000 0.68960  0.82890  0.98408  Biso   1.000  H
  H16      1.0000 0.08856  0.34364  0.12403  Biso   1.000  H
  H17      1.0000 0.92175  0.24478  0.45737  Biso   1.000  H
  H18      1.0000 0.98969  0.41158  0.79070  Biso   1.000  H
  H19      1.0000 0.07582  0.29819  0.45777  Biso   1.000  H
  H20      1.0000 0.88904  0.25751  0.79111  Biso   1.000  H
  H21      1.0000 0.03514  0.44429  0.12444  Biso   1.000  H
  H22      1.0000 0.11599  0.29893  0.68216  Biso   1.000  H
  H23      1.0000 0.18294  0.88401  0.68216  Biso   1.000  H
  H24      1.0000 0.70106  0.81706  0.68216  Biso   1.000  H
  O19      1.0000 0.61235  0.96715  0.66204  Biso   1.000  O
  O20      1.0000 0.68814  0.05432  0.32871  Biso   1.000  O
  O21      1.0000 0.69951  0.97853  0.99538  Biso   1.000  O
  O22      1.0000 0.64782  0.99103  0.90226  Biso   1.000  O
  O23      1.0000 0.67654  0.01884  0.56893  Biso   1.000  O
  O24      1.0000 0.67564  0.99013  0.23559  Biso   1.000  O
  O25      1.0000 0.62780  0.00089  0.24898  Biso   1.000  O
  O26      1.0000 0.70642  0.03887  0.91565  Biso   1.000  O
  O27      1.0000 0.66578  0.96024  0.58231  Biso   1.000  O
  Mg7      1.0000 0.67252  0.02459  0.11224  Biso   1.000  Mg
  Mg8      1.0000 0.68540  0.99415  0.77891  Biso   1.000  Mg
  Mg9      1.0000 0.64208  0.98127  0.44558  Biso   1.000  Mg
  O28      1.0000 0.70191  0.64228  0.67577  Biso   1.000  O
  O29      1.0000 0.60704  0.63142  0.00911  Biso   1.000  O
  O30      1.0000 0.69105  0.72630  0.34244  Biso   1.000  O
  O31      1.0000 0.68495  0.66355  0.90048  Biso   1.000  O
  O32      1.0000 0.64526  0.64838  0.23382  Biso   1.000  O
  O33      1.0000 0.66978  0.68807  0.56715  Biso   1.000  O
  O34      1.0000 0.71012  0.67514  0.26481  Biso   1.000  O
  O35      1.0000 0.63168  0.62321  0.59814  Biso   1.000  O
  O36      1.0000 0.65820  0.70165  0.93147  Biso   1.000  O
  Mg10     1.0000 0.68475  0.69202  0.13494  Biso   1.000  Mg
  Mg11     1.0000 0.67393  0.64858  0.46827  Biso   1.000  Mg
  Mg12     1.0000 0.64132  0.65941  0.80160  Biso   1.000  Mg
  Cl4      1.0000 0.47195  0.06010  0.25276  Biso   1.000  Cl
  Cl5      1.0000 0.58815  0.52805  0.25276  Biso   1.000  Cl
  Cl6      1.0000 0.93990  0.41185  0.25276  Biso   1.000  Cl
  C52      1.0000 0.48235  0.03563  0.13133  Biso   1.000  C
  C53      1.0000 0.55328  0.51765  0.13133  Biso   1.000  C
  C54      1.0000 0.96437  0.44672  0.13133  Biso   1.000  C
  N16      1.0000 0.50411  0.03133  0.21822  Biso   1.000  N
  N17      1.0000 0.52722  0.49589  0.21822  Biso   1.000  N
  N18      1.0000 0.96867  0.47278  0.21822  Biso   1.000  N
  C55      1.0000 0.51091  0.01159  0.11685  Biso   1.000  C
  C56      1.0000 0.50068  0.48909  0.11685  Biso   1.000  C
  C57      1.0000 0.98841  0.49932  0.11685  Biso   1.000  C
  N19      1.0000 0.53378  0.00722  0.20504  Biso   1.000  N
  N20      1.0000 0.80677  0.13289  0.87171  Biso   1.000  N
  N21      1.0000 0.65945  0.85989  0.53838  Biso   1.000  N
  C58      1.0000 0.55253  0.99577  0.12492  Biso   1.000  C
  C59      1.0000 0.77658  0.11414  0.79158  Biso   1.000  C
  C60      1.0000 0.67089  0.89009  0.45825  Biso   1.000  C
  C61      1.0000 0.57944  0.00108  0.22937  Biso   1.000  C
  C62      1.0000 0.75497  0.08722  0.89604  Biso   1.000  C
  C63      1.0000 0.66559  0.91170  0.56271  Biso   1.000  C
  C64      1.0000 0.60164  0.99412  0.14733  Biso   1.000  C
  C65      1.0000 0.72582  0.06503  0.81400  Biso   1.000  C
  C66      1.0000 0.67254  0.94085  0.48067  Biso   1.000  C
  C67      1.0000 0.59589  0.98149  0.95241  Biso   1.000  C
  C68      1.0000 0.71893  0.07077  0.61908  Biso   1.000  C
  C69      1.0000 0.68517  0.94773  0.28574  Biso   1.000  C
  C70      1.0000 0.56740  0.97388  0.85913  Biso   1.000  C
  C71      1.0000 0.73982  0.09927  0.52580  Biso   1.000  C
  C72      1.0000 0.69278  0.92685  0.19246  Biso   1.000  C
  C73      1.0000 0.54560  0.98030  0.94180  Biso   1.000  C
  C74      1.0000 0.76803  0.12106  0.60846  Biso   1.000  C
  C75      1.0000 0.68637  0.89864  0.27513  Biso   1.000  C
  C76      1.0000 0.61940  0.97912  0.83349  Biso   1.000  C
  C77      1.0000 0.69305  0.04727  0.50016  Biso   1.000  C
  C78      1.0000 0.68755  0.97361  0.16683  Biso   1.000  C
  N22      1.0000 0.83058  0.66362  0.61606  Biso   1.000  N
  N23      1.0000 0.83304  0.16942  0.61606  Biso   1.000  N
  N24      1.0000 0.33638  0.16696  0.61606  Biso   1.000  N
  C79      1.0000 0.80918  0.67075  0.54374  Biso   1.000  C
  C80      1.0000 0.52824  0.52416  0.87707  Biso   1.000  C
  C81      1.0000 0.66258  0.80509  0.21040  Biso   1.000  C
  N25      1.0000 0.79598  0.65609  0.36952  Biso   1.000  N
  N26      1.0000 0.52678  0.53735  0.70285  Biso   1.000  N
  N27      1.0000 0.67724  0.80656  0.03619  Biso   1.000  N
  C82      1.0000 0.77218  0.65546  0.25138  Biso   1.000  C
  C83      1.0000 0.54995  0.56116  0.58471  Biso   1.000  C
  C84      1.0000 0.67788  0.78339  0.91805  Biso   1.000  C
  C85      1.0000 0.75270  0.66686  0.31258  Biso   1.000  C
  C86      1.0000 0.58082  0.58063  0.64592  Biso   1.000  C
  C87      1.0000 0.66648  0.75251  0.97925  Biso   1.000  C
  C88      1.0000 0.72902  0.66530  0.18878  Biso   1.000  C
  C89      1.0000 0.60295  0.60432  0.52212  Biso   1.000  C
  C90      1.0000 0.66803  0.73038  0.85545  Biso   1.000  C
  C91      1.0000 0.72582  0.65321  0.99393  Biso   1.000  C
  C92      1.0000 0.59405  0.60751  0.32727  Biso   1.000  C
  C93      1.0000 0.68013  0.73928  0.66060  Biso   1.000  C
  C94      1.0000 0.74544  0.64118  0.93829  Biso   1.000  C
  C95      1.0000 0.56241  0.58790  0.27162  Biso   1.000  C
  C96      1.0000 0.69215  0.77092  0.60495  Biso   1.000  C
  C97      1.0000 0.76788  0.64169  0.06323  Biso   1.000  C
  C98      1.0000 0.54048  0.56545  0.39656  Biso   1.000  C
  C99      1.0000 0.69164  0.79286  0.72990  Biso   1.000  C
  C100     1.0000 0.70322  0.65269  0.84935  Biso   1.000  C
  C101     1.0000 0.61614  0.63011  0.18268  Biso   1.000  C
  C102     1.0000 0.68064  0.71720  0.51601  Biso   1.000  C
  N28      1.0000 0.80082  0.69025  0.62864  Biso   1.000  N
  N29      1.0000 0.55610  0.53252  0.96197  Biso   1.000  N
  N30      1.0000 0.64308  0.77723  0.29531  Biso   1.000  N
  H25      1.0000 0.54198  0.02021  0.32999  Biso   1.000  H
  H26      1.0000 0.81156  0.12469  0.99666  Biso   1.000  H
  H27      1.0000 0.97979  0.52177  0.32999  Biso   1.000  H
  H28      1.0000 0.58463  0.01208  0.37372  Biso   1.000  H
  H29      1.0000 0.76078  0.08203  0.04039  Biso   1.000  H
  H30      1.0000 0.65458  0.90588  0.70706  Biso   1.000  H
  H31      1.0000 0.56339  0.96348  0.71356  Biso   1.000  H
  H32      1.0000 0.73342  0.10327  0.38023  Biso   1.000  H
  H33      1.0000 0.70319  0.93325  0.04690  Biso   1.000  H
  H34      1.0000 0.85756  0.64168  0.53241  Biso   1.000  H
  H35      1.0000 0.78412  0.14244  0.53241  Biso   1.000  H
  H36      1.0000 0.35832  0.21588  0.53241  Biso   1.000  H
  H37      1.0000 0.80597  0.64374  0.31742  Biso   1.000  H
  H38      1.0000 0.83777  0.19403  0.31742  Biso   1.000  H
  H39      1.0000 0.35626  0.16223  0.31742  Biso   1.000  H
  H40      1.0000 0.75522  0.67698  0.45737  Biso   1.000  H
  H41      1.0000 0.58842  0.57811  0.79070  Biso   1.000  H
  H42      1.0000 0.65636  0.74491  0.12403  Biso   1.000  H
  H43      1.0000 0.74249  0.63153  0.79111  Biso   1.000  H
  H44      1.0000 0.55571  0.59085  0.12444  Biso   1.000  H
  H45      1.0000 0.70181  0.77763  0.45777  Biso   1.000  H
  H46      1.0000 0.78266  0.63227  0.01549  Biso   1.000  H
  H47      1.0000 0.84961  0.21734  0.01549  Biso   1.000  H
  H48      1.0000 0.36773  0.15039  0.01549  Biso   1.000  H
  O37      1.0000 0.27901  0.30048  0.99538  Biso   1.000  O
  O38      1.0000 0.35480  0.38765  0.66204  Biso   1.000  O
  O39      1.0000 0.36618  0.31186  0.32871  Biso   1.000  O
  O40      1.0000 0.31449  0.32436  0.23559  Biso   1.000  O
  O41      1.0000 0.34320  0.35218  0.90226  Biso   1.000  O
  O42      1.0000 0.34231  0.32346  0.56893  Biso   1.000  O
  O43      1.0000 0.29447  0.33422  0.58231  Biso   1.000  O
  O44      1.0000 0.37309  0.37220  0.24898  Biso   1.000  O
  O45      1.0000 0.33244  0.29358  0.91565  Biso   1.000  O
  Mg13     1.0000 0.33919  0.35792  0.44558  Biso   1.000  Mg
  Mg14     1.0000 0.35207  0.32748  0.11224  Biso   1.000  Mg
  Mg15     1.0000 0.30875  0.31460  0.77891  Biso   1.000  Mg
  O46      1.0000 0.36858  0.97561  0.00911  Biso   1.000  O
  O47      1.0000 0.27370  0.96475  0.34244  Biso   1.000  O
  O48      1.0000 0.35772  0.05963  0.67577  Biso   1.000  O
  O49      1.0000 0.35162  0.99688  0.23382  Biso   1.000  O
  O50      1.0000 0.31193  0.98171  0.56715  Biso   1.000  O
  O51      1.0000 0.33645  0.02140  0.90048  Biso   1.000  O
  O52      1.0000 0.37679  0.00847  0.59814  Biso   1.000  O
  O53      1.0000 0.29835  0.95655  0.93147  Biso   1.000  O
  O54      1.0000 0.32486  0.03498  0.26481  Biso   1.000  O
  Mg16     1.0000 0.35142  0.02535  0.46827  Biso   1.000  Mg
  Mg17     1.0000 0.34059  0.98191  0.80160  Biso   1.000  Mg
  Mg18     1.0000 0.30798  0.99274  0.13494  Biso   1.000  Mg
  Cl7      1.0000 0.13862  0.39343  0.58609  Biso   1.000  Cl
  Cl8      1.0000 0.25482  0.86138  0.58609  Biso   1.000  Cl
  Cl9      1.0000 0.60657  0.74518  0.58609  Biso   1.000  Cl
  C103     1.0000 0.14902  0.36896  0.46466  Biso   1.000  C
  C104     1.0000 0.21994  0.85098  0.46466  Biso   1.000  C
  C105     1.0000 0.63104  0.78006  0.46466  Biso   1.000  C
  N31      1.0000 0.17077  0.36466  0.55156  Biso   1.000  N
  N32      1.0000 0.19389  0.82923  0.55156  Biso   1.000  N
  N33      1.0000 0.63534  0.80611  0.55156  Biso   1.000  N
  C106     1.0000 0.17758  0.34492  0.45018  Biso   1.000  C
  C107     1.0000 0.16735  0.82242  0.45018  Biso   1.000  C
  C108     1.0000 0.65508  0.83265  0.45018  Biso   1.000  C
  N34      1.0000 0.20044  0.34055  0.53838  Biso   1.000  N
  N35      1.0000 0.47344  0.46622  0.20504  Biso   1.000  N
  N36      1.0000 0.32612  0.19323  0.87171  Biso   1.000  N
  C109     1.0000 0.21920  0.32910  0.45825  Biso   1.000  C
  C110     1.0000 0.44324  0.44747  0.12492  Biso   1.000  C
  C111     1.0000 0.33756  0.22342  0.79158  Biso   1.000  C
  C112     1.0000 0.24611  0.33441  0.56271  Biso   1.000  C
  C113     1.0000 0.42164  0.42056  0.22937  Biso   1.000  C
  C114     1.0000 0.33225  0.24503  0.89604  Biso   1.000  C
  C115     1.0000 0.26830  0.32745  0.48067  Biso   1.000  C
  C116     1.0000 0.39249  0.39836  0.14733  Biso   1.000  C
  C117     1.0000 0.33921  0.27418  0.81400  Biso   1.000  C
  C118     1.0000 0.26256  0.31483  0.28574  Biso   1.000  C
  C119     1.0000 0.38560  0.40411  0.95241  Biso   1.000  C
  C120     1.0000 0.35184  0.28107  0.61908  Biso   1.000  C
  C121     1.0000 0.23406  0.30721  0.19246  Biso   1.000  C
  C122     1.0000 0.40648  0.43260  0.85913  Biso   1.000  C
  C123     1.0000 0.35945  0.26018  0.52580  Biso   1.000  C
  C124     1.0000 0.21227  0.31363  0.27513  Biso   1.000  C
  C125     1.0000 0.43470  0.45440  0.94180  Biso   1.000  C
  C126     1.0000 0.35303  0.23197  0.60846  Biso   1.000  C
  C127     1.0000 0.28607  0.31245  0.16683  Biso   1.000  C
  C128     1.0000 0.35972  0.38060  0.83349  Biso   1.000  C
  C129     1.0000 0.35421  0.30695  0.50016  Biso   1.000  C
  N37      1.0000 0.49725  0.99695  0.94939  Biso   1.000  N
  N38      1.0000 0.49970  0.50275  0.94939  Biso   1.000  N
  N39      1.0000 0.00305  0.50030  0.94939  Biso   1.000  N
  C130     1.0000 0.47584  0.00409  0.87707  Biso   1.000  C
  C131     1.0000 0.19491  0.85749  0.21040  Biso   1.000  C
  C132     1.0000 0.32925  0.13842  0.54374  Biso   1.000  C
  N40      1.0000 0.46265  0.98942  0.70285  Biso   1.000  N
  N41      1.0000 0.19344  0.87068  0.03619  Biso   1.000  N
  N42      1.0000 0.34391  0.13989  0.36952  Biso   1.000  N
  C133     1.0000 0.43884  0.98879  0.58471  Biso   1.000  C
  C134     1.0000 0.21661  0.89449  0.91805  Biso   1.000  C
  C135     1.0000 0.34454  0.11672  0.25138  Biso   1.000  C
  C136     1.0000 0.41937  0.00019  0.64592  Biso   1.000  C
  C137     1.0000 0.24749  0.91396  0.97925  Biso   1.000  C
  C138     1.0000 0.33314  0.08585  0.31258  Biso   1.000  C
  C139     1.0000 0.39568  0.99864  0.52212  Biso   1.000  C
  C140     1.0000 0.26962  0.93765  0.85545  Biso   1.000  C
  C141     1.0000 0.33470  0.06371  0.18878  Biso   1.000  C
  C142     1.0000 0.39249  0.98654  0.32727  Biso   1.000  C
  C143     1.0000 0.26072  0.94085  0.66060  Biso   1.000  C
  C144     1.0000 0.34679  0.07261  0.99393  Biso   1.000  C
  C145     1.0000 0.41210  0.97452  0.27162  Biso   1.000  C
  C146     1.0000 0.22908  0.92123  0.60495  Biso   1.000  C
  C147     1.0000 0.35882  0.10425  0.93829  Biso   1.000  C
  C148     1.0000 0.43455  0.97503  0.39656  Biso   1.000  C
  C149     1.0000 0.20714  0.89878  0.72990  Biso   1.000  C
  C150     1.0000 0.35831  0.12619  0.06323  Biso   1.000  C
  C151     1.0000 0.36989  0.98603  0.18268  Biso   1.000  C
  C152     1.0000 0.28280  0.96344  0.51601  Biso   1.000  C
  C153     1.0000 0.34731  0.05053  0.84935  Biso   1.000  C
  N43      1.0000 0.46748  0.02359  0.96197  Biso   1.000  N
  N44      1.0000 0.22277  0.86585  0.29531  Biso   1.000  N
  N45      1.0000 0.30975  0.11056  0.62864  Biso   1.000  N
  H49      1.0000 0.20865  0.35354  0.66332  Biso   1.000  H
  H50      1.0000 0.47823  0.45802  0.32999  Biso   1.000  H
  H51      1.0000 0.64646  0.85510  0.66332  Biso   1.000  H
  H52      1.0000 0.25130  0.34542  0.70706  Biso   1.000  H
  H53      1.0000 0.42745  0.41537  0.37372  Biso   1.000  H
  H54      1.0000 0.32125  0.23922  0.04039  Biso   1.000  H
  H55      1.0000 0.23006  0.29681  0.04690  Biso   1.000  H
  H56      1.0000 0.40008  0.43661  0.71356  Biso   1.000  H
  H57      1.0000 0.36986  0.26658  0.38023  Biso   1.000  H
  H58      1.0000 0.52422  0.97501  0.86575  Biso   1.000  H
  H59      1.0000 0.45079  0.47578  0.86575  Biso   1.000  H
  H60      1.0000 0.02499  0.54921  0.86575  Biso   1.000  H
  H61      1.0000 0.47263  0.97707  0.65075  Biso   1.000  H
  H62      1.0000 0.50443  0.52737  0.65075  Biso   1.000  H
  H63      1.0000 0.02293  0.49557  0.65075  Biso   1.000  H
  H64      1.0000 0.42189  0.01031  0.79070  Biso   1.000  H
  H65      1.0000 0.25509  0.91144  0.12403  Biso   1.000  H
  H66      1.0000 0.32302  0.07825  0.45737  Biso   1.000  H
  H67      1.0000 0.40915  0.96486  0.12444  Biso   1.000  H
  H68      1.0000 0.22237  0.92418  0.45777  Biso   1.000  H
  H69      1.0000 0.36847  0.11096  0.79111  Biso   1.000  H
  H70      1.0000 0.44932  0.96560  0.34883  Biso   1.000  H
  H71      1.0000 0.51628  0.55068  0.34883  Biso   1.000  H
  H72      1.0000 0.03440  0.48372  0.34883  Biso   1.000  H
