# Supplementary material for: In silico design and screening of hypothetical MOF-74 analogs and their experimental synthesis
Source: Chem Sci. 2016 Jun 21;7(9):6263–72. doi: 10.1039/c6sc01477a (PMC6024208; doi:10.1039/c6sc01477a)
Supplement: Supplementary file 1 [file SC-007-C6SC01477A-s001.zip › analogs/169_all_conf_656_0_full_symm.cif]

data_image0
_cell_length_a       59.4098
_cell_length_b       59.4098
_cell_length_c       6.82075
_cell_angle_alpha    90
_cell_angle_beta     90
_cell_angle_gamma    120

_symmetry_space_group_name_H-M    "P 1"
_symmetry_int_tables_number       1

loop_
  _symmetry_equiv_pos_as_xyz
  'x, y, z'

loop_
  _atom_site_label
  _atom_site_occupancy
  _atom_site_fract_x
  _atom_site_fract_y
  _atom_site_fract_z
  _atom_site_thermal_displace_type
  _atom_site_B_iso_or_equiv
  _atom_site_type_symbol
  O1       1.0000 0.97046  0.28600  0.97798  Biso   1.000  O
  O2       1.0000 0.04733  0.35113  0.64464  Biso   1.000  O
  O3       1.0000 0.98221  0.36287  0.31131  Biso   1.000  O
  O4       1.0000 0.98561  0.31688  0.74809  Biso   1.000  O
  O5       1.0000 0.01645  0.33540  0.41476  Biso   1.000  O
  O6       1.0000 0.99793  0.34772  0.08142  Biso   1.000  O
  O7       1.0000 0.96498  0.30549  0.38578  Biso   1.000  O
  O8       1.0000 0.02784  0.32616  0.05245  Biso   1.000  O
  O9       1.0000 0.00718  0.36835  0.71911  Biso   1.000  O
  Mg1      1.0000 0.98637  0.34072  0.51804  Biso   1.000  Mg
  Mg2      1.0000 0.99261  0.31232  0.18471  Biso   1.000  Mg
  Mg3      1.0000 0.02101  0.34696  0.85137  Biso   1.000  Mg
  O10      1.0000 0.03103  0.71263  0.89975  Biso   1.000  O
  O11      1.0000 0.95403  0.65173  0.23308  Biso   1.000  O
  O12      1.0000 0.01494  0.63564  0.56642  Biso   1.000  O
  O13      1.0000 0.01309  0.68263  0.13632  Biso   1.000  O
  O14      1.0000 0.98403  0.66379  0.46966  Biso   1.000  O
  O15      1.0000 0.00287  0.65357  0.80299  Biso   1.000  O
  O16      1.0000 0.03662  0.69304  0.48768  Biso   1.000  O
  O17      1.0000 0.97363  0.67691  0.82102  Biso   1.000  O
  O18      1.0000 0.98975  0.63005  0.15435  Biso   1.000  O
  Mg4      1.0000 0.01238  0.65757  0.35304  Biso   1.000  Mg
  Mg5      1.0000 0.00909  0.68814  0.68638  Biso   1.000  Mg
  Mg6      1.0000 0.97852  0.65428  0.01971  Biso   1.000  Mg
  F1       1.0000 0.17184  0.87001  0.65560  Biso   1.000  F
  F2       1.0000 0.12999  0.30183  0.65560  Biso   1.000  F
  F3       1.0000 0.69817  0.82816  0.65560  Biso   1.000  F
  C1       1.0000 0.17058  0.84671  0.67733  Biso   1.000  C
  C2       1.0000 0.15329  0.32387  0.67733  Biso   1.000  C
  C3       1.0000 0.67613  0.82942  0.67733  Biso   1.000  C
  C4       1.0000 0.85766  0.17659  0.94137  Biso   1.000  C
  C5       1.0000 0.82341  0.68107  0.94137  Biso   1.000  C
  C6       1.0000 0.31893  0.14234  0.94137  Biso   1.000  C
  C7       1.0000 0.85457  0.15180  0.97516  Biso   1.000  C
  C8       1.0000 0.84820  0.70277  0.97516  Biso   1.000  C
  C9       1.0000 0.29723  0.14543  0.97516  Biso   1.000  C
  F4       1.0000 0.87257  0.14634  0.90216  Biso   1.000  F
  F5       1.0000 0.85366  0.72622  0.90216  Biso   1.000  F
  F6       1.0000 0.27378  0.12743  0.90216  Biso   1.000  F
  C10      1.0000 0.83335  0.13236  0.07597  Biso   1.000  C
  C11      1.0000 0.86764  0.70100  0.07597  Biso   1.000  C
  C12      1.0000 0.29900  0.16665  0.07597  Biso   1.000  C
  F7       1.0000 0.83114  0.10857  0.09216  Biso   1.000  F
  F8       1.0000 0.89143  0.72257  0.09216  Biso   1.000  F
  F9       1.0000 0.27743  0.16886  0.09216  Biso   1.000  F
  C13      1.0000 0.14700  0.80299  0.81916  Biso   1.000  C
  C14      1.0000 0.86368  0.67734  0.15249  Biso   1.000  C
  C15      1.0000 0.98932  0.51967  0.48582  Biso   1.000  C
  C16      1.0000 0.14946  0.82727  0.77816  Biso   1.000  C
  C17      1.0000 0.17273  0.32219  0.77816  Biso   1.000  C
  C18      1.0000 0.67781  0.85054  0.77816  Biso   1.000  C
  F10      1.0000 0.13089  0.83209  0.84744  Biso   1.000  F
  F11      1.0000 0.16791  0.29881  0.84744  Biso   1.000  F
  F12      1.0000 0.70119  0.86911  0.84744  Biso   1.000  F
  C19      1.0000 0.12473  0.78400  0.93292  Biso   1.000  C
  C20      1.0000 0.88267  0.67406  0.26625  Biso   1.000  C
  C21      1.0000 0.99260  0.54194  0.59959  Biso   1.000  C
  C22      1.0000 0.12553  0.76917  0.08046  Biso   1.000  C
  C23      1.0000 0.89749  0.68969  0.41379  Biso   1.000  C
  C24      1.0000 0.97697  0.54113  0.74712  Biso   1.000  C
  C25      1.0000 0.10243  0.75028  0.18810  Biso   1.000  C
  C26      1.0000 0.91638  0.68548  0.52143  Biso   1.000  C
  C27      1.0000 0.98119  0.56424  0.85476  Biso   1.000  C
  C28      1.0000 0.07823  0.73728  0.09547  Biso   1.000  C
  C29      1.0000 0.92939  0.67428  0.42881  Biso   1.000  C
  C30      1.0000 0.99238  0.58844  0.76214  Biso   1.000  C
  C31      1.0000 0.05575  0.71824  0.19014  Biso   1.000  C
  C32      1.0000 0.94842  0.67084  0.52348  Biso   1.000  C
  C33      1.0000 0.99583  0.61092  0.85681  Biso   1.000  C
  C34      1.0000 0.05708  0.71198  0.39088  Biso   1.000  C
  C35      1.0000 0.95469  0.67843  0.72421  Biso   1.000  C
  C36      1.0000 0.98823  0.60959  0.05755  Biso   1.000  C
  C37      1.0000 0.08142  0.72583  0.48589  Biso   1.000  C
  C38      1.0000 0.94084  0.68893  0.81923  Biso   1.000  C
  C39      1.0000 0.97774  0.58525  0.15256  Biso   1.000  C
  C40      1.0000 0.10355  0.74403  0.38682  Biso   1.000  C
  C41      1.0000 0.92264  0.69285  0.72016  Biso   1.000  C
  C42      1.0000 0.97381  0.56312  0.05349  Biso   1.000  C
  C43      1.0000 0.03214  0.70421  0.06899  Biso   1.000  C
  C44      1.0000 0.96246  0.66126  0.40233  Biso   1.000  C
  C45      1.0000 0.00540  0.63453  0.73566  Biso   1.000  C
  C46      1.0000 0.88118  0.19746  0.84938  Biso   1.000  C
  C47      1.0000 0.13588  0.35039  0.51605  Biso   1.000  C
  C48      1.0000 0.98294  0.45215  0.18271  Biso   1.000  C
  C49      1.0000 0.88130  0.21480  0.72008  Biso   1.000  C
  C50      1.0000 0.11854  0.33317  0.38675  Biso   1.000  C
  C51      1.0000 0.00016  0.45203  0.05341  Biso   1.000  C
  C52      1.0000 0.90420  0.23752  0.63782  Biso   1.000  C
  C53      1.0000 0.09581  0.33335  0.30449  Biso   1.000  C
  C54      1.0000 0.99999  0.42913  0.97116  Biso   1.000  C
  C55      1.0000 0.92642  0.25358  0.74822  Biso   1.000  C
  C56      1.0000 0.07975  0.33950  0.41489  Biso   1.000  C
  C57      1.0000 0.99383  0.40691  0.08155  Biso   1.000  C
  C58      1.0000 0.94732  0.27673  0.67202  Biso   1.000  C
  C59      1.0000 0.05660  0.33726  0.33869  Biso   1.000  C
  C60      1.0000 0.99607  0.38601  0.00536  Biso   1.000  C
  C61      1.0000 0.94634  0.28366  0.47206  Biso   1.000  C
  C62      1.0000 0.04967  0.32934  0.13873  Biso   1.000  C
  C63      1.0000 0.00399  0.38699  0.80540  Biso   1.000  C
  C64      1.0000 0.92421  0.26687  0.36013  Biso   1.000  C
  C65      1.0000 0.06647  0.32401  0.02680  Biso   1.000  C
  C66      1.0000 0.00932  0.40912  0.69346  Biso   1.000  C
  C67      1.0000 0.90353  0.24486  0.44134  Biso   1.000  C
  C68      1.0000 0.08847  0.32533  0.10800  Biso   1.000  C
  C69      1.0000 0.00800  0.42980  0.77467  Biso   1.000  C
  C70      1.0000 0.96879  0.29362  0.80660  Biso   1.000  C
  C71      1.0000 0.03971  0.34184  0.47326  Biso   1.000  C
  C72      1.0000 0.99150  0.36454  0.13993  Biso   1.000  C
  H1       1.0000 0.10646  0.78342  0.90148  Biso   1.000  H
  H2       1.0000 0.88324  0.65637  0.23482  Biso   1.000  H
  H3       1.0000 0.01029  0.56020  0.56815  Biso   1.000  H
  H4       1.0000 0.81082  0.10477  0.45931  Biso   1.000  H
  H5       1.0000 0.89523  0.70604  0.45931  Biso   1.000  H
  H6       1.0000 0.29396  0.18918  0.45931  Biso   1.000  H
  H7       1.0000 0.07642  0.74093  0.94161  Biso   1.000  H
  H8       1.0000 0.92574  0.66883  0.27495  Biso   1.000  H
  H9       1.0000 0.99784  0.59024  0.60828  Biso   1.000  H
  H10      1.0000 0.08245  0.72113  0.63865  Biso   1.000  H
  H11      1.0000 0.94554  0.69466  0.97198  Biso   1.000  H
  H12      1.0000 0.97201  0.58422  0.30532  Biso   1.000  H
  H13      1.0000 0.12208  0.75375  0.46435  Biso   1.000  H
  H14      1.0000 0.91292  0.70166  0.79768  Biso   1.000  H
  H15      1.0000 0.96500  0.54459  0.13101  Biso   1.000  H
  H16      1.0000 0.89939  0.19839  0.88989  Biso   1.000  H
  H17      1.0000 0.80161  0.70099  0.88989  Biso   1.000  H
  H18      1.0000 0.29901  0.10061  0.88989  Biso   1.000  H
  H19      1.0000 0.86267  0.21186  0.66776  Biso   1.000  H
  H20      1.0000 0.12147  0.31748  0.33443  Biso   1.000  H
  H21      1.0000 0.01586  0.47066  0.00109  Biso   1.000  H
  H22      1.0000 0.92756  0.24903  0.90123  Biso   1.000  H
  H23      1.0000 0.08430  0.34519  0.56790  Biso   1.000  H
  H24      1.0000 0.98814  0.40578  0.23457  Biso   1.000  H
  H25      1.0000 0.92374  0.27228  0.20845  Biso   1.000  H
  H26      1.0000 0.06105  0.31813  0.87512  Biso   1.000  H
  H27      1.0000 0.01521  0.40959  0.54178  Biso   1.000  H
  H28      1.0000 0.88644  0.23286  0.35179  Biso   1.000  H
  H29      1.0000 0.10048  0.32025  0.01846  Biso   1.000  H
  H30      1.0000 0.01308  0.44689  0.68513  Biso   1.000  H
  O19      1.0000 0.63713  0.61934  0.31131  Biso   1.000  O
  O20      1.0000 0.71400  0.68446  0.97798  Biso   1.000  O
  O21      1.0000 0.64887  0.69620  0.64464  Biso   1.000  O
  O22      1.0000 0.65228  0.65021  0.08142  Biso   1.000  O
  O23      1.0000 0.68312  0.66873  0.74809  Biso   1.000  O
  O24      1.0000 0.66460  0.68105  0.41476  Biso   1.000  O
  O25      1.0000 0.63165  0.63882  0.71911  Biso   1.000  O
  O26      1.0000 0.69451  0.65949  0.38578  Biso   1.000  O
  O27      1.0000 0.67384  0.70169  0.05245  Biso   1.000  O
  Mg7      1.0000 0.65304  0.67405  0.85137  Biso   1.000  Mg
  Mg8      1.0000 0.65928  0.64565  0.51804  Biso   1.000  Mg
  Mg9      1.0000 0.68768  0.68029  0.18471  Biso   1.000  Mg
  O28      1.0000 0.69770  0.04597  0.23308  Biso   1.000  O
  O29      1.0000 0.62070  0.98506  0.56642  Biso   1.000  O
  O30      1.0000 0.68160  0.96897  0.89975  Biso   1.000  O
  O31      1.0000 0.67976  0.01597  0.46966  Biso   1.000  O
  O32      1.0000 0.65070  0.99713  0.80299  Biso   1.000  O
  O33      1.0000 0.66954  0.98691  0.13632  Biso   1.000  O
  O34      1.0000 0.70329  0.02637  0.82102  Biso   1.000  O
  O35      1.0000 0.64029  0.01025  0.15435  Biso   1.000  O
  O36      1.0000 0.65642  0.96338  0.48768  Biso   1.000  O
  Mg10     1.0000 0.67905  0.99091  0.68638  Biso   1.000  Mg
  Mg11     1.0000 0.67576  0.02148  0.01971  Biso   1.000  Mg
  Mg12     1.0000 0.64519  0.98762  0.35304  Biso   1.000  Mg
  F13      1.0000 0.83851  0.20334  0.98893  Biso   1.000  F
  F14      1.0000 0.79666  0.63516  0.98893  Biso   1.000  F
  F15      1.0000 0.36484  0.16149  0.98893  Biso   1.000  F
  C73      1.0000 0.83725  0.18005  0.01067  Biso   1.000  C
  C74      1.0000 0.81995  0.65720  0.01067  Biso   1.000  C
  C75      1.0000 0.34280  0.16275  0.01067  Biso   1.000  C
  C76      1.0000 0.52433  0.50992  0.27471  Biso   1.000  C
  C77      1.0000 0.49008  0.01440  0.27471  Biso   1.000  C
  C78      1.0000 0.98560  0.47567  0.27471  Biso   1.000  C
  C79      1.0000 0.52124  0.48514  0.30850  Biso   1.000  C
  C80      1.0000 0.51486  0.03610  0.30850  Biso   1.000  C
  C81      1.0000 0.96390  0.47876  0.30850  Biso   1.000  C
  F16      1.0000 0.53923  0.47968  0.23550  Biso   1.000  F
  F17      1.0000 0.52032  0.05956  0.23550  Biso   1.000  F
  F18      1.0000 0.94044  0.46077  0.23550  Biso   1.000  F
  C82      1.0000 0.50002  0.46569  0.40930  Biso   1.000  C
  C83      1.0000 0.53431  0.03433  0.40930  Biso   1.000  C
  C84      1.0000 0.96567  0.49998  0.40930  Biso   1.000  C
  F19      1.0000 0.49780  0.44190  0.42550  Biso   1.000  F
  F20      1.0000 0.55810  0.05590  0.42550  Biso   1.000  F
  F21      1.0000 0.94410  0.50220  0.42550  Biso   1.000  F
  C85      1.0000 0.81366  0.13632  0.15249  Biso   1.000  C
  C86      1.0000 0.53035  0.01068  0.48582  Biso   1.000  C
  C87      1.0000 0.65599  0.85300  0.81916  Biso   1.000  C
  C88      1.0000 0.81613  0.16061  0.11150  Biso   1.000  C
  C89      1.0000 0.83939  0.65552  0.11150  Biso   1.000  C
  C90      1.0000 0.34448  0.18387  0.11150  Biso   1.000  C
  F22      1.0000 0.79756  0.16542  0.18078  Biso   1.000  F
  F23      1.0000 0.83458  0.63214  0.18078  Biso   1.000  F
  F24      1.0000 0.36786  0.20244  0.18078  Biso   1.000  F
  C91      1.0000 0.79140  0.11733  0.26625  Biso   1.000  C
  C92      1.0000 0.54933  0.00740  0.59959  Biso   1.000  C
  C93      1.0000 0.65927  0.87527  0.93292  Biso   1.000  C
  C94      1.0000 0.79220  0.10251  0.41379  Biso   1.000  C
  C95      1.0000 0.56416  0.02303  0.74712  Biso   1.000  C
  C96      1.0000 0.64364  0.87447  0.08046  Biso   1.000  C
  C97      1.0000 0.76909  0.08362  0.52143  Biso   1.000  C
  C98      1.0000 0.58305  0.01881  0.85476  Biso   1.000  C
  C99      1.0000 0.64786  0.89757  0.18810  Biso   1.000  C
  C100     1.0000 0.74490  0.07061  0.42881  Biso   1.000  C
  C101     1.0000 0.59605  0.00762  0.76214  Biso   1.000  C
  C102     1.0000 0.65905  0.92177  0.09547  Biso   1.000  C
  C103     1.0000 0.72242  0.05158  0.52348  Biso   1.000  C
  C104     1.0000 0.61509  0.00417  0.85681  Biso   1.000  C
  C105     1.0000 0.66249  0.94425  0.19014  Biso   1.000  C
  C106     1.0000 0.72375  0.04531  0.72421  Biso   1.000  C
  C107     1.0000 0.62135  0.01177  0.05755  Biso   1.000  C
  C108     1.0000 0.65490  0.94292  0.39088  Biso   1.000  C
  C109     1.0000 0.74809  0.05916  0.81923  Biso   1.000  C
  C110     1.0000 0.60751  0.02226  0.15256  Biso   1.000  C
  C111     1.0000 0.64441  0.91858  0.48589  Biso   1.000  C
  C112     1.0000 0.77022  0.07736  0.72016  Biso   1.000  C
  C113     1.0000 0.58930  0.02619  0.05349  Biso   1.000  C
  C114     1.0000 0.64048  0.89645  0.38682  Biso   1.000  C
  C115     1.0000 0.69881  0.03754  0.40233  Biso   1.000  C
  C116     1.0000 0.62912  0.99460  0.73566  Biso   1.000  C
  C117     1.0000 0.67207  0.96786  0.06899  Biso   1.000  C
  C118     1.0000 0.54785  0.53079  0.18271  Biso   1.000  C
  C119     1.0000 0.80254  0.68373  0.84938  Biso   1.000  C
  C120     1.0000 0.64961  0.78548  0.51605  Biso   1.000  C
  C121     1.0000 0.54797  0.54813  0.05341  Biso   1.000  C
  C122     1.0000 0.78520  0.66651  0.72008  Biso   1.000  C
  C123     1.0000 0.66683  0.78537  0.38675  Biso   1.000  C
  C124     1.0000 0.57087  0.57086  0.97116  Biso   1.000  C
  C125     1.0000 0.76248  0.66668  0.63782  Biso   1.000  C
  C126     1.0000 0.66665  0.76246  0.30449  Biso   1.000  C
  C127     1.0000 0.59309  0.58692  0.08155  Biso   1.000  C
  C128     1.0000 0.74642  0.67284  0.74822  Biso   1.000  C
  C129     1.0000 0.66050  0.74025  0.41489  Biso   1.000  C
  C130     1.0000 0.61399  0.61006  0.00536  Biso   1.000  C
  C131     1.0000 0.72327  0.67059  0.67202  Biso   1.000  C
  C132     1.0000 0.66274  0.71935  0.33869  Biso   1.000  C
  C133     1.0000 0.61301  0.61700  0.80540  Biso   1.000  C
  C134     1.0000 0.71634  0.66268  0.47206  Biso   1.000  C
  C135     1.0000 0.67066  0.72033  0.13873  Biso   1.000  C
  C136     1.0000 0.59088  0.60020  0.69346  Biso   1.000  C
  C137     1.0000 0.73313  0.65735  0.36013  Biso   1.000  C
  C138     1.0000 0.67599  0.74245  0.02680  Biso   1.000  C
  C139     1.0000 0.57020  0.57820  0.77467  Biso   1.000  C
  C140     1.0000 0.75514  0.65867  0.44134  Biso   1.000  C
  C141     1.0000 0.67467  0.76314  0.10800  Biso   1.000  C
  C142     1.0000 0.63546  0.62696  0.13993  Biso   1.000  C
  C143     1.0000 0.70638  0.67517  0.80660  Biso   1.000  C
  C144     1.0000 0.65816  0.69788  0.47326  Biso   1.000  C
  H31      1.0000 0.77313  0.11676  0.23482  Biso   1.000  H
  H32      1.0000 0.54991  0.98971  0.56815  Biso   1.000  H
  H33      1.0000 0.67696  0.89354  0.90148  Biso   1.000  H
  H34      1.0000 0.47748  0.43811  0.79264  Biso   1.000  H
  H35      1.0000 0.56189  0.03938  0.79264  Biso   1.000  H
  H36      1.0000 0.96062  0.52252  0.79264  Biso   1.000  H
  H37      1.0000 0.74309  0.07426  0.27495  Biso   1.000  H
  H38      1.0000 0.59240  0.00216  0.60828  Biso   1.000  H
  H39      1.0000 0.66451  0.92358  0.94161  Biso   1.000  H
  H40      1.0000 0.74912  0.05446  0.97198  Biso   1.000  H
  H41      1.0000 0.61220  0.02799  0.30532  Biso   1.000  H
  H42      1.0000 0.63868  0.91755  0.63865  Biso   1.000  H
  H43      1.0000 0.78874  0.08708  0.79768  Biso   1.000  H
  H44      1.0000 0.57959  0.03500  0.13101  Biso   1.000  H
  H45      1.0000 0.63167  0.87792  0.46435  Biso   1.000  H
  H46      1.0000 0.56605  0.53173  0.22323  Biso   1.000  H
  H47      1.0000 0.46827  0.03433  0.22323  Biso   1.000  H
  H48      1.0000 0.96567  0.43395  0.22323  Biso   1.000  H
  H49      1.0000 0.52934  0.54520  0.00109  Biso   1.000  H
  H50      1.0000 0.78814  0.65081  0.66776  Biso   1.000  H
  H51      1.0000 0.68252  0.80399  0.33443  Biso   1.000  H
  H52      1.0000 0.59422  0.58236  0.23457  Biso   1.000  H
  H53      1.0000 0.75097  0.67853  0.90123  Biso   1.000  H
  H54      1.0000 0.65481  0.73911  0.56790  Biso   1.000  H
  H55      1.0000 0.59041  0.60561  0.54178  Biso   1.000  H
  H56      1.0000 0.72772  0.65146  0.20845  Biso   1.000  H
  H57      1.0000 0.68187  0.74293  0.87512  Biso   1.000  H
  H58      1.0000 0.55311  0.56619  0.68513  Biso   1.000  H
  H59      1.0000 0.76714  0.65358  0.35179  Biso   1.000  H
  H60      1.0000 0.67975  0.78023  0.01846  Biso   1.000  H
  O37      1.0000 0.30380  0.95267  0.64464  Biso   1.000  O
  O38      1.0000 0.38066  0.01779  0.31131  Biso   1.000  O
  O39      1.0000 0.31554  0.02954  0.97798  Biso   1.000  O
  O40      1.0000 0.31895  0.98355  0.41476  Biso   1.000  O
  O41      1.0000 0.34979  0.00207  0.08142  Biso   1.000  O
  O42      1.0000 0.33127  0.01439  0.74809  Biso   1.000  O
  O43      1.0000 0.29831  0.97216  0.05245  Biso   1.000  O
  O44      1.0000 0.36118  0.99282  0.71911  Biso   1.000  O
  O45      1.0000 0.34051  0.03502  0.38578  Biso   1.000  O
  Mg13     1.0000 0.31971  0.00739  0.18471  Biso   1.000  Mg
  Mg14     1.0000 0.32595  0.97899  0.85137  Biso   1.000  Mg
  Mg15     1.0000 0.35435  0.01363  0.51804  Biso   1.000  Mg
  O46      1.0000 0.36436  0.37930  0.56642  Biso   1.000  O
  O47      1.0000 0.28737  0.31840  0.89975  Biso   1.000  O
  O48      1.0000 0.34827  0.30230  0.23308  Biso   1.000  O
  O49      1.0000 0.34643  0.34930  0.80299  Biso   1.000  O
  O50      1.0000 0.31737  0.33046  0.13632  Biso   1.000  O
  O51      1.0000 0.33621  0.32024  0.46966  Biso   1.000  O
  O52      1.0000 0.36995  0.35971  0.15435  Biso   1.000  O
  O53      1.0000 0.30696  0.34358  0.48768  Biso   1.000  O
  O54      1.0000 0.32309  0.29671  0.82102  Biso   1.000  O
  Mg16     1.0000 0.34572  0.32424  0.01971  Biso   1.000  Mg
  Mg17     1.0000 0.34243  0.35481  0.35304  Biso   1.000  Mg
  Mg18     1.0000 0.31186  0.32095  0.68638  Biso   1.000  Mg
  F25      1.0000 0.50517  0.53668  0.32227  Biso   1.000  F
  F26      1.0000 0.46332  0.96850  0.32227  Biso   1.000  F
  F27      1.0000 0.03150  0.49483  0.32227  Biso   1.000  F
  C145     1.0000 0.50392  0.51338  0.34400  Biso   1.000  C
  C146     1.0000 0.48662  0.99054  0.34400  Biso   1.000  C
  C147     1.0000 0.00946  0.49608  0.34400  Biso   1.000  C
  C148     1.0000 0.19099  0.84326  0.60804  Biso   1.000  C
  C149     1.0000 0.15674  0.34774  0.60804  Biso   1.000  C
  C150     1.0000 0.65226  0.80901  0.60804  Biso   1.000  C
  C151     1.0000 0.18790  0.81847  0.64183  Biso   1.000  C
  C152     1.0000 0.18153  0.36944  0.64183  Biso   1.000  C
  C153     1.0000 0.63056  0.81210  0.64183  Biso   1.000  C
  F28      1.0000 0.20590  0.81301  0.56883  Biso   1.000  F
  F29      1.0000 0.18699  0.39289  0.56883  Biso   1.000  F
  F30      1.0000 0.60711  0.79410  0.56883  Biso   1.000  F
  C154     1.0000 0.16669  0.79902  0.74264  Biso   1.000  C
  C155     1.0000 0.20098  0.36767  0.74264  Biso   1.000  C
  C156     1.0000 0.63233  0.83331  0.74264  Biso   1.000  C
  F31      1.0000 0.16447  0.77524  0.75883  Biso   1.000  F
  F32      1.0000 0.22476  0.38923  0.75883  Biso   1.000  F
  F33      1.0000 0.61077  0.83553  0.75883  Biso   1.000  F
  C157     1.0000 0.48033  0.46965  0.48582  Biso   1.000  C
  C158     1.0000 0.19701  0.34401  0.81916  Biso   1.000  C
  C159     1.0000 0.32266  0.18634  0.15249  Biso   1.000  C
  C160     1.0000 0.48279  0.49394  0.44483  Biso   1.000  C
  C161     1.0000 0.50606  0.98885  0.44483  Biso   1.000  C
  C162     1.0000 0.01115  0.51721  0.44483  Biso   1.000  C
  F34      1.0000 0.46423  0.49875  0.51411  Biso   1.000  F
  F35      1.0000 0.50125  0.96547  0.51411  Biso   1.000  F
  F36      1.0000 0.03453  0.53577  0.51411  Biso   1.000  F
  C163     1.0000 0.45806  0.45067  0.59959  Biso   1.000  C
  C164     1.0000 0.21600  0.34073  0.93292  Biso   1.000  C
  C165     1.0000 0.32594  0.20860  0.26625  Biso   1.000  C
  C166     1.0000 0.45887  0.43584  0.74712  Biso   1.000  C
  C167     1.0000 0.23083  0.35636  0.08046  Biso   1.000  C
  C168     1.0000 0.31031  0.20780  0.41379  Biso   1.000  C
  C169     1.0000 0.43576  0.41695  0.85476  Biso   1.000  C
  C170     1.0000 0.24972  0.35214  0.18810  Biso   1.000  C
  C171     1.0000 0.31452  0.23091  0.52143  Biso   1.000  C
  C172     1.0000 0.41156  0.40395  0.76214  Biso   1.000  C
  C173     1.0000 0.26272  0.34095  0.09547  Biso   1.000  C
  C174     1.0000 0.32572  0.25510  0.42881  Biso   1.000  C
  C175     1.0000 0.38908  0.38491  0.85681  Biso   1.000  C
  C176     1.0000 0.28176  0.33751  0.19014  Biso   1.000  C
  C177     1.0000 0.32916  0.27758  0.52348  Biso   1.000  C
  C178     1.0000 0.39041  0.37865  0.05755  Biso   1.000  C
  C179     1.0000 0.28802  0.34510  0.39088  Biso   1.000  C
  C180     1.0000 0.32157  0.27625  0.72421  Biso   1.000  C
  C181     1.0000 0.41475  0.39249  0.15256  Biso   1.000  C
  C182     1.0000 0.27417  0.35559  0.48589  Biso   1.000  C
  C183     1.0000 0.31107  0.25191  0.81923  Biso   1.000  C
  C184     1.0000 0.43688  0.41070  0.05349  Biso   1.000  C
  C185     1.0000 0.25597  0.35952  0.38682  Biso   1.000  C
  C186     1.0000 0.30715  0.22978  0.72016  Biso   1.000  C
  C187     1.0000 0.36547  0.37088  0.73566  Biso   1.000  C
  C188     1.0000 0.29579  0.32793  0.06899  Biso   1.000  C
  C189     1.0000 0.33874  0.30119  0.40233  Biso   1.000  C
  C190     1.0000 0.21452  0.86412  0.51605  Biso   1.000  C
  C191     1.0000 0.46921  0.01706  0.18271  Biso   1.000  C
  C192     1.0000 0.31627  0.11882  0.84938  Biso   1.000  C
  C193     1.0000 0.21463  0.88146  0.38675  Biso   1.000  C
  C194     1.0000 0.45187  0.99984  0.05341  Biso   1.000  C
  C195     1.0000 0.33349  0.11870  0.72008  Biso   1.000  C
  C196     1.0000 0.23754  0.90419  0.30449  Biso   1.000  C
  C197     1.0000 0.42914  0.00001  0.97116  Biso   1.000  C
  C198     1.0000 0.33332  0.09580  0.63782  Biso   1.000  C
  C199     1.0000 0.25975  0.92025  0.41489  Biso   1.000  C
  C200     1.0000 0.41308  0.00617  0.08155  Biso   1.000  C
  C201     1.0000 0.32716  0.07358  0.74822  Biso   1.000  C
  C202     1.0000 0.28065  0.94340  0.33869  Biso   1.000  C
  C203     1.0000 0.38994  0.00393  0.00536  Biso   1.000  C
  C204     1.0000 0.32941  0.05268  0.67202  Biso   1.000  C
  C205     1.0000 0.27967  0.95033  0.13873  Biso   1.000  C
  C206     1.0000 0.38300  0.99601  0.80540  Biso   1.000  C
  C207     1.0000 0.33732  0.05366  0.47206  Biso   1.000  C
  C208     1.0000 0.25755  0.93353  0.02680  Biso   1.000  C
  C209     1.0000 0.39980  0.99068  0.69346  Biso   1.000  C
  C210     1.0000 0.34265  0.07579  0.36013  Biso   1.000  C
  C211     1.0000 0.23686  0.91153  0.10800  Biso   1.000  C
  C212     1.0000 0.42180  0.99200  0.77467  Biso   1.000  C
  C213     1.0000 0.34133  0.09647  0.44134  Biso   1.000  C
  C214     1.0000 0.30212  0.96029  0.47326  Biso   1.000  C
  C215     1.0000 0.37304  0.00850  0.13993  Biso   1.000  C
  C216     1.0000 0.32483  0.03121  0.80660  Biso   1.000  C
  H61      1.0000 0.43980  0.45009  0.56815  Biso   1.000  H
  H62      1.0000 0.21658  0.32304  0.90148  Biso   1.000  H
  H63      1.0000 0.34363  0.22687  0.23482  Biso   1.000  H
  H64      1.0000 0.14415  0.77144  0.12597  Biso   1.000  H
  H65      1.0000 0.22856  0.37271  0.12597  Biso   1.000  H
  H66      1.0000 0.62729  0.85585  0.12597  Biso   1.000  H
  H67      1.0000 0.40976  0.40760  0.60828  Biso   1.000  H
  H68      1.0000 0.25907  0.33549  0.94161  Biso   1.000  H
  H69      1.0000 0.33117  0.25691  0.27495  Biso   1.000  H
  H70      1.0000 0.41578  0.38780  0.30532  Biso   1.000  H
  H71      1.0000 0.27887  0.36132  0.63865  Biso   1.000  H
  H72      1.0000 0.30534  0.25088  0.97198  Biso   1.000  H
  H73      1.0000 0.45541  0.42041  0.13101  Biso   1.000  H
  H74      1.0000 0.24625  0.36833  0.46435  Biso   1.000  H
  H75      1.0000 0.29834  0.21126  0.79768  Biso   1.000  H
  H76      1.0000 0.23272  0.86506  0.55656  Biso   1.000  H
  H77      1.0000 0.13494  0.36766  0.55656  Biso   1.000  H
  H78      1.0000 0.63234  0.76728  0.55656  Biso   1.000  H
  H79      1.0000 0.19601  0.87853  0.33443  Biso   1.000  H
  H80      1.0000 0.45480  0.98414  0.00109  Biso   1.000  H
  H81      1.0000 0.34919  0.13733  0.66776  Biso   1.000  H
  H82      1.0000 0.26089  0.91570  0.56790  Biso   1.000  H
  H83      1.0000 0.41764  0.01186  0.23457  Biso   1.000  H
  H84      1.0000 0.32147  0.07244  0.90123  Biso   1.000  H
  H85      1.0000 0.25707  0.93895  0.87512  Biso   1.000  H
  H86      1.0000 0.39439  0.98479  0.54178  Biso   1.000  H
  H87      1.0000 0.34854  0.07626  0.20845  Biso   1.000  H
  H88      1.0000 0.21977  0.89952  0.01846  Biso   1.000  H
  H89      1.0000 0.43381  0.98692  0.68513  Biso   1.000  H
  H90      1.0000 0.34642  0.11356  0.35179  Biso   1.000  H
