# Supplementary material for: In silico design and screening of hypothetical MOF-74 analogs and their experimental synthesis
Source: Chem Sci. 2016 Jun 21;7(9):6263–72. doi: 10.1039/c6sc01477a (PMC6024208; doi:10.1039/c6sc01477a)
Supplement: Supplementary file 1 [file SC-007-C6SC01477A-s001.zip › analogs/16_all_conf_9_0_full_symm.cssr]

				37.8823  37.8823  6.95
		90  90  120  SPGR =  1 P 1		 OPT = 1
252   0 
0 image0	: image0
 1 Mof_Oc 0.710160 0.653810 0.167130  0  0  0  0  0  0  0  0  -0.937420
 2 Mof_Mg 0.653790 0.633710 0.298130  0  0  0  0  0  0  0  0  1.637240
 3 Mof_Ob 0.261890 0.307380 0.903400  0  0  0  0  0  0  0  0  -0.755300
 4 Mof_Oa 0.307710 0.327040 0.142240  0  0  0  0  0  0  0  0  -0.928880
 5 Mof_Ca 0.273060 0.320510 0.074050  0  0  0  0  0  0  0  0  0.885940
 6 Mof_Cb 0.246930 0.329200 0.198780  0  0  0  0  0  0  0  0  -0.387520
 7 C 0.211760 0.326000 0.113280  0  0  0  0  0  0  0  0  -0.099520
 8 C_a 0.814720 0.664320 0.446460  0  0  0  0  0  0  0  0  0.006540
 9 C_b 0.805630 0.653350 0.249990  0  0  0  0  0  0  0  0  -0.133000
 10 Mof_Cd 0.771640 0.650780 0.159980  0  0  0  0  0  0  0  0  -0.292540
 11 Mof_Cc 0.743560 0.658370 0.259390  0  0  0  0  0  0  0  0  0.540130
 12 H 0.207230 0.317190 0.962630  0  0  0  0  0  0  0  0  0.158800
 13 H_a 0.158660 0.312890 0.831110  0  0  0  0  0  0  0  0  0.142630
 14 Mof_H 0.765300 0.641910 0.009390  0  0  0  0  0  0  0  0  0.153030
 15 Mof_Ob_a 0.738060 0.692580 0.750870  0  0  0  0  0  0  0  0  -0.749830
 16 Mof_Oa_a 0.691800 0.672170 0.513320  0  0  0  0  0  0  0  0  -0.921220
 17 Mof_Oc_a 0.289830 0.346100 0.487610  0  0  0  0  0  0  0  0  -0.932570
 18 Mof_Mg_a 0.346100 0.366150 0.356560  0  0  0  0  0  0  0  0  1.635560
 19 C_c 0.184130 0.333580 0.211540  0  0  0  0  0  0  0  0  0.017380
 20 C_d 0.192940 0.343930 0.408720  0  0  0  0  0  0  0  0  -0.139250
 21 Mof_Cd_a 0.227320 0.347150 0.497550  0  0  0  0  0  0  0  0  -0.288150
 22 Mof_Cc_a 0.255970 0.340680 0.396440  0  0  0  0  0  0  0  0  0.538360
 23 Mof_Cb_a 0.752610 0.669970 0.456940  0  0  0  0  0  0  0  0  -0.380160
 24 C_e 0.787530 0.672740 0.543380  0  0  0  0  0  0  0  0  -0.095440
 25 Mof_Ca_a 0.726630 0.679020 0.580910  0  0  0  0  0  0  0  0  0.870540
 26 H_b 0.839390 0.683410 0.829120  0  0  0  0  0  0  0  0  0.146760
 27 Mof_H_a 0.233510 0.355620 0.648620  0  0  0  0  0  0  0  0  0.152230
 28 H_c 0.792260 0.681990 0.693470  0  0  0  0  0  0  0  0  0.155670
 29 Mof_Oc 0.679520 0.723010 0.833800  0  0  0  0  0  0  0  0  -0.937420
 30 Mof_Mg 0.699630 0.686740 0.964800  0  0  0  0  0  0  0  0  1.637240
 31 Mof_Ob 0.359290 0.287840 0.236740  0  0  0  0  0  0  0  0  -0.755300
 32 Mof_Oa 0.339630 0.314000 0.475570  0  0  0  0  0  0  0  0  -0.928880
 33 Mof_Ca 0.346160 0.285880 0.407390  0  0  0  0  0  0  0  0  0.885940
 34 Mof_Cb 0.337470 0.251070 0.532120  0  0  0  0  0  0  0  0  -0.387520
 35 C 0.340660 0.219090 0.446620  0  0  0  0  0  0  0  0  -0.099520
 36 C_a 0.669010 0.817060 0.113130  0  0  0  0  0  0  0  0  0.006540
 37 C_b 0.679980 0.818940 0.916660  0  0  0  0  0  0  0  0  -0.133000
 38 Mof_Cd 0.682560 0.787530 0.826650  0  0  0  0  0  0  0  0  -0.292540
 39 Mof_Cc 0.674970 0.751850 0.926050  0  0  0  0  0  0  0  0  0.540130
 40 H 0.349480 0.223380 0.295970  0  0  0  0  0  0  0  0  0.158800
 41 H_a 0.687110 0.845770 0.831110  0  0  0  0  0  0  0  0  0.142630
 42 Mof_H 0.691420 0.790050 0.676060  0  0  0  0  0  0  0  0  0.153030
 43 Mof_Ob_a 0.640750 0.712140 0.417530  0  0  0  0  0  0  0  0  -0.749830
 44 Mof_Oa_a 0.661170 0.686300 0.179990  0  0  0  0  0  0  0  0  -0.921220
 45 Mof_Oc_a 0.320570 0.277060 0.820950  0  0  0  0  0  0  0  0  -0.932570
 46 Mof_Mg_a 0.300520 0.313280 0.689900  0  0  0  0  0  0  0  0  1.635560
 47 C_c 0.333090 0.183880 0.544870  0  0  0  0  0  0  0  0  0.017380
 48 C_d 0.322730 0.182340 0.742050  0  0  0  0  0  0  0  0  -0.139250
 49 Mof_Cd_a 0.319520 0.213500 0.830890  0  0  0  0  0  0  0  0  -0.288150
 50 Mof_Cc_a 0.325990 0.248620 0.729780  0  0  0  0  0  0  0  0  0.538360
 51 Mof_Cb_a 0.663360 0.749300 0.123610  0  0  0  0  0  0  0  0  -0.380160
 52 C_e 0.660590 0.781450 0.210040  0  0  0  0  0  0  0  0  -0.095440
 53 Mof_Ca_a 0.654310 0.714270 0.247580  0  0  0  0  0  0  0  0  0.870540
 54 H_b 0.316590 0.155980 0.829120  0  0  0  0  0  0  0  0  0.146760
 55 Mof_H_a 0.311050 0.211220 0.981960  0  0  0  0  0  0  0  0  0.152230
 56 H_c 0.651350 0.776930 0.360140  0  0  0  0  0  0  0  0  0.155670
 57 Mof_Oc 0.610330 0.623180 0.500470  0  0  0  0  0  0  0  0  -0.937420
 58 Mof_Mg 0.646590 0.679550 0.631460  0  0  0  0  0  0  0  0  1.637240
 59 Mof_Ob 0.378820 0.404780 0.570070  0  0  0  0  0  0  0  0  -0.755300
 60 Mof_Oa 0.352660 0.358950 0.808900  0  0  0  0  0  0  0  0  -0.928880
 61 Mof_Ca 0.380780 0.393610 0.740720  0  0  0  0  0  0  0  0  0.885940
 62 Mof_Cb 0.415600 0.419730 0.865450  0  0  0  0  0  0  0  0  -0.387520
 63 C 0.447580 0.454910 0.779950  0  0  0  0  0  0  0  0  -0.099520
 64 C_a 0.516270 0.518620 0.779790  0  0  0  0  0  0  0  0  0.006540
 65 C_b 0.514390 0.527700 0.583320  0  0  0  0  0  0  0  0  -0.133000
 66 Mof_Cd 0.545800 0.561690 0.493320  0  0  0  0  0  0  0  0  -0.292540
 67 Mof_Cc 0.581480 0.589780 0.592720  0  0  0  0  0  0  0  0  0.540130
 68 H 0.443290 0.459430 0.629300  0  0  0  0  0  0  0  0  0.158800
 69 H_a 0.154230 0.841340 0.831110  0  0  0  0  0  0  0  0  0.142630
 70 Mof_H 0.543280 0.568030 0.342720  0  0  0  0  0  0  0  0  0.153030
 71 Mof_Ob_a 0.621200 0.595280 0.084200  0  0  0  0  0  0  0  0  -0.749830
 72 Mof_Oa_a 0.647040 0.641530 0.846650  0  0  0  0  0  0  0  0  -0.921220
 73 Mof_Oc_a 0.389610 0.376840 0.154280  0  0  0  0  0  0  0  0  -0.932570
 74 Mof_Mg_a 0.353390 0.320570 0.023230  0  0  0  0  0  0  0  0  1.635560
 75 C_c 0.482790 0.482540 0.878210  0  0  0  0  0  0  0  0  0.017380
 76 C_d 0.484330 0.473730 0.075380  0  0  0  0  0  0  0  0  -0.139250
 77 Mof_Cd_a 0.453160 0.439350 0.164220  0  0  0  0  0  0  0  0  -0.288150
 78 Mof_Cc_a 0.418050 0.410700 0.063110  0  0  0  0  0  0  0  0  0.538360
 79 Mof_Cb_a 0.584030 0.580730 0.790280  0  0  0  0  0  0  0  0  -0.380160
 80 C_e 0.551880 0.545810 0.876710  0  0  0  0  0  0  0  0  -0.095440
 81 Mof_Ca_a 0.619060 0.606700 0.914240  0  0  0  0  0  0  0  0  0.870540
 82 H_b 0.844020 0.160610 0.829120  0  0  0  0  0  0  0  0  0.146760
 83 Mof_H_a 0.455440 0.433150 0.315290  0  0  0  0  0  0  0  0  0.152230
 84 H_c 0.556400 0.541080 0.026800  0  0  0  0  0  0  0  0  0.155670
 85 Mof_Oc 0.376820 0.987150 0.500470  0  0  0  0  0  0  0  0  -0.937420
 86 Mof_Mg 0.320450 0.967040 0.631460  0  0  0  0  0  0  0  0  1.637240
 87 Mof_Ob 0.928560 0.640710 0.236740  0  0  0  0  0  0  0  0  -0.755300
 88 Mof_Oa 0.974380 0.660370 0.475570  0  0  0  0  0  0  0  0  -0.928880
 89 Mof_Ca 0.939730 0.653840 0.407390  0  0  0  0  0  0  0  0  0.885940
 90 Mof_Cb 0.913600 0.662530 0.532120  0  0  0  0  0  0  0  0  -0.387520
 91 C 0.878430 0.659340 0.446620  0  0  0  0  0  0  0  0  -0.099520
 92 C_a 0.481380 0.997650 0.779790  0  0  0  0  0  0  0  0  0.006540
 93 C_b 0.472300 0.986690 0.583320  0  0  0  0  0  0  0  0  -0.133000
 94 Mof_Cd 0.438310 0.984110 0.493320  0  0  0  0  0  0  0  0  -0.292540
 95 Mof_Cc 0.410220 0.991700 0.592720  0  0  0  0  0  0  0  0  0.540130
 96 H 0.873900 0.650520 0.295970  0  0  0  0  0  0  0  0  0.158800
 97 H_a 0.825330 0.646220 0.164440  0  0  0  0  0  0  0  0  0.142630
 98 Mof_H 0.431970 0.975240 0.342720  0  0  0  0  0  0  0  0  0.153030
 99 Mof_Ob_a 0.404720 0.025920 0.084200  0  0  0  0  0  0  0  0  -0.749830
 100 Mof_Oa_a 0.358470 0.005500 0.846650  0  0  0  0  0  0  0  0  -0.921220
 101 Mof_Oc_a 0.956490 0.679430 0.820950  0  0  0  0  0  0  0  0  -0.932570
 102 Mof_Mg_a 0.012770 0.699480 0.689900  0  0  0  0  0  0  0  0  1.635560
 103 C_c 0.850800 0.666910 0.544870  0  0  0  0  0  0  0  0  0.017380
 104 C_d 0.859610 0.677270 0.742050  0  0  0  0  0  0  0  0  -0.139250
 105 Mof_Cd_a 0.893990 0.680480 0.830890  0  0  0  0  0  0  0  0  -0.288150
 106 Mof_Cc_a 0.922640 0.674010 0.729780  0  0  0  0  0  0  0  0  0.538360
 107 Mof_Cb_a 0.419270 0.003300 0.790280  0  0  0  0  0  0  0  0  -0.380160
 108 C_e 0.454190 0.006070 0.876710  0  0  0  0  0  0  0  0  -0.095440
 109 Mof_Ca_a 0.393300 0.012350 0.914240  0  0  0  0  0  0  0  0  0.870540
 110 H_b 0.506060 0.016740 0.162450  0  0  0  0  0  0  0  0  0.146760
 111 Mof_H_a 0.900180 0.688950 0.981960  0  0  0  0  0  0  0  0  0.152230
 112 H_c 0.458920 0.015320 0.026800  0  0  0  0  0  0  0  0  0.155670
 113 Mof_Oc 0.346190 0.056340 0.167130  0  0  0  0  0  0  0  0  -0.937420
 114 Mof_Mg 0.366290 0.020080 0.298130  0  0  0  0  0  0  0  0  1.637240
 115 Mof_Ob 0.025960 0.621180 0.570070  0  0  0  0  0  0  0  0  -0.755300
 116 Mof_Oa 0.006290 0.647340 0.808900  0  0  0  0  0  0  0  0  -0.928880
 117 Mof_Ca 0.012830 0.619220 0.740720  0  0  0  0  0  0  0  0  0.885940
 118 Mof_Cb 0.004140 0.584400 0.865450  0  0  0  0  0  0  0  0  -0.387520
 119 C 0.007330 0.552420 0.779950  0  0  0  0  0  0  0  0  -0.099520
 120 C_a 0.335680 0.150390 0.446460  0  0  0  0  0  0  0  0  0.006540
 121 C_b 0.346650 0.152280 0.249990  0  0  0  0  0  0  0  0  -0.133000
 122 Mof_Cd 0.349220 0.120860 0.159980  0  0  0  0  0  0  0  0  -0.292540
 123 Mof_Cc 0.341630 0.085190 0.259390  0  0  0  0  0  0  0  0  0.540130
 124 H 0.016150 0.556710 0.629300  0  0  0  0  0  0  0  0  0.158800
 125 H_a 0.353780 0.179110 0.164440  0  0  0  0  0  0  0  0  0.142630
 126 Mof_H 0.358090 0.123390 0.009390  0  0  0  0  0  0  0  0  0.153030
 127 Mof_Ob_a 0.307420 0.045470 0.750870  0  0  0  0  0  0  0  0  -0.749830
 128 Mof_Oa_a 0.327830 0.019630 0.513320  0  0  0  0  0  0  0  0  -0.921220
 129 Mof_Oc_a 0.987240 0.610390 0.154280  0  0  0  0  0  0  0  0  -0.932570
 130 Mof_Mg_a 0.967180 0.646610 0.023230  0  0  0  0  0  0  0  0  1.635560
 131 C_c 0.999750 0.517210 0.878210  0  0  0  0  0  0  0  0  0.017380
 132 C_d 0.989400 0.515670 0.075380  0  0  0  0  0  0  0  0  -0.139250
 133 Mof_Cd_a 0.986190 0.546840 0.164220  0  0  0  0  0  0  0  0  -0.288150
 134 Mof_Cc_a 0.992650 0.581950 0.063110  0  0  0  0  0  0  0  0  0.538360
 135 Mof_Cb_a 0.330030 0.082630 0.456940  0  0  0  0  0  0  0  0  -0.380160
 136 C_e 0.327260 0.114780 0.543380  0  0  0  0  0  0  0  0  -0.095440
 137 Mof_Ca_a 0.320980 0.047610 0.580910  0  0  0  0  0  0  0  0  0.870540
 138 H_b 0.983260 0.489310 0.162450  0  0  0  0  0  0  0  0  0.146760
 139 Mof_H_a 0.977710 0.544560 0.315290  0  0  0  0  0  0  0  0  0.152230
 140 H_c 0.318010 0.110270 0.693470  0  0  0  0  0  0  0  0  0.155670
 141 Mof_Oc 0.276990 0.956510 0.833800  0  0  0  0  0  0  0  0  -0.937420
 142 Mof_Mg 0.313260 0.012880 0.964800  0  0  0  0  0  0  0  0  1.637240
 143 Mof_Ob 0.045490 0.738110 0.903400  0  0  0  0  0  0  0  0  -0.755300
 144 Mof_Oa 0.019330 0.692290 0.142240  0  0  0  0  0  0  0  0  -0.928880
 145 Mof_Ca 0.047450 0.726940 0.074050  0  0  0  0  0  0  0  0  0.885940
 146 Mof_Cb 0.082270 0.753070 0.198780  0  0  0  0  0  0  0  0  -0.387520
 147 C 0.114250 0.788240 0.113280  0  0  0  0  0  0  0  0  -0.099520
 148 C_a 0.182940 0.851950 0.113130  0  0  0  0  0  0  0  0  0.006540
 149 C_b 0.181060 0.861030 0.916660  0  0  0  0  0  0  0  0  -0.133000
 150 Mof_Cd 0.212470 0.895020 0.826650  0  0  0  0  0  0  0  0  -0.292540
 151 Mof_Cc 0.248150 0.923110 0.926050  0  0  0  0  0  0  0  0  0.540130
 152 H 0.109960 0.792770 0.962630  0  0  0  0  0  0  0  0  0.158800
 153 H_a 0.820890 0.174670 0.164440  0  0  0  0  0  0  0  0  0.142630
 154 Mof_H 0.209950 0.901370 0.676060  0  0  0  0  0  0  0  0  0.153030
 155 Mof_Ob_a 0.287860 0.928610 0.417530  0  0  0  0  0  0  0  0  -0.749830
 156 Mof_Oa_a 0.313700 0.974870 0.179990  0  0  0  0  0  0  0  0  -0.921220
 157 Mof_Oc_a 0.056270 0.710170 0.487610  0  0  0  0  0  0  0  0  -0.932570
 158 Mof_Mg_a 0.020050 0.653900 0.356560  0  0  0  0  0  0  0  0  1.635560
 159 C_c 0.149450 0.815870 0.211540  0  0  0  0  0  0  0  0  0.017380
 160 C_d 0.151000 0.807060 0.408720  0  0  0  0  0  0  0  0  -0.139250
 161 Mof_Cd_a 0.119830 0.772680 0.497550  0  0  0  0  0  0  0  0  -0.288150
 162 Mof_Cc_a 0.084710 0.744030 0.396440  0  0  0  0  0  0  0  0  0.538360
 163 Mof_Cb_a 0.250700 0.914060 0.123610  0  0  0  0  0  0  0  0  -0.380160
 164 C_e 0.218550 0.879140 0.210040  0  0  0  0  0  0  0  0  -0.095440
 165 Mof_Ca_a 0.285730 0.940040 0.247580  0  0  0  0  0  0  0  0  0.870540
 166 H_b 0.510690 0.493940 0.162450  0  0  0  0  0  0  0  0  0.146760
 167 Mof_H_a 0.122110 0.766490 0.648620  0  0  0  0  0  0  0  0  0.152230
 168 H_c 0.223070 0.874410 0.360140  0  0  0  0  0  0  0  0  0.155670
 169 Mof_Oc 0.043490 0.320480 0.833800  0  0  0  0  0  0  0  0  -0.937420
 170 Mof_Mg 0.987120 0.300370 0.964800  0  0  0  0  0  0  0  0  1.637240
 171 Mof_Ob 0.595220 0.974040 0.570070  0  0  0  0  0  0  0  0  -0.755300
 172 Mof_Oa 0.641050 0.993710 0.808900  0  0  0  0  0  0  0  0  -0.928880
 173 Mof_Ca 0.606390 0.987170 0.740720  0  0  0  0  0  0  0  0  0.885940
 174 Mof_Cb 0.580270 0.995860 0.865450  0  0  0  0  0  0  0  0  -0.387520
 175 C 0.545090 0.992670 0.779950  0  0  0  0  0  0  0  0  -0.099520
 176 C_a 0.148050 0.330990 0.113130  0  0  0  0  0  0  0  0  0.006540
 177 C_b 0.138970 0.320020 0.916660  0  0  0  0  0  0  0  0  -0.133000
 178 Mof_Cd 0.104980 0.317440 0.826650  0  0  0  0  0  0  0  0  -0.292540
 179 Mof_Cc 0.076890 0.325030 0.926050  0  0  0  0  0  0  0  0  0.540130
 180 H 0.540570 0.983850 0.629300  0  0  0  0  0  0  0  0  0.158800
 181 H_a 0.492000 0.979550 0.497780  0  0  0  0  0  0  0  0  0.142630
 182 Mof_H 0.098630 0.308580 0.676060  0  0  0  0  0  0  0  0  0.153030
 183 Mof_Ob_a 0.071390 0.359250 0.417530  0  0  0  0  0  0  0  0  -0.749830
 184 Mof_Oa_a 0.025130 0.338830 0.179990  0  0  0  0  0  0  0  0  -0.921220
 185 Mof_Oc_a 0.623160 0.012760 0.154280  0  0  0  0  0  0  0  0  -0.932570
 186 Mof_Mg_a 0.679430 0.032820 0.023230  0  0  0  0  0  0  0  0  1.635560
 187 C_c 0.517460 0.000250 0.878210  0  0  0  0  0  0  0  0  0.017380
 188 C_d 0.526270 0.010600 0.075380  0  0  0  0  0  0  0  0  -0.139250
 189 Mof_Cd_a 0.560650 0.013810 0.164220  0  0  0  0  0  0  0  0  -0.288150
 190 Mof_Cc_a 0.589300 0.007350 0.063110  0  0  0  0  0  0  0  0  0.538360
 191 Mof_Cb_a 0.085940 0.336640 0.123610  0  0  0  0  0  0  0  0  -0.380160
 192 C_e 0.120860 0.339410 0.210040  0  0  0  0  0  0  0  0  -0.095440
 193 Mof_Ca_a 0.059960 0.345690 0.247580  0  0  0  0  0  0  0  0  0.870540
 194 H_b 0.172730 0.350080 0.495780  0  0  0  0  0  0  0  0  0.146760
 195 Mof_H_a 0.566850 0.022290 0.315290  0  0  0  0  0  0  0  0  0.152230
 196 H_c 0.125590 0.348650 0.360140  0  0  0  0  0  0  0  0  0.155670
 197 Mof_Oc 0.012850 0.389670 0.500470  0  0  0  0  0  0  0  0  -0.937420
 198 Mof_Mg 0.032960 0.353410 0.631460  0  0  0  0  0  0  0  0  1.637240
 199 Mof_Ob 0.692620 0.954510 0.903400  0  0  0  0  0  0  0  0  -0.755300
 200 Mof_Oa 0.672960 0.980670 0.142240  0  0  0  0  0  0  0  0  -0.928880
 201 Mof_Ca 0.679490 0.952550 0.074050  0  0  0  0  0  0  0  0  0.885940
 202 Mof_Cb 0.670800 0.917730 0.198780  0  0  0  0  0  0  0  0  -0.387520
 203 C 0.674000 0.885750 0.113280  0  0  0  0  0  0  0  0  -0.099520
 204 C_a 0.002350 0.483730 0.779790  0  0  0  0  0  0  0  0  0.006540
 205 C_b 0.013310 0.485610 0.583320  0  0  0  0  0  0  0  0  -0.133000
 206 Mof_Cd 0.015890 0.454200 0.493320  0  0  0  0  0  0  0  0  -0.292540
 207 Mof_Cc 0.008300 0.418520 0.592720  0  0  0  0  0  0  0  0  0.540130
 208 H 0.682810 0.890040 0.962630  0  0  0  0  0  0  0  0  0.158800
 209 H_a 0.020450 0.512440 0.497780  0  0  0  0  0  0  0  0  0.142630
 210 Mof_H 0.024760 0.456720 0.342720  0  0  0  0  0  0  0  0  0.153030
 211 Mof_Ob_a 0.974080 0.378800 0.084200  0  0  0  0  0  0  0  0  -0.749830
 212 Mof_Oa_a 0.994500 0.352960 0.846650  0  0  0  0  0  0  0  0  -0.921220
 213 Mof_Oc_a 0.653900 0.943730 0.487610  0  0  0  0  0  0  0  0  -0.932570
 214 Mof_Mg_a 0.633850 0.979950 0.356560  0  0  0  0  0  0  0  0  1.635560
 215 C_c 0.666420 0.850550 0.211540  0  0  0  0  0  0  0  0  0.017380
 216 C_d 0.656070 0.849000 0.408720  0  0  0  0  0  0  0  0  -0.139250
 217 Mof_Cd_a 0.652850 0.880170 0.497550  0  0  0  0  0  0  0  0  -0.288150
 218 Mof_Cc_a 0.659320 0.915290 0.396440  0  0  0  0  0  0  0  0  0.538360
 219 Mof_Cb_a 0.996700 0.415970 0.790280  0  0  0  0  0  0  0  0  -0.380160
 220 C_e 0.993930 0.448120 0.876710  0  0  0  0  0  0  0  0  -0.095440
 221 Mof_Ca_a 0.987650 0.380940 0.914240  0  0  0  0  0  0  0  0  0.870540
 222 H_b 0.649920 0.822650 0.495780  0  0  0  0  0  0  0  0  0.146760
 223 Mof_H_a 0.644380 0.877890 0.648620  0  0  0  0  0  0  0  0  0.152230
 224 H_c 0.984680 0.443600 0.026800  0  0  0  0  0  0  0  0  0.155670
 225 Mof_Oc 0.943660 0.289840 0.167130  0  0  0  0  0  0  0  0  -0.937420
 226 Mof_Mg 0.979920 0.346210 0.298130  0  0  0  0  0  0  0  0  1.637240
 227 Mof_Ob 0.712160 0.071440 0.236740  0  0  0  0  0  0  0  0  -0.755300
 228 Mof_Oa 0.686000 0.025620 0.475570  0  0  0  0  0  0  0  0  -0.928880
 229 Mof_Ca 0.714120 0.060270 0.407390  0  0  0  0  0  0  0  0  0.885940
 230 Mof_Cb 0.748930 0.086400 0.532120  0  0  0  0  0  0  0  0  -0.387520
 231 C 0.780910 0.121570 0.446620  0  0  0  0  0  0  0  0  -0.099520
 232 C_a 0.849610 0.185280 0.446460  0  0  0  0  0  0  0  0  0.006540
 233 C_b 0.847720 0.194370 0.249990  0  0  0  0  0  0  0  0  -0.133000
 234 Mof_Cd 0.879140 0.228360 0.159980  0  0  0  0  0  0  0  0  -0.292540
 235 Mof_Cc 0.914810 0.256440 0.259390  0  0  0  0  0  0  0  0  0.540130
 236 H 0.776620 0.126100 0.295970  0  0  0  0  0  0  0  0  0.158800
 237 H_a 0.487560 0.508000 0.497780  0  0  0  0  0  0  0  0  0.142630
 238 Mof_H 0.876610 0.234700 0.009390  0  0  0  0  0  0  0  0  0.153030
 239 Mof_Ob_a 0.954530 0.261940 0.750870  0  0  0  0  0  0  0  0  -0.749830
 240 Mof_Oa_a 0.980370 0.308200 0.513320  0  0  0  0  0  0  0  0  -0.921220
 241 Mof_Oc_a 0.722940 0.043510 0.820950  0  0  0  0  0  0  0  0  -0.932570
 242 Mof_Mg_a 0.686720 0.987230 0.689900  0  0  0  0  0  0  0  0  1.635560
 243 C_c 0.816120 0.149200 0.544870  0  0  0  0  0  0  0  0  0.017380
 244 C_d 0.817660 0.140390 0.742050  0  0  0  0  0  0  0  0  -0.139250
 245 Mof_Cd_a 0.786500 0.106010 0.830890  0  0  0  0  0  0  0  0  -0.288150
 246 Mof_Cc_a 0.751380 0.077360 0.729780  0  0  0  0  0  0  0  0  0.538360
 247 Mof_Cb_a 0.917370 0.247390 0.456940  0  0  0  0  0  0  0  0  -0.380160
 248 C_e 0.885220 0.212470 0.543380  0  0  0  0  0  0  0  0  -0.095440
 249 Mof_Ca_a 0.952390 0.273370 0.580910  0  0  0  0  0  0  0  0  0.870540
 250 H_b 0.177350 0.827270 0.495780  0  0  0  0  0  0  0  0  0.146760
 251 Mof_H_a 0.788780 0.099820 0.981960  0  0  0  0  0  0  0  0  0.152230
 252 H_c 0.889730 0.207740 0.693470  0  0  0  0  0  0  0  0  0.155670
