# Supplementary material for: In silico design and screening of hypothetical MOF-74 analogs and their experimental synthesis
Source: Chem Sci. 2016 Jun 21;7(9):6263–72. doi: 10.1039/c6sc01477a (PMC6024208; doi:10.1039/c6sc01477a)
Supplement: Supplementary file 1 [file SC-007-C6SC01477A-s001.zip › analogs/285_all_conf_0_0_full_symm.cssr]

				49.0313  49.0313  6.9809
		90  90  120  SPGR =  1 P 1		 OPT = 1
288   0 
0 image0	: image0
 1 Mof_Oc 0.034300 0.325200 0.065280  0  0  0  0  0  0  0  0  -0.936990
 2 Mof_Mg 0.990880 0.308230 0.193880  0  0  0  0  0  0  0  0  1.637510
 3 Mof_Ob 0.944460 0.646820 0.349710  0  0  0  0  0  0  0  0  -0.749800
 4 Mof_Oa 0.980580 0.663330 0.583190  0  0  0  0  0  0  0  0  -0.900860
 5 C 0.844140 0.666150 0.109680  0  0  0  0  0  0  0  0  -0.006410
 6 C_a 0.863910 0.665190 0.005830  0  0  0  0  0  0  0  0  -0.164800
 7 C_b 0.886430 0.663810 0.886730  0  0  0  0  0  0  0  0  0.329620
 8 C_c 0.880050 0.656510 0.689180  0  0  0  0  0  0  0  0  -0.357700
 9 C_d 0.902310 0.654700 0.577060  0  0  0  0  0  0  0  0  -0.045470
 10 Mof_Cb 0.931460 0.660250 0.651740  0  0  0  0  0  0  0  0  -0.338300
 11 Mof_Ca 0.952930 0.656510 0.520730  0  0  0  0  0  0  0  0  0.824430
 12 H 0.857860 0.652290 0.628530  0  0  0  0  0  0  0  0  0.205860
 13 H_a 0.897660 0.648600 0.426140  0  0  0  0  0  0  0  0  0.168040
 14 Mof_H 0.079360 0.324580 0.885590  0  0  0  0  0  0  0  0  0.202350
 15 Mof_Cc 0.938420 0.668370 0.850160  0  0  0  0  0  0  0  0  0.544120
 16 Mof_Cd 0.915360 0.669630 0.963590  0  0  0  0  0  0  0  0  -0.411600
 17 Mof_Oc 0.957570 0.299040 0.398610  0  0  0  0  0  0  0  0  -0.936990
 18 Mof_Mg 0.984020 0.342460 0.527210  0  0  0  0  0  0  0  0  1.637510
 19 Mof_Ob 0.035690 0.722210 0.016380  0  0  0  0  0  0  0  0  -0.749800
 20 Mof_Oa 0.016080 0.686090 0.249860  0  0  0  0  0  0  0  0  -0.900860
 21 C 0.155340 0.822530 0.776340  0  0  0  0  0  0  0  0  -0.006410
 22 C_a 0.134610 0.802760 0.672500  0  0  0  0  0  0  0  0  -0.164800
 23 C_b 0.110710 0.780240 0.553400  0  0  0  0  0  0  0  0  0.329620
 24 C_c 0.109790 0.786610 0.355850  0  0  0  0  0  0  0  0  -0.357700
 25 C_d 0.085720 0.764360 0.243730  0  0  0  0  0  0  0  0  -0.045470
 26 Mof_Cb 0.062120 0.735210 0.318410  0  0  0  0  0  0  0  0  -0.338300
 27 Mof_Ca 0.036910 0.713730 0.187400  0  0  0  0  0  0  0  0  0.824430
 28 H 0.127770 0.808810 0.295190  0  0  0  0  0  0  0  0  0.205860
 29 H_a 0.084270 0.769010 0.092810  0  0  0  0  0  0  0  0  0.168040
 30 Mof_H 0.911880 0.253970 0.218930  0  0  0  0  0  0  0  0  0.202350
 31 Mof_Cc 0.063280 0.728250 0.516820  0  0  0  0  0  0  0  0  0.544120
 32 Mof_Cd 0.087600 0.751300 0.630260  0  0  0  0  0  0  0  0  -0.411600
 33 Mof_Oc 0.008140 0.375770 0.731950  0  0  0  0  0  0  0  0  -0.936990
 34 Mof_Mg 0.025100 0.349310 0.860550  0  0  0  0  0  0  0  0  1.637510
 35 Mof_Ob 0.019850 0.630970 0.683050  0  0  0  0  0  0  0  0  -0.749800
 36 Mof_Oa 0.003340 0.650580 0.916520  0  0  0  0  0  0  0  0  -0.900860
 37 C 0.000520 0.511330 0.443010  0  0  0  0  0  0  0  0  -0.006410
 38 C_a 0.001480 0.532050 0.339160  0  0  0  0  0  0  0  0  -0.164800
 39 C_b 0.002860 0.555960 0.220070  0  0  0  0  0  0  0  0  0.329620
 40 C_c 0.010160 0.556880 0.022520  0  0  0  0  0  0  0  0  -0.357700
 41 C_d 0.011970 0.580950 0.910400  0  0  0  0  0  0  0  0  -0.045470
 42 Mof_Cb 0.006420 0.604540 0.985070  0  0  0  0  0  0  0  0  -0.338300
 43 Mof_Ca 0.010150 0.629750 0.854060  0  0  0  0  0  0  0  0  0.824430
 44 H 0.014380 0.538900 0.961860  0  0  0  0  0  0  0  0  0.205860
 45 H_a 0.018070 0.582390 0.759480  0  0  0  0  0  0  0  0  0.168040
 46 Mof_H 0.008750 0.421450 0.552260  0  0  0  0  0  0  0  0  0.202350
 47 Mof_Cc 0.998300 0.603380 0.183490  0  0  0  0  0  0  0  0  0.544120
 48 Mof_Cd 0.997030 0.579060 0.296930  0  0  0  0  0  0  0  0  -0.411600
 49 Mof_Oc 0.965700 0.674800 0.934720  0  0  0  0  0  0  0  0  -0.936990
 50 Mof_Mg 0.009120 0.691770 0.806120  0  0  0  0  0  0  0  0  1.637510
 51 Mof_Ob 0.055540 0.353180 0.650290  0  0  0  0  0  0  0  0  -0.749800
 52 Mof_Oa 0.019420 0.336670 0.416810  0  0  0  0  0  0  0  0  -0.900860
 53 C 0.155860 0.333850 0.890320  0  0  0  0  0  0  0  0  -0.006410
 54 C_a 0.136090 0.334810 0.994170  0  0  0  0  0  0  0  0  -0.164800
 55 C_b 0.113570 0.336190 0.113270  0  0  0  0  0  0  0  0  0.329620
 56 C_c 0.119950 0.343490 0.310820  0  0  0  0  0  0  0  0  -0.357700
 57 C_d 0.097690 0.345300 0.422940  0  0  0  0  0  0  0  0  -0.045470
 58 Mof_Cb 0.068540 0.339750 0.348260  0  0  0  0  0  0  0  0  -0.338300
 59 Mof_Ca 0.047070 0.343490 0.479270  0  0  0  0  0  0  0  0  0.824430
 60 H 0.142140 0.347710 0.371470  0  0  0  0  0  0  0  0  0.205860
 61 H_a 0.102340 0.351400 0.573860  0  0  0  0  0  0  0  0  0.168040
 62 Mof_H 0.920640 0.675420 0.114410  0  0  0  0  0  0  0  0  0.202350
 63 Mof_Cc 0.061580 0.331630 0.149840  0  0  0  0  0  0  0  0  0.544120
 64 Mof_Cd 0.084640 0.330370 0.036410  0  0  0  0  0  0  0  0  -0.411600
 65 Mof_Oc 0.042430 0.700960 0.601390  0  0  0  0  0  0  0  0  -0.936990
 66 Mof_Mg 0.015980 0.657540 0.472790  0  0  0  0  0  0  0  0  1.637510
 67 Mof_Ob 0.964310 0.277790 0.983620  0  0  0  0  0  0  0  0  -0.749800
 68 Mof_Oa 0.983920 0.313910 0.750140  0  0  0  0  0  0  0  0  -0.900860
 69 C 0.844660 0.177470 0.223660  0  0  0  0  0  0  0  0  -0.006410
 70 C_a 0.865390 0.197240 0.327500  0  0  0  0  0  0  0  0  -0.164800
 71 C_b 0.889290 0.219760 0.446600  0  0  0  0  0  0  0  0  0.329620
 72 C_c 0.890210 0.213390 0.644150  0  0  0  0  0  0  0  0  -0.357700
 73 C_d 0.914280 0.235640 0.756270  0  0  0  0  0  0  0  0  -0.045470
 74 Mof_Cb 0.937880 0.264790 0.681590  0  0  0  0  0  0  0  0  -0.338300
 75 Mof_Ca 0.963090 0.286270 0.812600  0  0  0  0  0  0  0  0  0.824430
 76 H 0.872230 0.191190 0.704810  0  0  0  0  0  0  0  0  0.205860
 77 H_a 0.915730 0.230990 0.907190  0  0  0  0  0  0  0  0  0.168040
 78 Mof_H 0.088120 0.746030 0.781070  0  0  0  0  0  0  0  0  0.202350
 79 Mof_Cc 0.936720 0.271750 0.483180  0  0  0  0  0  0  0  0  0.544120
 80 Mof_Cd 0.912400 0.248700 0.369740  0  0  0  0  0  0  0  0  -0.411600
 81 Mof_Oc 0.991860 0.624230 0.268050  0  0  0  0  0  0  0  0  -0.936990
 82 Mof_Mg 0.974900 0.650690 0.139450  0  0  0  0  0  0  0  0  1.637510
 83 Mof_Ob 0.980150 0.369030 0.316950  0  0  0  0  0  0  0  0  -0.749800
 84 Mof_Oa 0.996660 0.349420 0.083480  0  0  0  0  0  0  0  0  -0.900860
 85 C 0.999480 0.488670 0.556990  0  0  0  0  0  0  0  0  -0.006410
 86 C_a 0.998520 0.467950 0.660840  0  0  0  0  0  0  0  0  -0.164800
 87 C_b 0.997140 0.444040 0.779930  0  0  0  0  0  0  0  0  0.329620
 88 C_c 0.989840 0.443120 0.977480  0  0  0  0  0  0  0  0  -0.357700
 89 C_d 0.988030 0.419050 0.089600  0  0  0  0  0  0  0  0  -0.045470
 90 Mof_Cb 0.993580 0.395460 0.014930  0  0  0  0  0  0  0  0  -0.338300
 91 Mof_Ca 0.989850 0.370250 0.145940  0  0  0  0  0  0  0  0  0.824430
 92 H 0.985620 0.461100 0.038140  0  0  0  0  0  0  0  0  0.205860
 93 H_a 0.981930 0.417610 0.240520  0  0  0  0  0  0  0  0  0.168040
 94 Mof_H 0.991250 0.578550 0.447740  0  0  0  0  0  0  0  0  0.202350
 95 Mof_Cc 0.001700 0.396620 0.816510  0  0  0  0  0  0  0  0  0.544120
 96 Mof_Cd 0.002970 0.420940 0.703070  0  0  0  0  0  0  0  0  -0.411600
 97 Mof_Oc 0.700960 0.658530 0.398610  0  0  0  0  0  0  0  0  -0.936990
 98 Mof_Mg 0.657540 0.641570 0.527210  0  0  0  0  0  0  0  0  1.637510
 99 Mof_Ob 0.611120 0.980150 0.683050  0  0  0  0  0  0  0  0  -0.749800
 100 Mof_Oa 0.647250 0.996660 0.916520  0  0  0  0  0  0  0  0  -0.900860
 101 C 0.510810 0.999480 0.443010  0  0  0  0  0  0  0  0  -0.006410
 102 C_a 0.530580 0.998520 0.339160  0  0  0  0  0  0  0  0  -0.164800
 103 C_b 0.553100 0.997140 0.220070  0  0  0  0  0  0  0  0  0.329620
 104 C_c 0.546720 0.989840 0.022520  0  0  0  0  0  0  0  0  -0.357700
 105 C_d 0.568980 0.988030 0.910400  0  0  0  0  0  0  0  0  -0.045470
 106 Mof_Cb 0.598120 0.993580 0.985070  0  0  0  0  0  0  0  0  -0.338300
 107 Mof_Ca 0.619600 0.989850 0.854060  0  0  0  0  0  0  0  0  0.824430
 108 H 0.524520 0.985620 0.961860  0  0  0  0  0  0  0  0  0.205860
 109 H_a 0.564320 0.981930 0.759480  0  0  0  0  0  0  0  0  0.168040
 110 Mof_H 0.746030 0.657910 0.218930  0  0  0  0  0  0  0  0  0.202350
 111 Mof_Cc 0.605090 0.001700 0.183490  0  0  0  0  0  0  0  0  0.544120
 112 Mof_Cd 0.582030 0.002970 0.296930  0  0  0  0  0  0  0  0  -0.411600
 113 Mof_Oc 0.624230 0.632370 0.731950  0  0  0  0  0  0  0  0  -0.936990
 114 Mof_Mg 0.650690 0.675790 0.860550  0  0  0  0  0  0  0  0  1.637510
 115 Mof_Ob 0.702360 0.055540 0.349710  0  0  0  0  0  0  0  0  -0.749800
 116 Mof_Oa 0.682750 0.019420 0.583190  0  0  0  0  0  0  0  0  -0.900860
 117 C 0.822010 0.155860 0.109680  0  0  0  0  0  0  0  0  -0.006410
 118 C_a 0.801280 0.136090 0.005830  0  0  0  0  0  0  0  0  -0.164800
 119 C_b 0.777380 0.113570 0.886730  0  0  0  0  0  0  0  0  0.329620
 120 C_c 0.776460 0.119950 0.689180  0  0  0  0  0  0  0  0  -0.357700
 121 C_d 0.752390 0.097690 0.577060  0  0  0  0  0  0  0  0  -0.045470
 122 Mof_Cb 0.728790 0.068540 0.651740  0  0  0  0  0  0  0  0  -0.338300
 123 Mof_Ca 0.703580 0.047070 0.520730  0  0  0  0  0  0  0  0  0.824430
 124 H 0.794430 0.142140 0.628530  0  0  0  0  0  0  0  0  0.205860
 125 H_a 0.750940 0.102340 0.426140  0  0  0  0  0  0  0  0  0.168040
 126 Mof_H 0.578550 0.587300 0.552260  0  0  0  0  0  0  0  0  0.202350
 127 Mof_Cc 0.729950 0.061580 0.850160  0  0  0  0  0  0  0  0  0.544120
 128 Mof_Cd 0.754270 0.084640 0.963590  0  0  0  0  0  0  0  0  -0.411600
 129 Mof_Oc 0.674800 0.709100 0.065280  0  0  0  0  0  0  0  0  -0.936990
 130 Mof_Mg 0.691770 0.682640 0.193880  0  0  0  0  0  0  0  0  1.637510
 131 Mof_Ob 0.686520 0.964310 0.016380  0  0  0  0  0  0  0  0  -0.749800
 132 Mof_Oa 0.670000 0.983920 0.249860  0  0  0  0  0  0  0  0  -0.900860
 133 C 0.667190 0.844660 0.776340  0  0  0  0  0  0  0  0  -0.006410
 134 C_a 0.668140 0.865390 0.672500  0  0  0  0  0  0  0  0  -0.164800
 135 C_b 0.669530 0.889290 0.553400  0  0  0  0  0  0  0  0  0.329620
 136 C_c 0.676820 0.890210 0.355850  0  0  0  0  0  0  0  0  -0.357700
 137 C_d 0.678640 0.914280 0.243730  0  0  0  0  0  0  0  0  -0.045470
 138 Mof_Cb 0.673090 0.937880 0.318410  0  0  0  0  0  0  0  0  -0.338300
 139 Mof_Ca 0.676820 0.963090 0.187400  0  0  0  0  0  0  0  0  0.824430
 140 H 0.681040 0.872230 0.295190  0  0  0  0  0  0  0  0  0.205860
 141 H_a 0.684740 0.915730 0.092810  0  0  0  0  0  0  0  0  0.168040
 142 Mof_H 0.675420 0.754780 0.885590  0  0  0  0  0  0  0  0  0.202350
 143 Mof_Cc 0.664960 0.936720 0.516820  0  0  0  0  0  0  0  0  0.544120
 144 Mof_Cd 0.663700 0.912400 0.630260  0  0  0  0  0  0  0  0  -0.411600
 145 Mof_Oc 0.632370 0.008140 0.268050  0  0  0  0  0  0  0  0  -0.936990
 146 Mof_Mg 0.675790 0.025100 0.139450  0  0  0  0  0  0  0  0  1.637510
 147 Mof_Ob 0.722210 0.686520 0.983620  0  0  0  0  0  0  0  0  -0.749800
 148 Mof_Oa 0.686090 0.670000 0.750140  0  0  0  0  0  0  0  0  -0.900860
 149 C 0.822530 0.667190 0.223660  0  0  0  0  0  0  0  0  -0.006410
 150 C_a 0.802760 0.668140 0.327500  0  0  0  0  0  0  0  0  -0.164800
 151 C_b 0.780240 0.669530 0.446600  0  0  0  0  0  0  0  0  0.329620
 152 C_c 0.786610 0.676820 0.644150  0  0  0  0  0  0  0  0  -0.357700
 153 C_d 0.764360 0.678640 0.756270  0  0  0  0  0  0  0  0  -0.045470
 154 Mof_Cb 0.735210 0.673090 0.681590  0  0  0  0  0  0  0  0  -0.338300
 155 Mof_Ca 0.713730 0.676820 0.812600  0  0  0  0  0  0  0  0  0.824430
 156 H 0.808810 0.681040 0.704810  0  0  0  0  0  0  0  0  0.205860
 157 H_a 0.769010 0.684740 0.907190  0  0  0  0  0  0  0  0  0.168040
 158 Mof_H 0.587300 0.008750 0.447740  0  0  0  0  0  0  0  0  0.202350
 159 Mof_Cc 0.728250 0.664960 0.483180  0  0  0  0  0  0  0  0  0.544120
 160 Mof_Cd 0.751300 0.663700 0.369740  0  0  0  0  0  0  0  0  -0.411600
 161 Mof_Oc 0.709100 0.034300 0.934720  0  0  0  0  0  0  0  0  -0.936990
 162 Mof_Mg 0.682640 0.990880 0.806120  0  0  0  0  0  0  0  0  1.637510
 163 Mof_Ob 0.630970 0.611120 0.316950  0  0  0  0  0  0  0  0  -0.749800
 164 Mof_Oa 0.650580 0.647250 0.083480  0  0  0  0  0  0  0  0  -0.900860
 165 C 0.511330 0.510810 0.556990  0  0  0  0  0  0  0  0  -0.006410
 166 C_a 0.532050 0.530580 0.660840  0  0  0  0  0  0  0  0  -0.164800
 167 C_b 0.555960 0.553100 0.779930  0  0  0  0  0  0  0  0  0.329620
 168 C_c 0.556880 0.546720 0.977480  0  0  0  0  0  0  0  0  -0.357700
 169 C_d 0.580950 0.568980 0.089600  0  0  0  0  0  0  0  0  -0.045470
 170 Mof_Cb 0.604540 0.598120 0.014930  0  0  0  0  0  0  0  0  -0.338300
 171 Mof_Ca 0.629750 0.619600 0.145940  0  0  0  0  0  0  0  0  0.824430
 172 H 0.538900 0.524520 0.038140  0  0  0  0  0  0  0  0  0.205860
 173 H_a 0.582390 0.564320 0.240520  0  0  0  0  0  0  0  0  0.168040
 174 Mof_H 0.754780 0.079360 0.114410  0  0  0  0  0  0  0  0  0.202350
 175 Mof_Cc 0.603380 0.605090 0.816510  0  0  0  0  0  0  0  0  0.544120
 176 Mof_Cd 0.579060 0.582030 0.703070  0  0  0  0  0  0  0  0  -0.411600
 177 Mof_Oc 0.658530 0.957570 0.601390  0  0  0  0  0  0  0  0  -0.936990
 178 Mof_Mg 0.641570 0.984020 0.472790  0  0  0  0  0  0  0  0  1.637510
 179 Mof_Ob 0.646820 0.702360 0.650290  0  0  0  0  0  0  0  0  -0.749800
 180 Mof_Oa 0.663330 0.682750 0.416810  0  0  0  0  0  0  0  0  -0.900860
 181 C 0.666150 0.822010 0.890320  0  0  0  0  0  0  0  0  -0.006410
 182 C_a 0.665190 0.801280 0.994170  0  0  0  0  0  0  0  0  -0.164800
 183 C_b 0.663810 0.777380 0.113270  0  0  0  0  0  0  0  0  0.329620
 184 C_c 0.656510 0.776460 0.310820  0  0  0  0  0  0  0  0  -0.357700
 185 C_d 0.654700 0.752390 0.422940  0  0  0  0  0  0  0  0  -0.045470
 186 Mof_Cb 0.660250 0.728790 0.348260  0  0  0  0  0  0  0  0  -0.338300
 187 Mof_Ca 0.656510 0.703580 0.479270  0  0  0  0  0  0  0  0  0.824430
 188 H 0.652290 0.794430 0.371470  0  0  0  0  0  0  0  0  0.205860
 189 H_a 0.648600 0.750940 0.573860  0  0  0  0  0  0  0  0  0.168040
 190 Mof_H 0.657910 0.911880 0.781070  0  0  0  0  0  0  0  0  0.202350
 191 Mof_Cc 0.668370 0.729950 0.149840  0  0  0  0  0  0  0  0  0.544120
 192 Mof_Cd 0.669630 0.754270 0.036410  0  0  0  0  0  0  0  0  -0.411600
 193 Mof_Oc 0.367630 0.991860 0.731950  0  0  0  0  0  0  0  0  -0.936990
 194 Mof_Mg 0.324210 0.974900 0.860550  0  0  0  0  0  0  0  0  1.637510
 195 Mof_Ob 0.277790 0.313480 0.016380  0  0  0  0  0  0  0  0  -0.749800
 196 Mof_Oa 0.313910 0.330000 0.249860  0  0  0  0  0  0  0  0  -0.900860
 197 C 0.177470 0.332810 0.776340  0  0  0  0  0  0  0  0  -0.006410
 198 C_a 0.197240 0.331860 0.672500  0  0  0  0  0  0  0  0  -0.164800
 199 C_b 0.219760 0.330470 0.553400  0  0  0  0  0  0  0  0  0.329620
 200 C_c 0.213390 0.323180 0.355850  0  0  0  0  0  0  0  0  -0.357700
 201 C_d 0.235640 0.321360 0.243730  0  0  0  0  0  0  0  0  -0.045470
 202 Mof_Cb 0.264790 0.326910 0.318410  0  0  0  0  0  0  0  0  -0.338300
 203 Mof_Ca 0.286270 0.323180 0.187400  0  0  0  0  0  0  0  0  0.824430
 204 H 0.191190 0.318960 0.295190  0  0  0  0  0  0  0  0  0.205860
 205 H_a 0.230990 0.315260 0.092810  0  0  0  0  0  0  0  0  0.168040
 206 Mof_H 0.412700 0.991250 0.552260  0  0  0  0  0  0  0  0  0.202350
 207 Mof_Cc 0.271750 0.335040 0.516820  0  0  0  0  0  0  0  0  0.544120
 208 Mof_Cd 0.248700 0.336300 0.630260  0  0  0  0  0  0  0  0  -0.411600
 209 Mof_Oc 0.290900 0.965700 0.065280  0  0  0  0  0  0  0  0  -0.936990
 210 Mof_Mg 0.317360 0.009120 0.193880  0  0  0  0  0  0  0  0  1.637510
 211 Mof_Ob 0.369030 0.388880 0.683050  0  0  0  0  0  0  0  0  -0.749800
 212 Mof_Oa 0.349420 0.352750 0.916520  0  0  0  0  0  0  0  0  -0.900860
 213 C 0.488670 0.489190 0.443010  0  0  0  0  0  0  0  0  -0.006410
 214 C_a 0.467950 0.469420 0.339160  0  0  0  0  0  0  0  0  -0.164800
 215 C_b 0.444040 0.446900 0.220070  0  0  0  0  0  0  0  0  0.329620
 216 C_c 0.443120 0.453280 0.022520  0  0  0  0  0  0  0  0  -0.357700
 217 C_d 0.419050 0.431020 0.910400  0  0  0  0  0  0  0  0  -0.045470
 218 Mof_Cb 0.395460 0.401880 0.985070  0  0  0  0  0  0  0  0  -0.338300
 219 Mof_Ca 0.370250 0.380400 0.854060  0  0  0  0  0  0  0  0  0.824430
 220 H 0.461100 0.475480 0.961860  0  0  0  0  0  0  0  0  0.205860
 221 H_a 0.417610 0.435680 0.759480  0  0  0  0  0  0  0  0  0.168040
 222 Mof_H 0.245220 0.920640 0.885590  0  0  0  0  0  0  0  0  0.202350
 223 Mof_Cc 0.396620 0.394910 0.183490  0  0  0  0  0  0  0  0  0.544120
 224 Mof_Cd 0.420940 0.417970 0.296930  0  0  0  0  0  0  0  0  -0.411600
 225 Mof_Oc 0.341470 0.042430 0.398610  0  0  0  0  0  0  0  0  -0.936990
 226 Mof_Mg 0.358430 0.015980 0.527210  0  0  0  0  0  0  0  0  1.637510
 227 Mof_Ob 0.353180 0.297640 0.349710  0  0  0  0  0  0  0  0  -0.749800
 228 Mof_Oa 0.336670 0.317250 0.583190  0  0  0  0  0  0  0  0  -0.900860
 229 C 0.333850 0.177990 0.109680  0  0  0  0  0  0  0  0  -0.006410
 230 C_a 0.334810 0.198720 0.005830  0  0  0  0  0  0  0  0  -0.164800
 231 C_b 0.336190 0.222620 0.886730  0  0  0  0  0  0  0  0  0.329620
 232 C_c 0.343490 0.223540 0.689180  0  0  0  0  0  0  0  0  -0.357700
 233 C_d 0.345300 0.247610 0.577060  0  0  0  0  0  0  0  0  -0.045470
 234 Mof_Cb 0.339750 0.271210 0.651740  0  0  0  0  0  0  0  0  -0.338300
 235 Mof_Ca 0.343490 0.296420 0.520730  0  0  0  0  0  0  0  0  0.824430
 236 H 0.347710 0.205570 0.628530  0  0  0  0  0  0  0  0  0.205860
 237 H_a 0.351400 0.249060 0.426140  0  0  0  0  0  0  0  0  0.168040
 238 Mof_H 0.342090 0.088120 0.218930  0  0  0  0  0  0  0  0  0.202350
 239 Mof_Cc 0.331630 0.270050 0.850160  0  0  0  0  0  0  0  0  0.544120
 240 Mof_Cd 0.330370 0.245730 0.963590  0  0  0  0  0  0  0  0  -0.411600
 241 Mof_Oc 0.299040 0.341470 0.601390  0  0  0  0  0  0  0  0  -0.936990
 242 Mof_Mg 0.342460 0.358430 0.472790  0  0  0  0  0  0  0  0  1.637510
 243 Mof_Ob 0.388880 0.019850 0.316950  0  0  0  0  0  0  0  0  -0.749800
 244 Mof_Oa 0.352750 0.003340 0.083480  0  0  0  0  0  0  0  0  -0.900860
 245 C 0.489190 0.000520 0.556990  0  0  0  0  0  0  0  0  -0.006410
 246 C_a 0.469420 0.001480 0.660840  0  0  0  0  0  0  0  0  -0.164800
 247 C_b 0.446900 0.002860 0.779930  0  0  0  0  0  0  0  0  0.329620
 248 C_c 0.453280 0.010160 0.977480  0  0  0  0  0  0  0  0  -0.357700
 249 C_d 0.431020 0.011970 0.089600  0  0  0  0  0  0  0  0  -0.045470
 250 Mof_Cb 0.401880 0.006420 0.014930  0  0  0  0  0  0  0  0  -0.338300
 251 Mof_Ca 0.380400 0.010150 0.145940  0  0  0  0  0  0  0  0  0.824430
 252 H 0.475480 0.014380 0.038140  0  0  0  0  0  0  0  0  0.205860
 253 H_a 0.435680 0.018070 0.240520  0  0  0  0  0  0  0  0  0.168040
 254 Mof_H 0.253970 0.342090 0.781070  0  0  0  0  0  0  0  0  0.202350
 255 Mof_Cc 0.394910 0.998300 0.816510  0  0  0  0  0  0  0  0  0.544120
 256 Mof_Cd 0.417970 0.997030 0.703070  0  0  0  0  0  0  0  0  -0.411600
 257 Mof_Oc 0.375770 0.367630 0.268050  0  0  0  0  0  0  0  0  -0.936990
 258 Mof_Mg 0.349310 0.324210 0.139450  0  0  0  0  0  0  0  0  1.637510
 259 Mof_Ob 0.297640 0.944460 0.650290  0  0  0  0  0  0  0  0  -0.749800
 260 Mof_Oa 0.317250 0.980580 0.416810  0  0  0  0  0  0  0  0  -0.900860
 261 C 0.177990 0.844140 0.890320  0  0  0  0  0  0  0  0  -0.006410
 262 C_a 0.198720 0.863910 0.994170  0  0  0  0  0  0  0  0  -0.164800
 263 C_b 0.222620 0.886430 0.113270  0  0  0  0  0  0  0  0  0.329620
 264 C_c 0.223540 0.880050 0.310820  0  0  0  0  0  0  0  0  -0.357700
 265 C_d 0.247610 0.902310 0.422940  0  0  0  0  0  0  0  0  -0.045470
 266 Mof_Cb 0.271210 0.931460 0.348260  0  0  0  0  0  0  0  0  -0.338300
 267 Mof_Ca 0.296420 0.952930 0.479270  0  0  0  0  0  0  0  0  0.824430
 268 H 0.205570 0.857860 0.371470  0  0  0  0  0  0  0  0  0.205860
 269 H_a 0.249060 0.897660 0.573860  0  0  0  0  0  0  0  0  0.168040
 270 Mof_H 0.421450 0.412700 0.447740  0  0  0  0  0  0  0  0  0.202350
 271 Mof_Cc 0.270050 0.938420 0.149840  0  0  0  0  0  0  0  0  0.544120
 272 Mof_Cd 0.245730 0.915360 0.036410  0  0  0  0  0  0  0  0  -0.411600
 273 Mof_Oc 0.325200 0.290900 0.934720  0  0  0  0  0  0  0  0  -0.936990
 274 Mof_Mg 0.308230 0.317360 0.806120  0  0  0  0  0  0  0  0  1.637510
 275 Mof_Ob 0.313480 0.035690 0.983620  0  0  0  0  0  0  0  0  -0.749800
 276 Mof_Oa 0.330000 0.016080 0.750140  0  0  0  0  0  0  0  0  -0.900860
 277 C 0.332810 0.155340 0.223660  0  0  0  0  0  0  0  0  -0.006410
 278 C_a 0.331860 0.134610 0.327500  0  0  0  0  0  0  0  0  -0.164800
 279 C_b 0.330470 0.110710 0.446600  0  0  0  0  0  0  0  0  0.329620
 280 C_c 0.323180 0.109790 0.644150  0  0  0  0  0  0  0  0  -0.357700
 281 C_d 0.321360 0.085720 0.756270  0  0  0  0  0  0  0  0  -0.045470
 282 Mof_Cb 0.326910 0.062120 0.681590  0  0  0  0  0  0  0  0  -0.338300
 283 Mof_Ca 0.323180 0.036910 0.812600  0  0  0  0  0  0  0  0  0.824430
 284 H 0.318960 0.127770 0.704810  0  0  0  0  0  0  0  0  0.205860
 285 H_a 0.315260 0.084270 0.907190  0  0  0  0  0  0  0  0  0.168040
 286 Mof_H 0.324580 0.245220 0.114410  0  0  0  0  0  0  0  0  0.202350
 287 Mof_Cc 0.335040 0.063280 0.483180  0  0  0  0  0  0  0  0  0.544120
 288 Mof_Cd 0.336300 0.087600 0.369740  0  0  0  0  0  0  0  0  -0.411600
