# Supplementary material for: In silico design and screening of hypothetical MOF-74 analogs and their experimental synthesis
Source: Chem Sci. 2016 Jun 21;7(9):6263–72. doi: 10.1039/c6sc01477a (PMC6024208; doi:10.1039/c6sc01477a)
Supplement: Supplementary file 1 [file SC-007-C6SC01477A-s001.zip › analogs/258_all_conf_1584_0_full_symm.cssr]

				60.7419  60.7419  6.8694
		90  90  120  SPGR =  1 P 1		 OPT = 1
468   0 
0 image0	: image0
 1 Mof_Ob 0.954500 0.306620 0.032660  0  0  0  0  0  0  0  0  -0.739720
 2 Mof_Ob 0.018790 0.378840 0.365990  0  0  0  0  0  0  0  0  -0.739720
 3 Mof_Ob 0.026710 0.314540 0.699320  0  0  0  0  0  0  0  0  -0.739720
 4 Mof_Oa 0.983840 0.321380 0.269290  0  0  0  0  0  0  0  0  -0.901020
 5 Mof_Oa 0.004210 0.349490 0.602630  0  0  0  0  0  0  0  0  -0.901020
 6 Mof_Oa 0.011950 0.329130 0.935960  0  0  0  0  0  0  0  0  -0.901020
 7 Mof_Oc 0.971800 0.299860 0.621060  0  0  0  0  0  0  0  0  -0.940930
 8 Mof_Oc 0.994730 0.361540 0.954390  0  0  0  0  0  0  0  0  -0.940930
 9 Mof_Oc 0.033470 0.338600 0.287730  0  0  0  0  0  0  0  0  -0.940930
 10 Mof_Mg 0.006860 0.319740 0.490900  0  0  0  0  0  0  0  0  1.629560
 11 Mof_Mg 0.979550 0.326470 0.824240  0  0  0  0  0  0  0  0  1.629560
 12 Mof_Mg 0.013590 0.353790 0.157570  0  0  0  0  0  0  0  0  1.629560
 13 Mof_Ob_a 0.046130 0.694270 0.777150  0  0  0  0  0  0  0  0  -0.719430
 14 Mof_Ob_a 0.981470 0.620540 0.443820  0  0  0  0  0  0  0  0  -0.719430
 15 Mof_Ob_a 0.972400 0.685200 0.110480  0  0  0  0  0  0  0  0  -0.719430
 16 Mof_Oa_a 0.016440 0.679310 0.542810  0  0  0  0  0  0  0  0  -0.908180
 17 Mof_Oa_a 0.996200 0.650220 0.209470  0  0  0  0  0  0  0  0  -0.908180
 18 Mof_Oa_a 0.987350 0.670460 0.876140  0  0  0  0  0  0  0  0  -0.908180
 19 Mof_Oc_a 0.028530 0.700860 0.185520  0  0  0  0  0  0  0  0  -0.942350
 20 Mof_Oc_a 0.005660 0.638140 0.852180  0  0  0  0  0  0  0  0  -0.942350
 21 Mof_Oc_a 0.965810 0.661010 0.518850  0  0  0  0  0  0  0  0  -0.942350
 22 Mof_Mg_a 0.993650 0.680000 0.318540  0  0  0  0  0  0  0  0  1.615630
 23 Mof_Mg_a 0.019690 0.673010 0.985200  0  0  0  0  0  0  0  0  1.615630
 24 Mof_Mg_a 0.986660 0.646980 0.651870  0  0  0  0  0  0  0  0  1.615630
 25 Mof_Cc 0.950580 0.281930 0.532560  0  0  0  0  0  0  0  0  0.554610
 26 Mof_Cc 0.998020 0.382760 0.865900  0  0  0  0  0  0  0  0  0.554610
 27 Mof_Cc 0.051400 0.335310 0.199230  0  0  0  0  0  0  0  0  0.554610
 28 Mof_Cd 0.933600 0.260470 0.640680  0  0  0  0  0  0  0  0  -0.467310
 29 Mof_Cd 0.993540 0.399740 0.974020  0  0  0  0  0  0  0  0  -0.467310
 30 Mof_Cd 0.072870 0.339800 0.307350  0  0  0  0  0  0  0  0  -0.467310
 31 C 0.911850 0.240200 0.556710  0  0  0  0  0  0  0  0  0.246650
 32 C 0.995010 0.421480 0.890040  0  0  0  0  0  0  0  0  0.246650
 33 C 0.093130 0.338320 0.223380  0  0  0  0  0  0  0  0  0.246650
 34 N 0.896320 0.218800 0.668800  0  0  0  0  0  0  0  0  -0.315270
 35 N 0.989150 0.437020 0.002130  0  0  0  0  0  0  0  0  -0.315270
 36 N 0.114530 0.344180 0.335470  0  0  0  0  0  0  0  0  -0.315270
 37 C_a 0.881260 0.193800 0.580780  0  0  0  0  0  0  0  0  -0.140200
 38 C_a 0.979210 0.452070 0.914120  0  0  0  0  0  0  0  0  -0.140200
 39 C_a 0.139530 0.354130 0.247450  0  0  0  0  0  0  0  0  -0.140200
 40 N_a 0.857190 0.190040 0.501940  0  0  0  0  0  0  0  0  -0.181880
 41 N_a 0.999520 0.476140 0.835270  0  0  0  0  0  0  0  0  -0.181880
 42 N_a 0.143290 0.333810 0.168600  0  0  0  0  0  0  0  0  -0.181880
 43 C_b 0.844710 0.168290 0.367930  0  0  0  0  0  0  0  0  -0.118990
 44 C_b 0.323580 0.155300 0.367930  0  0  0  0  0  0  0  0  -0.118990
 45 C_b 0.831710 0.676420 0.367930  0  0  0  0  0  0  0  0  -0.118990
 46 C_c 0.831060 0.142350 0.472010  0  0  0  0  0  0  0  0  -0.057290
 47 C_c 0.311280 0.168940 0.472010  0  0  0  0  0  0  0  0  -0.057290
 48 C_c 0.857650 0.688720 0.472010  0  0  0  0  0  0  0  0  -0.057290
 49 N_b 0.146510 0.807780 0.288890  0  0  0  0  0  0  0  0  -0.204970
 50 N_b 0.994600 0.520150 0.955560  0  0  0  0  0  0  0  0  -0.204970
 51 N_b 0.858890 0.672070 0.622230  0  0  0  0  0  0  0  0  -0.204970
 52 C_d 0.159060 0.829510 0.423030  0  0  0  0  0  0  0  0  -0.128410
 53 C_d 0.670450 0.840940 0.423030  0  0  0  0  0  0  0  0  -0.128410
 54 C_d 0.170490 0.329550 0.423030  0  0  0  0  0  0  0  0  -0.128410
 55 C_e 0.172640 0.855440 0.318960  0  0  0  0  0  0  0  0  -0.061010
 56 C_e 0.682800 0.827360 0.318960  0  0  0  0  0  0  0  0  -0.061010
 57 C_e 0.144560 0.317200 0.318960  0  0  0  0  0  0  0  0  -0.061010
 58 C_f 0.122530 0.804200 0.209690  0  0  0  0  0  0  0  0  -0.099130
 59 C_f 0.015000 0.544130 0.876360  0  0  0  0  0  0  0  0  -0.099130
 60 C_f 0.862470 0.651670 0.543030  0  0  0  0  0  0  0  0  -0.099130
 61 N_c 0.106960 0.778960 0.126230  0  0  0  0  0  0  0  0  -0.331580
 62 N_c 0.005330 0.559710 0.792900  0  0  0  0  0  0  0  0  -0.331580
 63 N_c 0.887710 0.661340 0.459560  0  0  0  0  0  0  0  0  -0.331580
 64 C_g 0.090540 0.758350 0.242240  0  0  0  0  0  0  0  0  0.240600
 65 C_g 0.001140 0.576130 0.908900  0  0  0  0  0  0  0  0  0.240600
 66 C_g 0.908320 0.665520 0.575570  0  0  0  0  0  0  0  0  0.240600
 67 Mof_Cd_a 0.068020 0.738740 0.161820  0  0  0  0  0  0  0  0  -0.451270
 68 Mof_Cd_a 0.004050 0.598640 0.828490  0  0  0  0  0  0  0  0  -0.451270
 69 Mof_Cd_a 0.927920 0.662610 0.495160  0  0  0  0  0  0  0  0  -0.451270
 70 Mof_Cc_a 0.050260 0.718040 0.273010  0  0  0  0  0  0  0  0  0.559450
 71 Mof_Cc_a 0.001120 0.616410 0.939680  0  0  0  0  0  0  0  0  0.559450
 72 Mof_Cc_a 0.948630 0.665550 0.606340  0  0  0  0  0  0  0  0  0.559450
 73 Mof_Cb 0.055930 0.716600 0.474160  0  0  0  0  0  0  0  0  -0.350840
 74 Mof_Cb 0.994010 0.610740 0.140830  0  0  0  0  0  0  0  0  -0.350840
 75 Mof_Cb 0.950060 0.672660 0.807500  0  0  0  0  0  0  0  0  -0.350840
 76 C_h 0.079080 0.736260 0.550110  0  0  0  0  0  0  0  0  -0.148960
 77 C_h 0.990510 0.587580 0.216780  0  0  0  0  0  0  0  0  -0.148960
 78 C_h 0.930410 0.676160 0.883440  0  0  0  0  0  0  0  0  -0.148960
 79 C_i 0.096180 0.756870 0.440240  0  0  0  0  0  0  0  0  -0.193050
 80 C_i 0.994020 0.570490 0.106900  0  0  0  0  0  0  0  0  -0.193050
 81 C_i 0.909790 0.672640 0.773570  0  0  0  0  0  0  0  0  -0.193050
 82 Mof_Ca 0.039030 0.695870 0.604850  0  0  0  0  0  0  0  0  0.806150
 83 Mof_Ca 0.990170 0.627630 0.271520  0  0  0  0  0  0  0  0  0.806150
 84 Mof_Ca 0.970800 0.676500 0.938190  0  0  0  0  0  0  0  0  0.806150
 85 C_j 0.906090 0.241820 0.359300  0  0  0  0  0  0  0  0  -0.188460
 86 C_j 0.002410 0.427250 0.692630  0  0  0  0  0  0  0  0  -0.188460
 87 C_j 0.091510 0.330930 0.025960  0  0  0  0  0  0  0  0  -0.188460
 88 C_k 0.922410 0.263170 0.252610  0  0  0  0  0  0  0  0  -0.158600
 89 C_k 0.007420 0.410920 0.585940  0  0  0  0  0  0  0  0  -0.158600
 90 C_k 0.070160 0.325910 0.919270  0  0  0  0  0  0  0  0  -0.158600
 91 Mof_Cb_a 0.944880 0.283430 0.331790  0  0  0  0  0  0  0  0  -0.341460
 92 Mof_Cb_a 0.005220 0.388450 0.665120  0  0  0  0  0  0  0  0  -0.341460
 93 Mof_Cb_a 0.049900 0.328110 0.998450  0  0  0  0  0  0  0  0  -0.341460
 94 Mof_Ca_a 0.961490 0.304720 0.204450  0  0  0  0  0  0  0  0  0.814750
 95 Mof_Ca_a 0.009900 0.371840 0.537780  0  0  0  0  0  0  0  0  0.814750
 96 Mof_Ca_a 0.028610 0.323440 0.871120  0  0  0  0  0  0  0  0  0.814750
 97 Mof_H 0.938490 0.259680 0.792070  0  0  0  0  0  0  0  0  0.173590
 98 Mof_H 0.987860 0.394850 0.125400  0  0  0  0  0  0  0  0  0.173590
 99 Mof_H 0.073650 0.345470 0.458730  0  0  0  0  0  0  0  0  0.173590
 100 H 0.903680 0.218700 0.801210  0  0  0  0  0  0  0  0  0.275350
 101 H 0.981680 0.429650 0.134540  0  0  0  0  0  0  0  0  0.275350
 102 H 0.114630 0.351650 0.467880  0  0  0  0  0  0  0  0  0.275350
 103 H_a 0.878990 0.179880 0.693760  0  0  0  0  0  0  0  0  0.131870
 104 H_a 0.300890 0.121010 0.693760  0  0  0  0  0  0  0  0  0.131870
 105 H_a 0.820120 0.699110 0.693760  0  0  0  0  0  0  0  0  0.131870
 106 H_b 0.891510 0.191320 0.458170  0  0  0  0  0  0  0  0  0.108200
 107 H_b 0.299810 0.108490 0.458170  0  0  0  0  0  0  0  0  0.108200
 108 H_b 0.808680 0.700190 0.458170  0  0  0  0  0  0  0  0  0.108200
 109 H_c 0.858990 0.169090 0.265290  0  0  0  0  0  0  0  0  0.111390
 110 H_c 0.310100 0.141010 0.265290  0  0  0  0  0  0  0  0  0.111390
 111 H_c 0.830910 0.689900 0.265290  0  0  0  0  0  0  0  0  0.111390
 112 H_d 0.164280 0.837540 0.947620  0  0  0  0  0  0  0  0  0.090570
 113 H_d 0.673260 0.835730 0.947620  0  0  0  0  0  0  0  0  0.090570
 114 H_d 0.162460 0.326740 0.947620  0  0  0  0  0  0  0  0  0.090570
 115 H_e 0.845030 0.138540 0.543260  0  0  0  0  0  0  0  0  0.074300
 116 H_e 0.293510 0.154960 0.543260  0  0  0  0  0  0  0  0  0.074300
 117 H_e 0.861460 0.706490 0.543260  0  0  0  0  0  0  0  0  0.074300
 118 H_f 0.820440 0.126780 0.368430  0  0  0  0  0  0  0  0  0.067320
 119 H_f 0.306340 0.179560 0.368430  0  0  0  0  0  0  0  0  0.067320
 120 H_f 0.873220 0.693660 0.368430  0  0  0  0  0  0  0  0  0.067320
 121 H_g 0.839540 0.160250 0.842670  0  0  0  0  0  0  0  0  0.096950
 122 H_g 0.320710 0.160460 0.842670  0  0  0  0  0  0  0  0  0.096950
 123 H_g 0.839750 0.679290 0.842670  0  0  0  0  0  0  0  0  0.096950
 124 H_h 0.144820 0.828690 0.526200  0  0  0  0  0  0  0  0  0.116520
 125 H_h 0.683870 0.855180 0.526200  0  0  0  0  0  0  0  0  0.116520
 126 H_h 0.171310 0.316130 0.526200  0  0  0  0  0  0  0  0  0.116520
 127 H_i 0.183260 0.871020 0.422400  0  0  0  0  0  0  0  0  0.067870
 128 H_i 0.687760 0.816740 0.422400  0  0  0  0  0  0  0  0  0.067870
 129 H_i 0.128980 0.312240 0.422400  0  0  0  0  0  0  0  0  0.067870
 130 H_j 0.158630 0.859190 0.247770  0  0  0  0  0  0  0  0  0.073180
 131 H_j 0.700560 0.841370 0.247770  0  0  0  0  0  0  0  0  0.073180
 132 H_j 0.140810 0.299440 0.247770  0  0  0  0  0  0  0  0  0.073180
 133 H_k 0.124970 0.817860 0.093960  0  0  0  0  0  0  0  0  0.124390
 134 H_k 0.692880 0.875030 0.093960  0  0  0  0  0  0  0  0  0.124390
 135 H_k 0.182140 0.307120 0.093960  0  0  0  0  0  0  0  0  0.124390
 136 H_l 0.112540 0.807300 0.331020  0  0  0  0  0  0  0  0  0.100890
 137 H_l 0.694760 0.887460 0.331020  0  0  0  0  0  0  0  0  0.100890
 138 H_l 0.192700 0.305240 0.331020  0  0  0  0  0  0  0  0  0.100890
 139 H_m 0.099740 0.778930 0.992870  0  0  0  0  0  0  0  0  0.275340
 140 H_m 0.012530 0.566930 0.659540  0  0  0  0  0  0  0  0  0.275340
 141 H_m 0.887730 0.654140 0.326210  0  0  0  0  0  0  0  0  0.275340
 142 Mof_H_a 0.063180 0.739460 0.010230  0  0  0  0  0  0  0  0  0.176550
 143 Mof_H_a 0.009620 0.603490 0.676900  0  0  0  0  0  0  0  0  0.176550
 144 Mof_H_a 0.927200 0.657050 0.343570  0  0  0  0  0  0  0  0  0.176550
 145 H_n 0.083240 0.734530 0.701640  0  0  0  0  0  0  0  0  0.179060
 146 H_n 0.984620 0.583420 0.368310  0  0  0  0  0  0  0  0  0.179060
 147 H_n 0.932130 0.682040 0.034970  0  0  0  0  0  0  0  0  0.179060
 148 H_o 0.114090 0.771440 0.501110  0  0  0  0  0  0  0  0  0.101600
 149 H_o 0.990680 0.552570 0.167780  0  0  0  0  0  0  0  0  0.101600
 150 H_o 0.895230 0.675980 0.834440  0  0  0  0  0  0  0  0  0.101600
 151 H_p 0.888660 0.226700 0.296270  0  0  0  0  0  0  0  0  0.095610
 152 H_p 0.004700 0.444670 0.629600  0  0  0  0  0  0  0  0  0.095610
 153 H_p 0.106630 0.328630 0.962940  0  0  0  0  0  0  0  0  0.095610
 154 H_q 0.918200 0.264930 0.101230  0  0  0  0  0  0  0  0  0.182360
 155 H_q 0.013390 0.415130 0.434560  0  0  0  0  0  0  0  0  0.182360
 156 H_q 0.068410 0.319940 0.767890  0  0  0  0  0  0  0  0  0.182360
 157 Mof_Ob 0.621160 0.639960 0.365990  0  0  0  0  0  0  0  0  -0.739720
 158 Mof_Ob 0.685460 0.712170 0.699320  0  0  0  0  0  0  0  0  -0.739720
 159 Mof_Ob 0.693380 0.647870 0.032660  0  0  0  0  0  0  0  0  -0.739720
 160 Mof_Oa 0.650500 0.654710 0.602630  0  0  0  0  0  0  0  0  -0.901020
 161 Mof_Oa 0.670870 0.682830 0.935960  0  0  0  0  0  0  0  0  -0.901020
 162 Mof_Oa 0.678620 0.662460 0.269290  0  0  0  0  0  0  0  0  -0.901020
 163 Mof_Oc 0.638460 0.633200 0.954390  0  0  0  0  0  0  0  0  -0.940930
 164 Mof_Oc 0.661400 0.694870 0.287730  0  0  0  0  0  0  0  0  -0.940930
 165 Mof_Oc 0.700140 0.671930 0.621060  0  0  0  0  0  0  0  0  -0.940930
 166 Mof_Mg 0.673530 0.653070 0.824240  0  0  0  0  0  0  0  0  1.629560
 167 Mof_Mg 0.646210 0.659810 0.157570  0  0  0  0  0  0  0  0  1.629560
 168 Mof_Mg 0.680260 0.687120 0.490900  0  0  0  0  0  0  0  0  1.629560
 169 Mof_Ob_a 0.712790 0.027600 0.110480  0  0  0  0  0  0  0  0  -0.719430
 170 Mof_Ob_a 0.648140 0.953870 0.777150  0  0  0  0  0  0  0  0  -0.719430
 171 Mof_Ob_a 0.639070 0.018530 0.443820  0  0  0  0  0  0  0  0  -0.719430
 172 Mof_Oa_a 0.683110 0.012650 0.876140  0  0  0  0  0  0  0  0  -0.908180
 173 Mof_Oa_a 0.662870 0.983560 0.542810  0  0  0  0  0  0  0  0  -0.908180
 174 Mof_Oa_a 0.654020 0.003800 0.209470  0  0  0  0  0  0  0  0  -0.908180
 175 Mof_Oc_a 0.695190 0.034190 0.518850  0  0  0  0  0  0  0  0  -0.942350
 176 Mof_Oc_a 0.672330 0.971470 0.185510  0  0  0  0  0  0  0  0  -0.942350
 177 Mof_Oc_a 0.632480 0.994340 0.852180  0  0  0  0  0  0  0  0  -0.942350
 178 Mof_Mg_a 0.660320 0.013340 0.651870  0  0  0  0  0  0  0  0  1.615630
 179 Mof_Mg_a 0.686350 0.006350 0.318530  0  0  0  0  0  0  0  0  1.615630
 180 Mof_Mg_a 0.653330 0.980310 0.985200  0  0  0  0  0  0  0  0  1.615630
 181 Mof_Cc 0.617240 0.615260 0.865900  0  0  0  0  0  0  0  0  0.554610
 182 Mof_Cc 0.664690 0.716090 0.199230  0  0  0  0  0  0  0  0  0.554610
 183 Mof_Cc 0.718070 0.668650 0.532560  0  0  0  0  0  0  0  0  0.554610
 184 Mof_Cd 0.600260 0.593800 0.974020  0  0  0  0  0  0  0  0  -0.467310
 185 Mof_Cd 0.660200 0.733070 0.307350  0  0  0  0  0  0  0  0  -0.467310
 186 Mof_Cd 0.739530 0.673130 0.640680  0  0  0  0  0  0  0  0  -0.467310
 187 C 0.578520 0.573540 0.890040  0  0  0  0  0  0  0  0  0.246650
 188 C 0.661680 0.754810 0.223380  0  0  0  0  0  0  0  0  0.246650
 189 C 0.759800 0.671650 0.556710  0  0  0  0  0  0  0  0  0.246650
 190 N 0.562980 0.552130 0.002130  0  0  0  0  0  0  0  0  -0.315270
 191 N 0.655820 0.770350 0.335470  0  0  0  0  0  0  0  0  -0.315270
 192 N 0.781200 0.677520 0.668800  0  0  0  0  0  0  0  0  -0.315270
 193 C_a 0.547930 0.527140 0.914120  0  0  0  0  0  0  0  0  -0.140200
 194 C_a 0.645870 0.785400 0.247450  0  0  0  0  0  0  0  0  -0.140200
 195 C_a 0.806200 0.687460 0.580780  0  0  0  0  0  0  0  0  -0.140200
 196 N_a 0.523860 0.523380 0.835270  0  0  0  0  0  0  0  0  -0.181880
 197 N_a 0.666190 0.809480 0.168600  0  0  0  0  0  0  0  0  -0.181880
 198 N_a 0.809960 0.667150 0.501940  0  0  0  0  0  0  0  0  -0.181880
 199 C_b 0.511370 0.501620 0.701270  0  0  0  0  0  0  0  0  -0.118990
 200 C_b 0.990250 0.488630 0.701270  0  0  0  0  0  0  0  0  -0.118990
 201 C_b 0.498380 0.009750 0.701270  0  0  0  0  0  0  0  0  -0.118990
 202 C_c 0.497730 0.475680 0.805340  0  0  0  0  0  0  0  0  -0.057290
 203 C_c 0.977950 0.502270 0.805340  0  0  0  0  0  0  0  0  -0.057290
 204 C_c 0.524320 0.022050 0.805340  0  0  0  0  0  0  0  0  -0.057290
 205 N_b 0.813180 0.141110 0.622230  0  0  0  0  0  0  0  0  -0.204970
 206 N_b 0.661260 0.853490 0.288890  0  0  0  0  0  0  0  0  -0.204970
 207 N_b 0.525560 0.005400 0.955560  0  0  0  0  0  0  0  0  -0.204970
 208 C_d 0.825730 0.162840 0.756360  0  0  0  0  0  0  0  0  -0.128410
 209 C_d 0.337110 0.174270 0.756360  0  0  0  0  0  0  0  0  -0.128410
 210 C_d 0.837160 0.662890 0.756360  0  0  0  0  0  0  0  0  -0.128410
 211 C_e 0.839310 0.188770 0.652290  0  0  0  0  0  0  0  0  -0.061010
 212 C_e 0.349460 0.160690 0.652290  0  0  0  0  0  0  0  0  -0.061010
 213 C_e 0.811230 0.650540 0.652290  0  0  0  0  0  0  0  0  -0.061010
 214 C_f 0.789200 0.137530 0.543030  0  0  0  0  0  0  0  0  -0.099130
 215 C_f 0.681660 0.877470 0.209690  0  0  0  0  0  0  0  0  -0.099130
 216 C_f 0.529140 0.985000 0.876360  0  0  0  0  0  0  0  0  -0.099130
 217 N_c 0.773630 0.112290 0.459560  0  0  0  0  0  0  0  0  -0.331580
 218 N_c 0.672000 0.893040 0.126230  0  0  0  0  0  0  0  0  -0.331580
 219 N_c 0.554370 0.994670 0.792900  0  0  0  0  0  0  0  0  -0.331580
 220 C_g 0.757200 0.091680 0.575570  0  0  0  0  0  0  0  0  0.240600
 221 C_g 0.667810 0.909460 0.242240  0  0  0  0  0  0  0  0  0.240600
 222 C_g 0.574990 0.998860 0.908900  0  0  0  0  0  0  0  0  0.240600
 223 Mof_Cd_a 0.734690 0.072080 0.495160  0  0  0  0  0  0  0  0  -0.451270
 224 Mof_Cd_a 0.670720 0.931980 0.161820  0  0  0  0  0  0  0  0  -0.451270
 225 Mof_Cd_a 0.594590 0.995950 0.828490  0  0  0  0  0  0  0  0  -0.451270
 226 Mof_Cc_a 0.716920 0.051370 0.606340  0  0  0  0  0  0  0  0  0.559450
 227 Mof_Cc_a 0.667780 0.949740 0.273010  0  0  0  0  0  0  0  0  0.559450
 228 Mof_Cc_a 0.615290 0.998880 0.939680  0  0  0  0  0  0  0  0  0.559450
 229 Mof_Cb 0.722590 0.049940 0.807500  0  0  0  0  0  0  0  0  -0.350840
 230 Mof_Cb 0.660680 0.944070 0.474170  0  0  0  0  0  0  0  0  -0.350840
 231 Mof_Cb 0.616730 0.005990 0.140830  0  0  0  0  0  0  0  0  -0.350840
 232 C_h 0.745750 0.069590 0.883440  0  0  0  0  0  0  0  0  -0.148960
 233 C_h 0.657180 0.920920 0.550110  0  0  0  0  0  0  0  0  -0.148960
 234 C_h 0.597070 0.009490 0.216780  0  0  0  0  0  0  0  0  -0.148960
 235 C_i 0.762850 0.090210 0.773570  0  0  0  0  0  0  0  0  -0.193050
 236 C_i 0.660690 0.903820 0.440230  0  0  0  0  0  0  0  0  -0.193050
 237 C_i 0.576460 0.005980 0.106900  0  0  0  0  0  0  0  0  -0.193050
 238 Mof_Ca 0.705700 0.029200 0.938190  0  0  0  0  0  0  0  0  0.806150
 239 Mof_Ca 0.656830 0.960970 0.604850  0  0  0  0  0  0  0  0  0.806150
 240 Mof_Ca 0.637470 0.009830 0.271520  0  0  0  0  0  0  0  0  0.806150
 241 C_j 0.572750 0.575160 0.692630  0  0  0  0  0  0  0  0  -0.188460
 242 C_j 0.669070 0.760580 0.025960  0  0  0  0  0  0  0  0  -0.188460
 243 C_j 0.758180 0.664260 0.359300  0  0  0  0  0  0  0  0  -0.188460
 244 C_k 0.589080 0.596510 0.585940  0  0  0  0  0  0  0  0  -0.158600
 245 C_k 0.674090 0.744250 0.919270  0  0  0  0  0  0  0  0  -0.158600
 246 C_k 0.736830 0.659240 0.252610  0  0  0  0  0  0  0  0  -0.158600
 247 Mof_Cb_a 0.611550 0.616760 0.665120  0  0  0  0  0  0  0  0  -0.341460
 248 Mof_Cb_a 0.671880 0.721790 0.998450  0  0  0  0  0  0  0  0  -0.341460
 249 Mof_Cb_a 0.716570 0.661450 0.331790  0  0  0  0  0  0  0  0  -0.341460
 250 Mof_Ca_a 0.628160 0.638060 0.537780  0  0  0  0  0  0  0  0  0.814750
 251 Mof_Ca_a 0.676560 0.705170 0.871120  0  0  0  0  0  0  0  0  0.814750
 252 Mof_Ca_a 0.695280 0.656770 0.204450  0  0  0  0  0  0  0  0  0.814750
 253 Mof_H 0.605150 0.593010 0.125400  0  0  0  0  0  0  0  0  0.173590
 254 Mof_H 0.654530 0.728180 0.458730  0  0  0  0  0  0  0  0  0.173590
 255 Mof_H 0.740320 0.678810 0.792070  0  0  0  0  0  0  0  0  0.173590
 256 H 0.570350 0.552030 0.134540  0  0  0  0  0  0  0  0  0.275350
 257 H 0.648350 0.762980 0.467880  0  0  0  0  0  0  0  0  0.275350
 258 H 0.781300 0.684980 0.801210  0  0  0  0  0  0  0  0  0.275350
 259 H_a 0.545660 0.513210 0.027090  0  0  0  0  0  0  0  0  0.131870
 260 H_a 0.967560 0.454340 0.027090  0  0  0  0  0  0  0  0  0.131870
 261 H_a 0.486790 0.032440 0.027090  0  0  0  0  0  0  0  0  0.131870
 262 H_b 0.558180 0.524650 0.791510  0  0  0  0  0  0  0  0  0.108200
 263 H_b 0.966470 0.441820 0.791510  0  0  0  0  0  0  0  0  0.108200
 264 H_b 0.475350 0.033530 0.791510  0  0  0  0  0  0  0  0  0.108200
 265 H_c 0.525660 0.502420 0.598630  0  0  0  0  0  0  0  0  0.111390
 266 H_c 0.976760 0.474340 0.598630  0  0  0  0  0  0  0  0  0.111390
 267 H_c 0.497580 0.023240 0.598630  0  0  0  0  0  0  0  0  0.111390
 268 H_d 0.830940 0.170870 0.280950  0  0  0  0  0  0  0  0  0.090570
 269 H_d 0.339930 0.169060 0.280950  0  0  0  0  0  0  0  0  0.090570
 270 H_d 0.829130 0.660070 0.280950  0  0  0  0  0  0  0  0  0.090570
 271 H_e 0.511700 0.471870 0.876590  0  0  0  0  0  0  0  0  0.074300
 272 H_e 0.960170 0.488300 0.876590  0  0  0  0  0  0  0  0  0.074300
 273 H_e 0.528130 0.039830 0.876590  0  0  0  0  0  0  0  0  0.074300
 274 H_f 0.487100 0.460110 0.701760  0  0  0  0  0  0  0  0  0.067320
 275 H_f 0.973010 0.512900 0.701760  0  0  0  0  0  0  0  0  0.067320
 276 H_f 0.539890 0.026990 0.701760  0  0  0  0  0  0  0  0  0.067320
 277 H_g 0.506210 0.493590 0.176000  0  0  0  0  0  0  0  0  0.096950
 278 H_g 0.987380 0.493790 0.176000  0  0  0  0  0  0  0  0  0.096950
 279 H_g 0.506410 0.012620 0.176000  0  0  0  0  0  0  0  0  0.096950
 280 H_h 0.811490 0.162030 0.859540  0  0  0  0  0  0  0  0  0.116520
 281 H_h 0.350540 0.188510 0.859540  0  0  0  0  0  0  0  0  0.116520
 282 H_h 0.837970 0.649460 0.859540  0  0  0  0  0  0  0  0  0.116520
 283 H_i 0.849930 0.204350 0.755730  0  0  0  0  0  0  0  0  0.067870
 284 H_i 0.354430 0.150070 0.755730  0  0  0  0  0  0  0  0  0.067870
 285 H_i 0.795640 0.645570 0.755730  0  0  0  0  0  0  0  0  0.067870
 286 H_j 0.825300 0.192530 0.581100  0  0  0  0  0  0  0  0  0.073180
 287 H_j 0.367230 0.174700 0.581100  0  0  0  0  0  0  0  0  0.073180
 288 H_j 0.807470 0.632770 0.581100  0  0  0  0  0  0  0  0  0.073180
 289 H_k 0.791640 0.151190 0.427290  0  0  0  0  0  0  0  0  0.124390
 290 H_k 0.359550 0.208360 0.427290  0  0  0  0  0  0  0  0  0.124390
 291 H_k 0.848810 0.640450 0.427290  0  0  0  0  0  0  0  0  0.124390
 292 H_l 0.779210 0.140640 0.664350  0  0  0  0  0  0  0  0  0.100890
 293 H_l 0.361420 0.220790 0.664350  0  0  0  0  0  0  0  0  0.100890
 294 H_l 0.859360 0.638570 0.664350  0  0  0  0  0  0  0  0  0.100890
 295 H_m 0.766400 0.112270 0.326210  0  0  0  0  0  0  0  0  0.275340
 296 H_m 0.679200 0.900260 0.992870  0  0  0  0  0  0  0  0  0.275340
 297 H_m 0.554400 0.987470 0.659540  0  0  0  0  0  0  0  0  0.275340
 298 Mof_H_a 0.729840 0.072800 0.343570  0  0  0  0  0  0  0  0  0.176550
 299 Mof_H_a 0.676290 0.936820 0.010230  0  0  0  0  0  0  0  0  0.176550
 300 Mof_H_a 0.593870 0.990380 0.676900  0  0  0  0  0  0  0  0  0.176550
 301 H_n 0.749910 0.067870 0.034970  0  0  0  0  0  0  0  0  0.179060
 302 H_n 0.651290 0.916760 0.701640  0  0  0  0  0  0  0  0  0.179060
 303 H_n 0.598800 0.015380 0.368310  0  0  0  0  0  0  0  0  0.179060
 304 H_o 0.780760 0.104770 0.834440  0  0  0  0  0  0  0  0  0.101600
 305 H_o 0.657350 0.885910 0.501110  0  0  0  0  0  0  0  0  0.101600
 306 H_o 0.561890 0.009320 0.167780  0  0  0  0  0  0  0  0  0.101600
 307 H_p 0.555330 0.560040 0.629600  0  0  0  0  0  0  0  0  0.095610
 308 H_p 0.671370 0.778000 0.962940  0  0  0  0  0  0  0  0  0.095610
 309 H_p 0.773300 0.661960 0.296270  0  0  0  0  0  0  0  0  0.095610
 310 H_q 0.584870 0.598260 0.434560  0  0  0  0  0  0  0  0  0.182360
 311 H_q 0.680060 0.748460 0.767890  0  0  0  0  0  0  0  0  0.182360
 312 H_q 0.735070 0.653280 0.101230  0  0  0  0  0  0  0  0  0.182360
 313 Mof_Ob 0.287830 0.973290 0.699320  0  0  0  0  0  0  0  0  -0.739720
 314 Mof_Ob 0.352130 0.045500 0.032660  0  0  0  0  0  0  0  0  -0.739720
 315 Mof_Ob 0.360040 0.981210 0.365990  0  0  0  0  0  0  0  0  -0.739720
 316 Mof_Oa 0.317170 0.988050 0.935960  0  0  0  0  0  0  0  0  -0.901020
 317 Mof_Oa 0.337540 0.016160 0.269290  0  0  0  0  0  0  0  0  -0.901020
 318 Mof_Oa 0.345290 0.995790 0.602630  0  0  0  0  0  0  0  0  -0.901020
 319 Mof_Oc 0.305130 0.966530 0.287730  0  0  0  0  0  0  0  0  -0.940930
 320 Mof_Oc 0.328070 0.028200 0.621060  0  0  0  0  0  0  0  0  -0.940930
 321 Mof_Oc 0.366800 0.005270 0.954390  0  0  0  0  0  0  0  0  -0.940930
 322 Mof_Mg 0.340190 0.986410 0.157570  0  0  0  0  0  0  0  0  1.629560
 323 Mof_Mg 0.312880 0.993140 0.490900  0  0  0  0  0  0  0  0  1.629560
 324 Mof_Mg 0.346930 0.020450 0.824240  0  0  0  0  0  0  0  0  1.629560
 325 Mof_Ob_a 0.379460 0.360930 0.443820  0  0  0  0  0  0  0  0  -0.719430
 326 Mof_Ob_a 0.314800 0.287200 0.110480  0  0  0  0  0  0  0  0  -0.719430
 327 Mof_Ob_a 0.305730 0.351860 0.777150  0  0  0  0  0  0  0  0  -0.719430
 328 Mof_Oa_a 0.349780 0.345980 0.209470  0  0  0  0  0  0  0  0  -0.908180
 329 Mof_Oa_a 0.329530 0.316890 0.876140  0  0  0  0  0  0  0  0  -0.908180
 330 Mof_Oa_a 0.320690 0.337130 0.542810  0  0  0  0  0  0  0  0  -0.908180
 331 Mof_Oc_a 0.361860 0.367520 0.852180  0  0  0  0  0  0  0  0  -0.942350
 332 Mof_Oc_a 0.338990 0.304800 0.518850  0  0  0  0  0  0  0  0  -0.942350
 333 Mof_Oc_a 0.299140 0.327670 0.185510  0  0  0  0  0  0  0  0  -0.942350
 334 Mof_Mg_a 0.326990 0.346670 0.985200  0  0  0  0  0  0  0  0  1.615630
 335 Mof_Mg_a 0.353020 0.339680 0.651870  0  0  0  0  0  0  0  0  1.615630
 336 Mof_Mg_a 0.320000 0.313650 0.318530  0  0  0  0  0  0  0  0  1.615630
 337 Mof_Cc 0.283910 0.948600 0.199230  0  0  0  0  0  0  0  0  0.554610
 338 Mof_Cc 0.331350 0.049420 0.532560  0  0  0  0  0  0  0  0  0.554610
 339 Mof_Cc 0.384740 0.001980 0.865900  0  0  0  0  0  0  0  0  0.554610
 340 Mof_Cd 0.266930 0.927130 0.307350  0  0  0  0  0  0  0  0  -0.467310
 341 Mof_Cd 0.326870 0.066400 0.640680  0  0  0  0  0  0  0  0  -0.467310
 342 Mof_Cd 0.406200 0.006460 0.974020  0  0  0  0  0  0  0  0  -0.467310
 343 C 0.245190 0.906870 0.223380  0  0  0  0  0  0  0  0  0.246650
 344 C 0.328350 0.088150 0.556710  0  0  0  0  0  0  0  0  0.246650
 345 C 0.426460 0.004980 0.890040  0  0  0  0  0  0  0  0  0.246650
 346 N 0.229650 0.885470 0.335470  0  0  0  0  0  0  0  0  -0.315270
 347 N 0.322480 0.103680 0.668800  0  0  0  0  0  0  0  0  -0.315270
 348 N 0.447870 0.010850 0.002130  0  0  0  0  0  0  0  0  -0.315270
 349 C_a 0.214600 0.860470 0.247450  0  0  0  0  0  0  0  0  -0.140200
 350 C_a 0.312540 0.118740 0.580780  0  0  0  0  0  0  0  0  -0.140200
 351 C_a 0.472860 0.020790 0.914120  0  0  0  0  0  0  0  0  -0.140200
 352 N_a 0.190520 0.856710 0.168600  0  0  0  0  0  0  0  0  -0.181880
 353 N_a 0.332850 0.142810 0.501940  0  0  0  0  0  0  0  0  -0.181880
 354 N_a 0.476620 0.000480 0.835270  0  0  0  0  0  0  0  0  -0.181880
 355 C_b 0.178040 0.834950 0.034600  0  0  0  0  0  0  0  0  -0.118990
 356 C_b 0.656920 0.821960 0.034600  0  0  0  0  0  0  0  0  -0.118990
 357 C_b 0.165050 0.343080 0.034600  0  0  0  0  0  0  0  0  -0.118990
 358 C_c 0.164400 0.809020 0.138670  0  0  0  0  0  0  0  0  -0.057290
 359 C_c 0.644620 0.835600 0.138670  0  0  0  0  0  0  0  0  -0.057290
 360 C_c 0.190980 0.355380 0.138670  0  0  0  0  0  0  0  0  -0.057290
 361 N_b 0.479840 0.474440 0.955560  0  0  0  0  0  0  0  0  -0.204970
 362 N_b 0.327930 0.186820 0.622220  0  0  0  0  0  0  0  0  -0.204970
 363 N_b 0.192220 0.338740 0.288890  0  0  0  0  0  0  0  0  -0.204970
 364 C_d 0.492400 0.496170 0.089700  0  0  0  0  0  0  0  0  -0.128410
 365 C_d 0.003780 0.507600 0.089700  0  0  0  0  0  0  0  0  -0.128410
 366 C_d 0.503820 0.996220 0.089700  0  0  0  0  0  0  0  0  -0.128410
 367 C_e 0.505970 0.522100 0.985620  0  0  0  0  0  0  0  0  -0.061010
 368 C_e 0.016130 0.494030 0.985620  0  0  0  0  0  0  0  0  -0.061010
 369 C_e 0.477900 0.983870 0.985620  0  0  0  0  0  0  0  0  -0.061010
 370 C_f 0.455860 0.470860 0.876360  0  0  0  0  0  0  0  0  -0.099130
 371 C_f 0.348330 0.210800 0.543030  0  0  0  0  0  0  0  0  -0.099130
 372 C_f 0.195800 0.318330 0.209690  0  0  0  0  0  0  0  0  -0.099130
 373 N_c 0.440290 0.445620 0.792900  0  0  0  0  0  0  0  0  -0.331580
 374 N_c 0.338660 0.226370 0.459560  0  0  0  0  0  0  0  0  -0.331580
 375 N_c 0.221040 0.328000 0.126230  0  0  0  0  0  0  0  0  -0.331580
 376 C_g 0.423870 0.425010 0.908900  0  0  0  0  0  0  0  0  0.240600
 377 C_g 0.334480 0.242800 0.575570  0  0  0  0  0  0  0  0  0.240600
 378 C_g 0.241650 0.332190 0.242240  0  0  0  0  0  0  0  0  0.240600
 379 Mof_Cd_a 0.401360 0.405410 0.828490  0  0  0  0  0  0  0  0  -0.451270
 380 Mof_Cd_a 0.337390 0.265310 0.495160  0  0  0  0  0  0  0  0  -0.451270
 381 Mof_Cd_a 0.261260 0.329280 0.161820  0  0  0  0  0  0  0  0  -0.451270
 382 Mof_Cc_a 0.383590 0.384710 0.939680  0  0  0  0  0  0  0  0  0.559450
 383 Mof_Cc_a 0.334450 0.283080 0.606340  0  0  0  0  0  0  0  0  0.559450
 384 Mof_Cc_a 0.281960 0.332220 0.273010  0  0  0  0  0  0  0  0  0.559450
 385 Mof_Cb 0.389260 0.383270 0.140830  0  0  0  0  0  0  0  0  -0.350840
 386 Mof_Cb 0.327340 0.277410 0.807500  0  0  0  0  0  0  0  0  -0.350840
 387 Mof_Cb 0.283400 0.339320 0.474160  0  0  0  0  0  0  0  0  -0.350840
 388 C_h 0.412420 0.402920 0.216780  0  0  0  0  0  0  0  0  -0.148960
 389 C_h 0.323840 0.254250 0.883440  0  0  0  0  0  0  0  0  -0.148960
 390 C_h 0.263740 0.342820 0.550110  0  0  0  0  0  0  0  0  -0.148960
 391 C_i 0.429510 0.423540 0.106900  0  0  0  0  0  0  0  0  -0.193050
 392 C_i 0.327360 0.237150 0.773570  0  0  0  0  0  0  0  0  -0.193050
 393 C_i 0.243130 0.339310 0.440240  0  0  0  0  0  0  0  0  -0.193050
 394 Mof_Ca 0.372370 0.362530 0.271520  0  0  0  0  0  0  0  0  0.806150
 395 Mof_Ca 0.323500 0.294300 0.938190  0  0  0  0  0  0  0  0  0.806150
 396 Mof_Ca 0.304130 0.343170 0.604850  0  0  0  0  0  0  0  0  0.806150
 397 C_j 0.239420 0.908490 0.025960  0  0  0  0  0  0  0  0  -0.188460
 398 C_j 0.335740 0.093910 0.359300  0  0  0  0  0  0  0  0  -0.188460
 399 C_j 0.424840 0.997600 0.692630  0  0  0  0  0  0  0  0  -0.188460
 400 C_k 0.255750 0.929840 0.919270  0  0  0  0  0  0  0  0  -0.158600
 401 C_k 0.340760 0.077580 0.252610  0  0  0  0  0  0  0  0  -0.158600
 402 C_k 0.403490 0.992580 0.585940  0  0  0  0  0  0  0  0  -0.158600
 403 Mof_Cb_a 0.278210 0.950100 0.998450  0  0  0  0  0  0  0  0  -0.341460
 404 Mof_Cb_a 0.338550 0.055120 0.331790  0  0  0  0  0  0  0  0  -0.341460
 405 Mof_Cb_a 0.383240 0.994780 0.665120  0  0  0  0  0  0  0  0  -0.341460
 406 Mof_Ca_a 0.294830 0.971390 0.871120  0  0  0  0  0  0  0  0  0.814750
 407 Mof_Ca_a 0.343230 0.038500 0.204450  0  0  0  0  0  0  0  0  0.814750
 408 Mof_Ca_a 0.361940 0.990100 0.537780  0  0  0  0  0  0  0  0  0.814750
 409 Mof_H 0.271820 0.926350 0.458730  0  0  0  0  0  0  0  0  0.173590
 410 Mof_H 0.321190 0.061510 0.792070  0  0  0  0  0  0  0  0  0.173590
 411 Mof_H 0.406990 0.012140 0.125400  0  0  0  0  0  0  0  0  0.173590
 412 H 0.237020 0.885370 0.467880  0  0  0  0  0  0  0  0  0.275350
 413 H 0.315020 0.096320 0.801210  0  0  0  0  0  0  0  0  0.275350
 414 H 0.447970 0.018320 0.134540  0  0  0  0  0  0  0  0  0.275350
 415 H_a 0.212320 0.846550 0.360430  0  0  0  0  0  0  0  0  0.131870
 416 H_a 0.634220 0.787680 0.360430  0  0  0  0  0  0  0  0  0.131870
 417 H_a 0.153450 0.365780 0.360430  0  0  0  0  0  0  0  0  0.131870
 418 H_b 0.224850 0.857990 0.124840  0  0  0  0  0  0  0  0  0.108200
 419 H_b 0.633140 0.775150 0.124840  0  0  0  0  0  0  0  0  0.108200
 420 H_b 0.142010 0.366860 0.124840  0  0  0  0  0  0  0  0  0.108200
 421 H_c 0.192330 0.835760 0.931960  0  0  0  0  0  0  0  0  0.111390
 422 H_c 0.643430 0.807670 0.931960  0  0  0  0  0  0  0  0  0.111390
 423 H_c 0.164240 0.356570 0.931960  0  0  0  0  0  0  0  0  0.111390
 424 H_d 0.497610 0.504210 0.614290  0  0  0  0  0  0  0  0  0.090570
 425 H_d 0.006600 0.502390 0.614290  0  0  0  0  0  0  0  0  0.090570
 426 H_d 0.495790 0.993400 0.614290  0  0  0  0  0  0  0  0  0.090570
 427 H_e 0.178370 0.805210 0.209920  0  0  0  0  0  0  0  0  0.074300
 428 H_e 0.626840 0.821630 0.209920  0  0  0  0  0  0  0  0  0.074300
 429 H_e 0.194790 0.373160 0.209920  0  0  0  0  0  0  0  0  0.074300
 430 H_f 0.153770 0.793440 0.035100  0  0  0  0  0  0  0  0  0.067320
 431 H_f 0.639670 0.846230 0.035100  0  0  0  0  0  0  0  0  0.067320
 432 H_f 0.206560 0.360330 0.035100  0  0  0  0  0  0  0  0  0.067320
 433 H_g 0.172870 0.826920 0.509330  0  0  0  0  0  0  0  0  0.096950
 434 H_g 0.654040 0.827120 0.509330  0  0  0  0  0  0  0  0  0.096950
 435 H_g 0.173080 0.345960 0.509330  0  0  0  0  0  0  0  0  0.096950
 436 H_h 0.478150 0.495360 0.192870  0  0  0  0  0  0  0  0  0.116520
 437 H_h 0.017210 0.521850 0.192870  0  0  0  0  0  0  0  0  0.116520
 438 H_h 0.504640 0.982790 0.192870  0  0  0  0  0  0  0  0  0.116520
 439 H_i 0.516590 0.537690 0.089060  0  0  0  0  0  0  0  0  0.067870
 440 H_i 0.021090 0.483410 0.089060  0  0  0  0  0  0  0  0  0.067870
 441 H_i 0.462310 0.978910 0.089060  0  0  0  0  0  0  0  0  0.067870
 442 H_j 0.491960 0.525860 0.914430  0  0  0  0  0  0  0  0  0.073180
 443 H_j 0.033900 0.508040 0.914430  0  0  0  0  0  0  0  0  0.073180
 444 H_j 0.474140 0.966100 0.914430  0  0  0  0  0  0  0  0  0.073180
 445 H_k 0.458310 0.484520 0.760630  0  0  0  0  0  0  0  0  0.124390
 446 H_k 0.026220 0.541690 0.760630  0  0  0  0  0  0  0  0  0.124390
 447 H_k 0.515480 0.973780 0.760630  0  0  0  0  0  0  0  0  0.124390
 448 H_l 0.445880 0.473970 0.997690  0  0  0  0  0  0  0  0  0.100890
 449 H_l 0.028090 0.554120 0.997690  0  0  0  0  0  0  0  0  0.100890
 450 H_l 0.526030 0.971910 0.997690  0  0  0  0  0  0  0  0  0.100890
 451 H_m 0.433070 0.445600 0.659540  0  0  0  0  0  0  0  0  0.275340
 452 H_m 0.345860 0.233600 0.326210  0  0  0  0  0  0  0  0  0.275340
 453 H_m 0.221070 0.320800 0.992870  0  0  0  0  0  0  0  0  0.275340
 454 Mof_H_a 0.396510 0.406130 0.676900  0  0  0  0  0  0  0  0  0.176550
 455 Mof_H_a 0.342950 0.270160 0.343570  0  0  0  0  0  0  0  0  0.176550
 456 Mof_H_a 0.260540 0.323710 0.010230  0  0  0  0  0  0  0  0  0.176550
 457 H_n 0.416580 0.401200 0.368310  0  0  0  0  0  0  0  0  0.179060
 458 H_n 0.317960 0.250090 0.034970  0  0  0  0  0  0  0  0  0.179060
 459 H_n 0.265470 0.348710 0.701640  0  0  0  0  0  0  0  0  0.179060
 460 H_o 0.447430 0.438110 0.167780  0  0  0  0  0  0  0  0  0.101600
 461 H_o 0.324010 0.219240 0.834440  0  0  0  0  0  0  0  0  0.101600
 462 H_o 0.228560 0.342650 0.501110  0  0  0  0  0  0  0  0  0.101600
 463 H_p 0.222000 0.893370 0.962940  0  0  0  0  0  0  0  0  0.095610
 464 H_p 0.338040 0.111340 0.296270  0  0  0  0  0  0  0  0  0.095610
 465 H_p 0.439960 0.995290 0.629600  0  0  0  0  0  0  0  0  0.095610
 466 H_q 0.251540 0.931590 0.767890  0  0  0  0  0  0  0  0  0.182360
 467 H_q 0.346720 0.081800 0.101230  0  0  0  0  0  0  0  0  0.182360
 468 H_q 0.401740 0.986610 0.434560  0  0  0  0  0  0  0  0  0.182360
