# Supplementary material for: In silico design and screening of hypothetical MOF-74 analogs and their experimental synthesis
Source: Chem Sci. 2016 Jun 21;7(9):6263–72. doi: 10.1039/c6sc01477a (PMC6024208; doi:10.1039/c6sc01477a)
Supplement: Supplementary file 1 [file SC-007-C6SC01477A-s001.zip › analogs/96_all_conf_27_0_full_symm.def]

#number of pseudo atoms
35
#type        print   as   scat      mass       charge          B-factor   radii  connectivity
UNIT         no      H       H      1.0        1.0             1.0        1.0    0
C_co2        yes     C       C      12.0107    0.6512          1.0        1.0    0
O_co2        yes     O       O      15.9994   -0.3256          1.0        1.0    0
N_n2         yes     N       N      14.00674  -0.482           1.0        0.7    0
N_com        no      N       N      0.0        0.964           1.0        0.7    0
Mof_Ob    yes       O         O         15.999    -0.73007  1.0       1.52      0         
Mof_Oa    yes       O         O         15.999    -0.93951  1.0       1.52      0         
Mof_Oc    yes       O         O         15.999    -0.91584  1.0       1.52      0         
Mof_Mg    yes       Mg        Mg        24.305    1.61127   1.0       1.73      0         
Mof_Ob_a  yes       O         O         15.999    -0.72811  1.0       1.52      0         
Mof_Oa_a  yes       O         O         15.999    -0.93754  1.0       1.52      0         
Mof_Oc_a  yes       O         O         15.999    -0.91178  1.0       1.52      0         
Mof_Mg_a  yes       Mg        Mg        24.305    1.61228   1.0       1.73      0         
Mof_Cc    yes       C         C         12.011    0.61569   1.0       1.7       0         
Mof_Cb    yes       C         C         12.011    -0.42651  1.0       1.7       0         
C         yes       C         C         12.011    -0.0731   1.0       1.7       0         
C_a       yes       C         C         12.011    -0.22919  1.0       1.7       0         
C_b       yes       C         C         12.011    0.42542   1.0       1.7       0         
N         yes       N         N         14.007    -0.1793   1.0       1.55      0         
N_a       yes       N         N         14.007    -0.18919  1.0       1.55      0         
C_c       yes       C         C         12.011    0.4382    1.0       1.7       0         
Mof_Cd    yes       C         C         12.011    -0.49791  1.0       1.7       0         
Mof_Cc_a  yes       C         C         12.011    0.61985   1.0       1.7       0         
Mof_Cb_a  yes       C         C         12.011    -0.43864  1.0       1.7       0         
C_d       yes       C         C         12.011    -0.04739  1.0       1.7       0         
C_e       yes       C         C         12.011    -0.25096  1.0       1.7       0         
Mof_Ca    yes       C         C         12.011    0.89211   1.0       1.7       0         
Mof_Cd_a  yes       C         C         12.011    -0.49005  1.0       1.7       0         
Mof_Ca_a  yes       C         C         12.011    0.90114   1.0       1.7       0         
H         yes       H         H         1.008     0.15685   1.0       1.09      0         
H_a       yes       H         H         1.008     0.10331   1.0       1.09      0         
Mof_H     yes       H         H         1.008     0.18206   1.0       1.09      0         
H_b       yes       H         H         1.008     0.14576   1.0       1.09      0         
H_c       yes       H         H         1.008     0.1066    1.0       1.09      0         
Mof_H_a   yes       H         H         1.008     0.17451   1.0       1.09      0         
