# Supplementary material for: In silico design and screening of hypothetical MOF-74 analogs and their experimental synthesis
Source: Chem Sci. 2016 Jun 21;7(9):6263–72. doi: 10.1039/c6sc01477a (PMC6024208; doi:10.1039/c6sc01477a)
Supplement: Supplementary file 1 [file SC-007-C6SC01477A-s001.zip › analogs/185x0_all_conf_6662_0_full_symm.cif]

data_image0
_cell_length_a       63.5965
_cell_length_b       63.5965
_cell_length_c       6.8406
_cell_angle_alpha    90
_cell_angle_beta     90
_cell_angle_gamma    120

_symmetry_space_group_name_H-M    "P 1"
_symmetry_int_tables_number       1

loop_
  _symmetry_equiv_pos_as_xyz
  'x, y, z'

loop_
  _atom_site_label
  _atom_site_occupancy
  _atom_site_fract_x
  _atom_site_fract_y
  _atom_site_fract_z
  _atom_site_thermal_displace_type
  _atom_site_B_iso_or_equiv
  _atom_site_type_symbol
  O1       1.0000 0.95627  0.30721  0.86362  Biso   1.000  O
  O2       1.0000 0.01761  0.37707  0.19695  Biso   1.000  O
  O3       1.0000 0.02612  0.31572  0.53028  Biso   1.000  O
  O4       1.0000 0.98612  0.31805  0.08149  Biso   1.000  O
  O5       1.0000 0.99860  0.34722  0.41482  Biso   1.000  O
  O6       1.0000 0.01528  0.33473  0.74815  Biso   1.000  O
  O7       1.0000 0.97360  0.29964  0.45780  Biso   1.000  O
  O8       1.0000 0.99270  0.35973  0.79114  Biso   1.000  O
  O9       1.0000 0.03369  0.34063  0.12447  Biso   1.000  O
  Mg1      1.0000 0.00634  0.32012  0.32223  Biso   1.000  Mg
  Mg2      1.0000 0.98045  0.32699  0.65556  Biso   1.000  Mg
  Mg3      1.0000 0.01322  0.35289  0.98889  Biso   1.000  Mg
  O10      1.0000 0.04429  0.69146  0.77881  Biso   1.000  O
  O11      1.0000 0.98050  0.62237  0.44548  Biso   1.000  O
  O12      1.0000 0.97520  0.68616  0.11215  Biso   1.000  O
  O13      1.0000 0.01555  0.67903  0.54829  Biso   1.000  O
  O14      1.0000 0.99681  0.65112  0.21496  Biso   1.000  O
  O15      1.0000 0.98764  0.66985  0.88162  Biso   1.000  O
  O16      1.0000 0.02796  0.69860  0.18575  Biso   1.000  O
  O17      1.0000 0.00397  0.63870  0.85242  Biso   1.000  O
  O18      1.0000 0.96806  0.66269  0.51909  Biso   1.000  O
  Mg4      1.0000 0.99467  0.68050  0.31865  Biso   1.000  Mg
  Mg5      1.0000 0.01916  0.67199  0.98532  Biso   1.000  Mg
  Mg6      1.0000 0.98616  0.64750  0.65198  Biso   1.000  Mg
  S1       1.0000 0.18383  0.88176  0.01739  Biso   1.000  S
  S2       1.0000 0.69793  0.81617  0.01739  Biso   1.000  S
  S3       1.0000 0.11824  0.30207  0.01739  Biso   1.000  S
  C1       1.0000 0.86612  0.22535  0.55724  Biso   1.000  C
  C2       1.0000 0.02590  0.46721  0.89058  Biso   1.000  C
  C3       1.0000 0.10798  0.30744  0.22391  Biso   1.000  C
  N1       1.0000 0.18915  0.88414  0.40699  Biso   1.000  N
  N2       1.0000 0.69499  0.81085  0.40699  Biso   1.000  N
  N3       1.0000 0.11586  0.30501  0.40699  Biso   1.000  N
  C4       1.0000 0.16491  0.86585  0.44861  Biso   1.000  C
  C5       1.0000 0.70095  0.83509  0.44861  Biso   1.000  C
  C6       1.0000 0.13415  0.29905  0.44861  Biso   1.000  C
  C7       1.0000 0.15432  0.84327  0.35461  Biso   1.000  C
  C8       1.0000 0.68895  0.84568  0.35461  Biso   1.000  C
  C9       1.0000 0.15673  0.31105  0.35461  Biso   1.000  C
  C10      1.0000 0.13074  0.82550  0.40604  Biso   1.000  C
  C11      1.0000 0.69477  0.86926  0.40604  Biso   1.000  C
  C12      1.0000 0.17450  0.30523  0.40604  Biso   1.000  C
  N4       1.0000 0.11887  0.80194  0.32351  Biso   1.000  N
  N5       1.0000 0.01640  0.54780  0.99017  Biso   1.000  N
  N6       1.0000 0.86473  0.65027  0.65684  Biso   1.000  N
  C13      1.0000 0.12097  0.79412  0.14176  Biso   1.000  C
  C14      1.0000 0.00649  0.54570  0.80843  Biso   1.000  C
  C15      1.0000 0.87255  0.66018  0.47509  Biso   1.000  C
  S4       1.0000 0.13806  0.81075  0.95602  Biso   1.000  S
  S5       1.0000 0.00602  0.52861  0.62269  Biso   1.000  S
  S6       1.0000 0.85592  0.66064  0.28936  Biso   1.000  S
  N7       1.0000 0.10571  0.76911  0.11160  Biso   1.000  N
  N8       1.0000 0.99673  0.56096  0.77827  Biso   1.000  N
  N9       1.0000 0.89756  0.66993  0.44493  Biso   1.000  N
  C16      1.0000 0.08918  0.75081  0.23665  Biso   1.000  C
  C17      1.0000 0.99497  0.57749  0.90331  Biso   1.000  C
  C18      1.0000 0.91585  0.67170  0.56998  Biso   1.000  C
  C19      1.0000 0.06689  0.73321  0.15851  Biso   1.000  C
  C20      1.0000 0.99965  0.59978  0.82517  Biso   1.000  C
  C21      1.0000 0.93346  0.66701  0.49184  Biso   1.000  C
  C22      1.0000 0.04919  0.71415  0.27194  Biso   1.000  C
  C23      1.0000 0.99830  0.61747  0.93861  Biso   1.000  C
  C24      1.0000 0.95251  0.66837  0.60528  Biso   1.000  C
  C25      1.0000 0.05456  0.71262  0.47355  Biso   1.000  C
  C26      1.0000 0.99140  0.61211  0.14021  Biso   1.000  C
  C27      1.0000 0.95405  0.67527  0.80688  Biso   1.000  C
  C28      1.0000 0.07742  0.73021  0.54730  Biso   1.000  C
  C29      1.0000 0.98612  0.58925  0.21396  Biso   1.000  C
  C30      1.0000 0.93646  0.68054  0.88063  Biso   1.000  C
  C31      1.0000 0.09463  0.74911  0.43482  Biso   1.000  C
  C32      1.0000 0.98781  0.57204  0.10148  Biso   1.000  C
  C33      1.0000 0.91756  0.67885  0.76815  Biso   1.000  C
  C34      1.0000 0.03764  0.69354  0.60713  Biso   1.000  C
  C35      1.0000 0.98924  0.62903  0.27380  Biso   1.000  C
  C36      1.0000 0.97313  0.67743  0.94046  Biso   1.000  C
  C37      1.0000 0.11817  0.83001  0.55393  Biso   1.000  C
  C38      1.0000 0.71184  0.88183  0.55393  Biso   1.000  C
  C39      1.0000 0.16999  0.28816  0.55393  Biso   1.000  C
  C40      1.0000 0.12914  0.85239  0.64854  Biso   1.000  C
  C41      1.0000 0.72325  0.87086  0.64854  Biso   1.000  C
  C42      1.0000 0.14761  0.27675  0.64854  Biso   1.000  C
  C43      1.0000 0.15237  0.87056  0.59449  Biso   1.000  C
  C44      1.0000 0.71819  0.84763  0.59449  Biso   1.000  C
  C45      1.0000 0.12944  0.28181  0.59449  Biso   1.000  C
  N10      1.0000 0.89078  0.24229  0.57481  Biso   1.000  N
  N11      1.0000 0.01818  0.44255  0.90814  Biso   1.000  N
  N12      1.0000 0.09104  0.31515  0.24147  Biso   1.000  N
  C46      1.0000 0.90803  0.25740  0.43658  Biso   1.000  C
  C47      1.0000 0.01603  0.42530  0.76991  Biso   1.000  C
  C48      1.0000 0.07594  0.31730  0.10324  Biso   1.000  C
  C49      1.0000 0.93220  0.27057  0.50036  Biso   1.000  C
  C50      1.0000 0.00504  0.40114  0.83369  Biso   1.000  C
  C51      1.0000 0.06277  0.32829  0.16703  Biso   1.000  C
  C52      1.0000 0.95124  0.28688  0.37851  Biso   1.000  C
  C53      1.0000 0.00231  0.38210  0.71185  Biso   1.000  C
  C54      1.0000 0.04645  0.33102  0.04518  Biso   1.000  C
  C55      1.0000 0.94549  0.28931  0.17995  Biso   1.000  C
  C56      1.0000 0.01049  0.38784  0.51328  Biso   1.000  C
  C57      1.0000 0.04402  0.32285  0.84661  Biso   1.000  C
  C58      1.0000 0.92095  0.27606  0.12076  Biso   1.000  C
  C59      1.0000 0.02178  0.41238  0.45410  Biso   1.000  C
  C60      1.0000 0.05727  0.31155  0.78743  Biso   1.000  C
  C61      1.0000 0.90233  0.26052  0.24302  Biso   1.000  C
  C62      1.0000 0.02486  0.43100  0.57636  Biso   1.000  C
  C63      1.0000 0.07281  0.30847  0.90969  Biso   1.000  C
  C64      1.0000 0.96319  0.30547  0.03538  Biso   1.000  C
  C65      1.0000 0.00895  0.37014  0.36872  Biso   1.000  C
  C66      1.0000 0.02786  0.32438  0.70205  Biso   1.000  C
  H1       1.0000 0.86499  0.22776  0.85819  Biso   1.000  H
  H2       1.0000 0.02944  0.46834  0.19153  Biso   1.000  H
  H3       1.0000 0.10557  0.30390  0.52486  Biso   1.000  H
  H4       1.0000 0.16416  0.83958  0.24351  Biso   1.000  H
  H5       1.0000 0.67542  0.83584  0.24351  Biso   1.000  H
  H6       1.0000 0.16042  0.32458  0.24351  Biso   1.000  H
  H7       1.0000 0.10490  0.78949  0.40699  Biso   1.000  H
  H8       1.0000 0.01792  0.56176  0.07365  Biso   1.000  H
  H9       1.0000 0.87718  0.64875  0.74032  Biso   1.000  H
  H10      1.0000 0.10405  0.76525  0.96617  Biso   1.000  H
  H11      1.0000 0.99453  0.56261  0.63284  Biso   1.000  H
  H12      1.0000 0.90141  0.67213  0.29951  Biso   1.000  H
  H13      1.0000 0.06237  0.73428  0.00679  Biso   1.000  H
  H14      1.0000 0.00525  0.60430  0.67346  Biso   1.000  H
  H15      1.0000 0.93239  0.66142  0.34013  Biso   1.000  H
  H16      1.0000 0.08142  0.72811  0.69838  Biso   1.000  H
  H17      1.0000 0.98002  0.58525  0.36504  Biso   1.000  H
  H18      1.0000 0.93856  0.68664  0.03171  Biso   1.000  H
  H19      1.0000 0.11236  0.76170  0.49548  Biso   1.000  H
  H20      1.0000 0.98267  0.55431  0.16214  Biso   1.000  H
  H21      1.0000 0.90497  0.68400  0.82881  Biso   1.000  H
  H22      1.0000 0.09999  0.81591  0.59529  Biso   1.000  H
  H23      1.0000 0.71592  0.90001  0.59529  Biso   1.000  H
  H24      1.0000 0.18409  0.28408  0.59529  Biso   1.000  H
  H25      1.0000 0.11960  0.85575  0.76512  Biso   1.000  H
  H26      1.0000 0.73615  0.88040  0.76512  Biso   1.000  H
  H27      1.0000 0.14425  0.26385  0.76512  Biso   1.000  H
  H28      1.0000 0.16082  0.88818  0.66596  Biso   1.000  H
  H29      1.0000 0.72736  0.83918  0.66596  Biso   1.000  H
  H30      1.0000 0.11182  0.27264  0.66596  Biso   1.000  H
  H31      1.0000 0.89809  0.24316  0.70915  Biso   1.000  H
  H32      1.0000 0.01174  0.43524  0.04249  Biso   1.000  H
  H33      1.0000 0.09017  0.32160  0.37582  Biso   1.000  H
  H34      1.0000 0.93691  0.26897  0.65045  Biso   1.000  H
  H35      1.0000 0.99873  0.39642  0.98378  Biso   1.000  H
  H36      1.0000 0.06436  0.33461  0.31712  Biso   1.000  H
  H37      1.0000 0.91694  0.27901  0.97192  Biso   1.000  H
  H38      1.0000 0.02873  0.41639  0.30525  Biso   1.000  H
  H39      1.0000 0.05432  0.30460  0.63859  Biso   1.000  H
  H40      1.0000 0.88359  0.25070  0.19539  Biso   1.000  H
  H41      1.0000 0.03378  0.44974  0.52873  Biso   1.000  H
  H42      1.0000 0.08263  0.29955  0.86206  Biso   1.000  H
  O19      1.0000 0.62293  0.64054  0.19695  Biso   1.000  O
  O20      1.0000 0.68428  0.71040  0.53028  Biso   1.000  O
  O21      1.0000 0.69279  0.64906  0.86362  Biso   1.000  O
  O22      1.0000 0.65278  0.65138  0.41482  Biso   1.000  O
  O23      1.0000 0.66527  0.68055  0.74815  Biso   1.000  O
  O24      1.0000 0.68195  0.66806  0.08149  Biso   1.000  O
  O25      1.0000 0.64027  0.63297  0.79114  Biso   1.000  O
  O26      1.0000 0.65937  0.69306  0.12447  Biso   1.000  O
  O27      1.0000 0.70036  0.67396  0.45780  Biso   1.000  O
  Mg7      1.0000 0.67301  0.65345  0.65556  Biso   1.000  Mg
  Mg8      1.0000 0.64711  0.66033  0.98889  Biso   1.000  Mg
  Mg9      1.0000 0.67988  0.68622  0.32223  Biso   1.000  Mg
  O28      1.0000 0.71096  0.02480  0.11215  Biso   1.000  O
  O29      1.0000 0.64717  0.95571  0.77881  Biso   1.000  O
  O30      1.0000 0.64187  0.01950  0.44548  Biso   1.000  O
  O31      1.0000 0.68221  0.01236  0.88162  Biso   1.000  O
  O32      1.0000 0.66348  0.98445  0.54829  Biso   1.000  O
  O33      1.0000 0.65431  0.00319  0.21496  Biso   1.000  O
  O34      1.0000 0.69463  0.03194  0.51909  Biso   1.000  O
  O35      1.0000 0.67064  0.97204  0.18575  Biso   1.000  O
  O36      1.0000 0.63473  0.99603  0.85242  Biso   1.000  O
  Mg10     1.0000 0.66134  0.01384  0.65198  Biso   1.000  Mg
  Mg11     1.0000 0.68583  0.00533  0.31865  Biso   1.000  Mg
  Mg12     1.0000 0.65283  0.98084  0.98532  Biso   1.000  Mg
  S7       1.0000 0.85050  0.21509  0.35072  Biso   1.000  S
  S8       1.0000 0.36460  0.14950  0.35072  Biso   1.000  S
  S9       1.0000 0.78491  0.63540  0.35072  Biso   1.000  S
  C67      1.0000 0.53279  0.55869  0.89058  Biso   1.000  C
  C68      1.0000 0.69256  0.80054  0.22391  Biso   1.000  C
  C69      1.0000 0.77465  0.64077  0.55724  Biso   1.000  C
  N13      1.0000 0.85582  0.21747  0.74032  Biso   1.000  N
  N14      1.0000 0.36166  0.14418  0.74032  Biso   1.000  N
  N15      1.0000 0.78253  0.63834  0.74032  Biso   1.000  N
  C70      1.0000 0.83157  0.19919  0.78194  Biso   1.000  C
  C71      1.0000 0.36761  0.16843  0.78194  Biso   1.000  C
  C72      1.0000 0.80081  0.63239  0.78194  Biso   1.000  C
  C73      1.0000 0.82099  0.17661  0.68795  Biso   1.000  C
  C74      1.0000 0.35562  0.17901  0.68795  Biso   1.000  C
  C75      1.0000 0.82339  0.64438  0.68795  Biso   1.000  C
  C76      1.0000 0.79741  0.15884  0.73937  Biso   1.000  C
  C77      1.0000 0.36143  0.20259  0.73937  Biso   1.000  C
  C78      1.0000 0.84116  0.63857  0.73937  Biso   1.000  C
  N16      1.0000 0.78554  0.13527  0.65684  Biso   1.000  N
  N17      1.0000 0.68307  0.88113  0.32351  Biso   1.000  N
  N18      1.0000 0.53140  0.98360  0.99017  Biso   1.000  N
  C79      1.0000 0.78763  0.12745  0.47509  Biso   1.000  C
  C80      1.0000 0.67316  0.87903  0.14176  Biso   1.000  C
  C81      1.0000 0.53921  0.99351  0.80843  Biso   1.000  C
  S10      1.0000 0.80472  0.14408  0.28936  Biso   1.000  S
  S11      1.0000 0.67269  0.86194  0.95602  Biso   1.000  S
  S12      1.0000 0.52259  0.99398  0.62269  Biso   1.000  S
  N19      1.0000 0.77238  0.10244  0.44493  Biso   1.000  N
  N20      1.0000 0.66340  0.89429  0.11160  Biso   1.000  N
  N21      1.0000 0.56422  0.00327  0.77827  Biso   1.000  N
  C82      1.0000 0.75585  0.08415  0.56998  Biso   1.000  C
  C83      1.0000 0.66163  0.91082  0.23665  Biso   1.000  C
  C84      1.0000 0.58252  0.00503  0.90331  Biso   1.000  C
  C85      1.0000 0.73355  0.06654  0.49184  Biso   1.000  C
  C86      1.0000 0.66632  0.93311  0.15851  Biso   1.000  C
  C87      1.0000 0.60013  0.00035  0.82517  Biso   1.000  C
  C88      1.0000 0.71586  0.04749  0.60528  Biso   1.000  C
  C89      1.0000 0.66496  0.95081  0.27194  Biso   1.000  C
  C90      1.0000 0.61918  0.00170  0.93861  Biso   1.000  C
  C91      1.0000 0.72123  0.04595  0.80688  Biso   1.000  C
  C92      1.0000 0.65806  0.94544  0.47355  Biso   1.000  C
  C93      1.0000 0.62071  0.00860  0.14021  Biso   1.000  C
  C94      1.0000 0.74408  0.06354  0.88063  Biso   1.000  C
  C95      1.0000 0.65279  0.92258  0.54730  Biso   1.000  C
  C96      1.0000 0.60313  0.01388  0.21396  Biso   1.000  C
  C97      1.0000 0.76129  0.08244  0.76815  Biso   1.000  C
  C98      1.0000 0.65448  0.90537  0.43482  Biso   1.000  C
  C99      1.0000 0.58423  0.01219  0.10148  Biso   1.000  C
  C100     1.0000 0.70430  0.02687  0.94046  Biso   1.000  C
  C101     1.0000 0.65590  0.96236  0.60713  Biso   1.000  C
  C102     1.0000 0.63980  0.01076  0.27380  Biso   1.000  C
  C103     1.0000 0.78484  0.16335  0.88726  Biso   1.000  C
  C104     1.0000 0.37851  0.21516  0.88726  Biso   1.000  C
  C105     1.0000 0.83665  0.62149  0.88726  Biso   1.000  C
  C106     1.0000 0.79581  0.18573  0.98187  Biso   1.000  C
  C107     1.0000 0.38992  0.20419  0.98187  Biso   1.000  C
  C108     1.0000 0.81427  0.61008  0.98187  Biso   1.000  C
  C109     1.0000 0.81904  0.20389  0.92782  Biso   1.000  C
  C110     1.0000 0.38485  0.18096  0.92782  Biso   1.000  C
  C111     1.0000 0.79611  0.61515  0.92782  Biso   1.000  C
  N22      1.0000 0.55745  0.57563  0.90814  Biso   1.000  N
  N23      1.0000 0.68485  0.77589  0.24147  Biso   1.000  N
  N24      1.0000 0.75771  0.64849  0.57481  Biso   1.000  N
  C112     1.0000 0.57470  0.59073  0.76991  Biso   1.000  C
  C113     1.0000 0.68270  0.75863  0.10324  Biso   1.000  C
  C114     1.0000 0.74260  0.65063  0.43658  Biso   1.000  C
  C115     1.0000 0.59886  0.60390  0.83369  Biso   1.000  C
  C116     1.0000 0.67171  0.73447  0.16703  Biso   1.000  C
  C117     1.0000 0.72943  0.66163  0.50036  Biso   1.000  C
  C118     1.0000 0.61790  0.62022  0.71185  Biso   1.000  C
  C119     1.0000 0.66898  0.71543  0.04518  Biso   1.000  C
  C120     1.0000 0.71312  0.66435  0.37851  Biso   1.000  C
  C121     1.0000 0.61216  0.62265  0.51328  Biso   1.000  C
  C122     1.0000 0.67715  0.72117  0.84661  Biso   1.000  C
  C123     1.0000 0.71069  0.65618  0.17995  Biso   1.000  C
  C124     1.0000 0.58762  0.60939  0.45410  Biso   1.000  C
  C125     1.0000 0.68845  0.74572  0.78743  Biso   1.000  C
  C126     1.0000 0.72394  0.64489  0.12076  Biso   1.000  C
  C127     1.0000 0.56900  0.59386  0.57636  Biso   1.000  C
  C128     1.0000 0.69153  0.76434  0.90969  Biso   1.000  C
  C129     1.0000 0.73948  0.64181  0.24302  Biso   1.000  C
  C130     1.0000 0.62986  0.63881  0.36872  Biso   1.000  C
  C131     1.0000 0.67562  0.70348  0.70205  Biso   1.000  C
  C132     1.0000 0.69453  0.65772  0.03538  Biso   1.000  C
  H43      1.0000 0.53166  0.56109  0.19153  Biso   1.000  H
  H44      1.0000 0.69610  0.80167  0.52486  Biso   1.000  H
  H45      1.0000 0.77224  0.63723  0.85819  Biso   1.000  H
  H46      1.0000 0.83082  0.17291  0.57685  Biso   1.000  H
  H47      1.0000 0.34209  0.16918  0.57685  Biso   1.000  H
  H48      1.0000 0.82709  0.65791  0.57685  Biso   1.000  H
  H49      1.0000 0.77157  0.12282  0.74032  Biso   1.000  H
  H50      1.0000 0.68458  0.89510  0.40699  Biso   1.000  H
  H51      1.0000 0.54385  0.98208  0.07365  Biso   1.000  H
  H52      1.0000 0.77072  0.09859  0.29951  Biso   1.000  H
  H53      1.0000 0.66120  0.89595  0.96617  Biso   1.000  H
  H54      1.0000 0.56808  0.00547  0.63284  Biso   1.000  H
  H55      1.0000 0.72904  0.06761  0.34013  Biso   1.000  H
  H56      1.0000 0.67191  0.93763  0.00679  Biso   1.000  H
  H57      1.0000 0.59905  0.99475  0.67346  Biso   1.000  H
  H58      1.0000 0.74809  0.06144  0.03171  Biso   1.000  H
  H59      1.0000 0.64669  0.91858  0.69838  Biso   1.000  H
  H60      1.0000 0.60522  0.01998  0.36504  Biso   1.000  H
  H61      1.0000 0.77903  0.09503  0.82881  Biso   1.000  H
  H62      1.0000 0.64934  0.88764  0.49548  Biso   1.000  H
  H63      1.0000 0.57164  0.01733  0.16214  Biso   1.000  H
  H64      1.0000 0.76666  0.14924  0.92862  Biso   1.000  H
  H65      1.0000 0.38259  0.23334  0.92862  Biso   1.000  H
  H66      1.0000 0.85076  0.61741  0.92862  Biso   1.000  H
  H67      1.0000 0.78627  0.18908  0.09846  Biso   1.000  H
  H68      1.0000 0.40281  0.21373  0.09846  Biso   1.000  H
  H69      1.0000 0.81092  0.59719  0.09846  Biso   1.000  H
  H70      1.0000 0.82749  0.22152  0.99930  Biso   1.000  H
  H71      1.0000 0.39403  0.17251  0.99930  Biso   1.000  H
  H72      1.0000 0.77848  0.60597  0.99930  Biso   1.000  H
  H73      1.0000 0.56476  0.57650  0.04249  Biso   1.000  H
  H74      1.0000 0.67840  0.76857  0.37582  Biso   1.000  H
  H75      1.0000 0.75684  0.65493  0.70915  Biso   1.000  H
  H76      1.0000 0.60358  0.60231  0.98378  Biso   1.000  H
  H77      1.0000 0.66539  0.72975  0.31712  Biso   1.000  H
  H78      1.0000 0.73103  0.66794  0.65045  Biso   1.000  H
  H79      1.0000 0.58361  0.61234  0.30525  Biso   1.000  H
  H80      1.0000 0.69540  0.74972  0.63859  Biso   1.000  H
  H81      1.0000 0.72099  0.63793  0.97192  Biso   1.000  H
  H82      1.0000 0.55026  0.58404  0.52873  Biso   1.000  H
  H83      1.0000 0.70045  0.78307  0.86206  Biso   1.000  H
  H84      1.0000 0.74930  0.63289  0.19539  Biso   1.000  H
  O37      1.0000 0.28960  0.97388  0.53028  Biso   1.000  O
  O38      1.0000 0.35094  0.04373  0.86362  Biso   1.000  O
  O39      1.0000 0.35946  0.98239  0.19695  Biso   1.000  O
  O40      1.0000 0.31945  0.98472  0.74815  Biso   1.000  O
  O41      1.0000 0.33194  0.01388  0.08149  Biso   1.000  O
  O42      1.0000 0.34862  0.00140  0.41482  Biso   1.000  O
  O43      1.0000 0.30694  0.96631  0.12447  Biso   1.000  O
  O44      1.0000 0.32604  0.02640  0.45780  Biso   1.000  O
  O45      1.0000 0.36703  0.00730  0.79114  Biso   1.000  O
  Mg13     1.0000 0.33967  0.98678  0.98889  Biso   1.000  Mg
  Mg14     1.0000 0.31378  0.99366  0.32223  Biso   1.000  Mg
  Mg15     1.0000 0.34655  0.01955  0.65556  Biso   1.000  Mg
  O46      1.0000 0.37763  0.35813  0.44548  Biso   1.000  O
  O47      1.0000 0.31384  0.28904  0.11215  Biso   1.000  O
  O48      1.0000 0.30854  0.35283  0.77881  Biso   1.000  O
  O49      1.0000 0.34888  0.34569  0.21496  Biso   1.000  O
  O50      1.0000 0.33015  0.31779  0.88162  Biso   1.000  O
  O51      1.0000 0.32097  0.33652  0.54829  Biso   1.000  O
  O52      1.0000 0.36130  0.36527  0.85242  Biso   1.000  O
  O53      1.0000 0.33731  0.30537  0.51909  Biso   1.000  O
  O54      1.0000 0.30140  0.32936  0.18575  Biso   1.000  O
  Mg16     1.0000 0.32801  0.34717  0.98532  Biso   1.000  Mg
  Mg17     1.0000 0.35250  0.33866  0.65198  Biso   1.000  Mg
  Mg18     1.0000 0.31950  0.31417  0.31865  Biso   1.000  Mg
  S13      1.0000 0.51716  0.54843  0.68406  Biso   1.000  S
  S14      1.0000 0.03126  0.48284  0.68406  Biso   1.000  S
  S15      1.0000 0.45157  0.96874  0.68406  Biso   1.000  S
  C133     1.0000 0.19946  0.89202  0.22391  Biso   1.000  C
  C134     1.0000 0.35923  0.13388  0.55724  Biso   1.000  C
  C135     1.0000 0.44131  0.97410  0.89058  Biso   1.000  C
  N25      1.0000 0.52248  0.55081  0.07365  Biso   1.000  N
  N26      1.0000 0.02832  0.47752  0.07365  Biso   1.000  N
  N27      1.0000 0.44919  0.97168  0.07365  Biso   1.000  N
  C136     1.0000 0.49824  0.53252  0.11528  Biso   1.000  C
  C137     1.0000 0.03428  0.50176  0.11528  Biso   1.000  C
  C138     1.0000 0.46748  0.96572  0.11528  Biso   1.000  C
  C139     1.0000 0.48766  0.50994  0.02128  Biso   1.000  C
  C140     1.0000 0.02229  0.51234  0.02128  Biso   1.000  C
  C141     1.0000 0.49006  0.97771  0.02128  Biso   1.000  C
  C142     1.0000 0.46407  0.49217  0.07270  Biso   1.000  C
  C143     1.0000 0.02810  0.53593  0.07270  Biso   1.000  C
  C144     1.0000 0.50783  0.97190  0.07270  Biso   1.000  C
  N28      1.0000 0.45220  0.46860  0.99017  Biso   1.000  N
  N29      1.0000 0.34973  0.21446  0.65684  Biso   1.000  N
  N30      1.0000 0.19806  0.31693  0.32351  Biso   1.000  N
  C145     1.0000 0.45430  0.46079  0.80843  Biso   1.000  C
  C146     1.0000 0.33982  0.21237  0.47509  Biso   1.000  C
  C147     1.0000 0.20588  0.32684  0.14176  Biso   1.000  C
  S16      1.0000 0.47139  0.47741  0.62269  Biso   1.000  S
  S17      1.0000 0.33936  0.19528  0.28936  Biso   1.000  S
  S18      1.0000 0.18925  0.32731  0.95602  Biso   1.000  S
  N31      1.0000 0.43904  0.43578  0.77827  Biso   1.000  N
  N32      1.0000 0.33007  0.22762  0.44493  Biso   1.000  N
  N33      1.0000 0.23089  0.33660  0.11160  Biso   1.000  N
  C148     1.0000 0.42251  0.41748  0.90331  Biso   1.000  C
  C149     1.0000 0.32830  0.24415  0.56998  Biso   1.000  C
  C150     1.0000 0.24919  0.33837  0.23665  Biso   1.000  C
  C151     1.0000 0.40022  0.39987  0.82517  Biso   1.000  C
  C152     1.0000 0.33299  0.26645  0.49184  Biso   1.000  C
  C153     1.0000 0.26679  0.33368  0.15851  Biso   1.000  C
  C154     1.0000 0.38253  0.38082  0.93861  Biso   1.000  C
  C155     1.0000 0.33163  0.28414  0.60528  Biso   1.000  C
  C156     1.0000 0.28585  0.33504  0.27194  Biso   1.000  C
  C157     1.0000 0.38789  0.37929  0.14021  Biso   1.000  C
  C158     1.0000 0.32473  0.27877  0.80688  Biso   1.000  C
  C159     1.0000 0.28738  0.34194  0.47355  Biso   1.000  C
  C160     1.0000 0.41075  0.39687  0.21396  Biso   1.000  C
  C161     1.0000 0.31946  0.25592  0.88063  Biso   1.000  C
  C162     1.0000 0.26979  0.34721  0.54730  Biso   1.000  C
  C163     1.0000 0.42796  0.41577  0.10148  Biso   1.000  C
  C164     1.0000 0.32115  0.23871  0.76815  Biso   1.000  C
  C165     1.0000 0.25089  0.34552  0.43482  Biso   1.000  C
  C166     1.0000 0.37097  0.36020  0.27380  Biso   1.000  C
  C167     1.0000 0.32257  0.29570  0.94046  Biso   1.000  C
  C168     1.0000 0.30646  0.34410  0.60713  Biso   1.000  C
  C169     1.0000 0.45150  0.49668  0.22060  Biso   1.000  C
  C170     1.0000 0.04518  0.54850  0.22060  Biso   1.000  C
  C171     1.0000 0.50332  0.95482  0.22060  Biso   1.000  C
  C172     1.0000 0.46248  0.51906  0.31521  Biso   1.000  C
  C173     1.0000 0.05658  0.53752  0.31521  Biso   1.000  C
  C174     1.0000 0.48094  0.94342  0.31521  Biso   1.000  C
  C175     1.0000 0.48570  0.53722  0.26115  Biso   1.000  C
  C176     1.0000 0.05152  0.51430  0.26115  Biso   1.000  C
  C177     1.0000 0.46278  0.94848  0.26115  Biso   1.000  C
  N34      1.0000 0.22411  0.90896  0.24147  Biso   1.000  N
  N35      1.0000 0.35151  0.10922  0.57481  Biso   1.000  N
  N36      1.0000 0.42437  0.98182  0.90814  Biso   1.000  N
  C178     1.0000 0.24137  0.92406  0.10324  Biso   1.000  C
  C179     1.0000 0.34937  0.09197  0.43658  Biso   1.000  C
  C180     1.0000 0.40927  0.98397  0.76991  Biso   1.000  C
  C181     1.0000 0.26553  0.93723  0.16703  Biso   1.000  C
  C182     1.0000 0.33837  0.06780  0.50036  Biso   1.000  C
  C183     1.0000 0.39610  0.99496  0.83369  Biso   1.000  C
  C184     1.0000 0.28457  0.95355  0.04518  Biso   1.000  C
  C185     1.0000 0.33565  0.04876  0.37851  Biso   1.000  C
  C186     1.0000 0.37978  0.99769  0.71185  Biso   1.000  C
  C187     1.0000 0.27883  0.95598  0.84661  Biso   1.000  C
  C188     1.0000 0.34382  0.05451  0.17995  Biso   1.000  C
  C189     1.0000 0.37735  0.98951  0.51328  Biso   1.000  C
  C190     1.0000 0.25428  0.94273  0.78743  Biso   1.000  C
  C191     1.0000 0.35511  0.07905  0.12076  Biso   1.000  C
  C192     1.0000 0.39061  0.97822  0.45410  Biso   1.000  C
  C193     1.0000 0.23566  0.92719  0.90969  Biso   1.000  C
  C194     1.0000 0.35819  0.09767  0.24302  Biso   1.000  C
  C195     1.0000 0.40614  0.97514  0.57636  Biso   1.000  C
  C196     1.0000 0.29652  0.97214  0.70205  Biso   1.000  C
  C197     1.0000 0.34228  0.03681  0.03538  Biso   1.000  C
  C198     1.0000 0.36119  0.99105  0.36872  Biso   1.000  C
  H85      1.0000 0.19833  0.89443  0.52486  Biso   1.000  H
  H86      1.0000 0.36277  0.13501  0.85819  Biso   1.000  H
  H87      1.0000 0.43891  0.97056  0.19153  Biso   1.000  H
  H88      1.0000 0.49749  0.50624  0.91018  Biso   1.000  H
  H89      1.0000 0.00876  0.50251  0.91018  Biso   1.000  H
  H90      1.0000 0.49376  0.99124  0.91018  Biso   1.000  H
  H91      1.0000 0.43824  0.45615  0.07365  Biso   1.000  H
  H92      1.0000 0.35125  0.22843  0.74032  Biso   1.000  H
  H93      1.0000 0.21051  0.31542  0.40699  Biso   1.000  H
  H94      1.0000 0.43739  0.43192  0.63284  Biso   1.000  H
  H95      1.0000 0.32787  0.22928  0.29951  Biso   1.000  H
  H96      1.0000 0.23475  0.33880  0.96617  Biso   1.000  H
  H97      1.0000 0.39570  0.40095  0.67346  Biso   1.000  H
  H98      1.0000 0.33858  0.27096  0.34013  Biso   1.000  H
  H99      1.0000 0.26572  0.32809  0.00679  Biso   1.000  H
  H100     1.0000 0.41475  0.39478  0.36504  Biso   1.000  H
  H101     1.0000 0.31336  0.25191  0.03171  Biso   1.000  H
  H102     1.0000 0.27189  0.35331  0.69838  Biso   1.000  H
  H103     1.0000 0.44569  0.42836  0.16214  Biso   1.000  H
  H104     1.0000 0.31600  0.22097  0.82881  Biso   1.000  H
  H105     1.0000 0.23830  0.35066  0.49548  Biso   1.000  H
  H106     1.0000 0.43333  0.48258  0.26195  Biso   1.000  H
  H107     1.0000 0.04925  0.56667  0.26195  Biso   1.000  H
  H108     1.0000 0.51742  0.95075  0.26195  Biso   1.000  H
  H109     1.0000 0.45294  0.52242  0.43179  Biso   1.000  H
  H110     1.0000 0.06948  0.54706  0.43179  Biso   1.000  H
  H111     1.0000 0.47758  0.93052  0.43179  Biso   1.000  H
  H112     1.0000 0.49416  0.55485  0.33263  Biso   1.000  H
  H113     1.0000 0.06069  0.50584  0.33263  Biso   1.000  H
  H114     1.0000 0.44515  0.93931  0.33263  Biso   1.000  H
  H115     1.0000 0.23143  0.90983  0.37582  Biso   1.000  H
  H116     1.0000 0.34507  0.10191  0.70915  Biso   1.000  H
  H117     1.0000 0.42350  0.98826  0.04249  Biso   1.000  H
  H118     1.0000 0.27025  0.93564  0.31712  Biso   1.000  H
  H119     1.0000 0.33206  0.06309  0.65045  Biso   1.000  H
  H120     1.0000 0.39769  0.00127  0.98378  Biso   1.000  H
  H121     1.0000 0.25028  0.94568  0.63859  Biso   1.000  H
  H122     1.0000 0.36207  0.08306  0.97192  Biso   1.000  H
  H123     1.0000 0.38766  0.97127  0.30525  Biso   1.000  H
  H124     1.0000 0.21693  0.91737  0.86206  Biso   1.000  H
  H125     1.0000 0.36711  0.11641  0.19539  Biso   1.000  H
  H126     1.0000 0.41596  0.96622  0.52873  Biso   1.000  H
