# Supplementary material for: In silico design and screening of hypothetical MOF-74 analogs and their experimental synthesis
Source: Chem Sci. 2016 Jun 21;7(9):6263–72. doi: 10.1039/c6sc01477a (PMC6024208; doi:10.1039/c6sc01477a)
Supplement: Supplementary file 1 [file SC-007-C6SC01477A-s001.zip › analogs/152x0_all_conf_7740_0_full_symm.def]

#number of pseudo atoms
48
#type        print   as   scat      mass       charge          B-factor   radii  connectivity
UNIT         no      H       H      1.0        1.0             1.0        1.0    0
C_co2        yes     C       C      12.0107    0.6512          1.0        1.0    0
O_co2        yes     O       O      15.9994   -0.3256          1.0        1.0    0
N_n2         yes     N       N      14.00674  -0.482           1.0        0.7    0
N_com        no      N       N      0.0        0.964           1.0        0.7    0
Mof_Ob    yes       O         O         15.999    -0.75984  1.0       1.52      0         
Mof_Oa    yes       O         O         15.999    -0.92365  1.0       1.52      0         
Mof_Oc    yes       O         O         15.999    -0.94518  1.0       1.52      0         
Mof_Mg    yes       Mg        Mg        24.305    1.64376   1.0       1.73      0         
Mof_Ob_a  yes       O         O         15.999    -0.75349  1.0       1.52      0         
Mof_Oa_a  yes       O         O         15.999    -0.91724  1.0       1.52      0         
Mof_Oc_a  yes       O         O         15.999    -0.92654  1.0       1.52      0         
Mof_Mg_a  yes       Mg        Mg        24.305    1.62885   1.0       1.73      0         
Mof_Cc    yes       C         C         12.011    0.60754   1.0       1.7       0         
Mof_Cd    yes       C         C         12.011    -0.59064  1.0       1.7       0         
C         yes       C         C         12.011    0.53707   1.0       1.7       0         
N         yes       N         N         14.007    -0.62834  1.0       1.55      0         
C_a       yes       C         C         12.011    0.64757   1.0       1.7       0         
O         yes       O         O         15.999    -0.49649  1.0       1.52      0         
N_a       yes       N         N         14.007    -0.61319  1.0       1.55      0         
C_b       yes       C         C         12.011    0.44478   1.0       1.7       0         
N_b       yes       N         N         14.007    -0.69615  1.0       1.55      0         
C_c       yes       C         C         12.011    0.71761   1.0       1.7       0         
O_a       yes       O         O         15.999    -0.48276  1.0       1.52      0         
N_c       yes       N         N         14.007    -0.68293  1.0       1.55      0         
C_d       yes       C         C         12.011    0.46983   1.0       1.7       0         
Mof_Cd_a  yes       C         C         12.011    -0.51395  1.0       1.7       0         
Mof_Cc_a  yes       C         C         12.011    0.6067    1.0       1.7       0         
Mof_Cb    yes       C         C         12.011    -0.41938  1.0       1.7       0         
C_e       yes       C         C         12.011    -0.08316  1.0       1.7       0         
C_f       yes       C         C         12.011    -0.31372  1.0       1.7       0         
Mof_Ca    yes       C         C         12.011    0.87841   1.0       1.7       0         
C_g       yes       C         C         12.011    -0.36325  1.0       1.7       0         
C_h       yes       C         C         12.011    -0.08763  1.0       1.7       0         
Mof_Cb_a  yes       C         C         12.011    -0.39348  1.0       1.7       0         
Mof_Ca_a  yes       C         C         12.011    0.83698   1.0       1.7       0         
Mof_H     yes       H         H         1.008     0.22214   1.0       1.09      0         
H         yes       H         H         1.008     0.34042   1.0       1.09      0         
H_a       yes       H         H         1.008     0.335     1.0       1.09      0         
H_b       yes       H         H         1.008     0.03329   1.0       1.09      0         
H_c       yes       H         H         1.008     0.02946   1.0       1.09      0         
H_d       yes       H         H         1.008     0.36268   1.0       1.09      0         
H_e       yes       H         H         1.008     0.34636   1.0       1.09      0         
Mof_H_a   yes       H         H         1.008     0.21563   1.0       1.09      0         
H_f       yes       H         H         1.008     0.21819   1.0       1.09      0         
H_g       yes       H         H         1.008     0.11005   1.0       1.09      0         
H_h       yes       H         H         1.008     0.17762   1.0       1.09      0         
H_i       yes       H         H         1.008     0.18105   1.0       1.09      0         
