# Supplementary material for: In silico design and screening of hypothetical MOF-74 analogs and their experimental synthesis
Source: Chem Sci. 2016 Jun 21;7(9):6263–72. doi: 10.1039/c6sc01477a (PMC6024208; doi:10.1039/c6sc01477a)
Supplement: Supplementary file 1 [file SC-007-C6SC01477A-s001.zip › analogs/184x1_all_conf_10850_1_full_symm.cif]

data_image0
_cell_length_a       54.9072
_cell_length_b       54.9072
_cell_length_c       6.982
_cell_angle_alpha    90
_cell_angle_beta     90
_cell_angle_gamma    120

_symmetry_space_group_name_H-M    "P 1"
_symmetry_int_tables_number       1

loop_
  _symmetry_equiv_pos_as_xyz
  'x, y, z'

loop_
  _atom_site_label
  _atom_site_occupancy
  _atom_site_fract_x
  _atom_site_fract_y
  _atom_site_fract_z
  _atom_site_thermal_displace_type
  _atom_site_B_iso_or_equiv
  _atom_site_type_symbol
  O1       1.0000 0.04510  0.70725  0.02377  Biso   1.000  O
  O2       1.0000 0.95941  0.67118  0.35711  Biso   1.000  O
  O3       1.0000 0.99549  0.62157  0.69044  Biso   1.000  O
  O4       1.0000 0.01547  0.68232  0.78599  Biso   1.000  O
  O5       1.0000 0.98435  0.66648  0.11933  Biso   1.000  O
  O6       1.0000 0.00018  0.65120  0.45266  Biso   1.000  O
  O7       1.0000 0.02332  0.70605  0.44084  Biso   1.000  O
  O8       1.0000 0.96061  0.65061  0.77418  Biso   1.000  O
  O9       1.0000 0.01606  0.64334  0.10751  Biso   1.000  O
  Mg1      1.0000 0.98597  0.67606  0.56697  Biso   1.000  Mg
  Mg2      1.0000 0.99061  0.64324  0.90030  Biso   1.000  Mg
  Mg3      1.0000 0.02343  0.68070  0.23363  Biso   1.000  Mg
  O10      1.0000 0.97676  0.28326  0.69121  Biso   1.000  O
  O11      1.0000 0.05007  0.36016  0.35788  Biso   1.000  O
  O12      1.0000 0.97317  0.35657  0.02454  Biso   1.000  O
  O13      1.0000 0.98655  0.31560  0.46395  Biso   1.000  O
  O14      1.0000 0.01774  0.33762  0.13062  Biso   1.000  O
  O15      1.0000 0.99571  0.34678  0.79728  Biso   1.000  O
  O16      1.0000 0.96386  0.29813  0.10687  Biso   1.000  O
  O17      1.0000 0.03520  0.33240  0.77353  Biso   1.000  O
  O18      1.0000 0.00094  0.36947  0.44020  Biso   1.000  O
  Mg4      1.0000 0.98164  0.33715  0.23709  Biso   1.000  Mg
  Mg5      1.0000 0.99618  0.31116  0.90376  Biso   1.000  Mg
  Mg6      1.0000 0.02218  0.35169  0.57043  Biso   1.000  Mg
  S1       1.0000 0.09835  0.84175  0.12499  Biso   1.000  S
  S2       1.0000 0.15825  0.25660  0.12499  Biso   1.000  S
  S3       1.0000 0.74340  0.90165  0.12499  Biso   1.000  S
  C1       1.0000 0.09623  0.81503  0.25174  Biso   1.000  C
  C2       1.0000 0.18497  0.28121  0.25174  Biso   1.000  C
  C3       1.0000 0.71879  0.90377  0.25174  Biso   1.000  C
  N1       1.0000 0.10976  0.80025  0.20864  Biso   1.000  N
  N2       1.0000 0.86642  0.64284  0.54198  Biso   1.000  N
  N3       1.0000 0.02382  0.55691  0.87531  Biso   1.000  N
  C4       1.0000 0.13069  0.80848  0.06301  Biso   1.000  C
  C5       1.0000 0.85819  0.65554  0.39634  Biso   1.000  C
  C6       1.0000 0.01112  0.53598  0.72967  Biso   1.000  C
  C7       1.0000 0.15258  0.83647  0.05270  Biso   1.000  C
  C8       1.0000 0.16353  0.31610  0.05270  Biso   1.000  C
  C9       1.0000 0.68390  0.84742  0.05270  Biso   1.000  C
  C10      1.0000 0.17136  0.84553  0.89997  Biso   1.000  C
  C11      1.0000 0.15447  0.32583  0.89997  Biso   1.000  C
  C12      1.0000 0.67417  0.82864  0.89997  Biso   1.000  C
  C13      1.0000 0.83558  0.15987  0.08922  Biso   1.000  C
  C14      1.0000 0.84013  0.67571  0.08922  Biso   1.000  C
  C15      1.0000 0.32429  0.16442  0.08922  Biso   1.000  C
  N4       1.0000 0.85275  0.16905  0.92146  Biso   1.000  N
  N5       1.0000 0.83095  0.68370  0.92146  Biso   1.000  N
  N6       1.0000 0.31630  0.14725  0.92146  Biso   1.000  N
  C16      1.0000 0.87753  0.19539  0.91115  Biso   1.000  C
  C17      1.0000 0.13794  0.34881  0.57781  Biso   1.000  C
  C18      1.0000 0.98452  0.45580  0.24448  Biso   1.000  C
  S4       1.0000 0.88300  0.21771  0.73482  Biso   1.000  S
  S5       1.0000 0.11562  0.33195  0.40149  Biso   1.000  S
  S6       1.0000 0.00138  0.45034  0.06815  Biso   1.000  S
  N7       1.0000 0.89544  0.19850  0.05944  Biso   1.000  N
  N8       1.0000 0.13483  0.36360  0.72611  Biso   1.000  N
  N9       1.0000 0.96973  0.43790  0.39277  Biso   1.000  N
  C19      1.0000 0.91657  0.22243  0.15455  Biso   1.000  C
  C20      1.0000 0.11091  0.36081  0.82121  Biso   1.000  C
  C21      1.0000 0.97252  0.41676  0.48788  Biso   1.000  C
  C22      1.0000 0.93095  0.24957  0.07810  Biso   1.000  C
  C23      1.0000 0.08377  0.34805  0.74477  Biso   1.000  C
  C24      1.0000 0.98528  0.40238  0.41143  Biso   1.000  C
  C25      1.0000 0.95055  0.27254  0.19005  Biso   1.000  C
  C26      1.0000 0.06079  0.34467  0.85671  Biso   1.000  C
  C27      1.0000 0.98866  0.38279  0.52338  Biso   1.000  C
  C28      1.0000 0.95524  0.26749  0.38467  Biso   1.000  C
  C29      1.0000 0.06584  0.35441  0.05133  Biso   1.000  C
  C30      1.0000 0.97892  0.37810  0.71800  Biso   1.000  C
  C31      1.0000 0.94113  0.23964  0.45402  Biso   1.000  C
  C32      1.0000 0.09369  0.36816  0.12069  Biso   1.000  C
  C33      1.0000 0.96518  0.39220  0.78735  Biso   1.000  C
  C34      1.0000 0.92237  0.21737  0.34279  Biso   1.000  C
  C35      1.0000 0.11597  0.37167  0.00945  Biso   1.000  C
  C36      1.0000 0.96167  0.41097  0.67612  Biso   1.000  C
  C37      1.0000 0.97371  0.28955  0.52021  Biso   1.000  C
  C38      1.0000 0.04378  0.35083  0.18688  Biso   1.000  C
  C39      1.0000 0.98250  0.35962  0.85354  Biso   1.000  C
  C40      1.0000 0.81510  0.13137  0.10822  Biso   1.000  C
  C41      1.0000 0.86863  0.68373  0.10822  Biso   1.000  C
  C42      1.0000 0.98294  0.51823  0.44155  Biso   1.000  C
  C43      1.0000 0.12926  0.78912  0.92662  Biso   1.000  C
  C44      1.0000 0.87755  0.67348  0.25995  Biso   1.000  C
  C45      1.0000 0.99318  0.53740  0.59329  Biso   1.000  C
  N10      1.0000 0.08045  0.80687  0.41859  Biso   1.000  N
  N11      1.0000 0.19313  0.27357  0.41859  Biso   1.000  N
  N12      1.0000 0.72643  0.91955  0.41859  Biso   1.000  N
  C46      1.0000 0.06934  0.78144  0.52255  Biso   1.000  C
  C47      1.0000 0.88522  0.62123  0.85588  Biso   1.000  C
  C48      1.0000 0.04543  0.59732  0.18921  Biso   1.000  C
  C49      1.0000 0.05433  0.75543  0.42933  Biso   1.000  C
  C50      1.0000 0.91124  0.63223  0.76266  Biso   1.000  C
  C51      1.0000 0.03443  0.61234  0.09599  Biso   1.000  C
  C52      1.0000 0.04096  0.73006  0.53307  Biso   1.000  C
  C53      1.0000 0.93661  0.64424  0.86640  Biso   1.000  C
  C54      1.0000 0.02243  0.62570  0.19974  Biso   1.000  C
  C55      1.0000 0.04570  0.73123  0.73581  Biso   1.000  C
  C56      1.0000 0.93544  0.64780  0.06914  Biso   1.000  C
  C57      1.0000 0.01887  0.62097  0.40247  Biso   1.000  C
  C58      1.0000 0.06064  0.75776  0.82484  Biso   1.000  C
  C59      1.0000 0.90891  0.63621  0.15817  Biso   1.000  C
  C60      1.0000 0.03046  0.60603  0.49150  Biso   1.000  C
  C61      1.0000 0.07185  0.78272  0.72338  Biso   1.000  C
  C62      1.0000 0.88395  0.62246  0.05671  Biso   1.000  C
  C63      1.0000 0.04420  0.59482  0.39004  Biso   1.000  C
  C64      1.0000 0.03522  0.70590  0.85580  Biso   1.000  C
  C65      1.0000 0.96076  0.66265  0.18914  Biso   1.000  C
  C66      1.0000 0.00401  0.63145  0.52247  Biso   1.000  C
  H1       1.0000 0.10564  0.78344  0.29244  Biso   1.000  H
  H2       1.0000 0.88323  0.65554  0.62577  Biso   1.000  H
  H3       1.0000 0.01113  0.56102  0.95911  Biso   1.000  H
  H4       1.0000 0.15449  0.85150  0.16139  Biso   1.000  H
  H5       1.0000 0.14850  0.30299  0.16139  Biso   1.000  H
  H6       1.0000 0.69701  0.84551  0.16139  Biso   1.000  H
  H7       1.0000 0.85410  0.20092  0.22423  Biso   1.000  H
  H8       1.0000 0.13241  0.31984  0.89089  Biso   1.000  H
  H9       1.0000 0.01349  0.47924  0.55756  Biso   1.000  H
  H10      1.0000 0.84181  0.16439  0.79605  Biso   1.000  H
  H11      1.0000 0.83561  0.67741  0.79605  Biso   1.000  H
  H12      1.0000 0.32259  0.15819  0.79605  Biso   1.000  H
  H13      1.0000 0.88826  0.18078  0.14052  Biso   1.000  H
  H14      1.0000 0.81922  0.70748  0.14052  Biso   1.000  H
  H15      1.0000 0.29252  0.11174  0.14052  Biso   1.000  H
  H16      1.0000 0.92714  0.25352  0.93193  Biso   1.000  H
  H17      1.0000 0.07981  0.34029  0.59860  Biso   1.000  H
  H18      1.0000 0.99305  0.40619  0.26526  Biso   1.000  H
  H19      1.0000 0.94498  0.23623  0.60154  Biso   1.000  H
  H20      1.0000 0.09710  0.37541  0.26821  Biso   1.000  H
  H21      1.0000 0.95792  0.38836  0.93487  Biso   1.000  H
  H22      1.0000 0.91107  0.19627  0.40283  Biso   1.000  H
  H23      1.0000 0.80373  0.71480  0.40283  Biso   1.000  H
  H24      1.0000 0.28520  0.08893  0.40283  Biso   1.000  H
  H25      1.0000 0.81384  0.11635  0.00151  Biso   1.000  H
  H26      1.0000 0.88365  0.69749  0.00151  Biso   1.000  H
  H27      1.0000 0.30251  0.18616  0.00151  Biso   1.000  H
  H28      1.0000 0.11274  0.76721  0.93578  Biso   1.000  H
  H29      1.0000 0.89946  0.67887  0.26911  Biso   1.000  H
  H30      1.0000 0.98780  0.55392  0.60245  Biso   1.000  H
  H31      1.0000 0.07544  0.82142  0.46428  Biso   1.000  H
  H32      1.0000 0.17858  0.25402  0.46428  Biso   1.000  H
  H33      1.0000 0.74598  0.92456  0.46428  Biso   1.000  H
  H34      1.0000 0.05058  0.75445  0.27586  Biso   1.000  H
  H35      1.0000 0.91222  0.62946  0.60919  Biso   1.000  H
  H36      1.0000 0.03720  0.61609  0.94253  Biso   1.000  H
  H37      1.0000 0.06348  0.75825  0.97910  Biso   1.000  H
  H38      1.0000 0.90842  0.63856  0.31243  Biso   1.000  H
  H39      1.0000 0.02810  0.60319  0.64576  Biso   1.000  H
  H40      1.0000 0.08316  0.80292  0.79650  Biso   1.000  H
  H41      1.0000 0.19708  0.28024  0.79650  Biso   1.000  H
  H42      1.0000 0.71976  0.91684  0.79650  Biso   1.000  H
  O19      1.0000 0.71176  0.04059  0.35711  Biso   1.000  O
  O20      1.0000 0.62608  0.00451  0.69044  Biso   1.000  O
  O21      1.0000 0.66216  0.95490  0.02377  Biso   1.000  O
  O22      1.0000 0.68214  0.01565  0.11933  Biso   1.000  O
  O23      1.0000 0.65101  0.99982  0.45266  Biso   1.000  O
  O24      1.0000 0.66685  0.98453  0.78599  Biso   1.000  O
  O25      1.0000 0.68999  0.03939  0.77418  Biso   1.000  O
  O26      1.0000 0.62728  0.98394  0.10751  Biso   1.000  O
  O27      1.0000 0.68273  0.97668  0.44084  Biso   1.000  O
  Mg7      1.0000 0.65263  0.00939  0.90030  Biso   1.000  Mg
  Mg8      1.0000 0.65727  0.97657  0.23363  Biso   1.000  Mg
  Mg9      1.0000 0.69009  0.01403  0.56697  Biso   1.000  Mg
  O28      1.0000 0.64343  0.61660  0.02454  Biso   1.000  O
  O29      1.0000 0.71674  0.69350  0.69121  Biso   1.000  O
  O30      1.0000 0.63984  0.68991  0.35788  Biso   1.000  O
  O31      1.0000 0.65322  0.64893  0.79728  Biso   1.000  O
  O32      1.0000 0.68440  0.67096  0.46395  Biso   1.000  O
  O33      1.0000 0.66238  0.68012  0.13062  Biso   1.000  O
  O34      1.0000 0.63053  0.63147  0.44020  Biso   1.000  O
  O35      1.0000 0.70187  0.66573  0.10687  Biso   1.000  O
  O36      1.0000 0.66760  0.70280  0.77353  Biso   1.000  O
  Mg10     1.0000 0.64831  0.67049  0.57043  Biso   1.000  Mg
  Mg11     1.0000 0.66285  0.64449  0.23709  Biso   1.000  Mg
  Mg12     1.0000 0.68884  0.68502  0.90376  Biso   1.000  Mg
  S7       1.0000 0.76502  0.17509  0.45833  Biso   1.000  S
  S8       1.0000 0.82491  0.58993  0.45833  Biso   1.000  S
  S9       1.0000 0.41007  0.23498  0.45833  Biso   1.000  S
  C67      1.0000 0.76290  0.14836  0.58507  Biso   1.000  C
  C68      1.0000 0.85164  0.61454  0.58507  Biso   1.000  C
  C69      1.0000 0.38546  0.23710  0.58507  Biso   1.000  C
  N13      1.0000 0.77642  0.13358  0.54198  Biso   1.000  N
  N14      1.0000 0.53308  0.97618  0.87531  Biso   1.000  N
  N15      1.0000 0.69049  0.89024  0.20864  Biso   1.000  N
  C70      1.0000 0.79735  0.14181  0.39634  Biso   1.000  C
  C71      1.0000 0.52486  0.98888  0.72967  Biso   1.000  C
  C72      1.0000 0.67779  0.86931  0.06301  Biso   1.000  C
  C73      1.0000 0.81924  0.16981  0.38603  Biso   1.000  C
  C74      1.0000 0.83019  0.64944  0.38603  Biso   1.000  C
  C75      1.0000 0.35056  0.18076  0.38603  Biso   1.000  C
  C76      1.0000 0.83803  0.17886  0.23330  Biso   1.000  C
  C77      1.0000 0.82114  0.65917  0.23330  Biso   1.000  C
  C78      1.0000 0.34083  0.16197  0.23330  Biso   1.000  C
  C79      1.0000 0.50225  0.49321  0.42255  Biso   1.000  C
  C80      1.0000 0.50679  0.00904  0.42255  Biso   1.000  C
  C81      1.0000 0.99096  0.49775  0.42255  Biso   1.000  C
  N16      1.0000 0.51941  0.50238  0.25480  Biso   1.000  N
  N17      1.0000 0.49762  0.01704  0.25480  Biso   1.000  N
  N18      1.0000 0.98296  0.48059  0.25480  Biso   1.000  N
  C82      1.0000 0.54420  0.52872  0.24448  Biso   1.000  C
  C83      1.0000 0.80461  0.68214  0.91115  Biso   1.000  C
  C84      1.0000 0.65119  0.78913  0.57781  Biso   1.000  C
  S10      1.0000 0.54966  0.55104  0.06815  Biso   1.000  S
  S11      1.0000 0.78229  0.66529  0.73482  Biso   1.000  S
  S12      1.0000 0.66805  0.78367  0.40149  Biso   1.000  S
  N19      1.0000 0.56210  0.53183  0.39277  Biso   1.000  N
  N20      1.0000 0.80150  0.69694  0.05944  Biso   1.000  N
  N21      1.0000 0.63640  0.77123  0.72611  Biso   1.000  N
  C85      1.0000 0.58324  0.55576  0.48788  Biso   1.000  C
  C86      1.0000 0.77757  0.69415  0.15455  Biso   1.000  C
  C87      1.0000 0.63919  0.75009  0.82121  Biso   1.000  C
  C88      1.0000 0.59762  0.58290  0.41143  Biso   1.000  C
  C89      1.0000 0.75043  0.68139  0.07810  Biso   1.000  C
  C90      1.0000 0.65195  0.73571  0.74477  Biso   1.000  C
  C91      1.0000 0.61721  0.60588  0.52338  Biso   1.000  C
  C92      1.0000 0.72746  0.67800  0.19005  Biso   1.000  C
  C93      1.0000 0.65533  0.71612  0.85671  Biso   1.000  C
  C94      1.0000 0.62190  0.60082  0.71800  Biso   1.000  C
  C95      1.0000 0.73251  0.68775  0.38467  Biso   1.000  C
  C96      1.0000 0.64559  0.71143  0.05133  Biso   1.000  C
  C97      1.0000 0.60780  0.57298  0.78735  Biso   1.000  C
  C98      1.0000 0.76036  0.70149  0.45402  Biso   1.000  C
  C99      1.0000 0.63184  0.72553  0.12069  Biso   1.000  C
  C100     1.0000 0.58903  0.55070  0.67612  Biso   1.000  C
  C101     1.0000 0.78263  0.70500  0.34279  Biso   1.000  C
  C102     1.0000 0.62833  0.74430  0.00945  Biso   1.000  C
  C103     1.0000 0.64038  0.62288  0.85354  Biso   1.000  C
  C104     1.0000 0.71045  0.68416  0.52021  Biso   1.000  C
  C105     1.0000 0.64917  0.69295  0.18688  Biso   1.000  C
  C106     1.0000 0.48177  0.46471  0.44155  Biso   1.000  C
  C107     1.0000 0.53529  0.01706  0.44155  Biso   1.000  C
  C108     1.0000 0.64961  0.85157  0.77488  Biso   1.000  C
  C109     1.0000 0.79593  0.12245  0.25995  Biso   1.000  C
  C110     1.0000 0.54422  0.00682  0.59329  Biso   1.000  C
  C111     1.0000 0.65985  0.87074  0.92662  Biso   1.000  C
  N22      1.0000 0.74711  0.14021  0.75193  Biso   1.000  N
  N23      1.0000 0.85979  0.60691  0.75193  Biso   1.000  N
  N24      1.0000 0.39309  0.25289  0.75193  Biso   1.000  N
  C112     1.0000 0.73601  0.11478  0.85588  Biso   1.000  C
  C113     1.0000 0.55189  0.95457  0.18921  Biso   1.000  C
  C114     1.0000 0.71210  0.93066  0.52255  Biso   1.000  C
  C115     1.0000 0.72099  0.08876  0.76266  Biso   1.000  C
  C116     1.0000 0.57790  0.96557  0.09599  Biso   1.000  C
  C117     1.0000 0.70110  0.94567  0.42933  Biso   1.000  C
  C118     1.0000 0.70763  0.06339  0.86640  Biso   1.000  C
  C119     1.0000 0.60327  0.97757  0.19974  Biso   1.000  C
  C120     1.0000 0.68910  0.95904  0.53307  Biso   1.000  C
  C121     1.0000 0.71236  0.06456  0.06914  Biso   1.000  C
  C122     1.0000 0.60210  0.98113  0.40247  Biso   1.000  C
  C123     1.0000 0.68553  0.95430  0.73581  Biso   1.000  C
  C124     1.0000 0.72730  0.09109  0.15817  Biso   1.000  C
  C125     1.0000 0.57557  0.96954  0.49150  Biso   1.000  C
  C126     1.0000 0.69712  0.93936  0.82484  Biso   1.000  C
  C127     1.0000 0.73852  0.11605  0.05671  Biso   1.000  C
  C128     1.0000 0.55061  0.95580  0.39004  Biso   1.000  C
  C129     1.0000 0.71087  0.92815  0.72338  Biso   1.000  C
  C130     1.0000 0.70189  0.03924  0.18914  Biso   1.000  C
  C131     1.0000 0.62743  0.99599  0.52247  Biso   1.000  C
  C132     1.0000 0.67068  0.96478  0.85580  Biso   1.000  C
  H43      1.0000 0.77231  0.11677  0.62577  Biso   1.000  H
  H44      1.0000 0.54989  0.98887  0.95911  Biso   1.000  H
  H45      1.0000 0.67780  0.89436  0.29244  Biso   1.000  H
  H46      1.0000 0.82115  0.18483  0.49472  Biso   1.000  H
  H47      1.0000 0.81517  0.63632  0.49472  Biso   1.000  H
  H48      1.0000 0.36368  0.17885  0.49472  Biso   1.000  H
  H49      1.0000 0.52076  0.53425  0.55756  Biso   1.000  H
  H50      1.0000 0.79908  0.65318  0.22423  Biso   1.000  H
  H51      1.0000 0.68016  0.81257  0.89089  Biso   1.000  H
  H52      1.0000 0.50847  0.49773  0.12938  Biso   1.000  H
  H53      1.0000 0.50227  0.01075  0.12938  Biso   1.000  H
  H54      1.0000 0.98925  0.49153  0.12938  Biso   1.000  H
  H55      1.0000 0.55493  0.51412  0.47385  Biso   1.000  H
  H56      1.0000 0.48588  0.04081  0.47385  Biso   1.000  H
  H57      1.0000 0.95919  0.44507  0.47385  Biso   1.000  H
  H58      1.0000 0.59381  0.58686  0.26526  Biso   1.000  H
  H59      1.0000 0.74648  0.67362  0.93193  Biso   1.000  H
  H60      1.0000 0.65971  0.73953  0.59860  Biso   1.000  H
  H61      1.0000 0.61164  0.56956  0.93487  Biso   1.000  H
  H62      1.0000 0.76377  0.70875  0.60154  Biso   1.000  H
  H63      1.0000 0.62459  0.72169  0.26821  Biso   1.000  H
  H64      1.0000 0.57773  0.52960  0.73616  Biso   1.000  H
  H65      1.0000 0.47040  0.04813  0.73616  Biso   1.000  H
  H66      1.0000 0.95187  0.42227  0.73616  Biso   1.000  H
  H67      1.0000 0.48051  0.44969  0.33484  Biso   1.000  H
  H68      1.0000 0.55031  0.03082  0.33484  Biso   1.000  H
  H69      1.0000 0.96918  0.51949  0.33484  Biso   1.000  H
  H70      1.0000 0.77941  0.10054  0.26911  Biso   1.000  H
  H71      1.0000 0.56612  0.01220  0.60245  Biso   1.000  H
  H72      1.0000 0.65446  0.88726  0.93578  Biso   1.000  H
  H73      1.0000 0.74211  0.15475  0.79761  Biso   1.000  H
  H74      1.0000 0.84525  0.58735  0.79761  Biso   1.000  H
  H75      1.0000 0.41265  0.25789  0.79761  Biso   1.000  H
  H76      1.0000 0.71724  0.08778  0.60919  Biso   1.000  H
  H77      1.0000 0.57888  0.96280  0.94253  Biso   1.000  H
  H78      1.0000 0.70387  0.94942  0.27586  Biso   1.000  H
  H79      1.0000 0.73014  0.09158  0.31243  Biso   1.000  H
  H80      1.0000 0.57509  0.97190  0.64576  Biso   1.000  H
  H81      1.0000 0.69477  0.93652  0.97910  Biso   1.000  H
  H82      1.0000 0.74982  0.13625  0.12984  Biso   1.000  H
  H83      1.0000 0.86375  0.61358  0.12984  Biso   1.000  H
  H84      1.0000 0.38642  0.25018  0.12984  Biso   1.000  H
  O37      1.0000 0.37843  0.37392  0.69044  Biso   1.000  O
  O38      1.0000 0.29275  0.33784  0.02377  Biso   1.000  O
  O39      1.0000 0.32882  0.28824  0.35711  Biso   1.000  O
  O40      1.0000 0.34880  0.34899  0.45266  Biso   1.000  O
  O41      1.0000 0.31768  0.33315  0.78599  Biso   1.000  O
  O42      1.0000 0.33352  0.31786  0.11933  Biso   1.000  O
  O43      1.0000 0.35666  0.37272  0.10751  Biso   1.000  O
  O44      1.0000 0.29395  0.31727  0.44084  Biso   1.000  O
  O45      1.0000 0.34939  0.31001  0.77418  Biso   1.000  O
  Mg13     1.0000 0.31930  0.34273  0.23363  Biso   1.000  Mg
  Mg14     1.0000 0.32394  0.30991  0.56697  Biso   1.000  Mg
  Mg15     1.0000 0.35676  0.34737  0.90030  Biso   1.000  Mg
  O46      1.0000 0.31009  0.94993  0.35788  Biso   1.000  O
  O47      1.0000 0.38340  0.02683  0.02454  Biso   1.000  O
  O48      1.0000 0.30650  0.02324  0.69121  Biso   1.000  O
  O49      1.0000 0.31988  0.98226  0.13062  Biso   1.000  O
  O50      1.0000 0.35107  0.00429  0.79728  Biso   1.000  O
  O51      1.0000 0.32904  0.01345  0.46395  Biso   1.000  O
  O52      1.0000 0.29720  0.96480  0.77353  Biso   1.000  O
  O53      1.0000 0.36853  0.99906  0.44020  Biso   1.000  O
  O54      1.0000 0.33427  0.03614  0.10687  Biso   1.000  O
  Mg16     1.0000 0.31498  0.00382  0.90376  Biso   1.000  Mg
  Mg17     1.0000 0.32951  0.97782  0.57043  Biso   1.000  Mg
  Mg18     1.0000 0.35551  0.01836  0.23709  Biso   1.000  Mg
  S13      1.0000 0.43168  0.50842  0.79166  Biso   1.000  S
  S14      1.0000 0.49158  0.92326  0.79166  Biso   1.000  S
  S15      1.0000 0.07674  0.56832  0.79166  Biso   1.000  S
  C133     1.0000 0.42956  0.48169  0.91840  Biso   1.000  C
  C134     1.0000 0.51831  0.94787  0.91840  Biso   1.000  C
  C135     1.0000 0.05213  0.57044  0.91840  Biso   1.000  C
  N25      1.0000 0.44309  0.46692  0.87531  Biso   1.000  N
  N26      1.0000 0.19975  0.30951  0.20864  Biso   1.000  N
  N27      1.0000 0.35716  0.22358  0.54198  Biso   1.000  N
  C136     1.0000 0.46402  0.47514  0.72967  Biso   1.000  C
  C137     1.0000 0.19152  0.32221  0.06301  Biso   1.000  C
  C138     1.0000 0.34446  0.20265  0.39634  Biso   1.000  C
  C139     1.0000 0.48591  0.50314  0.71937  Biso   1.000  C
  C140     1.0000 0.49686  0.98277  0.71937  Biso   1.000  C
  C141     1.0000 0.01723  0.51409  0.71937  Biso   1.000  C
  C142     1.0000 0.50470  0.51220  0.56663  Biso   1.000  C
  C143     1.0000 0.48780  0.99250  0.56663  Biso   1.000  C
  C144     1.0000 0.00750  0.49530  0.56663  Biso   1.000  C
  C145     1.0000 0.16892  0.82654  0.75588  Biso   1.000  C
  C146     1.0000 0.17346  0.34238  0.75588  Biso   1.000  C
  C147     1.0000 0.65762  0.83108  0.75588  Biso   1.000  C
  N28      1.0000 0.18608  0.83571  0.58813  Biso   1.000  N
  N29      1.0000 0.16429  0.35037  0.58813  Biso   1.000  N
  N30      1.0000 0.64963  0.81392  0.58813  Biso   1.000  N
  C148     1.0000 0.21087  0.86206  0.57781  Biso   1.000  C
  C149     1.0000 0.47128  0.01548  0.24448  Biso   1.000  C
  C150     1.0000 0.31786  0.12247  0.91115  Biso   1.000  C
  S16      1.0000 0.21633  0.88438  0.40149  Biso   1.000  S
  S17      1.0000 0.44896  0.99862  0.06815  Biso   1.000  S
  S18      1.0000 0.33471  0.11700  0.73482  Biso   1.000  S
  N31      1.0000 0.22877  0.86517  0.72611  Biso   1.000  N
  N32      1.0000 0.46817  0.03027  0.39277  Biso   1.000  N
  N33      1.0000 0.30306  0.10456  0.05944  Biso   1.000  N
  C151     1.0000 0.24991  0.88909  0.82121  Biso   1.000  C
  C152     1.0000 0.44424  0.02748  0.48788  Biso   1.000  C
  C153     1.0000 0.30585  0.08343  0.15455  Biso   1.000  C
  C154     1.0000 0.26429  0.91623  0.74477  Biso   1.000  C
  C155     1.0000 0.41710  0.01472  0.41143  Biso   1.000  C
  C156     1.0000 0.31861  0.06905  0.07810  Biso   1.000  C
  C157     1.0000 0.28388  0.93921  0.85671  Biso   1.000  C
  C158     1.0000 0.39412  0.01134  0.52338  Biso   1.000  C
  C159     1.0000 0.32200  0.04945  0.19005  Biso   1.000  C
  C160     1.0000 0.28857  0.93416  0.05133  Biso   1.000  C
  C161     1.0000 0.39918  0.02108  0.71800  Biso   1.000  C
  C162     1.0000 0.31225  0.04476  0.38467  Biso   1.000  C
  C163     1.0000 0.27447  0.90631  0.12069  Biso   1.000  C
  C164     1.0000 0.42702  0.03482  0.78735  Biso   1.000  C
  C165     1.0000 0.29851  0.05887  0.45402  Biso   1.000  C
  C166     1.0000 0.25570  0.88403  0.00945  Biso   1.000  C
  C167     1.0000 0.44930  0.03833  0.67612  Biso   1.000  C
  C168     1.0000 0.29500  0.07763  0.34279  Biso   1.000  C
  C169     1.0000 0.30705  0.95622  0.18688  Biso   1.000  C
  C170     1.0000 0.37712  0.01750  0.85354  Biso   1.000  C
  C171     1.0000 0.31584  0.02629  0.52021  Biso   1.000  C
  C172     1.0000 0.14843  0.79804  0.77488  Biso   1.000  C
  C173     1.0000 0.20196  0.35039  0.77488  Biso   1.000  C
  C174     1.0000 0.31627  0.18490  0.10822  Biso   1.000  C
  C175     1.0000 0.46260  0.45578  0.59329  Biso   1.000  C
  C176     1.0000 0.21088  0.34015  0.92662  Biso   1.000  C
  C177     1.0000 0.32652  0.20407  0.25995  Biso   1.000  C
  N34      1.0000 0.41378  0.47354  0.08526  Biso   1.000  N
  N35      1.0000 0.52646  0.94024  0.08526  Biso   1.000  N
  N36      1.0000 0.05976  0.58622  0.08526  Biso   1.000  N
  C178     1.0000 0.40268  0.44811  0.18921  Biso   1.000  C
  C179     1.0000 0.21856  0.28790  0.52255  Biso   1.000  C
  C180     1.0000 0.37877  0.26399  0.85588  Biso   1.000  C
  C181     1.0000 0.38766  0.42210  0.09599  Biso   1.000  C
  C182     1.0000 0.24457  0.29890  0.42933  Biso   1.000  C
  C183     1.0000 0.36777  0.27901  0.76266  Biso   1.000  C
  C184     1.0000 0.37430  0.39673  0.19974  Biso   1.000  C
  C185     1.0000 0.26994  0.31090  0.53307  Biso   1.000  C
  C186     1.0000 0.35576  0.29237  0.86640  Biso   1.000  C
  C187     1.0000 0.37903  0.39790  0.40247  Biso   1.000  C
  C188     1.0000 0.26877  0.31447  0.73581  Biso   1.000  C
  C189     1.0000 0.35220  0.28764  0.06914  Biso   1.000  C
  C190     1.0000 0.39397  0.42443  0.49150  Biso   1.000  C
  C191     1.0000 0.24224  0.30288  0.82484  Biso   1.000  C
  C192     1.0000 0.36379  0.27270  0.15817  Biso   1.000  C
  C193     1.0000 0.40518  0.44939  0.39004  Biso   1.000  C
  C194     1.0000 0.21728  0.28913  0.72338  Biso   1.000  C
  C195     1.0000 0.37754  0.26148  0.05671  Biso   1.000  C
  C196     1.0000 0.36855  0.37257  0.52247  Biso   1.000  C
  C197     1.0000 0.29410  0.32932  0.85580  Biso   1.000  C
  C198     1.0000 0.33735  0.29811  0.18914  Biso   1.000  C
  H85      1.0000 0.43898  0.45011  0.95911  Biso   1.000  H
  H86      1.0000 0.21656  0.32220  0.29244  Biso   1.000  H
  H87      1.0000 0.34446  0.22769  0.62577  Biso   1.000  H
  H88      1.0000 0.48782  0.51816  0.82805  Biso   1.000  H
  H89      1.0000 0.48184  0.96966  0.82805  Biso   1.000  H
  H90      1.0000 0.03034  0.51218  0.82805  Biso   1.000  H
  H91      1.0000 0.18743  0.86759  0.89089  Biso   1.000  H
  H92      1.0000 0.46575  0.98651  0.55756  Biso   1.000  H
  H93      1.0000 0.34682  0.14590  0.22423  Biso   1.000  H
  H94      1.0000 0.17514  0.83106  0.46271  Biso   1.000  H
  H95      1.0000 0.16894  0.34408  0.46271  Biso   1.000  H
  H96      1.0000 0.65592  0.82486  0.46271  Biso   1.000  H
  H97      1.0000 0.22159  0.84745  0.80719  Biso   1.000  H
  H98      1.0000 0.15255  0.37414  0.80719  Biso   1.000  H
  H99      1.0000 0.62586  0.77841  0.80719  Biso   1.000  H
  H100     1.0000 0.26047  0.92019  0.59860  Biso   1.000  H
  H101     1.0000 0.41314  0.00695  0.26526  Biso   1.000  H
  H102     1.0000 0.32638  0.07286  0.93193  Biso   1.000  H
  H103     1.0000 0.27831  0.90290  0.26821  Biso   1.000  H
  H104     1.0000 0.43044  0.04208  0.93487  Biso   1.000  H
  H105     1.0000 0.29125  0.05502  0.60154  Biso   1.000  H
  H106     1.0000 0.24440  0.86294  0.06950  Biso   1.000  H
  H107     1.0000 0.13706  0.38146  0.06950  Biso   1.000  H
  H108     1.0000 0.61854  0.75560  0.06950  Biso   1.000  H
  H109     1.0000 0.14717  0.78302  0.66818  Biso   1.000  H
  H110     1.0000 0.21698  0.36416  0.66818  Biso   1.000  H
  H111     1.0000 0.63584  0.85283  0.66818  Biso   1.000  H
  H112     1.0000 0.44608  0.43388  0.60245  Biso   1.000  H
  H113     1.0000 0.23279  0.34554  0.93578  Biso   1.000  H
  H114     1.0000 0.32113  0.22059  0.26911  Biso   1.000  H
  H115     1.0000 0.40877  0.48809  0.13094  Biso   1.000  H
  H116     1.0000 0.51191  0.92069  0.13094  Biso   1.000  H
  H117     1.0000 0.07931  0.59123  0.13094  Biso   1.000  H
  H118     1.0000 0.38391  0.42112  0.94253  Biso   1.000  H
  H119     1.0000 0.24555  0.29613  0.27586  Biso   1.000  H
  H120     1.0000 0.37054  0.28276  0.60919  Biso   1.000  H
  H121     1.0000 0.39681  0.42491  0.64576  Biso   1.000  H
  H122     1.0000 0.24175  0.30523  0.97910  Biso   1.000  H
  H123     1.0000 0.36144  0.26986  0.31243  Biso   1.000  H
  H124     1.0000 0.41649  0.46958  0.46317  Biso   1.000  H
  H125     1.0000 0.53042  0.94691  0.46317  Biso   1.000  H
  H126     1.0000 0.05309  0.58351  0.46317  Biso   1.000  H
