# Supplementary material for: In silico design and screening of hypothetical MOF-74 analogs and their experimental synthesis
Source: Chem Sci. 2016 Jun 21;7(9):6263–72. doi: 10.1039/c6sc01477a (PMC6024208; doi:10.1039/c6sc01477a)
Supplement: Supplementary file 1 [file SC-007-C6SC01477A-s001.zip › analogs/118_all_conf_528_0_full_symm.def]

#number of pseudo atoms
61
#type        print   as   scat      mass       charge          B-factor   radii  connectivity
UNIT         no      H       H      1.0        1.0             1.0        1.0    0
C_co2        yes     C       C      12.0107    0.6512          1.0        1.0    0
O_co2        yes     O       O      15.9994   -0.3256          1.0        1.0    0
N_n2         yes     N       N      14.00674  -0.482           1.0        0.7    0
N_com        no      N       N      0.0        0.964           1.0        0.7    0
Mof_Ob    yes       O         O         15.999    -0.7037   1.0       1.52      0         
Mof_Oa    yes       O         O         15.999    -0.89056  1.0       1.52      0         
Mof_Oc    yes       O         O         15.999    -0.93621  1.0       1.52      0         
Mof_Mg    yes       Mg        Mg        24.305    1.62831   1.0       1.73      0         
Mof_Ob_a  yes       O         O         15.999    -0.74101  1.0       1.52      0         
Mof_Oa_a  yes       O         O         15.999    -0.89143  1.0       1.52      0         
Mof_Oc_a  yes       O         O         15.999    -0.94497  1.0       1.52      0         
Mof_Mg_a  yes       Mg        Mg        24.305    1.63018   1.0       1.73      0         
O         yes       O         O         15.999    -0.49325  1.0       1.52      0         
C         yes       C         C         12.011    0.61159   1.0       1.7       0         
N         yes       N         N         14.007    -0.69923  1.0       1.55      0         
C_a       yes       C         C         12.011    0.56657   1.0       1.7       0         
C_b       yes       C         C         12.011    -0.36581  1.0       1.7       0         
C_c       yes       C         C         12.011    -0.15098  1.0       1.7       0         
C_d       yes       C         C         12.011    0.0433    1.0       1.7       0         
C_e       yes       C         C         12.011    -0.02199  1.0       1.7       0         
C_f       yes       C         C         12.011    -0.07292  1.0       1.7       0         
C_g       yes       C         C         12.011    -0.3115   1.0       1.7       0         
C_h       yes       C         C         12.011    0.44861   1.0       1.7       0         
N_a       yes       N         N         14.007    -0.61637  1.0       1.55      0         
C_i       yes       C         C         12.011    0.62629   1.0       1.7       0         
O_a       yes       O         O         15.999    -0.45942  1.0       1.52      0         
C_j       yes       C         C         12.011    -0.24216  1.0       1.7       0         
C_k       yes       C         C         12.011    -0.00514  1.0       1.7       0         
Mof_Cb    yes       C         C         12.011    -0.37785  1.0       1.7       0         
Mof_Cc    yes       C         C         12.011    0.56539   1.0       1.7       0         
Mof_Cd    yes       C         C         12.011    -0.29781  1.0       1.7       0         
C_l       yes       C         C         12.011    -0.05742  1.0       1.7       0         
Mof_Ca    yes       C         C         12.011    0.8279    1.0       1.7       0         
C_m       yes       C         C         12.011    -0.39146  1.0       1.7       0         
C_n       yes       C         C         12.011    -0.04753  1.0       1.7       0         
C_o       yes       C         C         12.011    -0.08697  1.0       1.7       0         
C_p       yes       C         C         12.011    -0.43199  1.0       1.7       0         
C_q       yes       C         C         12.011    -0.15272  1.0       1.7       0         
C_r       yes       C         C         12.011    -0.06573  1.0       1.7       0         
Mof_Cb_a  yes       C         C         12.011    -0.29411  1.0       1.7       0         
Mof_Cc_a  yes       C         C         12.011    0.50183   1.0       1.7       0         
Mof_Cd_a  yes       C         C         12.011    -0.23607  1.0       1.7       0         
C_s       yes       C         C         12.011    -0.12172  1.0       1.7       0         
Mof_Ca_a  yes       C         C         12.011    0.77894   1.0       1.7       0         
H         yes       H         H         1.008     0.37328   1.0       1.09      0         
H_a       yes       H         H         1.008     0.20404   1.0       1.09      0         
H_b       yes       H         H         1.008     0.14769   1.0       1.09      0         
H_c       yes       H         H         1.008     0.11333   1.0       1.09      0         
H_d       yes       H         H         1.008     0.18415   1.0       1.09      0         
H_e       yes       H         H         1.008     0.32083   1.0       1.09      0         
H_f       yes       H         H         1.008     0.13943   1.0       1.09      0         
Mof_H     yes       H         H         1.008     0.15529   1.0       1.09      0         
H_g       yes       H         H         1.008     0.15205   1.0       1.09      0         
H_h       yes       H         H         1.008     0.17652   1.0       1.09      0         
H_i       yes       H         H         1.008     0.11996   1.0       1.09      0         
H_j       yes       H         H         1.008     0.15175   1.0       1.09      0         
H_k       yes       H         H         1.008     0.18641   1.0       1.09      0         
H_l       yes       H         H         1.008     0.15752   1.0       1.09      0         
Mof_H_a   yes       H         H         1.008     0.14662   1.0       1.09      0         
H_m       yes       H         H         1.008     0.15021   1.0       1.09      0         
