# Supplementary material for: In silico design and screening of hypothetical MOF-74 analogs and their experimental synthesis
Source: Chem Sci. 2016 Jun 21;7(9):6263–72. doi: 10.1039/c6sc01477a (PMC6024208; doi:10.1039/c6sc01477a)
Supplement: Supplementary file 1 [file SC-007-C6SC01477A-s001.zip › analogs/97_all_conf_1034_0_full_symm.cssr]

				65.0727  65.0727  6.8736
		90  90  120  SPGR =  1 P 1		 OPT = 1
414   0 
0 image0	: image0
 1 Mof_Ob 0.957140 0.306330 0.696330  0  0  0  0  0  0  0  0  -0.731530
 2 Mof_Oa 0.985130 0.320830 0.927240  0  0  0  0  0  0  0  0  -0.911530
 3 Mof_Oc 0.974440 0.301370 0.285230  0  0  0  0  0  0  0  0  -0.948250
 4 Mof_Mg 0.006870 0.321080 0.154520  0  0  0  0  0  0  0  0  1.639560
 5 Mof_Ob_a 0.041850 0.698630 0.739130  0  0  0  0  0  0  0  0  -0.730850
 6 Mof_Oa_a 0.013550 0.681490 0.513570  0  0  0  0  0  0  0  0  -0.901570
 7 Mof_Oc_a 0.021970 0.699650 0.148440  0  0  0  0  0  0  0  0  -0.954930
 8 Mof_Mg_a 0.990800 0.676700 0.278920  0  0  0  0  0  0  0  0  1.640650
 9 F 0.124310 0.813360 0.749340  0  0  0  0  0  0  0  0  -0.186070
 10 C 0.143990 0.824730 0.634030  0  0  0  0  0  0  0  0  0.328630
 11 C_a 0.142960 0.816660 0.442610  0  0  0  0  0  0  0  0  0.016840
 12 C_b 0.163640 0.830700 0.330750  0  0  0  0  0  0  0  0  -0.196830
 13 C_c 0.850330 0.183580 0.740070  0  0  0  0  0  0  0  0  -0.258470
 14 C_d 0.850980 0.190630 0.935340  0  0  0  0  0  0  0  0  0.253400
 15 C_e 0.163690 0.843980 0.714230  0  0  0  0  0  0  0  0  -0.430010
 16 C_f 0.871460 0.210420 0.027470  0  0  0  0  0  0  0  0  -0.222760
 17 C_g 0.890710 0.228070 0.936890  0  0  0  0  0  0  0  0  -0.255130
 18 C_h 0.911610 0.247210 0.031050  0  0  0  0  0  0  0  0  0.179380
 19 C_i 0.927780 0.266690 0.920640  0  0  0  0  0  0  0  0  -0.208600
 20 Mof_Cb 0.948800 0.285480 0.998620  0  0  0  0  0  0  0  0  -0.305300
 21 Mof_Cc 0.954300 0.284830 0.199190  0  0  0  0  0  0  0  0  0.516370
 22 Mof_Cd 0.937580 0.265450 0.311760  0  0  0  0  0  0  0  0  -0.270950
 23 C_j 0.917030 0.247220 0.230890  0  0  0  0  0  0  0  0  -0.189920
 24 Mof_Ca 0.964190 0.305090 0.866680  0  0  0  0  0  0  0  0  0.833690
 25 C_k 0.122690 0.795860 0.358990  0  0  0  0  0  0  0  0  -0.162050
 26 C_l 0.105010 0.777460 0.458680  0  0  0  0  0  0  0  0  -0.256230
 27 C_m 0.084200 0.757070 0.376000  0  0  0  0  0  0  0  0  0.177450
 28 C_n 0.069300 0.737920 0.496130  0  0  0  0  0  0  0  0  -0.205060
 29 Mof_Cb_a 0.048310 0.718000 0.428920  0  0  0  0  0  0  0  0  -0.290670
 30 Mof_Cc_a 0.041780 0.717350 0.229090  0  0  0  0  0  0  0  0  0.527840
 31 Mof_Cd_a 0.057110 0.736510 0.107820  0  0  0  0  0  0  0  0  -0.290840
 32 C_o 0.077580 0.755740 0.178120  0  0  0  0  0  0  0  0  -0.196560
 33 Mof_Ca_a 0.034180 0.698600 0.568140  0  0  0  0  0  0  0  0  0.806860
 34 H 0.830450 0.158730 0.514240  0  0  0  0  0  0  0  0  0.158980
 35 H_a 0.865920 0.193200 0.648780  0  0  0  0  0  0  0  0  0.158400
 36 H_b 0.162800 0.848840 0.863940  0  0  0  0  0  0  0  0  0.208580
 37 H_c 0.870550 0.210770 0.185750  0  0  0  0  0  0  0  0  0.157460
 38 H_d 0.891030 0.228630 0.778290  0  0  0  0  0  0  0  0  0.158430
 39 H_e 0.924220 0.267810 0.767400  0  0  0  0  0  0  0  0  0.185180
 40 Mof_H 0.941810 0.265150 0.464490  0  0  0  0  0  0  0  0  0.152960
 41 H_f 0.905120 0.232330 0.322670  0  0  0  0  0  0  0  0  0.161030
 42 H_g 0.122560 0.795390 0.200340  0  0  0  0  0  0  0  0  0.140630
 43 H_h 0.105960 0.777430 0.616470  0  0  0  0  0  0  0  0  0.166320
 44 H_i 0.073880 0.738050 0.648640  0  0  0  0  0  0  0  0  0.176150
 45 Mof_H_a 0.051910 0.735600 0.956340  0  0  0  0  0  0  0  0  0.175640
 46 H_j 0.088470 0.770320 0.079820  0  0  0  0  0  0  0  0  0.183680
 47 Mof_Ob 0.015860 0.376200 0.029660  0  0  0  0  0  0  0  0  -0.731530
 48 Mof_Oa 0.002370 0.348210 0.260580  0  0  0  0  0  0  0  0  -0.911530
 49 Mof_Oc 0.993590 0.358890 0.618570  0  0  0  0  0  0  0  0  -0.948250
 50 Mof_Mg 0.980880 0.326470 0.487860  0  0  0  0  0  0  0  0  1.639560
 51 Mof_Ob_a 0.990110 0.624820 0.405800  0  0  0  0  0  0  0  0  -0.730850
 52 Mof_Oa_a 0.001270 0.653120 0.180240  0  0  0  0  0  0  0  0  -0.901570
 53 Mof_Oc_a 0.011010 0.644700 0.815100  0  0  0  0  0  0  0  0  -0.954930
 54 Mof_Mg_a 0.019240 0.675870 0.945590  0  0  0  0  0  0  0  0  1.640650
 55 F 0.689040 0.875690 0.749340  0  0  0  0  0  0  0  0  -0.186070
 56 C 0.680730 0.856010 0.634030  0  0  0  0  0  0  0  0  0.328630
 57 C_a 0.007030 0.523700 0.109270  0  0  0  0  0  0  0  0  0.016840
 58 C_b 0.000390 0.503020 0.997410  0  0  0  0  0  0  0  0  -0.196830
 59 C_c 0.999910 0.483000 0.073400  0  0  0  0  0  0  0  0  -0.258470
 60 C_d 0.006320 0.482360 0.268670  0  0  0  0  0  0  0  0  0.253400
 61 C_e 0.680290 0.836310 0.714230  0  0  0  0  0  0  0  0  -0.430010
 62 C_f 0.005630 0.461870 0.360800  0  0  0  0  0  0  0  0  -0.222760
 63 C_g 0.004020 0.442620 0.270230  0  0  0  0  0  0  0  0  -0.255130
 64 C_h 0.002260 0.421720 0.364380  0  0  0  0  0  0  0  0  0.179380
 65 C_i 0.005580 0.405560 0.253970  0  0  0  0  0  0  0  0  -0.208600
 66 Mof_Cb 0.003350 0.384540 0.331950  0  0  0  0  0  0  0  0  -0.305300
 67 Mof_Cc 0.997200 0.379030 0.532520  0  0  0  0  0  0  0  0  0.516370
 68 Mof_Cd 0.994530 0.395750 0.645090  0  0  0  0  0  0  0  0  -0.270950
 69 C_j 0.996860 0.416310 0.564230  0  0  0  0  0  0  0  0  -0.189920
 70 Mof_Ca 0.007570 0.369150 0.200010  0  0  0  0  0  0  0  0  0.833690
 71 C_k 0.006500 0.543980 0.025650  0  0  0  0  0  0  0  0  -0.162050
 72 C_l 0.005780 0.561660 0.125350  0  0  0  0  0  0  0  0  -0.256230
 73 C_m 0.006200 0.582460 0.042660  0  0  0  0  0  0  0  0  0.177450
 74 C_n 0.001960 0.597370 0.162790  0  0  0  0  0  0  0  0  -0.205060
 75 Mof_Cb_a 0.003030 0.618360 0.095590  0  0  0  0  0  0  0  0  -0.290670
 76 Mof_Cc_a 0.008900 0.624890 0.895760  0  0  0  0  0  0  0  0  0.527840
 77 Mof_Cd_a 0.012730 0.609560 0.774490  0  0  0  0  0  0  0  0  -0.290840
 78 C_o 0.011500 0.589090 0.844790  0  0  0  0  0  0  0  0  -0.196560
 79 Mof_Ca_a 0.997750 0.632490 0.234810  0  0  0  0  0  0  0  0  0.806860
 80 H 0.328280 0.169550 0.514240  0  0  0  0  0  0  0  0  0.158980
 81 H_a 0.993950 0.467410 0.982110  0  0  0  0  0  0  0  0  0.158400
 82 H_b 0.686040 0.837200 0.863940  0  0  0  0  0  0  0  0  0.208580
 83 H_c 0.006890 0.462780 0.519080  0  0  0  0  0  0  0  0  0.157460
 84 H_d 0.004260 0.442300 0.111620  0  0  0  0  0  0  0  0  0.158430
 85 H_e 0.010250 0.409110 0.100730  0  0  0  0  0  0  0  0  0.185180
 86 Mof_H 0.990010 0.391520 0.797820  0  0  0  0  0  0  0  0  0.152960
 87 H_f 0.993880 0.428220 0.656010  0  0  0  0  0  0  0  0  0.161030
 88 H_g 0.006160 0.544110 0.867000  0  0  0  0  0  0  0  0  0.140630
 89 H_h 0.004800 0.560710 0.283140  0  0  0  0  0  0  0  0  0.166320
 90 H_i 0.997500 0.592780 0.315310  0  0  0  0  0  0  0  0  0.176150
 91 Mof_H_a 0.017020 0.614760 0.623010  0  0  0  0  0  0  0  0  0.175640
 92 H_j 0.015190 0.578200 0.746480  0  0  0  0  0  0  0  0  0.183680
 93 Mof_Ob 0.027010 0.317480 0.362990  0  0  0  0  0  0  0  0  -0.731530
 94 Mof_Oa 0.012500 0.330960 0.593910  0  0  0  0  0  0  0  0  -0.911530
 95 Mof_Oc 0.031970 0.339740 0.951900  0  0  0  0  0  0  0  0  -0.948250
 96 Mof_Mg 0.012250 0.352450 0.821190  0  0  0  0  0  0  0  0  1.639560
 97 Mof_Ob_a 0.968040 0.676550 0.072470  0  0  0  0  0  0  0  0  -0.730850
 98 Mof_Oa_a 0.985180 0.665390 0.846900  0  0  0  0  0  0  0  0  -0.901570
 99 Mof_Oc_a 0.967020 0.655660 0.481770  0  0  0  0  0  0  0  0  -0.954930
 100 Mof_Mg_a 0.989970 0.647430 0.612260  0  0  0  0  0  0  0  0  1.640650
 101 F 0.186640 0.310960 0.749340  0  0  0  0  0  0  0  0  -0.186070
 102 C 0.175270 0.319270 0.634030  0  0  0  0  0  0  0  0  0.328630
 103 C_a 0.850010 0.659640 0.775940  0  0  0  0  0  0  0  0  0.016840
 104 C_b 0.835970 0.666280 0.664080  0  0  0  0  0  0  0  0  -0.196830
 105 C_c 0.149760 0.333420 0.406740  0  0  0  0  0  0  0  0  -0.258470
 106 C_d 0.142700 0.327010 0.602000  0  0  0  0  0  0  0  0  0.253400
 107 C_e 0.156020 0.319710 0.714230  0  0  0  0  0  0  0  0  -0.430010
 108 C_f 0.122910 0.327710 0.694140  0  0  0  0  0  0  0  0  -0.222760
 109 C_g 0.105260 0.329310 0.603560  0  0  0  0  0  0  0  0  -0.255130
 110 C_h 0.086120 0.331070 0.697710  0  0  0  0  0  0  0  0  0.179380
 111 C_i 0.066640 0.327750 0.587300  0  0  0  0  0  0  0  0  -0.208600
 112 Mof_Cb 0.047860 0.329990 0.665290  0  0  0  0  0  0  0  0  -0.305300
 113 Mof_Cc 0.048500 0.336140 0.865860  0  0  0  0  0  0  0  0  0.516370
 114 Mof_Cd 0.067890 0.338800 0.978420  0  0  0  0  0  0  0  0  -0.270950
 115 C_j 0.086120 0.336480 0.897560  0  0  0  0  0  0  0  0  -0.189920
 116 Mof_Ca 0.028240 0.325760 0.533350  0  0  0  0  0  0  0  0  0.833690
 117 C_k 0.870810 0.660170 0.692320  0  0  0  0  0  0  0  0  -0.162050
 118 C_l 0.889210 0.660890 0.792010  0  0  0  0  0  0  0  0  -0.256230
 119 C_m 0.909600 0.660470 0.709330  0  0  0  0  0  0  0  0  0.177450
 120 C_n 0.928750 0.664710 0.829460  0  0  0  0  0  0  0  0  -0.205060
 121 Mof_Cb_a 0.948660 0.663640 0.762250  0  0  0  0  0  0  0  0  -0.290670
 122 Mof_Cc_a 0.949320 0.657770 0.562430  0  0  0  0  0  0  0  0  0.527840
 123 Mof_Cd_a 0.930160 0.653930 0.441150  0  0  0  0  0  0  0  0  -0.290840
 124 C_o 0.910920 0.655170 0.511450  0  0  0  0  0  0  0  0  -0.196560
 125 Mof_Ca_a 0.968070 0.668920 0.901470  0  0  0  0  0  0  0  0  0.806860
 126 H 0.841270 0.671720 0.514240  0  0  0  0  0  0  0  0  0.158980
 127 H_a 0.140130 0.339390 0.315450  0  0  0  0  0  0  0  0  0.158400
 128 H_b 0.151160 0.313960 0.863940  0  0  0  0  0  0  0  0  0.208580
 129 H_c 0.122560 0.326450 0.852420  0  0  0  0  0  0  0  0  0.157460
 130 H_d 0.104700 0.329070 0.444960  0  0  0  0  0  0  0  0  0.158430
 131 H_e 0.065530 0.323080 0.434060  0  0  0  0  0  0  0  0  0.185180
 132 Mof_H 0.068180 0.343320 0.131160  0  0  0  0  0  0  0  0  0.152960
 133 H_f 0.101000 0.339450 0.989340  0  0  0  0  0  0  0  0  0.161030
 134 H_g 0.871280 0.660500 0.533670  0  0  0  0  0  0  0  0  0.140630
 135 H_h 0.889240 0.661860 0.949810  0  0  0  0  0  0  0  0  0.166320
 136 H_i 0.928620 0.669170 0.981970  0  0  0  0  0  0  0  0  0.176150
 137 Mof_H_a 0.931070 0.649640 0.289670  0  0  0  0  0  0  0  0  0.175640
 138 H_j 0.896350 0.651480 0.413150  0  0  0  0  0  0  0  0  0.183680
 139 Mof_Ob 0.623800 0.639660 0.029660  0  0  0  0  0  0  0  0  -0.731530
 140 Mof_Oa 0.651790 0.654160 0.260580  0  0  0  0  0  0  0  0  -0.911530
 141 Mof_Oc 0.641110 0.634700 0.618570  0  0  0  0  0  0  0  0  -0.948250
 142 Mof_Mg 0.673530 0.654410 0.487860  0  0  0  0  0  0  0  0  1.639560
 143 Mof_Ob_a 0.708520 0.031960 0.072470  0  0  0  0  0  0  0  0  -0.730850
 144 Mof_Oa_a 0.680210 0.014820 0.846900  0  0  0  0  0  0  0  0  -0.901570
 145 Mof_Oc_a 0.688640 0.032980 0.481770  0  0  0  0  0  0  0  0  -0.954930
 146 Mof_Mg_a 0.657460 0.010030 0.612260  0  0  0  0  0  0  0  0  1.640650
 147 F 0.790980 0.146690 0.082670  0  0  0  0  0  0  0  0  -0.186070
 148 C 0.810660 0.158060 0.967360  0  0  0  0  0  0  0  0  0.328630
 149 C_a 0.809630 0.149990 0.775940  0  0  0  0  0  0  0  0  0.016840
 150 C_b 0.830310 0.164030 0.664080  0  0  0  0  0  0  0  0  -0.196830
 151 C_c 0.517000 0.516910 0.073400  0  0  0  0  0  0  0  0  -0.258470
 152 C_d 0.517640 0.523970 0.268670  0  0  0  0  0  0  0  0  0.253400
 153 C_e 0.830350 0.177310 0.047560  0  0  0  0  0  0  0  0  -0.430010
 154 C_f 0.538130 0.543750 0.360800  0  0  0  0  0  0  0  0  -0.222760
 155 C_g 0.557380 0.561400 0.270230  0  0  0  0  0  0  0  0  -0.255130
 156 C_h 0.578280 0.580540 0.364380  0  0  0  0  0  0  0  0  0.179380
 157 C_i 0.594440 0.600030 0.253970  0  0  0  0  0  0  0  0  -0.208600
 158 Mof_Cb 0.615460 0.618810 0.331950  0  0  0  0  0  0  0  0  -0.305300
 159 Mof_Cc 0.620970 0.618160 0.532520  0  0  0  0  0  0  0  0  0.516370
 160 Mof_Cd 0.604250 0.598780 0.645090  0  0  0  0  0  0  0  0  -0.270950
 161 C_j 0.583690 0.580550 0.564230  0  0  0  0  0  0  0  0  -0.189920
 162 Mof_Ca 0.630850 0.638420 0.200010  0  0  0  0  0  0  0  0  0.833690
 163 C_k 0.789360 0.129190 0.692320  0  0  0  0  0  0  0  0  -0.162050
 164 C_l 0.771680 0.110790 0.792010  0  0  0  0  0  0  0  0  -0.256230
 165 C_m 0.750870 0.090400 0.709330  0  0  0  0  0  0  0  0  0.177450
 166 C_n 0.735960 0.071250 0.829460  0  0  0  0  0  0  0  0  -0.205060
 167 Mof_Cb_a 0.714980 0.051340 0.762250  0  0  0  0  0  0  0  0  -0.290670
 168 Mof_Cc_a 0.708450 0.050680 0.562430  0  0  0  0  0  0  0  0  0.527840
 169 Mof_Cd_a 0.723770 0.069840 0.441150  0  0  0  0  0  0  0  0  -0.290840
 170 C_o 0.744250 0.089080 0.511450  0  0  0  0  0  0  0  0  -0.196560
 171 Mof_Ca_a 0.700850 0.031930 0.901470  0  0  0  0  0  0  0  0  0.806860
 172 H 0.497120 0.492060 0.847570  0  0  0  0  0  0  0  0  0.158980
 173 H_a 0.532590 0.526530 0.982110  0  0  0  0  0  0  0  0  0.158400
 174 H_b 0.829470 0.182180 0.197270  0  0  0  0  0  0  0  0  0.208580
 175 H_c 0.537220 0.544100 0.519080  0  0  0  0  0  0  0  0  0.157460
 176 H_d 0.557700 0.561960 0.111620  0  0  0  0  0  0  0  0  0.158430
 177 H_e 0.590890 0.601140 0.100730  0  0  0  0  0  0  0  0  0.185180
 178 Mof_H 0.608480 0.598490 0.797820  0  0  0  0  0  0  0  0  0.152960
 179 H_f 0.571780 0.565670 0.656010  0  0  0  0  0  0  0  0  0.161030
 180 H_g 0.789230 0.128720 0.533670  0  0  0  0  0  0  0  0  0.140630
 181 H_h 0.772620 0.110760 0.949810  0  0  0  0  0  0  0  0  0.166320
 182 H_i 0.740550 0.071380 0.981970  0  0  0  0  0  0  0  0  0.176150
 183 Mof_H_a 0.718570 0.068930 0.289670  0  0  0  0  0  0  0  0  0.175640
 184 H_j 0.755130 0.103650 0.413150  0  0  0  0  0  0  0  0  0.183680
 185 Mof_Ob 0.682520 0.709530 0.362990  0  0  0  0  0  0  0  0  -0.731530
 186 Mof_Oa 0.669040 0.681540 0.593910  0  0  0  0  0  0  0  0  -0.911530
 187 Mof_Oc 0.660260 0.692230 0.951900  0  0  0  0  0  0  0  0  -0.948250
 188 Mof_Mg 0.647550 0.659800 0.821190  0  0  0  0  0  0  0  0  1.639560
 189 Mof_Ob_a 0.656780 0.958150 0.739130  0  0  0  0  0  0  0  0  -0.730850
 190 Mof_Oa_a 0.667940 0.986450 0.513570  0  0  0  0  0  0  0  0  -0.901570
 191 Mof_Oc_a 0.677680 0.978030 0.148440  0  0  0  0  0  0  0  0  -0.954930
 192 Mof_Mg_a 0.685900 0.009200 0.278920  0  0  0  0  0  0  0  0  1.640650
 193 F 0.355710 0.209020 0.082670  0  0  0  0  0  0  0  0  -0.186070
 194 C 0.347400 0.189340 0.967360  0  0  0  0  0  0  0  0  0.328630
 195 C_a 0.673700 0.857040 0.442610  0  0  0  0  0  0  0  0  0.016840
 196 C_b 0.667060 0.836360 0.330750  0  0  0  0  0  0  0  0  -0.196830
 197 C_c 0.666580 0.816340 0.406740  0  0  0  0  0  0  0  0  -0.258470
 198 C_d 0.672990 0.815690 0.602000  0  0  0  0  0  0  0  0  0.253400
 199 C_e 0.346960 0.169650 0.047560  0  0  0  0  0  0  0  0  -0.430010
 200 C_f 0.672290 0.795210 0.694140  0  0  0  0  0  0  0  0  -0.222760
 201 C_g 0.670690 0.775950 0.603560  0  0  0  0  0  0  0  0  -0.255130
 202 C_h 0.668930 0.755050 0.697710  0  0  0  0  0  0  0  0  0.179380
 203 C_i 0.672250 0.738890 0.587300  0  0  0  0  0  0  0  0  -0.208600
 204 Mof_Cb 0.670010 0.717870 0.665290  0  0  0  0  0  0  0  0  -0.305300
 205 Mof_Cc 0.663860 0.712370 0.865860  0  0  0  0  0  0  0  0  0.516370
 206 Mof_Cd 0.661200 0.729090 0.978420  0  0  0  0  0  0  0  0  -0.270950
 207 C_j 0.663520 0.749640 0.897560  0  0  0  0  0  0  0  0  -0.189920
 208 Mof_Ca 0.674240 0.702480 0.533350  0  0  0  0  0  0  0  0  0.833690
 209 C_k 0.673170 0.877310 0.358990  0  0  0  0  0  0  0  0  -0.162050
 210 C_l 0.672450 0.894990 0.458680  0  0  0  0  0  0  0  0  -0.256230
 211 C_m 0.672860 0.915800 0.376000  0  0  0  0  0  0  0  0  0.177450
 212 C_n 0.668620 0.930700 0.496130  0  0  0  0  0  0  0  0  -0.205060
 213 Mof_Cb_a 0.669690 0.951690 0.428920  0  0  0  0  0  0  0  0  -0.290670
 214 Mof_Cc_a 0.675570 0.958220 0.229090  0  0  0  0  0  0  0  0  0.527840
 215 Mof_Cd_a 0.679400 0.942890 0.107820  0  0  0  0  0  0  0  0  -0.290840
 216 C_o 0.678160 0.922420 0.178120  0  0  0  0  0  0  0  0  -0.196560
 217 Mof_Ca_a 0.664420 0.965820 0.568140  0  0  0  0  0  0  0  0  0.806860
 218 H 0.994940 0.502880 0.847570  0  0  0  0  0  0  0  0  0.158980
 219 H_a 0.660610 0.800750 0.315450  0  0  0  0  0  0  0  0  0.158400
 220 H_b 0.352710 0.170530 0.197270  0  0  0  0  0  0  0  0  0.208580
 221 H_c 0.673550 0.796120 0.852420  0  0  0  0  0  0  0  0  0.157460
 222 H_d 0.670930 0.775630 0.444960  0  0  0  0  0  0  0  0  0.158430
 223 H_e 0.676920 0.742450 0.434060  0  0  0  0  0  0  0  0  0.185180
 224 Mof_H 0.656680 0.724860 0.131160  0  0  0  0  0  0  0  0  0.152960
 225 H_f 0.660550 0.761550 0.989340  0  0  0  0  0  0  0  0  0.161030
 226 H_g 0.672830 0.877440 0.200340  0  0  0  0  0  0  0  0  0.140630
 227 H_h 0.671470 0.894040 0.616470  0  0  0  0  0  0  0  0  0.166320
 228 H_i 0.664160 0.926120 0.648640  0  0  0  0  0  0  0  0  0.176150
 229 Mof_H_a 0.683690 0.948090 0.956340  0  0  0  0  0  0  0  0  0.175640
 230 H_j 0.681850 0.911530 0.079820  0  0  0  0  0  0  0  0  0.183680
 231 Mof_Ob 0.693670 0.650810 0.696330  0  0  0  0  0  0  0  0  -0.731530
 232 Mof_Oa 0.679170 0.664300 0.927240  0  0  0  0  0  0  0  0  -0.911530
 233 Mof_Oc 0.698630 0.673070 0.285230  0  0  0  0  0  0  0  0  -0.948250
 234 Mof_Mg 0.678920 0.685790 0.154520  0  0  0  0  0  0  0  0  1.639560
 235 Mof_Ob_a 0.634700 0.009890 0.405800  0  0  0  0  0  0  0  0  -0.730850
 236 Mof_Oa_a 0.651850 0.998730 0.180240  0  0  0  0  0  0  0  0  -0.901570
 237 Mof_Oc_a 0.633690 0.988990 0.815100  0  0  0  0  0  0  0  0  -0.954930
 238 Mof_Mg_a 0.656630 0.980760 0.945590  0  0  0  0  0  0  0  0  1.640650
 239 F 0.853310 0.644290 0.082670  0  0  0  0  0  0  0  0  -0.186070
 240 C 0.841940 0.652600 0.967360  0  0  0  0  0  0  0  0  0.328630
 241 C_a 0.516670 0.992970 0.109270  0  0  0  0  0  0  0  0  0.016840
 242 C_b 0.502630 0.999610 0.997410  0  0  0  0  0  0  0  0  -0.196830
 243 C_c 0.816420 0.666750 0.740070  0  0  0  0  0  0  0  0  -0.258470
 244 C_d 0.809370 0.660340 0.935340  0  0  0  0  0  0  0  0  0.253400
 245 C_e 0.822690 0.653040 0.047560  0  0  0  0  0  0  0  0  -0.430010
 246 C_f 0.789580 0.661040 0.027470  0  0  0  0  0  0  0  0  -0.222760
 247 C_g 0.771930 0.662640 0.936890  0  0  0  0  0  0  0  0  -0.255130
 248 C_h 0.752790 0.664400 0.031050  0  0  0  0  0  0  0  0  0.179380
 249 C_i 0.733310 0.661080 0.920640  0  0  0  0  0  0  0  0  -0.208600
 250 Mof_Cb 0.714520 0.663320 0.998620  0  0  0  0  0  0  0  0  -0.305300
 251 Mof_Cc 0.715170 0.669470 0.199190  0  0  0  0  0  0  0  0  0.516370
 252 Mof_Cd 0.734550 0.672130 0.311760  0  0  0  0  0  0  0  0  -0.270950
 253 C_j 0.752780 0.669810 0.230890  0  0  0  0  0  0  0  0  -0.189920
 254 Mof_Ca 0.694910 0.659100 0.866680  0  0  0  0  0  0  0  0  0.833690
 255 C_k 0.537480 0.993500 0.025650  0  0  0  0  0  0  0  0  -0.162050
 256 C_l 0.555880 0.994220 0.125350  0  0  0  0  0  0  0  0  -0.256230
 257 C_m 0.576270 0.993800 0.042660  0  0  0  0  0  0  0  0  0.177450
 258 C_n 0.595410 0.998040 0.162790  0  0  0  0  0  0  0  0  -0.205060
 259 Mof_Cb_a 0.615330 0.996970 0.095590  0  0  0  0  0  0  0  0  -0.290670
 260 Mof_Cc_a 0.615990 0.991100 0.895760  0  0  0  0  0  0  0  0  0.527840
 261 Mof_Cd_a 0.596830 0.987270 0.774490  0  0  0  0  0  0  0  0  -0.290840
 262 C_o 0.577590 0.988500 0.844790  0  0  0  0  0  0  0  0  -0.196560
 263 Mof_Ca_a 0.634740 0.002250 0.234810  0  0  0  0  0  0  0  0  0.806860
 264 H 0.507940 0.005060 0.847570  0  0  0  0  0  0  0  0  0.158980
 265 H_a 0.806800 0.672720 0.648780  0  0  0  0  0  0  0  0  0.158400
 266 H_b 0.817820 0.647290 0.197270  0  0  0  0  0  0  0  0  0.208580
 267 H_c 0.789230 0.659780 0.185750  0  0  0  0  0  0  0  0  0.157460
 268 H_d 0.771370 0.662400 0.778290  0  0  0  0  0  0  0  0  0.158430
 269 H_e 0.732190 0.656410 0.767400  0  0  0  0  0  0  0  0  0.185180
 270 Mof_H 0.734850 0.676660 0.464490  0  0  0  0  0  0  0  0  0.152960
 271 H_f 0.767670 0.672780 0.322670  0  0  0  0  0  0  0  0  0.161030
 272 H_g 0.537940 0.993840 0.867000  0  0  0  0  0  0  0  0  0.140630
 273 H_h 0.555910 0.995200 0.283140  0  0  0  0  0  0  0  0  0.166320
 274 H_i 0.595290 0.002500 0.315310  0  0  0  0  0  0  0  0  0.176150
 275 Mof_H_a 0.597740 0.982980 0.623010  0  0  0  0  0  0  0  0  0.175640
 276 H_j 0.563010 0.984810 0.746480  0  0  0  0  0  0  0  0  0.183680
 277 Mof_Ob 0.290470 0.972990 0.362990  0  0  0  0  0  0  0  0  -0.731530
 278 Mof_Oa 0.318460 0.987500 0.593910  0  0  0  0  0  0  0  0  -0.911530
 279 Mof_Oc 0.307770 0.968030 0.951900  0  0  0  0  0  0  0  0  -0.948250
 280 Mof_Mg 0.340200 0.987750 0.821190  0  0  0  0  0  0  0  0  1.639560
 281 Mof_Ob_a 0.375180 0.365300 0.405800  0  0  0  0  0  0  0  0  -0.730850
 282 Mof_Oa_a 0.346880 0.348150 0.180240  0  0  0  0  0  0  0  0  -0.901570
 283 Mof_Oc_a 0.355300 0.366310 0.815100  0  0  0  0  0  0  0  0  -0.954930
 284 Mof_Mg_a 0.324130 0.343370 0.945590  0  0  0  0  0  0  0  0  1.640650
 285 F 0.457650 0.480020 0.416010  0  0  0  0  0  0  0  0  -0.186070
 286 C 0.477330 0.491390 0.300700  0  0  0  0  0  0  0  0  0.328630
 287 C_a 0.476300 0.483330 0.109270  0  0  0  0  0  0  0  0  0.016840
 288 C_b 0.496980 0.497370 0.997410  0  0  0  0  0  0  0  0  -0.196830
 289 C_c 0.183660 0.850240 0.406740  0  0  0  0  0  0  0  0  -0.258470
 290 C_d 0.184310 0.857300 0.602000  0  0  0  0  0  0  0  0  0.253400
 291 C_e 0.497020 0.510640 0.380890  0  0  0  0  0  0  0  0  -0.430010
 292 C_f 0.204790 0.877090 0.694140  0  0  0  0  0  0  0  0  -0.222760
 293 C_g 0.224050 0.894740 0.603560  0  0  0  0  0  0  0  0  -0.255130
 294 C_h 0.244950 0.913880 0.697710  0  0  0  0  0  0  0  0  0.179380
 295 C_i 0.261110 0.933360 0.587300  0  0  0  0  0  0  0  0  -0.208600
 296 Mof_Cb 0.282130 0.952140 0.665290  0  0  0  0  0  0  0  0  -0.305300
 297 Mof_Cc 0.287630 0.951500 0.865860  0  0  0  0  0  0  0  0  0.516370
 298 Mof_Cd 0.270910 0.932110 0.978420  0  0  0  0  0  0  0  0  -0.270950
 299 C_j 0.250360 0.913880 0.897560  0  0  0  0  0  0  0  0  -0.189920
 300 Mof_Ca 0.297520 0.971760 0.533350  0  0  0  0  0  0  0  0  0.833690
 301 C_k 0.456020 0.462520 0.025650  0  0  0  0  0  0  0  0  -0.162050
 302 C_l 0.438340 0.444120 0.125350  0  0  0  0  0  0  0  0  -0.256230
 303 C_m 0.417540 0.423730 0.042660  0  0  0  0  0  0  0  0  0.177450
 304 C_n 0.402630 0.404590 0.162790  0  0  0  0  0  0  0  0  -0.205060
 305 Mof_Cb_a 0.381640 0.384670 0.095590  0  0  0  0  0  0  0  0  -0.290670
 306 Mof_Cc_a 0.375110 0.384010 0.895760  0  0  0  0  0  0  0  0  0.527840
 307 Mof_Cd_a 0.390440 0.403170 0.774490  0  0  0  0  0  0  0  0  -0.290840
 308 C_o 0.410910 0.422410 0.844790  0  0  0  0  0  0  0  0  -0.196560
 309 Mof_Ca_a 0.367510 0.365260 0.234810  0  0  0  0  0  0  0  0  0.806860
 310 H 0.163780 0.825390 0.180910  0  0  0  0  0  0  0  0  0.158980
 311 H_a 0.199250 0.859870 0.315450  0  0  0  0  0  0  0  0  0.158400
 312 H_b 0.496130 0.515510 0.530600  0  0  0  0  0  0  0  0  0.208580
 313 H_c 0.203880 0.877440 0.852420  0  0  0  0  0  0  0  0  0.157460
 314 H_d 0.224370 0.895300 0.444960  0  0  0  0  0  0  0  0  0.158430
 315 H_e 0.257550 0.934470 0.434060  0  0  0  0  0  0  0  0  0.185180
 316 Mof_H 0.275140 0.931820 0.131160  0  0  0  0  0  0  0  0  0.152960
 317 H_f 0.238450 0.899000 0.989340  0  0  0  0  0  0  0  0  0.161030
 318 H_g 0.455890 0.462060 0.867000  0  0  0  0  0  0  0  0  0.140630
 319 H_h 0.439290 0.444090 0.283140  0  0  0  0  0  0  0  0  0.166320
 320 H_i 0.407220 0.404710 0.315310  0  0  0  0  0  0  0  0  0.176150
 321 Mof_H_a 0.385240 0.402260 0.623010  0  0  0  0  0  0  0  0  0.175640
 322 H_j 0.421800 0.436990 0.746480  0  0  0  0  0  0  0  0  0.183680
 323 Mof_Ob 0.349190 0.042860 0.696330  0  0  0  0  0  0  0  0  -0.731530
 324 Mof_Oa 0.335700 0.014870 0.927240  0  0  0  0  0  0  0  0  -0.911530
 325 Mof_Oc 0.326930 0.025560 0.285230  0  0  0  0  0  0  0  0  -0.948250
 326 Mof_Mg 0.314210 0.993130 0.154520  0  0  0  0  0  0  0  0  1.639560
 327 Mof_Ob_a 0.323450 0.291480 0.072470  0  0  0  0  0  0  0  0  -0.730850
 328 Mof_Oa_a 0.334610 0.319790 0.846900  0  0  0  0  0  0  0  0  -0.901570
 329 Mof_Oc_a 0.344340 0.311360 0.481770  0  0  0  0  0  0  0  0  -0.954930
 330 Mof_Mg_a 0.352570 0.342540 0.612260  0  0  0  0  0  0  0  0  1.640650
 331 F 0.022380 0.542350 0.416010  0  0  0  0  0  0  0  0  -0.186070
 332 C 0.014070 0.522670 0.300700  0  0  0  0  0  0  0  0  0.328630
 333 C_a 0.340360 0.190370 0.775940  0  0  0  0  0  0  0  0  0.016840
 334 C_b 0.333720 0.169690 0.664080  0  0  0  0  0  0  0  0  -0.196830
 335 C_c 0.333250 0.149670 0.740070  0  0  0  0  0  0  0  0  -0.258470
 336 C_d 0.339660 0.149020 0.935340  0  0  0  0  0  0  0  0  0.253400
 337 C_e 0.013620 0.502980 0.380890  0  0  0  0  0  0  0  0  -0.430010
 338 C_f 0.338960 0.128540 0.027470  0  0  0  0  0  0  0  0  -0.222760
 339 C_g 0.337360 0.109290 0.936890  0  0  0  0  0  0  0  0  -0.255130
 340 C_h 0.335600 0.088390 0.031050  0  0  0  0  0  0  0  0  0.179380
 341 C_i 0.338920 0.072220 0.920640  0  0  0  0  0  0  0  0  -0.208600
 342 Mof_Cb 0.336680 0.051200 0.998620  0  0  0  0  0  0  0  0  -0.305300
 343 Mof_Cc 0.330530 0.045700 0.199190  0  0  0  0  0  0  0  0  0.516370
 344 Mof_Cd 0.327870 0.062420 0.311760  0  0  0  0  0  0  0  0  -0.270950
 345 C_j 0.330190 0.082970 0.230890  0  0  0  0  0  0  0  0  -0.189920
 346 Mof_Ca 0.340900 0.035810 0.866680  0  0  0  0  0  0  0  0  0.833690
 347 C_k 0.339830 0.210640 0.692320  0  0  0  0  0  0  0  0  -0.162050
 348 C_l 0.339110 0.228320 0.792010  0  0  0  0  0  0  0  0  -0.256230
 349 C_m 0.339530 0.249130 0.709330  0  0  0  0  0  0  0  0  0.177450
 350 C_n 0.335290 0.264040 0.829460  0  0  0  0  0  0  0  0  -0.205060
 351 Mof_Cb_a 0.336360 0.285020 0.762250  0  0  0  0  0  0  0  0  -0.290670
 352 Mof_Cc_a 0.342230 0.291550 0.562430  0  0  0  0  0  0  0  0  0.527840
 353 Mof_Cd_a 0.346070 0.276230 0.441150  0  0  0  0  0  0  0  0  -0.290840
 354 C_o 0.344830 0.255750 0.511450  0  0  0  0  0  0  0  0  -0.196560
 355 Mof_Ca_a 0.331080 0.299150 0.901470  0  0  0  0  0  0  0  0  0.806860
 356 H 0.661610 0.836220 0.180910  0  0  0  0  0  0  0  0  0.158980
 357 H_a 0.327280 0.134080 0.648780  0  0  0  0  0  0  0  0  0.158400
 358 H_b 0.019380 0.503870 0.530600  0  0  0  0  0  0  0  0  0.208580
 359 H_c 0.340220 0.129450 0.185750  0  0  0  0  0  0  0  0  0.157460
 360 H_d 0.337600 0.108970 0.778290  0  0  0  0  0  0  0  0  0.158430
 361 H_e 0.343590 0.075780 0.767400  0  0  0  0  0  0  0  0  0.185180
 362 Mof_H 0.323340 0.058190 0.464490  0  0  0  0  0  0  0  0  0.152960
 363 H_f 0.327220 0.094880 0.322670  0  0  0  0  0  0  0  0  0.161030
 364 H_g 0.339500 0.210770 0.533670  0  0  0  0  0  0  0  0  0.140630
 365 H_h 0.338140 0.227380 0.949810  0  0  0  0  0  0  0  0  0.166320
 366 H_i 0.330830 0.259450 0.981970  0  0  0  0  0  0  0  0  0.176150
 367 Mof_H_a 0.350360 0.281430 0.289670  0  0  0  0  0  0  0  0  0.175640
 368 H_j 0.348520 0.244870 0.413150  0  0  0  0  0  0  0  0  0.183680
 369 Mof_Ob 0.360340 0.984140 0.029660  0  0  0  0  0  0  0  0  -0.731530
 370 Mof_Oa 0.345840 0.997630 0.260580  0  0  0  0  0  0  0  0  -0.911530
 371 Mof_Oc 0.365300 0.006410 0.618570  0  0  0  0  0  0  0  0  -0.948250
 372 Mof_Mg 0.345590 0.019120 0.487860  0  0  0  0  0  0  0  0  1.639560
 373 Mof_Ob_a 0.301370 0.343220 0.739130  0  0  0  0  0  0  0  0  -0.730850
 374 Mof_Oa_a 0.318510 0.332060 0.513570  0  0  0  0  0  0  0  0  -0.901570
 375 Mof_Oc_a 0.300350 0.322320 0.148440  0  0  0  0  0  0  0  0  -0.954930
 376 Mof_Mg_a 0.323300 0.314100 0.278920  0  0  0  0  0  0  0  0  1.640650
 377 F 0.519980 0.977620 0.416010  0  0  0  0  0  0  0  0  -0.186070
 378 C 0.508610 0.985930 0.300700  0  0  0  0  0  0  0  0  0.328630
 379 C_a 0.183340 0.326300 0.442610  0  0  0  0  0  0  0  0  0.016840
 380 C_b 0.169300 0.332940 0.330750  0  0  0  0  0  0  0  0  -0.196830
 381 C_c 0.483090 0.000090 0.073400  0  0  0  0  0  0  0  0  -0.258470
 382 C_d 0.476030 0.993680 0.268670  0  0  0  0  0  0  0  0  0.253400
 383 C_e 0.489360 0.986380 0.380890  0  0  0  0  0  0  0  0  -0.430010
 384 C_f 0.456250 0.994370 0.360800  0  0  0  0  0  0  0  0  -0.222760
 385 C_g 0.438600 0.995980 0.270230  0  0  0  0  0  0  0  0  -0.255130
 386 C_h 0.419460 0.997740 0.364380  0  0  0  0  0  0  0  0  0.179380
 387 C_i 0.399970 0.994420 0.253970  0  0  0  0  0  0  0  0  -0.208600
 388 Mof_Cb 0.381190 0.996650 0.331950  0  0  0  0  0  0  0  0  -0.305300
 389 Mof_Cc 0.381840 0.002800 0.532520  0  0  0  0  0  0  0  0  0.516370
 390 Mof_Cd 0.401220 0.005470 0.645090  0  0  0  0  0  0  0  0  -0.270950
 391 C_j 0.419450 0.003140 0.564230  0  0  0  0  0  0  0  0  -0.189920
 392 Mof_Ca 0.361580 0.992430 0.200010  0  0  0  0  0  0  0  0  0.833690
 393 C_k 0.204140 0.326830 0.358990  0  0  0  0  0  0  0  0  -0.162050
 394 C_l 0.222540 0.327550 0.458680  0  0  0  0  0  0  0  0  -0.256230
 395 C_m 0.242930 0.327140 0.376000  0  0  0  0  0  0  0  0  0.177450
 396 C_n 0.262080 0.331380 0.496130  0  0  0  0  0  0  0  0  -0.205060
 397 Mof_Cb_a 0.282000 0.330310 0.428920  0  0  0  0  0  0  0  0  -0.290670
 398 Mof_Cc_a 0.282650 0.324430 0.229090  0  0  0  0  0  0  0  0  0.527840
 399 Mof_Cd_a 0.263490 0.320600 0.107820  0  0  0  0  0  0  0  0  -0.290840
 400 C_o 0.244260 0.321840 0.178120  0  0  0  0  0  0  0  0  -0.196560
 401 Mof_Ca_a 0.301400 0.335580 0.568140  0  0  0  0  0  0  0  0  0.806860
 402 H 0.174610 0.338390 0.180910  0  0  0  0  0  0  0  0  0.158980
 403 H_a 0.473470 0.006050 0.982110  0  0  0  0  0  0  0  0  0.158400
 404 H_b 0.484490 0.980620 0.530600  0  0  0  0  0  0  0  0  0.208580
 405 H_c 0.455900 0.993110 0.519080  0  0  0  0  0  0  0  0  0.157460
 406 H_d 0.438040 0.995740 0.111620  0  0  0  0  0  0  0  0  0.158430
 407 H_e 0.398860 0.989750 0.100730  0  0  0  0  0  0  0  0  0.185180
 408 Mof_H 0.401510 0.009990 0.797820  0  0  0  0  0  0  0  0  0.152960
 409 H_f 0.434330 0.006120 0.656010  0  0  0  0  0  0  0  0  0.161030
 410 H_g 0.204610 0.327170 0.200340  0  0  0  0  0  0  0  0  0.140630
 411 H_h 0.222570 0.328530 0.616470  0  0  0  0  0  0  0  0  0.166320
 412 H_i 0.261950 0.335840 0.648640  0  0  0  0  0  0  0  0  0.176150
 413 Mof_H_a 0.264400 0.316310 0.956340  0  0  0  0  0  0  0  0  0.175640
 414 H_j 0.229680 0.318150 0.079820  0  0  0  0  0  0  0  0  0.183680
