# Supplementary material for: In silico design and screening of hypothetical MOF-74 analogs and their experimental synthesis
Source: Chem Sci. 2016 Jun 21;7(9):6263–72. doi: 10.1039/c6sc01477a (PMC6024208; doi:10.1039/c6sc01477a)
Supplement: Supplementary file 1 [file SC-007-C6SC01477A-s001.zip › analogs/264_all_conf_76_0_full_symm.cssr]

				69.4917  69.4917  6.9158
		90  90  120  SPGR =  1 P 1		 OPT = 1
684   0 
0 image0	: image0
 1 Mof_Ob 0.039340 0.346910 0.100120  0  0  0  0  0  0  0  0  -0.763960
 2 Mof_Ob 0.986420 0.359090 0.766780  0  0  0  0  0  0  0  0  -0.763960
 3 Mof_Ob 0.974240 0.293990 0.433450  0  0  0  0  0  0  0  0  -0.763960
 4 Mof_Oa 0.013280 0.334620 0.869170  0  0  0  0  0  0  0  0  -0.893650
 5 Mof_Oa 0.998710 0.345330 0.535840  0  0  0  0  0  0  0  0  -0.893650
 6 Mof_Oa 0.988010 0.320050 0.202500  0  0  0  0  0  0  0  0  -0.893650
 7 Mof_Oc 0.023360 0.327000 0.511400  0  0  0  0  0  0  0  0  -0.957430
 8 Mof_Oc 0.006340 0.363030 0.178070  0  0  0  0  0  0  0  0  -0.957430
 9 Mof_Oc 0.970310 0.309980 0.844730  0  0  0  0  0  0  0  0  -0.957430
 10 Mof_Mg 0.993100 0.315560 0.640810  0  0  0  0  0  0  0  0  1.645350
 11 Mof_Mg 0.017780 0.344200 0.307480  0  0  0  0  0  0  0  0  1.645350
 12 Mof_Mg 0.989130 0.340240 0.974140  0  0  0  0  0  0  0  0  1.645350
 13 Mof_Ob_a 0.960100 0.651220 0.230390  0  0  0  0  0  0  0  0  -0.739230
 14 Mof_Ob_a 0.015450 0.642220 0.563720  0  0  0  0  0  0  0  0  -0.739230
 15 Mof_Ob_a 0.024450 0.706560 0.897050  0  0  0  0  0  0  0  0  -0.739230
 16 Mof_Oa_a 0.985760 0.664040 0.463910  0  0  0  0  0  0  0  0  -0.913920
 17 Mof_Oa_a 0.002630 0.655060 0.797240  0  0  0  0  0  0  0  0  -0.913920
 18 Mof_Oa_a 0.011610 0.680900 0.130580  0  0  0  0  0  0  0  0  -0.913920
 19 Mof_Oc_a 0.974920 0.671340 0.820620  0  0  0  0  0  0  0  0  -0.949610
 20 Mof_Oc_a 0.995330 0.636910 0.153950  0  0  0  0  0  0  0  0  -0.949610
 21 Mof_Oc_a 0.029760 0.691750 0.487290  0  0  0  0  0  0  0  0  -0.949610
 22 Mof_Mg_a 0.005400 0.683980 0.689360  0  0  0  0  0  0  0  0  1.626520
 23 Mof_Mg_a 0.982680 0.654750 0.022690  0  0  0  0  0  0  0  0  1.626520
 24 Mof_Mg_a 0.011920 0.661270 0.356020  0  0  0  0  0  0  0  0  1.626520
 25 Mof_Cc 0.955310 0.665840 0.736530  0  0  0  0  0  0  0  0  0.585120
 26 Mof_Cc 0.000830 0.622800 0.069860  0  0  0  0  0  0  0  0  0.585120
 27 Mof_Cc 0.043870 0.711360 0.403190  0  0  0  0  0  0  0  0  0.585120
 28 Mof_Cd 0.938390 0.665220 0.853500  0  0  0  0  0  0  0  0  -0.476760
 29 Mof_Cd 0.001440 0.606500 0.186830  0  0  0  0  0  0  0  0  -0.476760
 30 Mof_Cd 0.060170 0.728280 0.520170  0  0  0  0  0  0  0  0  -0.476760
 31 C 0.917630 0.660210 0.780070  0  0  0  0  0  0  0  0  0.312580
 32 C 0.006460 0.590760 0.113400  0  0  0  0  0  0  0  0  0.312580
 33 C 0.075910 0.749030 0.446740  0  0  0  0  0  0  0  0  0.312580
 34 C_a 0.900550 0.660120 0.909540  0  0  0  0  0  0  0  0  0.003770
 35 C_a 0.006540 0.573760 0.242880  0  0  0  0  0  0  0  0  0.003770
 36 C_a 0.092910 0.766110 0.576210  0  0  0  0  0  0  0  0  0.003770
 37 C_b 0.878060 0.642970 0.905770  0  0  0  0  0  0  0  0  0.090840
 38 C_b 0.023700 0.568430 0.239100  0  0  0  0  0  0  0  0  0.090840
 39 C_b 0.098240 0.788610 0.572440  0  0  0  0  0  0  0  0  0.090840
 40 C_c 0.863030 0.645210 0.025440  0  0  0  0  0  0  0  0  -0.209120
 41 C_c 0.021450 0.551150 0.358770  0  0  0  0  0  0  0  0  -0.209120
 42 C_c 0.115520 0.803640 0.692110  0  0  0  0  0  0  0  0  -0.209120
 43 C_d 0.869270 0.663490 0.147560  0  0  0  0  0  0  0  0  -0.139130
 44 C_d 0.003180 0.539110 0.480890  0  0  0  0  0  0  0  0  -0.139130
 45 C_d 0.127550 0.797400 0.814220  0  0  0  0  0  0  0  0  -0.139130
 46 C_e 0.851560 0.665500 0.251620  0  0  0  0  0  0  0  0  0.069130
 47 C_e 0.001170 0.519390 0.584960  0  0  0  0  0  0  0  0  0.069130
 48 C_e 0.147270 0.815110 0.918290  0  0  0  0  0  0  0  0  0.069130
 49 C_f 0.843640 0.679030 0.173890  0  0  0  0  0  0  0  0  0.237620
 50 C_f 0.320970 0.164610 0.173890  0  0  0  0  0  0  0  0  0.237620
 51 C_f 0.835390 0.156360 0.173890  0  0  0  0  0  0  0  0  0.237620
 52 C_g 0.826290 0.679740 0.270300  0  0  0  0  0  0  0  0  -0.346750
 53 C_g 0.320260 0.146550 0.270300  0  0  0  0  0  0  0  0  -0.346750
 54 C_g 0.853450 0.173710 0.270300  0  0  0  0  0  0  0  0  -0.346750
 55 C_h 0.149980 0.334290 0.106450  0  0  0  0  0  0  0  0  -0.039920
 56 C_h 0.999040 0.482350 0.773120  0  0  0  0  0  0  0  0  -0.039920
 57 C_h 0.850980 0.183350 0.439790  0  0  0  0  0  0  0  0  -0.039920
 58 C_i 0.131670 0.335760 0.204830  0  0  0  0  0  0  0  0  0.000100
 59 C_i 0.997570 0.462580 0.871500  0  0  0  0  0  0  0  0  0.000100
 60 C_i 0.870760 0.201660 0.538160  0  0  0  0  0  0  0  0  0.000100
 61 C_j 0.135620 0.355010 0.306520  0  0  0  0  0  0  0  0  0.278520
 62 C_j 0.978320 0.447270 0.973190  0  0  0  0  0  0  0  0  0.278520
 63 C_j 0.886060 0.197720 0.639850  0  0  0  0  0  0  0  0  0.278520
 64 C_k 0.118100 0.354040 0.414240  0  0  0  0  0  0  0  0  -0.357800
 65 C_k 0.979290 0.430720 0.080910  0  0  0  0  0  0  0  0  -0.357800
 66 C_k 0.902610 0.215230 0.747580  0  0  0  0  0  0  0  0  -0.357800
 67 C_l 0.096700 0.335240 0.418000  0  0  0  0  0  0  0  0  -0.128570
 68 C_l 0.998090 0.428120 0.084670  0  0  0  0  0  0  0  0  -0.128570
 69 C_l 0.905210 0.236630 0.751330  0  0  0  0  0  0  0  0  -0.128570
 70 C_m 0.092370 0.316490 0.305880  0  0  0  0  0  0  0  0  0.252330
 71 C_m 0.016840 0.442550 0.972540  0  0  0  0  0  0  0  0  0.252330
 72 C_m 0.890790 0.240960 0.639210  0  0  0  0  0  0  0  0  0.252330
 73 C_n 0.110190 0.317200 0.204790  0  0  0  0  0  0  0  0  -0.277830
 74 C_n 0.016130 0.459650 0.871450  0  0  0  0  0  0  0  0  -0.277830
 75 C_n 0.873680 0.223150 0.538120  0  0  0  0  0  0  0  0  -0.277830
 76 C_o 0.069820 0.295730 0.296470  0  0  0  0  0  0  0  0  -0.509140
 77 C_o 0.037600 0.440760 0.963130  0  0  0  0  0  0  0  0  -0.509140
 78 C_o 0.892580 0.263510 0.629800  0  0  0  0  0  0  0  0  -0.509140
 79 C_p 0.079760 0.335700 0.545880  0  0  0  0  0  0  0  0  0.378120
 80 C_p 0.997630 0.410730 0.212550  0  0  0  0  0  0  0  0  0.378120
 81 C_p 0.922610 0.253570 0.879220  0  0  0  0  0  0  0  0  0.378120
 82 Mof_Cd_a 0.059080 0.331140 0.475030  0  0  0  0  0  0  0  0  -0.495160
 83 Mof_Cd_a 0.002190 0.394600 0.141700  0  0  0  0  0  0  0  0  -0.495160
 84 Mof_Cd_a 0.938730 0.274260 0.808360  0  0  0  0  0  0  0  0  -0.495160
 85 Mof_Cc_a 0.042850 0.331700 0.593460  0  0  0  0  0  0  0  0  0.581260
 86 Mof_Cc_a 0.001630 0.377820 0.260130  0  0  0  0  0  0  0  0  0.581260
 87 Mof_Cc_a 0.955520 0.290480 0.926800  0  0  0  0  0  0  0  0  0.581260
 88 Mof_Cb 0.048120 0.337490 0.792910  0  0  0  0  0  0  0  0  -0.390920
 89 Mof_Cb 0.995840 0.377290 0.459580  0  0  0  0  0  0  0  0  -0.390920
 90 Mof_Cb 0.956040 0.285210 0.126250  0  0  0  0  0  0  0  0  -0.390920
 91 C_q 0.069040 0.341900 0.862830  0  0  0  0  0  0  0  0  0.012580
 92 C_q 0.991440 0.393810 0.529490  0  0  0  0  0  0  0  0  0.012580
 93 C_q 0.939520 0.264290 0.196160  0  0  0  0  0  0  0  0  0.012580
 94 C_r 0.084610 0.341010 0.743810  0  0  0  0  0  0  0  0  -0.394640
 95 C_r 0.992320 0.410270 0.410480  0  0  0  0  0  0  0  0  -0.394640
 96 C_r 0.923070 0.248720 0.077140  0  0  0  0  0  0  0  0  -0.394640
 97 Mof_Ca 0.033070 0.339860 0.928180  0  0  0  0  0  0  0  0  0.821600
 98 Mof_Ca 0.993470 0.359880 0.594840  0  0  0  0  0  0  0  0  0.821600
 99 Mof_Ca 0.973460 0.300260 0.261510  0  0  0  0  0  0  0  0  0.821600
 100 C_s 0.824510 0.709510 0.634830  0  0  0  0  0  0  0  0  -0.463070
 101 C_s 0.290490 0.115000 0.634830  0  0  0  0  0  0  0  0  -0.463070
 102 C_s 0.885000 0.175490 0.634830  0  0  0  0  0  0  0  0  -0.463070
 103 C_t 0.157990 0.320860 0.184790  0  0  0  0  0  0  0  0  0.309550
 104 C_t 0.679140 0.837130 0.184790  0  0  0  0  0  0  0  0  0.309550
 105 C_t 0.162870 0.842010 0.184790  0  0  0  0  0  0  0  0  0.309550
 106 C_u 0.175370 0.320170 0.088110  0  0  0  0  0  0  0  0  -0.469580
 107 C_u 0.679830 0.855210 0.088110  0  0  0  0  0  0  0  0  -0.469580
 108 C_u 0.144790 0.824630 0.088110  0  0  0  0  0  0  0  0  -0.469580
 109 C_v 0.148460 0.307560 0.367740  0  0  0  0  0  0  0  0  -0.544850
 110 C_v 0.692440 0.840900 0.367740  0  0  0  0  0  0  0  0  -0.544850
 111 C_v 0.159100 0.851540 0.367740  0  0  0  0  0  0  0  0  -0.544850
 112 C_w 0.853350 0.692250 0.991260  0  0  0  0  0  0  0  0  -0.434990
 113 C_w 0.307750 0.161100 0.991260  0  0  0  0  0  0  0  0  -0.434990
 114 C_w 0.838900 0.146650 0.991260  0  0  0  0  0  0  0  0  -0.434990
 115 C_x 0.891910 0.679870 0.160960  0  0  0  0  0  0  0  0  0.404010
 116 C_x 0.986800 0.545370 0.494300  0  0  0  0  0  0  0  0  0.404010
 117 C_x 0.121290 0.774760 0.827630  0  0  0  0  0  0  0  0  0.404010
 118 C_y 0.906960 0.677780 0.040830  0  0  0  0  0  0  0  0  -0.457160
 119 C_y 0.988880 0.562510 0.374160  0  0  0  0  0  0  0  0  -0.457160
 120 C_y 0.104150 0.759700 0.707500  0  0  0  0  0  0  0  0  -0.457160
 121 C_z 0.899850 0.698870 0.302480  0  0  0  0  0  0  0  0  -0.434530
 122 C_z 0.967800 0.534320 0.635820  0  0  0  0  0  0  0  0  -0.434530
 123 C_z 0.132350 0.766820 0.969150  0  0  0  0  0  0  0  0  -0.434530
 124 C_aa 0.202960 0.288940 0.449950  0  0  0  0  0  0  0  0  -0.355220
 125 C_aa 0.711060 0.914020 0.449950  0  0  0  0  0  0  0  0  -0.355220
 126 C_aa 0.085980 0.797040 0.449950  0  0  0  0  0  0  0  0  -0.355220
 127 C_ab 0.913600 0.655910 0.579970  0  0  0  0  0  0  0  0  -0.306910
 128 C_ab 0.010760 0.591030 0.913310  0  0  0  0  0  0  0  0  -0.306910
 129 C_ab 0.075640 0.753060 0.246640  0  0  0  0  0  0  0  0  -0.306910
 130 C_ac 0.929690 0.655780 0.462910  0  0  0  0  0  0  0  0  -0.052410
 131 C_ac 0.010880 0.607240 0.796250  0  0  0  0  0  0  0  0  -0.052410
 132 C_ac 0.059430 0.736980 0.129580  0  0  0  0  0  0  0  0  -0.052410
 133 Mof_Cb_a 0.950530 0.660320 0.535930  0  0  0  0  0  0  0  0  -0.391460
 134 Mof_Cb_a 0.006350 0.623540 0.869260  0  0  0  0  0  0  0  0  -0.391460
 135 Mof_Cb_a 0.043120 0.716140 0.202590  0  0  0  0  0  0  0  0  -0.391460
 136 Mof_Ca_a 0.965970 0.658370 0.402570  0  0  0  0  0  0  0  0  0.843630
 137 Mof_Ca_a 0.008300 0.640930 0.735900  0  0  0  0  0  0  0  0  0.843630
 138 Mof_Ca_a 0.025730 0.700690 0.069230  0  0  0  0  0  0  0  0  0.843630
 139 Mof_H 0.942040 0.668570 0.006800  0  0  0  0  0  0  0  0  0.209210
 140 Mof_H 0.998100 0.606810 0.340130  0  0  0  0  0  0  0  0  0.209210
 141 Mof_H 0.059860 0.724620 0.673470  0  0  0  0  0  0  0  0  0.209210
 142 H 0.178950 0.298930 0.689880  0  0  0  0  0  0  0  0  0.156550
 143 H 0.701070 0.880020 0.689880  0  0  0  0  0  0  0  0  0.156550
 144 H 0.119980 0.821050 0.689880  0  0  0  0  0  0  0  0  0.156550
 145 H_a 0.819830 0.689890 0.210290  0  0  0  0  0  0  0  0  0.191550
 146 H_a 0.310110 0.129950 0.210290  0  0  0  0  0  0  0  0  0.191550
 147 H_a 0.870050 0.180170 0.210290  0  0  0  0  0  0  0  0  0.191550
 148 H_b 0.121070 0.368510 0.498440  0  0  0  0  0  0  0  0  0.175300
 149 H_b 0.964820 0.419220 0.165100  0  0  0  0  0  0  0  0  0.175300
 150 H_b 0.914120 0.212270 0.831770  0  0  0  0  0  0  0  0  0.175300
 151 H_c 0.107330 0.302570 0.123780  0  0  0  0  0  0  0  0  0.164240
 152 H_c 0.697430 0.804760 0.123780  0  0  0  0  0  0  0  0  0.164240
 153 H_c 0.195240 0.892670 0.123780  0  0  0  0  0  0  0  0  0.164240
 154 H_d 0.060920 0.292270 0.434560  0  0  0  0  0  0  0  0  0.144710
 155 H_d 0.041060 0.435310 0.101230  0  0  0  0  0  0  0  0  0.144710
 156 H_d 0.898020 0.272420 0.767900  0  0  0  0  0  0  0  0  0.144710
 157 H_e 0.071440 0.281300 0.257400  0  0  0  0  0  0  0  0  0.140930
 158 H_e 0.718700 0.790140 0.257400  0  0  0  0  0  0  0  0  0.140930
 159 H_e 0.209860 0.928560 0.257400  0  0  0  0  0  0  0  0  0.140930
 160 H_f 0.059230 0.297260 0.186310  0  0  0  0  0  0  0  0  0.135510
 161 H_f 0.036070 0.428630 0.852980  0  0  0  0  0  0  0  0  0.135510
 162 H_f 0.904700 0.274110 0.519640  0  0  0  0  0  0  0  0  0.135510
 163 Mof_H_a 0.054960 0.327360 0.322970  0  0  0  0  0  0  0  0  0.227800
 164 Mof_H_a 0.005970 0.394270 0.989630  0  0  0  0  0  0  0  0  0.227800
 165 Mof_H_a 0.939070 0.278370 0.656300  0  0  0  0  0  0  0  0  0.227800
 166 H_g 0.072710 0.346150 0.014960  0  0  0  0  0  0  0  0  0.142620
 167 H_g 0.987190 0.393230 0.681630  0  0  0  0  0  0  0  0  0.142620
 168 H_g 0.940100 0.260620 0.348290  0  0  0  0  0  0  0  0  0.142620
 169 H_h 0.100420 0.344060 0.802500  0  0  0  0  0  0  0  0  0.165790
 170 H_h 0.989280 0.423030 0.469170  0  0  0  0  0  0  0  0  0.165790
 171 H_h 0.910300 0.232910 0.135830  0  0  0  0  0  0  0  0  0.165790
 172 H_i 0.838330 0.706160 0.626850  0  0  0  0  0  0  0  0  0.126350
 173 H_i 0.293840 0.132170 0.626850  0  0  0  0  0  0  0  0  0.126350
 174 H_i 0.867830 0.161670 0.626850  0  0  0  0  0  0  0  0  0.126350
 175 H_j 0.826800 0.719810 0.762620  0  0  0  0  0  0  0  0  0.128280
 176 H_j 0.280190 0.106990 0.762620  0  0  0  0  0  0  0  0  0.128280
 177 H_j 0.893010 0.173200 0.762620  0  0  0  0  0  0  0  0  0.128280
 178 H_k 0.825850 0.719520 0.506860  0  0  0  0  0  0  0  0  0.123320
 179 H_k 0.280480 0.106330 0.506860  0  0  0  0  0  0  0  0  0.123320
 180 H_k 0.893670 0.174150 0.506860  0  0  0  0  0  0  0  0  0.123320
 181 H_l 0.181800 0.309980 0.147700  0  0  0  0  0  0  0  0  0.247590
 182 H_l 0.690020 0.871820 0.147700  0  0  0  0  0  0  0  0  0.247590
 183 H_l 0.128180 0.818200 0.147700  0  0  0  0  0  0  0  0  0.247590
 184 H_m 0.145790 0.317220 0.479480  0  0  0  0  0  0  0  0  0.137660
 185 H_m 0.682780 0.828570 0.479480  0  0  0  0  0  0  0  0  0.137660
 186 H_m 0.171430 0.854210 0.479480  0  0  0  0  0  0  0  0  0.137660
 187 H_n 0.159640 0.302150 0.426700  0  0  0  0  0  0  0  0  0.153570
 188 H_n 0.697850 0.857490 0.426700  0  0  0  0  0  0  0  0  0.153570
 189 H_n 0.142510 0.840360 0.426700  0  0  0  0  0  0  0  0  0.153570
 190 H_o 0.132230 0.292660 0.341430  0  0  0  0  0  0  0  0  0.144710
 191 H_o 0.707340 0.839570 0.341430  0  0  0  0  0  0  0  0  0.144710
 192 H_o 0.160430 0.867770 0.341430  0  0  0  0  0  0  0  0  0.144710
 193 H_p 0.851930 0.681490 0.869070  0  0  0  0  0  0  0  0  0.146550
 194 H_p 0.318510 0.170440 0.869070  0  0  0  0  0  0  0  0  0.146550
 195 H_p 0.829560 0.148070 0.869070  0  0  0  0  0  0  0  0  0.146550
 196 H_q 0.871160 0.704290 0.007460  0  0  0  0  0  0  0  0  0.098970
 197 H_q 0.295710 0.166870 0.007460  0  0  0  0  0  0  0  0  0.098970
 198 H_q 0.833130 0.128840 0.007460  0  0  0  0  0  0  0  0  0.098970
 199 H_r 0.844870 0.701390 0.951820  0  0  0  0  0  0  0  0  0.127830
 200 H_r 0.298610 0.143480 0.951820  0  0  0  0  0  0  0  0  0.127830
 201 H_r 0.856520 0.155130 0.951820  0  0  0  0  0  0  0  0  0.127830
 202 H_s 0.924400 0.690680 0.045480  0  0  0  0  0  0  0  0  0.188070
 203 H_s 0.975990 0.567050 0.378810  0  0  0  0  0  0  0  0  0.188070
 204 H_s 0.099610 0.742270 0.712150  0  0  0  0  0  0  0  0  0.188070
 205 H_t 0.888780 0.705880 0.306370  0  0  0  0  0  0  0  0  0.120110
 206 H_t 0.294120 0.182910 0.306370  0  0  0  0  0  0  0  0  0.120110
 207 H_t 0.817090 0.111220 0.306370  0  0  0  0  0  0  0  0  0.120110
 208 H_u 0.916680 0.712170 0.267170  0  0  0  0  0  0  0  0  0.117050
 209 H_u 0.287830 0.204500 0.267170  0  0  0  0  0  0  0  0  0.117050
 210 H_u 0.795500 0.083320 0.267170  0  0  0  0  0  0  0  0  0.117050
 211 H_v 0.900250 0.693190 0.450210  0  0  0  0  0  0  0  0  0.108360
 212 H_v 0.973480 0.540390 0.783540  0  0  0  0  0  0  0  0  0.108360
 213 H_v 0.126280 0.766420 0.116870  0  0  0  0  0  0  0  0  0.108360
 214 H_w 0.882380 0.617590 0.761090  0  0  0  0  0  0  0  0  0.116060
 215 H_w 0.049080 0.598120 0.094430  0  0  0  0  0  0  0  0  0.116060
 216 H_w 0.068540 0.784290 0.427760  0  0  0  0  0  0  0  0  0.116060
 217 H_x 0.197640 0.291090 0.305490  0  0  0  0  0  0  0  0  0.071880
 218 H_x 0.708910 0.906550 0.305490  0  0  0  0  0  0  0  0  0.071880
 219 H_x 0.093450 0.802360 0.305490  0  0  0  0  0  0  0  0  0.071880
 220 H_y 0.188490 0.274960 0.518930  0  0  0  0  0  0  0  0  0.112680
 221 H_y 0.725040 0.913520 0.518930  0  0  0  0  0  0  0  0  0.112680
 222 H_y 0.086480 0.811510 0.518930  0  0  0  0  0  0  0  0  0.112680
 223 H_z 0.898020 0.652930 0.517050  0  0  0  0  0  0  0  0  0.167160
 224 H_z 0.013740 0.578420 0.850390  0  0  0  0  0  0  0  0  0.167160
 225 H_z 0.088250 0.768650 0.183720  0  0  0  0  0  0  0  0  0.167160
 226 H_aa 0.926480 0.652030 0.309650  0  0  0  0  0  0  0  0  0.150660
 227 H_aa 0.014640 0.607780 0.642990  0  0  0  0  0  0  0  0  0.150660
 228 H_aa 0.058890 0.740190 0.976320  0  0  0  0  0  0  0  0  0.150660
 229 Mof_Ob 0.706010 0.680250 0.433450  0  0  0  0  0  0  0  0  -0.763960
 230 Mof_Ob 0.653090 0.692430 0.100120  0  0  0  0  0  0  0  0  -0.763960
 231 Mof_Ob 0.640910 0.627330 0.766780  0  0  0  0  0  0  0  0  -0.763960
 232 Mof_Oa 0.679950 0.667960 0.202500  0  0  0  0  0  0  0  0  -0.893650
 233 Mof_Oa 0.665380 0.678660 0.869170  0  0  0  0  0  0  0  0  -0.893650
 234 Mof_Oa 0.654670 0.653380 0.535840  0  0  0  0  0  0  0  0  -0.893650
 235 Mof_Oc 0.690020 0.660330 0.844730  0  0  0  0  0  0  0  0  -0.957430
 236 Mof_Oc 0.673000 0.696360 0.511400  0  0  0  0  0  0  0  0  -0.957430
 237 Mof_Oc 0.636970 0.643310 0.178070  0  0  0  0  0  0  0  0  -0.957430
 238 Mof_Mg 0.659760 0.648890 0.974140  0  0  0  0  0  0  0  0  1.645350
 239 Mof_Mg 0.684440 0.677540 0.640810  0  0  0  0  0  0  0  0  1.645350
 240 Mof_Mg 0.655800 0.673570 0.307480  0  0  0  0  0  0  0  0  1.645350
 241 Mof_Ob_a 0.626770 0.984550 0.563720  0  0  0  0  0  0  0  0  -0.739230
 242 Mof_Ob_a 0.682110 0.975550 0.897050  0  0  0  0  0  0  0  0  -0.739230
 243 Mof_Ob_a 0.691120 0.039900 0.230390  0  0  0  0  0  0  0  0  -0.739230
 244 Mof_Oa_a 0.652430 0.997370 0.797240  0  0  0  0  0  0  0  0  -0.913920
 245 Mof_Oa_a 0.669290 0.988390 0.130580  0  0  0  0  0  0  0  0  -0.913920
 246 Mof_Oa_a 0.678280 0.014240 0.463910  0  0  0  0  0  0  0  0  -0.913920
 247 Mof_Oc_a 0.641580 0.004670 0.153950  0  0  0  0  0  0  0  0  -0.949610
 248 Mof_Oc_a 0.661990 0.970240 0.487290  0  0  0  0  0  0  0  0  -0.949610
 249 Mof_Oc_a 0.696420 0.025080 0.820620  0  0  0  0  0  0  0  0  -0.949610
 250 Mof_Mg_a 0.672060 0.017320 0.022690  0  0  0  0  0  0  0  0  1.626520
 251 Mof_Mg_a 0.649350 0.988080 0.356020  0  0  0  0  0  0  0  0  1.626520
 252 Mof_Mg_a 0.678590 0.994600 0.689360  0  0  0  0  0  0  0  0  1.626520
 253 Mof_Cc 0.621970 0.999170 0.069860  0  0  0  0  0  0  0  0  0.585120
 254 Mof_Cc 0.667490 0.956130 0.403190  0  0  0  0  0  0  0  0  0.585120
 255 Mof_Cc 0.710540 0.044690 0.736530  0  0  0  0  0  0  0  0  0.585120
 256 Mof_Cd 0.605060 0.998560 0.186830  0  0  0  0  0  0  0  0  -0.476760
 257 Mof_Cd 0.668110 0.939830 0.520170  0  0  0  0  0  0  0  0  -0.476760
 258 Mof_Cd 0.726830 0.061610 0.853500  0  0  0  0  0  0  0  0  -0.476760
 259 C 0.584300 0.993540 0.113400  0  0  0  0  0  0  0  0  0.312580
 260 C 0.673130 0.924090 0.446740  0  0  0  0  0  0  0  0  0.312580
 261 C 0.742580 0.082370 0.780070  0  0  0  0  0  0  0  0  0.312580
 262 C_a 0.567220 0.993460 0.242880  0  0  0  0  0  0  0  0  0.003770
 263 C_a 0.673210 0.907090 0.576210  0  0  0  0  0  0  0  0  0.003770
 264 C_a 0.759570 0.099450 0.909540  0  0  0  0  0  0  0  0  0.003770
 265 C_b 0.544730 0.976300 0.239100  0  0  0  0  0  0  0  0  0.090840
 266 C_b 0.690370 0.901760 0.572440  0  0  0  0  0  0  0  0  0.090840
 267 C_b 0.764910 0.121940 0.905770  0  0  0  0  0  0  0  0  0.090840
 268 C_c 0.529700 0.978550 0.358770  0  0  0  0  0  0  0  0  -0.209120
 269 C_c 0.688120 0.884480 0.692110  0  0  0  0  0  0  0  0  -0.209120
 270 C_c 0.782190 0.136970 0.025440  0  0  0  0  0  0  0  0  -0.209120
 271 C_d 0.535930 0.996820 0.480890  0  0  0  0  0  0  0  0  -0.139130
 272 C_d 0.669850 0.872450 0.814220  0  0  0  0  0  0  0  0  -0.139130
 273 C_d 0.794220 0.130730 0.147560  0  0  0  0  0  0  0  0  -0.139130
 274 C_e 0.518220 0.998830 0.584960  0  0  0  0  0  0  0  0  0.069130
 275 C_e 0.667840 0.852730 0.918290  0  0  0  0  0  0  0  0  0.069130
 276 C_e 0.813940 0.148440 0.251620  0  0  0  0  0  0  0  0  0.069130
 277 C_f 0.510310 0.012370 0.507230  0  0  0  0  0  0  0  0  0.237620
 278 C_f 0.987630 0.497940 0.507230  0  0  0  0  0  0  0  0  0.237620
 279 C_f 0.502060 0.489690 0.507230  0  0  0  0  0  0  0  0  0.237620
 280 C_g 0.492960 0.013080 0.603640  0  0  0  0  0  0  0  0  -0.346750
 281 C_g 0.986920 0.479880 0.603640  0  0  0  0  0  0  0  0  -0.346750
 282 C_g 0.520120 0.507040 0.603640  0  0  0  0  0  0  0  0  -0.346750
 283 C_h 0.816650 0.667630 0.439790  0  0  0  0  0  0  0  0  -0.039920
 284 C_h 0.665710 0.815690 0.106450  0  0  0  0  0  0  0  0  -0.039920
 285 C_h 0.517650 0.516690 0.773120  0  0  0  0  0  0  0  0  -0.039920
 286 C_i 0.798340 0.669090 0.538160  0  0  0  0  0  0  0  0  0.000100
 287 C_i 0.664240 0.795910 0.204830  0  0  0  0  0  0  0  0  0.000100
 288 C_i 0.537420 0.535000 0.871500  0  0  0  0  0  0  0  0  0.000100
 289 C_j 0.802280 0.688340 0.639850  0  0  0  0  0  0  0  0  0.278520
 290 C_j 0.644990 0.780610 0.306520  0  0  0  0  0  0  0  0  0.278520
 291 C_j 0.552730 0.531050 0.973190  0  0  0  0  0  0  0  0  0.278520
 292 C_k 0.784770 0.687380 0.747580  0  0  0  0  0  0  0  0  -0.357800
 293 C_k 0.645960 0.764060 0.414240  0  0  0  0  0  0  0  0  -0.357800
 294 C_k 0.569280 0.548570 0.080910  0  0  0  0  0  0  0  0  -0.357800
 295 C_l 0.763370 0.668580 0.751330  0  0  0  0  0  0  0  0  -0.128570
 296 C_l 0.664760 0.761450 0.418000  0  0  0  0  0  0  0  0  -0.128570
 297 C_l 0.571880 0.569970 0.084670  0  0  0  0  0  0  0  0  -0.128570
 298 C_m 0.759040 0.649820 0.639210  0  0  0  0  0  0  0  0  0.252330
 299 C_m 0.683510 0.775880 0.305880  0  0  0  0  0  0  0  0  0.252330
 300 C_m 0.557450 0.574300 0.972540  0  0  0  0  0  0  0  0  0.252330
 301 C_n 0.776850 0.650540 0.538120  0  0  0  0  0  0  0  0  -0.277830
 302 C_n 0.682800 0.792980 0.204790  0  0  0  0  0  0  0  0  -0.277830
 303 C_n 0.540350 0.556480 0.871450  0  0  0  0  0  0  0  0  -0.277830
 304 C_o 0.736490 0.629060 0.629800  0  0  0  0  0  0  0  0  -0.509140
 305 C_o 0.704270 0.774090 0.296470  0  0  0  0  0  0  0  0  -0.509140
 306 C_o 0.559240 0.596850 0.963130  0  0  0  0  0  0  0  0  -0.509140
 307 C_p 0.746430 0.669030 0.879220  0  0  0  0  0  0  0  0  0.378120
 308 C_p 0.664300 0.744060 0.545880  0  0  0  0  0  0  0  0  0.378120
 309 C_p 0.589270 0.586910 0.212550  0  0  0  0  0  0  0  0  0.378120
 310 Mof_Cd_a 0.725740 0.664470 0.808360  0  0  0  0  0  0  0  0  -0.495160
 311 Mof_Cd_a 0.668860 0.727930 0.475030  0  0  0  0  0  0  0  0  -0.495160
 312 Mof_Cd_a 0.605400 0.607590 0.141700  0  0  0  0  0  0  0  0  -0.495160
 313 Mof_Cc_a 0.709520 0.665040 0.926800  0  0  0  0  0  0  0  0  0.581260
 314 Mof_Cc_a 0.668300 0.711150 0.593460  0  0  0  0  0  0  0  0  0.581260
 315 Mof_Cc_a 0.622180 0.623810 0.260130  0  0  0  0  0  0  0  0  0.581260
 316 Mof_Cb 0.714790 0.670830 0.126250  0  0  0  0  0  0  0  0  -0.390920
 317 Mof_Cb 0.662510 0.710630 0.792910  0  0  0  0  0  0  0  0  -0.390920
 318 Mof_Cb 0.622710 0.618550 0.459580  0  0  0  0  0  0  0  0  -0.390920
 319 C_q 0.735710 0.675230 0.196160  0  0  0  0  0  0  0  0  0.012580
 320 C_q 0.658100 0.727150 0.862830  0  0  0  0  0  0  0  0  0.012580
 321 C_q 0.606190 0.597620 0.529490  0  0  0  0  0  0  0  0  0.012580
 322 C_r 0.751280 0.674350 0.077140  0  0  0  0  0  0  0  0  -0.394640
 323 C_r 0.658990 0.743600 0.743810  0  0  0  0  0  0  0  0  -0.394640
 324 C_r 0.589730 0.582050 0.410480  0  0  0  0  0  0  0  0  -0.394640
 325 Mof_Ca 0.699740 0.673200 0.261510  0  0  0  0  0  0  0  0  0.821600
 326 Mof_Ca 0.660140 0.693210 0.928180  0  0  0  0  0  0  0  0  0.821600
 327 Mof_Ca 0.640120 0.633590 0.594840  0  0  0  0  0  0  0  0  0.821600
 328 C_s 0.491180 0.042850 0.968160  0  0  0  0  0  0  0  0  -0.463070
 329 C_s 0.957150 0.448330 0.968160  0  0  0  0  0  0  0  0  -0.463070
 330 C_s 0.551670 0.508820 0.968160  0  0  0  0  0  0  0  0  -0.463070
 331 C_t 0.824650 0.654190 0.518120  0  0  0  0  0  0  0  0  0.309550
 332 C_t 0.345810 0.170460 0.518120  0  0  0  0  0  0  0  0  0.309550
 333 C_t 0.829540 0.175350 0.518120  0  0  0  0  0  0  0  0  0.309550
 334 C_u 0.842040 0.653500 0.421440  0  0  0  0  0  0  0  0  -0.469580
 335 C_u 0.346500 0.188540 0.421440  0  0  0  0  0  0  0  0  -0.469580
 336 C_u 0.811460 0.157960 0.421440  0  0  0  0  0  0  0  0  -0.469580
 337 C_v 0.815130 0.640890 0.701080  0  0  0  0  0  0  0  0  -0.544850
 338 C_v 0.359110 0.174230 0.701080  0  0  0  0  0  0  0  0  -0.544850
 339 C_v 0.825770 0.184870 0.701080  0  0  0  0  0  0  0  0  -0.544850
 340 C_w 0.520020 0.025580 0.324590  0  0  0  0  0  0  0  0  -0.434990
 341 C_w 0.974420 0.494440 0.324590  0  0  0  0  0  0  0  0  -0.434990
 342 C_w 0.505560 0.479980 0.324590  0  0  0  0  0  0  0  0  -0.434990
 343 C_x 0.558580 0.013200 0.494300  0  0  0  0  0  0  0  0  0.404010
 344 C_x 0.653470 0.878710 0.827630  0  0  0  0  0  0  0  0  0.404010
 345 C_x 0.787960 0.108090 0.160960  0  0  0  0  0  0  0  0  0.404010
 346 C_y 0.573630 0.011120 0.374160  0  0  0  0  0  0  0  0  -0.457160
 347 C_y 0.655550 0.895850 0.707500  0  0  0  0  0  0  0  0  -0.457160
 348 C_y 0.770820 0.093040 0.040830  0  0  0  0  0  0  0  0  -0.457160
 349 C_z 0.566520 0.032200 0.635820  0  0  0  0  0  0  0  0  -0.434530
 350 C_z 0.634470 0.867650 0.969150  0  0  0  0  0  0  0  0  -0.434530
 351 C_z 0.799020 0.100150 0.302480  0  0  0  0  0  0  0  0  -0.434530
 352 C_aa 0.869620 0.622270 0.783280  0  0  0  0  0  0  0  0  -0.355220
 353 C_aa 0.377730 0.247350 0.783280  0  0  0  0  0  0  0  0  -0.355220
 354 C_aa 0.752650 0.130380 0.783280  0  0  0  0  0  0  0  0  -0.355220
 355 C_ab 0.580270 0.989240 0.913310  0  0  0  0  0  0  0  0  -0.306910
 356 C_ab 0.677420 0.924360 0.246640  0  0  0  0  0  0  0  0  -0.306910
 357 C_ab 0.742310 0.086400 0.579970  0  0  0  0  0  0  0  0  -0.306910
 358 C_ac 0.596350 0.989120 0.796250  0  0  0  0  0  0  0  0  -0.052410
 359 C_ac 0.677550 0.940570 0.129580  0  0  0  0  0  0  0  0  -0.052410
 360 C_ac 0.726100 0.070310 0.462910  0  0  0  0  0  0  0  0  -0.052410
 361 Mof_Cb_a 0.617190 0.993650 0.869260  0  0  0  0  0  0  0  0  -0.391460
 362 Mof_Cb_a 0.673020 0.956880 0.202590  0  0  0  0  0  0  0  0  -0.391460
 363 Mof_Cb_a 0.709790 0.049470 0.535930  0  0  0  0  0  0  0  0  -0.391460
 364 Mof_Ca_a 0.632640 0.991700 0.735900  0  0  0  0  0  0  0  0  0.843630
 365 Mof_Ca_a 0.674960 0.974270 0.069230  0  0  0  0  0  0  0  0  0.843630
 366 Mof_Ca_a 0.692400 0.034030 0.402570  0  0  0  0  0  0  0  0  0.843630
 367 Mof_H 0.608710 0.001900 0.340130  0  0  0  0  0  0  0  0  0.209210
 368 Mof_H 0.664770 0.940140 0.673470  0  0  0  0  0  0  0  0  0.209210
 369 Mof_H 0.726520 0.057960 0.006800  0  0  0  0  0  0  0  0  0.209210
 370 H 0.845610 0.632260 0.023210  0  0  0  0  0  0  0  0  0.156550
 371 H 0.367740 0.213350 0.023210  0  0  0  0  0  0  0  0  0.156550
 372 H 0.786650 0.154390 0.023210  0  0  0  0  0  0  0  0  0.156550
 373 H_a 0.486500 0.023220 0.543630  0  0  0  0  0  0  0  0  0.191550
 374 H_a 0.976780 0.463280 0.543630  0  0  0  0  0  0  0  0  0.191550
 375 H_a 0.536720 0.513500 0.543630  0  0  0  0  0  0  0  0  0.191550
 376 H_b 0.787730 0.701850 0.831770  0  0  0  0  0  0  0  0  0.175300
 377 H_b 0.631490 0.752550 0.498440  0  0  0  0  0  0  0  0  0.175300
 378 H_b 0.580780 0.545600 0.165100  0  0  0  0  0  0  0  0  0.175300
 379 H_c 0.774000 0.635900 0.457110  0  0  0  0  0  0  0  0  0.164240
 380 H_c 0.364100 0.138090 0.457110  0  0  0  0  0  0  0  0  0.164240
 381 H_c 0.861910 0.226000 0.457110  0  0  0  0  0  0  0  0  0.164240
 382 H_d 0.727580 0.625610 0.767900  0  0  0  0  0  0  0  0  0.144710
 383 H_d 0.707730 0.768640 0.434560  0  0  0  0  0  0  0  0  0.144710
 384 H_d 0.564690 0.605750 0.101230  0  0  0  0  0  0  0  0  0.144710
 385 H_e 0.738100 0.614630 0.590730  0  0  0  0  0  0  0  0  0.140930
 386 H_e 0.385370 0.123470 0.590730  0  0  0  0  0  0  0  0  0.140930
 387 H_e 0.876530 0.261900 0.590730  0  0  0  0  0  0  0  0  0.140930
 388 H_f 0.725890 0.630590 0.519640  0  0  0  0  0  0  0  0  0.135510
 389 H_f 0.702740 0.761970 0.186310  0  0  0  0  0  0  0  0  0.135510
 390 H_f 0.571370 0.607440 0.852980  0  0  0  0  0  0  0  0  0.135510
 391 Mof_H_a 0.721630 0.660690 0.656300  0  0  0  0  0  0  0  0  0.227800
 392 Mof_H_a 0.672640 0.727600 0.322970  0  0  0  0  0  0  0  0  0.227800
 393 Mof_H_a 0.605730 0.611710 0.989630  0  0  0  0  0  0  0  0  0.227800
 394 H_g 0.739380 0.679480 0.348290  0  0  0  0  0  0  0  0  0.142620
 395 H_g 0.653850 0.726560 0.014960  0  0  0  0  0  0  0  0  0.142620
 396 H_g 0.606770 0.593960 0.681630  0  0  0  0  0  0  0  0  0.142620
 397 H_h 0.767090 0.677390 0.135830  0  0  0  0  0  0  0  0  0.165790
 398 H_h 0.655940 0.756360 0.802500  0  0  0  0  0  0  0  0  0.165790
 399 H_h 0.576970 0.566250 0.469170  0  0  0  0  0  0  0  0  0.165790
 400 H_i 0.505000 0.039490 0.960190  0  0  0  0  0  0  0  0  0.126350
 401 H_i 0.960510 0.465500 0.960190  0  0  0  0  0  0  0  0  0.126350
 402 H_i 0.534500 0.495000 0.960190  0  0  0  0  0  0  0  0  0.126350
 403 H_j 0.493470 0.053140 0.095950  0  0  0  0  0  0  0  0  0.128280
 404 H_j 0.946860 0.440320 0.095950  0  0  0  0  0  0  0  0  0.128280
 405 H_j 0.559680 0.506530 0.095950  0  0  0  0  0  0  0  0  0.128280
 406 H_k 0.492520 0.052860 0.840190  0  0  0  0  0  0  0  0  0.123320
 407 H_k 0.947140 0.439660 0.840190  0  0  0  0  0  0  0  0  0.123320
 408 H_k 0.560340 0.507480 0.840190  0  0  0  0  0  0  0  0  0.123320
 409 H_l 0.848470 0.643320 0.481030  0  0  0  0  0  0  0  0  0.247590
 410 H_l 0.356680 0.205150 0.481030  0  0  0  0  0  0  0  0  0.247590
 411 H_l 0.794850 0.151530 0.481030  0  0  0  0  0  0  0  0  0.247590
 412 H_m 0.812460 0.650550 0.812810  0  0  0  0  0  0  0  0  0.137660
 413 H_m 0.349450 0.161900 0.812810  0  0  0  0  0  0  0  0  0.137660
 414 H_m 0.838100 0.187540 0.812810  0  0  0  0  0  0  0  0  0.137660
 415 H_n 0.826310 0.635480 0.760030  0  0  0  0  0  0  0  0  0.153570
 416 H_n 0.364520 0.190820 0.760030  0  0  0  0  0  0  0  0  0.153570
 417 H_n 0.809180 0.173690 0.760030  0  0  0  0  0  0  0  0  0.153570
 418 H_o 0.798900 0.625990 0.674760  0  0  0  0  0  0  0  0  0.144710
 419 H_o 0.374010 0.172910 0.674760  0  0  0  0  0  0  0  0  0.144710
 420 H_o 0.827090 0.201100 0.674760  0  0  0  0  0  0  0  0  0.144710
 421 H_p 0.518600 0.014820 0.202400  0  0  0  0  0  0  0  0  0.146550
 422 H_p 0.985180 0.503770 0.202400  0  0  0  0  0  0  0  0  0.146550
 423 H_p 0.496230 0.481400 0.202400  0  0  0  0  0  0  0  0  0.146550
 424 H_q 0.537820 0.037620 0.340790  0  0  0  0  0  0  0  0  0.098970
 425 H_q 0.962380 0.500200 0.340790  0  0  0  0  0  0  0  0  0.098970
 426 H_q 0.499800 0.462180 0.340790  0  0  0  0  0  0  0  0  0.098970
 427 H_r 0.511530 0.034720 0.285160  0  0  0  0  0  0  0  0  0.127830
 428 H_r 0.965280 0.476810 0.285160  0  0  0  0  0  0  0  0  0.127830
 429 H_r 0.523190 0.488470 0.285160  0  0  0  0  0  0  0  0  0.127830
 430 H_s 0.591060 0.024010 0.378810  0  0  0  0  0  0  0  0  0.188070
 431 H_s 0.642660 0.900390 0.712150  0  0  0  0  0  0  0  0  0.188070
 432 H_s 0.766280 0.075600 0.045480  0  0  0  0  0  0  0  0  0.188070
 433 H_t 0.555450 0.039210 0.639710  0  0  0  0  0  0  0  0  0.120110
 434 H_t 0.960790 0.516240 0.639710  0  0  0  0  0  0  0  0  0.120110
 435 H_t 0.483760 0.444550 0.639710  0  0  0  0  0  0  0  0  0.120110
 436 H_u 0.583340 0.045510 0.600500  0  0  0  0  0  0  0  0  0.117050
 437 H_u 0.954490 0.537830 0.600500  0  0  0  0  0  0  0  0  0.117050
 438 H_u 0.462170 0.416660 0.600500  0  0  0  0  0  0  0  0  0.117050
 439 H_v 0.566910 0.026520 0.783540  0  0  0  0  0  0  0  0  0.108360
 440 H_v 0.640140 0.873720 0.116870  0  0  0  0  0  0  0  0  0.108360
 441 H_v 0.792940 0.099750 0.450210  0  0  0  0  0  0  0  0  0.108360
 442 H_w 0.549040 0.950920 0.094430  0  0  0  0  0  0  0  0  0.116060
 443 H_w 0.715750 0.931460 0.427760  0  0  0  0  0  0  0  0  0.116060
 444 H_w 0.735210 0.117620 0.761090  0  0  0  0  0  0  0  0  0.116060
 445 H_x 0.864310 0.624420 0.638820  0  0  0  0  0  0  0  0  0.071880
 446 H_x 0.375580 0.239890 0.638820  0  0  0  0  0  0  0  0  0.071880
 447 H_x 0.760110 0.135690 0.638820  0  0  0  0  0  0  0  0  0.071880
 448 H_y 0.855150 0.608300 0.852270  0  0  0  0  0  0  0  0  0.112680
 449 H_y 0.391700 0.246860 0.852270  0  0  0  0  0  0  0  0  0.112680
 450 H_y 0.753140 0.144850 0.852270  0  0  0  0  0  0  0  0  0.112680
 451 H_z 0.564680 0.986260 0.850390  0  0  0  0  0  0  0  0  0.167160
 452 H_z 0.680400 0.911750 0.183720  0  0  0  0  0  0  0  0  0.167160
 453 H_z 0.754910 0.101980 0.517050  0  0  0  0  0  0  0  0  0.167160
 454 H_aa 0.593140 0.985360 0.642990  0  0  0  0  0  0  0  0  0.150660
 455 H_aa 0.681300 0.941110 0.976320  0  0  0  0  0  0  0  0  0.150660
 456 H_aa 0.725550 0.073520 0.309650  0  0  0  0  0  0  0  0  0.150660
 457 Mof_Ob 0.372670 0.013580 0.766780  0  0  0  0  0  0  0  0  -0.763960
 458 Mof_Ob 0.319750 0.025760 0.433450  0  0  0  0  0  0  0  0  -0.763960
 459 Mof_Ob 0.307570 0.960660 0.100120  0  0  0  0  0  0  0  0  -0.763960
 460 Mof_Oa 0.346620 0.001290 0.535840  0  0  0  0  0  0  0  0  -0.893650
 461 Mof_Oa 0.332040 0.011990 0.202500  0  0  0  0  0  0  0  0  -0.893650
 462 Mof_Oa 0.321340 0.986720 0.869170  0  0  0  0  0  0  0  0  -0.893650
 463 Mof_Oc 0.356690 0.993660 0.178070  0  0  0  0  0  0  0  0  -0.957430
 464 Mof_Oc 0.339670 0.029690 0.844730  0  0  0  0  0  0  0  0  -0.957430
 465 Mof_Oc 0.303640 0.976640 0.511400  0  0  0  0  0  0  0  0  -0.957430
 466 Mof_Mg 0.326430 0.982220 0.307480  0  0  0  0  0  0  0  0  1.645350
 467 Mof_Mg 0.351110 0.010870 0.974140  0  0  0  0  0  0  0  0  1.645350
 468 Mof_Mg 0.322460 0.006900 0.640810  0  0  0  0  0  0  0  0  1.645350
 469 Mof_Ob_a 0.293440 0.317890 0.897050  0  0  0  0  0  0  0  0  -0.739230
 470 Mof_Ob_a 0.348780 0.308880 0.230390  0  0  0  0  0  0  0  0  -0.739230
 471 Mof_Ob_a 0.357780 0.373230 0.563720  0  0  0  0  0  0  0  0  -0.739230
 472 Mof_Oa_a 0.319100 0.330710 0.130580  0  0  0  0  0  0  0  0  -0.913920
 473 Mof_Oa_a 0.335960 0.321720 0.463910  0  0  0  0  0  0  0  0  -0.913920
 474 Mof_Oa_a 0.344940 0.347570 0.797240  0  0  0  0  0  0  0  0  -0.913920
 475 Mof_Oc_a 0.308250 0.338010 0.487290  0  0  0  0  0  0  0  0  -0.949610
 476 Mof_Oc_a 0.328660 0.303580 0.820620  0  0  0  0  0  0  0  0  -0.949610
 477 Mof_Oc_a 0.363090 0.358420 0.153950  0  0  0  0  0  0  0  0  -0.949610
 478 Mof_Mg_a 0.338730 0.350650 0.356020  0  0  0  0  0  0  0  0  1.626520
 479 Mof_Mg_a 0.316020 0.321410 0.689360  0  0  0  0  0  0  0  0  1.626520
 480 Mof_Mg_a 0.345250 0.327940 0.022690  0  0  0  0  0  0  0  0  1.626520
 481 Mof_Cc 0.288640 0.332510 0.403190  0  0  0  0  0  0  0  0  0.585120
 482 Mof_Cc 0.334160 0.289460 0.736530  0  0  0  0  0  0  0  0  0.585120
 483 Mof_Cc 0.377200 0.378030 0.069860  0  0  0  0  0  0  0  0  0.585120
 484 Mof_Cd 0.271720 0.331890 0.520170  0  0  0  0  0  0  0  0  -0.476760
 485 Mof_Cd 0.334780 0.273170 0.853500  0  0  0  0  0  0  0  0  -0.476760
 486 Mof_Cd 0.393500 0.394940 0.186830  0  0  0  0  0  0  0  0  -0.476760
 487 C 0.250970 0.326870 0.446740  0  0  0  0  0  0  0  0  0.312580
 488 C 0.339790 0.257420 0.780070  0  0  0  0  0  0  0  0  0.312580
 489 C 0.409240 0.415700 0.113400  0  0  0  0  0  0  0  0  0.312580
 490 C_a 0.233890 0.326790 0.576210  0  0  0  0  0  0  0  0  0.003770
 491 C_a 0.339880 0.240430 0.909540  0  0  0  0  0  0  0  0  0.003770
 492 C_a 0.426240 0.432780 0.242880  0  0  0  0  0  0  0  0  0.003770
 493 C_b 0.211390 0.309630 0.572440  0  0  0  0  0  0  0  0  0.090840
 494 C_b 0.357030 0.235090 0.905770  0  0  0  0  0  0  0  0  0.090840
 495 C_b 0.431570 0.455270 0.239100  0  0  0  0  0  0  0  0  0.090840
 496 C_c 0.196360 0.311880 0.692110  0  0  0  0  0  0  0  0  -0.209120
 497 C_c 0.354790 0.217810 0.025440  0  0  0  0  0  0  0  0  -0.209120
 498 C_c 0.448850 0.470300 0.358770  0  0  0  0  0  0  0  0  -0.209120
 499 C_d 0.202600 0.330150 0.814220  0  0  0  0  0  0  0  0  -0.139130
 500 C_d 0.336510 0.205780 0.147560  0  0  0  0  0  0  0  0  -0.139130
 501 C_d 0.460890 0.464070 0.480890  0  0  0  0  0  0  0  0  -0.139130
 502 C_e 0.184890 0.332160 0.918290  0  0  0  0  0  0  0  0  0.069130
 503 C_e 0.334500 0.186060 0.251620  0  0  0  0  0  0  0  0  0.069130
 504 C_e 0.480610 0.481780 0.584960  0  0  0  0  0  0  0  0  0.069130
 505 C_f 0.176970 0.345700 0.840560  0  0  0  0  0  0  0  0  0.237620
 506 C_f 0.654300 0.831270 0.840560  0  0  0  0  0  0  0  0  0.237620
 507 C_f 0.168730 0.823030 0.840560  0  0  0  0  0  0  0  0  0.237620
 508 C_g 0.159620 0.346410 0.936970  0  0  0  0  0  0  0  0  -0.346750
 509 C_g 0.653590 0.813210 0.936970  0  0  0  0  0  0  0  0  -0.346750
 510 C_g 0.186790 0.840380 0.936970  0  0  0  0  0  0  0  0  -0.346750
 511 C_h 0.483310 0.000960 0.773120  0  0  0  0  0  0  0  0  -0.039920
 512 C_h 0.332370 0.149020 0.439790  0  0  0  0  0  0  0  0  -0.039920
 513 C_h 0.184310 0.850020 0.106450  0  0  0  0  0  0  0  0  -0.039920
 514 C_i 0.465000 0.002430 0.871500  0  0  0  0  0  0  0  0  0.000100
 515 C_i 0.330910 0.129240 0.538160  0  0  0  0  0  0  0  0  0.000100
 516 C_i 0.204090 0.868330 0.204830  0  0  0  0  0  0  0  0  0.000100
 517 C_j 0.468950 0.021680 0.973190  0  0  0  0  0  0  0  0  0.278520
 518 C_j 0.311660 0.113940 0.639850  0  0  0  0  0  0  0  0  0.278520
 519 C_j 0.219390 0.864380 0.306520  0  0  0  0  0  0  0  0  0.278520
 520 C_k 0.451430 0.020710 0.080910  0  0  0  0  0  0  0  0  -0.357800
 521 C_k 0.312620 0.097390 0.747580  0  0  0  0  0  0  0  0  -0.357800
 522 C_k 0.235940 0.881900 0.414240  0  0  0  0  0  0  0  0  -0.357800
 523 C_l 0.430030 0.001910 0.084670  0  0  0  0  0  0  0  0  -0.128570
 524 C_l 0.331420 0.094790 0.751330  0  0  0  0  0  0  0  0  -0.128570
 525 C_l 0.238550 0.903300 0.418000  0  0  0  0  0  0  0  0  -0.128570
 526 C_m 0.425700 0.983160 0.972540  0  0  0  0  0  0  0  0  0.252330
 527 C_m 0.350180 0.109210 0.639210  0  0  0  0  0  0  0  0  0.252330
 528 C_m 0.224120 0.907630 0.305880  0  0  0  0  0  0  0  0  0.252330
 529 C_n 0.443520 0.983870 0.871450  0  0  0  0  0  0  0  0  -0.277830
 530 C_n 0.349460 0.126320 0.538120  0  0  0  0  0  0  0  0  -0.277830
 531 C_n 0.207020 0.889810 0.204790  0  0  0  0  0  0  0  0  -0.277830
 532 C_o 0.403150 0.962400 0.963130  0  0  0  0  0  0  0  0  -0.509140
 533 C_o 0.370940 0.107420 0.629800  0  0  0  0  0  0  0  0  -0.509140
 534 C_o 0.225910 0.930180 0.296470  0  0  0  0  0  0  0  0  -0.509140
 535 C_p 0.413090 0.002370 0.212550  0  0  0  0  0  0  0  0  0.378120
 536 C_p 0.330970 0.077390 0.879220  0  0  0  0  0  0  0  0  0.378120
 537 C_p 0.255940 0.920240 0.545880  0  0  0  0  0  0  0  0  0.378120
 538 Mof_Cd_a 0.392410 0.997810 0.141700  0  0  0  0  0  0  0  0  -0.495160
 539 Mof_Cd_a 0.335530 0.061270 0.808360  0  0  0  0  0  0  0  0  -0.495160
 540 Mof_Cd_a 0.272070 0.940920 0.475030  0  0  0  0  0  0  0  0  -0.495160
 541 Mof_Cc_a 0.376190 0.998370 0.260130  0  0  0  0  0  0  0  0  0.581260
 542 Mof_Cc_a 0.334960 0.044480 0.926800  0  0  0  0  0  0  0  0  0.581260
 543 Mof_Cc_a 0.288850 0.957150 0.593460  0  0  0  0  0  0  0  0  0.581260
 544 Mof_Cb 0.381450 0.004160 0.459580  0  0  0  0  0  0  0  0  -0.390920
 545 Mof_Cb 0.329170 0.043960 0.126250  0  0  0  0  0  0  0  0  -0.390920
 546 Mof_Cb 0.289370 0.951880 0.792910  0  0  0  0  0  0  0  0  -0.390920
 547 C_q 0.402380 0.008560 0.529490  0  0  0  0  0  0  0  0  0.012580
 548 C_q 0.324770 0.060480 0.196160  0  0  0  0  0  0  0  0  0.012580
 549 C_q 0.272850 0.930960 0.862830  0  0  0  0  0  0  0  0  0.012580
 550 C_r 0.417950 0.007680 0.410480  0  0  0  0  0  0  0  0  -0.394640
 551 C_r 0.325650 0.076930 0.077140  0  0  0  0  0  0  0  0  -0.394640
 552 C_r 0.256400 0.915390 0.743810  0  0  0  0  0  0  0  0  -0.394640
 553 Mof_Ca 0.366410 0.006530 0.594840  0  0  0  0  0  0  0  0  0.821600
 554 Mof_Ca 0.326800 0.026540 0.261510  0  0  0  0  0  0  0  0  0.821600
 555 Mof_Ca 0.306790 0.966930 0.928180  0  0  0  0  0  0  0  0  0.821600
 556 C_s 0.157850 0.376180 0.301500  0  0  0  0  0  0  0  0  -0.463070
 557 C_s 0.623820 0.781670 0.301500  0  0  0  0  0  0  0  0  -0.463070
 558 C_s 0.218330 0.842150 0.301500  0  0  0  0  0  0  0  0  -0.463070
 559 C_t 0.491320 0.987530 0.851450  0  0  0  0  0  0  0  0  0.309550
 560 C_t 0.012470 0.503790 0.851450  0  0  0  0  0  0  0  0  0.309550
 561 C_t 0.496210 0.508680 0.851450  0  0  0  0  0  0  0  0  0.309550
 562 C_u 0.508710 0.986830 0.754770  0  0  0  0  0  0  0  0  -0.469580
 563 C_u 0.013170 0.521870 0.754770  0  0  0  0  0  0  0  0  -0.469580
 564 C_u 0.478130 0.491290 0.754770  0  0  0  0  0  0  0  0  -0.469580
 565 C_v 0.481800 0.974230 0.034410  0  0  0  0  0  0  0  0  -0.544850
 566 C_v 0.025770 0.507570 0.034410  0  0  0  0  0  0  0  0  -0.544850
 567 C_v 0.492430 0.518200 0.034410  0  0  0  0  0  0  0  0  -0.544850
 568 C_w 0.186680 0.358910 0.657920  0  0  0  0  0  0  0  0  -0.434990
 569 C_w 0.641090 0.827770 0.657920  0  0  0  0  0  0  0  0  -0.434990
 570 C_w 0.172230 0.813320 0.657920  0  0  0  0  0  0  0  0  -0.434990
 571 C_x 0.225240 0.346530 0.827630  0  0  0  0  0  0  0  0  0.404010
 572 C_x 0.320130 0.212040 0.160960  0  0  0  0  0  0  0  0  0.404010
 573 C_x 0.454630 0.441420 0.494300  0  0  0  0  0  0  0  0  0.404010
 574 C_y 0.240300 0.344450 0.707500  0  0  0  0  0  0  0  0  -0.457160
 575 C_y 0.322220 0.229180 0.040830  0  0  0  0  0  0  0  0  -0.457160
 576 C_y 0.437490 0.426370 0.374160  0  0  0  0  0  0  0  0  -0.457160
 577 C_z 0.233180 0.365530 0.969150  0  0  0  0  0  0  0  0  -0.434530
 578 C_z 0.301130 0.200980 0.302480  0  0  0  0  0  0  0  0  -0.434530
 579 C_z 0.465680 0.433480 0.635820  0  0  0  0  0  0  0  0  -0.434530
 580 C_aa 0.536290 0.955600 0.116610  0  0  0  0  0  0  0  0  -0.355220
 581 C_aa 0.044400 0.580680 0.116610  0  0  0  0  0  0  0  0  -0.355220
 582 C_aa 0.419320 0.463710 0.116610  0  0  0  0  0  0  0  0  -0.355220
 583 C_ab 0.246940 0.322580 0.246640  0  0  0  0  0  0  0  0  -0.306910
 584 C_ab 0.344090 0.257690 0.579970  0  0  0  0  0  0  0  0  -0.306910
 585 C_ab 0.408970 0.419730 0.913310  0  0  0  0  0  0  0  0  -0.306910
 586 C_ac 0.263020 0.322450 0.129580  0  0  0  0  0  0  0  0  -0.052410
 587 C_ac 0.344220 0.273900 0.462910  0  0  0  0  0  0  0  0  -0.052410
 588 C_ac 0.392760 0.403650 0.796250  0  0  0  0  0  0  0  0  -0.052410
 589 Mof_Cb_a 0.283860 0.326980 0.202590  0  0  0  0  0  0  0  0  -0.391460
 590 Mof_Cb_a 0.339680 0.290210 0.535930  0  0  0  0  0  0  0  0  -0.391460
 591 Mof_Cb_a 0.376460 0.382810 0.869260  0  0  0  0  0  0  0  0  -0.391460
 592 Mof_Ca_a 0.299310 0.325040 0.069230  0  0  0  0  0  0  0  0  0.843630
 593 Mof_Ca_a 0.341630 0.307600 0.402570  0  0  0  0  0  0  0  0  0.843630
 594 Mof_Ca_a 0.359070 0.367360 0.735900  0  0  0  0  0  0  0  0  0.843630
 595 Mof_H 0.275380 0.335230 0.673470  0  0  0  0  0  0  0  0  0.209210
 596 Mof_H 0.331430 0.273480 0.006800  0  0  0  0  0  0  0  0  0.209210
 597 Mof_H 0.393190 0.391290 0.340130  0  0  0  0  0  0  0  0  0.209210
 598 H 0.512280 0.965590 0.356540  0  0  0  0  0  0  0  0  0.156550
 599 H 0.034410 0.546690 0.356540  0  0  0  0  0  0  0  0  0.156550
 600 H 0.453310 0.487720 0.356540  0  0  0  0  0  0  0  0  0.156550
 601 H_a 0.153170 0.356550 0.876960  0  0  0  0  0  0  0  0  0.191550
 602 H_a 0.643450 0.796610 0.876960  0  0  0  0  0  0  0  0  0.191550
 603 H_a 0.203390 0.846830 0.876960  0  0  0  0  0  0  0  0  0.191550
 604 H_b 0.454400 0.035180 0.165100  0  0  0  0  0  0  0  0  0.175300
 605 H_b 0.298150 0.085880 0.831770  0  0  0  0  0  0  0  0  0.175300
 606 H_b 0.247450 0.878930 0.498440  0  0  0  0  0  0  0  0  0.175300
 607 H_c 0.440660 0.969240 0.790450  0  0  0  0  0  0  0  0  0.164240
 608 H_c 0.030760 0.471430 0.790450  0  0  0  0  0  0  0  0  0.164240
 609 H_c 0.528570 0.559340 0.790450  0  0  0  0  0  0  0  0  0.164240
 610 H_d 0.394250 0.958940 0.101230  0  0  0  0  0  0  0  0  0.144710
 611 H_d 0.374390 0.101980 0.767900  0  0  0  0  0  0  0  0  0.144710
 612 H_d 0.231360 0.939080 0.434560  0  0  0  0  0  0  0  0  0.144710
 613 H_e 0.404770 0.947970 0.924070  0  0  0  0  0  0  0  0  0.140930
 614 H_e 0.052030 0.456800 0.924070  0  0  0  0  0  0  0  0  0.140930
 615 H_e 0.543200 0.595230 0.924070  0  0  0  0  0  0  0  0  0.140930
 616 H_f 0.392560 0.963930 0.852980  0  0  0  0  0  0  0  0  0.135510
 617 H_f 0.369410 0.095300 0.519640  0  0  0  0  0  0  0  0  0.135510
 618 H_f 0.238030 0.940770 0.186310  0  0  0  0  0  0  0  0  0.135510
 619 Mof_H_a 0.388290 0.994030 0.989630  0  0  0  0  0  0  0  0  0.227800
 620 Mof_H_a 0.339310 0.060930 0.656300  0  0  0  0  0  0  0  0  0.227800
 621 Mof_H_a 0.272400 0.945040 0.322970  0  0  0  0  0  0  0  0  0.227800
 622 H_g 0.406040 0.012810 0.681630  0  0  0  0  0  0  0  0  0.142620
 623 H_g 0.320520 0.059900 0.348290  0  0  0  0  0  0  0  0  0.142620
 624 H_g 0.273440 0.927290 0.014960  0  0  0  0  0  0  0  0  0.142620
 625 H_h 0.433750 0.010720 0.469170  0  0  0  0  0  0  0  0  0.165790
 626 H_h 0.322610 0.089700 0.135830  0  0  0  0  0  0  0  0  0.165790
 627 H_h 0.243640 0.899580 0.802500  0  0  0  0  0  0  0  0  0.165790
 628 H_i 0.171660 0.372830 0.293520  0  0  0  0  0  0  0  0  0.126350
 629 H_i 0.627170 0.798840 0.293520  0  0  0  0  0  0  0  0  0.126350
 630 H_i 0.201160 0.828340 0.293520  0  0  0  0  0  0  0  0  0.126350
 631 H_j 0.160140 0.386480 0.429280  0  0  0  0  0  0  0  0  0.128280
 632 H_j 0.613520 0.773660 0.429280  0  0  0  0  0  0  0  0  0.128280
 633 H_j 0.226340 0.839860 0.429280  0  0  0  0  0  0  0  0  0.128280
 634 H_k 0.159180 0.386190 0.173530  0  0  0  0  0  0  0  0  0.123320
 635 H_k 0.613810 0.772990 0.173530  0  0  0  0  0  0  0  0  0.123320
 636 H_k 0.227010 0.840820 0.173530  0  0  0  0  0  0  0  0  0.123320
 637 H_l 0.515140 0.976650 0.814360  0  0  0  0  0  0  0  0  0.247590
 638 H_l 0.023350 0.538490 0.814360  0  0  0  0  0  0  0  0  0.247590
 639 H_l 0.461510 0.484860 0.814360  0  0  0  0  0  0  0  0  0.247590
 640 H_m 0.479120 0.983890 0.146150  0  0  0  0  0  0  0  0  0.137660
 641 H_m 0.016110 0.495240 0.146150  0  0  0  0  0  0  0  0  0.137660
 642 H_m 0.504760 0.520880 0.146150  0  0  0  0  0  0  0  0  0.137660
 643 H_n 0.492970 0.968820 0.093360  0  0  0  0  0  0  0  0  0.153570
 644 H_n 0.031180 0.524160 0.093360  0  0  0  0  0  0  0  0  0.153570
 645 H_n 0.475840 0.507030 0.093360  0  0  0  0  0  0  0  0  0.153570
 646 H_o 0.465570 0.959330 0.008090  0  0  0  0  0  0  0  0  0.144710
 647 H_o 0.040670 0.506240 0.008090  0  0  0  0  0  0  0  0  0.144710
 648 H_o 0.493760 0.534430 0.008090  0  0  0  0  0  0  0  0  0.144710
 649 H_p 0.185260 0.348160 0.535740  0  0  0  0  0  0  0  0  0.146550
 650 H_p 0.651840 0.837110 0.535740  0  0  0  0  0  0  0  0  0.146550
 651 H_p 0.162890 0.814740 0.535740  0  0  0  0  0  0  0  0  0.146550
 652 H_q 0.204490 0.370960 0.674130  0  0  0  0  0  0  0  0  0.098970
 653 H_q 0.629040 0.833530 0.674130  0  0  0  0  0  0  0  0  0.098970
 654 H_q 0.166470 0.795510 0.674130  0  0  0  0  0  0  0  0  0.098970
 655 H_r 0.178200 0.368050 0.618490  0  0  0  0  0  0  0  0  0.127830
 656 H_r 0.631950 0.810150 0.618490  0  0  0  0  0  0  0  0  0.127830
 657 H_r 0.189850 0.821800 0.618490  0  0  0  0  0  0  0  0  0.127830
 658 H_s 0.257730 0.357340 0.712150  0  0  0  0  0  0  0  0  0.188070
 659 H_s 0.309320 0.233720 0.045480  0  0  0  0  0  0  0  0  0.188070
 660 H_s 0.432950 0.408940 0.378810  0  0  0  0  0  0  0  0  0.188070
 661 H_t 0.222120 0.372540 0.973040  0  0  0  0  0  0  0  0  0.120110
 662 H_t 0.627460 0.849570 0.973040  0  0  0  0  0  0  0  0  0.120110
 663 H_t 0.150430 0.777880 0.973040  0  0  0  0  0  0  0  0  0.120110
 664 H_u 0.250010 0.378840 0.933830  0  0  0  0  0  0  0  0  0.117050
 665 H_u 0.621160 0.871170 0.933830  0  0  0  0  0  0  0  0  0.117050
 666 H_u 0.128830 0.749990 0.933830  0  0  0  0  0  0  0  0  0.117050
 667 H_v 0.233580 0.359860 0.116870  0  0  0  0  0  0  0  0  0.108360
 668 H_v 0.306810 0.207060 0.450210  0  0  0  0  0  0  0  0  0.108360
 669 H_v 0.459610 0.433090 0.783540  0  0  0  0  0  0  0  0  0.108360
 670 H_w 0.215710 0.284250 0.427760  0  0  0  0  0  0  0  0  0.116060
 671 H_w 0.382410 0.264790 0.761090  0  0  0  0  0  0  0  0  0.116060
 672 H_w 0.401880 0.450960 0.094430  0  0  0  0  0  0  0  0  0.116060
 673 H_x 0.530980 0.957760 0.972160  0  0  0  0  0  0  0  0  0.071880
 674 H_x 0.042240 0.573220 0.972160  0  0  0  0  0  0  0  0  0.071880
 675 H_x 0.426780 0.469020 0.972160  0  0  0  0  0  0  0  0  0.071880
 676 H_y 0.521820 0.941630 0.185600  0  0  0  0  0  0  0  0  0.112680
 677 H_y 0.058370 0.580190 0.185600  0  0  0  0  0  0  0  0  0.112680
 678 H_y 0.419810 0.478180 0.185600  0  0  0  0  0  0  0  0  0.112680
 679 H_z 0.231350 0.319600 0.183720  0  0  0  0  0  0  0  0  0.167160
 680 H_z 0.347070 0.245090 0.517050  0  0  0  0  0  0  0  0  0.167160
 681 H_z 0.421580 0.435320 0.850390  0  0  0  0  0  0  0  0  0.167160
 682 H_aa 0.259810 0.318700 0.976320  0  0  0  0  0  0  0  0  0.150660
 683 H_aa 0.347970 0.274450 0.309650  0  0  0  0  0  0  0  0  0.150660
 684 H_aa 0.392220 0.406860 0.642990  0  0  0  0  0  0  0  0  0.150660
