# Supplementary material for: In silico design and screening of hypothetical MOF-74 analogs and their experimental synthesis
Source: Chem Sci. 2016 Jun 21;7(9):6263–72. doi: 10.1039/c6sc01477a (PMC6024208; doi:10.1039/c6sc01477a)
Supplement: Supplementary file 1 [file SC-007-C6SC01477A-s001.zip › analogs/98x0_all_conf_2659_0_full_symm.def]

#number of pseudo atoms
47
#type        print   as   scat      mass       charge          B-factor   radii  connectivity
UNIT         no      H       H      1.0        1.0             1.0        1.0    0
C_co2        yes     C       C      12.0107    0.6512          1.0        1.0    0
O_co2        yes     O       O      15.9994   -0.3256          1.0        1.0    0
N_n2         yes     N       N      14.00674  -0.482           1.0        0.7    0
N_com        no      N       N      0.0        0.964           1.0        0.7    0
Mof_Ob    yes       O         O         15.999    -0.79538  1.0       1.52      0         
Mof_Oa    yes       O         O         15.999    -0.9313   1.0       1.52      0         
Mof_Oc    yes       O         O         15.999    -0.90438  1.0       1.52      0         
Mof_Mg    yes       Mg        Mg        24.305    1.63447   1.0       1.73      0         
Mof_Ob_a  yes       O         O         15.999    -0.79863  1.0       1.52      0         
Mof_Oa_a  yes       O         O         15.999    -0.91747  1.0       1.52      0         
Mof_Oc_a  yes       O         O         15.999    -0.92085  1.0       1.52      0         
Mof_Mg_a  yes       Mg        Mg        24.305    1.64508   1.0       1.73      0         
O         yes       O         O         15.999    -0.51906  1.0       1.52      0         
C         yes       C         C         12.011    0.7093    1.0       1.7       0         
N         yes       N         N         14.007    -0.76159  1.0       1.55      0         
C_a       yes       C         C         12.011    0.60245   1.0       1.7       0         
Mof_Cd    yes       C         C         12.011    -0.571    1.0       1.7       0         
Mof_Cc    yes       C         C         12.011    0.59509   1.0       1.7       0         
Mof_Cb    yes       C         C         12.011    -0.4146   1.0       1.7       0         
C_b       yes       C         C         12.011    0.02354   1.0       1.7       0         
C_c       yes       C         C         12.011    -0.50382  1.0       1.7       0         
Mof_Ca    yes       C         C         12.011    0.86647   1.0       1.7       0         
C_d       yes       C         C         12.011    -0.1995   1.0       1.7       0         
C_e       yes       C         C         12.011    -0.36737  1.0       1.7       0         
C_f       yes       C         C         12.011    0.73564   1.0       1.7       0         
O_a       yes       O         O         15.999    -0.521    1.0       1.52      0         
N_a       yes       N         N         14.007    -0.74464  1.0       1.55      0         
C_g       yes       C         C         12.011    0.53564   1.0       1.7       0         
Mof_Cd_a  yes       C         C         12.011    -0.51669  1.0       1.7       0         
Mof_Cc_a  yes       C         C         12.011    0.5821    1.0       1.7       0         
Mof_Cb_a  yes       C         C         12.011    -0.41799  1.0       1.7       0         
C_h       yes       C         C         12.011    -0.00911  1.0       1.7       0         
C_i       yes       C         C         12.011    -0.4312   1.0       1.7       0         
Mof_Ca_a  yes       C         C         12.011    0.88884   1.0       1.7       0         
H         yes       H         H         1.008     0.36167   1.0       1.09      0         
Mof_H     yes       H         H         1.008     0.29214   1.0       1.09      0         
H_a       yes       H         H         1.008     0.15461   1.0       1.09      0         
H_b       yes       H         H         1.008     0.21239   1.0       1.09      0         
H_c       yes       H         H         1.008     0.08623   1.0       1.09      0         
H_d       yes       H         H         1.008     0.09483   1.0       1.09      0         
H_e       yes       H         H         1.008     0.11922   1.0       1.09      0         
H_f       yes       H         H         1.008     0.12875   1.0       1.09      0         
H_g       yes       H         H         1.008     0.36343   1.0       1.09      0         
Mof_H_a   yes       H         H         1.008     0.26526   1.0       1.09      0         
H_h       yes       H         H         1.008     0.15862   1.0       1.09      0         
H_i       yes       H         H         1.008     0.18984   1.0       1.09      0         
