# Supplementary material for: In silico design and screening of hypothetical MOF-74 analogs and their experimental synthesis
Source: Chem Sci. 2016 Jun 21;7(9):6263–72. doi: 10.1039/c6sc01477a (PMC6024208; doi:10.1039/c6sc01477a)
Supplement: Supplementary file 1 [file SC-007-C6SC01477A-s001.zip › analogs/102.1_all_conf_239_0_full_symm.cif]

data_image0
_cell_length_a       61.8901
_cell_length_b       61.8901
_cell_length_c       6.96595
_cell_angle_alpha    90
_cell_angle_beta     90
_cell_angle_gamma    120

_symmetry_space_group_name_H-M    "P 1"
_symmetry_int_tables_number       1

loop_
  _symmetry_equiv_pos_as_xyz
  'x, y, z'

loop_
  _atom_site_label
  _atom_site_occupancy
  _atom_site_fract_x
  _atom_site_fract_y
  _atom_site_fract_z
  _atom_site_thermal_displace_type
  _atom_site_B_iso_or_equiv
  _atom_site_type_symbol
  O1       1.0000 0.95609  0.30421  0.38903  Biso   1.000  O
  O2       1.0000 0.98501  0.32006  0.62035  Biso   1.000  O
  O3       1.0000 0.97326  0.29935  0.97572  Biso   1.000  O
  Mg1      1.0000 0.00756  0.32083  0.84608  Biso   1.000  Mg
  C1       1.0000 0.03674  0.69687  0.44151  Biso   1.000  C
  C2       1.0000 0.05311  0.71741  0.31097  Biso   1.000  C
  C3       1.0000 0.07504  0.73710  0.38900  Biso   1.000  C
  C4       1.0000 0.09283  0.75628  0.27417  Biso   1.000  C
  C5       1.0000 0.08915  0.75476  0.07363  Biso   1.000  C
  C6       1.0000 0.06712  0.73616  0.99435  Biso   1.000  C
  C7       1.0000 0.04813  0.71749  0.10919  Biso   1.000  C
  N1       1.0000 0.11488  0.77677  0.34531  Biso   1.000  N
  N2       1.0000 0.11342  0.78168  0.52211  Biso   1.000  N
  C8       1.0000 0.13581  0.80094  0.60083  Biso   1.000  C
  C9       1.0000 0.13349  0.81001  0.77820  Biso   1.000  C
  C10      1.0000 0.15458  0.82853  0.87675  Biso   1.000  C
  C11      1.0000 0.15275  0.83786  0.05983  Biso   1.000  C
  C12      1.0000 0.17356  0.85599  0.15264  Biso   1.000  C
  H1       1.0000 0.07857  0.73707  0.54174  Biso   1.000  H
  H2       1.0000 0.10369  0.76877  0.98262  Biso   1.000  H
  H3       1.0000 0.06375  0.73551  0.84066  Biso   1.000  H
  H4       1.0000 0.11494  0.80269  0.83935  Biso   1.000  H
  H5       1.0000 0.13442  0.83016  0.12595  Biso   1.000  H
  H6       1.0000 0.17232  0.86318  0.29206  Biso   1.000  H
  O4       1.0000 0.02912  0.31855  0.05570  Biso   1.000  O
  O5       1.0000 0.01328  0.33162  0.28702  Biso   1.000  O
  O6       1.0000 0.03398  0.34057  0.64239  Biso   1.000  O
  Mg2      1.0000 0.01250  0.35340  0.51274  Biso   1.000  Mg
  C13      1.0000 0.96980  0.67321  0.77484  Biso   1.000  C
  C14      1.0000 0.94926  0.66904  0.64430  Biso   1.000  C
  C15      1.0000 0.92957  0.67128  0.72234  Biso   1.000  C
  C16      1.0000 0.91038  0.66988  0.60750  Biso   1.000  C
  C17      1.0000 0.91190  0.66772  0.40697  Biso   1.000  C
  C18      1.0000 0.93050  0.66429  0.32768  Biso   1.000  C
  C19      1.0000 0.94918  0.66397  0.44252  Biso   1.000  C
  N3       1.0000 0.88989  0.67144  0.67864  Biso   1.000  N
  N4       1.0000 0.88499  0.66508  0.85544  Biso   1.000  N
  C20      1.0000 0.86573  0.66820  0.93416  Biso   1.000  C
  C21      1.0000 0.85666  0.65681  0.11153  Biso   1.000  C
  C22      1.0000 0.17147  0.32605  0.87675  Biso   1.000  C
  C23      1.0000 0.16214  0.31489  0.05983  Biso   1.000  C
  C24      1.0000 0.14401  0.31757  0.15264  Biso   1.000  C
  H7       1.0000 0.92960  0.67483  0.87507  Biso   1.000  H
  H8       1.0000 0.89789  0.66825  0.31595  Biso   1.000  H
  H9       1.0000 0.93115  0.66157  0.17400  Biso   1.000  H
  H10      1.0000 0.86397  0.64558  0.17269  Biso   1.000  H
  H11      1.0000 0.16984  0.30426  0.12595  Biso   1.000  H
  H12      1.0000 0.13682  0.30914  0.29206  Biso   1.000  H
  O7       1.0000 0.01479  0.37724  0.72237  Biso   1.000  O
  O8       1.0000 0.00171  0.34832  0.95368  Biso   1.000  O
  O9       1.0000 0.99276  0.36007  0.30906  Biso   1.000  O
  Mg3      1.0000 0.97994  0.32577  0.17941  Biso   1.000  Mg
  C25      1.0000 0.99346  0.62992  0.10818  Biso   1.000  C
  C26      1.0000 0.99763  0.61355  0.97764  Biso   1.000  C
  C27      1.0000 0.99539  0.59162  0.05567  Biso   1.000  C
  C28      1.0000 0.99679  0.57384  0.94083  Biso   1.000  C
  C29      1.0000 0.99895  0.57752  0.74030  Biso   1.000  C
  C30      1.0000 0.00237  0.59954  0.66101  Biso   1.000  C
  C31      1.0000 0.00270  0.61854  0.77586  Biso   1.000  C
  N5       1.0000 0.99522  0.55178  0.01198  Biso   1.000  N
  N6       1.0000 0.00159  0.55324  0.18878  Biso   1.000  N
  C32      1.0000 0.99846  0.53086  0.26750  Biso   1.000  C
  C33      1.0000 0.00985  0.53318  0.44486  Biso   1.000  C
  C34      1.0000 0.67395  0.84542  0.87675  Biso   1.000  C
  C35      1.0000 0.68511  0.84725  0.05983  Biso   1.000  C
  C36      1.0000 0.68243  0.82644  0.15264  Biso   1.000  C
  H13      1.0000 0.99183  0.58810  0.20840  Biso   1.000  H
  H14      1.0000 0.99842  0.56298  0.64929  Biso   1.000  H
  H15      1.0000 0.00509  0.60291  0.50733  Biso   1.000  H
  H16      1.0000 0.02108  0.55172  0.50602  Biso   1.000  H
  H17      1.0000 0.69574  0.86558  0.12595  Biso   1.000  H
  H18      1.0000 0.69086  0.82768  0.29206  Biso   1.000  H
  O10      1.0000 0.04391  0.69579  0.61097  Biso   1.000  O
  O11      1.0000 0.01499  0.67994  0.37965  Biso   1.000  O
  O12      1.0000 0.02674  0.70065  0.02428  Biso   1.000  O
  Mg4      1.0000 0.99244  0.67917  0.15392  Biso   1.000  Mg
  C37      1.0000 0.96326  0.30313  0.55849  Biso   1.000  C
  C38      1.0000 0.94689  0.28259  0.68903  Biso   1.000  C
  C39      1.0000 0.92496  0.26290  0.61100  Biso   1.000  C
  C40      1.0000 0.90717  0.24372  0.72583  Biso   1.000  C
  C41      1.0000 0.91085  0.24524  0.92637  Biso   1.000  C
  C42      1.0000 0.93288  0.26384  0.00565  Biso   1.000  C
  C43      1.0000 0.95187  0.28251  0.89081  Biso   1.000  C
  N7       1.0000 0.88512  0.22323  0.65469  Biso   1.000  N
  N8       1.0000 0.88658  0.21832  0.47789  Biso   1.000  N
  C44      1.0000 0.86419  0.19906  0.39917  Biso   1.000  C
  C45      1.0000 0.86651  0.18999  0.22180  Biso   1.000  C
  C46      1.0000 0.84542  0.17147  0.12325  Biso   1.000  C
  C47      1.0000 0.84725  0.16214  0.94017  Biso   1.000  C
  C48      1.0000 0.82644  0.14401  0.84736  Biso   1.000  C
  H19      1.0000 0.92143  0.26293  0.45826  Biso   1.000  H
  H20      1.0000 0.89631  0.23123  0.01738  Biso   1.000  H
  H21      1.0000 0.93625  0.26449  0.15934  Biso   1.000  H
  H22      1.0000 0.88506  0.19731  0.16065  Biso   1.000  H
  H23      1.0000 0.86558  0.16984  0.87405  Biso   1.000  H
  H24      1.0000 0.82768  0.13682  0.70794  Biso   1.000  H
  O13      1.0000 0.97088  0.68145  0.94430  Biso   1.000  O
  O14      1.0000 0.98672  0.66838  0.71298  Biso   1.000  O
  O15      1.0000 0.96602  0.65943  0.35761  Biso   1.000  O
  Mg5      1.0000 0.98750  0.64660  0.48726  Biso   1.000  Mg
  C49      1.0000 0.03020  0.32679  0.22516  Biso   1.000  C
  C50      1.0000 0.05074  0.33096  0.35570  Biso   1.000  C
  C51      1.0000 0.07043  0.32872  0.27766  Biso   1.000  C
  C52      1.0000 0.08962  0.33012  0.39250  Biso   1.000  C
  C53      1.0000 0.08810  0.33228  0.59303  Biso   1.000  C
  C54      1.0000 0.06950  0.33571  0.67232  Biso   1.000  C
  C55      1.0000 0.05082  0.33603  0.55748  Biso   1.000  C
  N9       1.0000 0.11011  0.32856  0.32136  Biso   1.000  N
  N10      1.0000 0.11501  0.33492  0.14456  Biso   1.000  N
  C56      1.0000 0.13427  0.33180  0.06584  Biso   1.000  C
  C57      1.0000 0.14334  0.34319  0.88847  Biso   1.000  C
  C58      1.0000 0.82853  0.67395  0.12325  Biso   1.000  C
  C59      1.0000 0.83786  0.68511  0.94017  Biso   1.000  C
  C60      1.0000 0.85599  0.68243  0.84736  Biso   1.000  C
  H25      1.0000 0.07040  0.32517  0.12493  Biso   1.000  H
  H26      1.0000 0.10211  0.33175  0.68405  Biso   1.000  H
  H27      1.0000 0.06885  0.33843  0.82600  Biso   1.000  H
  H28      1.0000 0.13603  0.35442  0.82731  Biso   1.000  H
  H29      1.0000 0.83016  0.69574  0.87405  Biso   1.000  H
  H30      1.0000 0.86318  0.69086  0.70794  Biso   1.000  H
  O16      1.0000 0.98521  0.62276  0.27763  Biso   1.000  O
  O17      1.0000 0.99829  0.65168  0.04632  Biso   1.000  O
  O18      1.0000 0.00724  0.63993  0.69094  Biso   1.000  O
  Mg6      1.0000 0.02006  0.67423  0.82059  Biso   1.000  Mg
  C61      1.0000 0.00654  0.37008  0.89182  Biso   1.000  C
  C62      1.0000 0.00237  0.38645  0.02236  Biso   1.000  C
  C63      1.0000 0.00461  0.40838  0.94433  Biso   1.000  C
  C64      1.0000 0.00321  0.42616  0.05917  Biso   1.000  C
  C65      1.0000 0.00105  0.42248  0.25970  Biso   1.000  C
  C66      1.0000 0.99763  0.40046  0.33899  Biso   1.000  C
  C67      1.0000 0.99730  0.38146  0.22414  Biso   1.000  C
  N11      1.0000 0.00478  0.44822  0.98802  Biso   1.000  N
  N12      1.0000 0.99841  0.44676  0.81122  Biso   1.000  N
  C68      1.0000 0.00154  0.46914  0.73250  Biso   1.000  C
  C69      1.0000 0.99015  0.46682  0.55514  Biso   1.000  C
  C70      1.0000 0.32605  0.15458  0.12325  Biso   1.000  C
  C71      1.0000 0.31489  0.15275  0.94017  Biso   1.000  C
  C72      1.0000 0.31757  0.17356  0.84736  Biso   1.000  C
  H31      1.0000 0.00817  0.41190  0.79160  Biso   1.000  H
  H32      1.0000 0.00158  0.43702  0.35071  Biso   1.000  H
  H33      1.0000 0.99491  0.39709  0.49267  Biso   1.000  H
  H34      1.0000 0.97892  0.44828  0.49398  Biso   1.000  H
  H35      1.0000 0.30426  0.13442  0.87405  Biso   1.000  H
  H36      1.0000 0.30914  0.17232  0.70794  Biso   1.000  H
  O19      1.0000 0.62276  0.63754  0.72237  Biso   1.000  O
  O20      1.0000 0.65168  0.65339  0.95368  Biso   1.000  O
  O21      1.0000 0.63993  0.63269  0.30906  Biso   1.000  O
  Mg7      1.0000 0.67423  0.65417  0.17941  Biso   1.000  Mg
  C73      1.0000 0.70341  0.03020  0.77484  Biso   1.000  C
  C74      1.0000 0.71978  0.05074  0.64430  Biso   1.000  C
  C75      1.0000 0.74171  0.07043  0.72234  Biso   1.000  C
  C76      1.0000 0.75950  0.08962  0.60750  Biso   1.000  C
  C77      1.0000 0.75581  0.08810  0.40697  Biso   1.000  C
  C78      1.0000 0.73379  0.06950  0.32768  Biso   1.000  C
  C79      1.0000 0.71479  0.05082  0.44252  Biso   1.000  C
  N13      1.0000 0.78155  0.11011  0.67864  Biso   1.000  N
  N14      1.0000 0.78009  0.11501  0.85544  Biso   1.000  N
  C80      1.0000 0.80247  0.13427  0.93416  Biso   1.000  C
  C81      1.0000 0.80016  0.14334  0.11153  Biso   1.000  C
  C82      1.0000 0.82125  0.16186  0.21008  Biso   1.000  C
  C83      1.0000 0.81941  0.17119  0.39316  Biso   1.000  C
  C84      1.0000 0.84023  0.18932  0.48598  Biso   1.000  C
  H37      1.0000 0.74523  0.07040  0.87507  Biso   1.000  H
  H38      1.0000 0.77035  0.10211  0.31595  Biso   1.000  H
  H39      1.0000 0.73042  0.06885  0.17400  Biso   1.000  H
  H40      1.0000 0.78161  0.13603  0.17269  Biso   1.000  H
  H41      1.0000 0.80108  0.16349  0.45929  Biso   1.000  H
  H42      1.0000 0.83898  0.19651  0.62539  Biso   1.000  H
  O22      1.0000 0.69579  0.65188  0.38903  Biso   1.000  O
  O23      1.0000 0.67994  0.66495  0.62035  Biso   1.000  O
  O24      1.0000 0.70065  0.67391  0.97572  Biso   1.000  O
  Mg8      1.0000 0.67917  0.68673  0.84608  Biso   1.000  Mg
  C85      1.0000 0.63646  0.00654  0.10818  Biso   1.000  C
  C86      1.0000 0.61592  0.00237  0.97764  Biso   1.000  C
  C87      1.0000 0.59623  0.00461  0.05567  Biso   1.000  C
  C88      1.0000 0.57705  0.00321  0.94083  Biso   1.000  C
  C89      1.0000 0.57857  0.00105  0.74030  Biso   1.000  C
  C90      1.0000 0.59717  0.99763  0.66101  Biso   1.000  C
  C91      1.0000 0.61584  0.99730  0.77586  Biso   1.000  C
  N15      1.0000 0.55656  0.00478  0.01198  Biso   1.000  N
  N16      1.0000 0.55166  0.99841  0.18878  Biso   1.000  N
  C92      1.0000 0.53240  0.00154  0.26750  Biso   1.000  C
  C93      1.0000 0.52332  0.99015  0.44486  Biso   1.000  C
  C94      1.0000 0.83814  0.65938  0.21008  Biso   1.000  C
  C95      1.0000 0.82881  0.64822  0.39316  Biso   1.000  C
  C96      1.0000 0.81068  0.65091  0.48598  Biso   1.000  C
  H43      1.0000 0.59627  0.00817  0.20840  Biso   1.000  H
  H44      1.0000 0.56456  0.00158  0.64929  Biso   1.000  H
  H45      1.0000 0.59782  0.99491  0.50733  Biso   1.000  H
  H46      1.0000 0.53064  0.97892  0.50602  Biso   1.000  H
  H47      1.0000 0.83651  0.63759  0.45929  Biso   1.000  H
  H48      1.0000 0.80349  0.64247  0.62539  Biso   1.000  H
  O25      1.0000 0.68145  0.71058  0.05570  Biso   1.000  O
  O26      1.0000 0.66838  0.68166  0.28702  Biso   1.000  O
  O27      1.0000 0.65943  0.69341  0.64239  Biso   1.000  O
  Mg9      1.0000 0.64660  0.65910  0.51274  Biso   1.000  Mg
  C97      1.0000 0.66013  0.96326  0.44151  Biso   1.000  C
  C98      1.0000 0.66430  0.94689  0.31097  Biso   1.000  C
  C99      1.0000 0.66206  0.92496  0.38900  Biso   1.000  C
  C100     1.0000 0.66345  0.90717  0.27417  Biso   1.000  C
  C101     1.0000 0.66562  0.91085  0.07363  Biso   1.000  C
  C102     1.0000 0.66904  0.93288  0.99435  Biso   1.000  C
  C103     1.0000 0.66936  0.95187  0.10919  Biso   1.000  C
  N17      1.0000 0.66189  0.88512  0.34531  Biso   1.000  N
  N18      1.0000 0.66825  0.88658  0.52211  Biso   1.000  N
  C104     1.0000 0.66513  0.86419  0.60083  Biso   1.000  C
  C105     1.0000 0.67652  0.86651  0.77820  Biso   1.000  C
  C106     1.0000 0.34062  0.17875  0.21008  Biso   1.000  C
  C107     1.0000 0.35178  0.18059  0.39316  Biso   1.000  C
  C108     1.0000 0.34909  0.15977  0.48598  Biso   1.000  C
  H49      1.0000 0.65850  0.92143  0.54174  Biso   1.000  H
  H50      1.0000 0.66509  0.89631  0.98262  Biso   1.000  H
  H51      1.0000 0.67176  0.93625  0.84066  Biso   1.000  H
  H52      1.0000 0.68775  0.88506  0.83935  Biso   1.000  H
  H53      1.0000 0.36241  0.19892  0.45929  Biso   1.000  H
  H54      1.0000 0.35753  0.16102  0.62539  Biso   1.000  H
  O28      1.0000 0.71058  0.02912  0.94430  Biso   1.000  O
  O29      1.0000 0.68166  0.01328  0.71298  Biso   1.000  O
  O30      1.0000 0.69341  0.03398  0.35761  Biso   1.000  O
  Mg10     1.0000 0.65910  0.01250  0.48726  Biso   1.000  Mg
  C109     1.0000 0.62992  0.63646  0.89182  Biso   1.000  C
  C110     1.0000 0.61355  0.61592  0.02236  Biso   1.000  C
  C111     1.0000 0.59162  0.59623  0.94433  Biso   1.000  C
  C112     1.0000 0.57384  0.57705  0.05917  Biso   1.000  C
  C113     1.0000 0.57752  0.57857  0.25970  Biso   1.000  C
  C114     1.0000 0.59954  0.59717  0.33899  Biso   1.000  C
  C115     1.0000 0.61854  0.61584  0.22414  Biso   1.000  C
  N19      1.0000 0.55178  0.55656  0.98802  Biso   1.000  N
  N20      1.0000 0.55324  0.55166  0.81122  Biso   1.000  N
  C116     1.0000 0.53086  0.53240  0.73250  Biso   1.000  C
  C117     1.0000 0.53318  0.52332  0.55514  Biso   1.000  C
  C118     1.0000 0.51209  0.50480  0.45659  Biso   1.000  C
  C119     1.0000 0.51392  0.49547  0.27351  Biso   1.000  C
  C120     1.0000 0.49310  0.47734  0.18069  Biso   1.000  C
  H55      1.0000 0.58810  0.59627  0.79160  Biso   1.000  H
  H56      1.0000 0.56298  0.56456  0.35071  Biso   1.000  H
  H57      1.0000 0.60291  0.59782  0.49267  Biso   1.000  H
  H58      1.0000 0.55172  0.53064  0.49398  Biso   1.000  H
  H59      1.0000 0.53225  0.50318  0.20738  Biso   1.000  H
  H60      1.0000 0.49435  0.47015  0.04127  Biso   1.000  H
  O31      1.0000 0.63754  0.01479  0.27763  Biso   1.000  O
  O32      1.0000 0.65339  0.00171  0.04632  Biso   1.000  O
  O33      1.0000 0.63269  0.99276  0.69094  Biso   1.000  O
  Mg11     1.0000 0.65417  0.97994  0.82059  Biso   1.000  Mg
  C121     1.0000 0.69687  0.66013  0.55849  Biso   1.000  C
  C122     1.0000 0.71741  0.66430  0.68903  Biso   1.000  C
  C123     1.0000 0.73710  0.66206  0.61100  Biso   1.000  C
  C124     1.0000 0.75628  0.66345  0.72583  Biso   1.000  C
  C125     1.0000 0.75476  0.66562  0.92637  Biso   1.000  C
  C126     1.0000 0.73616  0.66904  0.00565  Biso   1.000  C
  C127     1.0000 0.71749  0.66936  0.89081  Biso   1.000  C
  N21      1.0000 0.77677  0.66189  0.65469  Biso   1.000  N
  N22      1.0000 0.78168  0.66825  0.47789  Biso   1.000  N
  C128     1.0000 0.80094  0.66513  0.39917  Biso   1.000  C
  C129     1.0000 0.81001  0.67652  0.22180  Biso   1.000  C
  C130     1.0000 0.49520  0.00728  0.45659  Biso   1.000  C
  C131     1.0000 0.50453  0.01845  0.27351  Biso   1.000  C
  C132     1.0000 0.52266  0.01576  0.18069  Biso   1.000  C
  H61      1.0000 0.73707  0.65850  0.45826  Biso   1.000  H
  H62      1.0000 0.76877  0.66509  0.01738  Biso   1.000  H
  H63      1.0000 0.73551  0.67176  0.15934  Biso   1.000  H
  H64      1.0000 0.80269  0.68775  0.16065  Biso   1.000  H
  H65      1.0000 0.49682  0.02907  0.20738  Biso   1.000  H
  H66      1.0000 0.52985  0.02420  0.04127  Biso   1.000  H
  O34      1.0000 0.65188  0.95609  0.61097  Biso   1.000  O
  O35      1.0000 0.66495  0.98501  0.37965  Biso   1.000  O
  O36      1.0000 0.67391  0.97326  0.02428  Biso   1.000  O
  Mg12     1.0000 0.68673  0.00756  0.15392  Biso   1.000  Mg
  C133     1.0000 0.67321  0.70341  0.22516  Biso   1.000  C
  C134     1.0000 0.66904  0.71978  0.35570  Biso   1.000  C
  C135     1.0000 0.67128  0.74171  0.27766  Biso   1.000  C
  C136     1.0000 0.66988  0.75950  0.39250  Biso   1.000  C
  C137     1.0000 0.66772  0.75581  0.59303  Biso   1.000  C
  C138     1.0000 0.66429  0.73379  0.67232  Biso   1.000  C
  C139     1.0000 0.66397  0.71479  0.55748  Biso   1.000  C
  N23      1.0000 0.67144  0.78155  0.32136  Biso   1.000  N
  N24      1.0000 0.66508  0.78009  0.14456  Biso   1.000  N
  C140     1.0000 0.66820  0.80247  0.06584  Biso   1.000  C
  C141     1.0000 0.65681  0.80016  0.88847  Biso   1.000  C
  C142     1.0000 0.99272  0.48791  0.45659  Biso   1.000  C
  C143     1.0000 0.98155  0.48608  0.27351  Biso   1.000  C
  C144     1.0000 0.98424  0.50690  0.18069  Biso   1.000  C
  H67      1.0000 0.67483  0.74523  0.12493  Biso   1.000  H
  H68      1.0000 0.66825  0.77035  0.68405  Biso   1.000  H
  H69      1.0000 0.66157  0.73042  0.82600  Biso   1.000  H
  H70      1.0000 0.64558  0.78161  0.82731  Biso   1.000  H
  H71      1.0000 0.97093  0.46775  0.20738  Biso   1.000  H
  H72      1.0000 0.97580  0.50565  0.04127  Biso   1.000  H
  O37      1.0000 0.28942  0.97088  0.05570  Biso   1.000  O
  O38      1.0000 0.31834  0.98672  0.28702  Biso   1.000  O
  O39      1.0000 0.30659  0.96602  0.64239  Biso   1.000  O
  Mg13     1.0000 0.34090  0.98750  0.51274  Biso   1.000  Mg
  C145     1.0000 0.37008  0.36354  0.10818  Biso   1.000  C
  C146     1.0000 0.38645  0.38408  0.97764  Biso   1.000  C
  C147     1.0000 0.40838  0.40377  0.05567  Biso   1.000  C
  C148     1.0000 0.42616  0.42295  0.94083  Biso   1.000  C
  C149     1.0000 0.42248  0.42143  0.74030  Biso   1.000  C
  C150     1.0000 0.40046  0.40283  0.66101  Biso   1.000  C
  C151     1.0000 0.38146  0.38416  0.77586  Biso   1.000  C
  N25      1.0000 0.44822  0.44344  0.01198  Biso   1.000  N
  N26      1.0000 0.44676  0.44834  0.18878  Biso   1.000  N
  C152     1.0000 0.46914  0.46760  0.26750  Biso   1.000  C
  C153     1.0000 0.46682  0.47668  0.44486  Biso   1.000  C
  C154     1.0000 0.48791  0.49520  0.54341  Biso   1.000  C
  C155     1.0000 0.48608  0.50453  0.72649  Biso   1.000  C
  C156     1.0000 0.50690  0.52266  0.81931  Biso   1.000  C
  H73      1.0000 0.41190  0.40373  0.20840  Biso   1.000  H
  H74      1.0000 0.43702  0.43544  0.64929  Biso   1.000  H
  H75      1.0000 0.39709  0.40218  0.50733  Biso   1.000  H
  H76      1.0000 0.44828  0.46936  0.50602  Biso   1.000  H
  H77      1.0000 0.46775  0.49682  0.79262  Biso   1.000  H
  H78      1.0000 0.50565  0.52985  0.95873  Biso   1.000  H
  O40      1.0000 0.36246  0.98521  0.72237  Biso   1.000  O
  O41      1.0000 0.34661  0.99829  0.95368  Biso   1.000  O
  O42      1.0000 0.36731  0.00724  0.30906  Biso   1.000  O
  Mg14     1.0000 0.34583  0.02006  0.17941  Biso   1.000  Mg
  C157     1.0000 0.30313  0.33987  0.44151  Biso   1.000  C
  C158     1.0000 0.28259  0.33570  0.31097  Biso   1.000  C
  C159     1.0000 0.26290  0.33794  0.38900  Biso   1.000  C
  C160     1.0000 0.24372  0.33655  0.27417  Biso   1.000  C
  C161     1.0000 0.24524  0.33438  0.07363  Biso   1.000  C
  C162     1.0000 0.26384  0.33096  0.99435  Biso   1.000  C
  C163     1.0000 0.28251  0.33064  0.10919  Biso   1.000  C
  N27      1.0000 0.22323  0.33811  0.34531  Biso   1.000  N
  N28      1.0000 0.21832  0.33175  0.52211  Biso   1.000  N
  C164     1.0000 0.19906  0.33487  0.60083  Biso   1.000  C
  C165     1.0000 0.18999  0.32348  0.77820  Biso   1.000  C
  C166     1.0000 0.50480  0.99272  0.54341  Biso   1.000  C
  C167     1.0000 0.49547  0.98155  0.72649  Biso   1.000  C
  C168     1.0000 0.47734  0.98424  0.81931  Biso   1.000  C
  H79      1.0000 0.26293  0.34150  0.54174  Biso   1.000  H
  H80      1.0000 0.23123  0.33491  0.98262  Biso   1.000  H
  H81      1.0000 0.26449  0.32824  0.84066  Biso   1.000  H
  H82      1.0000 0.19731  0.31225  0.83935  Biso   1.000  H
  H83      1.0000 0.50318  0.97093  0.79262  Biso   1.000  H
  H84      1.0000 0.47015  0.97580  0.95873  Biso   1.000  H
  O43      1.0000 0.34812  0.04391  0.38903  Biso   1.000  O
  O44      1.0000 0.33505  0.01499  0.62035  Biso   1.000  O
  O45      1.0000 0.32609  0.02674  0.97572  Biso   1.000  O
  Mg15     1.0000 0.31327  0.99244  0.84608  Biso   1.000  Mg
  C169     1.0000 0.32679  0.29659  0.77484  Biso   1.000  C
  C170     1.0000 0.33096  0.28022  0.64430  Biso   1.000  C
  C171     1.0000 0.32872  0.25829  0.72234  Biso   1.000  C
  C172     1.0000 0.33012  0.24050  0.60750  Biso   1.000  C
  C173     1.0000 0.33228  0.24419  0.40697  Biso   1.000  C
  C174     1.0000 0.33571  0.26621  0.32768  Biso   1.000  C
  C175     1.0000 0.33603  0.28521  0.44252  Biso   1.000  C
  N29      1.0000 0.32856  0.21845  0.67864  Biso   1.000  N
  N30      1.0000 0.33492  0.21991  0.85544  Biso   1.000  N
  C176     1.0000 0.33180  0.19753  0.93416  Biso   1.000  C
  C177     1.0000 0.34319  0.19984  0.11153  Biso   1.000  C
  C178     1.0000 0.00728  0.51209  0.54341  Biso   1.000  C
  C179     1.0000 0.01845  0.51392  0.72649  Biso   1.000  C
  C180     1.0000 0.01576  0.49310  0.81931  Biso   1.000  C
  H85      1.0000 0.32517  0.25477  0.87507  Biso   1.000  H
  H86      1.0000 0.33175  0.22965  0.31595  Biso   1.000  H
  H87      1.0000 0.33843  0.26958  0.17400  Biso   1.000  H
  H88      1.0000 0.35442  0.21839  0.17269  Biso   1.000  H
  H89      1.0000 0.02907  0.53225  0.79262  Biso   1.000  H
  H90      1.0000 0.02420  0.49435  0.95873  Biso   1.000  H
  O46      1.0000 0.37724  0.36246  0.27763  Biso   1.000  O
  O47      1.0000 0.34832  0.34661  0.04632  Biso   1.000  O
  O48      1.0000 0.36007  0.36731  0.69094  Biso   1.000  O
  Mg16     1.0000 0.32577  0.34583  0.82059  Biso   1.000  Mg
  C181     1.0000 0.29659  0.96980  0.22516  Biso   1.000  C
  C182     1.0000 0.28022  0.94926  0.35570  Biso   1.000  C
  C183     1.0000 0.25829  0.92957  0.27766  Biso   1.000  C
  C184     1.0000 0.24050  0.91038  0.39250  Biso   1.000  C
  C185     1.0000 0.24419  0.91190  0.59303  Biso   1.000  C
  C186     1.0000 0.26621  0.93050  0.67232  Biso   1.000  C
  C187     1.0000 0.28521  0.94918  0.55748  Biso   1.000  C
  N31      1.0000 0.21845  0.88989  0.32136  Biso   1.000  N
  N32      1.0000 0.21991  0.88499  0.14456  Biso   1.000  N
  C188     1.0000 0.19753  0.86573  0.06584  Biso   1.000  C
  C189     1.0000 0.19984  0.85666  0.88847  Biso   1.000  C
  C190     1.0000 0.17875  0.83814  0.78992  Biso   1.000  C
  C191     1.0000 0.18059  0.82881  0.60684  Biso   1.000  C
  C192     1.0000 0.15977  0.81068  0.51402  Biso   1.000  C
  H91      1.0000 0.25477  0.92960  0.12493  Biso   1.000  H
  H92      1.0000 0.22965  0.89789  0.68405  Biso   1.000  H
  H93      1.0000 0.26958  0.93115  0.82600  Biso   1.000  H
  H94      1.0000 0.21839  0.86397  0.82731  Biso   1.000  H
  H95      1.0000 0.19892  0.83651  0.54071  Biso   1.000  H
  H96      1.0000 0.16102  0.80349  0.37461  Biso   1.000  H
  O49      1.0000 0.30421  0.34812  0.61097  Biso   1.000  O
  O50      1.0000 0.32006  0.33505  0.37965  Biso   1.000  O
  O51      1.0000 0.29935  0.32609  0.02428  Biso   1.000  O
  Mg17     1.0000 0.32083  0.31327  0.15392  Biso   1.000  Mg
  C193     1.0000 0.36354  0.99346  0.89182  Biso   1.000  C
  C194     1.0000 0.38408  0.99763  0.02236  Biso   1.000  C
  C195     1.0000 0.40377  0.99539  0.94433  Biso   1.000  C
  C196     1.0000 0.42295  0.99679  0.05917  Biso   1.000  C
  C197     1.0000 0.42143  0.99895  0.25970  Biso   1.000  C
  C198     1.0000 0.40283  0.00237  0.33899  Biso   1.000  C
  C199     1.0000 0.38416  0.00270  0.22414  Biso   1.000  C
  N33      1.0000 0.44344  0.99522  0.98802  Biso   1.000  N
  N34      1.0000 0.44834  0.00159  0.81122  Biso   1.000  N
  C200     1.0000 0.46760  0.99846  0.73250  Biso   1.000  C
  C201     1.0000 0.47668  0.00985  0.55514  Biso   1.000  C
  C202     1.0000 0.16186  0.34062  0.78992  Biso   1.000  C
  C203     1.0000 0.17119  0.35178  0.60684  Biso   1.000  C
  C204     1.0000 0.18932  0.34909  0.51402  Biso   1.000  C
  H97      1.0000 0.40373  0.99183  0.79160  Biso   1.000  H
  H98      1.0000 0.43544  0.99842  0.35071  Biso   1.000  H
  H99      1.0000 0.40218  0.00509  0.49267  Biso   1.000  H
  H100     1.0000 0.46936  0.02108  0.49398  Biso   1.000  H
  H101     1.0000 0.16349  0.36241  0.54071  Biso   1.000  H
  H102     1.0000 0.19651  0.35753  0.37461  Biso   1.000  H
  O52      1.0000 0.31855  0.28942  0.94430  Biso   1.000  O
  O53      1.0000 0.33162  0.31834  0.71298  Biso   1.000  O
  O54      1.0000 0.34057  0.30659  0.35761  Biso   1.000  O
  Mg18     1.0000 0.35340  0.34090  0.48726  Biso   1.000  Mg
  C205     1.0000 0.33987  0.03674  0.55849  Biso   1.000  C
  C206     1.0000 0.33570  0.05311  0.68903  Biso   1.000  C
  C207     1.0000 0.33794  0.07504  0.61100  Biso   1.000  C
  C208     1.0000 0.33655  0.09283  0.72583  Biso   1.000  C
  C209     1.0000 0.33438  0.08915  0.92637  Biso   1.000  C
  C210     1.0000 0.33096  0.06712  0.00565  Biso   1.000  C
  C211     1.0000 0.33064  0.04813  0.89081  Biso   1.000  C
  N35      1.0000 0.33811  0.11488  0.65469  Biso   1.000  N
  N36      1.0000 0.33175  0.11342  0.47789  Biso   1.000  N
  C212     1.0000 0.33487  0.13581  0.39917  Biso   1.000  C
  C213     1.0000 0.32348  0.13349  0.22180  Biso   1.000  C
  C214     1.0000 0.65938  0.82125  0.78992  Biso   1.000  C
  C215     1.0000 0.64822  0.81941  0.60684  Biso   1.000  C
  C216     1.0000 0.65091  0.84023  0.51402  Biso   1.000  C
  H103     1.0000 0.34150  0.07857  0.45826  Biso   1.000  H
  H104     1.0000 0.33491  0.10369  0.01738  Biso   1.000  H
  H105     1.0000 0.32824  0.06375  0.15934  Biso   1.000  H
  H106     1.0000 0.31225  0.11494  0.16065  Biso   1.000  H
  H107     1.0000 0.63759  0.80108  0.54071  Biso   1.000  H
  H108     1.0000 0.64247  0.83898  0.37461  Biso   1.000  H
