# Supplementary material for: In silico design and screening of hypothetical MOF-74 analogs and their experimental synthesis
Source: Chem Sci. 2016 Jun 21;7(9):6263–72. doi: 10.1039/c6sc01477a (PMC6024208; doi:10.1039/c6sc01477a)
Supplement: Supplementary file 1 [file SC-007-C6SC01477A-s001.zip › analogs/107.1_all_conf_1073_0_full_symm.def]

#number of pseudo atoms
59
#type        print   as   scat      mass       charge          B-factor   radii  connectivity
UNIT         no      H       H      1.0        1.0             1.0        1.0    0
C_co2        yes     C       C      12.0107    0.6512          1.0        1.0    0
O_co2        yes     O       O      15.9994   -0.3256          1.0        1.0    0
N_n2         yes     N       N      14.00674  -0.482           1.0        0.7    0
N_com        no      N       N      0.0        0.964           1.0        0.7    0
Mof_Ob    yes       O         O         15.999    -0.65097  1.0       1.52      0         
Mof_Oa    yes       O         O         15.999    -0.89978  1.0       1.52      0         
Mof_Oc    yes       O         O         15.999    -0.91727  1.0       1.52      0         
Mof_Mg    yes       Mg        Mg        24.305    1.62337   1.0       1.73      0         
Mof_Ob_a  yes       O         O         15.999    -0.67359  1.0       1.52      0         
Mof_Oa_a  yes       O         O         15.999    -0.89423  1.0       1.52      0         
Mof_Oc_a  yes       O         O         15.999    -0.9138   1.0       1.52      0         
Mof_Mg_a  yes       Mg        Mg        24.305    1.62013   1.0       1.73      0         
N         yes       N         N         14.007    -0.80159  1.0       1.55      0         
C         yes       C         C         12.011    0.50568   1.0       1.7       0         
C_a       yes       C         C         12.011    -0.55246  1.0       1.7       0         
C_b       yes       C         C         12.011    0.5012    1.0       1.7       0         
C_c       yes       C         C         12.011    -0.33489  1.0       1.7       0         
C_d       yes       C         C         12.011    -0.07179  1.0       1.7       0         
C_e       yes       C         C         12.011    -0.21806  1.0       1.7       0         
C_f       yes       C         C         12.011    0.01384   1.0       1.7       0         
C_g       yes       C         C         12.011    -0.05036  1.0       1.7       0         
C_h       yes       C         C         12.011    -0.37748  1.0       1.7       0         
C_i       yes       C         C         12.011    0.6352    1.0       1.7       0         
C_j       yes       C         C         12.011    -0.43545  1.0       1.7       0         
C_k       yes       C         C         12.011    -0.05666  1.0       1.7       0         
N_a       yes       N         N         14.007    -0.33914  1.0       1.55      0         
N_b       yes       N         N         14.007    -0.21641  1.0       1.55      0         
C_l       yes       C         C         12.011    0.47465   1.0       1.7       0         
C_m       yes       C         C         12.011    -0.18315  1.0       1.7       0         
Mof_Cd    yes       C         C         12.011    -0.29759  1.0       1.7       0         
Mof_Cc    yes       C         C         12.011    0.40063   1.0       1.7       0         
Mof_Cb    yes       C         C         12.011    -0.12707  1.0       1.7       0         
C_n       yes       C         C         12.011    -0.388    1.0       1.7       0         
Mof_Ca    yes       C         C         12.011    0.73308   1.0       1.7       0         
N_c       yes       N         N         14.007    -0.26097  1.0       1.55      0         
N_d       yes       N         N         14.007    -0.16314  1.0       1.55      0         
C_o       yes       C         C         12.011    0.32854   1.0       1.7       0         
C_p       yes       C         C         12.011    -0.06998  1.0       1.7       0         
Mof_Cd_a  yes       C         C         12.011    -0.34391  1.0       1.7       0         
Mof_Cc_a  yes       C         C         12.011    0.44655   1.0       1.7       0         
Mof_Cb_a  yes       C         C         12.011    -0.18396  1.0       1.7       0         
C_q       yes       C         C         12.011    -0.31397  1.0       1.7       0         
Mof_Ca_a  yes       C         C         12.011    0.75221   1.0       1.7       0         
H         yes       H         H         1.008     0.37137   1.0       1.09      0         
H_a       yes       H         H         1.008     0.31114   1.0       1.09      0         
H_b       yes       H         H         1.008     0.2046    1.0       1.09      0         
H_c       yes       H         H         1.008     0.13038   1.0       1.09      0         
H_d       yes       H         H         1.008     0.12624   1.0       1.09      0         
H_e       yes       H         H         1.008     0.14956   1.0       1.09      0         
H_f       yes       H         H         1.008     0.14879   1.0       1.09      0         
H_g       yes       H         H         1.008     0.1694    1.0       1.09      0         
H_h       yes       H         H         1.008     0.14282   1.0       1.09      0         
H_i       yes       H         H         1.008     0.1164    1.0       1.09      0         
Mof_H     yes       H         H         1.008     0.21652   1.0       1.09      0         
H_j       yes       H         H         1.008     0.15557   1.0       1.09      0         
H_k       yes       H         H         1.008     0.09214   1.0       1.09      0         
Mof_H_a   yes       H         H         1.008     0.2071    1.0       1.09      0         
H_l       yes       H         H         1.008     0.15858   1.0       1.09      0         
