# Supplementary material for: In silico design and screening of hypothetical MOF-74 analogs and their experimental synthesis
Source: Chem Sci. 2016 Jun 21;7(9):6263–72. doi: 10.1039/c6sc01477a (PMC6024208; doi:10.1039/c6sc01477a)
Supplement: Supplementary file 1 [file SC-007-C6SC01477A-s001.zip › analogs/232_all_conf_84_1_full_symm.cssr]

				40.1051  40.1051  6.89715
		90  90  120  SPGR =  1 P 1		 OPT = 1
288   0 
0 image0	: image0
 1 Mof_Ob 0.929520 0.629570 0.076340  0  0  0  0  0  0  0  0  -0.778110
 2 Mof_Oa 0.974520 0.659190 0.305460  0  0  0  0  0  0  0  0  -0.928290
 3 Mof_Oc 0.953370 0.669990 0.663360  0  0  0  0  0  0  0  0  -0.879780
 4 Mof_Mg 0.006080 0.696190 0.532060  0  0  0  0  0  0  0  0  1.616230
 5 Mof_Ob_a 0.046050 0.311060 0.314860  0  0  0  0  0  0  0  0  -0.783640
 6 Mof_Oa_a 0.021220 0.330840 0.548290  0  0  0  0  0  0  0  0  -0.923250
 7 Mof_Oc_a 0.053130 0.346440 0.905890  0  0  0  0  0  0  0  0  -0.949940
 8 Mof_Mg_a 0.018990 0.364220 0.775040  0  0  0  0  0  0  0  0  1.635320
 9 Mof_Cc 0.917770 0.652150 0.585200  0  0  0  0  0  0  0  0  0.501410
 10 Mof_Cd 0.887360 0.648100 0.703470  0  0  0  0  0  0  0  0  -0.342620
 11 C 0.182320 0.293580 0.310110  0  0  0  0  0  0  0  0  0.308540
 12 N 0.152180 0.289750 0.425030  0  0  0  0  0  0  0  0  -0.201610
 13 N_a 0.159560 0.307360 0.606390  0  0  0  0  0  0  0  0  -0.365800
 14 C_a 0.132050 0.316900 0.673710  0  0  0  0  0  0  0  0  0.191300
 15 C_b 0.104020 0.316680 0.554380  0  0  0  0  0  0  0  0  -0.073860
 16 Mof_Cb 0.076720 0.326190 0.625420  0  0  0  0  0  0  0  0  -0.452860
 17 Mof_Cc_a 0.077900 0.336930 0.823680  0  0  0  0  0  0  0  0  0.557120
 18 Mof_Cd_a 0.106930 0.337220 0.941500  0  0  0  0  0  0  0  0  -0.279010
 19 C_c 0.133230 0.327450 0.870140  0  0  0  0  0  0  0  0  -0.275540
 20 Mof_Ca 0.046840 0.322480 0.488450  0  0  0  0  0  0  0  0  0.903190
 21 C_d 0.173550 0.275350 0.125870  0  0  0  0  0  0  0  0  -0.466780
 22 C_e 0.203380 0.281040 0.004780  0  0  0  0  0  0  0  0  0.012060
 23 Mof_Cb_a 0.909230 0.636490 0.392580  0  0  0  0  0  0  0  0  -0.414420
 24 Mof_Ca_a 0.938630 0.641590 0.250900  0  0  0  0  0  0  0  0  0.863870
 25 Mof_H 0.894580 0.661100 0.846480  0  0  0  0  0  0  0  0  0.149710
 26 H 0.126300 0.265070 0.408530  0  0  0  0  0  0  0  0  0.251930
 27 H_a 0.167510 0.294340 0.709660  0  0  0  0  0  0  0  0  0.301380
 28 H_b 0.102090 0.308790 0.402550  0  0  0  0  0  0  0  0  0.121820
 29 Mof_H_a 0.107810 0.345220 0.092900  0  0  0  0  0  0  0  0  0.192030
 30 H_c 0.155050 0.327960 0.966280  0  0  0  0  0  0  0  0  0.193130
 31 H_d 0.143700 0.257850 0.080300  0  0  0  0  0  0  0  0  0.176110
 32 H_e 0.197530 0.267800 0.861670  0  0  0  0  0  0  0  0  0.140380
 33 Mof_Ob 0.033380 0.737150 0.743010  0  0  0  0  0  0  0  0  -0.778110
 34 Mof_Oa 0.018010 0.692150 0.972120  0  0  0  0  0  0  0  0  -0.928290
 35 Mof_Oc 0.049950 0.713300 0.330030  0  0  0  0  0  0  0  0  -0.879780
 36 Mof_Mg 0.023430 0.660580 0.198720  0  0  0  0  0  0  0  0  1.616230
 37 Mof_Ob_a 0.931680 0.287290 0.648190  0  0  0  0  0  0  0  0  -0.783640
 38 Mof_Oa_a 0.976280 0.312110 0.881620  0  0  0  0  0  0  0  0  -0.923250
 39 Mof_Oc_a 0.959980 0.280200 0.239230  0  0  0  0  0  0  0  0  -0.949940
 40 Mof_Mg_a 0.011900 0.314340 0.108370  0  0  0  0  0  0  0  0  1.635320
 41 Mof_Cc 0.067710 0.748890 0.251870  0  0  0  0  0  0  0  0  0.501410
 42 Mof_Cd 0.094080 0.779310 0.370130  0  0  0  0  0  0  0  0  -0.342620
 43 C 0.111270 0.817680 0.310110  0  0  0  0  0  0  0  0  0.308540
 44 N 0.137570 0.847820 0.425030  0  0  0  0  0  0  0  0  -0.201610
 45 N_a 0.147800 0.840440 0.606390  0  0  0  0  0  0  0  0  -0.365800
 46 C_a 0.851520 0.201280 0.007050  0  0  0  0  0  0  0  0  0.191300
 47 C_b 0.879330 0.229310 0.887710  0  0  0  0  0  0  0  0  -0.073860
 48 Mof_Cb 0.916140 0.256620 0.958750  0  0  0  0  0  0  0  0  -0.452860
 49 Mof_Cc_a 0.925700 0.255440 0.157020  0  0  0  0  0  0  0  0  0.557120
 50 Mof_Cd_a 0.896950 0.226400 0.274830  0  0  0  0  0  0  0  0  -0.279010
 51 C_c 0.860880 0.200100 0.203480  0  0  0  0  0  0  0  0  -0.275540
 52 Mof_Ca 0.942310 0.286500 0.821780  0  0  0  0  0  0  0  0  0.903190
 53 C_d 0.101810 0.826450 0.125870  0  0  0  0  0  0  0  0  -0.466780
 54 C_e 0.077660 0.796620 0.004780  0  0  0  0  0  0  0  0  0.012060
 55 Mof_Cb_a 0.060590 0.757430 0.059250  0  0  0  0  0  0  0  0  -0.414420
 56 Mof_Ca_a 0.036290 0.728030 0.917560  0  0  0  0  0  0  0  0  0.863870
 57 Mof_H 0.099860 0.772090 0.513140  0  0  0  0  0  0  0  0  0.149710
 58 H 0.138770 0.873700 0.408530  0  0  0  0  0  0  0  0  0.251930
 59 H_a 0.126830 0.832490 0.709660  0  0  0  0  0  0  0  0  0.301380
 60 H_b 0.873370 0.231250 0.735880  0  0  0  0  0  0  0  0  0.121820
 61 Mof_H_a 0.904070 0.225520 0.426230  0  0  0  0  0  0  0  0  0.192030
 62 H_c 0.839570 0.178280 0.299620  0  0  0  0  0  0  0  0  0.193130
 63 H_d 0.114150 0.856300 0.080300  0  0  0  0  0  0  0  0  0.176110
 64 H_e 0.070270 0.802470 0.861670  0  0  0  0  0  0  0  0  0.140380
 65 Mof_Ob 0.037100 0.633280 0.409680  0  0  0  0  0  0  0  0  -0.778110
 66 Mof_Oa 0.007480 0.648660 0.638790  0  0  0  0  0  0  0  0  -0.928290
 67 Mof_Oc 0.996680 0.616710 0.996690  0  0  0  0  0  0  0  0  -0.879780
 68 Mof_Mg 0.970480 0.643230 0.865390  0  0  0  0  0  0  0  0  1.616230
 69 Mof_Ob_a 0.022270 0.401650 0.981520  0  0  0  0  0  0  0  0  -0.783640
 70 Mof_Oa_a 0.002500 0.357050 0.214950  0  0  0  0  0  0  0  0  -0.923250
 71 Mof_Oc_a 0.986890 0.373360 0.572560  0  0  0  0  0  0  0  0  -0.949940
 72 Mof_Mg_a 0.969110 0.321440 0.441710  0  0  0  0  0  0  0  0  1.635320
 73 Mof_Cc 0.014520 0.598960 0.918530  0  0  0  0  0  0  0  0  0.501410
 74 Mof_Cd 0.018560 0.572590 0.036800  0  0  0  0  0  0  0  0  -0.342620
 75 C 0.706410 0.888730 0.310110  0  0  0  0  0  0  0  0  0.308540
 76 N 0.710250 0.862430 0.425030  0  0  0  0  0  0  0  0  -0.201610
 77 N_a 0.692640 0.852200 0.606390  0  0  0  0  0  0  0  0  -0.365800
 78 C_a 0.016430 0.481820 0.340380  0  0  0  0  0  0  0  0  0.191300
 79 C_b 0.016650 0.454000 0.221040  0  0  0  0  0  0  0  0  -0.073860
 80 Mof_Cb 0.007140 0.417190 0.292090  0  0  0  0  0  0  0  0  -0.452860
 81 Mof_Cc_a 0.996400 0.407630 0.490350  0  0  0  0  0  0  0  0  0.557120
 82 Mof_Cd_a 0.996110 0.436380 0.608170  0  0  0  0  0  0  0  0  -0.279010
 83 C_c 0.005890 0.472450 0.536810  0  0  0  0  0  0  0  0  -0.275540
 84 Mof_Ca 0.010860 0.391030 0.155110  0  0  0  0  0  0  0  0  0.903190
 85 C_d 0.724650 0.898200 0.125870  0  0  0  0  0  0  0  0  -0.466780
 86 C_e 0.718960 0.922340 0.004780  0  0  0  0  0  0  0  0  0.012060
 87 Mof_Cb_a 0.030170 0.606070 0.725910  0  0  0  0  0  0  0  0  -0.414420
 88 Mof_Ca_a 0.025070 0.630370 0.584230  0  0  0  0  0  0  0  0  0.863870
 89 Mof_H 0.005560 0.566810 0.179810  0  0  0  0  0  0  0  0  0.149710
 90 H 0.734930 0.861230 0.408530  0  0  0  0  0  0  0  0  0.251930
 91 H_a 0.705660 0.873170 0.709660  0  0  0  0  0  0  0  0  0.301380
 92 H_b 0.024540 0.459960 0.069210  0  0  0  0  0  0  0  0  0.121820
 93 Mof_H_a 0.988110 0.429260 0.759560  0  0  0  0  0  0  0  0  0.192030
 94 H_c 0.005370 0.493760 0.632950  0  0  0  0  0  0  0  0  0.193130
 95 H_d 0.742150 0.885850 0.080300  0  0  0  0  0  0  0  0  0.176110
 96 H_e 0.732200 0.929730 0.861670  0  0  0  0  0  0  0  0  0.140380
 97 Mof_Ob 0.596190 0.962900 0.409680  0  0  0  0  0  0  0  0  -0.778110
 98 Mof_Oa 0.641180 0.992520 0.638790  0  0  0  0  0  0  0  0  -0.928290
 99 Mof_Oc 0.620030 0.003320 0.996690  0  0  0  0  0  0  0  0  -0.879780
 100 Mof_Mg 0.672750 0.029520 0.865390  0  0  0  0  0  0  0  0  1.616230
 101 Mof_Ob_a 0.712710 0.644400 0.648190  0  0  0  0  0  0  0  0  -0.783640
 102 Mof_Oa_a 0.687890 0.664170 0.881620  0  0  0  0  0  0  0  0  -0.923250
 103 Mof_Oc_a 0.719800 0.679780 0.239230  0  0  0  0  0  0  0  0  -0.949940
 104 Mof_Mg_a 0.685650 0.697550 0.108370  0  0  0  0  0  0  0  0  1.635320
 105 Mof_Cc 0.584440 0.985480 0.918530  0  0  0  0  0  0  0  0  0.501410
 106 Mof_Cd 0.554020 0.981430 0.036800  0  0  0  0  0  0  0  0  -0.342620
 107 C 0.848980 0.626920 0.643450  0  0  0  0  0  0  0  0  0.308540
 108 N 0.818850 0.623080 0.758370  0  0  0  0  0  0  0  0  -0.201610
 109 N_a 0.826220 0.640700 0.939730  0  0  0  0  0  0  0  0  -0.365800
 110 C_a 0.798720 0.650230 0.007050  0  0  0  0  0  0  0  0  0.191300
 111 C_b 0.770690 0.650020 0.887710  0  0  0  0  0  0  0  0  -0.073860
 112 Mof_Cb 0.743380 0.659520 0.958750  0  0  0  0  0  0  0  0  -0.452860
 113 Mof_Cc_a 0.744560 0.670260 0.157020  0  0  0  0  0  0  0  0  0.557120
 114 Mof_Cd_a 0.773600 0.670550 0.274830  0  0  0  0  0  0  0  0  -0.279010
 115 C_c 0.799900 0.660780 0.203480  0  0  0  0  0  0  0  0  -0.275540
 116 Mof_Ca 0.713500 0.655810 0.821780  0  0  0  0  0  0  0  0  0.903190
 117 C_d 0.840220 0.608690 0.459200  0  0  0  0  0  0  0  0  -0.466780
 118 C_e 0.870050 0.614370 0.338110  0  0  0  0  0  0  0  0  0.012060
 119 Mof_Cb_a 0.575900 0.969830 0.725910  0  0  0  0  0  0  0  0  -0.414420
 120 Mof_Ca_a 0.605300 0.974930 0.584230  0  0  0  0  0  0  0  0  0.863870
 121 Mof_H 0.561250 0.994440 0.179810  0  0  0  0  0  0  0  0  0.149710
 122 H 0.792970 0.598410 0.741860  0  0  0  0  0  0  0  0  0.251930
 123 H_a 0.834170 0.627670 0.042990  0  0  0  0  0  0  0  0  0.301380
 124 H_b 0.768750 0.642130 0.735880  0  0  0  0  0  0  0  0  0.121820
 125 Mof_H_a 0.774480 0.678550 0.426230  0  0  0  0  0  0  0  0  0.192030
 126 H_c 0.821720 0.661290 0.299620  0  0  0  0  0  0  0  0  0.193130
 127 H_d 0.810370 0.591180 0.413630  0  0  0  0  0  0  0  0  0.176110
 128 H_e 0.864200 0.601130 0.195000  0  0  0  0  0  0  0  0  0.140380
 129 Mof_Ob 0.700050 0.070480 0.076340  0  0  0  0  0  0  0  0  -0.778110
 130 Mof_Oa 0.684670 0.025480 0.305460  0  0  0  0  0  0  0  0  -0.928290
 131 Mof_Oc 0.716620 0.046630 0.663360  0  0  0  0  0  0  0  0  -0.879780
 132 Mof_Mg 0.690100 0.993920 0.532060  0  0  0  0  0  0  0  0  1.616230
 133 Mof_Ob_a 0.598350 0.620620 0.981520  0  0  0  0  0  0  0  0  -0.783640
 134 Mof_Oa_a 0.642950 0.645450 0.214950  0  0  0  0  0  0  0  0  -0.923250
 135 Mof_Oc_a 0.626640 0.613530 0.572560  0  0  0  0  0  0  0  0  -0.949940
 136 Mof_Mg_a 0.678560 0.647680 0.441710  0  0  0  0  0  0  0  0  1.635320
 137 Mof_Cc 0.734380 0.082230 0.585200  0  0  0  0  0  0  0  0  0.501410
 138 Mof_Cd 0.760740 0.112640 0.703470  0  0  0  0  0  0  0  0  -0.342620
 139 C 0.777930 0.151020 0.643450  0  0  0  0  0  0  0  0  0.308540
 140 N 0.804240 0.181150 0.758370  0  0  0  0  0  0  0  0  -0.201610
 141 N_a 0.814470 0.173780 0.939730  0  0  0  0  0  0  0  0  -0.365800
 142 C_a 0.518180 0.534620 0.340380  0  0  0  0  0  0  0  0  0.191300
 143 C_b 0.546000 0.562650 0.221040  0  0  0  0  0  0  0  0  -0.073860
 144 Mof_Cb 0.582810 0.589950 0.292090  0  0  0  0  0  0  0  0  -0.452860
 145 Mof_Cc_a 0.592370 0.588770 0.490350  0  0  0  0  0  0  0  0  0.557120
 146 Mof_Cd_a 0.563620 0.559730 0.608170  0  0  0  0  0  0  0  0  -0.279010
 147 C_c 0.527550 0.533440 0.536810  0  0  0  0  0  0  0  0  -0.275540
 148 Mof_Ca 0.608970 0.619830 0.155110  0  0  0  0  0  0  0  0  0.903190
 149 C_d 0.768470 0.159780 0.459200  0  0  0  0  0  0  0  0  -0.466780
 150 C_e 0.744320 0.129950 0.338110  0  0  0  0  0  0  0  0  0.012060
 151 Mof_Cb_a 0.727260 0.090770 0.392580  0  0  0  0  0  0  0  0  -0.414420
 152 Mof_Ca_a 0.702960 0.061370 0.250900  0  0  0  0  0  0  0  0  0.863870
 153 Mof_H 0.766520 0.105420 0.846480  0  0  0  0  0  0  0  0  0.149710
 154 H 0.805440 0.207030 0.741860  0  0  0  0  0  0  0  0  0.251930
 155 H_a 0.793500 0.165830 0.042990  0  0  0  0  0  0  0  0  0.301380
 156 H_b 0.540040 0.564580 0.069210  0  0  0  0  0  0  0  0  0.121820
 157 Mof_H_a 0.570740 0.558850 0.759560  0  0  0  0  0  0  0  0  0.192030
 158 H_c 0.506240 0.511610 0.632950  0  0  0  0  0  0  0  0  0.193130
 159 H_d 0.780820 0.189630 0.413630  0  0  0  0  0  0  0  0  0.176110
 160 H_e 0.736930 0.135800 0.195000  0  0  0  0  0  0  0  0  0.140380
 161 Mof_Ob 0.703760 0.966620 0.743010  0  0  0  0  0  0  0  0  -0.778110
 162 Mof_Oa 0.674140 0.981990 0.972120  0  0  0  0  0  0  0  0  -0.928290
 163 Mof_Oc 0.663350 0.950050 0.330030  0  0  0  0  0  0  0  0  -0.879780
 164 Mof_Mg 0.637150 0.976560 0.198720  0  0  0  0  0  0  0  0  1.616230
 165 Mof_Ob_a 0.688940 0.734980 0.314860  0  0  0  0  0  0  0  0  -0.783640
 166 Mof_Oa_a 0.669160 0.690380 0.548290  0  0  0  0  0  0  0  0  -0.923250
 167 Mof_Oc_a 0.653560 0.706690 0.905890  0  0  0  0  0  0  0  0  -0.949940
 168 Mof_Mg_a 0.635780 0.654770 0.775040  0  0  0  0  0  0  0  0  1.635320
 169 Mof_Cc 0.681180 0.932290 0.251870  0  0  0  0  0  0  0  0  0.501410
 170 Mof_Cd 0.685230 0.905920 0.370130  0  0  0  0  0  0  0  0  -0.342620
 171 C 0.373080 0.222060 0.643450  0  0  0  0  0  0  0  0  0.308540
 172 N 0.376920 0.195760 0.758370  0  0  0  0  0  0  0  0  -0.201610
 173 N_a 0.359300 0.185530 0.939730  0  0  0  0  0  0  0  0  -0.365800
 174 C_a 0.683100 0.815150 0.673710  0  0  0  0  0  0  0  0  0.191300
 175 C_b 0.683310 0.787340 0.554380  0  0  0  0  0  0  0  0  -0.073860
 176 Mof_Cb 0.673810 0.750520 0.625420  0  0  0  0  0  0  0  0  -0.452860
 177 Mof_Cc_a 0.663070 0.740970 0.823680  0  0  0  0  0  0  0  0  0.557120
 178 Mof_Cd_a 0.662780 0.769710 0.941500  0  0  0  0  0  0  0  0  -0.279010
 179 C_c 0.672550 0.805780 0.870140  0  0  0  0  0  0  0  0  -0.275540
 180 Mof_Ca 0.677520 0.724360 0.488450  0  0  0  0  0  0  0  0  0.903190
 181 C_d 0.391310 0.231530 0.459200  0  0  0  0  0  0  0  0  -0.466780
 182 C_e 0.385630 0.255670 0.338110  0  0  0  0  0  0  0  0  0.012060
 183 Mof_Cb_a 0.696840 0.939410 0.059250  0  0  0  0  0  0  0  0  -0.414420
 184 Mof_Ca_a 0.691740 0.963710 0.917560  0  0  0  0  0  0  0  0  0.863870
 185 Mof_H 0.672230 0.900140 0.513140  0  0  0  0  0  0  0  0  0.149710
 186 H 0.401590 0.194560 0.741860  0  0  0  0  0  0  0  0  0.251930
 187 H_a 0.372330 0.206500 0.042990  0  0  0  0  0  0  0  0  0.301380
 188 H_b 0.691200 0.793290 0.402550  0  0  0  0  0  0  0  0  0.121820
 189 Mof_H_a 0.654780 0.762590 0.092900  0  0  0  0  0  0  0  0  0.192030
 190 H_c 0.672040 0.827090 0.966280  0  0  0  0  0  0  0  0  0.193130
 191 H_d 0.408810 0.219180 0.413630  0  0  0  0  0  0  0  0  0.176110
 192 H_e 0.398870 0.263070 0.195000  0  0  0  0  0  0  0  0  0.140380
 193 Mof_Ob 0.262850 0.296240 0.743010  0  0  0  0  0  0  0  0  -0.778110
 194 Mof_Oa 0.307850 0.325860 0.972120  0  0  0  0  0  0  0  0  -0.928290
 195 Mof_Oc 0.286700 0.336650 0.330030  0  0  0  0  0  0  0  0  -0.879780
 196 Mof_Mg 0.339420 0.362850 0.198720  0  0  0  0  0  0  0  0  1.616230
 197 Mof_Ob_a 0.379380 0.977730 0.981520  0  0  0  0  0  0  0  0  -0.783640
 198 Mof_Oa_a 0.354550 0.997500 0.214950  0  0  0  0  0  0  0  0  -0.923250
 199 Mof_Oc_a 0.386470 0.013110 0.572560  0  0  0  0  0  0  0  0  -0.949940
 200 Mof_Mg_a 0.352320 0.030890 0.441710  0  0  0  0  0  0  0  0  1.635320
 201 Mof_Cc 0.251110 0.318820 0.251870  0  0  0  0  0  0  0  0  0.501410
 202 Mof_Cd 0.220690 0.314770 0.370130  0  0  0  0  0  0  0  0  -0.342620
 203 C 0.515650 0.960250 0.976780  0  0  0  0  0  0  0  0  0.308540
 204 N 0.485510 0.956420 0.091700  0  0  0  0  0  0  0  0  -0.201610
 205 N_a 0.492890 0.974030 0.273060  0  0  0  0  0  0  0  0  -0.365800
 206 C_a 0.465380 0.983570 0.340380  0  0  0  0  0  0  0  0  0.191300
 207 C_b 0.437350 0.983350 0.221040  0  0  0  0  0  0  0  0  -0.073860
 208 Mof_Cb 0.410050 0.992860 0.292090  0  0  0  0  0  0  0  0  -0.452860
 209 Mof_Cc_a 0.411230 0.003600 0.490350  0  0  0  0  0  0  0  0  0.557120
 210 Mof_Cd_a 0.440260 0.003880 0.608170  0  0  0  0  0  0  0  0  -0.279010
 211 C_c 0.466560 0.994110 0.536810  0  0  0  0  0  0  0  0  -0.275540
 212 Mof_Ca 0.380170 0.989140 0.155110  0  0  0  0  0  0  0  0  0.903190
 213 C_d 0.506880 0.942020 0.792530  0  0  0  0  0  0  0  0  -0.466780
 214 C_e 0.536710 0.947700 0.671450  0  0  0  0  0  0  0  0  0.012060
 215 Mof_Cb_a 0.242570 0.303160 0.059250  0  0  0  0  0  0  0  0  -0.414420
 216 Mof_Ca_a 0.271970 0.308260 0.917560  0  0  0  0  0  0  0  0  0.863870
 217 Mof_H 0.227910 0.327770 0.513140  0  0  0  0  0  0  0  0  0.149710
 218 H 0.459630 0.931740 0.075190  0  0  0  0  0  0  0  0  0.251930
 219 H_a 0.500840 0.961010 0.376330  0  0  0  0  0  0  0  0  0.301380
 220 H_b 0.435420 0.975460 0.069210  0  0  0  0  0  0  0  0  0.121820
 221 Mof_H_a 0.441150 0.011890 0.759560  0  0  0  0  0  0  0  0  0.192030
 222 H_c 0.488390 0.994630 0.632950  0  0  0  0  0  0  0  0  0.193130
 223 H_d 0.477030 0.924520 0.746970  0  0  0  0  0  0  0  0  0.176110
 224 H_e 0.530860 0.934460 0.528340  0  0  0  0  0  0  0  0  0.140380
 225 Mof_Ob 0.366720 0.403810 0.409680  0  0  0  0  0  0  0  0  -0.778110
 226 Mof_Oa 0.351340 0.358810 0.638790  0  0  0  0  0  0  0  0  -0.928290
 227 Mof_Oc 0.383290 0.379970 0.996690  0  0  0  0  0  0  0  0  -0.879780
 228 Mof_Mg 0.356770 0.327250 0.865390  0  0  0  0  0  0  0  0  1.616230
 229 Mof_Ob_a 0.265020 0.953950 0.314860  0  0  0  0  0  0  0  0  -0.783640
 230 Mof_Oa_a 0.309620 0.978780 0.548290  0  0  0  0  0  0  0  0  -0.923250
 231 Mof_Oc_a 0.293310 0.946870 0.905890  0  0  0  0  0  0  0  0  -0.949940
 232 Mof_Mg_a 0.345230 0.981010 0.775040  0  0  0  0  0  0  0  0  1.635320
 233 Mof_Cc 0.401040 0.415560 0.918530  0  0  0  0  0  0  0  0  0.501410
 234 Mof_Cd 0.427410 0.445980 0.036800  0  0  0  0  0  0  0  0  -0.342620
 235 C 0.444600 0.484350 0.976780  0  0  0  0  0  0  0  0  0.308540
 236 N 0.470900 0.514490 0.091700  0  0  0  0  0  0  0  0  -0.201610
 237 N_a 0.481140 0.507110 0.273060  0  0  0  0  0  0  0  0  -0.365800
 238 C_a 0.184850 0.867950 0.673710  0  0  0  0  0  0  0  0  0.191300
 239 C_b 0.212660 0.895980 0.554380  0  0  0  0  0  0  0  0  -0.073860
 240 Mof_Cb 0.249470 0.923280 0.625420  0  0  0  0  0  0  0  0  -0.452860
 241 Mof_Cc_a 0.259030 0.922100 0.823680  0  0  0  0  0  0  0  0  0.557120
 242 Mof_Cd_a 0.230290 0.893070 0.941500  0  0  0  0  0  0  0  0  -0.279010
 243 C_c 0.194220 0.866770 0.870140  0  0  0  0  0  0  0  0  -0.275540
 244 Mof_Ca 0.275640 0.953160 0.488450  0  0  0  0  0  0  0  0  0.903190
 245 C_d 0.435140 0.493120 0.792530  0  0  0  0  0  0  0  0  -0.466780
 246 C_e 0.410990 0.463290 0.671450  0  0  0  0  0  0  0  0  0.012060
 247 Mof_Cb_a 0.393930 0.424100 0.725910  0  0  0  0  0  0  0  0  -0.414420
 248 Mof_Ca_a 0.369630 0.394700 0.584230  0  0  0  0  0  0  0  0  0.863870
 249 Mof_H 0.433190 0.438750 0.179810  0  0  0  0  0  0  0  0  0.149710
 250 H 0.472110 0.540370 0.075190  0  0  0  0  0  0  0  0  0.251930
 251 H_a 0.460170 0.499160 0.376330  0  0  0  0  0  0  0  0  0.301380
 252 H_b 0.206710 0.897910 0.402550  0  0  0  0  0  0  0  0  0.121820
 253 Mof_H_a 0.237400 0.892180 0.092900  0  0  0  0  0  0  0  0  0.192030
 254 H_c 0.172910 0.844950 0.966280  0  0  0  0  0  0  0  0  0.193130
 255 H_d 0.447480 0.522970 0.746970  0  0  0  0  0  0  0  0  0.176110
 256 H_e 0.403600 0.469140 0.528340  0  0  0  0  0  0  0  0  0.140380
 257 Mof_Ob 0.370430 0.299950 0.076340  0  0  0  0  0  0  0  0  -0.778110
 258 Mof_Oa 0.340810 0.315330 0.305460  0  0  0  0  0  0  0  0  -0.928290
 259 Mof_Oc 0.330010 0.283380 0.663360  0  0  0  0  0  0  0  0  -0.879780
 260 Mof_Mg 0.303810 0.309900 0.532060  0  0  0  0  0  0  0  0  1.616230
 261 Mof_Ob_a 0.355600 0.068320 0.648190  0  0  0  0  0  0  0  0  -0.783640
 262 Mof_Oa_a 0.335830 0.023720 0.881620  0  0  0  0  0  0  0  0  -0.923250
 263 Mof_Oc_a 0.320220 0.040020 0.239230  0  0  0  0  0  0  0  0  -0.949940
 264 Mof_Mg_a 0.302450 0.988100 0.108370  0  0  0  0  0  0  0  0  1.635320
 265 Mof_Cc 0.347850 0.265620 0.585200  0  0  0  0  0  0  0  0  0.501410
 266 Mof_Cd 0.351900 0.239250 0.703470  0  0  0  0  0  0  0  0  -0.342620
 267 C 0.039750 0.555400 0.976780  0  0  0  0  0  0  0  0  0.308540
 268 N 0.043580 0.529090 0.091700  0  0  0  0  0  0  0  0  -0.201610
 269 N_a 0.025970 0.518860 0.273060  0  0  0  0  0  0  0  0  -0.365800
 270 C_a 0.349760 0.148480 0.007050  0  0  0  0  0  0  0  0  0.191300
 271 C_b 0.349980 0.120670 0.887710  0  0  0  0  0  0  0  0  -0.073860
 272 Mof_Cb 0.340480 0.083860 0.958750  0  0  0  0  0  0  0  0  -0.452860
 273 Mof_Cc_a 0.329740 0.074300 0.157020  0  0  0  0  0  0  0  0  0.557120
 274 Mof_Cd_a 0.329450 0.103050 0.274830  0  0  0  0  0  0  0  0  -0.279010
 275 C_c 0.339220 0.139120 0.203480  0  0  0  0  0  0  0  0  -0.275540
 276 Mof_Ca 0.344190 0.057690 0.821780  0  0  0  0  0  0  0  0  0.903190
 277 C_d 0.057980 0.564860 0.792530  0  0  0  0  0  0  0  0  -0.466780
 278 C_e 0.052300 0.589010 0.671450  0  0  0  0  0  0  0  0  0.012060
 279 Mof_Cb_a 0.363510 0.272740 0.392580  0  0  0  0  0  0  0  0  -0.414420
 280 Mof_Ca_a 0.358400 0.297040 0.250900  0  0  0  0  0  0  0  0  0.863870
 281 Mof_H 0.338900 0.233480 0.846480  0  0  0  0  0  0  0  0  0.149710
 282 H 0.068260 0.527890 0.075190  0  0  0  0  0  0  0  0  0.251930
 283 H_a 0.038990 0.539830 0.376330  0  0  0  0  0  0  0  0  0.301380
 284 H_b 0.357870 0.126630 0.735880  0  0  0  0  0  0  0  0  0.121820
 285 Mof_H_a 0.321450 0.095930 0.426230  0  0  0  0  0  0  0  0  0.192030
 286 H_c 0.338700 0.160430 0.299620  0  0  0  0  0  0  0  0  0.193130
 287 H_d 0.075480 0.552520 0.746970  0  0  0  0  0  0  0  0  0.176110
 288 H_e 0.065540 0.596400 0.528340  0  0  0  0  0  0  0  0  0.140380
