# Supplementary material for: In silico design and screening of hypothetical MOF-74 analogs and their experimental synthesis
Source: Chem Sci. 2016 Jun 21;7(9):6263–72. doi: 10.1039/c6sc01477a (PMC6024208; doi:10.1039/c6sc01477a)
Supplement: Supplementary file 1 [file SC-007-C6SC01477A-s001.zip › analogs/182_all_conf_7056_1_full_symm.def]

#number of pseudo atoms
51
#type        print   as   scat      mass       charge          B-factor   radii  connectivity
UNIT         no      H       H      1.0        1.0             1.0        1.0    0
C_co2        yes     C       C      12.0107    0.6512          1.0        1.0    0
O_co2        yes     O       O      15.9994   -0.3256          1.0        1.0    0
N_n2         yes     N       N      14.00674  -0.482           1.0        0.7    0
N_com        no      N       N      0.0        0.964           1.0        0.7    0
Mof_Ob    yes       O         O         15.999    -0.7557   1.0       1.52      0         
Mof_Oa    yes       O         O         15.999    -0.91348  1.0       1.52      0         
Mof_Oc    yes       O         O         15.999    -0.9238   1.0       1.52      0         
Mof_Mg    yes       Mg        Mg        24.305    1.65456   1.0       1.73      0         
Mof_Ob_a  yes       O         O         15.999    -0.687    1.0       1.52      0         
Mof_Oa_a  yes       O         O         15.999    -0.88554  1.0       1.52      0         
Mof_Oc_a  yes       O         O         15.999    -0.91837  1.0       1.52      0         
Mof_Mg_a  yes       Mg        Mg        24.305    1.59632   1.0       1.73      0         
S         yes       S         S         32.066    0.996     1.0       1.8       0         
O         yes       O         O         15.999    -0.46288  1.0       1.52      0         
O_a       yes       O         O         15.999    -0.50673  1.0       1.52      0         
N         yes       N         N         14.007    -0.60117  1.0       1.55      0         
C         yes       C         C         12.011    0.69888   1.0       1.7       0         
C_a       yes       C         C         12.011    -0.36252  1.0       1.7       0         
C_b       yes       C         C         12.011    -0.27635  1.0       1.7       0         
C_c       yes       C         C         12.011    0.68676   1.0       1.7       0         
N_a       yes       N         N         14.007    -0.6102   1.0       1.55      0         
S_a       yes       S         S         32.066    0.88654   1.0       1.8       0         
O_b       yes       O         O         15.999    -0.42347  1.0       1.52      0         
O_c       yes       O         O         15.999    -0.47314  1.0       1.52      0         
C_d       yes       C         C         12.011    -0.04101  1.0       1.7       0         
C_e       yes       C         C         12.011    -0.09208  1.0       1.7       0         
Mof_Cb    yes       C         C         12.011    -0.35775  1.0       1.7       0         
Mof_Cc    yes       C         C         12.011    0.54165   1.0       1.7       0         
Mof_Cd    yes       C         C         12.011    -0.27907  1.0       1.7       0         
C_f       yes       C         C         12.011    -0.12014  1.0       1.7       0         
Mof_Ca    yes       C         C         12.011    0.84775   1.0       1.7       0         
C_g       yes       C         C         12.011    -0.33493  1.0       1.7       0         
C_h       yes       C         C         12.011    -0.27514  1.0       1.7       0         
C_i       yes       C         C         12.011    -0.12822  1.0       1.7       0         
C_j       yes       C         C         12.011    -0.14185  1.0       1.7       0         
Mof_Cb_a  yes       C         C         12.011    -0.23224  1.0       1.7       0         
Mof_Cc_a  yes       C         C         12.011    0.49139   1.0       1.7       0         
Mof_Cd_a  yes       C         C         12.011    -0.24446  1.0       1.7       0         
C_k       yes       C         C         12.011    -0.0484   1.0       1.7       0         
Mof_Ca_a  yes       C         C         12.011    0.77066   1.0       1.7       0         
H         yes       H         H         1.008     0.26184   1.0       1.09      0         
H_a       yes       H         H         1.008     0.18376   1.0       1.09      0         
H_b       yes       H         H         1.008     0.21186   1.0       1.09      0         
Mof_H     yes       H         H         1.008     0.1486    1.0       1.09      0         
H_c       yes       H         H         1.008     0.18217   1.0       1.09      0         
H_d       yes       H         H         1.008     0.23534   1.0       1.09      0         
H_e       yes       H         H         1.008     0.20303   1.0       1.09      0         
H_f       yes       H         H         1.008     0.20465   1.0       1.09      0         
Mof_H_a   yes       H         H         1.008     0.12928   1.0       1.09      0         
H_g       yes       H         H         1.008     0.1646    1.0       1.09      0         
