# Supplementary material for: In silico design and screening of hypothetical MOF-74 analogs and their experimental synthesis
Source: Chem Sci. 2016 Jun 21;7(9):6263–72. doi: 10.1039/c6sc01477a (PMC6024208; doi:10.1039/c6sc01477a)
Supplement: Supplementary file 1 [file SC-007-C6SC01477A-s001.zip › analogs/152x1_all_conf_7899_1_full_symm.cif]

data_image0
_cell_length_a       53.0206
_cell_length_b       53.0206
_cell_length_c       6.8659
_cell_angle_alpha    90
_cell_angle_beta     90
_cell_angle_gamma    120

_symmetry_space_group_name_H-M    "P 1"
_symmetry_int_tables_number       1

loop_
  _symmetry_equiv_pos_as_xyz
  'x, y, z'

loop_
  _atom_site_label
  _atom_site_occupancy
  _atom_site_fract_x
  _atom_site_fract_y
  _atom_site_fract_z
  _atom_site_thermal_displace_type
  _atom_site_B_iso_or_equiv
  _atom_site_type_symbol
  O1       1.0000 0.05239  0.69123  0.89157  Biso   1.000  O
  O2       1.0000 0.01848  0.67842  0.65800  Biso   1.000  O
  O3       1.0000 0.03654  0.70458  0.30551  Biso   1.000  O
  Mg1      1.0000 0.99513  0.68471  0.43837  Biso   1.000  Mg
  O4       1.0000 0.96388  0.28033  0.66417  Biso   1.000  O
  O5       1.0000 0.98206  0.31625  0.44476  Biso   1.000  O
  O6       1.0000 0.95960  0.30558  0.07536  Biso   1.000  O
  Mg2      1.0000 0.98662  0.34365  0.20702  Biso   1.000  Mg
  C1       1.0000 0.94165  0.27893  0.14971  Biso   1.000  C
  C2       1.0000 0.92069  0.25852  0.02152  Biso   1.000  C
  C3       1.0000 0.90123  0.23016  0.07815  Biso   1.000  C
  N1       1.0000 0.88065  0.21105  0.93912  Biso   1.000  N
  C4       1.0000 0.85110  0.20187  0.96904  Biso   1.000  C
  O7       1.0000 0.17529  0.87155  0.79434  Biso   1.000  O
  N2       1.0000 0.16671  0.85593  0.47692  Biso   1.000  N
  C5       1.0000 0.17633  0.85346  0.27894  Biso   1.000  C
  N3       1.0000 0.15184  0.83888  0.14903  Biso   1.000  N
  C6       1.0000 0.13141  0.80892  0.14847  Biso   1.000  C
  O8       1.0000 0.11648  0.79722  0.00359  Biso   1.000  O
  N4       1.0000 0.12990  0.79536  0.32407  Biso   1.000  N
  C7       1.0000 0.10814  0.76836  0.39949  Biso   1.000  C
  C8       1.0000 0.08305  0.74794  0.30085  Biso   1.000  C
  C9       1.0000 0.06134  0.72301  0.39965  Biso   1.000  C
  C10      1.0000 0.06615  0.71874  0.59923  Biso   1.000  C
  C11      1.0000 0.09215  0.73933  0.69125  Biso   1.000  C
  C12      1.0000 0.11282  0.76373  0.59531  Biso   1.000  C
  C13      1.0000 0.04491  0.69487  0.72187  Biso   1.000  C
  C14      1.0000 0.90227  0.22098  0.26892  Biso   1.000  C
  C15      1.0000 0.92258  0.24091  0.39793  Biso   1.000  C
  C16      1.0000 0.94251  0.27008  0.34544  Biso   1.000  C
  C17      1.0000 0.96363  0.28946  0.49233  Biso   1.000  C
  H1       1.0000 0.91993  0.26592  0.87512  Biso   1.000  H
  H2       1.0000 0.88766  0.21626  0.79905  Biso   1.000  H
  H3       1.0000 0.14694  0.85468  0.48700  Biso   1.000  H
  H4       1.0000 0.85545  0.17530  0.62652  Biso   1.000  H
  H5       1.0000 0.85733  0.20838  0.54820  Biso   1.000  H
  H6       1.0000 0.15504  0.84806  0.01322  Biso   1.000  H
  H7       1.0000 0.14297  0.80873  0.43160  Biso   1.000  H
  H8       1.0000 0.07926  0.75151  0.15059  Biso   1.000  H
  H9       1.0000 0.09515  0.73588  0.84349  Biso   1.000  H
  H10      1.0000 0.13194  0.77999  0.67330  Biso   1.000  H
  H11      1.0000 0.88754  0.19854  0.31095  Biso   1.000  H
  H12      1.0000 0.92435  0.23430  0.54508  Biso   1.000  H
  O9       1.0000 0.97544  0.69450  0.22491  Biso   1.000  O
  O10      1.0000 0.98824  0.67340  0.99133  Biso   1.000  O
  O11      1.0000 0.96208  0.66529  0.63884  Biso   1.000  O
  Mg3      1.0000 0.98196  0.64376  0.77170  Biso   1.000  Mg
  O12      1.0000 0.05300  0.35022  0.33084  Biso   1.000  O
  O13      1.0000 0.01708  0.33247  0.11143  Biso   1.000  O
  O14      1.0000 0.02775  0.32069  0.74203  Biso   1.000  O
  Mg4      1.0000 0.98968  0.30963  0.87369  Biso   1.000  Mg
  C18      1.0000 0.05441  0.32939  0.81637  Biso   1.000  C
  C19      1.0000 0.07481  0.32884  0.68819  Biso   1.000  C
  C20      1.0000 0.10318  0.33775  0.74481  Biso   1.000  C
  N5       1.0000 0.12229  0.33627  0.60578  Biso   1.000  N
  C21      1.0000 0.13146  0.31589  0.63571  Biso   1.000  C
  O15      1.0000 0.12845  0.30374  0.79434  Biso   1.000  O
  N6       1.0000 0.14407  0.31078  0.47692  Biso   1.000  N
  C22      1.0000 0.14654  0.32287  0.27894  Biso   1.000  C
  N7       1.0000 0.16112  0.31295  0.14903  Biso   1.000  N
  C23      1.0000 0.85775  0.65582  0.48181  Biso   1.000  C
  O16      1.0000 0.86945  0.65260  0.33692  Biso   1.000  O
  N8       1.0000 0.87130  0.66787  0.65740  Biso   1.000  N
  C24      1.0000 0.89830  0.67311  0.73282  Biso   1.000  C
  C25      1.0000 0.91872  0.66844  0.63418  Biso   1.000  C
  C26      1.0000 0.94366  0.67166  0.73298  Biso   1.000  C
  C27      1.0000 0.94793  0.68075  0.93257  Biso   1.000  C
  C28      1.0000 0.92734  0.68616  0.02459  Biso   1.000  C
  C29      1.0000 0.90294  0.68243  0.92864  Biso   1.000  C
  C30      1.0000 0.97179  0.68337  0.05521  Biso   1.000  C
  C31      1.0000 0.11236  0.34796  0.93559  Biso   1.000  C
  C32      1.0000 0.09243  0.34834  0.06459  Biso   1.000  C
  C33      1.0000 0.06325  0.33909  0.01211  Biso   1.000  C
  C34      1.0000 0.04387  0.34083  0.15899  Biso   1.000  C
  H13      1.0000 0.06742  0.32069  0.54179  Biso   1.000  H
  H14      1.0000 0.11707  0.33806  0.46572  Biso   1.000  H
  H15      1.0000 0.14532  0.29227  0.48700  Biso   1.000  H
  H16      1.0000 0.82470  0.68015  0.62652  Biso   1.000  H
  H17      1.0000 0.12496  0.31562  0.21487  Biso   1.000  H
  H18      1.0000 0.15194  0.30698  0.01322  Biso   1.000  H
  H19      1.0000 0.85794  0.66758  0.76493  Biso   1.000  H
  H20      1.0000 0.91515  0.66108  0.48392  Biso   1.000  H
  H21      1.0000 0.93078  0.69260  0.17683  Biso   1.000  H
  H22      1.0000 0.88668  0.68528  0.00663  Biso   1.000  H
  H23      1.0000 0.13479  0.35566  0.97761  Biso   1.000  H
  H24      1.0000 0.09903  0.35672  0.21174  Biso   1.000  H
  O17      1.0000 0.97217  0.61427  0.55824  Biso   1.000  O
  O18      1.0000 0.99327  0.64818  0.32466  Biso   1.000  O
  O19      1.0000 0.00137  0.63012  0.97218  Biso   1.000  O
  Mg5      1.0000 0.02291  0.67153  0.10503  Biso   1.000  Mg
  O20      1.0000 0.98311  0.36945  0.99750  Biso   1.000  O
  O21      1.0000 0.00086  0.35128  0.77810  Biso   1.000  O
  O22      1.0000 0.01264  0.37373  0.40870  Biso   1.000  O
  Mg6      1.0000 0.02370  0.34671  0.54035  Biso   1.000  Mg
  C35      1.0000 0.00394  0.39168  0.48304  Biso   1.000  C
  C36      1.0000 0.00450  0.41264  0.35486  Biso   1.000  C
  C37      1.0000 0.99559  0.43210  0.41148  Biso   1.000  C
  N9       1.0000 0.99706  0.45268  0.27245  Biso   1.000  N
  C38      1.0000 0.68411  0.81557  0.63571  Biso   1.000  C
  O23      1.0000 0.69626  0.82471  0.79434  Biso   1.000  O
  N10      1.0000 0.68922  0.83329  0.47692  Biso   1.000  N
  C39      1.0000 0.67713  0.82367  0.27894  Biso   1.000  C
  N11      1.0000 0.68705  0.84816  0.14903  Biso   1.000  N
  C40      1.0000 0.01084  0.53526  0.81514  Biso   1.000  C
  O24      1.0000 0.01407  0.55019  0.67026  Biso   1.000  O
  N12      1.0000 0.99880  0.53677  0.99074  Biso   1.000  N
  C41      1.0000 0.99356  0.55853  0.06616  Biso   1.000  C
  C42      1.0000 0.99823  0.58362  0.96751  Biso   1.000  C
  C43      1.0000 0.99500  0.60533  0.06632  Biso   1.000  C
  C44      1.0000 0.98592  0.60052  0.26590  Biso   1.000  C
  C45      1.0000 0.98051  0.57452  0.35792  Biso   1.000  C
  C46      1.0000 0.98424  0.55385  0.26197  Biso   1.000  C
  C47      1.0000 0.98329  0.62175  0.38854  Biso   1.000  C
  C48      1.0000 0.98537  0.43107  0.60225  Biso   1.000  C
  C49      1.0000 0.98500  0.41076  0.73126  Biso   1.000  C
  C50      1.0000 0.99424  0.39083  0.67877  Biso   1.000  C
  C51      1.0000 0.99250  0.36971  0.82566  Biso   1.000  C
  H25      1.0000 0.01265  0.41340  0.20845  Biso   1.000  H
  H26      1.0000 0.99527  0.44568  0.13238  Biso   1.000  H
  H27      1.0000 0.70773  0.85306  0.48700  Biso   1.000  H
  H28      1.0000 0.31985  0.14455  0.62652  Biso   1.000  H
  H29      1.0000 0.01771  0.47600  0.88154  Biso   1.000  H
  H30      1.0000 0.69302  0.84496  0.01322  Biso   1.000  H
  H31      1.0000 0.99909  0.52370  0.09827  Biso   1.000  H
  H32      1.0000 0.00559  0.58741  0.81725  Biso   1.000  H
  H33      1.0000 0.97407  0.57152  0.51016  Biso   1.000  H
  H34      1.0000 0.98138  0.53473  0.33997  Biso   1.000  H
  H35      1.0000 0.97767  0.44580  0.64428  Biso   1.000  H
  H36      1.0000 0.97661  0.40898  0.87841  Biso   1.000  H
  O25      1.0000 0.71906  0.02456  0.22491  Biso   1.000  O
  O26      1.0000 0.68515  0.01176  0.99133  Biso   1.000  O
  O27      1.0000 0.70321  0.03792  0.63884  Biso   1.000  O
  Mg7      1.0000 0.66180  0.01804  0.77170  Biso   1.000  Mg
  O28      1.0000 0.63055  0.61366  0.99750  Biso   1.000  O
  O29      1.0000 0.64872  0.64958  0.77810  Biso   1.000  O
  O30      1.0000 0.62627  0.63891  0.40870  Biso   1.000  O
  Mg8      1.0000 0.65329  0.67699  0.54035  Biso   1.000  Mg
  C52      1.0000 0.60832  0.61226  0.48304  Biso   1.000  C
  C53      1.0000 0.58736  0.59185  0.35486  Biso   1.000  C
  C54      1.0000 0.56790  0.56349  0.41148  Biso   1.000  C
  N13      1.0000 0.54732  0.54438  0.27245  Biso   1.000  N
  C55      1.0000 0.51776  0.53520  0.30237  Biso   1.000  C
  O31      1.0000 0.84195  0.20489  0.12767  Biso   1.000  O
  N14      1.0000 0.83338  0.18927  0.81026  Biso   1.000  N
  C56      1.0000 0.84300  0.18680  0.61227  Biso   1.000  C
  N15      1.0000 0.81850  0.17222  0.48236  Biso   1.000  N
  C57      1.0000 0.79808  0.14225  0.48181  Biso   1.000  C
  O32      1.0000 0.78315  0.13055  0.33692  Biso   1.000  O
  N16      1.0000 0.79656  0.12870  0.65740  Biso   1.000  N
  C58      1.0000 0.77481  0.10170  0.73282  Biso   1.000  C
  C59      1.0000 0.74971  0.08128  0.63418  Biso   1.000  C
  C60      1.0000 0.72800  0.05634  0.73298  Biso   1.000  C
  C61      1.0000 0.73282  0.05207  0.93257  Biso   1.000  C
  C62      1.0000 0.75881  0.07266  0.02459  Biso   1.000  C
  C63      1.0000 0.77949  0.09706  0.92864  Biso   1.000  C
  C64      1.0000 0.71158  0.02821  0.05521  Biso   1.000  C
  C65      1.0000 0.56893  0.55431  0.60225  Biso   1.000  C
  C66      1.0000 0.58924  0.57424  0.73126  Biso   1.000  C
  C67      1.0000 0.60917  0.60342  0.67877  Biso   1.000  C
  C68      1.0000 0.63029  0.62280  0.82566  Biso   1.000  C
  H37      1.0000 0.58660  0.59925  0.20845  Biso   1.000  H
  H38      1.0000 0.55432  0.54959  0.13238  Biso   1.000  H
  H39      1.0000 0.81361  0.18801  0.82033  Biso   1.000  H
  H40      1.0000 0.52211  0.50863  0.95985  Biso   1.000  H
  H41      1.0000 0.52400  0.54171  0.88154  Biso   1.000  H
  H42      1.0000 0.82171  0.18139  0.34655  Biso   1.000  H
  H43      1.0000 0.80963  0.14206  0.76493  Biso   1.000  H
  H44      1.0000 0.74592  0.08485  0.48392  Biso   1.000  H
  H45      1.0000 0.76181  0.06922  0.17683  Biso   1.000  H
  H46      1.0000 0.79860  0.11332  0.00663  Biso   1.000  H
  H47      1.0000 0.55420  0.53187  0.64428  Biso   1.000  H
  H48      1.0000 0.59102  0.56763  0.87841  Biso   1.000  H
  O33      1.0000 0.64211  0.02783  0.55824  Biso   1.000  O
  O34      1.0000 0.65491  0.00673  0.32466  Biso   1.000  O
  O35      1.0000 0.62875  0.99863  0.97218  Biso   1.000  O
  Mg9      1.0000 0.64863  0.97709  0.10503  Biso   1.000  Mg
  O36      1.0000 0.71967  0.68355  0.66417  Biso   1.000  O
  O37      1.0000 0.68375  0.66581  0.44476  Biso   1.000  O
  O38      1.0000 0.69442  0.65402  0.07536  Biso   1.000  O
  Mg10     1.0000 0.65635  0.64297  0.20702  Biso   1.000  Mg
  C69      1.0000 0.72107  0.66272  0.14971  Biso   1.000  C
  C70      1.0000 0.74148  0.66217  0.02152  Biso   1.000  C
  C71      1.0000 0.76984  0.67108  0.07815  Biso   1.000  C
  N17      1.0000 0.78895  0.66961  0.93912  Biso   1.000  N
  C72      1.0000 0.79813  0.64923  0.96904  Biso   1.000  C
  O39      1.0000 0.79511  0.63707  0.12767  Biso   1.000  O
  N18      1.0000 0.81073  0.64411  0.81026  Biso   1.000  N
  C73      1.0000 0.81320  0.65620  0.61227  Biso   1.000  C
  N19      1.0000 0.82778  0.64629  0.48236  Biso   1.000  N
  C74      1.0000 0.52441  0.98916  0.81514  Biso   1.000  C
  O40      1.0000 0.53611  0.98593  0.67026  Biso   1.000  O
  N20      1.0000 0.53797  0.00120  0.99074  Biso   1.000  N
  C75      1.0000 0.56497  0.00644  0.06616  Biso   1.000  C
  C76      1.0000 0.58539  0.00177  0.96751  Biso   1.000  C
  C77      1.0000 0.61033  0.00500  0.06632  Biso   1.000  C
  C78      1.0000 0.61460  0.01408  0.26590  Biso   1.000  C
  C79      1.0000 0.59401  0.01949  0.35792  Biso   1.000  C
  C80      1.0000 0.56961  0.01576  0.26197  Biso   1.000  C
  C81      1.0000 0.63846  0.01671  0.38854  Biso   1.000  C
  C82      1.0000 0.77902  0.68129  0.26892  Biso   1.000  C
  C83      1.0000 0.75909  0.68167  0.39793  Biso   1.000  C
  C84      1.0000 0.72992  0.67242  0.34544  Biso   1.000  C
  C85      1.0000 0.71054  0.67416  0.49233  Biso   1.000  C
  H49      1.0000 0.73408  0.65402  0.87512  Biso   1.000  H
  H50      1.0000 0.78374  0.67140  0.79905  Biso   1.000  H
  H51      1.0000 0.81199  0.62560  0.82033  Biso   1.000  H
  H52      1.0000 0.49137  0.01348  0.95985  Biso   1.000  H
  H53      1.0000 0.79162  0.64896  0.54820  Biso   1.000  H
  H54      1.0000 0.81861  0.64032  0.34655  Biso   1.000  H
  H55      1.0000 0.52461  0.00091  0.09827  Biso   1.000  H
  H56      1.0000 0.58182  0.99441  0.81725  Biso   1.000  H
  H57      1.0000 0.59745  0.02593  0.51016  Biso   1.000  H
  H58      1.0000 0.55335  0.01862  0.33997  Biso   1.000  H
  H59      1.0000 0.80146  0.68900  0.31095  Biso   1.000  H
  H60      1.0000 0.76570  0.69005  0.54508  Biso   1.000  H
  O41      1.0000 0.63883  0.94761  0.89157  Biso   1.000  O
  O42      1.0000 0.65994  0.98152  0.65800  Biso   1.000  O
  O43      1.0000 0.66804  0.96346  0.30551  Biso   1.000  O
  Mg11     1.0000 0.68957  0.00487  0.43837  Biso   1.000  Mg
  O44      1.0000 0.64978  0.70278  0.33084  Biso   1.000  O
  O45      1.0000 0.66753  0.68461  0.11143  Biso   1.000  O
  O46      1.0000 0.67931  0.70707  0.74203  Biso   1.000  O
  Mg12     1.0000 0.69037  0.68005  0.87369  Biso   1.000  Mg
  C86      1.0000 0.67061  0.72502  0.81637  Biso   1.000  C
  C87      1.0000 0.67116  0.74598  0.68819  Biso   1.000  C
  C88      1.0000 0.66225  0.76543  0.74481  Biso   1.000  C
  N21      1.0000 0.66373  0.78601  0.60578  Biso   1.000  N
  C89      1.0000 0.35077  0.14890  0.96904  Biso   1.000  C
  O47      1.0000 0.36293  0.15805  0.12767  Biso   1.000  O
  N22      1.0000 0.35589  0.16662  0.81026  Biso   1.000  N
  C90      1.0000 0.34380  0.15700  0.61227  Biso   1.000  C
  N23      1.0000 0.35371  0.18150  0.48236  Biso   1.000  N
  C91      1.0000 0.67751  0.86859  0.14847  Biso   1.000  C
  O48      1.0000 0.68074  0.88352  0.00359  Biso   1.000  O
  N24      1.0000 0.66547  0.87010  0.32407  Biso   1.000  N
  C92      1.0000 0.66022  0.89186  0.39949  Biso   1.000  C
  C93      1.0000 0.66490  0.91695  0.30085  Biso   1.000  C
  C94      1.0000 0.66167  0.93866  0.39965  Biso   1.000  C
  C95      1.0000 0.65259  0.93385  0.59923  Biso   1.000  C
  C96      1.0000 0.64718  0.90785  0.69125  Biso   1.000  C
  C97      1.0000 0.65090  0.88718  0.59531  Biso   1.000  C
  C98      1.0000 0.64996  0.95509  0.72187  Biso   1.000  C
  C99      1.0000 0.65204  0.76440  0.93559  Biso   1.000  C
  C100     1.0000 0.65166  0.74409  0.06459  Biso   1.000  C
  C101     1.0000 0.66091  0.72416  0.01211  Biso   1.000  C
  C102     1.0000 0.65917  0.70304  0.15899  Biso   1.000  C
  H61      1.0000 0.67931  0.74673  0.54179  Biso   1.000  H
  H62      1.0000 0.66194  0.77901  0.46572  Biso   1.000  H
  H63      1.0000 0.37440  0.18639  0.82033  Biso   1.000  H
  H64      1.0000 0.98652  0.47789  0.95985  Biso   1.000  H
  H65      1.0000 0.68438  0.80933  0.21487  Biso   1.000  H
  H66      1.0000 0.35968  0.17829  0.34655  Biso   1.000  H
  H67      1.0000 0.66576  0.85703  0.43160  Biso   1.000  H
  H68      1.0000 0.67226  0.92074  0.15059  Biso   1.000  H
  H69      1.0000 0.64074  0.90485  0.84349  Biso   1.000  H
  H70      1.0000 0.64805  0.86806  0.67330  Biso   1.000  H
  H71      1.0000 0.64434  0.77913  0.97761  Biso   1.000  H
  H72      1.0000 0.64328  0.74231  0.21174  Biso   1.000  H
  O49      1.0000 0.38573  0.35789  0.55824  Biso   1.000  O
  O50      1.0000 0.35182  0.34509  0.32466  Biso   1.000  O
  O51      1.0000 0.36988  0.37125  0.97218  Biso   1.000  O
  Mg13     1.0000 0.32847  0.35137  0.10503  Biso   1.000  Mg
  O52      1.0000 0.29722  0.94700  0.33084  Biso   1.000  O
  O53      1.0000 0.31539  0.98292  0.11143  Biso   1.000  O
  O54      1.0000 0.29293  0.97225  0.74203  Biso   1.000  O
  Mg14     1.0000 0.31995  0.01032  0.87369  Biso   1.000  Mg
  C103     1.0000 0.27498  0.94559  0.81637  Biso   1.000  C
  C104     1.0000 0.25402  0.92519  0.68819  Biso   1.000  C
  C105     1.0000 0.23457  0.89682  0.74481  Biso   1.000  C
  N25      1.0000 0.21399  0.87771  0.60578  Biso   1.000  N
  C106     1.0000 0.18443  0.86854  0.63571  Biso   1.000  C
  O55      1.0000 0.50862  0.53822  0.46100  Biso   1.000  O
  N26      1.0000 0.50004  0.52260  0.14359  Biso   1.000  N
  C107     1.0000 0.50967  0.52013  0.94561  Biso   1.000  C
  N27      1.0000 0.48517  0.50555  0.81570  Biso   1.000  N
  C108     1.0000 0.46474  0.47559  0.81514  Biso   1.000  C
  O56      1.0000 0.44981  0.46389  0.67026  Biso   1.000  O
  N28      1.0000 0.46323  0.46203  0.99074  Biso   1.000  N
  C109     1.0000 0.44147  0.43503  0.06616  Biso   1.000  C
  C110     1.0000 0.41638  0.41461  0.96751  Biso   1.000  C
  C111     1.0000 0.39467  0.38967  0.06632  Biso   1.000  C
  C112     1.0000 0.39948  0.38540  0.26590  Biso   1.000  C
  C113     1.0000 0.42548  0.40599  0.35792  Biso   1.000  C
  C114     1.0000 0.44615  0.43039  0.26197  Biso   1.000  C
  C115     1.0000 0.37825  0.36154  0.38854  Biso   1.000  C
  C116     1.0000 0.23560  0.88764  0.93559  Biso   1.000  C
  C117     1.0000 0.25591  0.90757  0.06459  Biso   1.000  C
  C118     1.0000 0.27584  0.93675  0.01211  Biso   1.000  C
  C119     1.0000 0.29696  0.95613  0.15899  Biso   1.000  C
  H73      1.0000 0.25327  0.93258  0.54179  Biso   1.000  H
  H74      1.0000 0.22099  0.88293  0.46572  Biso   1.000  H
  H75      1.0000 0.48028  0.52134  0.15367  Biso   1.000  H
  H76      1.0000 0.18878  0.84196  0.29319  Biso   1.000  H
  H77      1.0000 0.19067  0.87504  0.21487  Biso   1.000  H
  H78      1.0000 0.48838  0.51473  0.67989  Biso   1.000  H
  H79      1.0000 0.47630  0.47539  0.09827  Biso   1.000  H
  H80      1.0000 0.41259  0.41818  0.81725  Biso   1.000  H
  H81      1.0000 0.42848  0.40255  0.51016  Biso   1.000  H
  H82      1.0000 0.46527  0.44665  0.33997  Biso   1.000  H
  H83      1.0000 0.22087  0.86521  0.97761  Biso   1.000  H
  H84      1.0000 0.25769  0.90097  0.21174  Biso   1.000  H
  O57      1.0000 0.30877  0.36117  0.89157  Biso   1.000  O
  O58      1.0000 0.32158  0.34006  0.65800  Biso   1.000  O
  O59      1.0000 0.29542  0.33196  0.30551  Biso   1.000  O
  Mg15     1.0000 0.31529  0.31043  0.43837  Biso   1.000  Mg
  O60      1.0000 0.38634  0.01689  0.99750  Biso   1.000  O
  O61      1.0000 0.35042  0.99914  0.77810  Biso   1.000  O
  O62      1.0000 0.36109  0.98736  0.40870  Biso   1.000  O
  Mg16     1.0000 0.32301  0.97630  0.54035  Biso   1.000  Mg
  C120     1.0000 0.38774  0.99606  0.48304  Biso   1.000  C
  C121     1.0000 0.40815  0.99550  0.35486  Biso   1.000  C
  C122     1.0000 0.43651  0.00441  0.41148  Biso   1.000  C
  N29      1.0000 0.45562  0.00294  0.27245  Biso   1.000  N
  C123     1.0000 0.46480  0.98256  0.30237  Biso   1.000  C
  O63      1.0000 0.46178  0.97040  0.46100  Biso   1.000  O
  N30      1.0000 0.47740  0.97744  0.14359  Biso   1.000  N
  C124     1.0000 0.47987  0.98954  0.94561  Biso   1.000  C
  N31      1.0000 0.49445  0.97962  0.81570  Biso   1.000  N
  C125     1.0000 0.19108  0.32249  0.14847  Biso   1.000  C
  O64      1.0000 0.20278  0.31926  0.00359  Biso   1.000  O
  N32      1.0000 0.20464  0.33453  0.32407  Biso   1.000  N
  C126     1.0000 0.23164  0.33978  0.39949  Biso   1.000  C
  C127     1.0000 0.25206  0.33510  0.30085  Biso   1.000  C
  C128     1.0000 0.27699  0.33833  0.39965  Biso   1.000  C
  C129     1.0000 0.28126  0.34741  0.59923  Biso   1.000  C
  C130     1.0000 0.26067  0.35282  0.69125  Biso   1.000  C
  C131     1.0000 0.23627  0.34910  0.59531  Biso   1.000  C
  C132     1.0000 0.30513  0.35004  0.72187  Biso   1.000  C
  C133     1.0000 0.44569  0.01463  0.60225  Biso   1.000  C
  C134     1.0000 0.42576  0.01500  0.73126  Biso   1.000  C
  C135     1.0000 0.39658  0.00576  0.67877  Biso   1.000  C
  C136     1.0000 0.37720  0.00750  0.82566  Biso   1.000  C
  H85      1.0000 0.40075  0.98735  0.20845  Biso   1.000  H
  H86      1.0000 0.45041  0.00473  0.13238  Biso   1.000  H
  H87      1.0000 0.47866  0.95893  0.15367  Biso   1.000  H
  H88      1.0000 0.15804  0.34682  0.29319  Biso   1.000  H
  H89      1.0000 0.45829  0.98229  0.88154  Biso   1.000  H
  H90      1.0000 0.48527  0.97365  0.67989  Biso   1.000  H
  H91      1.0000 0.19127  0.33424  0.43160  Biso   1.000  H
  H92      1.0000 0.24849  0.32774  0.15059  Biso   1.000  H
  H93      1.0000 0.26412  0.35926  0.84349  Biso   1.000  H
  H94      1.0000 0.22001  0.35195  0.67330  Biso   1.000  H
  H95      1.0000 0.46813  0.02233  0.64428  Biso   1.000  H
  H96      1.0000 0.43237  0.02339  0.87841  Biso   1.000  H
  O65      1.0000 0.30550  0.28094  0.22491  Biso   1.000  O
  O66      1.0000 0.32660  0.31485  0.99133  Biso   1.000  O
  O67      1.0000 0.33471  0.29679  0.63884  Biso   1.000  O
  Mg17     1.0000 0.35624  0.33820  0.77170  Biso   1.000  Mg
  O68      1.0000 0.31645  0.03612  0.66417  Biso   1.000  O
  O69      1.0000 0.33419  0.01794  0.44476  Biso   1.000  O
  O70      1.0000 0.34598  0.04040  0.07536  Biso   1.000  O
  Mg18     1.0000 0.35703  0.01338  0.20702  Biso   1.000  Mg
  C137     1.0000 0.33728  0.05835  0.14971  Biso   1.000  C
  C138     1.0000 0.33783  0.07931  0.02152  Biso   1.000  C
  C139     1.0000 0.32892  0.09877  0.07815  Biso   1.000  C
  N33      1.0000 0.33039  0.11935  0.93912  Biso   1.000  N
  C140     1.0000 0.01744  0.48224  0.30237  Biso   1.000  C
  O71      1.0000 0.02960  0.49138  0.46100  Biso   1.000  O
  N34      1.0000 0.02256  0.49996  0.14359  Biso   1.000  N
  C141     1.0000 0.01046  0.49033  0.94561  Biso   1.000  C
  N35      1.0000 0.02038  0.51483  0.81570  Biso   1.000  N
  C142     1.0000 0.34418  0.20192  0.48181  Biso   1.000  C
  O72      1.0000 0.34740  0.21685  0.33692  Biso   1.000  O
  N36      1.0000 0.33213  0.20344  0.65740  Biso   1.000  N
  C143     1.0000 0.32689  0.22519  0.73282  Biso   1.000  C
  C144     1.0000 0.33156  0.25029  0.63418  Biso   1.000  C
  C145     1.0000 0.32834  0.27200  0.73298  Biso   1.000  C
  C146     1.0000 0.31925  0.26718  0.93257  Biso   1.000  C
  C147     1.0000 0.31384  0.24119  0.02459  Biso   1.000  C
  C148     1.0000 0.31757  0.22051  0.92864  Biso   1.000  C
  C149     1.0000 0.31663  0.28842  0.05521  Biso   1.000  C
  C150     1.0000 0.31871  0.09773  0.26892  Biso   1.000  C
  C151     1.0000 0.31833  0.07742  0.39793  Biso   1.000  C
  C152     1.0000 0.32758  0.05749  0.34544  Biso   1.000  C
  C153     1.0000 0.32584  0.03637  0.49233  Biso   1.000  C
  H97      1.0000 0.34598  0.08007  0.87512  Biso   1.000  H
  H98      1.0000 0.32860  0.11234  0.79905  Biso   1.000  H
  H99      1.0000 0.04107  0.51972  0.15367  Biso   1.000  H
  H100     1.0000 0.65318  0.81122  0.29319  Biso   1.000  H
  H101     1.0000 0.35104  0.14267  0.54820  Biso   1.000  H
  H102     1.0000 0.02635  0.51162  0.67989  Biso   1.000  H
  H103     1.0000 0.33242  0.19037  0.76493  Biso   1.000  H
  H104     1.0000 0.33892  0.25408  0.48392  Biso   1.000  H
  H105     1.0000 0.30740  0.23819  0.17683  Biso   1.000  H
  H106     1.0000 0.31472  0.20140  0.00663  Biso   1.000  H
  H107     1.0000 0.31100  0.11246  0.31095  Biso   1.000  H
  H108     1.0000 0.30995  0.07565  0.54508  Biso   1.000  H
