# Supplementary material for: In silico design and screening of hypothetical MOF-74 analogs and their experimental synthesis
Source: Chem Sci. 2016 Jun 21;7(9):6263–72. doi: 10.1039/c6sc01477a (PMC6024208; doi:10.1039/c6sc01477a)
Supplement: Supplementary file 1 [file SC-007-C6SC01477A-s001.zip › analogs/85_all_conf_32_0_full_symm.cssr]

				44.2885  44.2885  6.90195
		90  90  120  SPGR =  1 P 1		 OPT = 1
297   0 
0 image0	: image0
 1 Mof_Ob 0.977070 0.373080 0.025500  0  0  0  0  0  0  0  0  -0.750670
 2 Mof_Oa 0.997330 0.351980 0.797190  0  0  0  0  0  0  0  0  -0.927730
 3 Mof_Oc 0.010330 0.380990 0.439710  0  0  0  0  0  0  0  0  -0.952640
 4 Mof_Mg 0.027600 0.350420 0.569430  0  0  0  0  0  0  0  0  1.656340
 5 Mof_Ob_a 0.019520 0.624060 0.582200  0  0  0  0  0  0  0  0  -0.730410
 6 Mof_Oa_a 0.000890 0.647010 0.809560  0  0  0  0  0  0  0  0  -0.888040
 7 Mof_Oc_a 0.986180 0.618520 0.167800  0  0  0  0  0  0  0  0  -0.928880
 8 Mof_Mg_a 0.970970 0.650030 0.038390  0  0  0  0  0  0  0  0  1.632890
 9 S 0.695520 0.852670 0.215060  0  0  0  0  0  0  0  0  1.005180
 10 O 0.722450 0.871170 0.069990  0  0  0  0  0  0  0  0  -0.474920
 11 O_a 0.702810 0.838370 0.386660  0  0  0  0  0  0  0  0  -0.456000
 12 N 0.325050 0.152870 0.444870  0  0  0  0  0  0  0  0  -0.730570
 13 C 0.996500 0.459190 0.691050  0  0  0  0  0  0  0  0  0.346890
 14 C_a 0.991050 0.430840 0.802800  0  0  0  0  0  0  0  0  -0.187700
 15 Mof_Cb 0.995580 0.403910 0.725180  0  0  0  0  0  0  0  0  -0.333970
 16 Mof_Cc 0.005430 0.405450 0.526040  0  0  0  0  0  0  0  0  0.517560
 17 Mof_Cd 0.010370 0.434400 0.415160  0  0  0  0  0  0  0  0  -0.280430
 18 C_b 0.006640 0.461030 0.496140  0  0  0  0  0  0  0  0  -0.258040
 19 Mof_Ca 0.989420 0.375010 0.856320  0  0  0  0  0  0  0  0  0.856610
 20 C_c 0.013050 0.547230 0.956800  0  0  0  0  0  0  0  0  -0.227350
 21 C_d 0.015310 0.572930 0.832600  0  0  0  0  0  0  0  0  -0.013160
 22 Mof_Cb_a 0.005460 0.597100 0.894460  0  0  0  0  0  0  0  0  -0.346320
 23 Mof_Cc_a 0.993970 0.595410 0.090270  0  0  0  0  0  0  0  0  0.557170
 24 Mof_Cd_a 0.991340 0.568460 0.211540  0  0  0  0  0  0  0  0  -0.351150
 25 C_e 0.000620 0.544630 0.146820  0  0  0  0  0  0  0  0  0.054900
 26 Mof_Ca_a 0.009000 0.623910 0.754270  0  0  0  0  0  0  0  0  0.801070
 27 H 0.317220 0.164340 0.342870  0  0  0  0  0  0  0  0  0.360480
 28 H_a 0.983110 0.429070 0.953280  0  0  0  0  0  0  0  0  0.191990
 29 Mof_H 0.018080 0.435710 0.264340  0  0  0  0  0  0  0  0  0.203540
 30 H_b 0.012220 0.483600 0.407590  0  0  0  0  0  0  0  0  0.222490
 31 H_c 0.025780 0.575490 0.687040  0  0  0  0  0  0  0  0  0.162780
 32 Mof_H_a 0.982420 0.567650 0.359240  0  0  0  0  0  0  0  0  0.180760
 33 H_d 0.999210 0.524360 0.241850  0  0  0  0  0  0  0  0  0.087340
 34 Mof_Ob 0.960250 0.270660 0.692170  0  0  0  0  0  0  0  0  -0.750670
 35 Mof_Oa 0.981350 0.312020 0.463850  0  0  0  0  0  0  0  0  -0.927730
 36 Mof_Oc 0.952350 0.296010 0.106370  0  0  0  0  0  0  0  0  -0.952640
 37 Mof_Mg 0.982910 0.343840 0.236100  0  0  0  0  0  0  0  0  1.656340
 38 Mof_Ob_a 0.042600 0.728790 0.915540  0  0  0  0  0  0  0  0  -0.730410
 39 Mof_Oa_a 0.019650 0.687210 0.142890  0  0  0  0  0  0  0  0  -0.888040
 40 Mof_Oc_a 0.048150 0.701000 0.501130  0  0  0  0  0  0  0  0  -0.928880
 41 Mof_Mg_a 0.016630 0.654270 0.371720  0  0  0  0  0  0  0  0  1.632890
 42 S 0.147330 0.842850 0.215060  0  0  0  0  0  0  0  0  1.005180
 43 O 0.128830 0.851280 0.069990  0  0  0  0  0  0  0  0  -0.474920
 44 O_a 0.161630 0.864440 0.386660  0  0  0  0  0  0  0  0  -0.456000
 45 N 0.847130 0.172190 0.444870  0  0  0  0  0  0  0  0  -0.730570
 46 C 0.874140 0.203980 0.357720  0  0  0  0  0  0  0  0  0.346890
 47 C_a 0.902500 0.226880 0.469460  0  0  0  0  0  0  0  0  -0.187700
 48 Mof_Cb 0.929420 0.258340 0.391840  0  0  0  0  0  0  0  0  -0.333970
 49 Mof_Cc 0.927880 0.266650 0.192700  0  0  0  0  0  0  0  0  0.517560
 50 Mof_Cd 0.898940 0.242640 0.081830  0  0  0  0  0  0  0  0  -0.280430
 51 C_b 0.872310 0.212280 0.162810  0  0  0  0  0  0  0  0  -0.258040
 52 Mof_Ca 0.958320 0.281080 0.522990  0  0  0  0  0  0  0  0  0.856610
 53 C_c 0.119440 0.799160 0.290140  0  0  0  0  0  0  0  0  -0.227350
 54 C_d 0.093740 0.775720 0.165930  0  0  0  0  0  0  0  0  -0.013160
 55 Mof_Cb_a 0.069570 0.741700 0.227790  0  0  0  0  0  0  0  0  -0.346320
 56 Mof_Cc_a 0.071260 0.731900 0.423600  0  0  0  0  0  0  0  0  0.557170
 57 Mof_Cd_a 0.098210 0.756220 0.544880  0  0  0  0  0  0  0  0  -0.351150
 58 C_e 0.122030 0.789320 0.480150  0  0  0  0  0  0  0  0  0.054900
 59 Mof_Ca_a 0.042750 0.718420 0.087600  0  0  0  0  0  0  0  0  0.801070
 60 H 0.835660 0.152890 0.342870  0  0  0  0  0  0  0  0  0.360480
 61 H_a 0.904260 0.220710 0.619950  0  0  0  0  0  0  0  0  0.191990
 62 Mof_H 0.897620 0.249030 0.931010  0  0  0  0  0  0  0  0  0.203540
 63 H_b 0.849740 0.195290 0.074260  0  0  0  0  0  0  0  0  0.222490
 64 H_c 0.091180 0.783630 0.020370  0  0  0  0  0  0  0  0  0.162780
 65 Mof_H_a 0.099010 0.748110 0.692570  0  0  0  0  0  0  0  0  0.180760
 66 H_d 0.142300 0.808180 0.575180  0  0  0  0  0  0  0  0  0.087340
 67 Mof_Ob 0.062680 0.356260 0.358840  0  0  0  0  0  0  0  0  -0.750670
 68 Mof_Oa 0.021320 0.336000 0.130520  0  0  0  0  0  0  0  0  -0.927730
 69 Mof_Oc 0.037320 0.323000 0.773040  0  0  0  0  0  0  0  0  -0.952640
 70 Mof_Mg 0.989490 0.305740 0.902760  0  0  0  0  0  0  0  0  1.656340
 71 Mof_Ob_a 0.937880 0.647150 0.248870  0  0  0  0  0  0  0  0  -0.730410
 72 Mof_Oa_a 0.979460 0.665780 0.476230  0  0  0  0  0  0  0  0  -0.888040
 73 Mof_Oc_a 0.965660 0.680480 0.834470  0  0  0  0  0  0  0  0  -0.928880
 74 Mof_Mg_a 0.012400 0.695700 0.705050  0  0  0  0  0  0  0  0  1.632890
 75 S 0.157150 0.304480 0.215060  0  0  0  0  0  0  0  0  1.005180
 76 O 0.148720 0.277550 0.069990  0  0  0  0  0  0  0  0  -0.474920
 77 O_a 0.135560 0.297190 0.386660  0  0  0  0  0  0  0  0  -0.456000
 78 N 0.827810 0.674950 0.444870  0  0  0  0  0  0  0  0  -0.730570
 79 C 0.129360 0.336830 0.024380  0  0  0  0  0  0  0  0  0.346890
 80 C_a 0.106450 0.342280 0.136130  0  0  0  0  0  0  0  0  -0.187700
 81 Mof_Cb 0.074990 0.337750 0.058510  0  0  0  0  0  0  0  0  -0.333970
 82 Mof_Cc 0.066690 0.327900 0.859370  0  0  0  0  0  0  0  0  0.517560
 83 Mof_Cd 0.090690 0.322960 0.748490  0  0  0  0  0  0  0  0  -0.280430
 84 C_b 0.121050 0.326700 0.829480  0  0  0  0  0  0  0  0  -0.258040
 85 Mof_Ca 0.052250 0.343910 0.189650  0  0  0  0  0  0  0  0  0.856610
 86 C_c 0.867510 0.653620 0.623470  0  0  0  0  0  0  0  0  -0.227350
 87 C_d 0.890950 0.651350 0.499260  0  0  0  0  0  0  0  0  -0.013160
 88 Mof_Cb_a 0.924970 0.661210 0.561120  0  0  0  0  0  0  0  0  -0.346320
 89 Mof_Cc_a 0.934770 0.672690 0.756940  0  0  0  0  0  0  0  0  0.557170
 90 Mof_Cd_a 0.910450 0.675320 0.878210  0  0  0  0  0  0  0  0  -0.351150
 91 C_e 0.877340 0.666040 0.813480  0  0  0  0  0  0  0  0  0.054900
 92 Mof_Ca_a 0.948250 0.657670 0.420940  0  0  0  0  0  0  0  0  0.801070
 93 H 0.847110 0.682780 0.342870  0  0  0  0  0  0  0  0  0.360480
 94 H_a 0.112620 0.350220 0.286610  0  0  0  0  0  0  0  0  0.191990
 95 Mof_H 0.084300 0.315260 0.597670  0  0  0  0  0  0  0  0  0.203540
 96 H_b 0.138050 0.321120 0.740920  0  0  0  0  0  0  0  0  0.222490
 97 H_c 0.883040 0.640880 0.353710  0  0  0  0  0  0  0  0  0.162780
 98 Mof_H_a 0.918560 0.684240 0.025900  0  0  0  0  0  0  0  0  0.180760
 99 H_d 0.858490 0.667460 0.908520  0  0  0  0  0  0  0  0  0.087340
 100 Mof_Ob 0.643740 0.706410 0.358840  0  0  0  0  0  0  0  0  -0.750670
 101 Mof_Oa 0.664000 0.685320 0.130520  0  0  0  0  0  0  0  0  -0.927730
 102 Mof_Oc 0.677000 0.714320 0.773040  0  0  0  0  0  0  0  0  -0.952640
 103 Mof_Mg 0.694260 0.683750 0.902760  0  0  0  0  0  0  0  0  1.656340
 104 Mof_Ob_a 0.686180 0.957400 0.915540  0  0  0  0  0  0  0  0  -0.730410
 105 Mof_Oa_a 0.667560 0.980350 0.142890  0  0  0  0  0  0  0  0  -0.888040
 106 Mof_Oc_a 0.652850 0.951850 0.501130  0  0  0  0  0  0  0  0  -0.928880
 107 Mof_Mg_a 0.637640 0.983370 0.371720  0  0  0  0  0  0  0  0  1.632890
 108 S 0.362190 0.186010 0.548400  0  0  0  0  0  0  0  0  1.005180
 109 O 0.389110 0.204500 0.403320  0  0  0  0  0  0  0  0  -0.474920
 110 O_a 0.369480 0.171710 0.719990  0  0  0  0  0  0  0  0  -0.456000
 111 N 0.991720 0.486200 0.778210  0  0  0  0  0  0  0  0  -0.730570
 112 C 0.663170 0.792530 0.024380  0  0  0  0  0  0  0  0  0.346890
 113 C_a 0.657720 0.764170 0.136130  0  0  0  0  0  0  0  0  -0.187700
 114 Mof_Cb 0.662250 0.737250 0.058510  0  0  0  0  0  0  0  0  -0.333970
 115 Mof_Cc 0.672100 0.738790 0.859370  0  0  0  0  0  0  0  0  0.517560
 116 Mof_Cd 0.677040 0.767730 0.748490  0  0  0  0  0  0  0  0  -0.280430
 117 C_b 0.673300 0.794360 0.829480  0  0  0  0  0  0  0  0  -0.258040
 118 Mof_Ca 0.656090 0.708340 0.189650  0  0  0  0  0  0  0  0  0.856610
 119 C_c 0.679720 0.880560 0.290140  0  0  0  0  0  0  0  0  -0.227350
 120 C_d 0.681980 0.906260 0.165930  0  0  0  0  0  0  0  0  -0.013160
 121 Mof_Cb_a 0.672130 0.930430 0.227790  0  0  0  0  0  0  0  0  -0.346320
 122 Mof_Cc_a 0.660640 0.928740 0.423600  0  0  0  0  0  0  0  0  0.557170
 123 Mof_Cd_a 0.658010 0.901790 0.544880  0  0  0  0  0  0  0  0  -0.351150
 124 C_e 0.667290 0.877970 0.480150  0  0  0  0  0  0  0  0  0.054900
 125 Mof_Ca_a 0.675660 0.957250 0.087600  0  0  0  0  0  0  0  0  0.801070
 126 H 0.983890 0.497670 0.676210  0  0  0  0  0  0  0  0  0.360480
 127 H_a 0.649780 0.762400 0.286610  0  0  0  0  0  0  0  0  0.191990
 128 Mof_H 0.684740 0.769050 0.597670  0  0  0  0  0  0  0  0  0.203540
 129 H_b 0.678880 0.816930 0.740920  0  0  0  0  0  0  0  0  0.222490
 130 H_c 0.692450 0.908820 0.020370  0  0  0  0  0  0  0  0  0.162780
 131 Mof_H_a 0.649090 0.900990 0.692570  0  0  0  0  0  0  0  0  0.180760
 132 H_d 0.665880 0.857700 0.575180  0  0  0  0  0  0  0  0  0.087340
 133 Mof_Ob 0.626920 0.603990 0.025500  0  0  0  0  0  0  0  0  -0.750670
 134 Mof_Oa 0.648020 0.645350 0.797190  0  0  0  0  0  0  0  0  -0.927730
 135 Mof_Oc 0.619010 0.629350 0.439710  0  0  0  0  0  0  0  0  -0.952640
 136 Mof_Mg 0.649580 0.677180 0.569430  0  0  0  0  0  0  0  0  1.656340
 137 Mof_Ob_a 0.709270 0.062120 0.248870  0  0  0  0  0  0  0  0  -0.730410
 138 Mof_Oa_a 0.686320 0.020540 0.476230  0  0  0  0  0  0  0  0  -0.888040
 139 Mof_Oc_a 0.714820 0.034340 0.834470  0  0  0  0  0  0  0  0  -0.928880
 140 Mof_Mg_a 0.683300 0.987600 0.705050  0  0  0  0  0  0  0  0  1.632890
 141 S 0.813990 0.176180 0.548400  0  0  0  0  0  0  0  0  1.005180
 142 O 0.795500 0.184610 0.403320  0  0  0  0  0  0  0  0  -0.474920
 143 O_a 0.828290 0.197770 0.719990  0  0  0  0  0  0  0  0  -0.456000
 144 N 0.513800 0.505520 0.778210  0  0  0  0  0  0  0  0  -0.730570
 145 C 0.540810 0.537310 0.691050  0  0  0  0  0  0  0  0  0.346890
 146 C_a 0.569160 0.560210 0.802800  0  0  0  0  0  0  0  0  -0.187700
 147 Mof_Cb 0.596090 0.591670 0.725180  0  0  0  0  0  0  0  0  -0.333970
 148 Mof_Cc 0.594550 0.599980 0.526040  0  0  0  0  0  0  0  0  0.517560
 149 Mof_Cd 0.565600 0.575980 0.415160  0  0  0  0  0  0  0  0  -0.280430
 150 C_b 0.538970 0.545610 0.496140  0  0  0  0  0  0  0  0  -0.258040
 151 Mof_Ca 0.624990 0.614410 0.856320  0  0  0  0  0  0  0  0  0.856610
 152 C_c 0.786110 0.132490 0.623470  0  0  0  0  0  0  0  0  -0.227350
 153 C_d 0.760400 0.109050 0.499260  0  0  0  0  0  0  0  0  -0.013160
 154 Mof_Cb_a 0.736240 0.075030 0.561120  0  0  0  0  0  0  0  0  -0.346320
 155 Mof_Cc_a 0.737930 0.065230 0.756940  0  0  0  0  0  0  0  0  0.557170
 156 Mof_Cd_a 0.764870 0.089550 0.878210  0  0  0  0  0  0  0  0  -0.351150
 157 C_e 0.788700 0.122660 0.813480  0  0  0  0  0  0  0  0  0.054900
 158 Mof_Ca_a 0.709420 0.051750 0.420940  0  0  0  0  0  0  0  0  0.801070
 159 H 0.502330 0.486220 0.676210  0  0  0  0  0  0  0  0  0.360480
 160 H_a 0.570930 0.554040 0.953280  0  0  0  0  0  0  0  0  0.191990
 161 Mof_H 0.564290 0.582370 0.264340  0  0  0  0  0  0  0  0  0.203540
 162 H_b 0.516400 0.528620 0.407590  0  0  0  0  0  0  0  0  0.222490
 163 H_c 0.757840 0.116960 0.353710  0  0  0  0  0  0  0  0  0.162780
 164 Mof_H_a 0.765680 0.081440 0.025900  0  0  0  0  0  0  0  0  0.180760
 165 H_d 0.808970 0.141510 0.908520  0  0  0  0  0  0  0  0  0.087340
 166 Mof_Ob 0.729340 0.689600 0.692170  0  0  0  0  0  0  0  0  -0.750670
 167 Mof_Oa 0.687980 0.669330 0.463850  0  0  0  0  0  0  0  0  -0.927730
 168 Mof_Oc 0.703990 0.656330 0.106370  0  0  0  0  0  0  0  0  -0.952640
 169 Mof_Mg 0.656160 0.639070 0.236100  0  0  0  0  0  0  0  0  1.656340
 170 Mof_Ob_a 0.604540 0.980480 0.582200  0  0  0  0  0  0  0  0  -0.730410
 171 Mof_Oa_a 0.646120 0.999110 0.809560  0  0  0  0  0  0  0  0  -0.888040
 172 Mof_Oc_a 0.632330 0.013820 0.167800  0  0  0  0  0  0  0  0  -0.928880
 173 Mof_Mg_a 0.679060 0.029030 0.038390  0  0  0  0  0  0  0  0  1.632890
 174 S 0.823820 0.637810 0.548400  0  0  0  0  0  0  0  0  1.005180
 175 O 0.815390 0.610890 0.403320  0  0  0  0  0  0  0  0  -0.474920
 176 O_a 0.802230 0.630520 0.719990  0  0  0  0  0  0  0  0  -0.456000
 177 N 0.494480 0.008280 0.778210  0  0  0  0  0  0  0  0  -0.730570
 178 C 0.796020 0.670160 0.357720  0  0  0  0  0  0  0  0  0.346890
 179 C_a 0.773120 0.675620 0.469460  0  0  0  0  0  0  0  0  -0.187700
 180 Mof_Cb 0.741660 0.671080 0.391840  0  0  0  0  0  0  0  0  -0.333970
 181 Mof_Cc 0.733350 0.661230 0.192700  0  0  0  0  0  0  0  0  0.517560
 182 Mof_Cd 0.757360 0.656290 0.081830  0  0  0  0  0  0  0  0  -0.280430
 183 C_b 0.787720 0.660030 0.162810  0  0  0  0  0  0  0  0  -0.258040
 184 Mof_Ca 0.718920 0.677240 0.522990  0  0  0  0  0  0  0  0  0.856610
 185 C_c 0.534180 0.986950 0.956800  0  0  0  0  0  0  0  0  -0.227350
 186 C_d 0.557620 0.984690 0.832600  0  0  0  0  0  0  0  0  -0.013160
 187 Mof_Cb_a 0.591630 0.994540 0.894460  0  0  0  0  0  0  0  0  -0.346320
 188 Mof_Cc_a 0.601430 0.006030 0.090270  0  0  0  0  0  0  0  0  0.557170
 189 Mof_Cd_a 0.577110 0.008660 0.211540  0  0  0  0  0  0  0  0  -0.351150
 190 C_e 0.544010 0.999380 0.146820  0  0  0  0  0  0  0  0  0.054900
 191 Mof_Ca_a 0.614920 0.991000 0.754270  0  0  0  0  0  0  0  0  0.801070
 192 H 0.513780 0.016110 0.676210  0  0  0  0  0  0  0  0  0.360480
 193 H_a 0.779290 0.683550 0.619950  0  0  0  0  0  0  0  0  0.191990
 194 Mof_H 0.750970 0.648590 0.931010  0  0  0  0  0  0  0  0  0.203540
 195 H_b 0.804710 0.654450 0.074260  0  0  0  0  0  0  0  0  0.222490
 196 H_c 0.549710 0.974220 0.687040  0  0  0  0  0  0  0  0  0.162780
 197 Mof_H_a 0.585230 0.017580 0.359240  0  0  0  0  0  0  0  0  0.180760
 198 H_d 0.525150 0.000790 0.241850  0  0  0  0  0  0  0  0  0.087340
 199 Mof_Ob 0.310400 0.039750 0.692170  0  0  0  0  0  0  0  0  -0.750670
 200 Mof_Oa 0.330670 0.018650 0.463850  0  0  0  0  0  0  0  0  -0.927730
 201 Mof_Oc 0.343670 0.047650 0.106370  0  0  0  0  0  0  0  0  -0.952640
 202 Mof_Mg 0.360930 0.017090 0.236100  0  0  0  0  0  0  0  0  1.656340
 203 Mof_Ob_a 0.352850 0.290730 0.248870  0  0  0  0  0  0  0  0  -0.730410
 204 Mof_Oa_a 0.334220 0.313680 0.476230  0  0  0  0  0  0  0  0  -0.888040
 205 Mof_Oc_a 0.319520 0.285180 0.834470  0  0  0  0  0  0  0  0  -0.928880
 206 Mof_Mg_a 0.304300 0.316700 0.705050  0  0  0  0  0  0  0  0  1.632890
 207 S 0.028850 0.519340 0.881730  0  0  0  0  0  0  0  0  1.005180
 208 O 0.055780 0.537840 0.736650  0  0  0  0  0  0  0  0  -0.474920
 209 O_a 0.036150 0.505040 0.053320  0  0  0  0  0  0  0  0  -0.456000
 210 N 0.658380 0.819530 0.111540  0  0  0  0  0  0  0  0  -0.730570
 211 C 0.329840 0.125860 0.357720  0  0  0  0  0  0  0  0  0.346890
 212 C_a 0.324380 0.097500 0.469460  0  0  0  0  0  0  0  0  -0.187700
 213 Mof_Cb 0.328920 0.070580 0.391840  0  0  0  0  0  0  0  0  -0.333970
 214 Mof_Cc 0.338770 0.072120 0.192700  0  0  0  0  0  0  0  0  0.517560
 215 Mof_Cd 0.343710 0.101060 0.081830  0  0  0  0  0  0  0  0  -0.280430
 216 C_b 0.339970 0.127690 0.162810  0  0  0  0  0  0  0  0  -0.258040
 217 Mof_Ca 0.322760 0.041680 0.522990  0  0  0  0  0  0  0  0  0.856610
 218 C_c 0.346380 0.213890 0.623470  0  0  0  0  0  0  0  0  -0.227350
 219 C_d 0.348650 0.239600 0.499260  0  0  0  0  0  0  0  0  -0.013160
 220 Mof_Cb_a 0.338790 0.263760 0.561120  0  0  0  0  0  0  0  0  -0.346320
 221 Mof_Cc_a 0.327310 0.262070 0.756940  0  0  0  0  0  0  0  0  0.557170
 222 Mof_Cd_a 0.324680 0.235130 0.878210  0  0  0  0  0  0  0  0  -0.351150
 223 C_e 0.333960 0.211300 0.813480  0  0  0  0  0  0  0  0  0.054900
 224 Mof_Ca_a 0.342330 0.290580 0.420940  0  0  0  0  0  0  0  0  0.801070
 225 H 0.650560 0.831000 0.009540  0  0  0  0  0  0  0  0  0.360480
 226 H_a 0.316450 0.095740 0.619950  0  0  0  0  0  0  0  0  0.191990
 227 Mof_H 0.351410 0.102380 0.931010  0  0  0  0  0  0  0  0  0.203540
 228 H_b 0.345550 0.150260 0.074260  0  0  0  0  0  0  0  0  0.222490
 229 H_c 0.359120 0.242160 0.353710  0  0  0  0  0  0  0  0  0.162780
 230 Mof_H_a 0.315760 0.234320 0.025900  0  0  0  0  0  0  0  0  0.180760
 231 H_d 0.332540 0.191030 0.908520  0  0  0  0  0  0  0  0  0.087340
 232 Mof_Ob 0.293590 0.937320 0.358840  0  0  0  0  0  0  0  0  -0.750670
 233 Mof_Oa 0.314680 0.978680 0.130520  0  0  0  0  0  0  0  0  -0.927730
 234 Mof_Oc 0.285680 0.962680 0.773040  0  0  0  0  0  0  0  0  -0.952640
 235 Mof_Mg 0.316250 0.010510 0.902760  0  0  0  0  0  0  0  0  1.656340
 236 Mof_Ob_a 0.375940 0.395460 0.582200  0  0  0  0  0  0  0  0  -0.730410
 237 Mof_Oa_a 0.352990 0.353880 0.809560  0  0  0  0  0  0  0  0  -0.888040
 238 Mof_Oc_a 0.381480 0.367670 0.167800  0  0  0  0  0  0  0  0  -0.928880
 239 Mof_Mg_a 0.349970 0.320940 0.038390  0  0  0  0  0  0  0  0  1.632890
 240 S 0.480660 0.509510 0.881730  0  0  0  0  0  0  0  0  1.005180
 241 O 0.462160 0.517940 0.736650  0  0  0  0  0  0  0  0  -0.474920
 242 O_a 0.494960 0.531110 0.053320  0  0  0  0  0  0  0  0  -0.456000
 243 N 0.180470 0.838850 0.111540  0  0  0  0  0  0  0  0  -0.730570
 244 C 0.207470 0.870640 0.024380  0  0  0  0  0  0  0  0  0.346890
 245 C_a 0.235830 0.893550 0.136130  0  0  0  0  0  0  0  0  -0.187700
 246 Mof_Cb 0.262750 0.925010 0.058510  0  0  0  0  0  0  0  0  -0.333970
 247 Mof_Cc 0.261210 0.933310 0.859370  0  0  0  0  0  0  0  0  0.517560
 248 Mof_Cd 0.232270 0.909310 0.748490  0  0  0  0  0  0  0  0  -0.280430
 249 C_b 0.205640 0.878950 0.829480  0  0  0  0  0  0  0  0  -0.258040
 250 Mof_Ca 0.291660 0.947750 0.189650  0  0  0  0  0  0  0  0  0.856610
 251 C_c 0.452770 0.465820 0.956800  0  0  0  0  0  0  0  0  -0.227350
 252 C_d 0.427070 0.442380 0.832600  0  0  0  0  0  0  0  0  -0.013160
 253 Mof_Cb_a 0.402900 0.408370 0.894460  0  0  0  0  0  0  0  0  -0.346320
 254 Mof_Cc_a 0.404590 0.398570 0.090270  0  0  0  0  0  0  0  0  0.557170
 255 Mof_Cd_a 0.431540 0.422890 0.211540  0  0  0  0  0  0  0  0  -0.351150
 256 C_e 0.455370 0.455990 0.146820  0  0  0  0  0  0  0  0  0.054900
 257 Mof_Ca_a 0.376090 0.385080 0.754270  0  0  0  0  0  0  0  0  0.801070
 258 H 0.169000 0.819550 0.009540  0  0  0  0  0  0  0  0  0.360480
 259 H_a 0.237600 0.887380 0.286610  0  0  0  0  0  0  0  0  0.191990
 260 Mof_H 0.230950 0.915700 0.597670  0  0  0  0  0  0  0  0  0.203540
 261 H_b 0.183070 0.861950 0.740920  0  0  0  0  0  0  0  0  0.222490
 262 H_c 0.424510 0.450290 0.687040  0  0  0  0  0  0  0  0  0.162780
 263 Mof_H_a 0.432350 0.414770 0.359240  0  0  0  0  0  0  0  0  0.180760
 264 H_d 0.475640 0.474850 0.241850  0  0  0  0  0  0  0  0  0.087340
 265 Mof_Ob 0.396010 0.022930 0.025500  0  0  0  0  0  0  0  0  -0.750670
 266 Mof_Oa 0.354650 0.002670 0.797190  0  0  0  0  0  0  0  0  -0.927730
 267 Mof_Oc 0.370650 0.989670 0.439710  0  0  0  0  0  0  0  0  -0.952640
 268 Mof_Mg 0.322820 0.972400 0.569430  0  0  0  0  0  0  0  0  1.656340
 269 Mof_Ob_a 0.271210 0.313820 0.915540  0  0  0  0  0  0  0  0  -0.730410
 270 Mof_Oa_a 0.312790 0.332440 0.142890  0  0  0  0  0  0  0  0  -0.888040
 271 Mof_Oc_a 0.299000 0.347150 0.501130  0  0  0  0  0  0  0  0  -0.928880
 272 Mof_Mg_a 0.345730 0.362360 0.371720  0  0  0  0  0  0  0  0  1.632890
 273 S 0.490490 0.971150 0.881730  0  0  0  0  0  0  0  0  1.005180
 274 O 0.482060 0.944220 0.736650  0  0  0  0  0  0  0  0  -0.474920
 275 O_a 0.468890 0.963850 0.053320  0  0  0  0  0  0  0  0  -0.456000
 276 N 0.161150 0.341620 0.111540  0  0  0  0  0  0  0  0  -0.730570
 277 C 0.462690 0.003500 0.691050  0  0  0  0  0  0  0  0  0.346890
 278 C_a 0.439790 0.008950 0.802800  0  0  0  0  0  0  0  0  -0.187700
 279 Mof_Cb 0.408330 0.004420 0.725180  0  0  0  0  0  0  0  0  -0.333970
 280 Mof_Cc 0.400020 0.994570 0.526040  0  0  0  0  0  0  0  0  0.517560
 281 Mof_Cd 0.424020 0.989630 0.415160  0  0  0  0  0  0  0  0  -0.280430
 282 C_b 0.454390 0.993360 0.496140  0  0  0  0  0  0  0  0  -0.258040
 283 Mof_Ca 0.385590 0.010580 0.856320  0  0  0  0  0  0  0  0  0.856610
 284 C_c 0.200840 0.320280 0.290140  0  0  0  0  0  0  0  0  -0.227350
 285 C_d 0.224280 0.318020 0.165930  0  0  0  0  0  0  0  0  -0.013160
 286 Mof_Cb_a 0.258300 0.327870 0.227790  0  0  0  0  0  0  0  0  -0.346320
 287 Mof_Cc_a 0.268100 0.339360 0.423600  0  0  0  0  0  0  0  0  0.557170
 288 Mof_Cd_a 0.243780 0.341990 0.544880  0  0  0  0  0  0  0  0  -0.351150
 289 C_e 0.210680 0.332710 0.480150  0  0  0  0  0  0  0  0  0.054900
 290 Mof_Ca_a 0.281580 0.324340 0.087600  0  0  0  0  0  0  0  0  0.801070
 291 H 0.180450 0.349440 0.009540  0  0  0  0  0  0  0  0  0.360480
 292 H_a 0.445960 0.016890 0.953280  0  0  0  0  0  0  0  0  0.191990
 293 Mof_H 0.417630 0.981920 0.264340  0  0  0  0  0  0  0  0  0.203540
 294 H_b 0.471380 0.987780 0.407590  0  0  0  0  0  0  0  0  0.222490
 295 H_c 0.216370 0.307550 0.020370  0  0  0  0  0  0  0  0  0.162780
 296 Mof_H_a 0.251890 0.350910 0.692570  0  0  0  0  0  0  0  0  0.180760
 297 H_d 0.191820 0.334120 0.575180  0  0  0  0  0  0  0  0  0.087340
