# Supplementary material for: In silico design and screening of hypothetical MOF-74 analogs and their experimental synthesis
Source: Chem Sci. 2016 Jun 21;7(9):6263–72. doi: 10.1039/c6sc01477a (PMC6024208; doi:10.1039/c6sc01477a)
Supplement: Supplementary file 1 [file SC-007-C6SC01477A-s001.zip › analogs/271_all_conf_24_0_full_symm.def]

#number of pseudo atoms
49
#type        print   as   scat      mass       charge          B-factor   radii  connectivity
UNIT         no      H       H      1.0        1.0             1.0        1.0    0
C_co2        yes     C       C      12.0107    0.6512          1.0        1.0    0
O_co2        yes     O       O      15.9994   -0.3256          1.0        1.0    0
N_n2         yes     N       N      14.00674  -0.482           1.0        0.7    0
N_com        no      N       N      0.0        0.964           1.0        0.7    0
Mof_Oc    yes       O         O         15.999    -0.93004  1.0       1.52      0         
Mof_Mg    yes       Mg        Mg        24.305    1.61431   1.0       1.73      0         
Mof_Ob    yes       O         O         15.999    -0.73026  1.0       1.52      0         
Mof_Oa    yes       O         O         15.999    -0.90397  1.0       1.52      0         
Mof_Cb    yes       C         C         12.011    -0.34843  1.0       1.7       0         
C         yes       C         C         12.011    -0.08255  1.0       1.7       0         
C_a       yes       C         C         12.011    -0.31058  1.0       1.7       0         
Mof_Ca    yes       C         C         12.011    0.79278   1.0       1.7       0         
Mof_H     yes       H         H         1.008     0.20734   1.0       1.09      0         
H         yes       H         H         1.008     0.16227   1.0       1.09      0         
H_a       yes       H         H         1.008     0.16161   1.0       1.09      0         
H_b       yes       H         H         1.008     0.15009   1.0       1.09      0         
H_c       yes       H         H         1.008     0.11606   1.0       1.09      0         
Mof_Ob_a  yes       O         O         15.999    -0.71643  1.0       1.52      0         
Mof_Oa_a  yes       O         O         15.999    -0.89216  1.0       1.52      0         
Mof_Oc_a  yes       O         O         15.999    -0.91511  1.0       1.52      0         
Mof_Mg_a  yes       Mg        Mg        24.305    1.60865   1.0       1.73      0         
Mof_Cc    yes       C         C         12.011    0.56142   1.0       1.7       0         
Mof_Cd    yes       C         C         12.011    -0.45338  1.0       1.7       0         
C_b       yes       C         C         12.011    0.28814   1.0       1.7       0         
C_c       yes       C         C         12.011    -0.10345  1.0       1.7       0         
C_d       yes       C         C         12.011    0.1741    1.0       1.7       0         
C_e       yes       C         C         12.011    -0.24124  1.0       1.7       0         
C_f       yes       C         C         12.011    -0.1083   1.0       1.7       0         
C_g       yes       C         C         12.011    0.18466   1.0       1.7       0         
C_h       yes       C         C         12.011    -0.25204  1.0       1.7       0         
C_i       yes       C         C         12.011    -0.4172   1.0       1.7       0         
C_j       yes       C         C         12.011    0.28088   1.0       1.7       0         
Mof_Cd_a  yes       C         C         12.011    -0.43793  1.0       1.7       0         
Mof_Cc_a  yes       C         C         12.011    0.55927   1.0       1.7       0         
C_k       yes       C         C         12.011    -0.41056  1.0       1.7       0         
C_l       yes       C         C         12.011    -0.31819  1.0       1.7       0         
C_m       yes       C         C         12.011    -0.07348  1.0       1.7       0         
Mof_Cb_a  yes       C         C         12.011    -0.33431  1.0       1.7       0         
Mof_Ca_a  yes       C         C         12.011    0.76527   1.0       1.7       0         
H_d       yes       H         H         1.008     0.16553   1.0       1.09      0         
H_e       yes       H         H         1.008     0.16459   1.0       1.09      0         
H_f       yes       H         H         1.008     0.11843   1.0       1.09      0         
H_g       yes       H         H         1.008     0.11859   1.0       1.09      0         
Mof_H_a   yes       H         H         1.008     0.19989   1.0       1.09      0         
H_h       yes       H         H         1.008     0.15716   1.0       1.09      0         
H_i       yes       H         H         1.008     0.11718   1.0       1.09      0         
H_j       yes       H         H         1.008     0.15279   1.0       1.09      0         
H_k       yes       H         H         1.008     0.15864   1.0       1.09      0         
