# Supplementary material for: In silico design and screening of hypothetical MOF-74 analogs and their experimental synthesis
Source: Chem Sci. 2016 Jun 21;7(9):6263–72. doi: 10.1039/c6sc01477a (PMC6024208; doi:10.1039/c6sc01477a)
Supplement: Supplementary file 1 [file SC-007-C6SC01477A-s001.zip › analogs/9_all_conf_97_0_full_symm.cif]

data_image0
_cell_length_a       68.5769
_cell_length_b       68.5769
_cell_length_c       6.8496
_cell_angle_alpha    90
_cell_angle_beta     90
_cell_angle_gamma    120

_symmetry_space_group_name_H-M    "P 1"
_symmetry_int_tables_number       1

loop_
  _symmetry_equiv_pos_as_xyz
  'x, y, z'

loop_
  _atom_site_label
  _atom_site_occupancy
  _atom_site_fract_x
  _atom_site_fract_y
  _atom_site_fract_z
  _atom_site_thermal_displace_type
  _atom_site_B_iso_or_equiv
  _atom_site_type_symbol
  O1       1.0000 0.04021  0.34718  0.66330  Biso   1.000  O
  O2       1.0000 0.01354  0.33466  0.43291  Biso   1.000  O
  O3       1.0000 0.02349  0.32551  0.07087  Biso   1.000  O
  Mg1      1.0000 0.99301  0.31502  0.20569  Biso   1.000  Mg
  O4       1.0000 0.91269  0.68690  0.33271  Biso   1.000  O
  C1       1.0000 0.89618  0.67346  0.42576  Biso   1.000  C
  C2       1.0000 0.87204  0.66614  0.39137  Biso   1.000  C
  C3       1.0000 0.86249  0.67263  0.24548  Biso   1.000  C
  C4       1.0000 0.83888  0.66349  0.24373  Biso   1.000  C
  C5       1.0000 0.15949  0.31482  0.06010  Biso   1.000  C
  C6       1.0000 0.16925  0.30822  0.20629  Biso   1.000  C
  C7       1.0000 0.85911  0.65072  0.53625  Biso   1.000  C
  C8       1.0000 0.87431  0.64703  0.66678  Biso   1.000  C
  O5       1.0000 0.86968  0.63439  0.80618  Biso   1.000  O
  N1       1.0000 0.89642  0.66155  0.59409  Biso   1.000  N
  C9       1.0000 0.91644  0.66392  0.67968  Biso   1.000  C
  C10      1.0000 0.92137  0.66989  0.87730  Biso   1.000  C
  C11      1.0000 0.94133  0.67296  0.95652  Biso   1.000  C
  C12      1.0000 0.95722  0.67056  0.84304  Biso   1.000  C
  C13      1.0000 0.95186  0.66416  0.64244  Biso   1.000  C
  C14      1.0000 0.93140  0.66089  0.56546  Biso   1.000  C
  C15      1.0000 0.96653  0.66044  0.50810  Biso   1.000  C
  H1       1.0000 0.87339  0.68458  0.13630  Biso   1.000  H
  H2       1.0000 0.14138  0.30770  0.06360  Biso   1.000  H
  H3       1.0000 0.15906  0.29636  0.31936  Biso   1.000  H
  H4       1.0000 0.90980  0.67241  0.96816  Biso   1.000  H
  H5       1.0000 0.94543  0.67782  0.10868  Biso   1.000  H
  H6       1.0000 0.92758  0.65590  0.41345  Biso   1.000  H
  O6       1.0000 0.98615  0.35970  0.32997  Biso   1.000  O
  O7       1.0000 0.99867  0.34554  0.09957  Biso   1.000  O
  O8       1.0000 0.00782  0.36465  0.73753  Biso   1.000  O
  Mg2      1.0000 0.01831  0.34465  0.87236  Biso   1.000  Mg
  O9       1.0000 0.97976  0.55913  0.66605  Biso   1.000  O
  C16      1.0000 0.99321  0.55605  0.75910  Biso   1.000  C
  C17      1.0000 0.00053  0.53924  0.72470  Biso   1.000  C
  C18      1.0000 0.99404  0.52320  0.57882  Biso   1.000  C
  C19      1.0000 0.00318  0.50872  0.57707  Biso   1.000  C
  C20      1.0000 0.68518  0.84467  0.06010  Biso   1.000  C
  C21      1.0000 0.69178  0.86103  0.20629  Biso   1.000  C
  C22      1.0000 0.01595  0.54173  0.86959  Biso   1.000  C
  C23      1.0000 0.01963  0.56061  0.00012  Biso   1.000  C
  O10      1.0000 0.03227  0.56862  0.13952  Biso   1.000  O
  N2       1.0000 0.00512  0.56821  0.92742  Biso   1.000  N
  C24      1.0000 0.00275  0.58586  0.01302  Biso   1.000  C
  C25      1.0000 0.99678  0.58482  0.21064  Biso   1.000  C
  C26      1.0000 0.99371  0.60171  0.28985  Biso   1.000  C
  C27      1.0000 0.99610  0.62000  0.17637  Biso   1.000  C
  C28      1.0000 0.00251  0.62104  0.97577  Biso   1.000  C
  C29      1.0000 0.00578  0.60385  0.89880  Biso   1.000  C
  C30      1.0000 0.00622  0.63942  0.84144  Biso   1.000  C
  H7       1.0000 0.98209  0.52215  0.46963  Biso   1.000  H
  H8       1.0000 0.69230  0.83368  0.06360  Biso   1.000  H
  H9       1.0000 0.70364  0.86270  0.31936  Biso   1.000  H
  H10      1.0000 0.99426  0.57073  0.30149  Biso   1.000  H
  H11      1.0000 0.98885  0.60095  0.44201  Biso   1.000  H
  H12      1.0000 0.01077  0.60502  0.74678  Biso   1.000  H
  O11      1.0000 0.97364  0.29312  0.99663  Biso   1.000  O
  O12      1.0000 0.98779  0.31980  0.76624  Biso   1.000  O
  O13      1.0000 0.96868  0.30984  0.40420  Biso   1.000  O
  Mg3      1.0000 0.98868  0.34033  0.53903  Biso   1.000  Mg
  O14      1.0000 0.10754  0.75397  0.99938  Biso   1.000  O
  C31      1.0000 0.11061  0.77049  0.09243  Biso   1.000  C
  C32      1.0000 0.12743  0.79463  0.05804  Biso   1.000  C
  C33      1.0000 0.14347  0.80418  0.91215  Biso   1.000  C
  C34      1.0000 0.15794  0.82779  0.91040  Biso   1.000  C
  C35      1.0000 0.15533  0.84051  0.06010  Biso   1.000  C
  C36      1.0000 0.13897  0.83075  0.20629  Biso   1.000  C
  C37      1.0000 0.12494  0.80755  0.20292  Biso   1.000  C
  C38      1.0000 0.10606  0.79236  0.33345  Biso   1.000  C
  O15      1.0000 0.09804  0.79699  0.47285  Biso   1.000  O
  N3       1.0000 0.09845  0.77024  0.26076  Biso   1.000  N
  C39      1.0000 0.08081  0.75023  0.34635  Biso   1.000  C
  C40      1.0000 0.08184  0.74529  0.54397  Biso   1.000  C
  C41      1.0000 0.06496  0.72533  0.62318  Biso   1.000  C
  C42      1.0000 0.04667  0.70944  0.50971  Biso   1.000  C
  C43      1.0000 0.04563  0.71481  0.30911  Biso   1.000  C
  C44      1.0000 0.06282  0.73527  0.23213  Biso   1.000  C
  C45      1.0000 0.02725  0.70014  0.17477  Biso   1.000  C
  H13      1.0000 0.14451  0.79327  0.80296  Biso   1.000  H
  H14      1.0000 0.16632  0.85862  0.06360  Biso   1.000  H
  H15      1.0000 0.13730  0.84094  0.31936  Biso   1.000  H
  H16      1.0000 0.09593  0.75686  0.63482  Biso   1.000  H
  H17      1.0000 0.06572  0.72123  0.77534  Biso   1.000  H
  H18      1.0000 0.06165  0.73908  0.08011  Biso   1.000  H
  O16      1.0000 0.95979  0.65282  0.33670  Biso   1.000  O
  O17      1.0000 0.98646  0.66534  0.56709  Biso   1.000  O
  O18      1.0000 0.97651  0.67449  0.92913  Biso   1.000  O
  Mg4      1.0000 0.00699  0.68498  0.79431  Biso   1.000  Mg
  O19      1.0000 0.08731  0.31310  0.66729  Biso   1.000  O
  C46      1.0000 0.10382  0.32654  0.57424  Biso   1.000  C
  C47      1.0000 0.12796  0.33386  0.60863  Biso   1.000  C
  C48      1.0000 0.13751  0.32737  0.75452  Biso   1.000  C
  C49      1.0000 0.16112  0.33651  0.75627  Biso   1.000  C
  C50      1.0000 0.84051  0.68518  0.93990  Biso   1.000  C
  C51      1.0000 0.83075  0.69178  0.79371  Biso   1.000  C
  C52      1.0000 0.14089  0.34928  0.46375  Biso   1.000  C
  C53      1.0000 0.12569  0.35297  0.33322  Biso   1.000  C
  O20      1.0000 0.13032  0.36561  0.19382  Biso   1.000  O
  N4       1.0000 0.10358  0.33845  0.40591  Biso   1.000  N
  C54      1.0000 0.08356  0.33608  0.32032  Biso   1.000  C
  C55      1.0000 0.07863  0.33011  0.12270  Biso   1.000  C
  C56      1.0000 0.05867  0.32704  0.04348  Biso   1.000  C
  C57      1.0000 0.04278  0.32944  0.15696  Biso   1.000  C
  C58      1.0000 0.04814  0.33584  0.35756  Biso   1.000  C
  C59      1.0000 0.06860  0.33911  0.43454  Biso   1.000  C
  C60      1.0000 0.03347  0.33956  0.49190  Biso   1.000  C
  H19      1.0000 0.12661  0.31542  0.86370  Biso   1.000  H
  H20      1.0000 0.85862  0.69230  0.93640  Biso   1.000  H
  H21      1.0000 0.84094  0.70364  0.68064  Biso   1.000  H
  H22      1.0000 0.09020  0.32759  0.03184  Biso   1.000  H
  H23      1.0000 0.05457  0.32218  0.89132  Biso   1.000  H
  H24      1.0000 0.07242  0.34410  0.58655  Biso   1.000  H
  O21      1.0000 0.01385  0.64030  0.67003  Biso   1.000  O
  O22      1.0000 0.00133  0.65446  0.90043  Biso   1.000  O
  O23      1.0000 0.99218  0.63535  0.26247  Biso   1.000  O
  Mg5      1.0000 0.98169  0.65535  0.12764  Biso   1.000  Mg
  O24      1.0000 0.02024  0.44087  0.33395  Biso   1.000  O
  C61      1.0000 0.00679  0.44395  0.24090  Biso   1.000  C
  C62      1.0000 0.99947  0.46076  0.27530  Biso   1.000  C
  C63      1.0000 0.00596  0.47680  0.42118  Biso   1.000  C
  C64      1.0000 0.99682  0.49128  0.42293  Biso   1.000  C
  C65      1.0000 0.31482  0.15533  0.93990  Biso   1.000  C
  C66      1.0000 0.30822  0.13897  0.79371  Biso   1.000  C
  C67      1.0000 0.98405  0.45827  0.13041  Biso   1.000  C
  C68      1.0000 0.98037  0.43939  0.99988  Biso   1.000  C
  O25      1.0000 0.96773  0.43138  0.86048  Biso   1.000  O
  N5       1.0000 0.99488  0.43179  0.07258  Biso   1.000  N
  C69      1.0000 0.99725  0.41414  0.98698  Biso   1.000  C
  C70      1.0000 0.00322  0.41518  0.78936  Biso   1.000  C
  C71      1.0000 0.00629  0.39829  0.71015  Biso   1.000  C
  C72      1.0000 0.00390  0.38000  0.82363  Biso   1.000  C
  C73      1.0000 0.99749  0.37896  0.02423  Biso   1.000  C
  C74      1.0000 0.99422  0.39615  0.10120  Biso   1.000  C
  C75      1.0000 0.99378  0.36058  0.15856  Biso   1.000  C
  H25      1.0000 0.01791  0.47785  0.53037  Biso   1.000  H
  H26      1.0000 0.30770  0.16632  0.93640  Biso   1.000  H
  H27      1.0000 0.29636  0.13730  0.68064  Biso   1.000  H
  H28      1.0000 0.00574  0.42927  0.69851  Biso   1.000  H
  H29      1.0000 0.01115  0.39905  0.55799  Biso   1.000  H
  H30      1.0000 0.98923  0.39498  0.25322  Biso   1.000  H
  O26      1.0000 0.02636  0.70688  0.00337  Biso   1.000  O
  O27      1.0000 0.01221  0.68020  0.23376  Biso   1.000  O
  O28      1.0000 0.03132  0.69016  0.59580  Biso   1.000  O
  Mg6      1.0000 0.01132  0.65967  0.46097  Biso   1.000  Mg
  O29      1.0000 0.89246  0.24603  0.00062  Biso   1.000  O
  C76      1.0000 0.88939  0.22951  0.90757  Biso   1.000  C
  C77      1.0000 0.87257  0.20537  0.94196  Biso   1.000  C
  C78      1.0000 0.85653  0.19582  0.08785  Biso   1.000  C
  C79      1.0000 0.84206  0.17221  0.08960  Biso   1.000  C
  C80      1.0000 0.84467  0.15949  0.93990  Biso   1.000  C
  C81      1.0000 0.86103  0.16925  0.79371  Biso   1.000  C
  C82      1.0000 0.87506  0.19245  0.79708  Biso   1.000  C
  C83      1.0000 0.89394  0.20764  0.66655  Biso   1.000  C
  O30      1.0000 0.90196  0.20301  0.52715  Biso   1.000  O
  N6       1.0000 0.90155  0.22976  0.73924  Biso   1.000  N
  C84      1.0000 0.91919  0.24977  0.65365  Biso   1.000  C
  C85      1.0000 0.91816  0.25471  0.45603  Biso   1.000  C
  C86      1.0000 0.93504  0.27467  0.37682  Biso   1.000  C
  C87      1.0000 0.95333  0.29056  0.49029  Biso   1.000  C
  C88      1.0000 0.95437  0.28519  0.69089  Biso   1.000  C
  C89      1.0000 0.93718  0.26473  0.76787  Biso   1.000  C
  C90      1.0000 0.97275  0.29986  0.82523  Biso   1.000  C
  H31      1.0000 0.85549  0.20673  0.19704  Biso   1.000  H
  H32      1.0000 0.83368  0.14138  0.93640  Biso   1.000  H
  H33      1.0000 0.86270  0.15906  0.68064  Biso   1.000  H
  H34      1.0000 0.90407  0.24314  0.36518  Biso   1.000  H
  H35      1.0000 0.93428  0.27877  0.22466  Biso   1.000  H
  H36      1.0000 0.93835  0.26092  0.91989  Biso   1.000  H
  O31      1.0000 0.70688  0.68052  0.99663  Biso   1.000  O
  O32      1.0000 0.68020  0.66800  0.76624  Biso   1.000  O
  O33      1.0000 0.69016  0.65885  0.40420  Biso   1.000  O
  Mg7      1.0000 0.65967  0.64836  0.53903  Biso   1.000  Mg
  O34      1.0000 0.57936  0.02024  0.66605  Biso   1.000  O
  C91      1.0000 0.56284  0.00679  0.75910  Biso   1.000  C
  C92      1.0000 0.53871  0.99947  0.72470  Biso   1.000  C
  C93      1.0000 0.52915  0.00596  0.57882  Biso   1.000  C
  C94      1.0000 0.50554  0.99682  0.57707  Biso   1.000  C
  C95      1.0000 0.82615  0.64815  0.39344  Biso   1.000  C
  C96      1.0000 0.83592  0.64156  0.53962  Biso   1.000  C
  C97      1.0000 0.52578  0.98405  0.86959  Biso   1.000  C
  C98      1.0000 0.54097  0.98037  0.00012  Biso   1.000  C
  O35      1.0000 0.53635  0.96773  0.13952  Biso   1.000  O
  N7       1.0000 0.56309  0.99488  0.92742  Biso   1.000  N
  C99      1.0000 0.58311  0.99725  0.01302  Biso   1.000  C
  C100     1.0000 0.58804  0.00322  0.21064  Biso   1.000  C
  C101     1.0000 0.60800  0.00629  0.28985  Biso   1.000  C
  C102     1.0000 0.62389  0.00390  0.17637  Biso   1.000  C
  C103     1.0000 0.61853  0.99749  0.97577  Biso   1.000  C
  C104     1.0000 0.59807  0.99422  0.89880  Biso   1.000  C
  C105     1.0000 0.63319  0.99378  0.84144  Biso   1.000  C
  H37      1.0000 0.54006  0.01791  0.46963  Biso   1.000  H
  H38      1.0000 0.80805  0.64104  0.39693  Biso   1.000  H
  H39      1.0000 0.82573  0.62969  0.65269  Biso   1.000  H
  H40      1.0000 0.57647  0.00574  0.30149  Biso   1.000  H
  H41      1.0000 0.61210  0.01115  0.44201  Biso   1.000  H
  H42      1.0000 0.59425  0.98923  0.74678  Biso   1.000  H
  O36      1.0000 0.65282  0.69303  0.66330  Biso   1.000  O
  O37      1.0000 0.66534  0.67888  0.43291  Biso   1.000  O
  O38      1.0000 0.67449  0.69798  0.07087  Biso   1.000  O
  Mg8      1.0000 0.68498  0.67799  0.20569  Biso   1.000  Mg
  O39      1.0000 0.64643  0.89246  0.99938  Biso   1.000  O
  C106     1.0000 0.65987  0.88939  0.09243  Biso   1.000  C
  C107     1.0000 0.66720  0.87257  0.05804  Biso   1.000  C
  C108     1.0000 0.66071  0.85653  0.91215  Biso   1.000  C
  C109     1.0000 0.66984  0.84206  0.91040  Biso   1.000  C
  C110     1.0000 0.35185  0.17801  0.39344  Biso   1.000  C
  C111     1.0000 0.35844  0.19437  0.53962  Biso   1.000  C
  C112     1.0000 0.68261  0.87506  0.20292  Biso   1.000  C
  C113     1.0000 0.68630  0.89394  0.33345  Biso   1.000  C
  O40      1.0000 0.69894  0.90196  0.47285  Biso   1.000  O
  N8       1.0000 0.67179  0.90155  0.26076  Biso   1.000  N
  C114     1.0000 0.66941  0.91919  0.34635  Biso   1.000  C
  C115     1.0000 0.66345  0.91816  0.54397  Biso   1.000  C
  C116     1.0000 0.66037  0.93504  0.62318  Biso   1.000  C
  C117     1.0000 0.66277  0.95333  0.50971  Biso   1.000  C
  C118     1.0000 0.66917  0.95437  0.30911  Biso   1.000  C
  C119     1.0000 0.67244  0.93718  0.23213  Biso   1.000  C
  C120     1.0000 0.67289  0.97275  0.17477  Biso   1.000  C
  H43      1.0000 0.64876  0.85549  0.80296  Biso   1.000  H
  H44      1.0000 0.35896  0.16702  0.39693  Biso   1.000  H
  H45      1.0000 0.37031  0.19604  0.65269  Biso   1.000  H
  H46      1.0000 0.66093  0.90407  0.63482  Biso   1.000  H
  H47      1.0000 0.65551  0.93428  0.77534  Biso   1.000  H
  H48      1.0000 0.67743  0.93835  0.08011  Biso   1.000  H
  O41      1.0000 0.64030  0.62646  0.32997  Biso   1.000  O
  O42      1.0000 0.65446  0.65313  0.09957  Biso   1.000  O
  O43      1.0000 0.63535  0.64317  0.73753  Biso   1.000  O
  Mg9      1.0000 0.65535  0.67366  0.87236  Biso   1.000  Mg
  O44      1.0000 0.77421  0.08731  0.33271  Biso   1.000  O
  C121     1.0000 0.77728  0.10382  0.42576  Biso   1.000  C
  C122     1.0000 0.79409  0.12796  0.39137  Biso   1.000  C
  C123     1.0000 0.81014  0.13751  0.24548  Biso   1.000  C
  C124     1.0000 0.82461  0.16112  0.24373  Biso   1.000  C
  C125     1.0000 0.82199  0.17385  0.39344  Biso   1.000  C
  C126     1.0000 0.80563  0.16408  0.53962  Biso   1.000  C
  C127     1.0000 0.79160  0.14089  0.53625  Biso   1.000  C
  C128     1.0000 0.77272  0.12569  0.66678  Biso   1.000  C
  O45      1.0000 0.76471  0.13032  0.80618  Biso   1.000  O
  N9       1.0000 0.76512  0.10358  0.59409  Biso   1.000  N
  C129     1.0000 0.74748  0.08356  0.67968  Biso   1.000  C
  C130     1.0000 0.74851  0.07863  0.87730  Biso   1.000  C
  C131     1.0000 0.73162  0.05867  0.95652  Biso   1.000  C
  C132     1.0000 0.71334  0.04278  0.84304  Biso   1.000  C
  C133     1.0000 0.71230  0.04814  0.64244  Biso   1.000  C
  C134     1.0000 0.72949  0.06860  0.56546  Biso   1.000  C
  C135     1.0000 0.69391  0.03347  0.50810  Biso   1.000  C
  H49      1.0000 0.81118  0.12661  0.13630  Biso   1.000  H
  H50      1.0000 0.83298  0.19195  0.39693  Biso   1.000  H
  H51      1.0000 0.80396  0.17427  0.65269  Biso   1.000  H
  H52      1.0000 0.76260  0.09020  0.96816  Biso   1.000  H
  H53      1.0000 0.73238  0.05457  0.10868  Biso   1.000  H
  H54      1.0000 0.72831  0.07242  0.41345  Biso   1.000  H
  O46      1.0000 0.62646  0.98615  0.67003  Biso   1.000  O
  O47      1.0000 0.65313  0.99867  0.90043  Biso   1.000  O
  O48      1.0000 0.64317  0.00782  0.26247  Biso   1.000  O
  Mg10     1.0000 0.67366  0.01831  0.12764  Biso   1.000  Mg
  O49      1.0000 0.75397  0.64643  0.00062  Biso   1.000  O
  C136     1.0000 0.77049  0.65987  0.90757  Biso   1.000  C
  C137     1.0000 0.79463  0.66720  0.94196  Biso   1.000  C
  C138     1.0000 0.80418  0.66071  0.08785  Biso   1.000  C
  C139     1.0000 0.82779  0.66984  0.08960  Biso   1.000  C
  C140     1.0000 0.50718  0.01852  0.27323  Biso   1.000  C
  C141     1.0000 0.49741  0.02511  0.12704  Biso   1.000  C
  C142     1.0000 0.80755  0.68261  0.79708  Biso   1.000  C
  C143     1.0000 0.79236  0.68630  0.66655  Biso   1.000  C
  O50      1.0000 0.79699  0.69894  0.52715  Biso   1.000  O
  N10      1.0000 0.77024  0.67179  0.73924  Biso   1.000  N
  C144     1.0000 0.75023  0.66941  0.65365  Biso   1.000  C
  C145     1.0000 0.74529  0.66345  0.45603  Biso   1.000  C
  C146     1.0000 0.72533  0.66037  0.37682  Biso   1.000  C
  C147     1.0000 0.70944  0.66277  0.49029  Biso   1.000  C
  C148     1.0000 0.71481  0.66917  0.69089  Biso   1.000  C
  C149     1.0000 0.73527  0.67244  0.76787  Biso   1.000  C
  C150     1.0000 0.70014  0.67289  0.82523  Biso   1.000  C
  H55      1.0000 0.79327  0.64876  0.19704  Biso   1.000  H
  H56      1.0000 0.52528  0.02563  0.26973  Biso   1.000  H
  H57      1.0000 0.50761  0.03697  0.01398  Biso   1.000  H
  H58      1.0000 0.75686  0.66093  0.36518  Biso   1.000  H
  H59      1.0000 0.72123  0.65551  0.22466  Biso   1.000  H
  H60      1.0000 0.73908  0.67743  0.91989  Biso   1.000  H
  O51      1.0000 0.68052  0.97364  0.00337  Biso   1.000  O
  O52      1.0000 0.66800  0.98779  0.23376  Biso   1.000  O
  O53      1.0000 0.65885  0.96868  0.59580  Biso   1.000  O
  Mg11     1.0000 0.64836  0.98868  0.46097  Biso   1.000  Mg
  O54      1.0000 0.68690  0.77421  0.66729  Biso   1.000  O
  C151     1.0000 0.67346  0.77728  0.57424  Biso   1.000  C
  C152     1.0000 0.66614  0.79409  0.60863  Biso   1.000  C
  C153     1.0000 0.67263  0.81014  0.75452  Biso   1.000  C
  C154     1.0000 0.66349  0.82461  0.75627  Biso   1.000  C
  C155     1.0000 0.98148  0.48866  0.27323  Biso   1.000  C
  C156     1.0000 0.97489  0.47230  0.12704  Biso   1.000  C
  C157     1.0000 0.65072  0.79160  0.46375  Biso   1.000  C
  C158     1.0000 0.64703  0.77272  0.33322  Biso   1.000  C
  O55      1.0000 0.63439  0.76471  0.19382  Biso   1.000  O
  N11      1.0000 0.66155  0.76512  0.40591  Biso   1.000  N
  C159     1.0000 0.66392  0.74748  0.32032  Biso   1.000  C
  C160     1.0000 0.66989  0.74851  0.12270  Biso   1.000  C
  C161     1.0000 0.67296  0.73162  0.04348  Biso   1.000  C
  C162     1.0000 0.67056  0.71334  0.15696  Biso   1.000  C
  C163     1.0000 0.66416  0.71230  0.35756  Biso   1.000  C
  C164     1.0000 0.66089  0.72949  0.43454  Biso   1.000  C
  C165     1.0000 0.66044  0.69391  0.49190  Biso   1.000  C
  H61      1.0000 0.68458  0.81118  0.86370  Biso   1.000  H
  H62      1.0000 0.97437  0.49965  0.26973  Biso   1.000  H
  H63      1.0000 0.96303  0.47063  0.01398  Biso   1.000  H
  H64      1.0000 0.67241  0.76260  0.03184  Biso   1.000  H
  H65      1.0000 0.67782  0.73238  0.89132  Biso   1.000  H
  H66      1.0000 0.65590  0.72831  0.58655  Biso   1.000  H
  O56      1.0000 0.69303  0.04021  0.33670  Biso   1.000  O
  O57      1.0000 0.67888  0.01354  0.56709  Biso   1.000  O
  O58      1.0000 0.69798  0.02349  0.92913  Biso   1.000  O
  Mg12     1.0000 0.67799  0.99301  0.79431  Biso   1.000  Mg
  O59      1.0000 0.55913  0.57936  0.33395  Biso   1.000  O
  C166     1.0000 0.55605  0.56284  0.24090  Biso   1.000  C
  C167     1.0000 0.53924  0.53871  0.27530  Biso   1.000  C
  C168     1.0000 0.52320  0.52915  0.42118  Biso   1.000  C
  C169     1.0000 0.50872  0.50554  0.42293  Biso   1.000  C
  C170     1.0000 0.51134  0.49282  0.27323  Biso   1.000  C
  C171     1.0000 0.52770  0.50259  0.12704  Biso   1.000  C
  C172     1.0000 0.54173  0.52578  0.13041  Biso   1.000  C
  C173     1.0000 0.56061  0.54097  0.99988  Biso   1.000  C
  O60      1.0000 0.56862  0.53635  0.86048  Biso   1.000  O
  N12      1.0000 0.56821  0.56309  0.07258  Biso   1.000  N
  C174     1.0000 0.58586  0.58311  0.98698  Biso   1.000  C
  C175     1.0000 0.58482  0.58804  0.78936  Biso   1.000  C
  C176     1.0000 0.60171  0.60800  0.71015  Biso   1.000  C
  C177     1.0000 0.62000  0.62389  0.82363  Biso   1.000  C
  C178     1.0000 0.62104  0.61853  0.02423  Biso   1.000  C
  C179     1.0000 0.60385  0.59807  0.10120  Biso   1.000  C
  C180     1.0000 0.63942  0.63319  0.15856  Biso   1.000  C
  H67      1.0000 0.52215  0.54006  0.53037  Biso   1.000  H
  H68      1.0000 0.50035  0.47472  0.26973  Biso   1.000  H
  H69      1.0000 0.52937  0.49239  0.01398  Biso   1.000  H
  H70      1.0000 0.57073  0.57647  0.69851  Biso   1.000  H
  H71      1.0000 0.60095  0.61210  0.55799  Biso   1.000  H
  H72      1.0000 0.60502  0.59425  0.25322  Biso   1.000  H
  O61      1.0000 0.37354  0.01385  0.32997  Biso   1.000  O
  O62      1.0000 0.34687  0.00133  0.09957  Biso   1.000  O
  O63      1.0000 0.35683  0.99218  0.73753  Biso   1.000  O
  Mg13     1.0000 0.32634  0.98169  0.87236  Biso   1.000  Mg
  O64      1.0000 0.24603  0.35357  0.99938  Biso   1.000  O
  C181     1.0000 0.22951  0.34013  0.09243  Biso   1.000  C
  C182     1.0000 0.20537  0.33280  0.05804  Biso   1.000  C
  C183     1.0000 0.19582  0.33929  0.91215  Biso   1.000  C
  C184     1.0000 0.17221  0.33016  0.91040  Biso   1.000  C
  C185     1.0000 0.49282  0.98148  0.72677  Biso   1.000  C
  C186     1.0000 0.50259  0.97489  0.87296  Biso   1.000  C
  C187     1.0000 0.19245  0.31739  0.20292  Biso   1.000  C
  C188     1.0000 0.20764  0.31370  0.33345  Biso   1.000  C
  O65      1.0000 0.20301  0.30106  0.47285  Biso   1.000  O
  N13      1.0000 0.22976  0.32821  0.26076  Biso   1.000  N
  C189     1.0000 0.24977  0.33059  0.34635  Biso   1.000  C
  C190     1.0000 0.25471  0.33655  0.54397  Biso   1.000  C
  C191     1.0000 0.27467  0.33963  0.62318  Biso   1.000  C
  C192     1.0000 0.29056  0.33723  0.50971  Biso   1.000  C
  C193     1.0000 0.28519  0.33083  0.30911  Biso   1.000  C
  C194     1.0000 0.26473  0.32756  0.23213  Biso   1.000  C
  C195     1.0000 0.29986  0.32711  0.17477  Biso   1.000  C
  H73      1.0000 0.20673  0.35124  0.80296  Biso   1.000  H
  H74      1.0000 0.47472  0.97437  0.73027  Biso   1.000  H
  H75      1.0000 0.49239  0.96303  0.98602  Biso   1.000  H
  H76      1.0000 0.24314  0.33907  0.63482  Biso   1.000  H
  H77      1.0000 0.27877  0.34449  0.77534  Biso   1.000  H
  H78      1.0000 0.26092  0.32257  0.08011  Biso   1.000  H
  O66      1.0000 0.31948  0.02636  0.99663  Biso   1.000  O
  O67      1.0000 0.33200  0.01221  0.76624  Biso   1.000  O
  O68      1.0000 0.34115  0.03132  0.40420  Biso   1.000  O
  Mg14     1.0000 0.35164  0.01132  0.53903  Biso   1.000  Mg
  O69      1.0000 0.31310  0.22579  0.33271  Biso   1.000  O
  C196     1.0000 0.32654  0.22272  0.42576  Biso   1.000  C
  C197     1.0000 0.33386  0.20591  0.39137  Biso   1.000  C
  C198     1.0000 0.32737  0.18986  0.24548  Biso   1.000  C
  C199     1.0000 0.33651  0.17539  0.24373  Biso   1.000  C
  C200     1.0000 0.01852  0.51134  0.72677  Biso   1.000  C
  C201     1.0000 0.02511  0.52770  0.87296  Biso   1.000  C
  C202     1.0000 0.34928  0.20840  0.53625  Biso   1.000  C
  C203     1.0000 0.35297  0.22728  0.66678  Biso   1.000  C
  O70      1.0000 0.36561  0.23529  0.80618  Biso   1.000  O
  N14      1.0000 0.33845  0.23488  0.59409  Biso   1.000  N
  C204     1.0000 0.33608  0.25252  0.67968  Biso   1.000  C
  C205     1.0000 0.33011  0.25149  0.87730  Biso   1.000  C
  C206     1.0000 0.32704  0.26838  0.95652  Biso   1.000  C
  C207     1.0000 0.32944  0.28666  0.84304  Biso   1.000  C
  C208     1.0000 0.33584  0.28770  0.64244  Biso   1.000  C
  C209     1.0000 0.33911  0.27051  0.56546  Biso   1.000  C
  C210     1.0000 0.33956  0.30609  0.50810  Biso   1.000  C
  H79      1.0000 0.31542  0.18882  0.13630  Biso   1.000  H
  H80      1.0000 0.02563  0.50035  0.73027  Biso   1.000  H
  H81      1.0000 0.03697  0.52937  0.98602  Biso   1.000  H
  H82      1.0000 0.32759  0.23740  0.96816  Biso   1.000  H
  H83      1.0000 0.32218  0.26762  0.10868  Biso   1.000  H
  H84      1.0000 0.34410  0.27169  0.41345  Biso   1.000  H
  O71      1.0000 0.30697  0.95979  0.66330  Biso   1.000  O
  O72      1.0000 0.32112  0.98646  0.43291  Biso   1.000  O
  O73      1.0000 0.30202  0.97651  0.07087  Biso   1.000  O
  Mg15     1.0000 0.32201  0.00699  0.20569  Biso   1.000  Mg
  O74      1.0000 0.44087  0.42064  0.66605  Biso   1.000  O
  C211     1.0000 0.44395  0.43716  0.75910  Biso   1.000  C
  C212     1.0000 0.46076  0.46129  0.72470  Biso   1.000  C
  C213     1.0000 0.47680  0.47085  0.57882  Biso   1.000  C
  C214     1.0000 0.49128  0.49446  0.57707  Biso   1.000  C
  C215     1.0000 0.48866  0.50718  0.72677  Biso   1.000  C
  C216     1.0000 0.47230  0.49741  0.87296  Biso   1.000  C
  C217     1.0000 0.45827  0.47422  0.86959  Biso   1.000  C
  C218     1.0000 0.43939  0.45903  0.00012  Biso   1.000  C
  O75      1.0000 0.43138  0.46365  0.13952  Biso   1.000  O
  N15      1.0000 0.43179  0.43691  0.92742  Biso   1.000  N
  C219     1.0000 0.41414  0.41689  0.01302  Biso   1.000  C
  C220     1.0000 0.41518  0.41196  0.21064  Biso   1.000  C
  C221     1.0000 0.39829  0.39200  0.28985  Biso   1.000  C
  C222     1.0000 0.38000  0.37611  0.17637  Biso   1.000  C
  C223     1.0000 0.37896  0.38147  0.97577  Biso   1.000  C
  C224     1.0000 0.39615  0.40193  0.89880  Biso   1.000  C
  C225     1.0000 0.36058  0.36681  0.84144  Biso   1.000  C
  H85      1.0000 0.47785  0.45994  0.46963  Biso   1.000  H
  H86      1.0000 0.49965  0.52528  0.73027  Biso   1.000  H
  H87      1.0000 0.47063  0.50761  0.98602  Biso   1.000  H
  H88      1.0000 0.42927  0.42353  0.30149  Biso   1.000  H
  H89      1.0000 0.39905  0.38790  0.44201  Biso   1.000  H
  H90      1.0000 0.39498  0.40575  0.74678  Biso   1.000  H
  O76      1.0000 0.29312  0.31948  0.00337  Biso   1.000  O
  O77      1.0000 0.31980  0.33200  0.23376  Biso   1.000  O
  O78      1.0000 0.30984  0.34115  0.59580  Biso   1.000  O
  Mg16     1.0000 0.34033  0.35164  0.46097  Biso   1.000  Mg
  O79      1.0000 0.42064  0.97976  0.33395  Biso   1.000  O
  C226     1.0000 0.43716  0.99321  0.24090  Biso   1.000  C
  C227     1.0000 0.46129  0.00053  0.27530  Biso   1.000  C
  C228     1.0000 0.47085  0.99404  0.42118  Biso   1.000  C
  C229     1.0000 0.49446  0.00318  0.42293  Biso   1.000  C
  C230     1.0000 0.17385  0.35185  0.60656  Biso   1.000  C
  C231     1.0000 0.16408  0.35844  0.46038  Biso   1.000  C
  C232     1.0000 0.47422  0.01595  0.13041  Biso   1.000  C
  C233     1.0000 0.45903  0.01963  0.99988  Biso   1.000  C
  O80      1.0000 0.46365  0.03227  0.86048  Biso   1.000  O
  N16      1.0000 0.43691  0.00512  0.07258  Biso   1.000  N
  C234     1.0000 0.41689  0.00275  0.98698  Biso   1.000  C
  C235     1.0000 0.41196  0.99678  0.78936  Biso   1.000  C
  C236     1.0000 0.39200  0.99371  0.71015  Biso   1.000  C
  C237     1.0000 0.37611  0.99610  0.82363  Biso   1.000  C
  C238     1.0000 0.38147  0.00251  0.02423  Biso   1.000  C
  C239     1.0000 0.40193  0.00578  0.10120  Biso   1.000  C
  C240     1.0000 0.36681  0.00622  0.15856  Biso   1.000  C
  H91      1.0000 0.45994  0.98209  0.53037  Biso   1.000  H
  H92      1.0000 0.19195  0.35896  0.60307  Biso   1.000  H
  H93      1.0000 0.17427  0.37031  0.34731  Biso   1.000  H
  H94      1.0000 0.42353  0.99426  0.69851  Biso   1.000  H
  H95      1.0000 0.38790  0.98885  0.55799  Biso   1.000  H
  H96      1.0000 0.40575  0.01077  0.25322  Biso   1.000  H
  O81      1.0000 0.34718  0.30697  0.33670  Biso   1.000  O
  O82      1.0000 0.33466  0.32112  0.56709  Biso   1.000  O
  O83      1.0000 0.32551  0.30202  0.92913  Biso   1.000  O
  Mg17     1.0000 0.31502  0.32201  0.79431  Biso   1.000  Mg
  O84      1.0000 0.35357  0.10754  0.00062  Biso   1.000  O
  C241     1.0000 0.34013  0.11061  0.90757  Biso   1.000  C
  C242     1.0000 0.33280  0.12743  0.94196  Biso   1.000  C
  C243     1.0000 0.33929  0.14347  0.08785  Biso   1.000  C
  C244     1.0000 0.33016  0.15794  0.08960  Biso   1.000  C
  C245     1.0000 0.64815  0.82199  0.60656  Biso   1.000  C
  C246     1.0000 0.64156  0.80563  0.46038  Biso   1.000  C
  C247     1.0000 0.31739  0.12494  0.79708  Biso   1.000  C
  C248     1.0000 0.31370  0.10606  0.66655  Biso   1.000  C
  O85      1.0000 0.30106  0.09804  0.52715  Biso   1.000  O
  N17      1.0000 0.32821  0.09845  0.73924  Biso   1.000  N
  C249     1.0000 0.33059  0.08081  0.65365  Biso   1.000  C
  C250     1.0000 0.33655  0.08184  0.45603  Biso   1.000  C
  C251     1.0000 0.33963  0.06496  0.37682  Biso   1.000  C
  C252     1.0000 0.33723  0.04667  0.49029  Biso   1.000  C
  C253     1.0000 0.33083  0.04563  0.69089  Biso   1.000  C
  C254     1.0000 0.32756  0.06282  0.76787  Biso   1.000  C
  C255     1.0000 0.32711  0.02725  0.82523  Biso   1.000  C
  H97      1.0000 0.35124  0.14451  0.19704  Biso   1.000  H
  H98      1.0000 0.64104  0.83298  0.60307  Biso   1.000  H
  H99      1.0000 0.62969  0.80396  0.34731  Biso   1.000  H
  H100     1.0000 0.33907  0.09593  0.36518  Biso   1.000  H
  H101     1.0000 0.34449  0.06572  0.22466  Biso   1.000  H
  H102     1.0000 0.32257  0.06165  0.91989  Biso   1.000  H
  O86      1.0000 0.35970  0.37354  0.67003  Biso   1.000  O
  O87      1.0000 0.34554  0.34687  0.90043  Biso   1.000  O
  O88      1.0000 0.36465  0.35683  0.26247  Biso   1.000  O
  Mg18     1.0000 0.34465  0.32634  0.12764  Biso   1.000  Mg
  O89      1.0000 0.22579  0.91269  0.66729  Biso   1.000  O
  C256     1.0000 0.22272  0.89618  0.57424  Biso   1.000  C
  C257     1.0000 0.20591  0.87204  0.60863  Biso   1.000  C
  C258     1.0000 0.18986  0.86249  0.75452  Biso   1.000  C
  C259     1.0000 0.17539  0.83888  0.75627  Biso   1.000  C
  C260     1.0000 0.17801  0.82615  0.60656  Biso   1.000  C
  C261     1.0000 0.19437  0.83592  0.46038  Biso   1.000  C
  C262     1.0000 0.20840  0.85911  0.46375  Biso   1.000  C
  C263     1.0000 0.22728  0.87431  0.33322  Biso   1.000  C
  O90      1.0000 0.23529  0.86968  0.19382  Biso   1.000  O
  N18      1.0000 0.23488  0.89642  0.40591  Biso   1.000  N
  C264     1.0000 0.25252  0.91644  0.32032  Biso   1.000  C
  C265     1.0000 0.25149  0.92137  0.12270  Biso   1.000  C
  C266     1.0000 0.26838  0.94133  0.04348  Biso   1.000  C
  C267     1.0000 0.28666  0.95722  0.15696  Biso   1.000  C
  C268     1.0000 0.28770  0.95186  0.35756  Biso   1.000  C
  C269     1.0000 0.27051  0.93140  0.43454  Biso   1.000  C
  C270     1.0000 0.30609  0.96653  0.49190  Biso   1.000  C
  H103     1.0000 0.18882  0.87339  0.86370  Biso   1.000  H
  H104     1.0000 0.16702  0.80805  0.60307  Biso   1.000  H
  H105     1.0000 0.19604  0.82573  0.34731  Biso   1.000  H
  H106     1.0000 0.23740  0.90980  0.03184  Biso   1.000  H
  H107     1.0000 0.26762  0.94543  0.89132  Biso   1.000  H
  H108     1.0000 0.27169  0.92758  0.58655  Biso   1.000  H
