# Supplementary material for: In silico design and screening of hypothetical MOF-74 analogs and their experimental synthesis
Source: Chem Sci. 2016 Jun 21;7(9):6263–72. doi: 10.1039/c6sc01477a (PMC6024208; doi:10.1039/c6sc01477a)
Supplement: Supplementary file 1 [file SC-007-C6SC01477A-s001.zip › analogs/88_all_conf_107_0_full_symm.cif]

data_image0
_cell_length_a       65.3272
_cell_length_b       65.3272
_cell_length_c       6.84945
_cell_angle_alpha    90
_cell_angle_beta     90
_cell_angle_gamma    120

_symmetry_space_group_name_H-M    "P 1"
_symmetry_int_tables_number       1

loop_
  _symmetry_equiv_pos_as_xyz
  'x, y, z'

loop_
  _atom_site_label
  _atom_site_occupancy
  _atom_site_fract_x
  _atom_site_fract_y
  _atom_site_fract_z
  _atom_site_thermal_displace_type
  _atom_site_B_iso_or_equiv
  _atom_site_type_symbol
  O1       1.0000 0.02778  0.31812  0.31369  Biso   1.000  O
  O2       1.0000 0.01285  0.33114  0.54407  Biso   1.000  O
  O3       1.0000 0.03162  0.33994  0.90616  Biso   1.000  O
  Mg1      1.0000 0.01204  0.35228  0.77511  Biso   1.000  Mg
  O4       1.0000 0.96853  0.67690  0.08696  Biso   1.000  O
  O5       1.0000 0.98603  0.66665  0.85672  Biso   1.000  O
  O6       1.0000 0.96715  0.65594  0.49442  Biso   1.000  O
  Mg2      1.0000 0.98982  0.64749  0.62614  Biso   1.000  Mg
  C1       1.0000 0.94958  0.65807  0.57677  Biso   1.000  C
  C2       1.0000 0.94930  0.66435  0.77642  Biso   1.000  C
  C3       1.0000 0.92979  0.66591  0.84569  Biso   1.000  C
  C4       1.0000 0.91047  0.66153  0.72795  Biso   1.000  C
  C5       1.0000 0.89079  0.66318  0.81062  Biso   1.000  C
  C6       1.0000 0.87075  0.65878  0.71562  Biso   1.000  C
  C7       1.0000 0.85086  0.66026  0.79463  Biso   1.000  C
  C8       1.0000 0.16477  0.32164  0.33795  Biso   1.000  C
  C9       1.0000 0.14526  0.32278  0.40362  Biso   1.000  C
  C10      1.0000 0.14402  0.32934  0.59787  Biso   1.000  C
  C11      1.0000 0.16343  0.33459  0.72130  Biso   1.000  C
  C12      1.0000 0.84959  0.66676  0.98903  Biso   1.000  C
  C13      1.0000 0.12433  0.33116  0.67693  Biso   1.000  C
  C14      1.0000 0.10423  0.32691  0.58379  Biso   1.000  C
  C15      1.0000 0.08515  0.32948  0.66845  Biso   1.000  C
  C16      1.0000 0.06617  0.32639  0.55206  Biso   1.000  C
  C17      1.0000 0.04765  0.32955  0.62295  Biso   1.000  C
  C18      1.0000 0.04804  0.33603  0.82298  Biso   1.000  C
  C19      1.0000 0.06685  0.33845  0.94138  Biso   1.000  C
  C20      1.0000 0.08479  0.33536  0.86723  Biso   1.000  C
  C21      1.0000 0.02860  0.32591  0.48602  Biso   1.000  C
  C22      1.0000 0.91132  0.65559  0.53013  Biso   1.000  C
  C23      1.0000 0.93021  0.65398  0.45769  Biso   1.000  C
  C24      1.0000 0.96877  0.66969  0.91428  Biso   1.000  C
  H1       1.0000 0.93018  0.67088  0.99797  Biso   1.000  H
  H2       1.0000 0.89292  0.66843  0.96376  Biso   1.000  H
  H3       1.0000 0.86873  0.65345  0.56271  Biso   1.000  H
  H4       1.0000 0.16523  0.31649  0.18737  Biso   1.000  H
  H5       1.0000 0.13077  0.31855  0.30311  Biso   1.000  H
  H6       1.0000 0.82965  0.67311  0.20511  Biso   1.000  H
  H7       1.0000 0.86410  0.67105  0.08951  Biso   1.000  H
  H8       1.0000 0.12668  0.33688  0.82892  Biso   1.000  H
  H9       1.0000 0.10169  0.32135  0.43133  Biso   1.000  H
  H10      1.0000 0.06534  0.32138  0.39937  Biso   1.000  H
  H11      1.0000 0.06667  0.34298  0.09391  Biso   1.000  H
  H12      1.0000 0.09895  0.33765  0.96476  Biso   1.000  H
  H13      1.0000 0.89682  0.65212  0.43200  Biso   1.000  H
  H14      1.0000 0.93078  0.64948  0.30569  Biso   1.000  H
  O7       1.0000 0.01521  0.37633  0.98035  Biso   1.000  O
  O8       1.0000 0.00219  0.34837  0.21074  Biso   1.000  O
  O9       1.0000 0.99339  0.35835  0.57283  Biso   1.000  O
  Mg3      1.0000 0.98105  0.32642  0.44177  Biso   1.000  Mg
  O10      1.0000 0.98976  0.62496  0.42029  Biso   1.000  O
  O11      1.0000 0.00001  0.65271  0.19006  Biso   1.000  O
  O12      1.0000 0.01073  0.64454  0.82775  Biso   1.000  O
  Mg4      1.0000 0.01918  0.67567  0.95948  Biso   1.000  Mg
  C25      1.0000 0.00859  0.62484  0.91010  Biso   1.000  C
  C26      1.0000 0.00232  0.61828  0.10975  Biso   1.000  C
  C27      1.0000 0.00076  0.59722  0.17902  Biso   1.000  C
  C28      1.0000 0.00514  0.58228  0.06129  Biso   1.000  C
  C29      1.0000 0.00349  0.56095  0.14395  Biso   1.000  C
  C30      1.0000 0.00789  0.54530  0.04895  Biso   1.000  C
  C31      1.0000 0.00640  0.52393  0.12796  Biso   1.000  C
  C32      1.0000 0.67836  0.84313  0.33795  Biso   1.000  C
  C33      1.0000 0.01055  0.48914  0.07029  Biso   1.000  C
  C34      1.0000 0.00399  0.48134  0.26454  Biso   1.000  C
  C35      1.0000 0.99874  0.49551  0.38796  Biso   1.000  C
  C36      1.0000 0.99990  0.51616  0.32236  Biso   1.000  C
  C37      1.0000 0.00217  0.45984  0.34359  Biso   1.000  C
  C38      1.0000 0.00642  0.44398  0.25046  Biso   1.000  C
  C39      1.0000 0.00386  0.42234  0.33512  Biso   1.000  C
  C40      1.0000 0.00695  0.40645  0.21873  Biso   1.000  C
  C41      1.0000 0.00379  0.38477  0.28961  Biso   1.000  C
  C42      1.0000 0.99731  0.37868  0.48964  Biso   1.000  C
  C43      1.0000 0.99489  0.39507  0.60804  Biso   1.000  C
  C44      1.0000 0.99797  0.41610  0.53390  Biso   1.000  C
  C45      1.0000 0.00743  0.36936  0.15268  Biso   1.000  C
  C46      1.0000 0.01108  0.58906  0.86346  Biso   1.000  C
  C47      1.0000 0.01269  0.60956  0.79102  Biso   1.000  C
  C48      1.0000 0.99698  0.63241  0.24762  Biso   1.000  C
  H15      1.0000 0.99578  0.59263  0.33130  Biso   1.000  H
  H16      1.0000 0.99823  0.55782  0.29709  Biso   1.000  H
  H17      1.0000 0.01322  0.54862  0.89605  Biso   1.000  H
  H18      1.0000 0.68351  0.84874  0.18737  Biso   1.000  H
  H19      1.0000 0.01478  0.47888  0.96977  Biso   1.000  H
  H20      1.0000 0.32689  0.15654  0.20511  Biso   1.000  H
  H21      1.0000 0.99562  0.52638  0.42284  Biso   1.000  H
  H22      1.0000 0.99645  0.45646  0.49559  Biso   1.000  H
  H23      1.0000 0.01198  0.44701  0.09799  Biso   1.000  H
  H24      1.0000 0.01195  0.41063  0.06604  Biso   1.000  H
  H25      1.0000 0.99035  0.39036  0.76058  Biso   1.000  H
  H26      1.0000 0.99568  0.42796  0.63143  Biso   1.000  H
  H27      1.0000 0.01454  0.57803  0.76533  Biso   1.000  H
  H28      1.0000 0.01718  0.61463  0.63903  Biso   1.000  H
  O13      1.0000 0.95701  0.30555  0.64702  Biso   1.000  O
  O14      1.0000 0.98496  0.32049  0.87741  Biso   1.000  O
  O15      1.0000 0.97499  0.30171  0.23950  Biso   1.000  O
  Mg5      1.0000 0.00691  0.32130  0.10844  Biso   1.000  Mg
  O16      1.0000 0.04170  0.69813  0.75363  Biso   1.000  O
  O17      1.0000 0.01396  0.68064  0.52339  Biso   1.000  O
  O18      1.0000 0.02212  0.69952  0.16109  Biso   1.000  O
  Mg6      1.0000 0.99100  0.67684  0.29281  Biso   1.000  Mg
  C49      1.0000 0.04182  0.71708  0.24344  Biso   1.000  C
  C50      1.0000 0.04838  0.71737  0.44308  Biso   1.000  C
  C51      1.0000 0.06945  0.73687  0.51235  Biso   1.000  C
  C52      1.0000 0.08439  0.75619  0.39462  Biso   1.000  C
  C53      1.0000 0.10572  0.77587  0.47728  Biso   1.000  C
  C54      1.0000 0.12136  0.79592  0.38229  Biso   1.000  C
  C55      1.0000 0.14273  0.81580  0.46130  Biso   1.000  C
  C56      1.0000 0.15687  0.83523  0.33795  Biso   1.000  C
  C57      1.0000 0.84419  0.18808  0.73695  Biso   1.000  C
  C58      1.0000 0.85199  0.18932  0.93121  Biso   1.000  C
  C59      1.0000 0.83783  0.16990  0.05463  Biso   1.000  C
  C60      1.0000 0.15050  0.81707  0.65570  Biso   1.000  C
  C61      1.0000 0.87350  0.20900  0.01026  Biso   1.000  C
  C62      1.0000 0.88935  0.22911  0.91713  Biso   1.000  C
  C63      1.0000 0.91099  0.24818  0.00179  Biso   1.000  C
  C64      1.0000 0.92689  0.26717  0.88539  Biso   1.000  C
  C65      1.0000 0.94856  0.28568  0.95628  Biso   1.000  C
  C66      1.0000 0.95466  0.28530  0.15631  Biso   1.000  C
  C67      1.0000 0.93826  0.26648  0.27471  Biso   1.000  C
  C68      1.0000 0.91724  0.24854  0.20057  Biso   1.000  C
  C69      1.0000 0.96398  0.30474  0.81935  Biso   1.000  C
  C70      1.0000 0.07760  0.75535  0.19680  Biso   1.000  C
  C71      1.0000 0.05711  0.73646  0.12435  Biso   1.000  C
  C72      1.0000 0.03425  0.69790  0.58095  Biso   1.000  C
  H29      1.0000 0.07403  0.73648  0.66464  Biso   1.000  H
  H30      1.0000 0.10884  0.77374  0.63043  Biso   1.000  H
  H31      1.0000 0.11805  0.79794  0.22938  Biso   1.000  H
  H32      1.0000 0.15126  0.83477  0.18737  Biso   1.000  H
  H33      1.0000 0.85445  0.20257  0.63644  Biso   1.000  H
  H34      1.0000 0.84346  0.17035  0.20511  Biso   1.000  H
  H35      1.0000 0.14029  0.80257  0.75617  Biso   1.000  H
  H36      1.0000 0.87687  0.20666  0.16226  Biso   1.000  H
  H37      1.0000 0.88633  0.23164  0.76466  Biso   1.000  H
  H38      1.0000 0.92271  0.26799  0.73270  Biso   1.000  H
  H39      1.0000 0.94297  0.26666  0.42725  Biso   1.000  H
  H40      1.0000 0.90537  0.23439  0.29809  Biso   1.000  H
  H41      1.0000 0.08863  0.76984  0.09866  Biso   1.000  H
  H42      1.0000 0.05203  0.73588  0.97236  Biso   1.000  H
  O19      1.0000 0.69445  0.65146  0.64702  Biso   1.000  O
  O20      1.0000 0.67951  0.66448  0.87741  Biso   1.000  O
  O21      1.0000 0.69829  0.67327  0.23950  Biso   1.000  O
  Mg7      1.0000 0.67870  0.68562  0.10844  Biso   1.000  Mg
  O22      1.0000 0.63520  0.01024  0.42029  Biso   1.000  O
  O23      1.0000 0.65269  0.99999  0.19006  Biso   1.000  O
  O24      1.0000 0.63382  0.98927  0.82775  Biso   1.000  O
  Mg8      1.0000 0.65649  0.98082  0.95948  Biso   1.000  Mg
  C73      1.0000 0.61625  0.99141  0.91010  Biso   1.000  C
  C74      1.0000 0.61597  0.99768  0.10975  Biso   1.000  C
  C75      1.0000 0.59646  0.99924  0.17902  Biso   1.000  C
  C76      1.0000 0.57714  0.99486  0.06129  Biso   1.000  C
  C77      1.0000 0.55746  0.99651  0.14395  Biso   1.000  C
  C78      1.0000 0.53741  0.99211  0.04895  Biso   1.000  C
  C79      1.0000 0.51753  0.99360  0.12796  Biso   1.000  C
  C80      1.0000 0.83144  0.65497  0.67128  Biso   1.000  C
  C81      1.0000 0.81192  0.65612  0.73695  Biso   1.000  C
  C82      1.0000 0.81068  0.66267  0.93121  Biso   1.000  C
  C83      1.0000 0.83010  0.66792  0.05463  Biso   1.000  C
  C84      1.0000 0.51626  0.00010  0.32236  Biso   1.000  C
  C85      1.0000 0.79100  0.66450  0.01026  Biso   1.000  C
  C86      1.0000 0.77089  0.66024  0.91713  Biso   1.000  C
  C87      1.0000 0.75182  0.66281  0.00179  Biso   1.000  C
  C88      1.0000 0.73283  0.65972  0.88539  Biso   1.000  C
  C89      1.0000 0.71432  0.66288  0.95628  Biso   1.000  C
  C90      1.0000 0.71470  0.66936  0.15631  Biso   1.000  C
  C91      1.0000 0.73352  0.67178  0.27471  Biso   1.000  C
  C92      1.0000 0.75146  0.66870  0.20057  Biso   1.000  C
  C93      1.0000 0.69526  0.65924  0.81935  Biso   1.000  C
  C94      1.0000 0.57799  0.98892  0.86346  Biso   1.000  C
  C95      1.0000 0.59687  0.98731  0.79102  Biso   1.000  C
  C96      1.0000 0.63544  0.00302  0.24762  Biso   1.000  C
  H43      1.0000 0.59685  0.00422  0.33130  Biso   1.000  H
  H44      1.0000 0.55959  0.00177  0.29709  Biso   1.000  H
  H45      1.0000 0.53540  0.98678  0.89605  Biso   1.000  H
  H46      1.0000 0.83190  0.64982  0.52070  Biso   1.000  H
  H47      1.0000 0.79743  0.65188  0.63644  Biso   1.000  H
  H48      1.0000 0.49632  0.00644  0.53844  Biso   1.000  H
  H49      1.0000 0.53076  0.00438  0.42284  Biso   1.000  H
  H50      1.0000 0.79334  0.67022  0.16226  Biso   1.000  H
  H51      1.0000 0.76836  0.65469  0.76466  Biso   1.000  H
  H52      1.0000 0.73201  0.65471  0.73270  Biso   1.000  H
  H53      1.0000 0.73334  0.67631  0.42725  Biso   1.000  H
  H54      1.0000 0.76561  0.67099  0.29809  Biso   1.000  H
  H55      1.0000 0.56349  0.98546  0.76533  Biso   1.000  H
  H56      1.0000 0.59745  0.98282  0.63903  Biso   1.000  H
  O25      1.0000 0.68188  0.70966  0.31369  Biso   1.000  O
  O26      1.0000 0.66886  0.68170  0.54407  Biso   1.000  O
  O27      1.0000 0.66006  0.69168  0.90616  Biso   1.000  O
  Mg9      1.0000 0.64772  0.65975  0.77511  Biso   1.000  Mg
  O28      1.0000 0.65643  0.95830  0.75363  Biso   1.000  O
  O29      1.0000 0.66668  0.98604  0.52339  Biso   1.000  O
  O30      1.0000 0.67739  0.97788  0.16109  Biso   1.000  O
  Mg10     1.0000 0.68585  0.00900  0.29281  Biso   1.000  Mg
  C97      1.0000 0.67526  0.95818  0.24344  Biso   1.000  C
  C98      1.0000 0.66898  0.95162  0.44308  Biso   1.000  C
  C99      1.0000 0.66742  0.93055  0.51235  Biso   1.000  C
  C100     1.0000 0.67181  0.91561  0.39462  Biso   1.000  C
  C101     1.0000 0.67015  0.89428  0.47728  Biso   1.000  C
  C102     1.0000 0.67456  0.87864  0.38229  Biso   1.000  C
  C103     1.0000 0.67307  0.85727  0.46130  Biso   1.000  C
  C104     1.0000 0.34503  0.17647  0.67128  Biso   1.000  C
  C105     1.0000 0.67722  0.82247  0.40362  Biso   1.000  C
  C106     1.0000 0.67066  0.81468  0.59787  Biso   1.000  C
  C107     1.0000 0.66541  0.82884  0.72130  Biso   1.000  C
  C108     1.0000 0.66657  0.84950  0.65570  Biso   1.000  C
  C109     1.0000 0.66884  0.79317  0.67693  Biso   1.000  C
  C110     1.0000 0.67309  0.77732  0.58379  Biso   1.000  C
  C111     1.0000 0.67052  0.75568  0.66845  Biso   1.000  C
  C112     1.0000 0.67361  0.73978  0.55206  Biso   1.000  C
  C113     1.0000 0.67045  0.71811  0.62295  Biso   1.000  C
  C114     1.0000 0.66397  0.71201  0.82298  Biso   1.000  C
  C115     1.0000 0.66155  0.72840  0.94138  Biso   1.000  C
  C116     1.0000 0.66464  0.74943  0.86723  Biso   1.000  C
  C117     1.0000 0.67409  0.70269  0.48602  Biso   1.000  C
  C118     1.0000 0.67774  0.92240  0.19680  Biso   1.000  C
  C119     1.0000 0.67935  0.94289  0.12435  Biso   1.000  C
  C120     1.0000 0.66364  0.96575  0.58095  Biso   1.000  C
  H57      1.0000 0.66245  0.92597  0.66464  Biso   1.000  H
  H58      1.0000 0.66490  0.89116  0.63043  Biso   1.000  H
  H59      1.0000 0.67989  0.88195  0.22938  Biso   1.000  H
  H60      1.0000 0.35018  0.18207  0.52070  Biso   1.000  H
  H61      1.0000 0.68145  0.81222  0.30311  Biso   1.000  H
  H62      1.0000 0.99356  0.48988  0.53844  Biso   1.000  H
  H63      1.0000 0.66228  0.85971  0.75617  Biso   1.000  H
  H64      1.0000 0.66312  0.78979  0.82892  Biso   1.000  H
  H65      1.0000 0.67865  0.78034  0.43133  Biso   1.000  H
  H66      1.0000 0.67862  0.74396  0.39937  Biso   1.000  H
  H67      1.0000 0.65702  0.72369  0.09391  Biso   1.000  H
  H68      1.0000 0.66235  0.76129  0.96476  Biso   1.000  H
  H69      1.0000 0.68121  0.91137  0.09866  Biso   1.000  H
  H70      1.0000 0.68385  0.94797  0.97236  Biso   1.000  H
  O31      1.0000 0.62367  0.63888  0.98035  Biso   1.000  O
  O32      1.0000 0.65163  0.65382  0.21074  Biso   1.000  O
  O33      1.0000 0.64165  0.63505  0.57283  Biso   1.000  O
  Mg11     1.0000 0.67358  0.65463  0.44177  Biso   1.000  Mg
  O34      1.0000 0.70837  0.03147  0.08696  Biso   1.000  O
  O35      1.0000 0.68063  0.01397  0.85672  Biso   1.000  O
  O36      1.0000 0.68879  0.03285  0.49442  Biso   1.000  O
  Mg12     1.0000 0.65766  0.01018  0.62614  Biso   1.000  Mg
  C121     1.0000 0.70849  0.05042  0.57677  Biso   1.000  C
  C122     1.0000 0.71505  0.05070  0.77642  Biso   1.000  C
  C123     1.0000 0.73612  0.07021  0.84569  Biso   1.000  C
  C124     1.0000 0.75105  0.08953  0.72795  Biso   1.000  C
  C125     1.0000 0.77239  0.10921  0.81062  Biso   1.000  C
  C126     1.0000 0.78803  0.12925  0.71562  Biso   1.000  C
  C127     1.0000 0.80940  0.14914  0.79463  Biso   1.000  C
  C128     1.0000 0.82353  0.16856  0.67128  Biso   1.000  C
  C129     1.0000 0.51086  0.52141  0.07029  Biso   1.000  C
  C130     1.0000 0.51866  0.52265  0.26454  Biso   1.000  C
  C131     1.0000 0.50449  0.50324  0.38796  Biso   1.000  C
  C132     1.0000 0.81717  0.15041  0.98903  Biso   1.000  C
  C133     1.0000 0.54016  0.54233  0.34359  Biso   1.000  C
  C134     1.0000 0.55602  0.56244  0.25046  Biso   1.000  C
  C135     1.0000 0.57766  0.58151  0.33512  Biso   1.000  C
  C136     1.0000 0.59355  0.60050  0.21873  Biso   1.000  C
  C137     1.0000 0.61523  0.61901  0.28961  Biso   1.000  C
  C138     1.0000 0.62132  0.61863  0.48964  Biso   1.000  C
  C139     1.0000 0.60493  0.59982  0.60804  Biso   1.000  C
  C140     1.0000 0.58390  0.58187  0.53390  Biso   1.000  C
  C141     1.0000 0.63064  0.63807  0.15268  Biso   1.000  C
  C142     1.0000 0.74427  0.08868  0.53013  Biso   1.000  C
  C143     1.0000 0.72377  0.06979  0.45769  Biso   1.000  C
  C144     1.0000 0.70092  0.03123  0.91428  Biso   1.000  C
  H71      1.0000 0.74070  0.06982  0.99797  Biso   1.000  H
  H72      1.0000 0.77551  0.10708  0.96376  Biso   1.000  H
  H73      1.0000 0.78472  0.13127  0.56271  Biso   1.000  H
  H74      1.0000 0.81793  0.16810  0.52070  Biso   1.000  H
  H75      1.0000 0.52112  0.53590  0.96977  Biso   1.000  H
  H76      1.0000 0.51012  0.50368  0.53844  Biso   1.000  H
  H77      1.0000 0.80695  0.13590  0.08951  Biso   1.000  H
  H78      1.0000 0.54354  0.53999  0.49559  Biso   1.000  H
  H79      1.0000 0.55299  0.56497  0.09799  Biso   1.000  H
  H80      1.0000 0.58937  0.60133  0.06604  Biso   1.000  H
  H81      1.0000 0.60964  0.59999  0.76058  Biso   1.000  H
  H82      1.0000 0.57204  0.56772  0.63143  Biso   1.000  H
  H83      1.0000 0.75530  0.10318  0.43200  Biso   1.000  H
  H84      1.0000 0.71870  0.06922  0.30569  Biso   1.000  H
  O37      1.0000 0.36112  0.98479  0.98035  Biso   1.000  O
  O38      1.0000 0.34618  0.99781  0.21074  Biso   1.000  O
  O39      1.0000 0.36495  0.00661  0.57283  Biso   1.000  O
  Mg13     1.0000 0.34537  0.01895  0.44177  Biso   1.000  Mg
  O40      1.0000 0.30187  0.34357  0.75363  Biso   1.000  O
  O41      1.0000 0.31936  0.33332  0.52339  Biso   1.000  O
  O42      1.0000 0.30048  0.32261  0.16109  Biso   1.000  O
  Mg14     1.0000 0.32316  0.31415  0.29281  Biso   1.000  Mg
  C145     1.0000 0.28292  0.32474  0.24344  Biso   1.000  C
  C146     1.0000 0.28263  0.33102  0.44308  Biso   1.000  C
  C147     1.0000 0.26313  0.33258  0.51235  Biso   1.000  C
  C148     1.0000 0.24381  0.32819  0.39462  Biso   1.000  C
  C149     1.0000 0.22413  0.32985  0.47728  Biso   1.000  C
  C150     1.0000 0.20408  0.32544  0.38229  Biso   1.000  C
  C151     1.0000 0.18420  0.32693  0.46130  Biso   1.000  C
  C152     1.0000 0.49810  0.98830  0.00461  Biso   1.000  C
  C153     1.0000 0.47859  0.98945  0.07029  Biso   1.000  C
  C154     1.0000 0.47735  0.99601  0.26454  Biso   1.000  C
  C155     1.0000 0.49676  0.00126  0.38796  Biso   1.000  C
  C156     1.0000 0.18293  0.33343  0.65570  Biso   1.000  C
  C157     1.0000 0.45767  0.99783  0.34359  Biso   1.000  C
  C158     1.0000 0.43756  0.99358  0.25046  Biso   1.000  C
  C159     1.0000 0.41849  0.99614  0.33512  Biso   1.000  C
  C160     1.0000 0.39950  0.99305  0.21873  Biso   1.000  C
  C161     1.0000 0.38099  0.99621  0.28961  Biso   1.000  C
  C162     1.0000 0.38137  0.00269  0.48964  Biso   1.000  C
  C163     1.0000 0.40018  0.00511  0.60804  Biso   1.000  C
  C164     1.0000 0.41813  0.00203  0.53390  Biso   1.000  C
  C165     1.0000 0.36193  0.99257  0.15268  Biso   1.000  C
  C166     1.0000 0.24465  0.32226  0.19680  Biso   1.000  C
  C167     1.0000 0.26354  0.32065  0.12435  Biso   1.000  C
  C168     1.0000 0.30210  0.33636  0.58095  Biso   1.000  C
  H85      1.0000 0.26352  0.33755  0.66464  Biso   1.000  H
  H86      1.0000 0.22626  0.33510  0.63043  Biso   1.000  H
  H87      1.0000 0.20206  0.32011  0.22938  Biso   1.000  H
  H88      1.0000 0.49856  0.98316  0.85403  Biso   1.000  H
  H89      1.0000 0.46410  0.98522  0.96977  Biso   1.000  H
  H90      1.0000 0.16299  0.33978  0.87177  Biso   1.000  H
  H91      1.0000 0.19743  0.33772  0.75617  Biso   1.000  H
  H92      1.0000 0.46001  0.00355  0.49559  Biso   1.000  H
  H93      1.0000 0.43503  0.98802  0.09799  Biso   1.000  H
  H94      1.0000 0.39867  0.98805  0.06604  Biso   1.000  H
  H95      1.0000 0.40001  0.00965  0.76058  Biso   1.000  H
  H96      1.0000 0.43228  0.00432  0.63143  Biso   1.000  H
  H97      1.0000 0.23016  0.31879  0.09866  Biso   1.000  H
  H98      1.0000 0.26412  0.31615  0.97236  Biso   1.000  H
  O43      1.0000 0.34854  0.04299  0.64702  Biso   1.000  O
  O44      1.0000 0.33552  0.01504  0.87741  Biso   1.000  O
  O45      1.0000 0.32673  0.02501  0.23950  Biso   1.000  O
  Mg15     1.0000 0.31438  0.99309  0.10844  Biso   1.000  Mg
  O46      1.0000 0.32310  0.29163  0.08696  Biso   1.000  O
  O47      1.0000 0.33335  0.31937  0.85672  Biso   1.000  O
  O48      1.0000 0.34406  0.31121  0.49442  Biso   1.000  O
  Mg16     1.0000 0.35251  0.34234  0.62614  Biso   1.000  Mg
  C169     1.0000 0.34193  0.29151  0.57677  Biso   1.000  C
  C170     1.0000 0.33565  0.28495  0.77642  Biso   1.000  C
  C171     1.0000 0.33409  0.26388  0.84569  Biso   1.000  C
  C172     1.0000 0.33847  0.24895  0.72795  Biso   1.000  C
  C173     1.0000 0.33682  0.22761  0.81062  Biso   1.000  C
  C174     1.0000 0.34122  0.21197  0.71562  Biso   1.000  C
  C175     1.0000 0.33974  0.19060  0.79463  Biso   1.000  C
  C176     1.0000 0.01170  0.50980  0.00461  Biso   1.000  C
  C177     1.0000 0.34388  0.15581  0.73695  Biso   1.000  C
  C178     1.0000 0.33733  0.14801  0.93121  Biso   1.000  C
  C179     1.0000 0.33208  0.16217  0.05463  Biso   1.000  C
  C180     1.0000 0.33324  0.18283  0.98903  Biso   1.000  C
  C181     1.0000 0.33550  0.12650  0.01026  Biso   1.000  C
  C182     1.0000 0.33976  0.11065  0.91713  Biso   1.000  C
  C183     1.0000 0.33719  0.08901  0.00179  Biso   1.000  C
  C184     1.0000 0.34028  0.07311  0.88539  Biso   1.000  C
  C185     1.0000 0.33712  0.05144  0.95628  Biso   1.000  C
  C186     1.0000 0.33064  0.04534  0.15631  Biso   1.000  C
  C187     1.0000 0.32822  0.06174  0.27471  Biso   1.000  C
  C188     1.0000 0.33130  0.08276  0.20057  Biso   1.000  C
  C189     1.0000 0.34076  0.03602  0.81935  Biso   1.000  C
  C190     1.0000 0.34441  0.25573  0.53013  Biso   1.000  C
  C191     1.0000 0.34602  0.27623  0.45769  Biso   1.000  C
  C192     1.0000 0.33031  0.29908  0.91428  Biso   1.000  C
  H99      1.0000 0.32912  0.25930  0.99797  Biso   1.000  H
  H100     1.0000 0.33157  0.22449  0.96376  Biso   1.000  H
  H101     1.0000 0.34655  0.21528  0.56271  Biso   1.000  H
  H102     1.0000 0.01684  0.51541  0.85403  Biso   1.000  H
  H103     1.0000 0.34812  0.14555  0.63644  Biso   1.000  H
  H104     1.0000 0.66022  0.82321  0.87177  Biso   1.000  H
  H105     1.0000 0.32895  0.19305  0.08951  Biso   1.000  H
  H106     1.0000 0.32978  0.12313  0.16226  Biso   1.000  H
  H107     1.0000 0.34531  0.11367  0.76466  Biso   1.000  H
  H108     1.0000 0.34529  0.07729  0.73270  Biso   1.000  H
  H109     1.0000 0.32369  0.05703  0.42725  Biso   1.000  H
  H110     1.0000 0.32901  0.09463  0.29809  Biso   1.000  H
  H111     1.0000 0.34788  0.24470  0.43200  Biso   1.000  H
  H112     1.0000 0.35052  0.28130  0.30569  Biso   1.000  H
  O49      1.0000 0.29034  0.97222  0.31369  Biso   1.000  O
  O50      1.0000 0.31830  0.98715  0.54407  Biso   1.000  O
  O51      1.0000 0.30832  0.96838  0.90616  Biso   1.000  O
  Mg17     1.0000 0.34025  0.98796  0.77511  Biso   1.000  Mg
  O52      1.0000 0.37504  0.36480  0.42029  Biso   1.000  O
  O53      1.0000 0.34729  0.34731  0.19006  Biso   1.000  O
  O54      1.0000 0.35546  0.36618  0.82775  Biso   1.000  O
  Mg18     1.0000 0.32433  0.34351  0.95948  Biso   1.000  Mg
  C193     1.0000 0.37516  0.38375  0.91010  Biso   1.000  C
  C194     1.0000 0.38172  0.38403  0.10975  Biso   1.000  C
  C195     1.0000 0.40278  0.40354  0.17902  Biso   1.000  C
  C196     1.0000 0.41772  0.42286  0.06129  Biso   1.000  C
  C197     1.0000 0.43905  0.44254  0.14395  Biso   1.000  C
  C198     1.0000 0.45470  0.46259  0.04895  Biso   1.000  C
  C199     1.0000 0.47607  0.48247  0.12796  Biso   1.000  C
  C200     1.0000 0.49020  0.50190  0.00461  Biso   1.000  C
  C201     1.0000 0.17753  0.85474  0.40362  Biso   1.000  C
  C202     1.0000 0.18532  0.85598  0.59787  Biso   1.000  C
  C203     1.0000 0.17116  0.83657  0.72130  Biso   1.000  C
  C204     1.0000 0.48384  0.48374  0.32236  Biso   1.000  C
  C205     1.0000 0.20683  0.87567  0.67693  Biso   1.000  C
  C206     1.0000 0.22268  0.89577  0.58379  Biso   1.000  C
  C207     1.0000 0.24432  0.91485  0.66845  Biso   1.000  C
  C208     1.0000 0.26022  0.93383  0.55206  Biso   1.000  C
  C209     1.0000 0.28189  0.95235  0.62295  Biso   1.000  C
  C210     1.0000 0.28799  0.95196  0.82298  Biso   1.000  C
  C211     1.0000 0.27160  0.93315  0.94138  Biso   1.000  C
  C212     1.0000 0.25057  0.91521  0.86723  Biso   1.000  C
  C213     1.0000 0.29731  0.97140  0.48602  Biso   1.000  C
  C214     1.0000 0.41094  0.42201  0.86346  Biso   1.000  C
  C215     1.0000 0.39044  0.40313  0.79102  Biso   1.000  C
  C216     1.0000 0.36759  0.36456  0.24762  Biso   1.000  C
  H113     1.0000 0.40737  0.40315  0.33130  Biso   1.000  H
  H114     1.0000 0.44218  0.44041  0.29709  Biso   1.000  H
  H115     1.0000 0.45138  0.46460  0.89605  Biso   1.000  H
  H116     1.0000 0.48459  0.50144  0.85403  Biso   1.000  H
  H117     1.0000 0.18778  0.86923  0.30311  Biso   1.000  H
  H118     1.0000 0.17679  0.83701  0.87177  Biso   1.000  H
  H119     1.0000 0.47362  0.46924  0.42284  Biso   1.000  H
  H120     1.0000 0.21021  0.87332  0.82892  Biso   1.000  H
  H121     1.0000 0.21966  0.89831  0.43133  Biso   1.000  H
  H122     1.0000 0.25604  0.93466  0.39937  Biso   1.000  H
  H123     1.0000 0.27631  0.93333  0.09391  Biso   1.000  H
  H124     1.0000 0.23871  0.90105  0.96476  Biso   1.000  H
  H125     1.0000 0.42197  0.43651  0.76533  Biso   1.000  H
  H126     1.0000 0.38537  0.40255  0.63903  Biso   1.000  H
