# Supplementary material for: In silico design and screening of hypothetical MOF-74 analogs and their experimental synthesis
Source: Chem Sci. 2016 Jun 21;7(9):6263–72. doi: 10.1039/c6sc01477a (PMC6024208; doi:10.1039/c6sc01477a)
Supplement: Supplementary file 1 [file SC-007-C6SC01477A-s001.zip › analogs/6_all_conf_98_0_full_symm.cif]

data_image0
_cell_length_a       59.3969
_cell_length_b       59.3969
_cell_length_c       6.85225
_cell_angle_alpha    90
_cell_angle_beta     90
_cell_angle_gamma    120

_symmetry_space_group_name_H-M    "P 1"
_symmetry_int_tables_number       1

loop_
  _symmetry_equiv_pos_as_xyz
  'x, y, z'

loop_
  _atom_site_label
  _atom_site_occupancy
  _atom_site_fract_x
  _atom_site_fract_y
  _atom_site_fract_z
  _atom_site_thermal_displace_type
  _atom_site_B_iso_or_equiv
  _atom_site_type_symbol
  O1       1.0000 0.04717  0.34990  0.91911  Biso   1.000  O
  O2       1.0000 0.98344  0.36394  0.58578  Biso   1.000  O
  O3       1.0000 0.96940  0.28617  0.25245  Biso   1.000  O
  O4       1.0000 0.01523  0.33329  0.69856  Biso   1.000  O
  O5       1.0000 0.00005  0.34861  0.36522  Biso   1.000  O
  O6       1.0000 0.98473  0.31811  0.03189  Biso   1.000  O
  O7       1.0000 0.02646  0.32376  0.32996  Biso   1.000  O
  O8       1.0000 0.00957  0.36937  0.99663  Biso   1.000  O
  O9       1.0000 0.96396  0.30687  0.66330  Biso   1.000  O
  Mg1      1.0000 0.99167  0.31207  0.46350  Biso   1.000  Mg
  Mg2      1.0000 0.02127  0.34627  0.13016  Biso   1.000  Mg
  Mg3      1.0000 0.98707  0.34167  0.79683  Biso   1.000  Mg
  O10      1.0000 0.95408  0.65012  0.23381  Biso   1.000  O
  O11      1.0000 0.01655  0.63730  0.56714  Biso   1.000  O
  O12      1.0000 0.02937  0.71258  0.90048  Biso   1.000  O
  O13      1.0000 0.98438  0.66387  0.46866  Biso   1.000  O
  O14      1.0000 0.00280  0.65384  0.80199  Biso   1.000  O
  O15      1.0000 0.01282  0.68229  0.13533  Biso   1.000  O
  O16      1.0000 0.97234  0.67509  0.82045  Biso   1.000  O
  O17      1.0000 0.99158  0.63059  0.15378  Biso   1.000  O
  O18      1.0000 0.03608  0.69433  0.48712  Biso   1.000  O
  Mg4      1.0000 0.00831  0.68807  0.68677  Biso   1.000  Mg
  Mg5      1.0000 0.97860  0.65358  0.02010  Biso   1.000  Mg
  Mg6      1.0000 0.01309  0.65835  0.35344  Biso   1.000  Mg
  C1       1.0000 0.03889  0.34036  0.75012  Biso   1.000  C
  C2       1.0000 0.99297  0.36520  0.41678  Biso   1.000  C
  C3       1.0000 0.96814  0.29444  0.08345  Biso   1.000  C
  C4       1.0000 0.05590  0.33674  0.61133  Biso   1.000  C
  C5       1.0000 0.99659  0.38583  0.27799  Biso   1.000  C
  C6       1.0000 0.94751  0.27743  0.94466  Biso   1.000  C
  C7       1.0000 0.07999  0.34115  0.68307  Biso   1.000  C
  C8       1.0000 0.99218  0.40550  0.34974  Biso   1.000  C
  C9       1.0000 0.92783  0.25335  0.01640  Biso   1.000  C
  C10      1.0000 0.09719  0.33794  0.56530  Biso   1.000  C
  C11      1.0000 0.99539  0.42592  0.23197  Biso   1.000  C
  C12      1.0000 0.90741  0.23614  0.89864  Biso   1.000  C
  C13      1.0000 0.09105  0.33091  0.36857  Biso   1.000  C
  C14      1.0000 0.00242  0.42681  0.03524  Biso   1.000  C
  C15      1.0000 0.90653  0.24228  0.70190  Biso   1.000  C
  C16      1.0000 0.06757  0.32681  0.29412  Biso   1.000  C
  C17      1.0000 0.00652  0.40743  0.96079  Biso   1.000  C
  C18      1.0000 0.92591  0.26576  0.62745  Biso   1.000  C
  C19      1.0000 0.04921  0.32901  0.41185  Biso   1.000  C
  C20      1.0000 0.00432  0.38686  0.07851  Biso   1.000  C
  C21      1.0000 0.94647  0.28413  0.74518  Biso   1.000  C
  N1       1.0000 0.11995  0.33981  0.65132  Biso   1.000  N
  N2       1.0000 0.99352  0.44681  0.31799  Biso   1.000  N
  N3       1.0000 0.88653  0.21338  0.98465  Biso   1.000  N
  C22      1.0000 0.81271  0.68956  0.92232  Biso   1.000  C
  C23      1.0000 0.31044  0.12314  0.92232  Biso   1.000  C
  C24      1.0000 0.87686  0.18729  0.92232  Biso   1.000  C
  O19      1.0000 0.81946  0.70469  0.78536  Biso   1.000  O
  O20      1.0000 0.29531  0.11478  0.78536  Biso   1.000  O
  O21      1.0000 0.88522  0.18054  0.78536  Biso   1.000  O
  C25      1.0000 0.82905  0.68405  0.05980  Biso   1.000  C
  C26      1.0000 0.31595  0.14500  0.05980  Biso   1.000  C
  C27      1.0000 0.85500  0.17095  0.05980  Biso   1.000  C
  C28      1.0000 0.14577  0.33180  0.86051  Biso   1.000  C
  C29      1.0000 0.00153  0.48064  0.52718  Biso   1.000  C
  C30      1.0000 0.85269  0.18756  0.19384  Biso   1.000  C
  C31      1.0000 0.11851  0.32437  0.81377  Biso   1.000  C
  C32      1.0000 0.00896  0.46080  0.48044  Biso   1.000  C
  C33      1.0000 0.87253  0.21483  0.14711  Biso   1.000  C
  O22      1.0000 0.09857  0.30836  0.89510  Biso   1.000  O
  O23      1.0000 0.02497  0.45688  0.56177  Biso   1.000  O
  O24      1.0000 0.87646  0.23476  0.22843  Biso   1.000  O
  C34      1.0000 0.15472  0.32240  0.01009  Biso   1.000  C
  C35      1.0000 0.67760  0.83231  0.01009  Biso   1.000  C
  C36      1.0000 0.16769  0.84528  0.01009  Biso   1.000  C
  C37      1.0000 0.84827  0.66659  0.35113  Biso   1.000  C
  C38      1.0000 0.00008  0.51502  0.68446  Biso   1.000  C
  C39      1.0000 0.15165  0.81839  0.01779  Biso   1.000  C
  C40      1.0000 0.86509  0.68546  0.21773  Biso   1.000  C
  C41      1.0000 0.31454  0.17963  0.21773  Biso   1.000  C
  C42      1.0000 0.82037  0.13491  0.21773  Biso   1.000  C
  C43      1.0000 0.85602  0.69478  0.06741  Biso   1.000  C
  C44      1.0000 0.30522  0.16124  0.06741  Biso   1.000  C
  C45      1.0000 0.83876  0.14398  0.06741  Biso   1.000  C
  C46      1.0000 0.89237  0.69253  0.26823  Biso   1.000  C
  C47      1.0000 0.97413  0.53317  0.60156  Biso   1.000  C
  C48      1.0000 0.13349  0.77430  0.93489  Biso   1.000  C
  O25      1.0000 0.91250  0.70761  0.18452  Biso   1.000  O
  O26      1.0000 0.29239  0.20489  0.18452  Biso   1.000  O
  O27      1.0000 0.79511  0.08750  0.18452  Biso   1.000  O
  N4       1.0000 0.89033  0.67766  0.43620  Biso   1.000  N
  N5       1.0000 0.98901  0.54601  0.76953  Biso   1.000  N
  N6       1.0000 0.12066  0.77634  0.10287  Biso   1.000  N
  C49      1.0000 0.86405  0.66090  0.49028  Biso   1.000  C
  C50      1.0000 0.00576  0.53648  0.82361  Biso   1.000  C
  C51      1.0000 0.13018  0.80261  0.15694  Biso   1.000  C
  O28      1.0000 0.85680  0.64515  0.62297  Biso   1.000  O
  O29      1.0000 0.02151  0.54498  0.95630  Biso   1.000  O
  O30      1.0000 0.12169  0.80987  0.28963  Biso   1.000  O
  C52      1.0000 0.91140  0.67709  0.53240  Biso   1.000  C
  C53      1.0000 0.98958  0.56764  0.86573  Biso   1.000  C
  C54      1.0000 0.09903  0.75527  0.19906  Biso   1.000  C
  C55      1.0000 0.91656  0.68395  0.73041  Biso   1.000  C
  C56      1.0000 0.98272  0.56594  0.06374  Biso   1.000  C
  C57      1.0000 0.10073  0.75011  0.39708  Biso   1.000  C
  C58      1.0000 0.93660  0.68267  0.82452  Biso   1.000  C
  C59      1.0000 0.98400  0.58726  0.15785  Biso   1.000  C
  C60      1.0000 0.07940  0.73007  0.49118  Biso   1.000  C
  C61      1.0000 0.95250  0.67498  0.72504  Biso   1.000  C
  C62      1.0000 0.99169  0.61086  0.05838  Biso   1.000  C
  C63      1.0000 0.05581  0.71416  0.39171  Biso   1.000  C
  C64      1.0000 0.94692  0.66790  0.52364  Biso   1.000  C
  C65      1.0000 0.99877  0.61236  0.85698  Biso   1.000  C
  C66      1.0000 0.05431  0.71975  0.19031  Biso   1.000  C
  C67      1.0000 0.92623  0.66888  0.43179  Biso   1.000  C
  C68      1.0000 0.99779  0.59069  0.76513  Biso   1.000  C
  C69      1.0000 0.07598  0.74043  0.09846  Biso   1.000  C
  C70      1.0000 0.96222  0.65992  0.40208  Biso   1.000  C
  C71      1.0000 0.00675  0.63563  0.73541  Biso   1.000  C
  C72      1.0000 0.03103  0.70445  0.06874  Biso   1.000  C
  H1       1.0000 0.08472  0.34690  0.83482  Biso   1.000  H
  H2       1.0000 0.98643  0.40448  0.50149  Biso   1.000  H
  H3       1.0000 0.92885  0.24862  0.16815  Biso   1.000  H
  H4       1.0000 0.10433  0.32814  0.27563  Biso   1.000  H
  H5       1.0000 0.00519  0.44285  0.94230  Biso   1.000  H
  H6       1.0000 0.89048  0.22900  0.60897  Biso   1.000  H
  H7       1.0000 0.06242  0.32103  0.14269  Biso   1.000  H
  H8       1.0000 0.01230  0.40806  0.80935  Biso   1.000  H
  H9       1.0000 0.92527  0.27091  0.47602  Biso   1.000  H
  H10      1.0000 0.14166  0.30766  0.11288  Biso   1.000  H
  H11      1.0000 0.69234  0.83400  0.11288  Biso   1.000  H
  H12      1.0000 0.16600  0.85834  0.11288  Biso   1.000  H
  H13      1.0000 0.86906  0.70946  0.96421  Biso   1.000  H
  H14      1.0000 0.29054  0.15960  0.96421  Biso   1.000  H
  H15      1.0000 0.84040  0.13094  0.96421  Biso   1.000  H
  H16      1.0000 0.90507  0.69052  0.81027  Biso   1.000  H
  H17      1.0000 0.97614  0.54788  0.14361  Biso   1.000  H
  H18      1.0000 0.11879  0.76160  0.47694  Biso   1.000  H
  H19      1.0000 0.94091  0.68835  0.97694  Biso   1.000  H
  H20      1.0000 0.97832  0.58590  0.31027  Biso   1.000  H
  H21      1.0000 0.08077  0.72576  0.64360  Biso   1.000  H
  H22      1.0000 0.92215  0.66300  0.27974  Biso   1.000  H
  H23      1.0000 0.00366  0.59248  0.61308  Biso   1.000  H
  H24      1.0000 0.07419  0.74452  0.94641  Biso   1.000  H
  O31      1.0000 0.71383  0.68323  0.25245  Biso   1.000  O
  O32      1.0000 0.65010  0.69727  0.91911  Biso   1.000  O
  O33      1.0000 0.63606  0.61950  0.58578  Biso   1.000  O
  O34      1.0000 0.68189  0.66662  0.03189  Biso   1.000  O
  O35      1.0000 0.66671  0.68194  0.69856  Biso   1.000  O
  O36      1.0000 0.65139  0.65144  0.36522  Biso   1.000  O
  O37      1.0000 0.69313  0.65709  0.66330  Biso   1.000  O
  O38      1.0000 0.67624  0.70271  0.32996  Biso   1.000  O
  O39      1.0000 0.63063  0.64020  0.99663  Biso   1.000  O
  Mg7      1.0000 0.65833  0.64540  0.79683  Biso   1.000  Mg
  Mg8      1.0000 0.68793  0.67960  0.46350  Biso   1.000  Mg
  Mg9      1.0000 0.65373  0.67500  0.13016  Biso   1.000  Mg
  O40      1.0000 0.62075  0.98345  0.56714  Biso   1.000  O
  O41      1.0000 0.68321  0.97063  0.90048  Biso   1.000  O
  O42      1.0000 0.69603  0.04592  0.23381  Biso   1.000  O
  O43      1.0000 0.65105  0.99720  0.80199  Biso   1.000  O
  O44      1.0000 0.66946  0.98718  0.13533  Biso   1.000  O
  O45      1.0000 0.67949  0.01562  0.46866  Biso   1.000  O
  O46      1.0000 0.63901  0.00842  0.15378  Biso   1.000  O
  O47      1.0000 0.65825  0.96392  0.48712  Biso   1.000  O
  O48      1.0000 0.70275  0.02766  0.82045  Biso   1.000  O
  Mg10     1.0000 0.67498  0.02140  0.02010  Biso   1.000  Mg
  Mg11     1.0000 0.64526  0.98691  0.35344  Biso   1.000  Mg
  Mg12     1.0000 0.67975  0.99169  0.68677  Biso   1.000  Mg
  C73      1.0000 0.70556  0.67370  0.08345  Biso   1.000  C
  C74      1.0000 0.65964  0.69853  0.75012  Biso   1.000  C
  C75      1.0000 0.63480  0.62777  0.41678  Biso   1.000  C
  C76      1.0000 0.72257  0.67007  0.94466  Biso   1.000  C
  C77      1.0000 0.66326  0.71916  0.61133  Biso   1.000  C
  C78      1.0000 0.61417  0.61077  0.27799  Biso   1.000  C
  C79      1.0000 0.74665  0.67448  0.01640  Biso   1.000  C
  C80      1.0000 0.65885  0.73884  0.68307  Biso   1.000  C
  C81      1.0000 0.59450  0.58668  0.34974  Biso   1.000  C
  C82      1.0000 0.76386  0.67127  0.89864  Biso   1.000  C
  C83      1.0000 0.66206  0.75925  0.56530  Biso   1.000  C
  C84      1.0000 0.57408  0.56947  0.23197  Biso   1.000  C
  C85      1.0000 0.75772  0.66425  0.70190  Biso   1.000  C
  C86      1.0000 0.66909  0.76014  0.36857  Biso   1.000  C
  C87      1.0000 0.57319  0.57561  0.03524  Biso   1.000  C
  C88      1.0000 0.73424  0.66015  0.62745  Biso   1.000  C
  C89      1.0000 0.67319  0.74076  0.29412  Biso   1.000  C
  C90      1.0000 0.59257  0.59909  0.96079  Biso   1.000  C
  C91      1.0000 0.71587  0.66235  0.74518  Biso   1.000  C
  C92      1.0000 0.67099  0.72019  0.41185  Biso   1.000  C
  C93      1.0000 0.61314  0.61746  0.07851  Biso   1.000  C
  N7       1.0000 0.78662  0.67314  0.98465  Biso   1.000  N
  N8       1.0000 0.66019  0.78014  0.65132  Biso   1.000  N
  N9       1.0000 0.55319  0.54672  0.31799  Biso   1.000  N
  C94      1.0000 0.47937  0.02290  0.25565  Biso   1.000  C
  C95      1.0000 0.97710  0.45648  0.25565  Biso   1.000  C
  C96      1.0000 0.54352  0.52063  0.25565  Biso   1.000  C
  O49      1.0000 0.48613  0.03802  0.11869  Biso   1.000  O
  O50      1.0000 0.96198  0.44811  0.11869  Biso   1.000  O
  O51      1.0000 0.55189  0.51387  0.11869  Biso   1.000  O
  C97      1.0000 0.49571  0.01738  0.39313  Biso   1.000  C
  C98      1.0000 0.98262  0.47833  0.39313  Biso   1.000  C
  C99      1.0000 0.52167  0.50429  0.39313  Biso   1.000  C
  C100     1.0000 0.81244  0.66513  0.19384  Biso   1.000  C
  C101     1.0000 0.66820  0.81397  0.86051  Biso   1.000  C
  C102     1.0000 0.51936  0.52089  0.52718  Biso   1.000  C
  C103     1.0000 0.78517  0.65771  0.14711  Biso   1.000  C
  C104     1.0000 0.67563  0.79413  0.81377  Biso   1.000  C
  C105     1.0000 0.53920  0.54816  0.48044  Biso   1.000  C
  O52      1.0000 0.76524  0.64170  0.22843  Biso   1.000  O
  O53      1.0000 0.69164  0.79021  0.89510  Biso   1.000  O
  O54      1.0000 0.54312  0.56809  0.56177  Biso   1.000  O
  C106     1.0000 0.82138  0.65574  0.34342  Biso   1.000  C
  C107     1.0000 0.34426  0.16565  0.34342  Biso   1.000  C
  C108     1.0000 0.83435  0.17862  0.34342  Biso   1.000  C
  C109     1.0000 0.51494  0.99992  0.68446  Biso   1.000  C
  C110     1.0000 0.66675  0.84835  0.01779  Biso   1.000  C
  C111     1.0000 0.81831  0.15173  0.35113  Biso   1.000  C
  C112     1.0000 0.53175  0.01879  0.55106  Biso   1.000  C
  C113     1.0000 0.98121  0.51296  0.55106  Biso   1.000  C
  C114     1.0000 0.48704  0.46825  0.55106  Biso   1.000  C
  C115     1.0000 0.52269  0.02812  0.40074  Biso   1.000  C
  C116     1.0000 0.97188  0.49457  0.40074  Biso   1.000  C
  C117     1.0000 0.50543  0.47731  0.40074  Biso   1.000  C
  C118     1.0000 0.55904  0.02587  0.60156  Biso   1.000  C
  C119     1.0000 0.64080  0.86651  0.93489  Biso   1.000  C
  C120     1.0000 0.80016  0.10763  0.26823  Biso   1.000  C
  O55      1.0000 0.57917  0.04095  0.51785  Biso   1.000  O
  O56      1.0000 0.95905  0.53822  0.51785  Biso   1.000  O
  O57      1.0000 0.46178  0.42083  0.51785  Biso   1.000  O
  N10      1.0000 0.55700  0.01099  0.76953  Biso   1.000  N
  N11      1.0000 0.65568  0.87934  0.10287  Biso   1.000  N
  N12      1.0000 0.78733  0.10967  0.43620  Biso   1.000  N
  C121     1.0000 0.53072  0.99424  0.82361  Biso   1.000  C
  C122     1.0000 0.67243  0.86982  0.15694  Biso   1.000  C
  C123     1.0000 0.79685  0.13595  0.49028  Biso   1.000  C
  O58      1.0000 0.52346  0.97849  0.95630  Biso   1.000  O
  O59      1.0000 0.68818  0.87831  0.28963  Biso   1.000  O
  O60      1.0000 0.78835  0.14320  0.62297  Biso   1.000  O
  C124     1.0000 0.57806  0.01042  0.86573  Biso   1.000  C
  C125     1.0000 0.65624  0.90097  0.19906  Biso   1.000  C
  C126     1.0000 0.76569  0.08860  0.53240  Biso   1.000  C
  C127     1.0000 0.58322  0.01728  0.06374  Biso   1.000  C
  C128     1.0000 0.64938  0.89927  0.39708  Biso   1.000  C
  C129     1.0000 0.76739  0.08344  0.73041  Biso   1.000  C
  C130     1.0000 0.60327  0.01600  0.15785  Biso   1.000  C
  C131     1.0000 0.65066  0.92060  0.49118  Biso   1.000  C
  C132     1.0000 0.74607  0.06340  0.82452  Biso   1.000  C
  C133     1.0000 0.61917  0.00831  0.05838  Biso   1.000  C
  C134     1.0000 0.65836  0.94419  0.39171  Biso   1.000  C
  C135     1.0000 0.72247  0.04750  0.72504  Biso   1.000  C
  C136     1.0000 0.61359  0.00123  0.85698  Biso   1.000  C
  C137     1.0000 0.66544  0.94569  0.19031  Biso   1.000  C
  C138     1.0000 0.72098  0.05308  0.52364  Biso   1.000  C
  C139     1.0000 0.59290  0.00221  0.76513  Biso   1.000  C
  C140     1.0000 0.66445  0.92402  0.09846  Biso   1.000  C
  C141     1.0000 0.74265  0.07377  0.43179  Biso   1.000  C
  C142     1.0000 0.62889  0.99325  0.73541  Biso   1.000  C
  C143     1.0000 0.67341  0.96897  0.06874  Biso   1.000  C
  C144     1.0000 0.69770  0.03778  0.40208  Biso   1.000  C
  H25      1.0000 0.75138  0.68024  0.16815  Biso   1.000  H
  H26      1.0000 0.65310  0.73781  0.83482  Biso   1.000  H
  H27      1.0000 0.59552  0.58195  0.50149  Biso   1.000  H
  H28      1.0000 0.77100  0.66148  0.60897  Biso   1.000  H
  H29      1.0000 0.67186  0.77619  0.27563  Biso   1.000  H
  H30      1.0000 0.55715  0.56234  0.94230  Biso   1.000  H
  H31      1.0000 0.72909  0.65436  0.47602  Biso   1.000  H
  H32      1.0000 0.67897  0.74139  0.14269  Biso   1.000  H
  H33      1.0000 0.59194  0.60424  0.80935  Biso   1.000  H
  H34      1.0000 0.80833  0.64100  0.44621  Biso   1.000  H
  H35      1.0000 0.35900  0.16733  0.44621  Biso   1.000  H
  H36      1.0000 0.83267  0.19167  0.44621  Biso   1.000  H
  H37      1.0000 0.53573  0.04280  0.29754  Biso   1.000  H
  H38      1.0000 0.95720  0.49293  0.29754  Biso   1.000  H
  H39      1.0000 0.50707  0.46427  0.29754  Biso   1.000  H
  H40      1.0000 0.57174  0.02386  0.14361  Biso   1.000  H
  H41      1.0000 0.64281  0.88121  0.47694  Biso   1.000  H
  H42      1.0000 0.78545  0.09493  0.81027  Biso   1.000  H
  H43      1.0000 0.60758  0.02168  0.31027  Biso   1.000  H
  H44      1.0000 0.64499  0.91923  0.64360  Biso   1.000  H
  H45      1.0000 0.74744  0.05909  0.97694  Biso   1.000  H
  H46      1.0000 0.58882  0.99634  0.61308  Biso   1.000  H
  H47      1.0000 0.67033  0.92581  0.94641  Biso   1.000  H
  H48      1.0000 0.74085  0.07785  0.27974  Biso   1.000  H
  O61      1.0000 0.38050  0.01656  0.58578  Biso   1.000  O
  O62      1.0000 0.31677  0.03060  0.25245  Biso   1.000  O
  O63      1.0000 0.30273  0.95283  0.91911  Biso   1.000  O
  O64      1.0000 0.34856  0.99995  0.36522  Biso   1.000  O
  O65      1.0000 0.33338  0.01527  0.03189  Biso   1.000  O
  O66      1.0000 0.31806  0.98477  0.69856  Biso   1.000  O
  O67      1.0000 0.35980  0.99043  0.99663  Biso   1.000  O
  O68      1.0000 0.34291  0.03604  0.66330  Biso   1.000  O
  O69      1.0000 0.29729  0.97354  0.32996  Biso   1.000  O
  Mg13     1.0000 0.32500  0.97873  0.13016  Biso   1.000  Mg
  Mg14     1.0000 0.35460  0.01293  0.79683  Biso   1.000  Mg
  Mg15     1.0000 0.32040  0.00833  0.46350  Biso   1.000  Mg
  O70      1.0000 0.28742  0.31679  0.90048  Biso   1.000  O
  O71      1.0000 0.34988  0.30397  0.23381  Biso   1.000  O
  O72      1.0000 0.36270  0.37925  0.56714  Biso   1.000  O
  O73      1.0000 0.31771  0.33054  0.13533  Biso   1.000  O
  O74      1.0000 0.33613  0.32051  0.46866  Biso   1.000  O
  O75      1.0000 0.34616  0.34895  0.80199  Biso   1.000  O
  O76      1.0000 0.30567  0.34175  0.48712  Biso   1.000  O
  O77      1.0000 0.32491  0.29725  0.82045  Biso   1.000  O
  O78      1.0000 0.36941  0.36099  0.15378  Biso   1.000  O
  Mg16     1.0000 0.34165  0.35474  0.35344  Biso   1.000  Mg
  Mg17     1.0000 0.31193  0.32025  0.68677  Biso   1.000  Mg
  Mg18     1.0000 0.34642  0.32502  0.02010  Biso   1.000  Mg
  C145     1.0000 0.37223  0.00703  0.41678  Biso   1.000  C
  C146     1.0000 0.32630  0.03186  0.08345  Biso   1.000  C
  C147     1.0000 0.30147  0.96111  0.75012  Biso   1.000  C
  C148     1.0000 0.38923  0.00341  0.27799  Biso   1.000  C
  C149     1.0000 0.32993  0.05249  0.94466  Biso   1.000  C
  C150     1.0000 0.28084  0.94410  0.61133  Biso   1.000  C
  C151     1.0000 0.41332  0.00782  0.34974  Biso   1.000  C
  C152     1.0000 0.32552  0.07217  0.01640  Biso   1.000  C
  C153     1.0000 0.26116  0.92001  0.68307  Biso   1.000  C
  C154     1.0000 0.43053  0.00461  0.23197  Biso   1.000  C
  C155     1.0000 0.32873  0.09259  0.89864  Biso   1.000  C
  C156     1.0000 0.24075  0.90281  0.56530  Biso   1.000  C
  C157     1.0000 0.42439  0.99758  0.03524  Biso   1.000  C
  C158     1.0000 0.33575  0.09347  0.70190  Biso   1.000  C
  C159     1.0000 0.23986  0.90895  0.36857  Biso   1.000  C
  C160     1.0000 0.40091  0.99348  0.96079  Biso   1.000  C
  C161     1.0000 0.33985  0.07409  0.62745  Biso   1.000  C
  C162     1.0000 0.25924  0.93243  0.29412  Biso   1.000  C
  C163     1.0000 0.38254  0.99568  0.07851  Biso   1.000  C
  C164     1.0000 0.33765  0.05353  0.74518  Biso   1.000  C
  C165     1.0000 0.27981  0.95079  0.41185  Biso   1.000  C
  N13      1.0000 0.45328  0.00648  0.31799  Biso   1.000  N
  N14      1.0000 0.32686  0.11347  0.98465  Biso   1.000  N
  N15      1.0000 0.21986  0.88005  0.65132  Biso   1.000  N
  C166     1.0000 0.14604  0.35623  0.58899  Biso   1.000  C
  C167     1.0000 0.64377  0.78981  0.58899  Biso   1.000  C
  C168     1.0000 0.21019  0.85396  0.58899  Biso   1.000  C
  O79      1.0000 0.15280  0.37135  0.45203  Biso   1.000  O
  O80      1.0000 0.62865  0.78144  0.45203  Biso   1.000  O
  O81      1.0000 0.21856  0.84720  0.45203  Biso   1.000  O
  C169     1.0000 0.16238  0.35072  0.72646  Biso   1.000  C
  C170     1.0000 0.64928  0.81167  0.72646  Biso   1.000  C
  C171     1.0000 0.18833  0.83762  0.72646  Biso   1.000  C
  C172     1.0000 0.47911  0.99847  0.52718  Biso   1.000  C
  C173     1.0000 0.33487  0.14731  0.19384  Biso   1.000  C
  C174     1.0000 0.18603  0.85423  0.86051  Biso   1.000  C
  C175     1.0000 0.45184  0.99104  0.48044  Biso   1.000  C
  C176     1.0000 0.34229  0.12747  0.14711  Biso   1.000  C
  C177     1.0000 0.20587  0.88149  0.81377  Biso   1.000  C
  O82      1.0000 0.43191  0.97503  0.56177  Biso   1.000  O
  O83      1.0000 0.35830  0.12354  0.22843  Biso   1.000  O
  O84      1.0000 0.20979  0.90143  0.89510  Biso   1.000  O
  C178     1.0000 0.48805  0.98907  0.67676  Biso   1.000  C
  C179     1.0000 0.01093  0.49898  0.67676  Biso   1.000  C
  C180     1.0000 0.50102  0.51195  0.67676  Biso   1.000  C
  C181     1.0000 0.18161  0.33325  0.01779  Biso   1.000  C
  C182     1.0000 0.33341  0.18169  0.35113  Biso   1.000  C
  C183     1.0000 0.48498  0.48506  0.68446  Biso   1.000  C
  C184     1.0000 0.19842  0.35212  0.88440  Biso   1.000  C
  C185     1.0000 0.64788  0.84630  0.88440  Biso   1.000  C
  C186     1.0000 0.15370  0.80158  0.88440  Biso   1.000  C
  C187     1.0000 0.18935  0.36145  0.73408  Biso   1.000  C
  C188     1.0000 0.63855  0.82790  0.73408  Biso   1.000  C
  C189     1.0000 0.17210  0.81065  0.73408  Biso   1.000  C
  C190     1.0000 0.22570  0.35920  0.93489  Biso   1.000  C
  C191     1.0000 0.30747  0.19984  0.26823  Biso   1.000  C
  C192     1.0000 0.46683  0.44096  0.60156  Biso   1.000  C
  O85      1.0000 0.24583  0.37428  0.85118  Biso   1.000  O
  O86      1.0000 0.62572  0.87155  0.85118  Biso   1.000  O
  O87      1.0000 0.12845  0.75417  0.85118  Biso   1.000  O
  N16      1.0000 0.22366  0.34432  0.10287  Biso   1.000  N
  N17      1.0000 0.32234  0.21267  0.43620  Biso   1.000  N
  N18      1.0000 0.45399  0.44300  0.76953  Biso   1.000  N
  C193     1.0000 0.19739  0.32757  0.15694  Biso   1.000  C
  C194     1.0000 0.33910  0.20315  0.49028  Biso   1.000  C
  C195     1.0000 0.46352  0.46928  0.82361  Biso   1.000  C
  O88      1.0000 0.19013  0.31182  0.28963  Biso   1.000  O
  O89      1.0000 0.35485  0.21165  0.62297  Biso   1.000  O
  O90      1.0000 0.45502  0.47654  0.95630  Biso   1.000  O
  C196     1.0000 0.24473  0.34376  0.19906  Biso   1.000  C
  C197     1.0000 0.32291  0.23431  0.53240  Biso   1.000  C
  C198     1.0000 0.43236  0.42194  0.86573  Biso   1.000  C
  C199     1.0000 0.24989  0.35062  0.39708  Biso   1.000  C
  C200     1.0000 0.31605  0.23261  0.73041  Biso   1.000  C
  C201     1.0000 0.43406  0.41678  0.06374  Biso   1.000  C
  C202     1.0000 0.26993  0.34934  0.49118  Biso   1.000  C
  C203     1.0000 0.31733  0.25393  0.82452  Biso   1.000  C
  C204     1.0000 0.41274  0.39673  0.15785  Biso   1.000  C
  C205     1.0000 0.28584  0.34164  0.39171  Biso   1.000  C
  C206     1.0000 0.32502  0.27753  0.72504  Biso   1.000  C
  C207     1.0000 0.38914  0.38083  0.05838  Biso   1.000  C
  C208     1.0000 0.28025  0.33456  0.19031  Biso   1.000  C
  C209     1.0000 0.33210  0.27902  0.52364  Biso   1.000  C
  C210     1.0000 0.38764  0.38641  0.85698  Biso   1.000  C
  C211     1.0000 0.25957  0.33555  0.09846  Biso   1.000  C
  C212     1.0000 0.33112  0.25735  0.43179  Biso   1.000  C
  C213     1.0000 0.40931  0.40710  0.76513  Biso   1.000  C
  C214     1.0000 0.29555  0.32659  0.06874  Biso   1.000  C
  C215     1.0000 0.34008  0.30230  0.40208  Biso   1.000  C
  C216     1.0000 0.36437  0.37111  0.73541  Biso   1.000  C
  H49      1.0000 0.41805  0.01357  0.50149  Biso   1.000  H
  H50      1.0000 0.31976  0.07115  0.16815  Biso   1.000  H
  H51      1.0000 0.26219  0.91528  0.83482  Biso   1.000  H
  H52      1.0000 0.43766  0.99481  0.94230  Biso   1.000  H
  H53      1.0000 0.33852  0.10952  0.60897  Biso   1.000  H
  H54      1.0000 0.22381  0.89567  0.27563  Biso   1.000  H
  H55      1.0000 0.39576  0.98770  0.80935  Biso   1.000  H
  H56      1.0000 0.34564  0.07473  0.47602  Biso   1.000  H
  H57      1.0000 0.25861  0.93758  0.14269  Biso   1.000  H
  H58      1.0000 0.47500  0.97433  0.77954  Biso   1.000  H
  H59      1.0000 0.02567  0.50067  0.77954  Biso   1.000  H
  H60      1.0000 0.49933  0.52500  0.77954  Biso   1.000  H
  H61      1.0000 0.20239  0.37613  0.63087  Biso   1.000  H
  H62      1.0000 0.62387  0.82626  0.63087  Biso   1.000  H
  H63      1.0000 0.17374  0.79761  0.63087  Biso   1.000  H
  H64      1.0000 0.23840  0.35719  0.47694  Biso   1.000  H
  H65      1.0000 0.30948  0.21455  0.81027  Biso   1.000  H
  H66      1.0000 0.45212  0.42826  0.14361  Biso   1.000  H
  H67      1.0000 0.27424  0.35501  0.64360  Biso   1.000  H
  H68      1.0000 0.31165  0.25256  0.97694  Biso   1.000  H
  H69      1.0000 0.41410  0.39242  0.31027  Biso   1.000  H
  H70      1.0000 0.25548  0.32967  0.94641  Biso   1.000  H
  H71      1.0000 0.33700  0.25915  0.27974  Biso   1.000  H
  H72      1.0000 0.40752  0.41118  0.61308  Biso   1.000  H
