# Supplementary material for: In silico design and screening of hypothetical MOF-74 analogs and their experimental synthesis
Source: Chem Sci. 2016 Jun 21;7(9):6263–72. doi: 10.1039/c6sc01477a (PMC6024208; doi:10.1039/c6sc01477a)
Supplement: Supplementary file 1 [file SC-007-C6SC01477A-s001.zip › analogs/269_all_conf_385_0_full_symm.def]

#number of pseudo atoms
97
#type        print   as   scat      mass       charge          B-factor   radii  connectivity
UNIT         no      H       H      1.0        1.0             1.0        1.0    0
C_co2        yes     C       C      12.0107    0.6512          1.0        1.0    0
O_co2        yes     O       O      15.9994   -0.3256          1.0        1.0    0
N_n2         yes     N       N      14.00674  -0.482           1.0        0.7    0
N_com        no      N       N      0.0        0.964           1.0        0.7    0
Mof_Ob    yes       O         O         15.999    -0.74084  1.0       1.52      0         
Mof_Oa    yes       O         O         15.999    -0.88582  1.0       1.52      0         
Mof_Oc    yes       O         O         15.999    -0.9208   1.0       1.52      0         
Mof_Mg    yes       Mg        Mg        24.305    1.61608   1.0       1.73      0         
Mof_Ob_a  yes       O         O         15.999    -0.73461  1.0       1.52      0         
Mof_Oa_a  yes       O         O         15.999    -0.90658  1.0       1.52      0         
Mof_Oc_a  yes       O         O         15.999    -0.9608   1.0       1.52      0         
Mof_Mg_a  yes       Mg        Mg        24.305    1.63492   1.0       1.73      0         
Mof_Cc    yes       C         C         12.011    0.54694   1.0       1.7       0         
Mof_Cd    yes       C         C         12.011    -0.42884  1.0       1.7       0         
C         yes       C         C         12.011    0.28824   1.0       1.7       0         
C_a       yes       C         C         12.011    -0.13204  1.0       1.7       0         
C_b       yes       C         C         12.011    0.24613   1.0       1.7       0         
C_c       yes       C         C         12.011    -0.3153   1.0       1.7       0         
C_d       yes       C         C         12.011    0.08246   1.0       1.7       0         
C_e       yes       C         C         12.011    -0.02055  1.0       1.7       0         
C_f       yes       C         C         12.011    0.238     1.0       1.7       0         
C_g       yes       C         C         12.011    -0.33325  1.0       1.7       0         
C_h       yes       C         C         12.011    -0.02448  1.0       1.7       0         
C_i       yes       C         C         12.011    0.01972   1.0       1.7       0         
C_j       yes       C         C         12.011    0.15099   1.0       1.7       0         
C_k       yes       C         C         12.011    -0.24505  1.0       1.7       0         
C_l       yes       C         C         12.011    -0.0791   1.0       1.7       0         
C_m       yes       C         C         12.011    0.21532   1.0       1.7       0         
C_n       yes       C         C         12.011    -0.32229  1.0       1.7       0         
C_o       yes       C         C         12.011    -0.45064  1.0       1.7       0         
C_p       yes       C         C         12.011    0.04963   1.0       1.7       0         
C_q       yes       C         C         12.011    0.19452   1.0       1.7       0         
C_r       yes       C         C         12.011    -0.26355  1.0       1.7       0         
C_s       yes       C         C         12.011    -0.16564  1.0       1.7       0         
C_t       yes       C         C         12.011    0.26171   1.0       1.7       0         
C_u       yes       C         C         12.011    -0.36541  1.0       1.7       0         
C_v       yes       C         C         12.011    -0.41872  1.0       1.7       0         
C_w       yes       C         C         12.011    0.33944   1.0       1.7       0         
Mof_Cd_a  yes       C         C         12.011    -0.45547  1.0       1.7       0         
Mof_Cc_a  yes       C         C         12.011    0.54578   1.0       1.7       0         
Mof_Cb    yes       C         C         12.011    -0.34242  1.0       1.7       0         
C_x       yes       C         C         12.011    -0.05833  1.0       1.7       0         
C_y       yes       C         C         12.011    -0.34916  1.0       1.7       0         
Mof_Ca    yes       C         C         12.011    0.78617   1.0       1.7       0         
C_z       yes       C         C         12.011    -0.43519  1.0       1.7       0         
C_aa      yes       C         C         12.011    -0.30619  1.0       1.7       0         
C_ab      yes       C         C         12.011    0.25638   1.0       1.7       0         
C_ac      yes       C         C         12.011    -0.40757  1.0       1.7       0         
C_ad      yes       C         C         12.011    -0.37888  1.0       1.7       0         
C_ae      yes       C         C         12.011    -0.45573  1.0       1.7       0         
C_af      yes       C         C         12.011    0.00564   1.0       1.7       0         
C_ag      yes       C         C         12.011    -0.2036   1.0       1.7       0         
C_ah      yes       C         C         12.011    -0.21435  1.0       1.7       0         
C_ai      yes       C         C         12.011    -0.45031  1.0       1.7       0         
C_aj      yes       C         C         12.011    -0.35098  1.0       1.7       0         
C_ak      yes       C         C         12.011    -0.01541  1.0       1.7       0         
Mof_Cb_a  yes       C         C         12.011    -0.3443   1.0       1.7       0         
Mof_Ca_a  yes       C         C         12.011    0.81188   1.0       1.7       0         
Mof_H     yes       H         H         1.008     0.21204   1.0       1.09      0         
H         yes       H         H         1.008     0.19667   1.0       1.09      0         
H_a       yes       H         H         1.008     0.17931   1.0       1.09      0         
H_b       yes       H         H         1.008     0.16441   1.0       1.09      0         
H_c       yes       H         H         1.008     0.17204   1.0       1.09      0         
H_d       yes       H         H         1.008     0.12555   1.0       1.09      0         
H_e       yes       H         H         1.008     0.13644   1.0       1.09      0         
H_f       yes       H         H         1.008     0.11754   1.0       1.09      0         
H_g       yes       H         H         1.008     0.15844   1.0       1.09      0         
H_h       yes       H         H         1.008     0.20943   1.0       1.09      0         
H_i       yes       H         H         1.008     0.10832   1.0       1.09      0         
H_j       yes       H         H         1.008     0.11699   1.0       1.09      0         
H_k       yes       H         H         1.008     0.11046   1.0       1.09      0         
Mof_H_a   yes       H         H         1.008     0.20056   1.0       1.09      0         
H_l       yes       H         H         1.008     0.1644    1.0       1.09      0         
H_m       yes       H         H         1.008     0.20865   1.0       1.09      0         
H_n       yes       H         H         1.008     0.12652   1.0       1.09      0         
H_o       yes       H         H         1.008     0.12558   1.0       1.09      0         
H_p       yes       H         H         1.008     0.11607   1.0       1.09      0         
H_q       yes       H         H         1.008     0.0887    1.0       1.09      0         
H_r       yes       H         H         1.008     0.09606   1.0       1.09      0         
H_s       yes       H         H         1.008     0.0654    1.0       1.09      0         
H_t       yes       H         H         1.008     0.20741   1.0       1.09      0         
H_u       yes       H         H         1.008     0.11326   1.0       1.09      0         
H_v       yes       H         H         1.008     0.10013   1.0       1.09      0         
H_w       yes       H         H         1.008     0.11135   1.0       1.09      0         
H_x       yes       H         H         1.008     0.12737   1.0       1.09      0         
H_y       yes       H         H         1.008     0.12122   1.0       1.09      0         
H_z       yes       H         H         1.008     0.12666   1.0       1.09      0         
H_aa      yes       H         H         1.008     0.14149   1.0       1.09      0         
H_ab      yes       H         H         1.008     0.12111   1.0       1.09      0         
H_ac      yes       H         H         1.008     0.06929   1.0       1.09      0         
H_ad      yes       H         H         1.008     0.09458   1.0       1.09      0         
H_ae      yes       H         H         1.008     0.13119   1.0       1.09      0         
H_af      yes       H         H         1.008     0.11467   1.0       1.09      0         
H_ag      yes       H         H         1.008     0.11878   1.0       1.09      0         
H_ah      yes       H         H         1.008     0.16228   1.0       1.09      0         
H_ai      yes       H         H         1.008     0.13188   1.0       1.09      0         
