# Supplementary material for: In silico design and screening of hypothetical MOF-74 analogs and their experimental synthesis
Source: Chem Sci. 2016 Jun 21;7(9):6263–72. doi: 10.1039/c6sc01477a (PMC6024208; doi:10.1039/c6sc01477a)
Supplement: Supplementary file 1 [file SC-007-C6SC01477A-s001.zip › analogs/229_all_conf_6704_0_full_symm.cssr]

				75.738  75.738  6.896
		90  90  120  SPGR =  1 P 1		 OPT = 1
594   0 
0 image0	: image0
 1 Mof_Ob 0.036950 0.346530 0.451030  0  0  0  0  0  0  0  0  -0.752210
 2 Mof_Ob 0.986800 0.357090 0.117700  0  0  0  0  0  0  0  0  -0.752210
 3 Mof_Ob 0.976240 0.296380 0.784360  0  0  0  0  0  0  0  0  -0.752210
 4 Mof_Oa 0.011980 0.332180 0.232900  0  0  0  0  0  0  0  0  -0.914890
 5 Mof_Oa 0.001160 0.346470 0.899560  0  0  0  0  0  0  0  0  -0.914890
 6 Mof_Oa 0.986870 0.321350 0.566230  0  0  0  0  0  0  0  0  -0.914890
 7 Mof_Oc 0.021260 0.326380 0.859560  0  0  0  0  0  0  0  0  -0.903230
 8 Mof_Oc 0.006960 0.361540 0.526230  0  0  0  0  0  0  0  0  -0.903230
 9 Mof_Oc 0.971790 0.312080 0.192890  0  0  0  0  0  0  0  0  -0.903230
 10 Mof_Mg 0.994120 0.316920 0.994780  0  0  0  0  0  0  0  0  1.611310
 11 Mof_Mg 0.016420 0.343870 0.661450  0  0  0  0  0  0  0  0  1.611310
 12 Mof_Mg 0.989460 0.339210 0.328120  0  0  0  0  0  0  0  0  1.611310
 13 Mof_Ob_a 0.965640 0.662560 0.235890  0  0  0  0  0  0  0  0  -0.731330
 14 Mof_Ob_a 0.004100 0.636410 0.569220  0  0  0  0  0  0  0  0  -0.731330
 15 Mof_Ob_a 0.030250 0.701020 0.902560  0  0  0  0  0  0  0  0  -0.731330
 16 Mof_Oa_a 0.989840 0.669930 0.458330  0  0  0  0  0  0  0  0  -0.892470
 17 Mof_Oa_a 0.996740 0.653240 0.791670  0  0  0  0  0  0  0  0  -0.892470
 18 Mof_Oa_a 0.013430 0.676830 0.125000  0  0  0  0  0  0  0  0  -0.892470
 19 Mof_Oc_a 0.984480 0.679700 0.825930  0  0  0  0  0  0  0  0  -0.939070
 20 Mof_Oc_a 0.986960 0.638110 0.159260  0  0  0  0  0  0  0  0  -0.939070
 21 Mof_Oc_a 0.028560 0.682190 0.492600  0  0  0  0  0  0  0  0  -0.939070
 22 Mof_Mg_a 0.009940 0.683270 0.694270  0  0  0  0  0  0  0  0  1.638130
 23 Mof_Mg_a 0.983400 0.660000 0.027600  0  0  0  0  0  0  0  0  1.638130
 24 Mof_Mg_a 0.006660 0.656730 0.360930  0  0  0  0  0  0  0  0  1.638130
 25 O 0.883880 0.759750 0.936460  0  0  0  0  0  0  0  0  -0.492480
 26 O 0.240250 0.124120 0.936460  0  0  0  0  0  0  0  0  -0.492480
 27 O 0.875880 0.116120 0.936460  0  0  0  0  0  0  0  0  -0.492480
 28 C 0.885170 0.744680 0.842080  0  0  0  0  0  0  0  0  0.289930
 29 C 0.255320 0.140490 0.842080  0  0  0  0  0  0  0  0  0.289930
 30 C 0.859510 0.114830 0.842080  0  0  0  0  0  0  0  0  0.289930
 31 C_a 0.868270 0.727450 0.755120  0  0  0  0  0  0  0  0  -0.000290
 32 C_a 0.272550 0.140820 0.755120  0  0  0  0  0  0  0  0  -0.000290
 33 C_a 0.859180 0.131730 0.755120  0  0  0  0  0  0  0  0  -0.000290
 34 C_b 0.847570 0.724980 0.743040  0  0  0  0  0  0  0  0  -0.127590
 35 C_b 0.275020 0.122590 0.743040  0  0  0  0  0  0  0  0  -0.127590
 36 C_b 0.877410 0.152430 0.743040  0  0  0  0  0  0  0  0  -0.127590
 37 C_c 0.835810 0.716660 0.575810  0  0  0  0  0  0  0  0  0.023680
 38 C_c 0.283340 0.119150 0.575810  0  0  0  0  0  0  0  0  0.023680
 39 C_c 0.880850 0.164190 0.575810  0  0  0  0  0  0  0  0  0.023680
 40 C_d 0.816060 0.713860 0.551740  0  0  0  0  0  0  0  0  -0.243370
 41 C_d 0.286140 0.102200 0.551740  0  0  0  0  0  0  0  0  -0.243370
 42 C_d 0.897800 0.183940 0.551740  0  0  0  0  0  0  0  0  -0.243370
 43 C_e 0.805810 0.704170 0.368020  0  0  0  0  0  0  0  0  0.454900
 44 C_e 0.295830 0.101640 0.368020  0  0  0  0  0  0  0  0  0.454900
 45 C_e 0.898360 0.194190 0.368020  0  0  0  0  0  0  0  0  0.454900
 46 O_a 0.816770 0.704780 0.228750  0  0  0  0  0  0  0  0  -0.450430
 47 O_a 0.295220 0.111990 0.228750  0  0  0  0  0  0  0  0  -0.450430
 48 O_a 0.888010 0.183230 0.228750  0  0  0  0  0  0  0  0  -0.450430
 49 C_f 0.116730 0.360090 0.997220  0  0  0  0  0  0  0  0  -0.057400
 50 C_f 0.973250 0.423310 0.663890  0  0  0  0  0  0  0  0  -0.057400
 51 C_f 0.910020 0.216600 0.330550  0  0  0  0  0  0  0  0  -0.057400
 52 C_g 0.101520 0.356560 0.130570  0  0  0  0  0  0  0  0  -0.162310
 53 C_g 0.976770 0.411620 0.797230  0  0  0  0  0  0  0  0  -0.162310
 54 C_g 0.921710 0.231810 0.463900  0  0  0  0  0  0  0  0  -0.162310
 55 C_h 0.080820 0.347940 0.071470  0  0  0  0  0  0  0  0  0.011770
 56 C_h 0.985400 0.399550 0.738140  0  0  0  0  0  0  0  0  0.011770
 57 C_h 0.933780 0.252510 0.404810  0  0  0  0  0  0  0  0  0.011770
 58 C_i 0.075320 0.341590 0.873560  0  0  0  0  0  0  0  0  0.269550
 59 C_i 0.991740 0.400400 0.540220  0  0  0  0  0  0  0  0  0.269550
 60 C_i 0.932930 0.258010 0.206890  0  0  0  0  0  0  0  0  0.269550
 61 C_j 0.090910 0.343970 0.742770  0  0  0  0  0  0  0  0  -0.286270
 62 C_j 0.989360 0.413600 0.409430  0  0  0  0  0  0  0  0  -0.286270
 63 C_j 0.919730 0.242430 0.076100  0  0  0  0  0  0  0  0  -0.286270
 64 C_k 0.110850 0.353210 0.801510  0  0  0  0  0  0  0  0  -0.050000
 65 C_k 0.980120 0.424310 0.468180  0  0  0  0  0  0  0  0  -0.050000
 66 C_k 0.909030 0.222480 0.134850  0  0  0  0  0  0  0  0  -0.050000
 67 Mof_Cd 0.055020 0.333770 0.813830  0  0  0  0  0  0  0  0  -0.487470
 68 Mof_Cd 0.999560 0.387910 0.480490  0  0  0  0  0  0  0  0  -0.487470
 69 Mof_Cd 0.945420 0.278320 0.147160  0  0  0  0  0  0  0  0  -0.487470
 70 Mof_Cc 0.039880 0.332670 0.936700  0  0  0  0  0  0  0  0  0.553940
 71 Mof_Cc 0.000660 0.373880 0.603370  0  0  0  0  0  0  0  0  0.553940
 72 Mof_Cc 0.959450 0.293450 0.270040  0  0  0  0  0  0  0  0  0.553940
 73 Mof_Cb 0.045290 0.339000 0.137350  0  0  0  0  0  0  0  0  -0.329420
 74 Mof_Cb 0.994340 0.372960 0.804010  0  0  0  0  0  0  0  0  -0.329420
 75 Mof_Cb 0.960370 0.288040 0.470680  0  0  0  0  0  0  0  0  -0.329420
 76 C_l 0.065340 0.346120 0.198120  0  0  0  0  0  0  0  0  -0.147400
 77 C_l 0.987210 0.385880 0.864790  0  0  0  0  0  0  0  0  -0.147400
 78 C_l 0.947450 0.267990 0.531460  0  0  0  0  0  0  0  0  -0.147400
 79 Mof_Ca 0.030940 0.339340 0.281380  0  0  0  0  0  0  0  0  0.837920
 80 Mof_Ca 0.993990 0.358260 0.948050  0  0  0  0  0  0  0  0  0.837920
 81 Mof_Ca 0.975070 0.302400 0.614710  0  0  0  0  0  0  0  0  0.837920
 82 C_m 0.808230 0.721010 0.698180  0  0  0  0  0  0  0  0  -0.045290
 83 C_m 0.278990 0.087220 0.698180  0  0  0  0  0  0  0  0  -0.045290
 84 C_m 0.912780 0.191770 0.698180  0  0  0  0  0  0  0  0  -0.045290
 85 C_n 0.819310 0.728890 0.867560  0  0  0  0  0  0  0  0  -0.292290
 86 C_n 0.271110 0.090410 0.867560  0  0  0  0  0  0  0  0  -0.292290
 87 C_n 0.909590 0.180690 0.867560  0  0  0  0  0  0  0  0  -0.292290
 88 C_o 0.838160 0.729890 0.894270  0  0  0  0  0  0  0  0  0.400680
 89 C_o 0.270110 0.108270 0.894270  0  0  0  0  0  0  0  0  0.400680
 90 C_o 0.891730 0.161840 0.894270  0  0  0  0  0  0  0  0  0.400680
 91 O_b 0.847500 0.735420 0.072030  0  0  0  0  0  0  0  0  -0.571980
 92 O_b 0.264580 0.112080 0.072030  0  0  0  0  0  0  0  0  -0.571980
 93 O_b 0.887920 0.152500 0.072030  0  0  0  0  0  0  0  0  -0.571980
 94 C_p 0.872060 0.713050 0.663860  0  0  0  0  0  0  0  0  -0.211780
 95 C_p 0.286950 0.159000 0.663860  0  0  0  0  0  0  0  0  -0.211780
 96 C_p 0.841000 0.127940 0.663860  0  0  0  0  0  0  0  0  -0.211780
 97 C_q 0.891480 0.715160 0.656520  0  0  0  0  0  0  0  0  -0.045110
 98 C_q 0.284840 0.176320 0.656520  0  0  0  0  0  0  0  0  -0.045110
 99 C_q 0.823680 0.108520 0.656520  0  0  0  0  0  0  0  0  -0.045110
 100 C_r 0.894320 0.699110 0.560290  0  0  0  0  0  0  0  0  0.446470
 101 C_r 0.300890 0.195210 0.560290  0  0  0  0  0  0  0  0  0.446470
 102 C_r 0.804790 0.105680 0.560290  0  0  0  0  0  0  0  0  0.446470
 103 O_c 0.884120 0.689750 0.416850  0  0  0  0  0  0  0  0  -0.465180
 104 O_c 0.976920 0.527710 0.750190  0  0  0  0  0  0  0  0  -0.465180
 105 O_c 0.138960 0.782540 0.083520  0  0  0  0  0  0  0  0  -0.465180
 106 C_s 0.910110 0.694890 0.643230  0  0  0  0  0  0  0  0  0.012550
 107 C_s 0.971780 0.548560 0.976570  0  0  0  0  0  0  0  0  0.012550
 108 C_s 0.118110 0.756550 0.309900  0  0  0  0  0  0  0  0  0.012550
 109 C_t 0.919810 0.687670 0.522930  0  0  0  0  0  0  0  0  -0.246890
 110 C_t 0.979000 0.565480 0.856260  0  0  0  0  0  0  0  0  -0.246890
 111 C_t 0.101190 0.746860 0.189590  0  0  0  0  0  0  0  0  -0.246890
 112 C_u 0.935620 0.684530 0.594130  0  0  0  0  0  0  0  0  0.129430
 113 C_u 0.982130 0.584420 0.927460  0  0  0  0  0  0  0  0  0.129430
 114 C_u 0.082250 0.731050 0.260790  0  0  0  0  0  0  0  0  0.129430
 115 C_v 0.941320 0.688610 0.795290  0  0  0  0  0  0  0  0  0.162790
 116 C_v 0.978060 0.586050 0.128620  0  0  0  0  0  0  0  0  0.162790
 117 C_v 0.080620 0.725340 0.461950  0  0  0  0  0  0  0  0  0.162790
 118 C_w 0.930370 0.694870 0.918000  0  0  0  0  0  0  0  0  -0.178620
 119 C_w 0.971790 0.568830 0.251330  0  0  0  0  0  0  0  0  -0.178620
 120 C_w 0.097840 0.736300 0.584660  0  0  0  0  0  0  0  0  -0.178620
 121 C_x 0.915260 0.697980 0.844290  0  0  0  0  0  0  0  0  -0.169510
 122 C_x 0.968680 0.550610 0.177620  0  0  0  0  0  0  0  0  -0.169510
 123 C_x 0.116050 0.751400 0.510960  0  0  0  0  0  0  0  0  -0.169510
 124 Mof_Cd_a 0.957660 0.686510 0.864360  0  0  0  0  0  0  0  0  -0.435320
 125 Mof_Cd_a 0.980150 0.604480 0.197700  0  0  0  0  0  0  0  0  -0.435320
 126 Mof_Cd_a 0.062190 0.709010 0.531030  0  0  0  0  0  0  0  0  -0.435320
 127 Mof_Cc_a 0.968730 0.680720 0.745670  0  0  0  0  0  0  0  0  0.514830
 128 Mof_Cc_a 0.985940 0.621340 0.079000  0  0  0  0  0  0  0  0  0.514830
 129 Mof_Cc_a 0.045330 0.697930 0.412340  0  0  0  0  0  0  0  0  0.514830
 130 Mof_Cb_a 0.962680 0.675940 0.543620  0  0  0  0  0  0  0  0  -0.271540
 131 Mof_Cb_a 0.990730 0.620070 0.876950  0  0  0  0  0  0  0  0  -0.271540
 132 Mof_Cb_a 0.046600 0.703990 0.210290  0  0  0  0  0  0  0  0  -0.271540
 133 C_y 0.946410 0.677920 0.475140  0  0  0  0  0  0  0  0  -0.229450
 134 C_y 0.988740 0.601820 0.808470  0  0  0  0  0  0  0  0  -0.229450
 135 C_y 0.064850 0.720260 0.141800  0  0  0  0  0  0  0  0  -0.229450
 136 Mof_Ca_a 0.972950 0.668990 0.404790  0  0  0  0  0  0  0  0  0.801290
 137 Mof_Ca_a 0.997680 0.637290 0.738120  0  0  0  0  0  0  0  0  0.801290
 138 Mof_Ca_a 0.029370 0.693720 0.071460  0  0  0  0  0  0  0  0  0.801290
 139 C_z 0.908030 0.732830 0.735660  0  0  0  0  0  0  0  0  -0.179980
 140 C_z 0.267170 0.175200 0.735660  0  0  0  0  0  0  0  0  -0.179980
 141 C_z 0.824800 0.091970 0.735660  0  0  0  0  0  0  0  0  -0.179980
 142 C_aa 0.904860 0.747400 0.825060  0  0  0  0  0  0  0  0  -0.194700
 143 C_aa 0.252600 0.157460 0.825060  0  0  0  0  0  0  0  0  -0.194700
 144 C_aa 0.842540 0.095140 0.825060  0  0  0  0  0  0  0  0  -0.194700
 145 H 0.870970 0.753570 0.010210  0  0  0  0  0  0  0  0  0.391900
 146 H 0.246430 0.117400 0.010210  0  0  0  0  0  0  0  0  0.391900
 147 H 0.882600 0.129030 0.010210  0  0  0  0  0  0  0  0  0.391900
 148 H_a 0.842000 0.711730 0.459170  0  0  0  0  0  0  0  0  0.127470
 149 H_a 0.288270 0.130270 0.459170  0  0  0  0  0  0  0  0  0.127470
 150 H_a 0.869730 0.158000 0.459170  0  0  0  0  0  0  0  0  0.127470
 151 H_b 0.105100 0.360410 0.282750  0  0  0  0  0  0  0  0  0.145500
 152 H_b 0.972930 0.411360 0.949420  0  0  0  0  0  0  0  0  0.145500
 153 H_b 0.921980 0.228230 0.616090  0  0  0  0  0  0  0  0  0.145500
 154 H_c 0.086780 0.338630 0.594110  0  0  0  0  0  0  0  0  0.161210
 155 H_c 0.994710 0.414820 0.260770  0  0  0  0  0  0  0  0  0.161210
 156 H_c 0.918510 0.246550 0.927440  0  0  0  0  0  0  0  0  0.161210
 157 H_d 0.122890 0.355630 0.700610  0  0  0  0  0  0  0  0  0.131910
 158 H_d 0.977710 0.433920 0.367270  0  0  0  0  0  0  0  0  0.131910
 159 H_d 0.899410 0.210450 0.033940  0  0  0  0  0  0  0  0  0.131910
 160 Mof_H 0.050800 0.329030 0.664090  0  0  0  0  0  0  0  0  0.227720
 161 Mof_H 0.004300 0.388440 0.330760  0  0  0  0  0  0  0  0  0.227720
 162 Mof_H 0.944900 0.282530 0.997420  0  0  0  0  0  0  0  0  0.227720
 163 H_e 0.069080 0.351090 0.348180  0  0  0  0  0  0  0  0  0.178220
 164 H_e 0.982240 0.384660 0.014850  0  0  0  0  0  0  0  0  0.178220
 165 H_e 0.948680 0.264250 0.681510  0  0  0  0  0  0  0  0  0.178220
 166 H_f 0.794070 0.721130 0.678220  0  0  0  0  0  0  0  0  0.103210
 167 H_f 0.278870 0.072940 0.678220  0  0  0  0  0  0  0  0  0.103210
 168 H_f 0.927060 0.205930 0.678220  0  0  0  0  0  0  0  0  0.103210
 169 H_g 0.813490 0.734180 0.984500  0  0  0  0  0  0  0  0  0.161830
 170 H_g 0.265820 0.079310 0.984500  0  0  0  0  0  0  0  0  0.161830
 171 H_g 0.920690 0.186510 0.984500  0  0  0  0  0  0  0  0  0.161830
 172 H_h 0.837510 0.725360 0.168640  0  0  0  0  0  0  0  0  0.397570
 173 H_h 0.274640 0.112140 0.168640  0  0  0  0  0  0  0  0  0.397570
 174 H_h 0.887860 0.162490 0.168640  0  0  0  0  0  0  0  0  0.397570
 175 H_i 0.859520 0.699450 0.598880  0  0  0  0  0  0  0  0  0.161630
 176 H_i 0.300550 0.160070 0.598880  0  0  0  0  0  0  0  0  0.161630
 177 H_i 0.839930 0.140480 0.598880  0  0  0  0  0  0  0  0  0.161630
 178 H_j 0.915260 0.684710 0.371120  0  0  0  0  0  0  0  0  0.158590
 179 H_j 0.981960 0.563880 0.704450  0  0  0  0  0  0  0  0  0.158590
 180 H_j 0.102780 0.751410 0.037790  0  0  0  0  0  0  0  0  0.158590
 181 H_k 0.934290 0.697410 0.071260  0  0  0  0  0  0  0  0  0.125820
 182 H_k 0.969260 0.570220 0.404590  0  0  0  0  0  0  0  0  0.125820
 183 H_k 0.096450 0.732380 0.737920  0  0  0  0  0  0  0  0  0.125820
 184 H_l 0.906950 0.702650 0.940480  0  0  0  0  0  0  0  0  0.164790
 185 H_l 0.964010 0.537630 0.273820  0  0  0  0  0  0  0  0  0.164790
 186 H_l 0.129040 0.759720 0.607150  0  0  0  0  0  0  0  0  0.164790
 187 Mof_H_a 0.962220 0.689690 0.015710  0  0  0  0  0  0  0  0  0.193530
 188 Mof_H_a 0.976980 0.605870 0.349040  0  0  0  0  0  0  0  0  0.193530
 189 Mof_H_a 0.060800 0.704440 0.682380  0  0  0  0  0  0  0  0  0.193530
 190 H_m 0.942030 0.674190 0.323740  0  0  0  0  0  0  0  0  0.208200
 191 H_m 0.992480 0.601170 0.657070  0  0  0  0  0  0  0  0  0.208200
 192 H_m 0.065490 0.724640 0.990400  0  0  0  0  0  0  0  0  0.208200
 193 H_n 0.923360 0.735090 0.726330  0  0  0  0  0  0  0  0  0.140000
 194 H_n 0.264910 0.188270 0.726330  0  0  0  0  0  0  0  0  0.140000
 195 H_n 0.811730 0.076640 0.726330  0  0  0  0  0  0  0  0  0.140000
 196 H_o 0.917370 0.761110 0.888020  0  0  0  0  0  0  0  0  0.167000
 197 H_o 0.238890 0.156260 0.888020  0  0  0  0  0  0  0  0  0.167000
 198 H_o 0.843740 0.082630 0.888020  0  0  0  0  0  0  0  0  0.167000
 199 Mof_Ob 0.703620 0.679860 0.784360  0  0  0  0  0  0  0  0  -0.752210
 200 Mof_Ob 0.653470 0.690420 0.451030  0  0  0  0  0  0  0  0  -0.752210
 201 Mof_Ob 0.642910 0.629710 0.117700  0  0  0  0  0  0  0  0  -0.752210
 202 Mof_Oa 0.678650 0.665510 0.566230  0  0  0  0  0  0  0  0  -0.914890
 203 Mof_Oa 0.667820 0.679800 0.232900  0  0  0  0  0  0  0  0  -0.914890
 204 Mof_Oa 0.653530 0.654690 0.899560  0  0  0  0  0  0  0  0  -0.914890
 205 Mof_Oc 0.687920 0.659710 0.192890  0  0  0  0  0  0  0  0  -0.903230
 206 Mof_Oc 0.673620 0.694880 0.859560  0  0  0  0  0  0  0  0  -0.903230
 207 Mof_Oc 0.638460 0.645410 0.526230  0  0  0  0  0  0  0  0  -0.903230
 208 Mof_Mg 0.660790 0.650250 0.328120  0  0  0  0  0  0  0  0  1.611310
 209 Mof_Mg 0.683080 0.677210 0.994780  0  0  0  0  0  0  0  0  1.611310
 210 Mof_Mg 0.656130 0.672540 0.661450  0  0  0  0  0  0  0  0  1.611310
 211 Mof_Ob_a 0.632310 0.995900 0.569220  0  0  0  0  0  0  0  0  -0.731330
 212 Mof_Ob_a 0.670770 0.969750 0.902560  0  0  0  0  0  0  0  0  -0.731330
 213 Mof_Ob_a 0.696920 0.034360 0.235890  0  0  0  0  0  0  0  0  -0.731330
 214 Mof_Oa_a 0.656500 0.003260 0.791670  0  0  0  0  0  0  0  0  -0.892470
 215 Mof_Oa_a 0.663400 0.986570 0.125000  0  0  0  0  0  0  0  0  -0.892470
 216 Mof_Oa_a 0.680090 0.010160 0.458330  0  0  0  0  0  0  0  0  -0.892470
 217 Mof_Oc_a 0.651140 0.013040 0.159260  0  0  0  0  0  0  0  0  -0.939070
 218 Mof_Oc_a 0.653630 0.971440 0.492600  0  0  0  0  0  0  0  0  -0.939070
 219 Mof_Oc_a 0.695230 0.015520 0.825930  0  0  0  0  0  0  0  0  -0.939070
 220 Mof_Mg_a 0.676610 0.016600 0.027600  0  0  0  0  0  0  0  0  1.638130
 221 Mof_Mg_a 0.650060 0.993340 0.360930  0  0  0  0  0  0  0  0  1.638130
 222 Mof_Mg_a 0.673330 0.990060 0.694270  0  0  0  0  0  0  0  0  1.638130
 223 O 0.550540 0.093090 0.269790  0  0  0  0  0  0  0  0  -0.492480
 224 O 0.906910 0.457450 0.269790  0  0  0  0  0  0  0  0  -0.492480
 225 O 0.542550 0.449460 0.269790  0  0  0  0  0  0  0  0  -0.492480
 226 C 0.551840 0.078010 0.175410  0  0  0  0  0  0  0  0  0.289930
 227 C 0.921990 0.473830 0.175410  0  0  0  0  0  0  0  0  0.289930
 228 C 0.526170 0.448160 0.175410  0  0  0  0  0  0  0  0  0.289930
 229 C_a 0.534940 0.060790 0.088450  0  0  0  0  0  0  0  0  -0.000290
 230 C_a 0.939210 0.474150 0.088450  0  0  0  0  0  0  0  0  -0.000290
 231 C_a 0.525850 0.465060 0.088450  0  0  0  0  0  0  0  0  -0.000290
 232 C_b 0.514240 0.058310 0.076380  0  0  0  0  0  0  0  0  -0.127590
 233 C_b 0.941690 0.455930 0.076380  0  0  0  0  0  0  0  0  -0.127590
 234 C_b 0.544070 0.485760 0.076380  0  0  0  0  0  0  0  0  -0.127590
 235 C_c 0.502480 0.049990 0.909150  0  0  0  0  0  0  0  0  0.023680
 236 C_c 0.950010 0.452480 0.909150  0  0  0  0  0  0  0  0  0.023680
 237 C_c 0.547520 0.497520 0.909150  0  0  0  0  0  0  0  0  0.023680
 238 C_d 0.482720 0.047190 0.885070  0  0  0  0  0  0  0  0  -0.243370
 239 C_d 0.952810 0.435530 0.885070  0  0  0  0  0  0  0  0  -0.243370
 240 C_d 0.564470 0.517280 0.885070  0  0  0  0  0  0  0  0  -0.243370
 241 C_e 0.472480 0.037510 0.701360  0  0  0  0  0  0  0  0  0.454900
 242 C_e 0.962490 0.434970 0.701360  0  0  0  0  0  0  0  0  0.454900
 243 C_e 0.565030 0.527520 0.701360  0  0  0  0  0  0  0  0  0.454900
 244 O_a 0.483440 0.038110 0.562080  0  0  0  0  0  0  0  0  -0.450430
 245 O_a 0.961890 0.445330 0.562080  0  0  0  0  0  0  0  0  -0.450430
 246 O_a 0.554670 0.516560 0.562080  0  0  0  0  0  0  0  0  -0.450430
 247 C_f 0.783400 0.693420 0.330550  0  0  0  0  0  0  0  0  -0.057400
 248 C_f 0.639910 0.756640 0.997220  0  0  0  0  0  0  0  0  -0.057400
 249 C_f 0.576690 0.549940 0.663890  0  0  0  0  0  0  0  0  -0.057400
 250 C_g 0.768190 0.689900 0.463900  0  0  0  0  0  0  0  0  -0.162310
 251 C_g 0.643440 0.744960 0.130570  0  0  0  0  0  0  0  0  -0.162310
 252 C_g 0.588380 0.565150 0.797230  0  0  0  0  0  0  0  0  -0.162310
 253 C_h 0.747490 0.681270 0.404810  0  0  0  0  0  0  0  0  0.011770
 254 C_h 0.652060 0.732890 0.071470  0  0  0  0  0  0  0  0  0.011770
 255 C_h 0.600450 0.585840 0.738140  0  0  0  0  0  0  0  0  0.011770
 256 C_i 0.741990 0.674920 0.206890  0  0  0  0  0  0  0  0  0.269550
 257 C_i 0.658410 0.733730 0.873560  0  0  0  0  0  0  0  0  0.269550
 258 C_i 0.599600 0.591340 0.540220  0  0  0  0  0  0  0  0  0.269550
 259 C_j 0.757570 0.677310 0.076100  0  0  0  0  0  0  0  0  -0.286270
 260 C_j 0.656030 0.746930 0.742770  0  0  0  0  0  0  0  0  -0.286270
 261 C_j 0.586400 0.575760 0.409430  0  0  0  0  0  0  0  0  -0.286270
 262 C_k 0.777520 0.686540 0.134850  0  0  0  0  0  0  0  0  -0.050000
 263 C_k 0.646790 0.757640 0.801510  0  0  0  0  0  0  0  0  -0.050000
 264 C_k 0.575690 0.555820 0.468180  0  0  0  0  0  0  0  0  -0.050000
 265 Mof_Cd 0.721680 0.667100 0.147160  0  0  0  0  0  0  0  0  -0.487470
 266 Mof_Cd 0.666230 0.721240 0.813830  0  0  0  0  0  0  0  0  -0.487470
 267 Mof_Cd 0.612090 0.611650 0.480490  0  0  0  0  0  0  0  0  -0.487470
 268 Mof_Cc 0.706550 0.666000 0.270040  0  0  0  0  0  0  0  0  0.553940
 269 Mof_Cc 0.667330 0.707210 0.936700  0  0  0  0  0  0  0  0  0.553940
 270 Mof_Cc 0.626120 0.626780 0.603370  0  0  0  0  0  0  0  0  0.553940
 271 Mof_Cb 0.711960 0.672330 0.470680  0  0  0  0  0  0  0  0  -0.329420
 272 Mof_Cb 0.661000 0.706290 0.137350  0  0  0  0  0  0  0  0  -0.329420
 273 Mof_Cb 0.627040 0.621380 0.804010  0  0  0  0  0  0  0  0  -0.329420
 274 C_l 0.732010 0.679450 0.531460  0  0  0  0  0  0  0  0  -0.147400
 275 C_l 0.653880 0.719220 0.198120  0  0  0  0  0  0  0  0  -0.147400
 276 C_l 0.614120 0.601330 0.864790  0  0  0  0  0  0  0  0  -0.147400
 277 Mof_Ca 0.697600 0.672670 0.614710  0  0  0  0  0  0  0  0  0.837920
 278 Mof_Ca 0.660660 0.691600 0.281380  0  0  0  0  0  0  0  0  0.837920
 279 Mof_Ca 0.641740 0.635730 0.948050  0  0  0  0  0  0  0  0  0.837920
 280 C_m 0.474900 0.054350 0.031510  0  0  0  0  0  0  0  0  -0.045290
 281 C_m 0.945650 0.420550 0.031510  0  0  0  0  0  0  0  0  -0.045290
 282 C_m 0.579450 0.525100 0.031510  0  0  0  0  0  0  0  0  -0.045290
 283 C_n 0.485970 0.062230 0.200890  0  0  0  0  0  0  0  0  -0.292290
 284 C_n 0.937770 0.423740 0.200890  0  0  0  0  0  0  0  0  -0.292290
 285 C_n 0.576260 0.514030 0.200890  0  0  0  0  0  0  0  0  -0.292290
 286 C_o 0.504820 0.063220 0.227600  0  0  0  0  0  0  0  0  0.400680
 287 C_o 0.936780 0.441600 0.227600  0  0  0  0  0  0  0  0  0.400680
 288 C_o 0.558400 0.495180 0.227600  0  0  0  0  0  0  0  0  0.400680
 289 O_b 0.514170 0.068760 0.405370  0  0  0  0  0  0  0  0  -0.571980
 290 O_b 0.931240 0.445410 0.405370  0  0  0  0  0  0  0  0  -0.571980
 291 O_b 0.554590 0.485830 0.405370  0  0  0  0  0  0  0  0  -0.571980
 292 C_p 0.538720 0.046390 0.997190  0  0  0  0  0  0  0  0  -0.211780
 293 C_p 0.953610 0.492340 0.997190  0  0  0  0  0  0  0  0  -0.211780
 294 C_p 0.507660 0.461280 0.997190  0  0  0  0  0  0  0  0  -0.211780
 295 C_q 0.558150 0.048500 0.989860  0  0  0  0  0  0  0  0  -0.045110
 296 C_q 0.951500 0.509650 0.989860  0  0  0  0  0  0  0  0  -0.045110
 297 C_q 0.490350 0.441850 0.989860  0  0  0  0  0  0  0  0  -0.045110
 298 C_r 0.560990 0.032440 0.893620  0  0  0  0  0  0  0  0  0.446470
 299 C_r 0.967560 0.528550 0.893620  0  0  0  0  0  0  0  0  0.446470
 300 C_r 0.471450 0.439010 0.893620  0  0  0  0  0  0  0  0  0.446470
 301 O_c 0.550790 0.023080 0.750190  0  0  0  0  0  0  0  0  -0.465180
 302 O_c 0.643590 0.861040 0.083520  0  0  0  0  0  0  0  0  -0.465180
 303 O_c 0.805630 0.115880 0.416850  0  0  0  0  0  0  0  0  -0.465180
 304 C_s 0.576780 0.028220 0.976570  0  0  0  0  0  0  0  0  0.012550
 305 C_s 0.638450 0.881890 0.309900  0  0  0  0  0  0  0  0  0.012550
 306 C_s 0.784770 0.089890 0.643230  0  0  0  0  0  0  0  0  0.012550
 307 C_t 0.586480 0.021000 0.856260  0  0  0  0  0  0  0  0  -0.246890
 308 C_t 0.645670 0.898810 0.189590  0  0  0  0  0  0  0  0  -0.246890
 309 C_t 0.767860 0.080190 0.522930  0  0  0  0  0  0  0  0  -0.246890
 310 C_u 0.602290 0.017870 0.927460  0  0  0  0  0  0  0  0  0.129430
 311 C_u 0.648800 0.917750 0.260790  0  0  0  0  0  0  0  0  0.129430
 312 C_u 0.748920 0.064380 0.594130  0  0  0  0  0  0  0  0  0.129430
 313 C_v 0.607990 0.021940 0.128620  0  0  0  0  0  0  0  0  0.162790
 314 C_v 0.644720 0.919380 0.461950  0  0  0  0  0  0  0  0  0.162790
 315 C_v 0.747290 0.058680 0.795290  0  0  0  0  0  0  0  0  0.162790
 316 C_w 0.597040 0.028210 0.251330  0  0  0  0  0  0  0  0  -0.178620
 317 C_w 0.638460 0.902160 0.584660  0  0  0  0  0  0  0  0  -0.178620
 318 C_w 0.764500 0.069630 0.918000  0  0  0  0  0  0  0  0  -0.178620
 319 C_x 0.581930 0.031320 0.177620  0  0  0  0  0  0  0  0  -0.169510
 320 C_x 0.635350 0.883950 0.510960  0  0  0  0  0  0  0  0  -0.169510
 321 C_x 0.782720 0.084740 0.844290  0  0  0  0  0  0  0  0  -0.169510
 322 Mof_Cd_a 0.624330 0.019850 0.197700  0  0  0  0  0  0  0  0  -0.435320
 323 Mof_Cd_a 0.646820 0.937810 0.531030  0  0  0  0  0  0  0  0  -0.435320
 324 Mof_Cd_a 0.728850 0.042340 0.864360  0  0  0  0  0  0  0  0  -0.435320
 325 Mof_Cc_a 0.635400 0.014060 0.079000  0  0  0  0  0  0  0  0  0.514830
 326 Mof_Cc_a 0.652610 0.954670 0.412340  0  0  0  0  0  0  0  0  0.514830
 327 Mof_Cc_a 0.711990 0.031270 0.745670  0  0  0  0  0  0  0  0  0.514830
 328 Mof_Cb_a 0.629340 0.009270 0.876950  0  0  0  0  0  0  0  0  -0.271540
 329 Mof_Cb_a 0.657390 0.953400 0.210290  0  0  0  0  0  0  0  0  -0.271540
 330 Mof_Cb_a 0.713270 0.037320 0.543620  0  0  0  0  0  0  0  0  -0.271540
 331 C_y 0.613080 0.011260 0.808470  0  0  0  0  0  0  0  0  -0.229450
 332 C_y 0.655410 0.935150 0.141800  0  0  0  0  0  0  0  0  -0.229450
 333 C_y 0.731510 0.053590 0.475140  0  0  0  0  0  0  0  0  -0.229450
 334 Mof_Ca_a 0.639620 0.002320 0.738120  0  0  0  0  0  0  0  0  0.801290
 335 Mof_Ca_a 0.664350 0.970630 0.071460  0  0  0  0  0  0  0  0  0.801290
 336 Mof_Ca_a 0.696040 0.027050 0.404790  0  0  0  0  0  0  0  0  0.801290
 337 C_z 0.574700 0.066170 0.068990  0  0  0  0  0  0  0  0  -0.179980
 338 C_z 0.933830 0.508530 0.068990  0  0  0  0  0  0  0  0  -0.179980
 339 C_z 0.491470 0.425300 0.068990  0  0  0  0  0  0  0  0  -0.179980
 340 C_aa 0.571530 0.080730 0.158390  0  0  0  0  0  0  0  0  -0.194700
 341 C_aa 0.919270 0.490800 0.158390  0  0  0  0  0  0  0  0  -0.194700
 342 C_aa 0.509200 0.428470 0.158390  0  0  0  0  0  0  0  0  -0.194700
 343 H 0.537640 0.086910 0.343550  0  0  0  0  0  0  0  0  0.391900
 344 H 0.913090 0.450730 0.343550  0  0  0  0  0  0  0  0  0.391900
 345 H 0.549270 0.462360 0.343550  0  0  0  0  0  0  0  0  0.391900
 346 H_a 0.508660 0.045060 0.792510  0  0  0  0  0  0  0  0  0.127470
 347 H_a 0.954940 0.463600 0.792510  0  0  0  0  0  0  0  0  0.127470
 348 H_a 0.536400 0.491340 0.792510  0  0  0  0  0  0  0  0  0.127470
 349 H_b 0.771770 0.693740 0.616090  0  0  0  0  0  0  0  0  0.145500
 350 H_b 0.639590 0.744690 0.282750  0  0  0  0  0  0  0  0  0.145500
 351 H_b 0.588640 0.561570 0.949420  0  0  0  0  0  0  0  0  0.145500
 352 H_c 0.753450 0.671960 0.927440  0  0  0  0  0  0  0  0  0.161210
 353 H_c 0.661370 0.748150 0.594110  0  0  0  0  0  0  0  0  0.161210
 354 H_c 0.585180 0.579880 0.260770  0  0  0  0  0  0  0  0  0.161210
 355 H_d 0.789550 0.688960 0.033940  0  0  0  0  0  0  0  0  0.131910
 356 H_d 0.644370 0.767260 0.700610  0  0  0  0  0  0  0  0  0.131910
 357 H_d 0.566080 0.543780 0.367270  0  0  0  0  0  0  0  0  0.131910
 358 Mof_H 0.717470 0.662360 0.997420  0  0  0  0  0  0  0  0  0.227720
 359 Mof_H 0.670970 0.721770 0.664090  0  0  0  0  0  0  0  0  0.227720
 360 Mof_H 0.611560 0.615870 0.330760  0  0  0  0  0  0  0  0  0.227720
 361 H_e 0.735750 0.684420 0.681510  0  0  0  0  0  0  0  0  0.178220
 362 H_e 0.648910 0.717990 0.348180  0  0  0  0  0  0  0  0  0.178220
 363 H_e 0.615340 0.597590 0.014850  0  0  0  0  0  0  0  0  0.178220
 364 H_f 0.460740 0.054460 0.011550  0  0  0  0  0  0  0  0  0.103210
 365 H_f 0.945540 0.406280 0.011550  0  0  0  0  0  0  0  0  0.103210
 366 H_f 0.593720 0.539260 0.011550  0  0  0  0  0  0  0  0  0.103210
 367 H_g 0.480160 0.067510 0.317830  0  0  0  0  0  0  0  0  0.161830
 368 H_g 0.932490 0.412650 0.317830  0  0  0  0  0  0  0  0  0.161830
 369 H_g 0.587350 0.519840 0.317830  0  0  0  0  0  0  0  0  0.161830
 370 H_h 0.504170 0.058700 0.501980  0  0  0  0  0  0  0  0  0.397570
 371 H_h 0.941300 0.445470 0.501980  0  0  0  0  0  0  0  0  0.397570
 372 H_h 0.554530 0.495830 0.501980  0  0  0  0  0  0  0  0  0.397570
 373 H_i 0.526190 0.032790 0.932220  0  0  0  0  0  0  0  0  0.161630
 374 H_i 0.967210 0.493400 0.932220  0  0  0  0  0  0  0  0  0.161630
 375 H_i 0.506600 0.473810 0.932220  0  0  0  0  0  0  0  0  0.161630
 376 H_j 0.581920 0.018040 0.704450  0  0  0  0  0  0  0  0  0.158590
 377 H_j 0.648630 0.897220 0.037790  0  0  0  0  0  0  0  0  0.158590
 378 H_j 0.769450 0.084740 0.371120  0  0  0  0  0  0  0  0  0.158590
 379 H_k 0.600960 0.030740 0.404590  0  0  0  0  0  0  0  0  0.125820
 380 H_k 0.635930 0.903550 0.737920  0  0  0  0  0  0  0  0  0.125820
 381 H_k 0.763120 0.065710 0.071260  0  0  0  0  0  0  0  0  0.125820
 382 H_l 0.573610 0.035990 0.273820  0  0  0  0  0  0  0  0  0.164790
 383 H_l 0.630680 0.870960 0.607150  0  0  0  0  0  0  0  0  0.164790
 384 H_l 0.795710 0.093050 0.940480  0  0  0  0  0  0  0  0  0.164790
 385 Mof_H_a 0.628890 0.023020 0.349040  0  0  0  0  0  0  0  0  0.193530
 386 Mof_H_a 0.643640 0.939200 0.682380  0  0  0  0  0  0  0  0  0.193530
 387 Mof_H_a 0.727470 0.037780 0.015710  0  0  0  0  0  0  0  0  0.193530
 388 H_m 0.608700 0.007520 0.657070  0  0  0  0  0  0  0  0  0.208200
 389 H_m 0.659140 0.934510 0.990400  0  0  0  0  0  0  0  0  0.208200
 390 H_m 0.732160 0.057970 0.323740  0  0  0  0  0  0  0  0  0.208200
 391 H_n 0.590030 0.068430 0.059660  0  0  0  0  0  0  0  0  0.140000
 392 H_n 0.931570 0.521600 0.059660  0  0  0  0  0  0  0  0  0.140000
 393 H_n 0.478400 0.409970 0.059660  0  0  0  0  0  0  0  0  0.140000
 394 H_o 0.584040 0.094450 0.221350  0  0  0  0  0  0  0  0  0.167000
 395 H_o 0.905550 0.489590 0.221350  0  0  0  0  0  0  0  0  0.167000
 396 H_o 0.510410 0.415960 0.221350  0  0  0  0  0  0  0  0  0.167000
 397 Mof_Ob 0.370290 0.013200 0.117700  0  0  0  0  0  0  0  0  -0.752210
 398 Mof_Ob 0.320140 0.023760 0.784360  0  0  0  0  0  0  0  0  -0.752210
 399 Mof_Ob 0.309580 0.963050 0.451030  0  0  0  0  0  0  0  0  -0.752210
 400 Mof_Oa 0.345310 0.998840 0.899560  0  0  0  0  0  0  0  0  -0.914890
 401 Mof_Oa 0.334490 0.013130 0.566230  0  0  0  0  0  0  0  0  -0.914890
 402 Mof_Oa 0.320200 0.988020 0.232900  0  0  0  0  0  0  0  0  -0.914890
 403 Mof_Oc 0.354590 0.993040 0.526230  0  0  0  0  0  0  0  0  -0.903230
 404 Mof_Oc 0.340290 0.028210 0.192890  0  0  0  0  0  0  0  0  -0.903230
 405 Mof_Oc 0.305120 0.978740 0.859560  0  0  0  0  0  0  0  0  -0.903230
 406 Mof_Mg 0.327460 0.983580 0.661450  0  0  0  0  0  0  0  0  1.611310
 407 Mof_Mg 0.349750 0.010540 0.328120  0  0  0  0  0  0  0  0  1.611310
 408 Mof_Mg 0.322790 0.005880 0.994780  0  0  0  0  0  0  0  0  1.611310
 409 Mof_Ob_a 0.298980 0.329230 0.902560  0  0  0  0  0  0  0  0  -0.731330
 410 Mof_Ob_a 0.337440 0.303080 0.235890  0  0  0  0  0  0  0  0  -0.731330
 411 Mof_Ob_a 0.363590 0.367690 0.569220  0  0  0  0  0  0  0  0  -0.731330
 412 Mof_Oa_a 0.323170 0.336600 0.125000  0  0  0  0  0  0  0  0  -0.892470
 413 Mof_Oa_a 0.330070 0.319910 0.458330  0  0  0  0  0  0  0  0  -0.892470
 414 Mof_Oa_a 0.346760 0.343500 0.791670  0  0  0  0  0  0  0  0  -0.892470
 415 Mof_Oc_a 0.317810 0.346370 0.492600  0  0  0  0  0  0  0  0  -0.939070
 416 Mof_Oc_a 0.320300 0.304770 0.825930  0  0  0  0  0  0  0  0  -0.939070
 417 Mof_Oc_a 0.361890 0.348860 0.159260  0  0  0  0  0  0  0  0  -0.939070
 418 Mof_Mg_a 0.343270 0.349940 0.360930  0  0  0  0  0  0  0  0  1.638130
 419 Mof_Mg_a 0.316730 0.326670 0.694270  0  0  0  0  0  0  0  0  1.638130
 420 Mof_Mg_a 0.340000 0.323390 0.027600  0  0  0  0  0  0  0  0  1.638130
 421 O 0.217210 0.426420 0.603120  0  0  0  0  0  0  0  0  -0.492480
 422 O 0.573580 0.790790 0.603120  0  0  0  0  0  0  0  0  -0.492480
 423 O 0.209210 0.782790 0.603120  0  0  0  0  0  0  0  0  -0.492480
 424 C 0.218510 0.411350 0.508740  0  0  0  0  0  0  0  0  0.289930
 425 C 0.588650 0.807160 0.508740  0  0  0  0  0  0  0  0  0.289930
 426 C 0.192840 0.781490 0.508740  0  0  0  0  0  0  0  0  0.289930
 427 C_a 0.201600 0.394120 0.421780  0  0  0  0  0  0  0  0  -0.000290
 428 C_a 0.605880 0.807480 0.421780  0  0  0  0  0  0  0  0  -0.000290
 429 C_a 0.192520 0.798400 0.421780  0  0  0  0  0  0  0  0  -0.000290
 430 C_b 0.180900 0.391640 0.409710  0  0  0  0  0  0  0  0  -0.127590
 431 C_b 0.608360 0.789260 0.409710  0  0  0  0  0  0  0  0  -0.127590
 432 C_b 0.210740 0.819100 0.409710  0  0  0  0  0  0  0  0  -0.127590
 433 C_c 0.169140 0.383330 0.242480  0  0  0  0  0  0  0  0  0.023680
 434 C_c 0.616670 0.785810 0.242480  0  0  0  0  0  0  0  0  0.023680
 435 C_c 0.214190 0.830860 0.242480  0  0  0  0  0  0  0  0  0.023680
 436 C_d 0.149390 0.380520 0.218400  0  0  0  0  0  0  0  0  -0.243370
 437 C_d 0.619480 0.768870 0.218400  0  0  0  0  0  0  0  0  -0.243370
 438 C_d 0.231130 0.850610 0.218400  0  0  0  0  0  0  0  0  -0.243370
 439 C_e 0.139150 0.370840 0.034690  0  0  0  0  0  0  0  0  0.454900
 440 C_e 0.629160 0.768310 0.034690  0  0  0  0  0  0  0  0  0.454900
 441 C_e 0.231690 0.860850 0.034690  0  0  0  0  0  0  0  0  0.454900
 442 O_a 0.150110 0.371450 0.895420  0  0  0  0  0  0  0  0  -0.450430
 443 O_a 0.628550 0.778660 0.895420  0  0  0  0  0  0  0  0  -0.450430
 444 O_a 0.221340 0.849890 0.895420  0  0  0  0  0  0  0  0  -0.450430
 445 C_f 0.450060 0.026750 0.663890  0  0  0  0  0  0  0  0  -0.057400
 446 C_f 0.306580 0.089980 0.330550  0  0  0  0  0  0  0  0  -0.057400
 447 C_f 0.243360 0.883270 0.997220  0  0  0  0  0  0  0  0  -0.057400
 448 C_g 0.434850 0.023230 0.797230  0  0  0  0  0  0  0  0  -0.162310
 449 C_g 0.310100 0.078290 0.463900  0  0  0  0  0  0  0  0  -0.162310
 450 C_g 0.255040 0.898480 0.130570  0  0  0  0  0  0  0  0  -0.162310
 451 C_h 0.414160 0.014600 0.738140  0  0  0  0  0  0  0  0  0.011770
 452 C_h 0.318730 0.066220 0.404810  0  0  0  0  0  0  0  0  0.011770
 453 C_h 0.267110 0.919180 0.071470  0  0  0  0  0  0  0  0  0.011770
 454 C_i 0.408660 0.008260 0.540220  0  0  0  0  0  0  0  0  0.269550
 455 C_i 0.325080 0.067070 0.206890  0  0  0  0  0  0  0  0  0.269550
 456 C_i 0.266270 0.924680 0.873560  0  0  0  0  0  0  0  0  0.269550
 457 C_j 0.424240 0.010640 0.409430  0  0  0  0  0  0  0  0  -0.286270
 458 C_j 0.322690 0.080270 0.076100  0  0  0  0  0  0  0  0  -0.286270
 459 C_j 0.253070 0.909090 0.742770  0  0  0  0  0  0  0  0  -0.286270
 460 C_k 0.444180 0.019880 0.468180  0  0  0  0  0  0  0  0  -0.050000
 461 C_k 0.313460 0.090970 0.134850  0  0  0  0  0  0  0  0  -0.050000
 462 C_k 0.242360 0.889150 0.801510  0  0  0  0  0  0  0  0  -0.050000
 463 Mof_Cd 0.388350 0.000440 0.480490  0  0  0  0  0  0  0  0  -0.487470
 464 Mof_Cd 0.332900 0.054580 0.147160  0  0  0  0  0  0  0  0  -0.487470
 465 Mof_Cd 0.278760 0.944980 0.813830  0  0  0  0  0  0  0  0  -0.487470
 466 Mof_Cc 0.373220 0.999340 0.603370  0  0  0  0  0  0  0  0  0.553940
 467 Mof_Cc 0.334000 0.040550 0.270040  0  0  0  0  0  0  0  0  0.553940
 468 Mof_Cc 0.292790 0.960120 0.936700  0  0  0  0  0  0  0  0  0.553940
 469 Mof_Cb 0.378620 0.005660 0.804010  0  0  0  0  0  0  0  0  -0.329420
 470 Mof_Cb 0.327670 0.039630 0.470680  0  0  0  0  0  0  0  0  -0.329420
 471 Mof_Cb 0.293710 0.954710 0.137350  0  0  0  0  0  0  0  0  -0.329420
 472 C_l 0.398670 0.012790 0.864790  0  0  0  0  0  0  0  0  -0.147400
 473 C_l 0.320550 0.052550 0.531460  0  0  0  0  0  0  0  0  -0.147400
 474 C_l 0.280780 0.934660 0.198120  0  0  0  0  0  0  0  0  -0.147400
 475 Mof_Ca 0.364270 0.006010 0.948050  0  0  0  0  0  0  0  0  0.837920
 476 Mof_Ca 0.327330 0.024930 0.614710  0  0  0  0  0  0  0  0  0.837920
 477 Mof_Ca 0.308400 0.969060 0.281380  0  0  0  0  0  0  0  0  0.837920
 478 C_m 0.141570 0.387680 0.364840  0  0  0  0  0  0  0  0  -0.045290
 479 C_m 0.612320 0.753890 0.364840  0  0  0  0  0  0  0  0  -0.045290
 480 C_m 0.246110 0.858430 0.364840  0  0  0  0  0  0  0  0  -0.045290
 481 C_n 0.152640 0.395560 0.534230  0  0  0  0  0  0  0  0  -0.292290
 482 C_n 0.604440 0.757080 0.534230  0  0  0  0  0  0  0  0  -0.292290
 483 C_n 0.242920 0.847360 0.534230  0  0  0  0  0  0  0  0  -0.292290
 484 C_o 0.171490 0.396560 0.560940  0  0  0  0  0  0  0  0  0.400680
 485 C_o 0.603440 0.774930 0.560940  0  0  0  0  0  0  0  0  0.400680
 486 C_o 0.225070 0.828510 0.560940  0  0  0  0  0  0  0  0  0.400680
 487 O_b 0.180830 0.402090 0.738700  0  0  0  0  0  0  0  0  -0.571980
 488 O_b 0.597910 0.778740 0.738700  0  0  0  0  0  0  0  0  -0.571980
 489 O_b 0.221260 0.819170 0.738700  0  0  0  0  0  0  0  0  -0.571980
 490 C_p 0.205390 0.379720 0.330520  0  0  0  0  0  0  0  0  -0.211780
 491 C_p 0.620280 0.825670 0.330520  0  0  0  0  0  0  0  0  -0.211780
 492 C_p 0.174330 0.794610 0.330520  0  0  0  0  0  0  0  0  -0.211780
 493 C_q 0.224820 0.381830 0.323190  0  0  0  0  0  0  0  0  -0.045110
 494 C_q 0.618170 0.842990 0.323190  0  0  0  0  0  0  0  0  -0.045110
 495 C_q 0.157010 0.775180 0.323190  0  0  0  0  0  0  0  0  -0.045110
 496 C_r 0.227650 0.365770 0.226950  0  0  0  0  0  0  0  0  0.446470
 497 C_r 0.634230 0.861880 0.226950  0  0  0  0  0  0  0  0  0.446470
 498 C_r 0.138120 0.772350 0.226950  0  0  0  0  0  0  0  0  0.446470
 499 O_c 0.217460 0.356410 0.083520  0  0  0  0  0  0  0  0  -0.465180
 500 O_c 0.310250 0.194370 0.416850  0  0  0  0  0  0  0  0  -0.465180
 501 O_c 0.472290 0.449210 0.750190  0  0  0  0  0  0  0  0  -0.465180
 502 C_s 0.243450 0.361550 0.309900  0  0  0  0  0  0  0  0  0.012550
 503 C_s 0.305110 0.215230 0.643230  0  0  0  0  0  0  0  0  0.012550
 504 C_s 0.451440 0.423220 0.976570  0  0  0  0  0  0  0  0  0.012550
 505 C_t 0.253140 0.354330 0.189590  0  0  0  0  0  0  0  0  -0.246890
 506 C_t 0.312330 0.232140 0.522930  0  0  0  0  0  0  0  0  -0.246890
 507 C_t 0.434520 0.413520 0.856260  0  0  0  0  0  0  0  0  -0.246890
 508 C_u 0.268950 0.351200 0.260790  0  0  0  0  0  0  0  0  0.129430
 509 C_u 0.315470 0.251080 0.594130  0  0  0  0  0  0  0  0  0.129430
 510 C_u 0.415580 0.397710 0.927460  0  0  0  0  0  0  0  0  0.129430
 511 C_v 0.274660 0.355280 0.461950  0  0  0  0  0  0  0  0  0.162790
 512 C_v 0.311390 0.252710 0.795290  0  0  0  0  0  0  0  0  0.162790
 513 C_v 0.413950 0.392010 0.128620  0  0  0  0  0  0  0  0  0.162790
 514 C_w 0.263700 0.361540 0.584660  0  0  0  0  0  0  0  0  -0.178620
 515 C_w 0.305130 0.235500 0.918000  0  0  0  0  0  0  0  0  -0.178620
 516 C_w 0.431170 0.402960 0.251330  0  0  0  0  0  0  0  0  -0.178620
 517 C_x 0.248600 0.364650 0.510960  0  0  0  0  0  0  0  0  -0.169510
 518 C_x 0.302020 0.217280 0.844290  0  0  0  0  0  0  0  0  -0.169510
 519 C_x 0.449390 0.418070 0.177620  0  0  0  0  0  0  0  0  -0.169510
 520 Mof_Cd_a 0.290990 0.353180 0.531030  0  0  0  0  0  0  0  0  -0.435320
 521 Mof_Cd_a 0.313490 0.271150 0.864360  0  0  0  0  0  0  0  0  -0.435320
 522 Mof_Cd_a 0.395520 0.375670 0.197700  0  0  0  0  0  0  0  0  -0.435320
 523 Mof_Cc_a 0.302070 0.347390 0.412340  0  0  0  0  0  0  0  0  0.514830
 524 Mof_Cc_a 0.319280 0.288010 0.745670  0  0  0  0  0  0  0  0  0.514830
 525 Mof_Cc_a 0.378660 0.364600 0.079000  0  0  0  0  0  0  0  0  0.514830
 526 Mof_Cb_a 0.296010 0.342610 0.210290  0  0  0  0  0  0  0  0  -0.271540
 527 Mof_Cb_a 0.324060 0.286730 0.543620  0  0  0  0  0  0  0  0  -0.271540
 528 Mof_Cb_a 0.379930 0.370660 0.876950  0  0  0  0  0  0  0  0  -0.271540
 529 C_y 0.279740 0.344590 0.141800  0  0  0  0  0  0  0  0  -0.229450
 530 C_y 0.322080 0.268490 0.475140  0  0  0  0  0  0  0  0  -0.229450
 531 C_y 0.398180 0.386920 0.808470  0  0  0  0  0  0  0  0  -0.229450
 532 Mof_Ca_a 0.306280 0.335650 0.071460  0  0  0  0  0  0  0  0  0.801290
 533 Mof_Ca_a 0.331010 0.303960 0.404790  0  0  0  0  0  0  0  0  0.801290
 534 Mof_Ca_a 0.362710 0.360380 0.738120  0  0  0  0  0  0  0  0  0.801290
 535 C_z 0.241360 0.399500 0.402320  0  0  0  0  0  0  0  0  -0.179980
 536 C_z 0.600500 0.841860 0.402320  0  0  0  0  0  0  0  0  -0.179980
 537 C_z 0.158140 0.758640 0.402320  0  0  0  0  0  0  0  0  -0.179980
 538 C_aa 0.238190 0.414060 0.491730  0  0  0  0  0  0  0  0  -0.194700
 539 C_aa 0.585940 0.824130 0.491730  0  0  0  0  0  0  0  0  -0.194700
 540 C_aa 0.175870 0.761810 0.491730  0  0  0  0  0  0  0  0  -0.194700
 541 H 0.204300 0.420240 0.676880  0  0  0  0  0  0  0  0  0.391900
 542 H 0.579760 0.784060 0.676880  0  0  0  0  0  0  0  0  0.391900
 543 H 0.215940 0.795700 0.676880  0  0  0  0  0  0  0  0  0.391900
 544 H_a 0.175330 0.378390 0.125840  0  0  0  0  0  0  0  0  0.127470
 545 H_a 0.621610 0.796940 0.125840  0  0  0  0  0  0  0  0  0.127470
 546 H_a 0.203060 0.824670 0.125840  0  0  0  0  0  0  0  0  0.127470
 547 H_b 0.438430 0.027070 0.949420  0  0  0  0  0  0  0  0  0.145500
 548 H_b 0.306260 0.078020 0.616090  0  0  0  0  0  0  0  0  0.145500
 549 H_b 0.255310 0.894900 0.282750  0  0  0  0  0  0  0  0  0.145500
 550 H_c 0.420120 0.005290 0.260770  0  0  0  0  0  0  0  0  0.161210
 551 H_c 0.328040 0.081490 0.927440  0  0  0  0  0  0  0  0  0.161210
 552 H_c 0.251850 0.913220 0.594110  0  0  0  0  0  0  0  0  0.161210
 553 H_d 0.456220 0.022290 0.367270  0  0  0  0  0  0  0  0  0.131910
 554 H_d 0.311040 0.100590 0.033940  0  0  0  0  0  0  0  0  0.131910
 555 H_d 0.232740 0.877110 0.700610  0  0  0  0  0  0  0  0  0.131910
 556 Mof_H 0.384130 0.995700 0.330760  0  0  0  0  0  0  0  0  0.227720
 557 Mof_H 0.337640 0.055100 0.997420  0  0  0  0  0  0  0  0  0.227720
 558 Mof_H 0.278230 0.949200 0.664090  0  0  0  0  0  0  0  0  0.227720
 559 H_e 0.402410 0.017760 0.014850  0  0  0  0  0  0  0  0  0.178220
 560 H_e 0.315580 0.051320 0.681510  0  0  0  0  0  0  0  0  0.178220
 561 H_e 0.282010 0.930920 0.348180  0  0  0  0  0  0  0  0  0.178220
 562 H_f 0.127410 0.387790 0.344880  0  0  0  0  0  0  0  0  0.103210
 563 H_f 0.612210 0.739610 0.344880  0  0  0  0  0  0  0  0  0.103210
 564 H_f 0.260390 0.872590 0.344880  0  0  0  0  0  0  0  0  0.103210
 565 H_g 0.146830 0.400850 0.651170  0  0  0  0  0  0  0  0  0.161830
 566 H_g 0.599150 0.745980 0.651170  0  0  0  0  0  0  0  0  0.161830
 567 H_g 0.254020 0.853170 0.651170  0  0  0  0  0  0  0  0  0.161830
 568 H_h 0.170840 0.392030 0.835310  0  0  0  0  0  0  0  0  0.397570
 569 H_h 0.607970 0.778810 0.835310  0  0  0  0  0  0  0  0  0.397570
 570 H_h 0.221190 0.829160 0.835310  0  0  0  0  0  0  0  0  0.397570
 571 H_i 0.192860 0.366120 0.265550  0  0  0  0  0  0  0  0  0.161630
 572 H_i 0.633880 0.826740 0.265550  0  0  0  0  0  0  0  0  0.161630
 573 H_i 0.173260 0.807140 0.265550  0  0  0  0  0  0  0  0  0.161630
 574 H_j 0.248590 0.351370 0.037790  0  0  0  0  0  0  0  0  0.158590
 575 H_j 0.315290 0.230550 0.371120  0  0  0  0  0  0  0  0  0.158590
 576 H_j 0.436120 0.418080 0.704450  0  0  0  0  0  0  0  0  0.158590
 577 H_k 0.267620 0.364070 0.737920  0  0  0  0  0  0  0  0  0.125820
 578 H_k 0.302590 0.236880 0.071260  0  0  0  0  0  0  0  0  0.125820
 579 H_k 0.429780 0.399040 0.404590  0  0  0  0  0  0  0  0  0.125820
 580 H_l 0.240280 0.369320 0.607150  0  0  0  0  0  0  0  0  0.164790
 581 H_l 0.297350 0.204290 0.940480  0  0  0  0  0  0  0  0  0.164790
 582 H_l 0.462370 0.426390 0.273820  0  0  0  0  0  0  0  0  0.164790
 583 Mof_H_a 0.295560 0.356360 0.682380  0  0  0  0  0  0  0  0  0.193530
 584 Mof_H_a 0.310310 0.272530 0.015710  0  0  0  0  0  0  0  0  0.193530
 585 Mof_H_a 0.394130 0.371110 0.349040  0  0  0  0  0  0  0  0  0.193530
 586 H_m 0.275360 0.340860 0.990400  0  0  0  0  0  0  0  0  0.208200
 587 H_m 0.325810 0.267840 0.323740  0  0  0  0  0  0  0  0  0.208200
 588 H_m 0.398830 0.391300 0.657070  0  0  0  0  0  0  0  0  0.208200
 589 H_n 0.256700 0.401760 0.393000  0  0  0  0  0  0  0  0  0.140000
 590 H_n 0.598240 0.854930 0.393000  0  0  0  0  0  0  0  0  0.140000
 591 H_n 0.145070 0.743300 0.393000  0  0  0  0  0  0  0  0  0.140000
 592 H_o 0.250700 0.427780 0.554680  0  0  0  0  0  0  0  0  0.167000
 593 H_o 0.572220 0.822920 0.554680  0  0  0  0  0  0  0  0  0.167000
 594 H_o 0.177080 0.749300 0.554680  0  0  0  0  0  0  0  0  0.167000
