# Supplementary material for: In silico design and screening of hypothetical MOF-74 analogs and their experimental synthesis
Source: Chem Sci. 2016 Jun 21;7(9):6263–72. doi: 10.1039/c6sc01477a (PMC6024208; doi:10.1039/c6sc01477a)
Supplement: Supplementary file 1 [file SC-007-C6SC01477A-s001.zip › analogs/182_all_conf_7056_1_full_symm.cssr]

				59.4161  59.4161  6.874
		90  90  120  SPGR =  1 P 1		 OPT = 1
414   0 
0 image0	: image0
 1 Mof_Ob 0.287970 0.308120 0.019450  0  0  0  0  0  0  0  0  -0.755700
 2 Mof_Oa 0.317860 0.328200 0.251210  0  0  0  0  0  0  0  0  -0.913480
 3 Mof_Oc 0.301890 0.334430 0.603470  0  0  0  0  0  0  0  0  -0.923800
 4 Mof_Mg 0.338330 0.353710 0.472350  0  0  0  0  0  0  0  0  1.654560
 5 Mof_Ob_a 0.695220 0.647140 0.668510  0  0  0  0  0  0  0  0  -0.687000
 6 Mof_Oa_a 0.679790 0.662300 0.900160  0  0  0  0  0  0  0  0  -0.885540
 7 Mof_Oc_a 0.701330 0.671400 0.252260  0  0  0  0  0  0  0  0  -0.918370
 8 Mof_Mg_a 0.681400 0.687490 0.124620  0  0  0  0  0  0  0  0  1.596320
 9 S 0.794360 0.683860 0.853870  0  0  0  0  0  0  0  0  0.996000
 10 O 0.788920 0.680340 0.645820  0  0  0  0  0  0  0  0  -0.462880
 11 O_a 0.813260 0.709480 0.929130  0  0  0  0  0  0  0  0  -0.506730
 12 N 0.799390 0.659400 0.920210  0  0  0  0  0  0  0  0  -0.601170
 13 C 0.818460 0.661770 0.032160  0  0  0  0  0  0  0  0  0.698880
 14 C_a 0.840100 0.685430 0.114220  0  0  0  0  0  0  0  0  -0.362520
 15 C_b 0.856780 0.683910 0.240950  0  0  0  0  0  0  0  0  -0.276350
 16 C_c 0.187200 0.325760 0.970910  0  0  0  0  0  0  0  0  0.686760
 17 N_a 0.203550 0.327380 0.107420  0  0  0  0  0  0  0  0  -0.610200
 18 S_a 0.200210 0.300240 0.214480  0  0  0  0  0  0  0  0  0.886540
 19 O_b 0.179890 0.292790 0.360740  0  0  0  0  0  0  0  0  -0.423470
 20 O_c 0.199060 0.281680 0.069540  0  0  0  0  0  0  0  0  -0.473140
 21 C_d 0.230730 0.312280 0.333050  0  0  0  0  0  0  0  0  -0.041010
 22 C_e 0.250480 0.311920 0.227920  0  0  0  0  0  0  0  0  -0.092080
 23 Mof_Cb 0.274680 0.319340 0.313230  0  0  0  0  0  0  0  0  -0.357750
 24 Mof_Cc 0.279130 0.327040 0.513480  0  0  0  0  0  0  0  0  0.541650
 25 Mof_Cd 0.258340 0.326570 0.618000  0  0  0  0  0  0  0  0  -0.279070
 26 C_f 0.234570 0.319470 0.530470  0  0  0  0  0  0  0  0  -0.120140
 27 Mof_Ca 0.294210 0.318250 0.187850  0  0  0  0  0  0  0  0  0.847750
 28 C_g 0.166650 0.302280 0.878930  0  0  0  0  0  0  0  0  -0.334930
 29 C_h 0.150360 0.303800 0.748490  0  0  0  0  0  0  0  0  -0.275140
 30 C_i 0.764990 0.674410 0.980000  0  0  0  0  0  0  0  0  -0.128220
 31 C_j 0.742180 0.665620 0.874230  0  0  0  0  0  0  0  0  -0.141850
 32 Mof_Cb_a 0.719940 0.663810 0.961710  0  0  0  0  0  0  0  0  -0.232240
 33 Mof_Cc_a 0.720880 0.670420 0.163120  0  0  0  0  0  0  0  0  0.491390
 34 Mof_Cd_a 0.743630 0.676920 0.270480  0  0  0  0  0  0  0  0  -0.244460
 35 C_k 0.765660 0.679500 0.180720  0  0  0  0  0  0  0  0  -0.048400
 36 Mof_Ca_a 0.697160 0.657000 0.836470  0  0  0  0  0  0  0  0  0.770660
 37 H 0.842120 0.704030 0.074080  0  0  0  0  0  0  0  0  0.261840
 38 H_a 0.872700 0.701290 0.306130  0  0  0  0  0  0  0  0  0.183760
 39 H_b 0.247350 0.305320 0.077730  0  0  0  0  0  0  0  0  0.211860
 40 Mof_H 0.261560 0.332040 0.770860  0  0  0  0  0  0  0  0  0.148600
 41 H_c 0.218800 0.319010 0.614450  0  0  0  0  0  0  0  0  0.182170
 42 H_d 0.164860 0.283650 0.915090  0  0  0  0  0  0  0  0  0.235340
 43 H_e 0.135070 0.286530 0.677510  0  0  0  0  0  0  0  0  0.203030
 44 H_f 0.741660 0.661090 0.720500  0  0  0  0  0  0  0  0  0.204650
 45 Mof_H_a 0.743820 0.681210 0.424450  0  0  0  0  0  0  0  0  0.129280
 46 H_g 0.783340 0.685930 0.265320  0  0  0  0  0  0  0  0  0.164600
 47 Mof_Ob 0.353480 0.378690 0.686120  0  0  0  0  0  0  0  0  -0.755700
 48 Mof_Oa 0.343670 0.348810 0.917880  0  0  0  0  0  0  0  0  -0.913480
 49 Mof_Oc 0.365880 0.364780 0.270140  0  0  0  0  0  0  0  0  -0.923800
 50 Mof_Mg 0.348710 0.328340 0.139020  0  0  0  0  0  0  0  0  1.654560
 51 Mof_Ob_a 0.618590 0.638120 0.001840  0  0  0  0  0  0  0  0  -0.687000
 52 Mof_Oa_a 0.649180 0.653550 0.233500  0  0  0  0  0  0  0  0  -0.885540
 53 Mof_Oc_a 0.636730 0.632000 0.585600  0  0  0  0  0  0  0  0  -0.918370
 54 Mof_Mg_a 0.672750 0.651930 0.457950  0  0  0  0  0  0  0  0  1.596320
 55 S 0.556170 0.538980 0.187210  0  0  0  0  0  0  0  0  0.996000
 56 O 0.558090 0.544410 0.979160  0  0  0  0  0  0  0  0  -0.462880
 57 O_a 0.896220 0.186740 0.929130  0  0  0  0  0  0  0  0  -0.506730
 58 N 0.526680 0.533940 0.253550  0  0  0  0  0  0  0  0  -0.601170
 59 C 0.509980 0.514870 0.365490  0  0  0  0  0  0  0  0  0.698880
 60 C_a 0.845340 0.159900 0.114220  0  0  0  0  0  0  0  0  -0.362520
 61 C_b 0.827120 0.143220 0.240950  0  0  0  0  0  0  0  0  -0.276350
 62 C_c 0.471890 0.479470 0.637580  0  0  0  0  0  0  0  0  0.686760
 63 N_a 0.457160 0.463120 0.774090  0  0  0  0  0  0  0  0  -0.610200
 64 S_a 0.100030 0.799790 0.214480  0  0  0  0  0  0  0  0  0.886540
 65 O_b 0.112900 0.820110 0.360740  0  0  0  0  0  0  0  0  -0.423470
 66 O_c 0.082620 0.800940 0.069540  0  0  0  0  0  0  0  0  -0.473140
 67 C_d 0.414890 0.435940 0.999720  0  0  0  0  0  0  0  0  -0.041010
 68 C_e 0.394770 0.416190 0.894590  0  0  0  0  0  0  0  0  -0.092080
 69 Mof_Cb 0.377990 0.391990 0.979900  0  0  0  0  0  0  0  0  -0.357750
 70 Mof_Cc 0.381250 0.387540 0.180140  0  0  0  0  0  0  0  0  0.541650
 71 Mof_Cd 0.401570 0.408330 0.284670  0  0  0  0  0  0  0  0  -0.279070
 72 C_f 0.418230 0.432100 0.197140  0  0  0  0  0  0  0  0  -0.120140
 73 Mof_Ca 0.357380 0.372450 0.854520  0  0  0  0  0  0  0  0  0.847750
 74 C_g 0.135630 0.833350 0.878930  0  0  0  0  0  0  0  0  -0.334930
 75 C_h 0.153440 0.849640 0.748490  0  0  0  0  0  0  0  0  -0.275140
 76 C_i 0.576090 0.568350 0.313340  0  0  0  0  0  0  0  0  -0.128220
 77 C_j 0.590100 0.591150 0.207570  0  0  0  0  0  0  0  0  -0.141850
 78 Mof_Cb_a 0.610540 0.613390 0.295040  0  0  0  0  0  0  0  0  -0.232240
 79 Mof_Cc_a 0.616200 0.612450 0.496460  0  0  0  0  0  0  0  0  0.491390
 80 Mof_Cd_a 0.599950 0.589700 0.603820  0  0  0  0  0  0  0  0  -0.244460
 81 C_k 0.580510 0.567670 0.514050  0  0  0  0  0  0  0  0  -0.048400
 82 Mof_Ca_a 0.626510 0.636170 0.169810  0  0  0  0  0  0  0  0  0.770660
 83 H 0.861910 0.157880 0.074080  0  0  0  0  0  0  0  0  0.261840
 84 H_a 0.828590 0.127300 0.306130  0  0  0  0  0  0  0  0  0.183760
 85 H_b 0.391310 0.419320 0.744390  0  0  0  0  0  0  0  0  0.211860
 86 Mof_H 0.403810 0.405100 0.437520  0  0  0  0  0  0  0  0  0.148600
 87 H_c 0.433540 0.447870 0.281120  0  0  0  0  0  0  0  0  0.182170
 88 H_d 0.118790 0.835140 0.915090  0  0  0  0  0  0  0  0  0.235340
 89 H_e 0.151450 0.864930 0.677510  0  0  0  0  0  0  0  0  0.203030
 90 H_f 0.586090 0.591670 0.053830  0  0  0  0  0  0  0  0  0.204650
 91 Mof_H_a 0.604050 0.589510 0.757780  0  0  0  0  0  0  0  0  0.129280
 92 H_g 0.569250 0.549990 0.598650  0  0  0  0  0  0  0  0  0.164600
 93 Mof_Ob 0.358540 0.313180 0.352790  0  0  0  0  0  0  0  0  -0.755700
 94 Mof_Oa 0.338470 0.322990 0.584540  0  0  0  0  0  0  0  0  -0.913480
 95 Mof_Oc 0.332240 0.300790 0.936800  0  0  0  0  0  0  0  0  -0.923800
 96 Mof_Mg 0.312960 0.317960 0.805690  0  0  0  0  0  0  0  0  1.654560
 97 Mof_Ob_a 0.686190 0.714740 0.335170  0  0  0  0  0  0  0  0  -0.687000
 98 Mof_Oa_a 0.671040 0.684160 0.566830  0  0  0  0  0  0  0  0  -0.885540
 99 Mof_Oc_a 0.661940 0.696600 0.918930  0  0  0  0  0  0  0  0  -0.918370
 100 Mof_Mg_a 0.645850 0.660580 0.791280  0  0  0  0  0  0  0  0  1.596320
 101 S 0.649470 0.777160 0.520540  0  0  0  0  0  0  0  0  0.996000
 102 O 0.653000 0.775250 0.312490  0  0  0  0  0  0  0  0  -0.462880
 103 O_a 0.290520 0.103780 0.929130  0  0  0  0  0  0  0  0  -0.506730
 104 N 0.673930 0.806660 0.586880  0  0  0  0  0  0  0  0  -0.601170
 105 C 0.671560 0.823350 0.698820  0  0  0  0  0  0  0  0  0.698880
 106 C_a 0.314570 0.154660 0.114220  0  0  0  0  0  0  0  0  -0.362520
 107 C_b 0.316090 0.172880 0.240950  0  0  0  0  0  0  0  0  -0.276350
 108 C_c 0.340910 0.194770 0.304240  0  0  0  0  0  0  0  0  0.686760
 109 N_a 0.339290 0.209500 0.440760  0  0  0  0  0  0  0  0  -0.610200
 110 S_a 0.366420 0.233300 0.547810  0  0  0  0  0  0  0  0  0.886540
 111 O_b 0.707210 0.887100 0.360740  0  0  0  0  0  0  0  0  -0.423470
 112 O_c 0.718320 0.917380 0.069540  0  0  0  0  0  0  0  0  -0.473140
 113 C_d 0.354390 0.251780 0.666390  0  0  0  0  0  0  0  0  -0.041010
 114 C_e 0.354740 0.271890 0.561260  0  0  0  0  0  0  0  0  -0.092080
 115 Mof_Cb 0.347330 0.288670 0.646570  0  0  0  0  0  0  0  0  -0.357750
 116 Mof_Cc 0.339620 0.285420 0.846810  0  0  0  0  0  0  0  0  0.541650
 117 Mof_Cd 0.340100 0.265100 0.951330  0  0  0  0  0  0  0  0  -0.279070
 118 C_f 0.347200 0.248430 0.863800  0  0  0  0  0  0  0  0  -0.120140
 119 Mof_Ca 0.348410 0.309290 0.521190  0  0  0  0  0  0  0  0  0.847750
 120 C_g 0.697720 0.864370 0.878930  0  0  0  0  0  0  0  0  -0.334930
 121 C_h 0.696200 0.846560 0.748490  0  0  0  0  0  0  0  0  -0.275140
 122 C_i 0.658920 0.757240 0.646670  0  0  0  0  0  0  0  0  -0.128220
 123 C_j 0.667720 0.743230 0.540900  0  0  0  0  0  0  0  0  -0.141850
 124 Mof_Cb_a 0.669520 0.722800 0.628380  0  0  0  0  0  0  0  0  -0.232240
 125 Mof_Cc_a 0.662920 0.717130 0.829790  0  0  0  0  0  0  0  0  0.491390
 126 Mof_Cd_a 0.656420 0.733380 0.937150  0  0  0  0  0  0  0  0  -0.244460
 127 C_k 0.653830 0.752830 0.847380  0  0  0  0  0  0  0  0  -0.048400
 128 Mof_Ca_a 0.676330 0.706830 0.503140  0  0  0  0  0  0  0  0  0.770660
 129 H 0.295970 0.138090 0.074080  0  0  0  0  0  0  0  0  0.261840
 130 H_a 0.298710 0.171410 0.306130  0  0  0  0  0  0  0  0  0.183760
 131 H_b 0.361340 0.275360 0.411060  0  0  0  0  0  0  0  0  0.211860
 132 Mof_H 0.334630 0.262860 0.104190  0  0  0  0  0  0  0  0  0.148600
 133 H_c 0.347660 0.233120 0.947790  0  0  0  0  0  0  0  0  0.182170
 134 H_d 0.716350 0.881210 0.915090  0  0  0  0  0  0  0  0  0.235340
 135 H_e 0.713470 0.848550 0.677510  0  0  0  0  0  0  0  0  0.203030
 136 H_f 0.672240 0.747240 0.387160  0  0  0  0  0  0  0  0  0.204650
 137 Mof_H_a 0.652130 0.729280 0.091120  0  0  0  0  0  0  0  0  0.129280
 138 H_g 0.647410 0.764080 0.931990  0  0  0  0  0  0  0  0  0.164600
 139 Mof_Ob 0.954640 0.641460 0.352790  0  0  0  0  0  0  0  0  -0.755700
 140 Mof_Oa 0.984520 0.661530 0.584540  0  0  0  0  0  0  0  0  -0.913480
 141 Mof_Oc 0.968550 0.667760 0.936800  0  0  0  0  0  0  0  0  -0.923800
 142 Mof_Mg 0.005000 0.687040 0.805690  0  0  0  0  0  0  0  0  1.654560
 143 Mof_Ob_a 0.361880 0.980480 0.001840  0  0  0  0  0  0  0  0  -0.687000
 144 Mof_Oa_a 0.346450 0.995630 0.233500  0  0  0  0  0  0  0  0  -0.885540
 145 Mof_Oc_a 0.368000 0.004730 0.585600  0  0  0  0  0  0  0  0  -0.918370
 146 Mof_Mg_a 0.348070 0.020820 0.457950  0  0  0  0  0  0  0  0  1.596320
 147 S 0.461020 0.017200 0.187210  0  0  0  0  0  0  0  0  0.996000
 148 O 0.455590 0.013670 0.979160  0  0  0  0  0  0  0  0  -0.462880
 149 O_a 0.479930 0.042810 0.262470  0  0  0  0  0  0  0  0  -0.506730
 150 N 0.466060 0.992740 0.253550  0  0  0  0  0  0  0  0  -0.601170
 151 C 0.485130 0.995110 0.365490  0  0  0  0  0  0  0  0  0.698880
 152 C_a 0.506760 0.018770 0.447550  0  0  0  0  0  0  0  0  -0.362520
 153 C_b 0.523450 0.017240 0.574280  0  0  0  0  0  0  0  0  -0.276350
 154 C_c 0.853870 0.659090 0.304240  0  0  0  0  0  0  0  0  0.686760
 155 N_a 0.870220 0.660710 0.440760  0  0  0  0  0  0  0  0  -0.610200
 156 S_a 0.866880 0.633580 0.547810  0  0  0  0  0  0  0  0  0.886540
 157 O_b 0.846560 0.626120 0.694070  0  0  0  0  0  0  0  0  -0.423470
 158 O_c 0.865720 0.615010 0.402880  0  0  0  0  0  0  0  0  -0.473140
 159 C_d 0.897390 0.645610 0.666390  0  0  0  0  0  0  0  0  -0.041010
 160 C_e 0.917150 0.645250 0.561260  0  0  0  0  0  0  0  0  -0.092080
 161 Mof_Cb 0.941340 0.652670 0.646570  0  0  0  0  0  0  0  0  -0.357750
 162 Mof_Cc 0.945790 0.660380 0.846810  0  0  0  0  0  0  0  0  0.541650
 163 Mof_Cd 0.925010 0.659900 0.951330  0  0  0  0  0  0  0  0  -0.279070
 164 C_f 0.901240 0.652800 0.863800  0  0  0  0  0  0  0  0  -0.120140
 165 Mof_Ca 0.960880 0.651590 0.521190  0  0  0  0  0  0  0  0  0.847750
 166 C_g 0.833320 0.635610 0.212270  0  0  0  0  0  0  0  0  -0.334930
 167 C_h 0.817030 0.637140 0.081830  0  0  0  0  0  0  0  0  -0.275140
 168 C_i 0.431650 0.007740 0.313340  0  0  0  0  0  0  0  0  -0.128220
 169 C_j 0.408850 0.998950 0.207570  0  0  0  0  0  0  0  0  -0.141850
 170 Mof_Cb_a 0.386610 0.997140 0.295040  0  0  0  0  0  0  0  0  -0.232240
 171 Mof_Cc_a 0.387550 0.003750 0.496460  0  0  0  0  0  0  0  0  0.491390
 172 Mof_Cd_a 0.410300 0.010250 0.603820  0  0  0  0  0  0  0  0  -0.244460
 173 C_k 0.432330 0.012830 0.514050  0  0  0  0  0  0  0  0  -0.048400
 174 Mof_Ca_a 0.363830 0.990330 0.169810  0  0  0  0  0  0  0  0  0.770660
 175 H 0.508790 0.037370 0.407410  0  0  0  0  0  0  0  0  0.261840
 176 H_a 0.539370 0.034630 0.639460  0  0  0  0  0  0  0  0  0.183760
 177 H_b 0.914020 0.638660 0.411060  0  0  0  0  0  0  0  0  0.211860
 178 Mof_H 0.928230 0.665370 0.104190  0  0  0  0  0  0  0  0  0.148600
 179 H_c 0.885470 0.652340 0.947790  0  0  0  0  0  0  0  0  0.182170
 180 H_d 0.831530 0.616980 0.248420  0  0  0  0  0  0  0  0  0.235340
 181 H_e 0.801740 0.619860 0.010850  0  0  0  0  0  0  0  0  0.203030
 182 H_f 0.408330 0.994420 0.053830  0  0  0  0  0  0  0  0  0.204650
 183 Mof_H_a 0.410490 0.014540 0.757780  0  0  0  0  0  0  0  0  0.129280
 184 H_g 0.450010 0.019260 0.598650  0  0  0  0  0  0  0  0  0.164600
 185 Mof_Ob 0.020150 0.712030 0.019450  0  0  0  0  0  0  0  0  -0.755700
 186 Mof_Oa 0.010340 0.682140 0.251210  0  0  0  0  0  0  0  0  -0.913480
 187 Mof_Oc 0.032540 0.698110 0.603470  0  0  0  0  0  0  0  0  -0.923800
 188 Mof_Mg 0.015380 0.661670 0.472350  0  0  0  0  0  0  0  0  1.654560
 189 Mof_Ob_a 0.285260 0.971450 0.335170  0  0  0  0  0  0  0  0  -0.687000
 190 Mof_Oa_a 0.315840 0.986880 0.566830  0  0  0  0  0  0  0  0  -0.885540
 191 Mof_Oc_a 0.303400 0.965330 0.918930  0  0  0  0  0  0  0  0  -0.918370
 192 Mof_Mg_a 0.339420 0.985260 0.791280  0  0  0  0  0  0  0  0  1.596320
 193 S 0.222840 0.872310 0.520540  0  0  0  0  0  0  0  0  0.996000
 194 O 0.224750 0.877750 0.312490  0  0  0  0  0  0  0  0  -0.462880
 195 O_a 0.562890 0.520070 0.262470  0  0  0  0  0  0  0  0  -0.506730
 196 N 0.193340 0.867270 0.586880  0  0  0  0  0  0  0  0  -0.601170
 197 C 0.176650 0.848210 0.698820  0  0  0  0  0  0  0  0  0.698880
 198 C_a 0.512000 0.493240 0.447550  0  0  0  0  0  0  0  0  -0.362520
 199 C_b 0.493790 0.476550 0.574280  0  0  0  0  0  0  0  0  -0.276350
 200 C_c 0.138560 0.812800 0.970910  0  0  0  0  0  0  0  0  0.686760
 201 N_a 0.123830 0.796450 0.107420  0  0  0  0  0  0  0  0  -0.610200
 202 S_a 0.766700 0.133120 0.547810  0  0  0  0  0  0  0  0  0.886540
 203 O_b 0.779570 0.153440 0.694070  0  0  0  0  0  0  0  0  -0.423470
 204 O_c 0.749290 0.134280 0.402880  0  0  0  0  0  0  0  0  -0.473140
 205 C_d 0.081550 0.769270 0.333050  0  0  0  0  0  0  0  0  -0.041010
 206 C_e 0.061440 0.749520 0.227920  0  0  0  0  0  0  0  0  -0.092080
 207 Mof_Cb 0.044660 0.725320 0.313230  0  0  0  0  0  0  0  0  -0.357750
 208 Mof_Cc 0.047920 0.720870 0.513480  0  0  0  0  0  0  0  0  0.541650
 209 Mof_Cd 0.068230 0.741660 0.618000  0  0  0  0  0  0  0  0  -0.279070
 210 C_f 0.084900 0.765430 0.530470  0  0  0  0  0  0  0  0  -0.120140
 211 Mof_Ca 0.024040 0.705790 0.187850  0  0  0  0  0  0  0  0  0.847750
 212 C_g 0.802300 0.166680 0.212270  0  0  0  0  0  0  0  0  -0.334930
 213 C_h 0.820110 0.182970 0.081830  0  0  0  0  0  0  0  0  -0.275140
 214 C_i 0.242760 0.901680 0.646670  0  0  0  0  0  0  0  0  -0.128220
 215 C_j 0.256770 0.924490 0.540900  0  0  0  0  0  0  0  0  -0.141850
 216 Mof_Cb_a 0.277200 0.946730 0.628380  0  0  0  0  0  0  0  0  -0.232240
 217 Mof_Cc_a 0.282870 0.945780 0.829790  0  0  0  0  0  0  0  0  0.491390
 218 Mof_Cd_a 0.266620 0.923030 0.937150  0  0  0  0  0  0  0  0  -0.244460
 219 C_k 0.247170 0.901010 0.847380  0  0  0  0  0  0  0  0  -0.048400
 220 Mof_Ca_a 0.293170 0.969510 0.503140  0  0  0  0  0  0  0  0  0.770660
 221 H 0.528580 0.491210 0.407410  0  0  0  0  0  0  0  0  0.261840
 222 H_a 0.495260 0.460630 0.639460  0  0  0  0  0  0  0  0  0.183760
 223 H_b 0.057970 0.752650 0.077730  0  0  0  0  0  0  0  0  0.211860
 224 Mof_H 0.070480 0.738440 0.770860  0  0  0  0  0  0  0  0  0.148600
 225 H_c 0.100210 0.781200 0.614450  0  0  0  0  0  0  0  0  0.182170
 226 H_d 0.785460 0.168470 0.248420  0  0  0  0  0  0  0  0  0.235340
 227 H_e 0.818120 0.198260 0.010850  0  0  0  0  0  0  0  0  0.203030
 228 H_f 0.252760 0.925000 0.387160  0  0  0  0  0  0  0  0  0.204650
 229 Mof_H_a 0.270720 0.922850 0.091120  0  0  0  0  0  0  0  0  0.129280
 230 H_g 0.235920 0.883320 0.931980  0  0  0  0  0  0  0  0  0.164600
 231 Mof_Ob 0.025210 0.646520 0.686120  0  0  0  0  0  0  0  0  -0.755700
 232 Mof_Oa 0.005140 0.656330 0.917880  0  0  0  0  0  0  0  0  -0.913480
 233 Mof_Oc 0.998900 0.634120 0.270140  0  0  0  0  0  0  0  0  -0.923800
 234 Mof_Mg 0.979630 0.651290 0.139020  0  0  0  0  0  0  0  0  1.654560
 235 Mof_Ob_a 0.352860 0.048070 0.668510  0  0  0  0  0  0  0  0  -0.687000
 236 Mof_Oa_a 0.337700 0.017490 0.900160  0  0  0  0  0  0  0  0  -0.885540
 237 Mof_Oc_a 0.328600 0.029940 0.252260  0  0  0  0  0  0  0  0  -0.918370
 238 Mof_Mg_a 0.312510 0.993910 0.124620  0  0  0  0  0  0  0  0  1.596320
 239 S 0.316140 0.110490 0.853870  0  0  0  0  0  0  0  0  0.996000
 240 O 0.319660 0.108580 0.645820  0  0  0  0  0  0  0  0  -0.462880
 241 O_a 0.957180 0.437110 0.262470  0  0  0  0  0  0  0  0  -0.506730
 242 N 0.340600 0.139990 0.920210  0  0  0  0  0  0  0  0  -0.601170
 243 C 0.338230 0.156690 0.032160  0  0  0  0  0  0  0  0  0.698880
 244 C_a 0.981230 0.488000 0.447550  0  0  0  0  0  0  0  0  -0.362520
 245 C_b 0.982760 0.506210 0.574280  0  0  0  0  0  0  0  0  -0.276350
 246 C_c 0.007570 0.528110 0.637580  0  0  0  0  0  0  0  0  0.686760
 247 N_a 0.005950 0.542840 0.774090  0  0  0  0  0  0  0  0  -0.610200
 248 S_a 0.033090 0.566640 0.881150  0  0  0  0  0  0  0  0  0.886540
 249 O_b 0.373880 0.220430 0.694070  0  0  0  0  0  0  0  0  -0.423470
 250 O_c 0.384990 0.250710 0.402880  0  0  0  0  0  0  0  0  -0.473140
 251 C_d 0.021060 0.585110 0.999720  0  0  0  0  0  0  0  0  -0.041010
 252 C_e 0.021410 0.605230 0.894590  0  0  0  0  0  0  0  0  -0.092080
 253 Mof_Cb 0.014000 0.622010 0.979900  0  0  0  0  0  0  0  0  -0.357750
 254 Mof_Cc 0.006290 0.618750 0.180140  0  0  0  0  0  0  0  0  0.541650
 255 Mof_Cd 0.006760 0.598430 0.284670  0  0  0  0  0  0  0  0  -0.279070
 256 C_f 0.013860 0.581770 0.197140  0  0  0  0  0  0  0  0  -0.120140
 257 Mof_Ca 0.015080 0.642620 0.854520  0  0  0  0  0  0  0  0  0.847750
 258 C_g 0.364390 0.197700 0.212270  0  0  0  0  0  0  0  0  -0.334930
 259 C_h 0.362870 0.179890 0.081830  0  0  0  0  0  0  0  0  -0.275140
 260 C_i 0.325590 0.090580 0.980000  0  0  0  0  0  0  0  0  -0.128220
 261 C_j 0.334380 0.076560 0.874230  0  0  0  0  0  0  0  0  -0.141850
 262 Mof_Cb_a 0.336190 0.056130 0.961710  0  0  0  0  0  0  0  0  -0.232240
 263 Mof_Cc_a 0.329580 0.050470 0.163120  0  0  0  0  0  0  0  0  0.491390
 264 Mof_Cd_a 0.323080 0.066720 0.270480  0  0  0  0  0  0  0  0  -0.244460
 265 C_k 0.320500 0.086160 0.180720  0  0  0  0  0  0  0  0  -0.048400
 266 Mof_Ca_a 0.343000 0.040160 0.836470  0  0  0  0  0  0  0  0  0.770660
 267 H 0.962630 0.471420 0.407410  0  0  0  0  0  0  0  0  0.261840
 268 H_a 0.965370 0.504740 0.639460  0  0  0  0  0  0  0  0  0.183760
 269 H_b 0.028010 0.608690 0.744390  0  0  0  0  0  0  0  0  0.211860
 270 Mof_H 0.001290 0.596190 0.437520  0  0  0  0  0  0  0  0  0.148600
 271 H_c 0.014320 0.566460 0.281120  0  0  0  0  0  0  0  0  0.182170
 272 H_d 0.383020 0.214540 0.248420  0  0  0  0  0  0  0  0  0.235340
 273 H_e 0.380140 0.181880 0.010850  0  0  0  0  0  0  0  0  0.203030
 274 H_f 0.338910 0.080570 0.720500  0  0  0  0  0  0  0  0  0.204650
 275 Mof_H_a 0.318790 0.062610 0.424450  0  0  0  0  0  0  0  0  0.129280
 276 H_g 0.314070 0.097420 0.265320  0  0  0  0  0  0  0  0  0.164600
 277 Mof_Ob 0.621310 0.974790 0.686120  0  0  0  0  0  0  0  0  -0.755700
 278 Mof_Oa 0.651190 0.994860 0.917880  0  0  0  0  0  0  0  0  -0.913480
 279 Mof_Oc 0.635220 0.001100 0.270140  0  0  0  0  0  0  0  0  -0.923800
 280 Mof_Mg 0.671660 0.020370 0.139020  0  0  0  0  0  0  0  0  1.654560
 281 Mof_Ob_a 0.028550 0.313810 0.335170  0  0  0  0  0  0  0  0  -0.687000
 282 Mof_Oa_a 0.013120 0.328960 0.566830  0  0  0  0  0  0  0  0  -0.885540
 283 Mof_Oc_a 0.034670 0.338060 0.918930  0  0  0  0  0  0  0  0  -0.918370
 284 Mof_Mg_a 0.014740 0.354160 0.791280  0  0  0  0  0  0  0  0  1.596320
 285 S 0.127690 0.350530 0.520540  0  0  0  0  0  0  0  0  0.996000
 286 O 0.122250 0.347000 0.312490  0  0  0  0  0  0  0  0  -0.462880
 287 O_a 0.146600 0.376150 0.595800  0  0  0  0  0  0  0  0  -0.506730
 288 N 0.132730 0.326070 0.586880  0  0  0  0  0  0  0  0  -0.601170
 289 C 0.151790 0.328440 0.698820  0  0  0  0  0  0  0  0  0.698880
 290 C_a 0.173430 0.352100 0.780880  0  0  0  0  0  0  0  0  -0.362520
 291 C_b 0.190120 0.350570 0.907610  0  0  0  0  0  0  0  0  -0.276350
 292 C_c 0.520530 0.992430 0.637580  0  0  0  0  0  0  0  0  0.686760
 293 N_a 0.536880 0.994050 0.774090  0  0  0  0  0  0  0  0  -0.610200
 294 S_a 0.533550 0.966910 0.881150  0  0  0  0  0  0  0  0  0.886540
 295 O_b 0.513220 0.959460 0.027410  0  0  0  0  0  0  0  0  -0.423470
 296 O_c 0.532390 0.948350 0.736210  0  0  0  0  0  0  0  0  -0.473140
 297 C_d 0.564060 0.978940 0.999720  0  0  0  0  0  0  0  0  -0.041010
 298 C_e 0.583810 0.978590 0.894590  0  0  0  0  0  0  0  0  -0.092080
 299 Mof_Cb 0.608010 0.986000 0.979900  0  0  0  0  0  0  0  0  -0.357750
 300 Mof_Cc 0.612460 0.993710 0.180140  0  0  0  0  0  0  0  0  0.541650
 301 Mof_Cd 0.591670 0.993240 0.284670  0  0  0  0  0  0  0  0  -0.279070
 302 C_f 0.567900 0.986140 0.197140  0  0  0  0  0  0  0  0  -0.120140
 303 Mof_Ca 0.627550 0.984920 0.854520  0  0  0  0  0  0  0  0  0.847750
 304 C_g 0.499980 0.968950 0.545600  0  0  0  0  0  0  0  0  -0.334930
 305 C_h 0.483690 0.970470 0.415160  0  0  0  0  0  0  0  0  -0.275140
 306 C_i 0.098320 0.341080 0.646670  0  0  0  0  0  0  0  0  -0.128220
 307 C_j 0.075510 0.332280 0.540900  0  0  0  0  0  0  0  0  -0.141850
 308 Mof_Cb_a 0.053270 0.330480 0.628380  0  0  0  0  0  0  0  0  -0.232240
 309 Mof_Cc_a 0.054220 0.337080 0.829790  0  0  0  0  0  0  0  0  0.491390
 310 Mof_Cd_a 0.076970 0.343580 0.937150  0  0  0  0  0  0  0  0  -0.244460
 311 C_k 0.098990 0.346160 0.847380  0  0  0  0  0  0  0  0  -0.048400
 312 Mof_Ca_a 0.030490 0.323660 0.503140  0  0  0  0  0  0  0  0  0.770660
 313 H 0.175450 0.370700 0.740750  0  0  0  0  0  0  0  0  0.261840
 314 H_a 0.206030 0.367960 0.972800  0  0  0  0  0  0  0  0  0.183760
 315 H_b 0.580680 0.971990 0.744390  0  0  0  0  0  0  0  0  0.211860
 316 Mof_H 0.594900 0.998710 0.437520  0  0  0  0  0  0  0  0  0.148600
 317 H_c 0.552130 0.985680 0.281120  0  0  0  0  0  0  0  0  0.182170
 318 H_d 0.498200 0.950320 0.581750  0  0  0  0  0  0  0  0  0.235340
 319 H_e 0.468410 0.953190 0.344180  0  0  0  0  0  0  0  0  0.203030
 320 H_f 0.075000 0.327760 0.387160  0  0  0  0  0  0  0  0  0.204650
 321 Mof_H_a 0.077150 0.347870 0.091120  0  0  0  0  0  0  0  0  0.129280
 322 H_g 0.116680 0.352590 0.931990  0  0  0  0  0  0  0  0  0.164600
 323 Mof_Ob 0.686820 0.045360 0.352790  0  0  0  0  0  0  0  0  -0.755700
 324 Mof_Oa 0.677010 0.015480 0.584540  0  0  0  0  0  0  0  0  -0.913480
 325 Mof_Oc 0.699210 0.031450 0.936800  0  0  0  0  0  0  0  0  -0.923800
 326 Mof_Mg 0.682040 0.995000 0.805690  0  0  0  0  0  0  0  0  1.654560
 327 Mof_Ob_a 0.951930 0.304780 0.668510  0  0  0  0  0  0  0  0  -0.687000
 328 Mof_Oa_a 0.982510 0.320210 0.900160  0  0  0  0  0  0  0  0  -0.885540
 329 Mof_Oc_a 0.970060 0.298670 0.252260  0  0  0  0  0  0  0  0  -0.918370
 330 Mof_Mg_a 0.006090 0.318600 0.124620  0  0  0  0  0  0  0  0  1.596320
 331 S 0.889510 0.205640 0.853870  0  0  0  0  0  0  0  0  0.996000
 332 O 0.891420 0.211080 0.645820  0  0  0  0  0  0  0  0  -0.462880
 333 O_a 0.229550 0.853400 0.595800  0  0  0  0  0  0  0  0  -0.506730
 334 N 0.860010 0.200610 0.920210  0  0  0  0  0  0  0  0  -0.601170
 335 C 0.843310 0.181540 0.032160  0  0  0  0  0  0  0  0  0.698880
 336 C_a 0.178670 0.826570 0.780880  0  0  0  0  0  0  0  0  -0.362520
 337 C_b 0.160460 0.809880 0.907610  0  0  0  0  0  0  0  0  -0.276350
 338 C_c 0.805230 0.146130 0.304240  0  0  0  0  0  0  0  0  0.686760
 339 N_a 0.790500 0.129780 0.440760  0  0  0  0  0  0  0  0  -0.610200
 340 S_a 0.433360 0.466450 0.881150  0  0  0  0  0  0  0  0  0.886540
 341 O_b 0.446230 0.486780 0.027410  0  0  0  0  0  0  0  0  -0.423470
 342 O_c 0.415960 0.467610 0.736210  0  0  0  0  0  0  0  0  -0.473140
 343 C_d 0.748220 0.102610 0.666390  0  0  0  0  0  0  0  0  -0.041010
 344 C_e 0.728110 0.082850 0.561260  0  0  0  0  0  0  0  0  -0.092080
 345 Mof_Cb 0.711330 0.058660 0.646570  0  0  0  0  0  0  0  0  -0.357750
 346 Mof_Cc 0.714580 0.054210 0.846810  0  0  0  0  0  0  0  0  0.541650
 347 Mof_Cd 0.734900 0.074990 0.951330  0  0  0  0  0  0  0  0  -0.279070
 348 C_f 0.751570 0.098760 0.863800  0  0  0  0  0  0  0  0  -0.120140
 349 Mof_Ca 0.690710 0.039120 0.521190  0  0  0  0  0  0  0  0  0.847750
 350 C_g 0.468960 0.500020 0.545600  0  0  0  0  0  0  0  0  -0.334930
 351 C_h 0.486780 0.516310 0.415160  0  0  0  0  0  0  0  0  -0.275140
 352 C_i 0.909420 0.235010 0.980000  0  0  0  0  0  0  0  0  -0.128220
 353 C_j 0.923440 0.257820 0.874230  0  0  0  0  0  0  0  0  -0.141850
 354 Mof_Cb_a 0.943870 0.280060 0.961710  0  0  0  0  0  0  0  0  -0.232240
 355 Mof_Cc_a 0.949530 0.279120 0.163120  0  0  0  0  0  0  0  0  0.491390
 356 Mof_Cd_a 0.933280 0.256370 0.270480  0  0  0  0  0  0  0  0  -0.244460
 357 C_k 0.913840 0.234340 0.180720  0  0  0  0  0  0  0  0  -0.048400
 358 Mof_Ca_a 0.959840 0.302840 0.836470  0  0  0  0  0  0  0  0  0.770660
 359 H 0.195250 0.824550 0.740750  0  0  0  0  0  0  0  0  0.261840
 360 H_a 0.161930 0.793970 0.972800  0  0  0  0  0  0  0  0  0.183760
 361 H_b 0.724640 0.085980 0.411060  0  0  0  0  0  0  0  0  0.211860
 362 Mof_H 0.737140 0.071770 0.104190  0  0  0  0  0  0  0  0  0.148600
 363 H_c 0.766880 0.114530 0.947790  0  0  0  0  0  0  0  0  0.182170
 364 H_d 0.452120 0.501800 0.581750  0  0  0  0  0  0  0  0  0.235340
 365 H_e 0.484790 0.531590 0.344180  0  0  0  0  0  0  0  0  0.203030
 366 H_f 0.919430 0.258340 0.720500  0  0  0  0  0  0  0  0  0.204650
 367 Mof_H_a 0.937390 0.256180 0.424450  0  0  0  0  0  0  0  0  0.129280
 368 H_g 0.902580 0.216660 0.265320  0  0  0  0  0  0  0  0  0.164600
 369 Mof_Ob 0.691880 0.979850 0.019450  0  0  0  0  0  0  0  0  -0.755700
 370 Mof_Oa 0.671800 0.989660 0.251210  0  0  0  0  0  0  0  0  -0.913480
 371 Mof_Oc 0.665570 0.967460 0.603470  0  0  0  0  0  0  0  0  -0.923800
 372 Mof_Mg 0.646290 0.984620 0.472350  0  0  0  0  0  0  0  0  1.654560
 373 Mof_Ob_a 0.019520 0.381410 0.001840  0  0  0  0  0  0  0  0  -0.687000
 374 Mof_Oa_a 0.004370 0.350820 0.233500  0  0  0  0  0  0  0  0  -0.885540
 375 Mof_Oc_a 0.995270 0.363270 0.585600  0  0  0  0  0  0  0  0  -0.918370
 376 Mof_Mg_a 0.979180 0.327250 0.457950  0  0  0  0  0  0  0  0  1.596320
 377 S 0.982800 0.443830 0.187210  0  0  0  0  0  0  0  0  0.996000
 378 O 0.986330 0.441910 0.979160  0  0  0  0  0  0  0  0  -0.462880
 379 O_a 0.623850 0.770450 0.595800  0  0  0  0  0  0  0  0  -0.506730
 380 N 0.007260 0.473320 0.253550  0  0  0  0  0  0  0  0  -0.601170
 381 C 0.004890 0.490020 0.365490  0  0  0  0  0  0  0  0  0.698880
 382 C_a 0.647900 0.821330 0.780880  0  0  0  0  0  0  0  0  -0.362520
 383 C_b 0.649430 0.839540 0.907610  0  0  0  0  0  0  0  0  -0.276350
 384 C_c 0.674240 0.861440 0.970910  0  0  0  0  0  0  0  0  0.686760
 385 N_a 0.672620 0.876170 0.107420  0  0  0  0  0  0  0  0  -0.610200
 386 S_a 0.699760 0.899970 0.214480  0  0  0  0  0  0  0  0  0.886540
 387 O_b 0.040540 0.553770 0.027410  0  0  0  0  0  0  0  0  -0.423470
 388 O_c 0.051650 0.584040 0.736210  0  0  0  0  0  0  0  0  -0.473140
 389 C_d 0.687720 0.918450 0.333050  0  0  0  0  0  0  0  0  -0.041010
 390 C_e 0.688080 0.938560 0.227920  0  0  0  0  0  0  0  0  -0.092080
 391 Mof_Cb 0.680660 0.955340 0.313230  0  0  0  0  0  0  0  0  -0.357750
 392 Mof_Cc 0.672960 0.952080 0.513480  0  0  0  0  0  0  0  0  0.541650
 393 Mof_Cd 0.673430 0.931770 0.618000  0  0  0  0  0  0  0  0  -0.279070
 394 C_f 0.680530 0.915100 0.530470  0  0  0  0  0  0  0  0  -0.120140
 395 Mof_Ca 0.681750 0.975960 0.187850  0  0  0  0  0  0  0  0  0.847750
 396 C_g 0.031050 0.531040 0.545600  0  0  0  0  0  0  0  0  -0.334930
 397 C_h 0.029530 0.513220 0.415160  0  0  0  0  0  0  0  0  -0.275140
 398 C_i 0.992260 0.423910 0.313340  0  0  0  0  0  0  0  0  -0.128220
 399 C_j 0.001050 0.409900 0.207570  0  0  0  0  0  0  0  0  -0.141850
 400 Mof_Cb_a 0.002860 0.389460 0.295040  0  0  0  0  0  0  0  0  -0.232240
 401 Mof_Cc_a 0.996250 0.383800 0.496460  0  0  0  0  0  0  0  0  0.491390
 402 Mof_Cd_a 0.989750 0.400050 0.603820  0  0  0  0  0  0  0  0  -0.244460
 403 C_k 0.987170 0.419490 0.514050  0  0  0  0  0  0  0  0  -0.048400
 404 Mof_Ca_a 0.009670 0.373490 0.169810  0  0  0  0  0  0  0  0  0.770660
 405 H 0.629300 0.804750 0.740750  0  0  0  0  0  0  0  0  0.261840
 406 H_a 0.632040 0.838070 0.972800  0  0  0  0  0  0  0  0  0.183760
 407 H_b 0.694680 0.942030 0.077730  0  0  0  0  0  0  0  0  0.211860
 408 Mof_H 0.667960 0.929520 0.770860  0  0  0  0  0  0  0  0  0.148600
 409 H_c 0.680990 0.899790 0.614450  0  0  0  0  0  0  0  0  0.182170
 410 H_d 0.049680 0.547880 0.581750  0  0  0  0  0  0  0  0  0.235340
 411 H_e 0.046810 0.515210 0.344180  0  0  0  0  0  0  0  0  0.203030
 412 H_f 0.005580 0.413910 0.053830  0  0  0  0  0  0  0  0  0.204650
 413 Mof_H_a 0.985460 0.395950 0.757780  0  0  0  0  0  0  0  0  0.129280
 414 H_g 0.980740 0.430750 0.598650  0  0  0  0  0  0  0  0  0.164600
