# Supplementary material for: In silico design and screening of hypothetical MOF-74 analogs and their experimental synthesis
Source: Chem Sci. 2016 Jun 21;7(9):6263–72. doi: 10.1039/c6sc01477a (PMC6024208; doi:10.1039/c6sc01477a)
Supplement: Supplementary file 1 [file SC-007-C6SC01477A-s001.zip › analogs/264_all_conf_76_0_full_symm.cif]

data_image0
_cell_length_a       69.4917
_cell_length_b       69.4917
_cell_length_c       6.9158
_cell_angle_alpha    90
_cell_angle_beta     90
_cell_angle_gamma    120

_symmetry_space_group_name_H-M    "P 1"
_symmetry_int_tables_number       1

loop_
  _symmetry_equiv_pos_as_xyz
  'x, y, z'

loop_
  _atom_site_label
  _atom_site_occupancy
  _atom_site_fract_x
  _atom_site_fract_y
  _atom_site_fract_z
  _atom_site_thermal_displace_type
  _atom_site_B_iso_or_equiv
  _atom_site_type_symbol
  O1       1.0000 0.03934  0.34691  0.10012  Biso   1.000  O
  O2       1.0000 0.98642  0.35909  0.76678  Biso   1.000  O
  O3       1.0000 0.97424  0.29399  0.43345  Biso   1.000  O
  O4       1.0000 0.01328  0.33462  0.86917  Biso   1.000  O
  O5       1.0000 0.99871  0.34533  0.53584  Biso   1.000  O
  O6       1.0000 0.98801  0.32005  0.20250  Biso   1.000  O
  O7       1.0000 0.02336  0.32700  0.51140  Biso   1.000  O
  O8       1.0000 0.00634  0.36303  0.17807  Biso   1.000  O
  O9       1.0000 0.97031  0.30998  0.84473  Biso   1.000  O
  Mg1      1.0000 0.99310  0.31556  0.64081  Biso   1.000  Mg
  Mg2      1.0000 0.01778  0.34420  0.30748  Biso   1.000  Mg
  Mg3      1.0000 0.98913  0.34024  0.97414  Biso   1.000  Mg
  O10      1.0000 0.96010  0.65122  0.23039  Biso   1.000  O
  O11      1.0000 0.01545  0.64222  0.56372  Biso   1.000  O
  O12      1.0000 0.02445  0.70656  0.89705  Biso   1.000  O
  O13      1.0000 0.98576  0.66404  0.46391  Biso   1.000  O
  O14      1.0000 0.00263  0.65506  0.79724  Biso   1.000  O
  O15      1.0000 0.01161  0.68090  0.13058  Biso   1.000  O
  O16      1.0000 0.97492  0.67134  0.82062  Biso   1.000  O
  O17      1.0000 0.99533  0.63691  0.15395  Biso   1.000  O
  O18      1.0000 0.02976  0.69175  0.48729  Biso   1.000  O
  Mg4      1.0000 0.00540  0.68398  0.68936  Biso   1.000  Mg
  Mg5      1.0000 0.98268  0.65475  0.02269  Biso   1.000  Mg
  Mg6      1.0000 0.01192  0.66127  0.35602  Biso   1.000  Mg
  C1       1.0000 0.95531  0.66584  0.73653  Biso   1.000  C
  C2       1.0000 0.00083  0.62280  0.06986  Biso   1.000  C
  C3       1.0000 0.04387  0.71136  0.40319  Biso   1.000  C
  C4       1.0000 0.93839  0.66522  0.85350  Biso   1.000  C
  C5       1.0000 0.00144  0.60650  0.18683  Biso   1.000  C
  C6       1.0000 0.06017  0.72828  0.52017  Biso   1.000  C
  C7       1.0000 0.91763  0.66021  0.78007  Biso   1.000  C
  C8       1.0000 0.00646  0.59076  0.11340  Biso   1.000  C
  C9       1.0000 0.07591  0.74903  0.44674  Biso   1.000  C
  C10      1.0000 0.90055  0.66012  0.90954  Biso   1.000  C
  C11      1.0000 0.00654  0.57376  0.24288  Biso   1.000  C
  C12      1.0000 0.09291  0.76611  0.57621  Biso   1.000  C
  C13      1.0000 0.87806  0.64297  0.90577  Biso   1.000  C
  C14      1.0000 0.02370  0.56843  0.23910  Biso   1.000  C
  C15      1.0000 0.09824  0.78861  0.57244  Biso   1.000  C
  C16      1.0000 0.86303  0.64521  0.02544  Biso   1.000  C
  C17      1.0000 0.02145  0.55115  0.35877  Biso   1.000  C
  C18      1.0000 0.11552  0.80364  0.69211  Biso   1.000  C
  C19      1.0000 0.86927  0.66349  0.14756  Biso   1.000  C
  C20      1.0000 0.00318  0.53911  0.48089  Biso   1.000  C
  C21      1.0000 0.12755  0.79740  0.81422  Biso   1.000  C
  C22      1.0000 0.85156  0.66550  0.25162  Biso   1.000  C
  C23      1.0000 0.00117  0.51939  0.58496  Biso   1.000  C
  C24      1.0000 0.14727  0.81511  0.91829  Biso   1.000  C
  C25      1.0000 0.84364  0.67903  0.17389  Biso   1.000  C
  C26      1.0000 0.32097  0.16461  0.17389  Biso   1.000  C
  C27      1.0000 0.83539  0.15636  0.17389  Biso   1.000  C
  C28      1.0000 0.82629  0.67974  0.27030  Biso   1.000  C
  C29      1.0000 0.32026  0.14655  0.27030  Biso   1.000  C
  C30      1.0000 0.85345  0.17371  0.27030  Biso   1.000  C
  C31      1.0000 0.14998  0.33429  0.10645  Biso   1.000  C
  C32      1.0000 0.99904  0.48235  0.77312  Biso   1.000  C
  C33      1.0000 0.85098  0.18335  0.43979  Biso   1.000  C
  C34      1.0000 0.13167  0.33576  0.20483  Biso   1.000  C
  C35      1.0000 0.99757  0.46258  0.87150  Biso   1.000  C
  C36      1.0000 0.87076  0.20166  0.53816  Biso   1.000  C
  C37      1.0000 0.13562  0.35501  0.30652  Biso   1.000  C
  C38      1.0000 0.97832  0.44727  0.97319  Biso   1.000  C
  C39      1.0000 0.88606  0.19772  0.63985  Biso   1.000  C
  C40      1.0000 0.11810  0.35404  0.41424  Biso   1.000  C
  C41      1.0000 0.97929  0.43072  0.08091  Biso   1.000  C
  C42      1.0000 0.90261  0.21523  0.74758  Biso   1.000  C
  C43      1.0000 0.09670  0.33524  0.41800  Biso   1.000  C
  C44      1.0000 0.99809  0.42812  0.08467  Biso   1.000  C
  C45      1.0000 0.90521  0.23663  0.75133  Biso   1.000  C
  C46      1.0000 0.09237  0.31649  0.30588  Biso   1.000  C
  C47      1.0000 0.01684  0.44255  0.97254  Biso   1.000  C
  C48      1.0000 0.89079  0.24096  0.63921  Biso   1.000  C
  C49      1.0000 0.11019  0.31720  0.20479  Biso   1.000  C
  C50      1.0000 0.01613  0.45965  0.87145  Biso   1.000  C
  C51      1.0000 0.87368  0.22315  0.53812  Biso   1.000  C
  C52      1.0000 0.06982  0.29573  0.29647  Biso   1.000  C
  C53      1.0000 0.03760  0.44076  0.96313  Biso   1.000  C
  C54      1.0000 0.89258  0.26351  0.62980  Biso   1.000  C
  C55      1.0000 0.07976  0.33570  0.54588  Biso   1.000  C
  C56      1.0000 0.99763  0.41073  0.21255  Biso   1.000  C
  C57      1.0000 0.92261  0.25357  0.87922  Biso   1.000  C
  C58      1.0000 0.05908  0.33114  0.47503  Biso   1.000  C
  C59      1.0000 0.00219  0.39460  0.14170  Biso   1.000  C
  C60      1.0000 0.93873  0.27426  0.80836  Biso   1.000  C
  C61      1.0000 0.04285  0.33170  0.59346  Biso   1.000  C
  C62      1.0000 0.00163  0.37782  0.26013  Biso   1.000  C
  C63      1.0000 0.95552  0.29048  0.92680  Biso   1.000  C
  C64      1.0000 0.04812  0.33749  0.79291  Biso   1.000  C
  C65      1.0000 0.99584  0.37729  0.45958  Biso   1.000  C
  C66      1.0000 0.95604  0.28521  0.12625  Biso   1.000  C
  C67      1.0000 0.06904  0.34190  0.86283  Biso   1.000  C
  C68      1.0000 0.99144  0.39381  0.52949  Biso   1.000  C
  C69      1.0000 0.93952  0.26429  0.19616  Biso   1.000  C
  C70      1.0000 0.08461  0.34101  0.74381  Biso   1.000  C
  C71      1.0000 0.99232  0.41027  0.41048  Biso   1.000  C
  C72      1.0000 0.92307  0.24872  0.07714  Biso   1.000  C
  C73      1.0000 0.03307  0.33986  0.92818  Biso   1.000  C
  C74      1.0000 0.99347  0.35988  0.59484  Biso   1.000  C
  C75      1.0000 0.97346  0.30026  0.26151  Biso   1.000  C
  C76      1.0000 0.82451  0.70951  0.63483  Biso   1.000  C
  C77      1.0000 0.29049  0.11500  0.63483  Biso   1.000  C
  C78      1.0000 0.88500  0.17549  0.63483  Biso   1.000  C
  C79      1.0000 0.15799  0.32086  0.18479  Biso   1.000  C
  C80      1.0000 0.67914  0.83713  0.18479  Biso   1.000  C
  C81      1.0000 0.16287  0.84201  0.18479  Biso   1.000  C
  C82      1.0000 0.17537  0.32017  0.08811  Biso   1.000  C
  C83      1.0000 0.67983  0.85521  0.08811  Biso   1.000  C
  C84      1.0000 0.14479  0.82463  0.08811  Biso   1.000  C
  C85      1.0000 0.14846  0.30756  0.36774  Biso   1.000  C
  C86      1.0000 0.69244  0.84090  0.36774  Biso   1.000  C
  C87      1.0000 0.15910  0.85154  0.36774  Biso   1.000  C
  C88      1.0000 0.85335  0.69225  0.99126  Biso   1.000  C
  C89      1.0000 0.30775  0.16110  0.99126  Biso   1.000  C
  C90      1.0000 0.83890  0.14665  0.99126  Biso   1.000  C
  C91      1.0000 0.89191  0.67987  0.16096  Biso   1.000  C
  C92      1.0000 0.98680  0.54537  0.49430  Biso   1.000  C
  C93      1.0000 0.12129  0.77476  0.82763  Biso   1.000  C
  C94      1.0000 0.90696  0.67778  0.04083  Biso   1.000  C
  C95      1.0000 0.98888  0.56251  0.37416  Biso   1.000  C
  C96      1.0000 0.10415  0.75970  0.70750  Biso   1.000  C
  C97      1.0000 0.89985  0.69887  0.30248  Biso   1.000  C
  C98      1.0000 0.96780  0.53432  0.63582  Biso   1.000  C
  C99      1.0000 0.13235  0.76682  0.96915  Biso   1.000  C
  C100     1.0000 0.20296  0.28894  0.44995  Biso   1.000  C
  C101     1.0000 0.71106  0.91402  0.44995  Biso   1.000  C
  C102     1.0000 0.08598  0.79704  0.44995  Biso   1.000  C
  C103     1.0000 0.91360  0.65591  0.57997  Biso   1.000  C
  C104     1.0000 0.01076  0.59103  0.91331  Biso   1.000  C
  C105     1.0000 0.07564  0.75306  0.24664  Biso   1.000  C
  C106     1.0000 0.92969  0.65578  0.46291  Biso   1.000  C
  C107     1.0000 0.01088  0.60724  0.79625  Biso   1.000  C
  C108     1.0000 0.05943  0.73698  0.12958  Biso   1.000  C
  C109     1.0000 0.95053  0.66032  0.53593  Biso   1.000  C
  C110     1.0000 0.00635  0.62354  0.86926  Biso   1.000  C
  C111     1.0000 0.04312  0.71614  0.20259  Biso   1.000  C
  C112     1.0000 0.96597  0.65837  0.40257  Biso   1.000  C
  C113     1.0000 0.00830  0.64093  0.73590  Biso   1.000  C
  C114     1.0000 0.02573  0.70069  0.06923  Biso   1.000  C
  H1       1.0000 0.94204  0.66857  0.00680  Biso   1.000  H
  H2       1.0000 0.99810  0.60681  0.34013  Biso   1.000  H
  H3       1.0000 0.05986  0.72462  0.67347  Biso   1.000  H
  H4       1.0000 0.17895  0.29893  0.68988  Biso   1.000  H
  H5       1.0000 0.70107  0.88002  0.68988  Biso   1.000  H
  H6       1.0000 0.11998  0.82105  0.68988  Biso   1.000  H
  H7       1.0000 0.81983  0.68989  0.21029  Biso   1.000  H
  H8       1.0000 0.31011  0.12995  0.21029  Biso   1.000  H
  H9       1.0000 0.87005  0.18017  0.21029  Biso   1.000  H
  H10      1.0000 0.12107  0.36851  0.49844  Biso   1.000  H
  H11      1.0000 0.96482  0.41922  0.16510  Biso   1.000  H
  H12      1.0000 0.91412  0.21227  0.83177  Biso   1.000  H
  H13      1.0000 0.10733  0.30257  0.12378  Biso   1.000  H
  H14      1.0000 0.69743  0.80476  0.12378  Biso   1.000  H
  H15      1.0000 0.19524  0.89267  0.12378  Biso   1.000  H
  H16      1.0000 0.06092  0.29227  0.43456  Biso   1.000  H
  H17      1.0000 0.04106  0.43531  0.10123  Biso   1.000  H
  H18      1.0000 0.89802  0.27242  0.76790  Biso   1.000  H
  H19      1.0000 0.07144  0.28130  0.25740  Biso   1.000  H
  H20      1.0000 0.71870  0.79014  0.25740  Biso   1.000  H
  H21      1.0000 0.20986  0.92856  0.25740  Biso   1.000  H
  H22      1.0000 0.05923  0.29726  0.18631  Biso   1.000  H
  H23      1.0000 0.03607  0.42863  0.85298  Biso   1.000  H
  H24      1.0000 0.90470  0.27411  0.51964  Biso   1.000  H
  H25      1.0000 0.05496  0.32736  0.32297  Biso   1.000  H
  H26      1.0000 0.00597  0.39427  0.98963  Biso   1.000  H
  H27      1.0000 0.93907  0.27837  0.65630  Biso   1.000  H
  H28      1.0000 0.07271  0.34615  0.01496  Biso   1.000  H
  H29      1.0000 0.98719  0.39323  0.68163  Biso   1.000  H
  H30      1.0000 0.94010  0.26062  0.34829  Biso   1.000  H
  H31      1.0000 0.10042  0.34406  0.80250  Biso   1.000  H
  H32      1.0000 0.98928  0.42303  0.46917  Biso   1.000  H
  H33      1.0000 0.91030  0.23291  0.13583  Biso   1.000  H
  H34      1.0000 0.83833  0.70616  0.62685  Biso   1.000  H
  H35      1.0000 0.29384  0.13217  0.62685  Biso   1.000  H
  H36      1.0000 0.86783  0.16167  0.62685  Biso   1.000  H
  H37      1.0000 0.82680  0.71981  0.76262  Biso   1.000  H
  H38      1.0000 0.28019  0.10699  0.76262  Biso   1.000  H
  H39      1.0000 0.89301  0.17320  0.76262  Biso   1.000  H
  H40      1.0000 0.82585  0.71952  0.50686  Biso   1.000  H
  H41      1.0000 0.28048  0.10633  0.50686  Biso   1.000  H
  H42      1.0000 0.89367  0.17415  0.50686  Biso   1.000  H
  H43      1.0000 0.18180  0.30998  0.14770  Biso   1.000  H
  H44      1.0000 0.69002  0.87182  0.14770  Biso   1.000  H
  H45      1.0000 0.12818  0.81820  0.14770  Biso   1.000  H
  H46      1.0000 0.14579  0.31722  0.47948  Biso   1.000  H
  H47      1.0000 0.68278  0.82857  0.47948  Biso   1.000  H
  H48      1.0000 0.17143  0.85421  0.47948  Biso   1.000  H
  H49      1.0000 0.15964  0.30215  0.42670  Biso   1.000  H
  H50      1.0000 0.69785  0.85749  0.42670  Biso   1.000  H
  H51      1.0000 0.14251  0.84036  0.42670  Biso   1.000  H
  H52      1.0000 0.13223  0.29266  0.34143  Biso   1.000  H
  H53      1.0000 0.70734  0.83957  0.34143  Biso   1.000  H
  H54      1.0000 0.16043  0.86777  0.34143  Biso   1.000  H
  H55      1.0000 0.85193  0.68149  0.86907  Biso   1.000  H
  H56      1.0000 0.31851  0.17044  0.86907  Biso   1.000  H
  H57      1.0000 0.82956  0.14807  0.86907  Biso   1.000  H
  H58      1.0000 0.87116  0.70429  0.00746  Biso   1.000  H
  H59      1.0000 0.29571  0.16687  0.00746  Biso   1.000  H
  H60      1.0000 0.83313  0.12884  0.00746  Biso   1.000  H
  H61      1.0000 0.84487  0.70139  0.95182  Biso   1.000  H
  H62      1.0000 0.29861  0.14348  0.95182  Biso   1.000  H
  H63      1.0000 0.85652  0.15513  0.95182  Biso   1.000  H
  H64      1.0000 0.92440  0.69068  0.04548  Biso   1.000  H
  H65      1.0000 0.97599  0.56705  0.37881  Biso   1.000  H
  H66      1.0000 0.09961  0.74227  0.71215  Biso   1.000  H
  H67      1.0000 0.88878  0.70588  0.30637  Biso   1.000  H
  H68      1.0000 0.29412  0.18291  0.30637  Biso   1.000  H
  H69      1.0000 0.81709  0.11122  0.30637  Biso   1.000  H
  H70      1.0000 0.91668  0.71217  0.26717  Biso   1.000  H
  H71      1.0000 0.28783  0.20450  0.26717  Biso   1.000  H
  H72      1.0000 0.79550  0.08332  0.26717  Biso   1.000  H
  H73      1.0000 0.90025  0.69319  0.45021  Biso   1.000  H
  H74      1.0000 0.97348  0.54039  0.78354  Biso   1.000  H
  H75      1.0000 0.12628  0.76642  0.11687  Biso   1.000  H
  H76      1.0000 0.88238  0.61759  0.76109  Biso   1.000  H
  H77      1.0000 0.04908  0.59812  0.09443  Biso   1.000  H
  H78      1.0000 0.06854  0.78429  0.42776  Biso   1.000  H
  H79      1.0000 0.19764  0.29109  0.30549  Biso   1.000  H
  H80      1.0000 0.70891  0.90655  0.30549  Biso   1.000  H
  H81      1.0000 0.09345  0.80236  0.30549  Biso   1.000  H
  H82      1.0000 0.18849  0.27496  0.51893  Biso   1.000  H
  H83      1.0000 0.72504  0.91352  0.51893  Biso   1.000  H
  H84      1.0000 0.08648  0.81151  0.51893  Biso   1.000  H
  H85      1.0000 0.89802  0.65293  0.51705  Biso   1.000  H
  H86      1.0000 0.01374  0.57842  0.85039  Biso   1.000  H
  H87      1.0000 0.08825  0.76865  0.18372  Biso   1.000  H
  H88      1.0000 0.92648  0.65203  0.30965  Biso   1.000  H
  H89      1.0000 0.01464  0.60778  0.64299  Biso   1.000  H
  H90      1.0000 0.05889  0.74019  0.97632  Biso   1.000  H
  O19      1.0000 0.70601  0.68025  0.43345  Biso   1.000  O
  O20      1.0000 0.65309  0.69243  0.10012  Biso   1.000  O
  O21      1.0000 0.64091  0.62733  0.76678  Biso   1.000  O
  O22      1.0000 0.67995  0.66796  0.20250  Biso   1.000  O
  O23      1.0000 0.66538  0.67866  0.86917  Biso   1.000  O
  O24      1.0000 0.65467  0.65338  0.53584  Biso   1.000  O
  O25      1.0000 0.69002  0.66033  0.84473  Biso   1.000  O
  O26      1.0000 0.67300  0.69636  0.51140  Biso   1.000  O
  O27      1.0000 0.63697  0.64331  0.17807  Biso   1.000  O
  Mg7      1.0000 0.65976  0.64889  0.97414  Biso   1.000  Mg
  Mg8      1.0000 0.68444  0.67754  0.64081  Biso   1.000  Mg
  Mg9      1.0000 0.65580  0.67357  0.30748  Biso   1.000  Mg
  O28      1.0000 0.62677  0.98455  0.56372  Biso   1.000  O
  O29      1.0000 0.68211  0.97555  0.89705  Biso   1.000  O
  O30      1.0000 0.69112  0.03990  0.23039  Biso   1.000  O
  O31      1.0000 0.65243  0.99737  0.79724  Biso   1.000  O
  O32      1.0000 0.66929  0.98839  0.13058  Biso   1.000  O
  O33      1.0000 0.67828  0.01424  0.46391  Biso   1.000  O
  O34      1.0000 0.64158  0.00467  0.15395  Biso   1.000  O
  O35      1.0000 0.66199  0.97024  0.48729  Biso   1.000  O
  O36      1.0000 0.69642  0.02508  0.82062  Biso   1.000  O
  Mg10     1.0000 0.67206  0.01732  0.02269  Biso   1.000  Mg
  Mg11     1.0000 0.64935  0.98808  0.35602  Biso   1.000  Mg
  Mg12     1.0000 0.67859  0.99460  0.68936  Biso   1.000  Mg
  C115     1.0000 0.62197  0.99917  0.06986  Biso   1.000  C
  C116     1.0000 0.66749  0.95613  0.40319  Biso   1.000  C
  C117     1.0000 0.71054  0.04469  0.73653  Biso   1.000  C
  C118     1.0000 0.60506  0.99856  0.18683  Biso   1.000  C
  C119     1.0000 0.66811  0.93983  0.52017  Biso   1.000  C
  C120     1.0000 0.72683  0.06161  0.85350  Biso   1.000  C
  C121     1.0000 0.58430  0.99354  0.11340  Biso   1.000  C
  C122     1.0000 0.67313  0.92409  0.44674  Biso   1.000  C
  C123     1.0000 0.74258  0.08237  0.78007  Biso   1.000  C
  C124     1.0000 0.56722  0.99346  0.24288  Biso   1.000  C
  C125     1.0000 0.67321  0.90709  0.57621  Biso   1.000  C
  C126     1.0000 0.75957  0.09945  0.90954  Biso   1.000  C
  C127     1.0000 0.54473  0.97630  0.23910  Biso   1.000  C
  C128     1.0000 0.69037  0.90176  0.57244  Biso   1.000  C
  C129     1.0000 0.76491  0.12194  0.90577  Biso   1.000  C
  C130     1.0000 0.52970  0.97855  0.35877  Biso   1.000  C
  C131     1.0000 0.68812  0.88448  0.69211  Biso   1.000  C
  C132     1.0000 0.78219  0.13697  0.02544  Biso   1.000  C
  C133     1.0000 0.53593  0.99682  0.48089  Biso   1.000  C
  C134     1.0000 0.66985  0.87245  0.81422  Biso   1.000  C
  C135     1.0000 0.79422  0.13073  0.14756  Biso   1.000  C
  C136     1.0000 0.51822  0.99883  0.58496  Biso   1.000  C
  C137     1.0000 0.66784  0.85273  0.91829  Biso   1.000  C
  C138     1.0000 0.81394  0.14844  0.25162  Biso   1.000  C
  C139     1.0000 0.51031  0.01237  0.50723  Biso   1.000  C
  C140     1.0000 0.98763  0.49794  0.50723  Biso   1.000  C
  C141     1.0000 0.50206  0.48969  0.50723  Biso   1.000  C
  C142     1.0000 0.49296  0.01308  0.60364  Biso   1.000  C
  C143     1.0000 0.98692  0.47988  0.60364  Biso   1.000  C
  C144     1.0000 0.52012  0.50704  0.60364  Biso   1.000  C
  C145     1.0000 0.81665  0.66763  0.43979  Biso   1.000  C
  C146     1.0000 0.66571  0.81569  0.10645  Biso   1.000  C
  C147     1.0000 0.51765  0.51669  0.77312  Biso   1.000  C
  C148     1.0000 0.79834  0.66909  0.53816  Biso   1.000  C
  C149     1.0000 0.66424  0.79591  0.20483  Biso   1.000  C
  C150     1.0000 0.53742  0.53500  0.87150  Biso   1.000  C
  C151     1.0000 0.80228  0.68834  0.63985  Biso   1.000  C
  C152     1.0000 0.64499  0.78061  0.30652  Biso   1.000  C
  C153     1.0000 0.55273  0.53105  0.97319  Biso   1.000  C
  C154     1.0000 0.78477  0.68738  0.74758  Biso   1.000  C
  C155     1.0000 0.64596  0.76406  0.41424  Biso   1.000  C
  C156     1.0000 0.56928  0.54857  0.08091  Biso   1.000  C
  C157     1.0000 0.76337  0.66858  0.75133  Biso   1.000  C
  C158     1.0000 0.66476  0.76145  0.41800  Biso   1.000  C
  C159     1.0000 0.57188  0.56997  0.08467  Biso   1.000  C
  C160     1.0000 0.75904  0.64982  0.63921  Biso   1.000  C
  C161     1.0000 0.68351  0.77588  0.30588  Biso   1.000  C
  C162     1.0000 0.55745  0.57430  0.97254  Biso   1.000  C
  C163     1.0000 0.77685  0.65054  0.53812  Biso   1.000  C
  C164     1.0000 0.68280  0.79298  0.20479  Biso   1.000  C
  C165     1.0000 0.54035  0.55648  0.87145  Biso   1.000  C
  C166     1.0000 0.73649  0.62906  0.62980  Biso   1.000  C
  C167     1.0000 0.70427  0.77409  0.29647  Biso   1.000  C
  C168     1.0000 0.55924  0.59685  0.96313  Biso   1.000  C
  C169     1.0000 0.74643  0.66903  0.87922  Biso   1.000  C
  C170     1.0000 0.66430  0.74406  0.54588  Biso   1.000  C
  C171     1.0000 0.58927  0.58691  0.21255  Biso   1.000  C
  C172     1.0000 0.72574  0.66447  0.80836  Biso   1.000  C
  C173     1.0000 0.66886  0.72793  0.47503  Biso   1.000  C
  C174     1.0000 0.60540  0.60759  0.14170  Biso   1.000  C
  C175     1.0000 0.70952  0.66504  0.92680  Biso   1.000  C
  C176     1.0000 0.66830  0.71115  0.59346  Biso   1.000  C
  C177     1.0000 0.62218  0.62381  0.26013  Biso   1.000  C
  C178     1.0000 0.71479  0.67083  0.12625  Biso   1.000  C
  C179     1.0000 0.66251  0.71063  0.79291  Biso   1.000  C
  C180     1.0000 0.62271  0.61855  0.45958  Biso   1.000  C
  C181     1.0000 0.73571  0.67523  0.19616  Biso   1.000  C
  C182     1.0000 0.65810  0.72715  0.86283  Biso   1.000  C
  C183     1.0000 0.60619  0.59762  0.52949  Biso   1.000  C
  C184     1.0000 0.75128  0.67435  0.07714  Biso   1.000  C
  C185     1.0000 0.65899  0.74360  0.74381  Biso   1.000  C
  C186     1.0000 0.58973  0.58205  0.41048  Biso   1.000  C
  C187     1.0000 0.69974  0.67320  0.26151  Biso   1.000  C
  C188     1.0000 0.66014  0.69321  0.92818  Biso   1.000  C
  C189     1.0000 0.64012  0.63359  0.59484  Biso   1.000  C
  C190     1.0000 0.49118  0.04285  0.96816  Biso   1.000  C
  C191     1.0000 0.95715  0.44833  0.96816  Biso   1.000  C
  C192     1.0000 0.55167  0.50882  0.96816  Biso   1.000  C
  C193     1.0000 0.82465  0.65419  0.51812  Biso   1.000  C
  C194     1.0000 0.34581  0.17046  0.51812  Biso   1.000  C
  C195     1.0000 0.82954  0.17535  0.51812  Biso   1.000  C
  C196     1.0000 0.84204  0.65350  0.42144  Biso   1.000  C
  C197     1.0000 0.34650  0.18854  0.42144  Biso   1.000  C
  C198     1.0000 0.81146  0.15796  0.42144  Biso   1.000  C
  C199     1.0000 0.81513  0.64089  0.70108  Biso   1.000  C
  C200     1.0000 0.35911  0.17423  0.70108  Biso   1.000  C
  C201     1.0000 0.82577  0.18487  0.70108  Biso   1.000  C
  C202     1.0000 0.52002  0.02558  0.32459  Biso   1.000  C
  C203     1.0000 0.97442  0.49444  0.32459  Biso   1.000  C
  C204     1.0000 0.50556  0.47998  0.32459  Biso   1.000  C
  C205     1.0000 0.55858  0.01320  0.49430  Biso   1.000  C
  C206     1.0000 0.65347  0.87871  0.82763  Biso   1.000  C
  C207     1.0000 0.78796  0.10809  0.16096  Biso   1.000  C
  C208     1.0000 0.57363  0.01112  0.37416  Biso   1.000  C
  C209     1.0000 0.65555  0.89585  0.70750  Biso   1.000  C
  C210     1.0000 0.77082  0.09304  0.04083  Biso   1.000  C
  C211     1.0000 0.56652  0.03220  0.63582  Biso   1.000  C
  C212     1.0000 0.63447  0.86765  0.96915  Biso   1.000  C
  C213     1.0000 0.79902  0.10015  0.30248  Biso   1.000  C
  C214     1.0000 0.86962  0.62227  0.78328  Biso   1.000  C
  C215     1.0000 0.37773  0.24735  0.78328  Biso   1.000  C
  C216     1.0000 0.75265  0.13038  0.78328  Biso   1.000  C
  C217     1.0000 0.58027  0.98924  0.91331  Biso   1.000  C
  C218     1.0000 0.67742  0.92436  0.24664  Biso   1.000  C
  C219     1.0000 0.74231  0.08640  0.57997  Biso   1.000  C
  C220     1.0000 0.59635  0.98912  0.79625  Biso   1.000  C
  C221     1.0000 0.67755  0.94057  0.12958  Biso   1.000  C
  C222     1.0000 0.72610  0.07031  0.46291  Biso   1.000  C
  C223     1.0000 0.61719  0.99365  0.86926  Biso   1.000  C
  C224     1.0000 0.67302  0.95688  0.20259  Biso   1.000  C
  C225     1.0000 0.70979  0.04947  0.53593  Biso   1.000  C
  C226     1.0000 0.63264  0.99170  0.73590  Biso   1.000  C
  C227     1.0000 0.67496  0.97427  0.06923  Biso   1.000  C
  C228     1.0000 0.69240  0.03403  0.40257  Biso   1.000  C
  H91      1.0000 0.60871  0.00190  0.34013  Biso   1.000  H
  H92      1.0000 0.66477  0.94014  0.67347  Biso   1.000  H
  H93      1.0000 0.72652  0.05796  0.00680  Biso   1.000  H
  H94      1.0000 0.84561  0.63226  0.02321  Biso   1.000  H
  H95      1.0000 0.36774  0.21335  0.02321  Biso   1.000  H
  H96      1.0000 0.78665  0.15439  0.02321  Biso   1.000  H
  H97      1.0000 0.48650  0.02322  0.54363  Biso   1.000  H
  H98      1.0000 0.97678  0.46328  0.54363  Biso   1.000  H
  H99      1.0000 0.53672  0.51350  0.54363  Biso   1.000  H
  H100     1.0000 0.78773  0.70185  0.83177  Biso   1.000  H
  H101     1.0000 0.63149  0.75255  0.49844  Biso   1.000  H
  H102     1.0000 0.58078  0.54560  0.16510  Biso   1.000  H
  H103     1.0000 0.77400  0.63590  0.45711  Biso   1.000  H
  H104     1.0000 0.36410  0.13809  0.45711  Biso   1.000  H
  H105     1.0000 0.86191  0.22600  0.45711  Biso   1.000  H
  H106     1.0000 0.72758  0.62561  0.76790  Biso   1.000  H
  H107     1.0000 0.70773  0.76864  0.43456  Biso   1.000  H
  H108     1.0000 0.56469  0.60575  0.10123  Biso   1.000  H
  H109     1.0000 0.73810  0.61463  0.59073  Biso   1.000  H
  H110     1.0000 0.38537  0.12347  0.59073  Biso   1.000  H
  H111     1.0000 0.87653  0.26190  0.59073  Biso   1.000  H
  H112     1.0000 0.72589  0.63059  0.51964  Biso   1.000  H
  H113     1.0000 0.70274  0.76197  0.18631  Biso   1.000  H
  H114     1.0000 0.57137  0.60744  0.85298  Biso   1.000  H
  H115     1.0000 0.72163  0.66069  0.65630  Biso   1.000  H
  H116     1.0000 0.67264  0.72760  0.32297  Biso   1.000  H
  H117     1.0000 0.60573  0.61171  0.98963  Biso   1.000  H
  H118     1.0000 0.73938  0.67948  0.34829  Biso   1.000  H
  H119     1.0000 0.65385  0.72656  0.01496  Biso   1.000  H
  H120     1.0000 0.60677  0.59396  0.68163  Biso   1.000  H
  H121     1.0000 0.76709  0.67739  0.13583  Biso   1.000  H
  H122     1.0000 0.65594  0.75636  0.80250  Biso   1.000  H
  H123     1.0000 0.57697  0.56625  0.46917  Biso   1.000  H
  H124     1.0000 0.50500  0.03949  0.96019  Biso   1.000  H
  H125     1.0000 0.96051  0.46550  0.96019  Biso   1.000  H
  H126     1.0000 0.53450  0.49500  0.96019  Biso   1.000  H
  H127     1.0000 0.49347  0.05314  0.09595  Biso   1.000  H
  H128     1.0000 0.94686  0.44032  0.09595  Biso   1.000  H
  H129     1.0000 0.55968  0.50653  0.09595  Biso   1.000  H
  H130     1.0000 0.49252  0.05286  0.84019  Biso   1.000  H
  H131     1.0000 0.94714  0.43966  0.84019  Biso   1.000  H
  H132     1.0000 0.56034  0.50748  0.84019  Biso   1.000  H
  H133     1.0000 0.84847  0.64332  0.48103  Biso   1.000  H
  H134     1.0000 0.35668  0.20515  0.48103  Biso   1.000  H
  H135     1.0000 0.79485  0.15153  0.48103  Biso   1.000  H
  H136     1.0000 0.81246  0.65055  0.81281  Biso   1.000  H
  H137     1.0000 0.34945  0.16190  0.81281  Biso   1.000  H
  H138     1.0000 0.83810  0.18754  0.81281  Biso   1.000  H
  H139     1.0000 0.82631  0.63548  0.76003  Biso   1.000  H
  H140     1.0000 0.36452  0.19082  0.76003  Biso   1.000  H
  H141     1.0000 0.80918  0.17369  0.76003  Biso   1.000  H
  H142     1.0000 0.79890  0.62599  0.67476  Biso   1.000  H
  H143     1.0000 0.37401  0.17291  0.67476  Biso   1.000  H
  H144     1.0000 0.82709  0.20110  0.67476  Biso   1.000  H
  H145     1.0000 0.51860  0.01482  0.20240  Biso   1.000  H
  H146     1.0000 0.98518  0.50377  0.20240  Biso   1.000  H
  H147     1.0000 0.49623  0.48140  0.20240  Biso   1.000  H
  H148     1.0000 0.53782  0.03762  0.34079  Biso   1.000  H
  H149     1.0000 0.96238  0.50020  0.34079  Biso   1.000  H
  H150     1.0000 0.49980  0.46218  0.34079  Biso   1.000  H
  H151     1.0000 0.51153  0.03472  0.28516  Biso   1.000  H
  H152     1.0000 0.96528  0.47681  0.28516  Biso   1.000  H
  H153     1.0000 0.52319  0.48847  0.28516  Biso   1.000  H
  H154     1.0000 0.59106  0.02401  0.37881  Biso   1.000  H
  H155     1.0000 0.64266  0.90039  0.71215  Biso   1.000  H
  H156     1.0000 0.76628  0.07560  0.04548  Biso   1.000  H
  H157     1.0000 0.55545  0.03921  0.63971  Biso   1.000  H
  H158     1.0000 0.96079  0.51624  0.63971  Biso   1.000  H
  H159     1.0000 0.48376  0.44455  0.63971  Biso   1.000  H
  H160     1.0000 0.58334  0.04551  0.60050  Biso   1.000  H
  H161     1.0000 0.95449  0.53783  0.60050  Biso   1.000  H
  H162     1.0000 0.46217  0.41666  0.60050  Biso   1.000  H
  H163     1.0000 0.56691  0.02652  0.78354  Biso   1.000  H
  H164     1.0000 0.64014  0.87372  0.11687  Biso   1.000  H
  H165     1.0000 0.79294  0.09975  0.45021  Biso   1.000  H
  H166     1.0000 0.54904  0.95092  0.09443  Biso   1.000  H
  H167     1.0000 0.71575  0.93146  0.42776  Biso   1.000  H
  H168     1.0000 0.73521  0.11762  0.76109  Biso   1.000  H
  H169     1.0000 0.86431  0.62442  0.63882  Biso   1.000  H
  H170     1.0000 0.37558  0.23989  0.63882  Biso   1.000  H
  H171     1.0000 0.76011  0.13569  0.63882  Biso   1.000  H
  H172     1.0000 0.85515  0.60830  0.85227  Biso   1.000  H
  H173     1.0000 0.39170  0.24686  0.85227  Biso   1.000  H
  H174     1.0000 0.75314  0.14485  0.85227  Biso   1.000  H
  H175     1.0000 0.56468  0.98626  0.85039  Biso   1.000  H
  H176     1.0000 0.68040  0.91175  0.18372  Biso   1.000  H
  H177     1.0000 0.75491  0.10198  0.51705  Biso   1.000  H
  H178     1.0000 0.59314  0.98536  0.64299  Biso   1.000  H
  H179     1.0000 0.68130  0.94111  0.97632  Biso   1.000  H
  H180     1.0000 0.72555  0.07352  0.30965  Biso   1.000  H
  O37      1.0000 0.37267  0.01358  0.76678  Biso   1.000  O
  O38      1.0000 0.31975  0.02576  0.43345  Biso   1.000  O
  O39      1.0000 0.30757  0.96066  0.10012  Biso   1.000  O
  O40      1.0000 0.34662  0.00129  0.53584  Biso   1.000  O
  O41      1.0000 0.33204  0.01199  0.20250  Biso   1.000  O
  O42      1.0000 0.32134  0.98672  0.86917  Biso   1.000  O
  O43      1.0000 0.35669  0.99366  0.17807  Biso   1.000  O
  O44      1.0000 0.33967  0.02969  0.84473  Biso   1.000  O
  O45      1.0000 0.30364  0.97664  0.51140  Biso   1.000  O
  Mg13     1.0000 0.32643  0.98222  0.30748  Biso   1.000  Mg
  Mg14     1.0000 0.35111  0.01087  0.97414  Biso   1.000  Mg
  Mg15     1.0000 0.32246  0.00690  0.64081  Biso   1.000  Mg
  O46      1.0000 0.29344  0.31789  0.89705  Biso   1.000  O
  O47      1.0000 0.34878  0.30888  0.23039  Biso   1.000  O
  O48      1.0000 0.35778  0.37323  0.56372  Biso   1.000  O
  O49      1.0000 0.31910  0.33071  0.13058  Biso   1.000  O
  O50      1.0000 0.33596  0.32172  0.46391  Biso   1.000  O
  O51      1.0000 0.34494  0.34757  0.79724  Biso   1.000  O
  O52      1.0000 0.30825  0.33801  0.48729  Biso   1.000  O
  O53      1.0000 0.32866  0.30358  0.82062  Biso   1.000  O
  O54      1.0000 0.36309  0.35842  0.15395  Biso   1.000  O
  Mg16     1.0000 0.33873  0.35065  0.35602  Biso   1.000  Mg
  Mg17     1.0000 0.31602  0.32141  0.68936  Biso   1.000  Mg
  Mg18     1.0000 0.34525  0.32794  0.02269  Biso   1.000  Mg
  C229     1.0000 0.28864  0.33251  0.40319  Biso   1.000  C
  C230     1.0000 0.33416  0.28946  0.73653  Biso   1.000  C
  C231     1.0000 0.37720  0.37803  0.06986  Biso   1.000  C
  C232     1.0000 0.27172  0.33189  0.52017  Biso   1.000  C
  C233     1.0000 0.33478  0.27317  0.85350  Biso   1.000  C
  C234     1.0000 0.39350  0.39494  0.18683  Biso   1.000  C
  C235     1.0000 0.25097  0.32687  0.44674  Biso   1.000  C
  C236     1.0000 0.33979  0.25742  0.78007  Biso   1.000  C
  C237     1.0000 0.40924  0.41570  0.11340  Biso   1.000  C
  C238     1.0000 0.23389  0.32679  0.57621  Biso   1.000  C
  C239     1.0000 0.33988  0.24043  0.90954  Biso   1.000  C
  C240     1.0000 0.42624  0.43278  0.24288  Biso   1.000  C
  C241     1.0000 0.21139  0.30963  0.57244  Biso   1.000  C
  C242     1.0000 0.35703  0.23509  0.90577  Biso   1.000  C
  C243     1.0000 0.43157  0.45527  0.23910  Biso   1.000  C
  C244     1.0000 0.19636  0.31188  0.69211  Biso   1.000  C
  C245     1.0000 0.35479  0.21781  0.02544  Biso   1.000  C
  C246     1.0000 0.44885  0.47030  0.35877  Biso   1.000  C
  C247     1.0000 0.20260  0.33015  0.81422  Biso   1.000  C
  C248     1.0000 0.33651  0.20578  0.14756  Biso   1.000  C
  C249     1.0000 0.46089  0.46407  0.48089  Biso   1.000  C
  C250     1.0000 0.18489  0.33216  0.91829  Biso   1.000  C
  C251     1.0000 0.33450  0.18606  0.25162  Biso   1.000  C
  C252     1.0000 0.48061  0.48178  0.58496  Biso   1.000  C
  C253     1.0000 0.17697  0.34570  0.84056  Biso   1.000  C
  C254     1.0000 0.65430  0.83127  0.84056  Biso   1.000  C
  C255     1.0000 0.16873  0.82303  0.84056  Biso   1.000  C
  C256     1.0000 0.15962  0.34641  0.93697  Biso   1.000  C
  C257     1.0000 0.65359  0.81321  0.93697  Biso   1.000  C
  C258     1.0000 0.18679  0.84038  0.93697  Biso   1.000  C
  C259     1.0000 0.48331  0.00096  0.77312  Biso   1.000  C
  C260     1.0000 0.33237  0.14902  0.43979  Biso   1.000  C
  C261     1.0000 0.18431  0.85002  0.10645  Biso   1.000  C
  C262     1.0000 0.46500  0.00243  0.87150  Biso   1.000  C
  C263     1.0000 0.33091  0.12924  0.53816  Biso   1.000  C
  C264     1.0000 0.20409  0.86833  0.20483  Biso   1.000  C
  C265     1.0000 0.46895  0.02168  0.97319  Biso   1.000  C
  C266     1.0000 0.31166  0.11394  0.63985  Biso   1.000  C
  C267     1.0000 0.21939  0.86438  0.30652  Biso   1.000  C
  C268     1.0000 0.45143  0.02071  0.08091  Biso   1.000  C
  C269     1.0000 0.31262  0.09739  0.74758  Biso   1.000  C
  C270     1.0000 0.23594  0.88190  0.41424  Biso   1.000  C
  C271     1.0000 0.43003  0.00191  0.08467  Biso   1.000  C
  C272     1.0000 0.33142  0.09479  0.75133  Biso   1.000  C
  C273     1.0000 0.23855  0.90330  0.41800  Biso   1.000  C
  C274     1.0000 0.42570  0.98316  0.97254  Biso   1.000  C
  C275     1.0000 0.35018  0.10921  0.63921  Biso   1.000  C
  C276     1.0000 0.22412  0.90763  0.30588  Biso   1.000  C
  C277     1.0000 0.44352  0.98387  0.87145  Biso   1.000  C
  C278     1.0000 0.34946  0.12632  0.53812  Biso   1.000  C
  C279     1.0000 0.20702  0.88981  0.20479  Biso   1.000  C
  C280     1.0000 0.40315  0.96240  0.96313  Biso   1.000  C
  C281     1.0000 0.37094  0.10742  0.62980  Biso   1.000  C
  C282     1.0000 0.22591  0.93018  0.29647  Biso   1.000  C
  C283     1.0000 0.41309  0.00237  0.21255  Biso   1.000  C
  C284     1.0000 0.33097  0.07739  0.87922  Biso   1.000  C
  C285     1.0000 0.25594  0.92024  0.54588  Biso   1.000  C
  C286     1.0000 0.39241  0.99781  0.14170  Biso   1.000  C
  C287     1.0000 0.33553  0.06127  0.80836  Biso   1.000  C
  C288     1.0000 0.27207  0.94092  0.47503  Biso   1.000  C
  C289     1.0000 0.37619  0.99837  0.26013  Biso   1.000  C
  C290     1.0000 0.33496  0.04448  0.92680  Biso   1.000  C
  C291     1.0000 0.28885  0.95715  0.59346  Biso   1.000  C
  C292     1.0000 0.38145  0.00416  0.45958  Biso   1.000  C
  C293     1.0000 0.32917  0.04396  0.12625  Biso   1.000  C
  C294     1.0000 0.28937  0.95188  0.79291  Biso   1.000  C
  C295     1.0000 0.40238  0.00856  0.52949  Biso   1.000  C
  C296     1.0000 0.32477  0.06048  0.19616  Biso   1.000  C
  C297     1.0000 0.27285  0.93096  0.86283  Biso   1.000  C
  C298     1.0000 0.41795  0.00768  0.41048  Biso   1.000  C
  C299     1.0000 0.32565  0.07693  0.07714  Biso   1.000  C
  C300     1.0000 0.25640  0.91539  0.74381  Biso   1.000  C
  C301     1.0000 0.36641  0.00653  0.59484  Biso   1.000  C
  C302     1.0000 0.32680  0.02654  0.26151  Biso   1.000  C
  C303     1.0000 0.30679  0.96693  0.92818  Biso   1.000  C
  C304     1.0000 0.15785  0.37618  0.30150  Biso   1.000  C
  C305     1.0000 0.62382  0.78167  0.30150  Biso   1.000  C
  C306     1.0000 0.21833  0.84215  0.30150  Biso   1.000  C
  C307     1.0000 0.49132  0.98753  0.85145  Biso   1.000  C
  C308     1.0000 0.01247  0.50379  0.85145  Biso   1.000  C
  C309     1.0000 0.49621  0.50868  0.85145  Biso   1.000  C
  C310     1.0000 0.50871  0.98683  0.75477  Biso   1.000  C
  C311     1.0000 0.01317  0.52187  0.75477  Biso   1.000  C
  C312     1.0000 0.47813  0.49129  0.75477  Biso   1.000  C
  C313     1.0000 0.48180  0.97423  0.03441  Biso   1.000  C
  C314     1.0000 0.02577  0.50757  0.03441  Biso   1.000  C
  C315     1.0000 0.49243  0.51820  0.03441  Biso   1.000  C
  C316     1.0000 0.18668  0.35891  0.65792  Biso   1.000  C
  C317     1.0000 0.64109  0.82777  0.65792  Biso   1.000  C
  C318     1.0000 0.17223  0.81332  0.65792  Biso   1.000  C
  C319     1.0000 0.22524  0.34653  0.82763  Biso   1.000  C
  C320     1.0000 0.32013  0.21204  0.16096  Biso   1.000  C
  C321     1.0000 0.45463  0.44142  0.49430  Biso   1.000  C
  C322     1.0000 0.24030  0.34445  0.70750  Biso   1.000  C
  C323     1.0000 0.32222  0.22918  0.04083  Biso   1.000  C
  C324     1.0000 0.43749  0.42637  0.37416  Biso   1.000  C
  C325     1.0000 0.23318  0.36553  0.96915  Biso   1.000  C
  C326     1.0000 0.30113  0.20098  0.30248  Biso   1.000  C
  C327     1.0000 0.46568  0.43348  0.63582  Biso   1.000  C
  C328     1.0000 0.53629  0.95560  0.11661  Biso   1.000  C
  C329     1.0000 0.04440  0.58068  0.11661  Biso   1.000  C
  C330     1.0000 0.41932  0.46371  0.11661  Biso   1.000  C
  C331     1.0000 0.24694  0.32258  0.24664  Biso   1.000  C
  C332     1.0000 0.34409  0.25769  0.57997  Biso   1.000  C
  C333     1.0000 0.40897  0.41973  0.91331  Biso   1.000  C
  C334     1.0000 0.26302  0.32245  0.12958  Biso   1.000  C
  C335     1.0000 0.34422  0.27390  0.46291  Biso   1.000  C
  C336     1.0000 0.39276  0.40365  0.79625  Biso   1.000  C
  C337     1.0000 0.28386  0.32698  0.20259  Biso   1.000  C
  C338     1.0000 0.33968  0.29021  0.53593  Biso   1.000  C
  C339     1.0000 0.37646  0.38281  0.86926  Biso   1.000  C
  C340     1.0000 0.29931  0.32504  0.06923  Biso   1.000  C
  C341     1.0000 0.34163  0.30760  0.40257  Biso   1.000  C
  C342     1.0000 0.35907  0.36736  0.73590  Biso   1.000  C
  H181     1.0000 0.27538  0.33523  0.67347  Biso   1.000  H
  H182     1.0000 0.33143  0.27348  0.00680  Biso   1.000  H
  H183     1.0000 0.39319  0.39129  0.34013  Biso   1.000  H
  H184     1.0000 0.51228  0.96559  0.35654  Biso   1.000  H
  H185     1.0000 0.03441  0.54669  0.35654  Biso   1.000  H
  H186     1.0000 0.45331  0.48772  0.35654  Biso   1.000  H
  H187     1.0000 0.15317  0.35655  0.87696  Biso   1.000  H
  H188     1.0000 0.64345  0.79661  0.87696  Biso   1.000  H
  H189     1.0000 0.20339  0.84683  0.87696  Biso   1.000  H
  H190     1.0000 0.45440  0.03518  0.16510  Biso   1.000  H
  H191     1.0000 0.29815  0.08588  0.83177  Biso   1.000  H
  H192     1.0000 0.24745  0.87893  0.49844  Biso   1.000  H
  H193     1.0000 0.44066  0.96924  0.79045  Biso   1.000  H
  H194     1.0000 0.03076  0.47143  0.79045  Biso   1.000  H
  H195     1.0000 0.52857  0.55934  0.79045  Biso   1.000  H
  H196     1.0000 0.39425  0.95894  0.10123  Biso   1.000  H
  H197     1.0000 0.37439  0.10198  0.76790  Biso   1.000  H
  H198     1.0000 0.23136  0.93908  0.43456  Biso   1.000  H
  H199     1.0000 0.40477  0.94797  0.92407  Biso   1.000  H
  H200     1.0000 0.05203  0.45680  0.92407  Biso   1.000  H
  H201     1.0000 0.54320  0.59523  0.92407  Biso   1.000  H
  H202     1.0000 0.39256  0.96393  0.85298  Biso   1.000  H
  H203     1.0000 0.36941  0.09530  0.51964  Biso   1.000  H
  H204     1.0000 0.23803  0.94077  0.18631  Biso   1.000  H
  H205     1.0000 0.38829  0.99403  0.98963  Biso   1.000  H
  H206     1.0000 0.33931  0.06093  0.65630  Biso   1.000  H
  H207     1.0000 0.27240  0.94504  0.32297  Biso   1.000  H
  H208     1.0000 0.40604  0.01281  0.68163  Biso   1.000  H
  H209     1.0000 0.32052  0.05990  0.34829  Biso   1.000  H
  H210     1.0000 0.27344  0.92729  0.01496  Biso   1.000  H
  H211     1.0000 0.43375  0.01072  0.46917  Biso   1.000  H
  H212     1.0000 0.32261  0.08970  0.13583  Biso   1.000  H
  H213     1.0000 0.24364  0.89958  0.80250  Biso   1.000  H
  H214     1.0000 0.17166  0.37283  0.29352  Biso   1.000  H
  H215     1.0000 0.62717  0.79884  0.29352  Biso   1.000  H
  H216     1.0000 0.20116  0.82834  0.29352  Biso   1.000  H
  H217     1.0000 0.16014  0.38648  0.42928  Biso   1.000  H
  H218     1.0000 0.61352  0.77366  0.42928  Biso   1.000  H
  H219     1.0000 0.22634  0.83986  0.42928  Biso   1.000  H
  H220     1.0000 0.15918  0.38619  0.17353  Biso   1.000  H
  H221     1.0000 0.61381  0.77299  0.17353  Biso   1.000  H
  H222     1.0000 0.22701  0.84082  0.17353  Biso   1.000  H
  H223     1.0000 0.51514  0.97665  0.81436  Biso   1.000  H
  H224     1.0000 0.02335  0.53849  0.81436  Biso   1.000  H
  H225     1.0000 0.46151  0.48486  0.81436  Biso   1.000  H
  H226     1.0000 0.47912  0.98389  0.14615  Biso   1.000  H
  H227     1.0000 0.01611  0.49524  0.14615  Biso   1.000  H
  H228     1.0000 0.50476  0.52088  0.14615  Biso   1.000  H
  H229     1.0000 0.49297  0.96882  0.09336  Biso   1.000  H
  H230     1.0000 0.03118  0.52416  0.09336  Biso   1.000  H
  H231     1.0000 0.47584  0.50703  0.09336  Biso   1.000  H
  H232     1.0000 0.46557  0.95933  0.00809  Biso   1.000  H
  H233     1.0000 0.04067  0.50624  0.00809  Biso   1.000  H
  H234     1.0000 0.49376  0.53443  0.00809  Biso   1.000  H
  H235     1.0000 0.18526  0.34816  0.53574  Biso   1.000  H
  H236     1.0000 0.65184  0.83711  0.53574  Biso   1.000  H
  H237     1.0000 0.16289  0.81474  0.53574  Biso   1.000  H
  H238     1.0000 0.20449  0.37096  0.67413  Biso   1.000  H
  H239     1.0000 0.62904  0.83353  0.67413  Biso   1.000  H
  H240     1.0000 0.16647  0.79551  0.67413  Biso   1.000  H
  H241     1.0000 0.17820  0.36805  0.61849  Biso   1.000  H
  H242     1.0000 0.63195  0.81015  0.61849  Biso   1.000  H
  H243     1.0000 0.18985  0.82180  0.61849  Biso   1.000  H
  H244     1.0000 0.25773  0.35734  0.71215  Biso   1.000  H
  H245     1.0000 0.30932  0.23372  0.04548  Biso   1.000  H
  H246     1.0000 0.43295  0.40894  0.37881  Biso   1.000  H
  H247     1.0000 0.22212  0.37254  0.97304  Biso   1.000  H
  H248     1.0000 0.62746  0.84957  0.97304  Biso   1.000  H
  H249     1.0000 0.15043  0.77788  0.97304  Biso   1.000  H
  H250     1.0000 0.25001  0.37884  0.93383  Biso   1.000  H
  H251     1.0000 0.62116  0.87117  0.93383  Biso   1.000  H
  H252     1.0000 0.12883  0.74999  0.93383  Biso   1.000  H
  H253     1.0000 0.23358  0.35986  0.11687  Biso   1.000  H
  H254     1.0000 0.30681  0.20706  0.45021  Biso   1.000  H
  H255     1.0000 0.45961  0.43309  0.78354  Biso   1.000  H
  H256     1.0000 0.21571  0.28425  0.42776  Biso   1.000  H
  H257     1.0000 0.38241  0.26479  0.76109  Biso   1.000  H
  H258     1.0000 0.40188  0.45096  0.09443  Biso   1.000  H
  H259     1.0000 0.53098  0.95776  0.97216  Biso   1.000  H
  H260     1.0000 0.04224  0.57322  0.97216  Biso   1.000  H
  H261     1.0000 0.42678  0.46902  0.97216  Biso   1.000  H
  H262     1.0000 0.52182  0.94163  0.18560  Biso   1.000  H
  H263     1.0000 0.05837  0.58019  0.18560  Biso   1.000  H
  H264     1.0000 0.41981  0.47818  0.18560  Biso   1.000  H
  H265     1.0000 0.23135  0.31960  0.18372  Biso   1.000  H
  H266     1.0000 0.34707  0.24509  0.51705  Biso   1.000  H
  H267     1.0000 0.42158  0.43532  0.85039  Biso   1.000  H
  H268     1.0000 0.25981  0.31870  0.97632  Biso   1.000  H
  H269     1.0000 0.34797  0.27445  0.30965  Biso   1.000  H
  H270     1.0000 0.39222  0.40686  0.64299  Biso   1.000  H
