# Supplementary material for: In silico design and screening of hypothetical MOF-74 analogs and their experimental synthesis
Source: Chem Sci. 2016 Jun 21;7(9):6263–72. doi: 10.1039/c6sc01477a (PMC6024208; doi:10.1039/c6sc01477a)
Supplement: Supplementary file 1 [file SC-007-C6SC01477A-s001.zip › analogs/185x0_all_conf_6662_0_full_symm.def]

#number of pseudo atoms
55
#type        print   as   scat      mass       charge          B-factor   radii  connectivity
UNIT         no      H       H      1.0        1.0             1.0        1.0    0
C_co2        yes     C       C      12.0107    0.6512          1.0        1.0    0
O_co2        yes     O       O      15.9994   -0.3256          1.0        1.0    0
N_n2         yes     N       N      14.00674  -0.482           1.0        0.7    0
N_com        no      N       N      0.0        0.964           1.0        0.7    0
Mof_Ob    yes       O         O         15.999    -0.74427  1.0       1.52      0         
Mof_Oa    yes       O         O         15.999    -0.90411  1.0       1.52      0         
Mof_Oc    yes       O         O         15.999    -0.92995  1.0       1.52      0         
Mof_Mg    yes       Mg        Mg        24.305    1.60083   1.0       1.73      0         
Mof_Ob_a  yes       O         O         15.999    -0.76017  1.0       1.52      0         
Mof_Oa_a  yes       O         O         15.999    -0.91994  1.0       1.52      0         
Mof_Oc_a  yes       O         O         15.999    -0.94031  1.0       1.52      0         
Mof_Mg_a  yes       Mg        Mg        24.305    1.65168   1.0       1.73      0         
S         yes       S         S         32.066    -0.27837  1.0       1.8       0         
C         yes       C         C         12.011    0.20832   1.0       1.7       0         
N         yes       N         N         14.007    -0.49899  1.0       1.55      0         
C_a       yes       C         C         12.011    0.37028   1.0       1.7       0         
C_b       yes       C         C         12.011    -0.23824  1.0       1.7       0         
C_c       yes       C         C         12.011    0.08394   1.0       1.7       0         
N_a       yes       N         N         14.007    0.00575   1.0       1.55      0         
C_d       yes       C         C         12.011    -0.00503  1.0       1.7       0         
S_a       yes       S         S         32.066    -0.21146  1.0       1.8       0         
N_b       yes       N         N         14.007    -0.29771  1.0       1.55      0         
C_e       yes       C         C         12.011    0.33535   1.0       1.7       0         
Mof_Cd    yes       C         C         12.011    -0.47137  1.0       1.7       0         
Mof_Cc    yes       C         C         12.011    0.54633   1.0       1.7       0         
Mof_Cb    yes       C         C         12.011    -0.35474  1.0       1.7       0         
C_f       yes       C         C         12.011    -0.15132  1.0       1.7       0         
C_g       yes       C         C         12.011    -0.21571  1.0       1.7       0         
Mof_Ca    yes       C         C         12.011    0.83932   1.0       1.7       0         
C_h       yes       C         C         12.011    -0.30482  1.0       1.7       0         
C_i       yes       C         C         12.011    -0.01283  1.0       1.7       0         
C_j       yes       C         C         12.011    -0.26198  1.0       1.7       0         
N_c       yes       N         N         14.007    -0.24835  1.0       1.55      0         
C_k       yes       C         C         12.011    0.3621    1.0       1.7       0         
Mof_Cd_a  yes       C         C         12.011    -0.57543  1.0       1.7       0         
Mof_Cc_a  yes       C         C         12.011    0.67487   1.0       1.7       0         
Mof_Cb_a  yes       C         C         12.011    -0.46125  1.0       1.7       0         
C_l       yes       C         C         12.011    0.05614   1.0       1.7       0         
C_m       yes       C         C         12.011    -0.42328  1.0       1.7       0         
Mof_Ca_a  yes       C         C         12.011    0.82385   1.0       1.7       0         
H         yes       H         H         1.008     0.34267   1.0       1.09      0         
H_a       yes       H         H         1.008     0.17353   1.0       1.09      0         
H_b       yes       H         H         1.008     0.18833   1.0       1.09      0         
H_c       yes       H         H         1.008     0.21803   1.0       1.09      0         
Mof_H     yes       H         H         1.008     0.21418   1.0       1.09      0         
H_d       yes       H         H         1.008     0.21553   1.0       1.09      0         
H_e       yes       H         H         1.008     0.10745   1.0       1.09      0         
H_f       yes       H         H         1.008     0.16197   1.0       1.09      0         
H_g       yes       H         H         1.008     0.11185   1.0       1.09      0         
H_h       yes       H         H         1.008     0.13993   1.0       1.09      0         
H_i       yes       H         H         1.008     0.25186   1.0       1.09      0         
Mof_H_a   yes       H         H         1.008     0.23463   1.0       1.09      0         
H_j       yes       H         H         1.008     0.12186   1.0       1.09      0         
H_k       yes       H         H         1.008     0.1691    1.0       1.09      0         
