# Supplementary material for: In silico design and screening of hypothetical MOF-74 analogs and their experimental synthesis
Source: Chem Sci. 2016 Jun 21;7(9):6263–72. doi: 10.1039/c6sc01477a (PMC6024208; doi:10.1039/c6sc01477a)
Supplement: Supplementary file 1 [file SC-007-C6SC01477A-s001.zip › analogs/261.1_all_conf_203_0_full_symm.def]

#number of pseudo atoms
71
#type        print   as   scat      mass       charge          B-factor   radii  connectivity
UNIT         no      H       H      1.0        1.0             1.0        1.0    0
C_co2        yes     C       C      12.0107    0.6512          1.0        1.0    0
O_co2        yes     O       O      15.9994   -0.3256          1.0        1.0    0
N_n2         yes     N       N      14.00674  -0.482           1.0        0.7    0
N_com        no      N       N      0.0        0.964           1.0        0.7    0
Mof_Ob    yes       O         O         15.999    -0.72774  1.0       1.52      0         
Mof_Oa    yes       O         O         15.999    -0.92436  1.0       1.52      0         
Mof_Oc    yes       O         O         15.999    -0.90876  1.0       1.52      0         
Mof_Mg    yes       Mg        Mg        24.305    1.60801   1.0       1.73      0         
Mof_Ob_a  yes       O         O         15.999    -0.7231   1.0       1.52      0         
Mof_Oa_a  yes       O         O         15.999    -0.91867  1.0       1.52      0         
Mof_Oc_a  yes       O         O         15.999    -0.91389  1.0       1.52      0         
Mof_Mg_a  yes       Mg        Mg        24.305    1.60439   1.0       1.73      0         
Mof_Ca    yes       C         C         12.011    0.85153   1.0       1.7       0         
Mof_Cb    yes       C         C         12.011    -0.41404  1.0       1.7       0         
C         yes       C         C         12.011    -0.00599  1.0       1.7       0         
C_a       yes       C         C         12.011    -0.35578  1.0       1.7       0         
C_b       yes       C         C         12.011    0.47161   1.0       1.7       0         
Mof_Cd    yes       C         C         12.011    -0.48234  1.0       1.7       0         
Mof_Cc    yes       C         C         12.011    0.59764   1.0       1.7       0         
N         yes       N         N         14.007    -0.28172  1.0       1.55      0         
N_a       yes       N         N         14.007    -0.0202   1.0       1.55      0         
C_c       yes       C         C         12.011    0.09949   1.0       1.7       0         
C_d       yes       C         C         12.011    0.01374   1.0       1.7       0         
C_e       yes       C         C         12.011    -0.32066  1.0       1.7       0         
C_f       yes       C         C         12.011    0.37222   1.0       1.7       0         
N_b       yes       N         N         14.007    -0.20734  1.0       1.55      0         
N_c       yes       N         N         14.007    -0.22711  1.0       1.55      0         
C_g       yes       C         C         12.011    0.37991   1.0       1.7       0         
C_h       yes       C         C         12.011    -0.35307  1.0       1.7       0         
C_i       yes       C         C         12.011    0.01531   1.0       1.7       0         
C_j       yes       C         C         12.011    0.10801   1.0       1.7       0         
N_d       yes       N         N         14.007    -0.03171  1.0       1.55      0         
N_e       yes       N         N         14.007    -0.2822   1.0       1.55      0         
C_k       yes       C         C         12.011    0.48981   1.0       1.7       0         
C_l       yes       C         C         12.011    -0.38038  1.0       1.7       0         
C_m       yes       C         C         12.011    0.01729   1.0       1.7       0         
Mof_Cb_a  yes       C         C         12.011    -0.43442  1.0       1.7       0         
Mof_Ca_a  yes       C         C         12.011    0.87079   1.0       1.7       0         
Mof_Cc_a  yes       C         C         12.011    0.59097   1.0       1.7       0         
Mof_Cd_a  yes       C         C         12.011    -0.47794  1.0       1.7       0         
C_n       yes       C         C         12.011    -0.0466   1.0       1.7       0         
C_o       yes       C         C         12.011    -0.09305  1.0       1.7       0         
C_p       yes       C         C         12.011    -0.04941  1.0       1.7       0         
C_q       yes       C         C         12.011    -0.17687  1.0       1.7       0         
C_r       yes       C         C         12.011    -0.11654  1.0       1.7       0         
C_s       yes       C         C         12.011    0.00759   1.0       1.7       0         
C_t       yes       C         C         12.011    -0.02451  1.0       1.7       0         
C_u       yes       C         C         12.011    -0.07764  1.0       1.7       0         
C_v       yes       C         C         12.011    -0.19806  1.0       1.7       0         
C_w       yes       C         C         12.011    -0.04676  1.0       1.7       0         
C_x       yes       C         C         12.011    -0.09159  1.0       1.7       0         
C_y       yes       C         C         12.011    -0.03346  1.0       1.7       0         
H         yes       H         H         1.008     0.13837   1.0       1.09      0         
H_a       yes       H         H         1.008     0.14253   1.0       1.09      0         
Mof_H     yes       H         H         1.008     0.18978   1.0       1.09      0         
H_b       yes       H         H         1.008     0.08254   1.0       1.09      0         
H_c       yes       H         H         1.008     0.15709   1.0       1.09      0         
H_d       yes       H         H         1.008     0.17225   1.0       1.09      0         
H_e       yes       H         H         1.008     0.08348   1.0       1.09      0         
H_f       yes       H         H         1.008     0.15028   1.0       1.09      0         
H_g       yes       H         H         1.008     0.13214   1.0       1.09      0         
Mof_H_a   yes       H         H         1.008     0.18318   1.0       1.09      0         
H_h       yes       H         H         1.008     0.07494   1.0       1.09      0         
H_i       yes       H         H         1.008     0.09279   1.0       1.09      0         
H_j       yes       H         H         1.008     0.14399   1.0       1.09      0         
H_k       yes       H         H         1.008     0.10377   1.0       1.09      0         
H_l       yes       H         H         1.008     0.08805   1.0       1.09      0         
H_m       yes       H         H         1.008     0.15144   1.0       1.09      0         
H_n       yes       H         H         1.008     0.09464   1.0       1.09      0         
H_o       yes       H         H         1.008     0.06632   1.0       1.09      0         
