# Supplementary material for: In silico design and screening of hypothetical MOF-74 analogs and their experimental synthesis
Source: Chem Sci. 2016 Jun 21;7(9):6263–72. doi: 10.1039/c6sc01477a (PMC6024208; doi:10.1039/c6sc01477a)
Supplement: Supplementary file 1 [file SC-007-C6SC01477A-s001.zip › analogs/261.2_all_conf_272_0_full_symm.cssr]

				71.611  71.611  6.85345
		90  90  120  SPGR =  1 P 1		 OPT = 1
486   0 
0 image0	: image0
 1 Mof_Ob 0.960860 0.313040 0.652150  0  0  0  0  0  0  0  0  -0.728380
 2 Mof_Ob 0.018850 0.372470 0.985480  0  0  0  0  0  0  0  0  -0.728380
 3 Mof_Ob 0.020290 0.314480 0.318810  0  0  0  0  0  0  0  0  -0.728380
 4 Mof_Oa 0.986300 0.322020 0.880680  0  0  0  0  0  0  0  0  -0.919010
 5 Mof_Oa 0.002390 0.347030 0.214020  0  0  0  0  0  0  0  0  -0.919010
 6 Mof_Oa 0.011310 0.330950 0.547350  0  0  0  0  0  0  0  0  -0.919010
 7 Mof_Oc 0.974380 0.305520 0.244730  0  0  0  0  0  0  0  0  -0.932210
 8 Mof_Oc 0.997810 0.358950 0.578070  0  0  0  0  0  0  0  0  -0.932210
 9 Mof_Oc 0.027810 0.335520 0.911400  0  0  0  0  0  0  0  0  -0.932210
 10 Mof_Mg 0.003980 0.320380 0.112220  0  0  0  0  0  0  0  0  1.624160
 11 Mof_Mg 0.983060 0.329350 0.445550  0  0  0  0  0  0  0  0  1.624160
 12 Mof_Mg 0.012950 0.350270 0.778890  0  0  0  0  0  0  0  0  1.624160
 13 Mof_Ob_a 0.038840 0.692570 0.754870  0  0  0  0  0  0  0  0  -0.817250
 14 Mof_Ob_a 0.987060 0.627830 0.421540  0  0  0  0  0  0  0  0  -0.817250
 15 Mof_Ob_a 0.974100 0.679600 0.088210  0  0  0  0  0  0  0  0  -0.817250
 16 Mof_Oa_a 0.012230 0.679840 0.535440  0  0  0  0  0  0  0  0  -0.971850
 17 Mof_Oa_a 0.000940 0.654440 0.202110  0  0  0  0  0  0  0  0  -0.971850
 18 Mof_Oa_a 0.986830 0.665720 0.868780  0  0  0  0  0  0  0  0  -0.971850
 19 Mof_Oc_a 0.021530 0.696610 0.161790  0  0  0  0  0  0  0  0  -0.879670
 20 Mof_Oc_a 0.008410 0.645130 0.828460  0  0  0  0  0  0  0  0  -0.879670
 21 Mof_Oc_a 0.970050 0.658250 0.495130  0  0  0  0  0  0  0  0  -0.879670
 22 Mof_Mg_a 0.992830 0.676980 0.297270  0  0  0  0  0  0  0  0  1.635900
 23 Mof_Mg_a 0.017480 0.673830 0.963940  0  0  0  0  0  0  0  0  1.635900
 24 Mof_Mg_a 0.989680 0.649180 0.630610  0  0  0  0  0  0  0  0  1.635900
 25 Mof_Ca 0.966420 0.310590 0.822940  0  0  0  0  0  0  0  0  0.859850
 26 Mof_Ca 0.010840 0.366920 0.156270  0  0  0  0  0  0  0  0  0.859850
 27 Mof_Ca 0.022750 0.322500 0.489610  0  0  0  0  0  0  0  0  0.859850
 28 Mof_Cb 0.950500 0.294480 0.957800  0  0  0  0  0  0  0  0  -0.402450
 29 Mof_Cb 0.010650 0.382830 0.291130  0  0  0  0  0  0  0  0  -0.402450
 30 Mof_Cb 0.038860 0.322690 0.624460  0  0  0  0  0  0  0  0  -0.402450
 31 C 0.929590 0.280230 0.883440  0  0  0  0  0  0  0  0  -0.053400
 32 C 0.017310 0.403740 0.216770  0  0  0  0  0  0  0  0  -0.053400
 33 C 0.053100 0.316030 0.550110  0  0  0  0  0  0  0  0  -0.053400
 34 C_a 0.913450 0.264570 0.997340  0  0  0  0  0  0  0  0  -0.254850
 35 C_a 0.017790 0.419880 0.330670  0  0  0  0  0  0  0  0  -0.254850
 36 C_a 0.068760 0.315550 0.664000  0  0  0  0  0  0  0  0  -0.254850
 37 C_b 0.918040 0.262980 0.195210  0  0  0  0  0  0  0  0  0.411740
 38 C_b 0.011600 0.415290 0.528540  0  0  0  0  0  0  0  0  0.411740
 39 C_b 0.070350 0.321730 0.861880  0  0  0  0  0  0  0  0  0.411740
 40 Mof_Cd 0.938400 0.277050 0.273050  0  0  0  0  0  0  0  0  -0.462940
 41 Mof_Cd 0.005310 0.394930 0.606380  0  0  0  0  0  0  0  0  -0.462940
 42 Mof_Cd 0.056280 0.328020 0.939720  0  0  0  0  0  0  0  0  -0.462940
 43 Mof_Cc 0.955160 0.292860 0.158530  0  0  0  0  0  0  0  0  0.593570
 44 Mof_Cc 0.004370 0.378180 0.491860  0  0  0  0  0  0  0  0  0.593570
 45 Mof_Cc 0.040470 0.328960 0.825190  0  0  0  0  0  0  0  0  0.593570
 46 N 0.903400 0.248170 0.331230  0  0  0  0  0  0  0  0  -0.236710
 47 N 0.011430 0.429930 0.664560  0  0  0  0  0  0  0  0  -0.236710
 48 N 0.085170 0.321900 0.997900  0  0  0  0  0  0  0  0  -0.236710
 49 N_a 0.885550 0.233360 0.260330  0  0  0  0  0  0  0  0  -0.058410
 50 N_a 0.014480 0.447790 0.593670  0  0  0  0  0  0  0  0  -0.058410
 51 N_a 0.099970 0.318850 0.927000  0  0  0  0  0  0  0  0  -0.058410
 52 C_c 0.871550 0.219240 0.405390  0  0  0  0  0  0  0  0  0.217970
 53 C_c 0.014350 0.461780 0.738720  0  0  0  0  0  0  0  0  0.217970
 54 C_c 0.114090 0.318980 0.072060  0  0  0  0  0  0  0  0  0.217970
 55 C_d 0.877370 0.220110 0.603440  0  0  0  0  0  0  0  0  -0.013880
 56 C_d 0.009410 0.455970 0.936770  0  0  0  0  0  0  0  0  -0.013880
 57 C_d 0.113220 0.323920 0.270100  0  0  0  0  0  0  0  0  -0.013880
 58 C_e 0.862560 0.205700 0.735840  0  0  0  0  0  0  0  0  -0.261810
 59 C_e 0.009810 0.470770 0.069170  0  0  0  0  0  0  0  0  -0.261810
 60 C_e 0.127630 0.323530 0.402510  0  0  0  0  0  0  0  0  -0.261810
 61 C_f 0.175010 0.856770 0.340460  0  0  0  0  0  0  0  0  0.142150
 62 C_f 0.681760 0.824990 0.340460  0  0  0  0  0  0  0  0  0.142150
 63 C_f 0.143230 0.318240 0.340460  0  0  0  0  0  0  0  0  0.142150
 64 C_g 0.169220 0.855800 0.142150  0  0  0  0  0  0  0  0  0.099240
 65 C_g 0.686580 0.830780 0.142150  0  0  0  0  0  0  0  0  0.099240
 66 C_g 0.144200 0.313420 0.142150  0  0  0  0  0  0  0  0  0.099240
 67 C_h 0.184080 0.870200 0.009440  0  0  0  0  0  0  0  0  -0.342510
 68 C_h 0.686120 0.815920 0.009440  0  0  0  0  0  0  0  0  -0.342510
 69 C_h 0.129800 0.313880 0.009440  0  0  0  0  0  0  0  0  -0.342510
 70 N_b 0.161490 0.842790 0.487370  0  0  0  0  0  0  0  0  -0.031070
 71 N_b 0.681300 0.838510 0.487370  0  0  0  0  0  0  0  0  -0.031070
 72 N_b 0.157210 0.318700 0.487370  0  0  0  0  0  0  0  0  -0.031070
 73 N_c 0.142580 0.828920 0.427230  0  0  0  0  0  0  0  0  -0.212650
 74 N_c 0.686340 0.857420 0.427230  0  0  0  0  0  0  0  0  -0.212650
 75 N_c 0.171080 0.313660 0.427230  0  0  0  0  0  0  0  0  -0.212650
 76 C_i 0.129320 0.814010 0.569050  0  0  0  0  0  0  0  0  0.134330
 77 C_i 0.018030 0.537350 0.235710  0  0  0  0  0  0  0  0  0.134330
 78 C_i 0.852660 0.648640 0.902380  0  0  0  0  0  0  0  0  0.134330
 79 C_j 0.107660 0.800640 0.513480  0  0  0  0  0  0  0  0  -0.117610
 80 C_j 0.026310 0.559000 0.180150  0  0  0  0  0  0  0  0  -0.117610
 81 C_j 0.866020 0.640350 0.846810  0  0  0  0  0  0  0  0  -0.117610
 82 C_k 0.093340 0.784770 0.639960  0  0  0  0  0  0  0  0  -0.340940
 83 C_k 0.024760 0.573330 0.306630  0  0  0  0  0  0  0  0  -0.340940
 84 C_k 0.881900 0.641900 0.973300  0  0  0  0  0  0  0  0  -0.340940
 85 C_l 0.100580 0.781600 0.821150  0  0  0  0  0  0  0  0  0.477610
 86 C_l 0.014350 0.566080 0.487820  0  0  0  0  0  0  0  0  0.477610
 87 C_l 0.885070 0.652320 0.154490  0  0  0  0  0  0  0  0  0.477610
 88 C_m 0.122310 0.795220 0.878620  0  0  0  0  0  0  0  0  -0.318610
 89 C_m 0.006240 0.544350 0.545280  0  0  0  0  0  0  0  0  -0.318610
 90 C_m 0.871450 0.660430 0.211950  0  0  0  0  0  0  0  0  -0.318610
 91 C_n 0.136480 0.811250 0.754060  0  0  0  0  0  0  0  0  0.040540
 92 C_n 0.008100 0.530190 0.420720  0  0  0  0  0  0  0  0  0.040540
 93 C_n 0.855410 0.658560 0.087390  0  0  0  0  0  0  0  0  0.040540
 94 N_d 0.084930 0.764140 0.930930  0  0  0  0  0  0  0  0  -0.247690
 95 N_d 0.012540 0.581730 0.597600  0  0  0  0  0  0  0  0  -0.247690
 96 N_d 0.902520 0.654120 0.264270  0  0  0  0  0  0  0  0  -0.247690
 97 N_e 0.092070 0.760380 0.088510  0  0  0  0  0  0  0  0  -0.245240
 98 N_e 0.001640 0.574600 0.755180  0  0  0  0  0  0  0  0  -0.245240
 99 N_e 0.906290 0.665020 0.421840  0  0  0  0  0  0  0  0  -0.245240
 100 C_o 0.076230 0.742720 0.196900  0  0  0  0  0  0  0  0  0.593480
 101 C_o 0.999820 0.590430 0.863570  0  0  0  0  0  0  0  0  0.593480
 102 C_o 0.923950 0.666850 0.530240  0  0  0  0  0  0  0  0  0.593480
 103 C_p 0.082360 0.740810 0.388020  0  0  0  0  0  0  0  0  -0.498510
 104 C_p 0.991790 0.584310 0.054690  0  0  0  0  0  0  0  0  -0.498510
 105 C_p 0.925850 0.674880 0.721350  0  0  0  0  0  0  0  0  -0.498510
 106 C_q 0.067450 0.724710 0.508050  0  0  0  0  0  0  0  0  0.025690
 107 C_q 0.990590 0.599210 0.174710  0  0  0  0  0  0  0  0  0.025690
 108 C_q 0.941950 0.676070 0.841380  0  0  0  0  0  0  0  0  0.025690
 109 Mof_Cb_a 0.046540 0.709620 0.442050  0  0  0  0  0  0  0  0  -0.494140
 110 Mof_Cb_a 0.996420 0.620130 0.108720  0  0  0  0  0  0  0  0  -0.494140
 111 Mof_Cb_a 0.957040 0.670250 0.775390  0  0  0  0  0  0  0  0  -0.494140
 112 Mof_Ca_a 0.032070 0.693270 0.584440  0  0  0  0  0  0  0  0  0.980160
 113 Mof_Ca_a 0.994540 0.634600 0.251110  0  0  0  0  0  0  0  0  0.980160
 114 Mof_Ca_a 0.973390 0.672130 0.917780  0  0  0  0  0  0  0  0  0.980160
 115 Mof_Cc_a 0.040650 0.710830 0.243430  0  0  0  0  0  0  0  0  0.573380
 116 Mof_Cc_a 0.003510 0.626020 0.910100  0  0  0  0  0  0  0  0  0.573380
 117 Mof_Cc_a 0.955840 0.663160 0.576760  0  0  0  0  0  0  0  0  0.573380
 118 Mof_Cd_a 0.055760 0.727750 0.126070  0  0  0  0  0  0  0  0  -0.434610
 119 Mof_Cd_a 0.005320 0.610910 0.792730  0  0  0  0  0  0  0  0  -0.434610
 120 Mof_Cd_a 0.938920 0.661340 0.459400  0  0  0  0  0  0  0  0  -0.434610
 121 H 0.926580 0.282090 0.731030  0  0  0  0  0  0  0  0  0.150890
 122 H 0.022180 0.406750 0.064370  0  0  0  0  0  0  0  0  0.150890
 123 H 0.051240 0.311160 0.397700  0  0  0  0  0  0  0  0  0.150890
 124 H_a 0.897450 0.253770 0.939840  0  0  0  0  0  0  0  0  0.108860
 125 H_a 0.022990 0.435880 0.273180  0  0  0  0  0  0  0  0  0.108860
 126 H_a 0.079560 0.310350 0.606510  0  0  0  0  0  0  0  0  0.108860
 127 Mof_H 0.941520 0.275690 0.426170  0  0  0  0  0  0  0  0  0.185030
 128 Mof_H 0.000840 0.391810 0.759500  0  0  0  0  0  0  0  0  0.185030
 129 Mof_H 0.057640 0.332500 0.092830  0  0  0  0  0  0  0  0  0.185030
 130 H_b 0.893550 0.232130 0.648200  0  0  0  0  0  0  0  0  0.078070
 131 H_b 0.005250 0.439790 0.981530  0  0  0  0  0  0  0  0  0.078070
 132 H_b 0.101200 0.328080 0.314860  0  0  0  0  0  0  0  0  0.078070
 133 H_c 0.866780 0.206160 0.889160  0  0  0  0  0  0  0  0  0.109340
 134 H_c 0.006050 0.466560 0.222490  0  0  0  0  0  0  0  0  0.109340
 135 H_c 0.127170 0.327290 0.555830  0  0  0  0  0  0  0  0  0.109340
 136 H_d 0.153090 0.843650 0.096820  0  0  0  0  0  0  0  0  0.025260
 137 H_d 0.690560 0.846910 0.096820  0  0  0  0  0  0  0  0  0.025260
 138 H_d 0.156350 0.309440 0.096820  0  0  0  0  0  0  0  0  0.025260
 139 H_e 0.179910 0.869600 0.855810  0  0  0  0  0  0  0  0  0.143430
 140 H_e 0.689690 0.820090 0.855810  0  0  0  0  0  0  0  0  0.143430
 141 H_e 0.130400 0.310310 0.855810  0  0  0  0  0  0  0  0  0.143430
 142 H_f 0.102650 0.802950 0.369930  0  0  0  0  0  0  0  0  0.162270
 143 H_f 0.700300 0.897350 0.369930  0  0  0  0  0  0  0  0  0.162270
 144 H_f 0.197050 0.299700 0.369930  0  0  0  0  0  0  0  0  0.162270
 145 H_g 0.076570 0.774090 0.600350  0  0  0  0  0  0  0  0  0.178930
 146 H_g 0.030860 0.590100 0.267010  0  0  0  0  0  0  0  0  0.178930
 147 H_g 0.892580 0.635810 0.933680  0  0  0  0  0  0  0  0  0.178930
 148 H_h 0.127480 0.792630 0.020310  0  0  0  0  0  0  0  0  0.138930
 149 H_h 0.998480 0.539190 0.686970  0  0  0  0  0  0  0  0  0.138930
 150 H_h 0.874040 0.668190 0.353640  0  0  0  0  0  0  0  0  0.138930
 151 H_i 0.153310 0.821720 0.793100  0  0  0  0  0  0  0  0  0.062460
 152 H_i 0.001740 0.513350 0.459770  0  0  0  0  0  0  0  0  0.062460
 153 H_i 0.844950 0.664930 0.126440  0  0  0  0  0  0  0  0  0.062460
 154 H_j 0.098450 0.752390 0.438680  0  0  0  0  0  0  0  0  0.182620
 155 H_j 0.987280 0.568220 0.105340  0  0  0  0  0  0  0  0  0.182620
 156 H_j 0.914270 0.679390 0.772010  0  0  0  0  0  0  0  0  0.182620
 157 H_k 0.071510 0.723310 0.658160  0  0  0  0  0  0  0  0  0.211680
 158 H_k 0.985130 0.595160 0.324820  0  0  0  0  0  0  0  0  0.211680
 159 H_k 0.943360 0.681540 0.991490  0  0  0  0  0  0  0  0  0.211680
 160 Mof_H_a 0.051340 0.729010 0.977030  0  0  0  0  0  0  0  0  0.128880
 161 Mof_H_a 0.011000 0.615320 0.643690  0  0  0  0  0  0  0  0  0.128880
 162 Mof_H_a 0.937660 0.655670 0.310360  0  0  0  0  0  0  0  0  0.128880
 163 Mof_Ob 0.627530 0.646370 0.985480  0  0  0  0  0  0  0  0  -0.728380
 164 Mof_Ob 0.685520 0.705810 0.318810  0  0  0  0  0  0  0  0  -0.728380
 165 Mof_Ob 0.686960 0.647820 0.652150  0  0  0  0  0  0  0  0  -0.728380
 166 Mof_Oa 0.652970 0.655360 0.214020  0  0  0  0  0  0  0  0  -0.919010
 167 Mof_Oa 0.669050 0.680360 0.547350  0  0  0  0  0  0  0  0  -0.919010
 168 Mof_Oa 0.677980 0.664280 0.880680  0  0  0  0  0  0  0  0  -0.919010
 169 Mof_Oc 0.641050 0.638860 0.578070  0  0  0  0  0  0  0  0  -0.932210
 170 Mof_Oc 0.664480 0.692280 0.911400  0  0  0  0  0  0  0  0  -0.932210
 171 Mof_Oc 0.694470 0.668860 0.244730  0  0  0  0  0  0  0  0  -0.932210
 172 Mof_Mg 0.670650 0.653710 0.445550  0  0  0  0  0  0  0  0  1.624160
 173 Mof_Mg 0.649730 0.662680 0.778890  0  0  0  0  0  0  0  0  1.624160
 174 Mof_Mg 0.679620 0.683600 0.112220  0  0  0  0  0  0  0  0  1.624160
 175 Mof_Ob_a 0.705510 0.025900 0.088210  0  0  0  0  0  0  0  0  -0.817250
 176 Mof_Ob_a 0.653730 0.961160 0.754870  0  0  0  0  0  0  0  0  -0.817250
 177 Mof_Ob_a 0.640760 0.012940 0.421540  0  0  0  0  0  0  0  0  -0.817250
 178 Mof_Oa_a 0.678900 0.013170 0.868780  0  0  0  0  0  0  0  0  -0.971850
 179 Mof_Oa_a 0.667610 0.987770 0.535440  0  0  0  0  0  0  0  0  -0.971850
 180 Mof_Oa_a 0.653490 0.999060 0.202110  0  0  0  0  0  0  0  0  -0.971850
 181 Mof_Oc_a 0.688200 0.029940 0.495130  0  0  0  0  0  0  0  0  -0.879670
 182 Mof_Oc_a 0.675080 0.978470 0.161790  0  0  0  0  0  0  0  0  -0.879670
 183 Mof_Oc_a 0.636720 0.991590 0.828460  0  0  0  0  0  0  0  0  -0.879670
 184 Mof_Mg_a 0.659500 0.010320 0.630610  0  0  0  0  0  0  0  0  1.635900
 185 Mof_Mg_a 0.684150 0.007170 0.297270  0  0  0  0  0  0  0  0  1.635900
 186 Mof_Mg_a 0.656350 0.982520 0.963940  0  0  0  0  0  0  0  0  1.635900
 187 Mof_Ca 0.633080 0.643920 0.156270  0  0  0  0  0  0  0  0  0.859850
 188 Mof_Ca 0.677500 0.700250 0.489610  0  0  0  0  0  0  0  0  0.859850
 189 Mof_Ca 0.689410 0.655830 0.822940  0  0  0  0  0  0  0  0  0.859850
 190 Mof_Cb 0.617170 0.627810 0.291130  0  0  0  0  0  0  0  0  -0.402450
 191 Mof_Cb 0.677310 0.716170 0.624460  0  0  0  0  0  0  0  0  -0.402450
 192 Mof_Cb 0.705520 0.656020 0.957800  0  0  0  0  0  0  0  0  -0.402450
 193 C 0.596260 0.613570 0.216770  0  0  0  0  0  0  0  0  -0.053400
 194 C 0.683970 0.737070 0.550110  0  0  0  0  0  0  0  0  -0.053400
 195 C 0.719770 0.649360 0.883440  0  0  0  0  0  0  0  0  -0.053400
 196 C_a 0.580120 0.597910 0.330670  0  0  0  0  0  0  0  0  -0.254850
 197 C_a 0.684450 0.753210 0.664000  0  0  0  0  0  0  0  0  -0.254850
 198 C_a 0.735430 0.648880 0.997340  0  0  0  0  0  0  0  0  -0.254850
 199 C_b 0.584710 0.596310 0.528540  0  0  0  0  0  0  0  0  0.411740
 200 C_b 0.678270 0.748630 0.861880  0  0  0  0  0  0  0  0  0.411740
 201 C_b 0.737020 0.655060 0.195210  0  0  0  0  0  0  0  0  0.411740
 202 Mof_Cd 0.605070 0.610380 0.606380  0  0  0  0  0  0  0  0  -0.462940
 203 Mof_Cd 0.671980 0.728260 0.939720  0  0  0  0  0  0  0  0  -0.462940
 204 Mof_Cd 0.722950 0.661350 0.273050  0  0  0  0  0  0  0  0  -0.462940
 205 Mof_Cc 0.621820 0.626200 0.491860  0  0  0  0  0  0  0  0  0.593570
 206 Mof_Cc 0.671040 0.711510 0.825190  0  0  0  0  0  0  0  0  0.593570
 207 Mof_Cc 0.707140 0.662290 0.158530  0  0  0  0  0  0  0  0  0.593570
 208 N 0.570070 0.581500 0.664560  0  0  0  0  0  0  0  0  -0.236710
 209 N 0.678100 0.763260 0.997900  0  0  0  0  0  0  0  0  -0.236710
 210 N 0.751830 0.655240 0.331230  0  0  0  0  0  0  0  0  -0.236710
 211 N_a 0.552210 0.566700 0.593670  0  0  0  0  0  0  0  0  -0.058410
 212 N_a 0.681150 0.781120 0.927000  0  0  0  0  0  0  0  0  -0.058410
 213 N_a 0.766640 0.652190 0.260330  0  0  0  0  0  0  0  0  -0.058410
 214 C_c 0.538220 0.552570 0.738720  0  0  0  0  0  0  0  0  0.217970
 215 C_c 0.681020 0.795110 0.072060  0  0  0  0  0  0  0  0  0.217970
 216 C_c 0.780760 0.652320 0.405390  0  0  0  0  0  0  0  0  0.217970
 217 C_d 0.544030 0.553440 0.936770  0  0  0  0  0  0  0  0  -0.013880
 218 C_d 0.676080 0.789300 0.270100  0  0  0  0  0  0  0  0  -0.013880
 219 C_d 0.779890 0.657260 0.603440  0  0  0  0  0  0  0  0  -0.013880
 220 C_e 0.529230 0.539040 0.069170  0  0  0  0  0  0  0  0  -0.261810
 221 C_e 0.676470 0.804100 0.402510  0  0  0  0  0  0  0  0  -0.261810
 222 C_e 0.794300 0.656860 0.735840  0  0  0  0  0  0  0  0  -0.261810
 223 C_f 0.841680 0.190100 0.673800  0  0  0  0  0  0  0  0  0.142150
 224 C_f 0.348420 0.158320 0.673800  0  0  0  0  0  0  0  0  0.142150
 225 C_f 0.809900 0.651580 0.673800  0  0  0  0  0  0  0  0  0.142150
 226 C_g 0.835890 0.189130 0.475480  0  0  0  0  0  0  0  0  0.099240
 227 C_g 0.353240 0.164110 0.475480  0  0  0  0  0  0  0  0  0.099240
 228 C_g 0.810870 0.646750 0.475480  0  0  0  0  0  0  0  0  0.099240
 229 C_h 0.850740 0.203530 0.342770  0  0  0  0  0  0  0  0  -0.342510
 230 C_h 0.352780 0.149250 0.342770  0  0  0  0  0  0  0  0  -0.342510
 231 C_h 0.796470 0.647220 0.342770  0  0  0  0  0  0  0  0  -0.342510
 232 N_b 0.828160 0.176120 0.820700  0  0  0  0  0  0  0  0  -0.031070
 233 N_b 0.347970 0.171840 0.820700  0  0  0  0  0  0  0  0  -0.031070
 234 N_b 0.823880 0.652030 0.820700  0  0  0  0  0  0  0  0  -0.031070
 235 N_c 0.809250 0.162250 0.760560  0  0  0  0  0  0  0  0  -0.212650
 236 N_c 0.353010 0.190750 0.760560  0  0  0  0  0  0  0  0  -0.212650
 237 N_c 0.837750 0.646990 0.760560  0  0  0  0  0  0  0  0  -0.212650
 238 C_i 0.795980 0.147340 0.902380  0  0  0  0  0  0  0  0  0.134330
 239 C_i 0.684690 0.870680 0.569050  0  0  0  0  0  0  0  0  0.134330
 240 C_i 0.519320 0.981970 0.235710  0  0  0  0  0  0  0  0  0.134330
 241 C_j 0.774330 0.133980 0.846810  0  0  0  0  0  0  0  0  -0.117610
 242 C_j 0.692980 0.892340 0.513480  0  0  0  0  0  0  0  0  -0.117610
 243 C_j 0.532690 0.973680 0.180150  0  0  0  0  0  0  0  0  -0.117610
 244 C_k 0.760010 0.118100 0.973300  0  0  0  0  0  0  0  0  -0.340940
 245 C_k 0.691430 0.906660 0.639960  0  0  0  0  0  0  0  0  -0.340940
 246 C_k 0.548560 0.975240 0.306630  0  0  0  0  0  0  0  0  -0.340940
 247 C_l 0.767250 0.114930 0.154490  0  0  0  0  0  0  0  0  0.477610
 248 C_l 0.681010 0.899420 0.821150  0  0  0  0  0  0  0  0  0.477610
 249 C_l 0.551740 0.985650 0.487820  0  0  0  0  0  0  0  0  0.477610
 250 C_m 0.788980 0.128550 0.211950  0  0  0  0  0  0  0  0  -0.318610
 251 C_m 0.672910 0.877690 0.878620  0  0  0  0  0  0  0  0  -0.318610
 252 C_m 0.538110 0.993760 0.545280  0  0  0  0  0  0  0  0  -0.318610
 253 C_n 0.803150 0.144590 0.087390  0  0  0  0  0  0  0  0  0.040540
 254 C_n 0.674770 0.863520 0.754060  0  0  0  0  0  0  0  0  0.040540
 255 C_n 0.522080 0.991890 0.420720  0  0  0  0  0  0  0  0  0.040540
 256 N_d 0.751600 0.097480 0.264270  0  0  0  0  0  0  0  0  -0.247690
 257 N_d 0.679210 0.915070 0.930930  0  0  0  0  0  0  0  0  -0.247690
 258 N_d 0.569190 0.987460 0.597600  0  0  0  0  0  0  0  0  -0.247690
 259 N_e 0.758730 0.093710 0.421840  0  0  0  0  0  0  0  0  -0.245240
 260 N_e 0.668310 0.907930 0.088510  0  0  0  0  0  0  0  0  -0.245240
 261 N_e 0.572950 0.998360 0.755180  0  0  0  0  0  0  0  0  -0.245240
 262 C_o 0.742900 0.076050 0.530240  0  0  0  0  0  0  0  0  0.593480
 263 C_o 0.666490 0.923770 0.196900  0  0  0  0  0  0  0  0  0.593480
 264 C_o 0.590610 0.000180 0.863570  0  0  0  0  0  0  0  0  0.593480
 265 C_p 0.749020 0.074150 0.721350  0  0  0  0  0  0  0  0  -0.498510
 266 C_p 0.658460 0.917640 0.388020  0  0  0  0  0  0  0  0  -0.498510
 267 C_p 0.592520 0.008210 0.054690  0  0  0  0  0  0  0  0  -0.498510
 268 C_q 0.734120 0.058050 0.841380  0  0  0  0  0  0  0  0  0.025690
 269 C_q 0.657260 0.932550 0.508050  0  0  0  0  0  0  0  0  0.025690
 270 C_q 0.608620 0.009410 0.174710  0  0  0  0  0  0  0  0  0.025690
 271 Mof_Cb_a 0.713200 0.042960 0.775390  0  0  0  0  0  0  0  0  -0.494140
 272 Mof_Cb_a 0.663090 0.953460 0.442050  0  0  0  0  0  0  0  0  -0.494140
 273 Mof_Cb_a 0.623710 0.003580 0.108720  0  0  0  0  0  0  0  0  -0.494140
 274 Mof_Ca_a 0.698730 0.026610 0.917780  0  0  0  0  0  0  0  0  0.980160
 275 Mof_Ca_a 0.661210 0.967930 0.584440  0  0  0  0  0  0  0  0  0.980160
 276 Mof_Ca_a 0.640060 0.005460 0.251110  0  0  0  0  0  0  0  0  0.980160
 277 Mof_Cc_a 0.707320 0.044160 0.576760  0  0  0  0  0  0  0  0  0.573380
 278 Mof_Cc_a 0.670180 0.959350 0.243430  0  0  0  0  0  0  0  0  0.573380
 279 Mof_Cc_a 0.622510 0.996490 0.910100  0  0  0  0  0  0  0  0  0.573380
 280 Mof_Cd_a 0.722420 0.061080 0.459400  0  0  0  0  0  0  0  0  -0.434610
 281 Mof_Cd_a 0.671990 0.944240 0.126070  0  0  0  0  0  0  0  0  -0.434610
 282 Mof_Cd_a 0.605590 0.994680 0.792730  0  0  0  0  0  0  0  0  -0.434610
 283 H 0.593250 0.615430 0.064370  0  0  0  0  0  0  0  0  0.150890
 284 H 0.688840 0.740090 0.397700  0  0  0  0  0  0  0  0  0.150890
 285 H 0.717910 0.644490 0.731030  0  0  0  0  0  0  0  0  0.150890
 286 H_a 0.564120 0.587110 0.273180  0  0  0  0  0  0  0  0  0.108860
 287 H_a 0.689650 0.769210 0.606510  0  0  0  0  0  0  0  0  0.108860
 288 H_a 0.746230 0.643680 0.939840  0  0  0  0  0  0  0  0  0.108860
 289 Mof_H 0.608190 0.609020 0.759500  0  0  0  0  0  0  0  0  0.185030
 290 Mof_H 0.667500 0.725150 0.092830  0  0  0  0  0  0  0  0  0.185030
 291 Mof_H 0.724310 0.665830 0.426170  0  0  0  0  0  0  0  0  0.185030
 292 H_b 0.560210 0.565470 0.981530  0  0  0  0  0  0  0  0  0.078070
 293 H_b 0.671920 0.773120 0.314860  0  0  0  0  0  0  0  0  0.078070
 294 H_b 0.767870 0.661410 0.648200  0  0  0  0  0  0  0  0  0.078070
 295 H_c 0.533440 0.539490 0.222490  0  0  0  0  0  0  0  0  0.109340
 296 H_c 0.672710 0.799890 0.555830  0  0  0  0  0  0  0  0  0.109340
 297 H_c 0.793840 0.660620 0.889160  0  0  0  0  0  0  0  0  0.109340
 298 H_d 0.819760 0.176990 0.430150  0  0  0  0  0  0  0  0  0.025260
 299 H_d 0.357230 0.180240 0.430150  0  0  0  0  0  0  0  0  0.025260
 300 H_d 0.823010 0.642770 0.430150  0  0  0  0  0  0  0  0  0.025260
 301 H_e 0.846580 0.202930 0.189140  0  0  0  0  0  0  0  0  0.143430
 302 H_e 0.356350 0.153420 0.189140  0  0  0  0  0  0  0  0  0.143430
 303 H_e 0.797070 0.643650 0.189140  0  0  0  0  0  0  0  0  0.143430
 304 H_f 0.769310 0.136280 0.703260  0  0  0  0  0  0  0  0  0.162270
 305 H_f 0.366970 0.230690 0.703260  0  0  0  0  0  0  0  0  0.162270
 306 H_f 0.863720 0.633030 0.703260  0  0  0  0  0  0  0  0  0.162270
 307 H_g 0.743230 0.107420 0.933680  0  0  0  0  0  0  0  0  0.178930
 308 H_g 0.697520 0.923430 0.600350  0  0  0  0  0  0  0  0  0.178930
 309 H_g 0.559240 0.969140 0.267010  0  0  0  0  0  0  0  0  0.178930
 310 H_h 0.794150 0.125960 0.353640  0  0  0  0  0  0  0  0  0.138930
 311 H_h 0.665150 0.872520 0.020310  0  0  0  0  0  0  0  0  0.138930
 312 H_h 0.540710 0.001520 0.686970  0  0  0  0  0  0  0  0  0.138930
 313 H_i 0.819980 0.155050 0.126440  0  0  0  0  0  0  0  0  0.062460
 314 H_i 0.668410 0.846690 0.793100  0  0  0  0  0  0  0  0  0.062460
 315 H_i 0.511610 0.998260 0.459770  0  0  0  0  0  0  0  0  0.062460
 316 H_j 0.765110 0.085730 0.772010  0  0  0  0  0  0  0  0  0.182620
 317 H_j 0.653940 0.901550 0.438680  0  0  0  0  0  0  0  0  0.182620
 318 H_j 0.580940 0.012720 0.105340  0  0  0  0  0  0  0  0  0.182620
 319 H_k 0.738180 0.056640 0.991490  0  0  0  0  0  0  0  0  0.211680
 320 H_k 0.651800 0.928490 0.658160  0  0  0  0  0  0  0  0  0.211680
 321 H_k 0.610030 0.014870 0.324820  0  0  0  0  0  0  0  0  0.211680
 322 Mof_H_a 0.718010 0.062340 0.310360  0  0  0  0  0  0  0  0  0.128880
 323 Mof_H_a 0.677660 0.948660 0.977030  0  0  0  0  0  0  0  0  0.128880
 324 Mof_H_a 0.604330 0.989000 0.643690  0  0  0  0  0  0  0  0  0.128880
 325 Mof_Ob 0.294190 0.979710 0.318810  0  0  0  0  0  0  0  0  -0.728380
 326 Mof_Ob 0.352180 0.039140 0.652150  0  0  0  0  0  0  0  0  -0.728380
 327 Mof_Ob 0.353620 0.981150 0.985480  0  0  0  0  0  0  0  0  -0.728380
 328 Mof_Oa 0.319640 0.988690 0.547350  0  0  0  0  0  0  0  0  -0.919010
 329 Mof_Oa 0.335720 0.013700 0.880680  0  0  0  0  0  0  0  0  -0.919010
 330 Mof_Oa 0.344640 0.997610 0.214020  0  0  0  0  0  0  0  0  -0.919010
 331 Mof_Oc 0.307720 0.972190 0.911400  0  0  0  0  0  0  0  0  -0.932210
 332 Mof_Oc 0.331140 0.025620 0.244730  0  0  0  0  0  0  0  0  -0.932210
 333 Mof_Oc 0.361140 0.002190 0.578070  0  0  0  0  0  0  0  0  -0.932210
 334 Mof_Mg 0.337310 0.987040 0.778890  0  0  0  0  0  0  0  0  1.624160
 335 Mof_Mg 0.316400 0.996020 0.112220  0  0  0  0  0  0  0  0  1.624160
 336 Mof_Mg 0.346290 0.016940 0.445550  0  0  0  0  0  0  0  0  1.624160
 337 Mof_Ob_a 0.372170 0.359240 0.421540  0  0  0  0  0  0  0  0  -0.817250
 338 Mof_Ob_a 0.320400 0.294490 0.088210  0  0  0  0  0  0  0  0  -0.817250
 339 Mof_Ob_a 0.307430 0.346270 0.754870  0  0  0  0  0  0  0  0  -0.817250
 340 Mof_Oa_a 0.345560 0.346500 0.202110  0  0  0  0  0  0  0  0  -0.971850
 341 Mof_Oa_a 0.334270 0.321100 0.868780  0  0  0  0  0  0  0  0  -0.971850
 342 Mof_Oa_a 0.320160 0.332390 0.535440  0  0  0  0  0  0  0  0  -0.971850
 343 Mof_Oc_a 0.354870 0.363280 0.828460  0  0  0  0  0  0  0  0  -0.879670
 344 Mof_Oc_a 0.341750 0.311800 0.495130  0  0  0  0  0  0  0  0  -0.879670
 345 Mof_Oc_a 0.303390 0.324920 0.161790  0  0  0  0  0  0  0  0  -0.879670
 346 Mof_Mg_a 0.326170 0.343650 0.963940  0  0  0  0  0  0  0  0  1.635900
 347 Mof_Mg_a 0.350820 0.340500 0.630610  0  0  0  0  0  0  0  0  1.635900
 348 Mof_Mg_a 0.323020 0.315850 0.297270  0  0  0  0  0  0  0  0  1.635900
 349 Mof_Ca 0.299750 0.977250 0.489610  0  0  0  0  0  0  0  0  0.859850
 350 Mof_Ca 0.344170 0.033580 0.822940  0  0  0  0  0  0  0  0  0.859850
 351 Mof_Ca 0.356080 0.989160 0.156270  0  0  0  0  0  0  0  0  0.859850
 352 Mof_Cb 0.283830 0.961140 0.624460  0  0  0  0  0  0  0  0  -0.402450
 353 Mof_Cb 0.343980 0.049500 0.957800  0  0  0  0  0  0  0  0  -0.402450
 354 Mof_Cb 0.372190 0.989350 0.291130  0  0  0  0  0  0  0  0  -0.402450
 355 C 0.262930 0.946900 0.550110  0  0  0  0  0  0  0  0  -0.053400
 356 C 0.350640 0.070410 0.883440  0  0  0  0  0  0  0  0  -0.053400
 357 C 0.386430 0.982690 0.216770  0  0  0  0  0  0  0  0  -0.053400
 358 C_a 0.246790 0.931240 0.664000  0  0  0  0  0  0  0  0  -0.254850
 359 C_a 0.351120 0.086550 0.997340  0  0  0  0  0  0  0  0  -0.254850
 360 C_a 0.402090 0.982210 0.330670  0  0  0  0  0  0  0  0  -0.254850
 361 C_b 0.251370 0.929650 0.861880  0  0  0  0  0  0  0  0  0.411740
 362 C_b 0.344940 0.081960 0.195210  0  0  0  0  0  0  0  0  0.411740
 363 C_b 0.403690 0.988400 0.528540  0  0  0  0  0  0  0  0  0.411740
 364 Mof_Cd 0.271740 0.943720 0.939720  0  0  0  0  0  0  0  0  -0.462940
 365 Mof_Cd 0.338650 0.061600 0.273050  0  0  0  0  0  0  0  0  -0.462940
 366 Mof_Cd 0.389620 0.994690 0.606380  0  0  0  0  0  0  0  0  -0.462940
 367 Mof_Cc 0.288490 0.959530 0.825190  0  0  0  0  0  0  0  0  0.593570
 368 Mof_Cc 0.337710 0.044840 0.158530  0  0  0  0  0  0  0  0  0.593570
 369 Mof_Cc 0.373800 0.995630 0.491860  0  0  0  0  0  0  0  0  0.593570
 370 N 0.236740 0.914830 0.997900  0  0  0  0  0  0  0  0  -0.236710
 371 N 0.344760 0.096600 0.331230  0  0  0  0  0  0  0  0  -0.236710
 372 N 0.418500 0.988570 0.664560  0  0  0  0  0  0  0  0  -0.236710
 373 N_a 0.218880 0.900030 0.927000  0  0  0  0  0  0  0  0  -0.058410
 374 N_a 0.347810 0.114450 0.260330  0  0  0  0  0  0  0  0  -0.058410
 375 N_a 0.433300 0.985520 0.593670  0  0  0  0  0  0  0  0  -0.058410
 376 C_c 0.204890 0.885900 0.072060  0  0  0  0  0  0  0  0  0.217970
 377 C_c 0.347680 0.128450 0.405390  0  0  0  0  0  0  0  0  0.217970
 378 C_c 0.447430 0.985650 0.738720  0  0  0  0  0  0  0  0  0.217970
 379 C_d 0.210700 0.886780 0.270100  0  0  0  0  0  0  0  0  -0.013880
 380 C_d 0.342740 0.122630 0.603440  0  0  0  0  0  0  0  0  -0.013880
 381 C_d 0.446560 0.990590 0.936770  0  0  0  0  0  0  0  0  -0.013880
 382 C_e 0.195900 0.872370 0.402510  0  0  0  0  0  0  0  0  -0.261810
 383 C_e 0.343140 0.137440 0.735840  0  0  0  0  0  0  0  0  -0.261810
 384 C_e 0.460960 0.990190 0.069170  0  0  0  0  0  0  0  0  -0.261810
 385 C_f 0.508350 0.523440 0.007130  0  0  0  0  0  0  0  0  0.142150
 386 C_f 0.015090 0.491650 0.007130  0  0  0  0  0  0  0  0  0.142150
 387 C_f 0.476560 0.984910 0.007130  0  0  0  0  0  0  0  0  0.142150
 388 C_g 0.502550 0.522460 0.808820  0  0  0  0  0  0  0  0  0.099240
 389 C_g 0.019910 0.497450 0.808820  0  0  0  0  0  0  0  0  0.099240
 390 C_g 0.477540 0.980090 0.808820  0  0  0  0  0  0  0  0  0.099240
 391 C_h 0.517410 0.536860 0.676110  0  0  0  0  0  0  0  0  -0.342510
 392 C_h 0.019450 0.482590 0.676110  0  0  0  0  0  0  0  0  -0.342510
 393 C_h 0.463140 0.980550 0.676110  0  0  0  0  0  0  0  0  -0.342510
 394 N_b 0.494820 0.509450 0.154030  0  0  0  0  0  0  0  0  -0.031070
 395 N_b 0.014630 0.505180 0.154030  0  0  0  0  0  0  0  0  -0.031070
 396 N_b 0.490540 0.985370 0.154030  0  0  0  0  0  0  0  0  -0.031070
 397 N_c 0.475910 0.495590 0.093890  0  0  0  0  0  0  0  0  -0.212650
 398 N_c 0.019670 0.524090 0.093890  0  0  0  0  0  0  0  0  -0.212650
 399 N_c 0.504410 0.980330 0.093890  0  0  0  0  0  0  0  0  -0.212650
 400 C_i 0.462650 0.480680 0.235710  0  0  0  0  0  0  0  0  0.134330
 401 C_i 0.351360 0.204020 0.902380  0  0  0  0  0  0  0  0  0.134330
 402 C_i 0.185990 0.315310 0.569050  0  0  0  0  0  0  0  0  0.134330
 403 C_j 0.441000 0.467310 0.180150  0  0  0  0  0  0  0  0  -0.117610
 404 C_j 0.359650 0.225670 0.846810  0  0  0  0  0  0  0  0  -0.117610
 405 C_j 0.199360 0.307020 0.513480  0  0  0  0  0  0  0  0  -0.117610
 406 C_k 0.426670 0.451440 0.306630  0  0  0  0  0  0  0  0  -0.340940
 407 C_k 0.358100 0.239990 0.973300  0  0  0  0  0  0  0  0  -0.340940
 408 C_k 0.215230 0.308570 0.639960  0  0  0  0  0  0  0  0  -0.340940
 409 C_l 0.433920 0.448260 0.487820  0  0  0  0  0  0  0  0  0.477610
 410 C_l 0.347680 0.232750 0.154490  0  0  0  0  0  0  0  0  0.477610
 411 C_l 0.218400 0.318990 0.821150  0  0  0  0  0  0  0  0  0.477610
 412 C_m 0.455650 0.461890 0.545280  0  0  0  0  0  0  0  0  -0.318610
 413 C_m 0.339570 0.211020 0.211950  0  0  0  0  0  0  0  0  -0.318610
 414 C_m 0.204780 0.327090 0.878620  0  0  0  0  0  0  0  0  -0.318610
 415 C_n 0.469810 0.477920 0.420720  0  0  0  0  0  0  0  0  0.040540
 416 C_n 0.341440 0.196850 0.087390  0  0  0  0  0  0  0  0  0.040540
 417 C_n 0.188750 0.325230 0.754060  0  0  0  0  0  0  0  0  0.040540
 418 N_d 0.418270 0.430810 0.597600  0  0  0  0  0  0  0  0  -0.247690
 419 N_d 0.345880 0.248400 0.264270  0  0  0  0  0  0  0  0  -0.247690
 420 N_d 0.235860 0.320790 0.930930  0  0  0  0  0  0  0  0  -0.247690
 421 N_e 0.425400 0.427050 0.755180  0  0  0  0  0  0  0  0  -0.245240
 422 N_e 0.334980 0.241270 0.421840  0  0  0  0  0  0  0  0  -0.245240
 423 N_e 0.239620 0.331690 0.088510  0  0  0  0  0  0  0  0  -0.245240
 424 C_o 0.409570 0.409380 0.863570  0  0  0  0  0  0  0  0  0.593480
 425 C_o 0.333150 0.257100 0.530240  0  0  0  0  0  0  0  0  0.593480
 426 C_o 0.257280 0.333510 0.196900  0  0  0  0  0  0  0  0  0.593480
 427 C_p 0.415690 0.407480 0.054690  0  0  0  0  0  0  0  0  -0.498510
 428 C_p 0.325120 0.250980 0.721350  0  0  0  0  0  0  0  0  -0.498510
 429 C_p 0.259190 0.341540 0.388020  0  0  0  0  0  0  0  0  -0.498510
 430 C_q 0.400790 0.391380 0.174710  0  0  0  0  0  0  0  0  0.025690
 431 C_q 0.323930 0.265880 0.841380  0  0  0  0  0  0  0  0  0.025690
 432 C_q 0.275290 0.342740 0.508050  0  0  0  0  0  0  0  0  0.025690
 433 Mof_Cb_a 0.379870 0.376290 0.108720  0  0  0  0  0  0  0  0  -0.494140
 434 Mof_Cb_a 0.329750 0.286800 0.775390  0  0  0  0  0  0  0  0  -0.494140
 435 Mof_Cb_a 0.290370 0.336910 0.442050  0  0  0  0  0  0  0  0  -0.494140
 436 Mof_Ca_a 0.365400 0.359940 0.251110  0  0  0  0  0  0  0  0  0.980160
 437 Mof_Ca_a 0.327870 0.301260 0.917780  0  0  0  0  0  0  0  0  0.980160
 438 Mof_Ca_a 0.306720 0.338790 0.584440  0  0  0  0  0  0  0  0  0.980160
 439 Mof_Cc_a 0.373980 0.377490 0.910100  0  0  0  0  0  0  0  0  0.573380
 440 Mof_Cc_a 0.336840 0.292680 0.576760  0  0  0  0  0  0  0  0  0.573380
 441 Mof_Cc_a 0.289180 0.329820 0.243430  0  0  0  0  0  0  0  0  0.573380
 442 Mof_Cd_a 0.389090 0.394410 0.792730  0  0  0  0  0  0  0  0  -0.434610
 443 Mof_Cd_a 0.338660 0.277580 0.459400  0  0  0  0  0  0  0  0  -0.434610
 444 Mof_Cd_a 0.272250 0.328010 0.126070  0  0  0  0  0  0  0  0  -0.434610
 445 H 0.259910 0.948760 0.397700  0  0  0  0  0  0  0  0  0.150890
 446 H 0.355510 0.073420 0.731030  0  0  0  0  0  0  0  0  0.150890
 447 H 0.384570 0.977820 0.064370  0  0  0  0  0  0  0  0  0.150890
 448 H_a 0.230790 0.920440 0.606510  0  0  0  0  0  0  0  0  0.108860
 449 H_a 0.356320 0.102550 0.939840  0  0  0  0  0  0  0  0  0.108860
 450 H_a 0.412890 0.977010 0.273180  0  0  0  0  0  0  0  0  0.108860
 451 Mof_H 0.274850 0.942360 0.092830  0  0  0  0  0  0  0  0  0.185030
 452 Mof_H 0.334170 0.058480 0.426170  0  0  0  0  0  0  0  0  0.185030
 453 Mof_H 0.390980 0.999160 0.759500  0  0  0  0  0  0  0  0  0.185030
 454 H_b 0.226880 0.898800 0.314860  0  0  0  0  0  0  0  0  0.078070
 455 H_b 0.338590 0.106450 0.648200  0  0  0  0  0  0  0  0  0.078070
 456 H_b 0.434530 0.994750 0.981530  0  0  0  0  0  0  0  0  0.078070
 457 H_c 0.200110 0.872820 0.555830  0  0  0  0  0  0  0  0  0.109340
 458 H_c 0.339380 0.133220 0.889160  0  0  0  0  0  0  0  0  0.109340
 459 H_c 0.460510 0.993950 0.222490  0  0  0  0  0  0  0  0  0.109340
 460 H_d 0.486420 0.510320 0.763490  0  0  0  0  0  0  0  0  0.025260
 461 H_d 0.023900 0.513580 0.763490  0  0  0  0  0  0  0  0  0.025260
 462 H_d 0.489680 0.976100 0.763490  0  0  0  0  0  0  0  0  0.025260
 463 H_e 0.513240 0.536260 0.522480  0  0  0  0  0  0  0  0  0.143430
 464 H_e 0.023020 0.486760 0.522480  0  0  0  0  0  0  0  0  0.143430
 465 H_e 0.463740 0.976980 0.522480  0  0  0  0  0  0  0  0  0.143430
 466 H_f 0.435980 0.469620 0.036590  0  0  0  0  0  0  0  0  0.162270
 467 H_f 0.033640 0.564020 0.036590  0  0  0  0  0  0  0  0  0.162270
 468 H_f 0.530380 0.966360 0.036590  0  0  0  0  0  0  0  0  0.162270
 469 H_g 0.409900 0.440760 0.267010  0  0  0  0  0  0  0  0  0.178930
 470 H_g 0.364190 0.256770 0.933680  0  0  0  0  0  0  0  0  0.178930
 471 H_g 0.225910 0.302480 0.600350  0  0  0  0  0  0  0  0  0.178930
 472 H_h 0.460810 0.459290 0.686970  0  0  0  0  0  0  0  0  0.138930
 473 H_h 0.331810 0.205850 0.353640  0  0  0  0  0  0  0  0  0.138930
 474 H_h 0.207370 0.334850 0.020310  0  0  0  0  0  0  0  0  0.138930
 475 H_i 0.486650 0.488390 0.459770  0  0  0  0  0  0  0  0  0.062460
 476 H_i 0.335070 0.180020 0.126440  0  0  0  0  0  0  0  0  0.062460
 477 H_i 0.178280 0.331590 0.793100  0  0  0  0  0  0  0  0  0.062460
 478 H_j 0.431780 0.419060 0.105340  0  0  0  0  0  0  0  0  0.182620
 479 H_j 0.320610 0.234880 0.772010  0  0  0  0  0  0  0  0  0.182620
 480 H_j 0.247610 0.346060 0.438680  0  0  0  0  0  0  0  0  0.182620
 481 H_k 0.404840 0.389970 0.324820  0  0  0  0  0  0  0  0  0.211680
 482 H_k 0.318460 0.261820 0.991490  0  0  0  0  0  0  0  0  0.211680
 483 H_k 0.276690 0.348200 0.658160  0  0  0  0  0  0  0  0  0.211680
 484 Mof_H_a 0.384680 0.395670 0.643690  0  0  0  0  0  0  0  0  0.128880
 485 Mof_H_a 0.344330 0.281990 0.310360  0  0  0  0  0  0  0  0  0.128880
 486 Mof_H_a 0.270990 0.322340 0.977030  0  0  0  0  0  0  0  0  0.128880
