# Supplementary material for: In silico design and screening of hypothetical MOF-74 analogs and their experimental synthesis
Source: Chem Sci. 2016 Jun 21;7(9):6263–72. doi: 10.1039/c6sc01477a (PMC6024208; doi:10.1039/c6sc01477a)
Supplement: Supplementary file 1 [file SC-007-C6SC01477A-s001.zip › analogs/98x1_all_conf_4342_1_full_symm.cssr]

				54.1792  54.1792  6.9401
		90  90  120  SPGR =  1 P 1		 OPT = 1
378   0 
0 image0	: image0
 1 Mof_Ob 0.026460 0.717150 0.225420  0  0  0  0  0  0  0  0  -0.737050
 2 Mof_Oa 0.011570 0.684810 0.463680  0  0  0  0  0  0  0  0  -0.920060
 3 Mof_Oc 0.037790 0.700040 0.808590  0  0  0  0  0  0  0  0  -0.892520
 4 Mof_Mg 0.015960 0.660050 0.676470  0  0  0  0  0  0  0  0  1.610990
 5 Mof_Ob_a 0.948500 0.309090 0.636800  0  0  0  0  0  0  0  0  -0.734570
 6 Mof_Oa_a 0.981540 0.319560 0.863730  0  0  0  0  0  0  0  0  -0.898190
 7 Mof_Oc_a 0.964260 0.298210 0.225380  0  0  0  0  0  0  0  0  -0.925290
 8 Mof_Mg_a 0.003520 0.315270 0.094900  0  0  0  0  0  0  0  0  1.630910
 9 O 0.163980 0.850510 0.074170  0  0  0  0  0  0  0  0  -0.485600
 10 C 0.852230 0.197290 0.309530  0  0  0  0  0  0  0  0  0.511510
 11 N 0.865920 0.226760 0.300730  0  0  0  0  0  0  0  0  -0.629730
 12 C_a 0.888750 0.245290 0.176470  0  0  0  0  0  0  0  0  0.387440
 13 Mof_Cd 0.915600 0.263270 0.254450  0  0  0  0  0  0  0  0  -0.416310
 14 Mof_Cc 0.938730 0.282580 0.139410  0  0  0  0  0  0  0  0  0.509320
 15 Mof_Cb 0.933580 0.284270 0.938370  0  0  0  0  0  0  0  0  -0.312480
 16 C_b 0.906200 0.265500 0.863230  0  0  0  0  0  0  0  0  -0.118520
 17 C_c 0.884030 0.245930 0.977430  0  0  0  0  0  0  0  0  -0.300710
 18 Mof_Ca 0.955260 0.305190 0.805710  0  0  0  0  0  0  0  0  0.807180
 19 C_d 0.866020 0.182900 0.201400  0  0  0  0  0  0  0  0  0.112870
 20 C_e 0.846450 0.150620 0.207030  0  0  0  0  0  0  0  0  -0.449180
 21 C_f 0.153520 0.808670 0.748560  0  0  0  0  0  0  0  0  0.632080
 22 O_a 0.154940 0.821560 0.599110  0  0  0  0  0  0  0  0  -0.460660
 23 N_a 0.129020 0.784820 0.813690  0  0  0  0  0  0  0  0  -0.572210
 24 C_g 0.103180 0.768010 0.715470  0  0  0  0  0  0  0  0  0.467610
 25 Mof_Cd_a 0.082000 0.743540 0.808500  0  0  0  0  0  0  0  0  -0.522140
 26 Mof_Cc_a 0.056730 0.723820 0.713870  0  0  0  0  0  0  0  0  0.539050
 27 Mof_Cb_a 0.053020 0.729760 0.517940  0  0  0  0  0  0  0  0  -0.356940
 28 C_h 0.074040 0.755300 0.432230  0  0  0  0  0  0  0  0  -0.093290
 29 C_i 0.098800 0.774490 0.525900  0  0  0  0  0  0  0  0  -0.354030
 30 Mof_Ca_a 0.029180 0.709990 0.395850  0  0  0  0  0  0  0  0  0.833900
 31 H 0.190420 0.902170 0.052830  0  0  0  0  0  0  0  0  0.362100
 32 Mof_H 0.919470 0.262410 0.407380  0  0  0  0  0  0  0  0  0.191160
 33 H_a 0.902810 0.267160 0.710440  0  0  0  0  0  0  0  0  0.182570
 34 H_b 0.196430 0.898240 0.583870  0  0  0  0  0  0  0  0  0.186690
 35 H_c 0.886820 0.189380 0.267870  0  0  0  0  0  0  0  0  0.033300
 36 H_d 0.870180 0.190310 0.051370  0  0  0  0  0  0  0  0  0.012540
 37 H_e 0.840460 0.143270 0.356060  0  0  0  0  0  0  0  0  0.128980
 38 H_f 0.857490 0.139950 0.146760  0  0  0  0  0  0  0  0  0.124130
 39 H_g 0.130290 0.777870 0.947350  0  0  0  0  0  0  0  0  0.334710
 40 Mof_H_a 0.084970 0.738580 0.955810  0  0  0  0  0  0  0  0  0.192450
 41 H_h 0.070270 0.759400 0.284760  0  0  0  0  0  0  0  0  0.184740
 42 H_i 0.114840 0.793860 0.456860  0  0  0  0  0  0  0  0  0.203240
 43 Mof_Ob 0.024030 0.640210 0.892090  0  0  0  0  0  0  0  0  -0.737050
 44 Mof_Oa 0.006570 0.655090 0.130350  0  0  0  0  0  0  0  0  -0.920060
 45 Mof_Oc 0.995580 0.628880 0.475250  0  0  0  0  0  0  0  0  -0.892520
 46 Mof_Mg 0.977420 0.650710 0.343140  0  0  0  0  0  0  0  0  1.610990
 47 Mof_Ob_a 0.027250 0.384840 0.970130  0  0  0  0  0  0  0  0  -0.734570
 48 Mof_Oa_a 0.004690 0.351800 0.197060  0  0  0  0  0  0  0  0  -0.898190
 49 Mof_Oc_a 0.000610 0.369070 0.558710  0  0  0  0  0  0  0  0  -0.925290
 50 Mof_Mg_a 0.978420 0.329810 0.428230  0  0  0  0  0  0  0  0  1.630910
 51 O 0.686530 0.836020 0.074170  0  0  0  0  0  0  0  0  -0.485600
 52 C 0.011720 0.481100 0.642860  0  0  0  0  0  0  0  0  0.511510
 53 N 0.027500 0.467410 0.634070  0  0  0  0  0  0  0  0  -0.629730
 54 C_a 0.023200 0.444580 0.509800  0  0  0  0  0  0  0  0  0.387440
 55 Mof_Cd 0.014340 0.417730 0.587780  0  0  0  0  0  0  0  0  -0.416310
 56 Mof_Cc 0.010520 0.394600 0.472740  0  0  0  0  0  0  0  0  0.509320
 57 Mof_Cb 0.017350 0.399750 0.271700  0  0  0  0  0  0  0  0  -0.312480
 58 C_b 0.025970 0.427130 0.196570  0  0  0  0  0  0  0  0  -0.118520
 59 C_c 0.028560 0.449300 0.310760  0  0  0  0  0  0  0  0  -0.300710
 60 Mof_Ca 0.016600 0.378080 0.139050  0  0  0  0  0  0  0  0  0.807180
 61 C_d 0.316880 0.133980 0.201400  0  0  0  0  0  0  0  0  0.112870
 62 C_e 0.304170 0.153550 0.207030  0  0  0  0  0  0  0  0  -0.449180
 63 C_f 0.988480 0.513140 0.415230  0  0  0  0  0  0  0  0  0.632080
 64 O_a 0.999950 0.511720 0.265780  0  0  0  0  0  0  0  0  -0.460660
 65 N_a 0.989140 0.537650 0.480360  0  0  0  0  0  0  0  0  -0.572210
 66 C_g 0.998160 0.563480 0.382130  0  0  0  0  0  0  0  0  0.467610
 67 Mof_Cd_a 0.994880 0.584670 0.475170  0  0  0  0  0  0  0  0  -0.522140
 68 Mof_Cc_a 0.000430 0.609940 0.380540  0  0  0  0  0  0  0  0  0.539050
 69 Mof_Cb_a 0.010060 0.613640 0.184610  0  0  0  0  0  0  0  0  -0.356940
 70 C_h 0.014590 0.592630 0.098900  0  0  0  0  0  0  0  0  -0.093290
 71 C_i 0.009020 0.567860 0.192570  0  0  0  0  0  0  0  0  -0.354030
 72 Mof_Ca_a 0.014140 0.637480 0.062520  0  0  0  0  0  0  0  0  0.833900
 73 H 0.711760 0.809580 0.052830  0  0  0  0  0  0  0  0  0.362100
 74 Mof_H 0.009610 0.413870 0.740710  0  0  0  0  0  0  0  0  0.191160
 75 H_a 0.031020 0.430520 0.043770  0  0  0  0  0  0  0  0  0.182570
 76 H_b 0.701800 0.803570 0.583870  0  0  0  0  0  0  0  0  0.186690
 77 H_c 0.302560 0.113180 0.267870  0  0  0  0  0  0  0  0  0.033300
 78 H_d 0.986800 0.463160 0.384700  0  0  0  0  0  0  0  0  0.012540
 79 H_e 0.302810 0.159540 0.356060  0  0  0  0  0  0  0  0  0.128980
 80 H_f 0.282460 0.142510 0.146760  0  0  0  0  0  0  0  0  0.124130
 81 H_g 0.980920 0.536380 0.614010  0  0  0  0  0  0  0  0  0.334710
 82 Mof_H_a 0.986940 0.581690 0.622480  0  0  0  0  0  0  0  0  0.192450
 83 H_h 0.022460 0.596390 0.951420  0  0  0  0  0  0  0  0  0.184740
 84 H_i 0.012350 0.551830 0.123530  0  0  0  0  0  0  0  0  0.203240
 85 Mof_Ob 0.949510 0.642640 0.558750  0  0  0  0  0  0  0  0  -0.737050
 86 Mof_Oa 0.981860 0.660100 0.797010  0  0  0  0  0  0  0  0  -0.920060
 87 Mof_Oc 0.966630 0.671090 0.141920  0  0  0  0  0  0  0  0  -0.892520
 88 Mof_Mg 0.006620 0.689240 0.009800  0  0  0  0  0  0  0  0  1.610990
 89 Mof_Ob_a 0.024250 0.306080 0.303470  0  0  0  0  0  0  0  0  -0.734570
 90 Mof_Oa_a 0.013770 0.328640 0.530390  0  0  0  0  0  0  0  0  -0.898190
 91 Mof_Oc_a 0.035120 0.332720 0.892040  0  0  0  0  0  0  0  0  -0.925290
 92 Mof_Mg_a 0.018060 0.354920 0.761570  0  0  0  0  0  0  0  0  1.630910
 93 O 0.149490 0.313470 0.074170  0  0  0  0  0  0  0  0  -0.485600
 94 C 0.136050 0.321610 0.976190  0  0  0  0  0  0  0  0  0.511510
 95 N 0.106580 0.305830 0.967400  0  0  0  0  0  0  0  0  -0.629730
 96 C_a 0.088040 0.310130 0.843140  0  0  0  0  0  0  0  0  0.387440
 97 Mof_Cd 0.070060 0.318990 0.921120  0  0  0  0  0  0  0  0  -0.416310
 98 Mof_Cc 0.050750 0.322810 0.806080  0  0  0  0  0  0  0  0  0.509320
 99 Mof_Cb 0.049070 0.315980 0.605040  0  0  0  0  0  0  0  0  -0.312480
 100 C_b 0.067830 0.307370 0.529900  0  0  0  0  0  0  0  0  -0.118520
 101 C_c 0.087410 0.304780 0.644090  0  0  0  0  0  0  0  0  -0.300710
 102 Mof_Ca 0.028150 0.316740 0.472380  0  0  0  0  0  0  0  0  0.807180
 103 C_d 0.817100 0.683120 0.201400  0  0  0  0  0  0  0  0  0.112870
 104 C_e 0.849380 0.695830 0.207030  0  0  0  0  0  0  0  0  -0.449180
 105 C_f 0.858000 0.678190 0.081890  0  0  0  0  0  0  0  0  0.632080
 106 O_a 0.845100 0.666720 0.932450  0  0  0  0  0  0  0  0  -0.460660
 107 N_a 0.881840 0.677530 0.147030  0  0  0  0  0  0  0  0  -0.572210
 108 C_g 0.898650 0.668500 0.048800  0  0  0  0  0  0  0  0  0.467610
 109 Mof_Cd_a 0.923130 0.671790 0.141830  0  0  0  0  0  0  0  0  -0.522140
 110 Mof_Cc_a 0.942840 0.666240 0.047210  0  0  0  0  0  0  0  0  0.539050
 111 Mof_Cb_a 0.936910 0.656600 0.851270  0  0  0  0  0  0  0  0  -0.356940
 112 C_h 0.911370 0.652070 0.765560  0  0  0  0  0  0  0  0  -0.093290
 113 C_i 0.892180 0.657650 0.859230  0  0  0  0  0  0  0  0  -0.354030
 114 Mof_Ca_a 0.956680 0.652530 0.729180  0  0  0  0  0  0  0  0  0.833900
 115 H 0.097830 0.288240 0.052830  0  0  0  0  0  0  0  0  0.362100
 116 Mof_H 0.070920 0.323720 0.074050  0  0  0  0  0  0  0  0  0.191160
 117 H_a 0.066170 0.302320 0.377100  0  0  0  0  0  0  0  0  0.182570
 118 H_b 0.101760 0.298200 0.583870  0  0  0  0  0  0  0  0  0.186690
 119 H_c 0.810620 0.697440 0.267870  0  0  0  0  0  0  0  0  0.033300
 120 H_d 0.143020 0.346530 0.718040  0  0  0  0  0  0  0  0  0.012540
 121 H_e 0.856730 0.697190 0.356060  0  0  0  0  0  0  0  0  0.128980
 122 H_f 0.860050 0.717540 0.146760  0  0  0  0  0  0  0  0  0.124130
 123 H_g 0.888790 0.685750 0.280680  0  0  0  0  0  0  0  0  0.334710
 124 Mof_H_a 0.928080 0.679730 0.289150  0  0  0  0  0  0  0  0  0.192450
 125 H_h 0.907270 0.644210 0.618090  0  0  0  0  0  0  0  0  0.184740
 126 H_i 0.872810 0.654320 0.790190  0  0  0  0  0  0  0  0  0.203240
 127 Mof_Ob 0.693130 0.050490 0.558750  0  0  0  0  0  0  0  0  -0.737050
 128 Mof_Oa 0.678240 0.018140 0.797010  0  0  0  0  0  0  0  0  -0.920060
 129 Mof_Oc 0.704460 0.033370 0.141920  0  0  0  0  0  0  0  0  -0.892520
 130 Mof_Mg 0.682630 0.993380 0.009800  0  0  0  0  0  0  0  0  1.610990
 131 Mof_Ob_a 0.615160 0.642420 0.970130  0  0  0  0  0  0  0  0  -0.734570
 132 Mof_Oa_a 0.648200 0.652900 0.197060  0  0  0  0  0  0  0  0  -0.898190
 133 Mof_Oc_a 0.630930 0.631540 0.558710  0  0  0  0  0  0  0  0  -0.925290
 134 Mof_Mg_a 0.670190 0.648600 0.428230  0  0  0  0  0  0  0  0  1.630910
 135 O 0.830650 0.183840 0.407500  0  0  0  0  0  0  0  0  -0.485600
 136 C 0.518900 0.530620 0.642860  0  0  0  0  0  0  0  0  0.511510
 137 N 0.532590 0.560090 0.634070  0  0  0  0  0  0  0  0  -0.629730
 138 C_a 0.555420 0.578630 0.509800  0  0  0  0  0  0  0  0  0.387440
 139 Mof_Cd 0.582270 0.596610 0.587780  0  0  0  0  0  0  0  0  -0.416310
 140 Mof_Cc 0.605400 0.615920 0.472740  0  0  0  0  0  0  0  0  0.509320
 141 Mof_Cb 0.600250 0.617600 0.271700  0  0  0  0  0  0  0  0  -0.312480
 142 C_b 0.572870 0.598830 0.196570  0  0  0  0  0  0  0  0  -0.118520
 143 C_c 0.550700 0.579260 0.310760  0  0  0  0  0  0  0  0  -0.300710
 144 Mof_Ca 0.621920 0.638520 0.139050  0  0  0  0  0  0  0  0  0.807180
 145 C_d 0.532690 0.516230 0.534740  0  0  0  0  0  0  0  0  0.112870
 146 C_e 0.513110 0.483950 0.540360  0  0  0  0  0  0  0  0  -0.449180
 147 C_f 0.820190 0.142000 0.081890  0  0  0  0  0  0  0  0  0.632080
 148 O_a 0.821610 0.154900 0.932450  0  0  0  0  0  0  0  0  -0.460660
 149 N_a 0.795680 0.118160 0.147030  0  0  0  0  0  0  0  0  -0.572210
 150 C_g 0.769850 0.101350 0.048800  0  0  0  0  0  0  0  0  0.467610
 151 Mof_Cd_a 0.748660 0.076870 0.141830  0  0  0  0  0  0  0  0  -0.522140
 152 Mof_Cc_a 0.723390 0.057160 0.047210  0  0  0  0  0  0  0  0  0.539050
 153 Mof_Cb_a 0.719690 0.063090 0.851270  0  0  0  0  0  0  0  0  -0.356940
 154 C_h 0.740700 0.088630 0.765560  0  0  0  0  0  0  0  0  -0.093290
 155 C_i 0.765470 0.107820 0.859230  0  0  0  0  0  0  0  0  -0.354030
 156 Mof_Ca_a 0.695850 0.043320 0.729180  0  0  0  0  0  0  0  0  0.833900
 157 H 0.857080 0.235510 0.386160  0  0  0  0  0  0  0  0  0.362100
 158 Mof_H 0.586130 0.595750 0.740710  0  0  0  0  0  0  0  0  0.191160
 159 H_a 0.569480 0.600500 0.043770  0  0  0  0  0  0  0  0  0.182570
 160 H_b 0.863100 0.231570 0.917200  0  0  0  0  0  0  0  0  0.186690
 161 H_c 0.553480 0.522710 0.601200  0  0  0  0  0  0  0  0  0.033300
 162 H_d 0.536840 0.523640 0.384700  0  0  0  0  0  0  0  0  0.012540
 163 H_e 0.507120 0.476600 0.689390  0  0  0  0  0  0  0  0  0.128980
 164 H_f 0.524150 0.473280 0.480090  0  0  0  0  0  0  0  0  0.124130
 165 H_g 0.796950 0.111210 0.280680  0  0  0  0  0  0  0  0  0.334710
 166 Mof_H_a 0.751640 0.071920 0.289150  0  0  0  0  0  0  0  0  0.192450
 167 H_h 0.736940 0.092730 0.618090  0  0  0  0  0  0  0  0  0.184740
 168 H_i 0.781500 0.127190 0.790190  0  0  0  0  0  0  0  0  0.203240
 169 Mof_Ob 0.690690 0.973540 0.225420  0  0  0  0  0  0  0  0  -0.737050
 170 Mof_Oa 0.673230 0.988430 0.463680  0  0  0  0  0  0  0  0  -0.920060
 171 Mof_Oc 0.662250 0.962210 0.808590  0  0  0  0  0  0  0  0  -0.892520
 172 Mof_Mg 0.644090 0.984040 0.676470  0  0  0  0  0  0  0  0  1.610990
 173 Mof_Ob_a 0.693920 0.718170 0.303470  0  0  0  0  0  0  0  0  -0.734570
 174 Mof_Oa_a 0.671360 0.685130 0.530390  0  0  0  0  0  0  0  0  -0.898190
 175 Mof_Oc_a 0.667280 0.702400 0.892040  0  0  0  0  0  0  0  0  -0.925290
 176 Mof_Mg_a 0.645080 0.663150 0.761570  0  0  0  0  0  0  0  0  1.630910
 177 O 0.353190 0.169350 0.407500  0  0  0  0  0  0  0  0  -0.485600
 178 C 0.678390 0.814440 0.976190  0  0  0  0  0  0  0  0  0.511510
 179 N 0.694170 0.800740 0.967400  0  0  0  0  0  0  0  0  -0.629730
 180 C_a 0.689870 0.777910 0.843140  0  0  0  0  0  0  0  0  0.387440
 181 Mof_Cd 0.681010 0.751070 0.921120  0  0  0  0  0  0  0  0  -0.416310
 182 Mof_Cc 0.677190 0.727940 0.806080  0  0  0  0  0  0  0  0  0.509320
 183 Mof_Cb 0.684020 0.733090 0.605040  0  0  0  0  0  0  0  0  -0.312480
 184 C_b 0.692630 0.760470 0.529900  0  0  0  0  0  0  0  0  -0.118520
 185 C_c 0.695220 0.782630 0.644090  0  0  0  0  0  0  0  0  -0.300710
 186 Mof_Ca 0.683260 0.711410 0.472380  0  0  0  0  0  0  0  0  0.807180
 187 C_d 0.983550 0.467310 0.534740  0  0  0  0  0  0  0  0  0.112870
 188 C_e 0.970840 0.486890 0.540360  0  0  0  0  0  0  0  0  -0.449180
 189 C_f 0.655150 0.846480 0.748560  0  0  0  0  0  0  0  0  0.632080
 190 O_a 0.666620 0.845060 0.599110  0  0  0  0  0  0  0  0  -0.460660
 191 N_a 0.655800 0.870980 0.813690  0  0  0  0  0  0  0  0  -0.572210
 192 C_g 0.664830 0.896820 0.715470  0  0  0  0  0  0  0  0  0.467610
 193 Mof_Cd_a 0.661540 0.918000 0.808500  0  0  0  0  0  0  0  0  -0.522140
 194 Mof_Cc_a 0.667090 0.943270 0.713870  0  0  0  0  0  0  0  0  0.539050
 195 Mof_Cb_a 0.676730 0.946980 0.517940  0  0  0  0  0  0  0  0  -0.356940
 196 C_h 0.681260 0.925960 0.432230  0  0  0  0  0  0  0  0  -0.093290
 197 C_i 0.675690 0.901200 0.525900  0  0  0  0  0  0  0  0  -0.354030
 198 Mof_Ca_a 0.680800 0.970820 0.395850  0  0  0  0  0  0  0  0  0.833900
 199 H 0.378420 0.142920 0.386160  0  0  0  0  0  0  0  0  0.362100
 200 Mof_H 0.676280 0.747200 0.074050  0  0  0  0  0  0  0  0  0.191160
 201 H_a 0.697680 0.763850 0.377100  0  0  0  0  0  0  0  0  0.182570
 202 H_b 0.368470 0.136900 0.917200  0  0  0  0  0  0  0  0  0.186690
 203 H_c 0.969230 0.446520 0.601200  0  0  0  0  0  0  0  0  0.033300
 204 H_d 0.653470 0.796490 0.718040  0  0  0  0  0  0  0  0  0.012540
 205 H_e 0.969480 0.492880 0.689390  0  0  0  0  0  0  0  0  0.128980
 206 H_f 0.949130 0.475850 0.480090  0  0  0  0  0  0  0  0  0.124130
 207 H_g 0.647590 0.869710 0.947350  0  0  0  0  0  0  0  0  0.334710
 208 Mof_H_a 0.653610 0.915030 0.955810  0  0  0  0  0  0  0  0  0.192450
 209 H_h 0.689130 0.929730 0.284760  0  0  0  0  0  0  0  0  0.184740
 210 H_i 0.679020 0.885160 0.456860  0  0  0  0  0  0  0  0  0.203240
 211 Mof_Ob 0.616180 0.975970 0.892090  0  0  0  0  0  0  0  0  -0.737050
 212 Mof_Oa 0.648530 0.993430 0.130350  0  0  0  0  0  0  0  0  -0.920060
 213 Mof_Oc 0.633300 0.004420 0.475250  0  0  0  0  0  0  0  0  -0.892520
 214 Mof_Mg 0.673280 0.022580 0.343140  0  0  0  0  0  0  0  0  1.610990
 215 Mof_Ob_a 0.690910 0.639410 0.636800  0  0  0  0  0  0  0  0  -0.734570
 216 Mof_Oa_a 0.680440 0.661970 0.863730  0  0  0  0  0  0  0  0  -0.898190
 217 Mof_Oc_a 0.701790 0.666060 0.225380  0  0  0  0  0  0  0  0  -0.925290
 218 Mof_Mg_a 0.684730 0.688250 0.094900  0  0  0  0  0  0  0  0  1.630910
 219 O 0.816160 0.646810 0.407500  0  0  0  0  0  0  0  0  -0.485600
 220 C 0.802710 0.654940 0.309530  0  0  0  0  0  0  0  0  0.511510
 221 N 0.773240 0.639170 0.300730  0  0  0  0  0  0  0  0  -0.629730
 222 C_a 0.754710 0.643460 0.176470  0  0  0  0  0  0  0  0  0.387440
 223 Mof_Cd 0.736730 0.652330 0.254450  0  0  0  0  0  0  0  0  -0.416310
 224 Mof_Cc 0.717420 0.656150 0.139410  0  0  0  0  0  0  0  0  0.509320
 225 Mof_Cb 0.715730 0.649310 0.938370  0  0  0  0  0  0  0  0  -0.312480
 226 C_b 0.734500 0.640700 0.863230  0  0  0  0  0  0  0  0  -0.118520
 227 C_c 0.754070 0.638110 0.977430  0  0  0  0  0  0  0  0  -0.300710
 228 Mof_Ca 0.694810 0.650070 0.805710  0  0  0  0  0  0  0  0  0.807180
 229 C_d 0.483770 0.016450 0.534740  0  0  0  0  0  0  0  0  0.112870
 230 C_e 0.516050 0.029160 0.540360  0  0  0  0  0  0  0  0  -0.449180
 231 C_f 0.524660 0.011520 0.415230  0  0  0  0  0  0  0  0  0.632080
 232 O_a 0.511770 0.000050 0.265780  0  0  0  0  0  0  0  0  -0.460660
 233 N_a 0.548510 0.010860 0.480360  0  0  0  0  0  0  0  0  -0.572210
 234 C_g 0.565320 0.001840 0.382130  0  0  0  0  0  0  0  0  0.467610
 235 Mof_Cd_a 0.589790 0.005120 0.475170  0  0  0  0  0  0  0  0  -0.522140
 236 Mof_Cc_a 0.609510 0.999570 0.380540  0  0  0  0  0  0  0  0  0.539050
 237 Mof_Cb_a 0.603580 0.989940 0.184610  0  0  0  0  0  0  0  0  -0.356940
 238 C_h 0.578040 0.985410 0.098900  0  0  0  0  0  0  0  0  -0.093290
 239 C_i 0.558840 0.990980 0.192570  0  0  0  0  0  0  0  0  -0.354030
 240 Mof_Ca_a 0.623350 0.985860 0.062520  0  0  0  0  0  0  0  0  0.833900
 241 H 0.764490 0.621580 0.386160  0  0  0  0  0  0  0  0  0.362100
 242 Mof_H 0.737590 0.657050 0.407380  0  0  0  0  0  0  0  0  0.191160
 243 H_a 0.732840 0.635650 0.710440  0  0  0  0  0  0  0  0  0.182570
 244 H_b 0.768430 0.631530 0.917200  0  0  0  0  0  0  0  0  0.186690
 245 H_c 0.477290 0.030770 0.601200  0  0  0  0  0  0  0  0  0.033300
 246 H_d 0.809690 0.679870 0.051370  0  0  0  0  0  0  0  0  0.012540
 247 H_e 0.523400 0.030520 0.689390  0  0  0  0  0  0  0  0  0.128980
 248 H_f 0.526720 0.050870 0.480090  0  0  0  0  0  0  0  0  0.124130
 249 H_g 0.555460 0.019080 0.614010  0  0  0  0  0  0  0  0  0.334710
 250 Mof_H_a 0.594750 0.013060 0.622480  0  0  0  0  0  0  0  0  0.192450
 251 H_h 0.573930 0.977540 0.951420  0  0  0  0  0  0  0  0  0.184740
 252 H_i 0.539480 0.987650 0.123530  0  0  0  0  0  0  0  0  0.203240
 253 Mof_Ob 0.359790 0.383820 0.892090  0  0  0  0  0  0  0  0  -0.737050
 254 Mof_Oa 0.344910 0.351470 0.130350  0  0  0  0  0  0  0  0  -0.920060
 255 Mof_Oc 0.371120 0.366700 0.475250  0  0  0  0  0  0  0  0  -0.892520
 256 Mof_Mg 0.349290 0.326720 0.343140  0  0  0  0  0  0  0  0  1.610990
 257 Mof_Ob_a 0.281830 0.975750 0.303470  0  0  0  0  0  0  0  0  -0.734570
 258 Mof_Oa_a 0.314870 0.986230 0.530390  0  0  0  0  0  0  0  0  -0.898190
 259 Mof_Oc_a 0.297600 0.964880 0.892040  0  0  0  0  0  0  0  0  -0.925290
 260 Mof_Mg_a 0.336850 0.981940 0.761570  0  0  0  0  0  0  0  0  1.630910
 261 O 0.497310 0.517170 0.740840  0  0  0  0  0  0  0  0  -0.485600
 262 C 0.185560 0.863950 0.976190  0  0  0  0  0  0  0  0  0.511510
 263 N 0.199260 0.893420 0.967400  0  0  0  0  0  0  0  0  -0.629730
 264 C_a 0.222090 0.911960 0.843140  0  0  0  0  0  0  0  0  0.387440
 265 Mof_Cd 0.248930 0.929940 0.921120  0  0  0  0  0  0  0  0  -0.416310
 266 Mof_Cc 0.272060 0.949250 0.806080  0  0  0  0  0  0  0  0  0.509320
 267 Mof_Cb 0.266910 0.950930 0.605040  0  0  0  0  0  0  0  0  -0.312480
 268 C_b 0.239530 0.932170 0.529900  0  0  0  0  0  0  0  0  -0.118520
 269 C_c 0.217370 0.912590 0.644090  0  0  0  0  0  0  0  0  -0.300710
 270 Mof_Ca 0.288590 0.971850 0.472380  0  0  0  0  0  0  0  0  0.807180
 271 C_d 0.199350 0.849570 0.868070  0  0  0  0  0  0  0  0  0.112870
 272 C_e 0.179780 0.817290 0.873700  0  0  0  0  0  0  0  0  -0.449180
 273 C_f 0.486860 0.475340 0.415230  0  0  0  0  0  0  0  0  0.632080
 274 O_a 0.488280 0.488230 0.265780  0  0  0  0  0  0  0  0  -0.460660
 275 N_a 0.462350 0.451490 0.480360  0  0  0  0  0  0  0  0  -0.572210
 276 C_g 0.436520 0.434680 0.382130  0  0  0  0  0  0  0  0  0.467610
 277 Mof_Cd_a 0.415330 0.410210 0.475170  0  0  0  0  0  0  0  0  -0.522140
 278 Mof_Cc_a 0.390060 0.390490 0.380540  0  0  0  0  0  0  0  0  0.539050
 279 Mof_Cb_a 0.386360 0.396420 0.184610  0  0  0  0  0  0  0  0  -0.356940
 280 C_h 0.407370 0.421960 0.098900  0  0  0  0  0  0  0  0  -0.093290
 281 C_i 0.432140 0.441160 0.192570  0  0  0  0  0  0  0  0  -0.354030
 282 Mof_Ca_a 0.362520 0.376650 0.062520  0  0  0  0  0  0  0  0  0.833900
 283 H 0.523750 0.568840 0.719490  0  0  0  0  0  0  0  0  0.362100
 284 Mof_H 0.252800 0.929080 0.074050  0  0  0  0  0  0  0  0  0.191160
 285 H_a 0.236150 0.933830 0.377100  0  0  0  0  0  0  0  0  0.182570
 286 H_b 0.529770 0.564910 0.250530  0  0  0  0  0  0  0  0  0.186690
 287 H_c 0.220150 0.856040 0.934530  0  0  0  0  0  0  0  0  0.033300
 288 H_d 0.203510 0.856980 0.718040  0  0  0  0  0  0  0  0  0.012540
 289 H_e 0.173790 0.809940 0.022720  0  0  0  0  0  0  0  0  0.128980
 290 H_f 0.190820 0.806620 0.813430  0  0  0  0  0  0  0  0  0.124130
 291 H_g 0.463620 0.444540 0.614010  0  0  0  0  0  0  0  0  0.334710
 292 Mof_H_a 0.418310 0.405250 0.622480  0  0  0  0  0  0  0  0  0.192450
 293 H_h 0.403610 0.426070 0.951420  0  0  0  0  0  0  0  0  0.184740
 294 H_i 0.448170 0.460520 0.123530  0  0  0  0  0  0  0  0  0.203240
 295 Mof_Ob 0.357360 0.306870 0.558750  0  0  0  0  0  0  0  0  -0.737050
 296 Mof_Oa 0.339900 0.321760 0.797010  0  0  0  0  0  0  0  0  -0.920060
 297 Mof_Oc 0.328910 0.295540 0.141920  0  0  0  0  0  0  0  0  -0.892520
 298 Mof_Mg 0.310760 0.317370 0.009800  0  0  0  0  0  0  0  0  1.610990
 299 Mof_Ob_a 0.360590 0.051500 0.636800  0  0  0  0  0  0  0  0  -0.734570
 300 Mof_Oa_a 0.338030 0.018460 0.863730  0  0  0  0  0  0  0  0  -0.898190
 301 Mof_Oc_a 0.333940 0.035740 0.225380  0  0  0  0  0  0  0  0  -0.925290
 302 Mof_Mg_a 0.311750 0.996480 0.094900  0  0  0  0  0  0  0  0  1.630910
 303 O 0.019860 0.502690 0.740840  0  0  0  0  0  0  0  0  -0.485600
 304 C 0.345060 0.147770 0.309530  0  0  0  0  0  0  0  0  0.511510
 305 N 0.360830 0.134080 0.300730  0  0  0  0  0  0  0  0  -0.629730
 306 C_a 0.356540 0.111250 0.176470  0  0  0  0  0  0  0  0  0.387440
 307 Mof_Cd 0.347670 0.084400 0.254450  0  0  0  0  0  0  0  0  -0.416310
 308 Mof_Cc 0.343850 0.061270 0.139410  0  0  0  0  0  0  0  0  0.509320
 309 Mof_Cb 0.350690 0.066420 0.938370  0  0  0  0  0  0  0  0  -0.312480
 310 C_b 0.359300 0.093800 0.863230  0  0  0  0  0  0  0  0  -0.118520
 311 C_c 0.361890 0.115970 0.977430  0  0  0  0  0  0  0  0  -0.300710
 312 Mof_Ca 0.349930 0.044740 0.805710  0  0  0  0  0  0  0  0  0.807180
 313 C_d 0.650210 0.800650 0.868070  0  0  0  0  0  0  0  0  0.112870
 314 C_e 0.637500 0.820220 0.873700  0  0  0  0  0  0  0  0  -0.449180
 315 C_f 0.321810 0.179810 0.081890  0  0  0  0  0  0  0  0  0.632080
 316 O_a 0.333280 0.178390 0.932450  0  0  0  0  0  0  0  0  -0.460660
 317 N_a 0.322470 0.204320 0.147030  0  0  0  0  0  0  0  0  -0.572210
 318 C_g 0.331500 0.230150 0.048800  0  0  0  0  0  0  0  0  0.467610
 319 Mof_Cd_a 0.328210 0.251340 0.141830  0  0  0  0  0  0  0  0  -0.522140
 320 Mof_Cc_a 0.333760 0.276610 0.047210  0  0  0  0  0  0  0  0  0.539050
 321 Mof_Cb_a 0.343400 0.280310 0.851270  0  0  0  0  0  0  0  0  -0.356940
 322 C_h 0.347930 0.259300 0.765560  0  0  0  0  0  0  0  0  -0.093290
 323 C_i 0.342350 0.234530 0.859230  0  0  0  0  0  0  0  0  -0.354030
 324 Mof_Ca_a 0.347470 0.304150 0.729180  0  0  0  0  0  0  0  0  0.833900
 325 H 0.045090 0.476250 0.719490  0  0  0  0  0  0  0  0  0.362100
 326 Mof_H 0.342950 0.080530 0.407380  0  0  0  0  0  0  0  0  0.191160
 327 H_a 0.364350 0.097190 0.710440  0  0  0  0  0  0  0  0  0.182570
 328 H_b 0.035140 0.470230 0.250530  0  0  0  0  0  0  0  0  0.186690
 329 H_c 0.635890 0.779850 0.934530  0  0  0  0  0  0  0  0  0.033300
 330 H_d 0.320130 0.129820 0.051370  0  0  0  0  0  0  0  0  0.012540
 331 H_e 0.636140 0.826210 0.022720  0  0  0  0  0  0  0  0  0.128980
 332 H_f 0.615800 0.809180 0.813430  0  0  0  0  0  0  0  0  0.124130
 333 H_g 0.314250 0.203050 0.280680  0  0  0  0  0  0  0  0  0.334710
 334 Mof_H_a 0.320270 0.248360 0.289150  0  0  0  0  0  0  0  0  0.192450
 335 H_h 0.355790 0.263060 0.618090  0  0  0  0  0  0  0  0  0.184740
 336 H_i 0.345680 0.218500 0.790190  0  0  0  0  0  0  0  0  0.203240
 337 Mof_Ob 0.282850 0.309310 0.225420  0  0  0  0  0  0  0  0  -0.737050
 338 Mof_Oa 0.315190 0.326770 0.463680  0  0  0  0  0  0  0  0  -0.920060
 339 Mof_Oc 0.299960 0.337750 0.808590  0  0  0  0  0  0  0  0  -0.892520
 340 Mof_Mg 0.339950 0.355910 0.676470  0  0  0  0  0  0  0  0  1.610990
 341 Mof_Ob_a 0.357580 0.972750 0.970130  0  0  0  0  0  0  0  0  -0.734570
 342 Mof_Oa_a 0.347100 0.995310 0.197060  0  0  0  0  0  0  0  0  -0.898190
 343 Mof_Oc_a 0.368460 0.999390 0.558710  0  0  0  0  0  0  0  0  -0.925290
 344 Mof_Mg_a 0.351400 0.021580 0.428230  0  0  0  0  0  0  0  0  1.630910
 345 O 0.482830 0.980140 0.740840  0  0  0  0  0  0  0  0  -0.485600
 346 C 0.469380 0.988280 0.642860  0  0  0  0  0  0  0  0  0.511510
 347 N 0.439910 0.972500 0.634070  0  0  0  0  0  0  0  0  -0.629730
 348 C_a 0.421370 0.976800 0.509800  0  0  0  0  0  0  0  0  0.387440
 349 Mof_Cd 0.403390 0.985660 0.587780  0  0  0  0  0  0  0  0  -0.416310
 350 Mof_Cc 0.384080 0.989480 0.472740  0  0  0  0  0  0  0  0  0.509320
 351 Mof_Cb 0.382400 0.982650 0.271700  0  0  0  0  0  0  0  0  -0.312480
 352 C_b 0.401170 0.974030 0.196570  0  0  0  0  0  0  0  0  -0.118520
 353 C_c 0.420740 0.971440 0.310760  0  0  0  0  0  0  0  0  -0.300710
 354 Mof_Ca 0.361480 0.983400 0.139050  0  0  0  0  0  0  0  0  0.807180
 355 C_d 0.150430 0.349790 0.868070  0  0  0  0  0  0  0  0  0.112870
 356 C_e 0.182710 0.362500 0.873700  0  0  0  0  0  0  0  0  -0.449180
 357 C_f 0.191330 0.344850 0.748560  0  0  0  0  0  0  0  0  0.632080
 358 O_a 0.178440 0.333380 0.599110  0  0  0  0  0  0  0  0  -0.460660
 359 N_a 0.215180 0.344200 0.813690  0  0  0  0  0  0  0  0  -0.572210
 360 C_g 0.231990 0.335170 0.715470  0  0  0  0  0  0  0  0  0.467610
 361 Mof_Cd_a 0.256460 0.338460 0.808500  0  0  0  0  0  0  0  0  -0.522140
 362 Mof_Cc_a 0.276180 0.332910 0.713870  0  0  0  0  0  0  0  0  0.539050
 363 Mof_Cb_a 0.270240 0.323270 0.517940  0  0  0  0  0  0  0  0  -0.356940
 364 C_h 0.244700 0.318740 0.432230  0  0  0  0  0  0  0  0  -0.093290
 365 C_i 0.225510 0.324310 0.525900  0  0  0  0  0  0  0  0  -0.354030
 366 Mof_Ca_a 0.290010 0.319200 0.395850  0  0  0  0  0  0  0  0  0.833900
 367 H 0.431160 0.954910 0.719490  0  0  0  0  0  0  0  0  0.362100
 368 Mof_H 0.404250 0.990390 0.740710  0  0  0  0  0  0  0  0  0.191160
 369 H_a 0.399500 0.968980 0.043770  0  0  0  0  0  0  0  0  0.182570
 370 H_b 0.435090 0.964860 0.250530  0  0  0  0  0  0  0  0  0.186690
 371 H_c 0.143960 0.364110 0.934530  0  0  0  0  0  0  0  0  0.033300
 372 H_d 0.476360 0.013200 0.384700  0  0  0  0  0  0  0  0  0.012540
 373 H_e 0.190060 0.363860 0.022720  0  0  0  0  0  0  0  0  0.128980
 374 H_f 0.193380 0.384200 0.813430  0  0  0  0  0  0  0  0  0.124130
 375 H_g 0.222130 0.352410 0.947350  0  0  0  0  0  0  0  0  0.334710
 376 Mof_H_a 0.261420 0.346390 0.955810  0  0  0  0  0  0  0  0  0.192450
 377 H_h 0.240600 0.310870 0.284760  0  0  0  0  0  0  0  0  0.184740
 378 H_i 0.206140 0.320980 0.456860  0  0  0  0  0  0  0  0  0.203240
