# Supplementary material for: In silico design and screening of hypothetical MOF-74 analogs and their experimental synthesis
Source: Chem Sci. 2016 Jun 21;7(9):6263–72. doi: 10.1039/c6sc01477a (PMC6024208; doi:10.1039/c6sc01477a)
Supplement: Supplementary file 1 [file SC-007-C6SC01477A-s001.zip › analogs/91_all_conf_1023_0_full_symm.def]

#number of pseudo atoms
51
#type        print   as   scat      mass       charge          B-factor   radii  connectivity
UNIT         no      H       H      1.0        1.0             1.0        1.0    0
C_co2        yes     C       C      12.0107    0.6512          1.0        1.0    0
O_co2        yes     O       O      15.9994   -0.3256          1.0        1.0    0
N_n2         yes     N       N      14.00674  -0.482           1.0        0.7    0
N_com        no      N       N      0.0        0.964           1.0        0.7    0
Mof_Ob    yes       O         O         15.999    -0.75917  1.0       1.52      0         
Mof_Oa    yes       O         O         15.999    -0.91493  1.0       1.52      0         
Mof_Oc    yes       O         O         15.999    -0.95419  1.0       1.52      0         
Mof_Mg    yes       Mg        Mg        24.305    1.66416   1.0       1.73      0         
Mof_Ob_a  yes       O         O         15.999    -0.74922  1.0       1.52      0         
Mof_Oa_a  yes       O         O         15.999    -0.92735  1.0       1.52      0         
Mof_Oc_a  yes       O         O         15.999    -0.94257  1.0       1.52      0         
Mof_Mg_a  yes       Mg        Mg        24.305    1.64143   1.0       1.73      0         
Br        yes       Br        Br        79.904    -0.0274   1.0       1.85      0         
C         yes       C         C         12.011    -0.1921   1.0       1.7       0         
C_a       yes       C         C         12.011    0.3201    1.0       1.7       0         
C_b       yes       C         C         12.011    -0.31286  1.0       1.7       0         
C_c       yes       C         C         12.011    -0.21904  1.0       1.7       0         
C_d       yes       C         C         12.011    0.26445   1.0       1.7       0         
C_e       yes       C         C         12.011    -0.06144  1.0       1.7       0         
C_f       yes       C         C         12.011    -0.29026  1.0       1.7       0         
C_g       yes       C         C         12.011    -0.211    1.0       1.7       0         
C_h       yes       C         C         12.011    0.07039   1.0       1.7       0         
C_i       yes       C         C         12.011    -0.11698  1.0       1.7       0         
Mof_Cb    yes       C         C         12.011    -0.38834  1.0       1.7       0         
Mof_Cc    yes       C         C         12.011    0.56218   1.0       1.7       0         
Mof_Cd    yes       C         C         12.011    -0.366    1.0       1.7       0         
C_j       yes       C         C         12.011    -0.03551  1.0       1.7       0         
Mof_Ca    yes       C         C         12.011    0.87455   1.0       1.7       0         
C_k       yes       C         C         12.011    -0.2786   1.0       1.7       0         
C_l       yes       C         C         12.011    -0.27476  1.0       1.7       0         
C_m       yes       C         C         12.011    0.16667   1.0       1.7       0         
C_n       yes       C         C         12.011    -0.14184  1.0       1.7       0         
Mof_Cb_a  yes       C         C         12.011    -0.34179  1.0       1.7       0         
Mof_Cc_a  yes       C         C         12.011    0.51038   1.0       1.7       0         
Mof_Cd_a  yes       C         C         12.011    -0.25544  1.0       1.7       0         
C_o       yes       C         C         12.011    -0.22152  1.0       1.7       0         
Mof_Ca_a  yes       C         C         12.011    0.85437   1.0       1.7       0         
H         yes       H         H         1.008     0.16861   1.0       1.09      0         
H_a       yes       H         H         1.008     0.15489   1.0       1.09      0         
H_b       yes       H         H         1.008     0.08338   1.0       1.09      0         
H_c       yes       H         H         1.008     0.16889   1.0       1.09      0         
H_d       yes       H         H         1.008     0.16628   1.0       1.09      0         
H_e       yes       H         H         1.008     0.18039   1.0       1.09      0         
Mof_H     yes       H         H         1.008     0.18004   1.0       1.09      0         
H_f       yes       H         H         1.008     0.08268   1.0       1.09      0         
H_g       yes       H         H         1.008     0.15876   1.0       1.09      0         
H_h       yes       H         H         1.008     0.21203   1.0       1.09      0         
H_i       yes       H         H         1.008     0.18013   1.0       1.09      0         
Mof_H_a   yes       H         H         1.008     0.15366   1.0       1.09      0         
H_j       yes       H         H         1.008     0.16389   1.0       1.09      0         
