# Supplementary material for: In silico design and screening of hypothetical MOF-74 analogs and their experimental synthesis
Source: Chem Sci. 2016 Jun 21;7(9):6263–72. doi: 10.1039/c6sc01477a (PMC6024208; doi:10.1039/c6sc01477a)
Supplement: Supplementary file 1 [file SC-007-C6SC01477A-s001.zip › analogs/7_all_conf_50_0_full_symm.cif]

data_image0
_cell_length_a       59.0836
_cell_length_b       59.0836
_cell_length_c       6.8398
_cell_angle_alpha    90
_cell_angle_beta     90
_cell_angle_gamma    120

_symmetry_space_group_name_H-M    "P 1"
_symmetry_int_tables_number       1

loop_
  _symmetry_equiv_pos_as_xyz
  'x, y, z'

loop_
  _atom_site_label
  _atom_site_occupancy
  _atom_site_fract_x
  _atom_site_fract_y
  _atom_site_fract_z
  _atom_site_thermal_displace_type
  _atom_site_B_iso_or_equiv
  _atom_site_type_symbol
  O1       1.0000 0.95260  0.30321  0.34403  Biso   1.000  O
  O2       1.0000 0.98396  0.31876  0.57243  Biso   1.000  O
  O3       1.0000 0.97201  0.29728  0.93584  Biso   1.000  O
  Mg1      1.0000 0.00766  0.32002  0.80175  Biso   1.000  Mg
  O4       1.0000 0.04673  0.69525  0.83642  Biso   1.000  O
  O5       1.0000 0.01568  0.67988  0.60531  Biso   1.000  O
  O6       1.0000 0.02804  0.70239  0.24926  Biso   1.000  O
  Mg2      1.0000 0.99210  0.68060  0.38164  Biso   1.000  Mg
  O7       1.0000 0.12349  0.81930  0.42881  Biso   1.000  O
  C1       1.0000 0.12581  0.81151  0.59059  Biso   1.000  C
  C2       1.0000 0.14403  0.82998  0.74272  Biso   1.000  C
  C3       1.0000 0.15829  0.85651  0.68918  Biso   1.000  C
  C4       1.0000 0.17505  0.87529  0.82152  Biso   1.000  C
  C5       1.0000 0.17853  0.86801  0.00995  Biso   1.000  C
  C6       1.0000 0.16446  0.84164  0.06452  Biso   1.000  C
  C7       1.0000 0.14724  0.82287  0.93241  Biso   1.000  C
  C8       1.0000 0.86364  0.22304  0.47603  Biso   1.000  C
  O8       1.0000 0.19818  0.91111  0.14141  Biso   1.000  O
  N1       1.0000 0.87977  0.21791  0.59201  Biso   1.000  N
  C9       1.0000 0.90284  0.23853  0.68110  Biso   1.000  C
  C10      1.0000 0.90869  0.23742  0.87859  Biso   1.000  C
  C11      1.0000 0.93176  0.25723  0.95964  Biso   1.000  C
  C12      1.0000 0.94987  0.27897  0.84879  Biso   1.000  C
  C13      1.0000 0.94352  0.28026  0.64832  Biso   1.000  C
  C14      1.0000 0.92009  0.26001  0.56994  Biso   1.000  C
  C15      1.0000 0.96056  0.30176  0.51436  Biso   1.000  C
  N2       1.0000 0.11189  0.78552  0.64127  Biso   1.000  N
  C16      1.0000 0.09187  0.76471  0.53398  Biso   1.000  C
  C17      1.0000 0.08651  0.76627  0.33457  Biso   1.000  C
  C18      1.0000 0.06568  0.74504  0.24307  Biso   1.000  C
  C19      1.0000 0.04891  0.72162  0.34281  Biso   1.000  C
  C20      1.0000 0.05487  0.71996  0.54297  Biso   1.000  C
  C21      1.0000 0.07628  0.74137  0.63287  Biso   1.000  C
  C22      1.0000 0.03864  0.69720  0.66804  Biso   1.000  C
  H1       1.0000 0.15559  0.86198  0.54280  Biso   1.000  H
  H2       1.0000 0.18563  0.89587  0.78168  Biso   1.000  H
  H3       1.0000 0.16579  0.83570  0.21266  Biso   1.000  H
  H4       1.0000 0.13624  0.80274  0.98328  Biso   1.000  H
  H5       1.0000 0.87851  0.20020  0.57827  Biso   1.000  H
  H6       1.0000 0.89500  0.22100  0.96825  Biso   1.000  H
  H7       1.0000 0.93651  0.25653  0.11236  Biso   1.000  H
  H8       1.0000 0.91568  0.26158  0.41801  Biso   1.000  H
  H9       1.0000 0.11418  0.78098  0.77948  Biso   1.000  H
  H10      1.0000 0.09837  0.78445  0.25654  Biso   1.000  H
  H11      1.0000 0.06122  0.74635  0.09051  Biso   1.000  H
  H12      1.0000 0.07989  0.73924  0.78606  Biso   1.000  H
  O9       1.0000 0.03012  0.31605  0.01069  Biso   1.000  O
  O10      1.0000 0.01457  0.33187  0.23909  Biso   1.000  O
  O11      1.0000 0.03606  0.34140  0.60251  Biso   1.000  O
  Mg3      1.0000 0.01332  0.35431  0.46841  Biso   1.000  Mg
  O12      1.0000 0.97142  0.68481  0.16975  Biso   1.000  O
  O13      1.0000 0.98679  0.66914  0.93865  Biso   1.000  O
  O14      1.0000 0.96427  0.65898  0.58259  Biso   1.000  O
  Mg4      1.0000 0.98607  0.64483  0.71497  Biso   1.000  Mg
  O15      1.0000 0.18070  0.30419  0.42881  Biso   1.000  O
  C23      1.0000 0.85515  0.64763  0.92392  Biso   1.000  C
  C24      1.0000 0.17002  0.31405  0.74272  Biso   1.000  C
  C25      1.0000 0.14349  0.30178  0.68918  Biso   1.000  C
  C26      1.0000 0.12471  0.29976  0.82152  Biso   1.000  C
  C27      1.0000 0.13199  0.31052  0.00995  Biso   1.000  C
  C28      1.0000 0.15836  0.32282  0.06452  Biso   1.000  C
  C29      1.0000 0.84380  0.65770  0.26575  Biso   1.000  C
  C30      1.0000 0.11029  0.30726  0.14270  Biso   1.000  C
  O16      1.0000 0.08889  0.28706  0.14141  Biso   1.000  O
  N3       1.0000 0.11542  0.32852  0.25867  Biso   1.000  N
  C31      1.0000 0.09480  0.33098  0.34776  Biso   1.000  C
  C32      1.0000 0.09592  0.33794  0.54526  Biso   1.000  C
  C33      1.0000 0.07611  0.34120  0.62631  Biso   1.000  C
  C34      1.0000 0.05436  0.33757  0.51546  Biso   1.000  C
  C35      1.0000 0.05307  0.32992  0.31499  Biso   1.000  C
  C36      1.0000 0.07332  0.32675  0.23661  Biso   1.000  C
  C37      1.0000 0.03157  0.32546  0.18102  Biso   1.000  C
  N4       1.0000 0.88114  0.65970  0.97460  Biso   1.000  N
  C38      1.0000 0.90196  0.66049  0.86731  Biso   1.000  C
  C39      1.0000 0.90040  0.65358  0.66791  Biso   1.000  C
  C40      1.0000 0.92163  0.65397  0.57641  Biso   1.000  C
  C41      1.0000 0.94505  0.66063  0.67614  Biso   1.000  C
  C42      1.0000 0.94670  0.66824  0.87631  Biso   1.000  C
  C43      1.0000 0.92530  0.66824  0.96620  Biso   1.000  C
  C44      1.0000 0.96947  0.67478  0.00137  Biso   1.000  C
  H13      1.0000 0.13802  0.29361  0.54280  Biso   1.000  H
  H14      1.0000 0.10413  0.28976  0.78168  Biso   1.000  H
  H15      1.0000 0.16430  0.33010  0.21266  Biso   1.000  H
  H16      1.0000 0.86393  0.66683  0.31661  Biso   1.000  H
  H17      1.0000 0.13314  0.34498  0.24494  Biso   1.000  H
  H18      1.0000 0.11233  0.34067  0.63491  Biso   1.000  H
  H19      1.0000 0.07680  0.34665  0.77903  Biso   1.000  H
  H20      1.0000 0.07175  0.32076  0.08468  Biso   1.000  H
  H21      1.0000 0.88568  0.66653  0.11281  Biso   1.000  H
  H22      1.0000 0.88221  0.64725  0.58987  Biso   1.000  H
  H23      1.0000 0.92032  0.64821  0.42384  Biso   1.000  H
  H24      1.0000 0.92743  0.67398  0.11939  Biso   1.000  H
  O17      1.0000 0.01728  0.38074  0.67736  Biso   1.000  O
  O18      1.0000 0.00147  0.34937  0.90576  Biso   1.000  O
  O19      1.0000 0.99194  0.36133  0.26918  Biso   1.000  O
  Mg5      1.0000 0.97903  0.32568  0.13508  Biso   1.000  Mg
  O20      1.0000 0.98185  0.61994  0.50308  Biso   1.000  O
  O21      1.0000 0.99753  0.65098  0.27198  Biso   1.000  O
  O22      1.0000 0.00769  0.63863  0.91593  Biso   1.000  O
  Mg6      1.0000 0.02183  0.67457  0.04831  Biso   1.000  Mg
  O23      1.0000 0.69581  0.87651  0.42881  Biso   1.000  O
  C45      1.0000 0.01904  0.54086  0.25726  Biso   1.000  C
  C46      1.0000 0.68595  0.85597  0.74272  Biso   1.000  C
  C47      1.0000 0.69822  0.84171  0.68918  Biso   1.000  C
  C48      1.0000 0.70024  0.82495  0.82152  Biso   1.000  C
  C49      1.0000 0.68948  0.82147  0.00995  Biso   1.000  C
  C50      1.0000 0.67718  0.83554  0.06452  Biso   1.000  C
  C51      1.0000 0.00896  0.51943  0.59908  Biso   1.000  C
  C52      1.0000 0.02607  0.46970  0.80937  Biso   1.000  C
  O24      1.0000 0.71294  0.80182  0.14141  Biso   1.000  O
  N5       1.0000 0.00481  0.45356  0.92534  Biso   1.000  N
  C53      1.0000 0.00235  0.43049  0.01443  Biso   1.000  C
  C54      1.0000 0.99539  0.42464  0.21193  Biso   1.000  C
  C55      1.0000 0.99213  0.40157  0.29297  Biso   1.000  C
  C56      1.0000 0.99577  0.38346  0.18213  Biso   1.000  C
  C57      1.0000 0.00341  0.38981  0.98166  Biso   1.000  C
  C58      1.0000 0.00659  0.41324  0.90328  Biso   1.000  C
  C59      1.0000 0.00787  0.37278  0.84769  Biso   1.000  C
  N6       1.0000 0.00696  0.55477  0.30793  Biso   1.000  N
  C60      1.0000 0.00617  0.57480  0.20064  Biso   1.000  C
  C61      1.0000 0.01309  0.58016  0.00124  Biso   1.000  C
  C62      1.0000 0.01269  0.60099  0.90974  Biso   1.000  C
  C63      1.0000 0.00604  0.61775  0.00947  Biso   1.000  C
  C64      1.0000 0.99843  0.61180  0.20964  Biso   1.000  C
  C65      1.0000 0.99842  0.59039  0.29954  Biso   1.000  C
  C66      1.0000 0.99189  0.62802  0.33471  Biso   1.000  C
  H25      1.0000 0.70639  0.84441  0.54280  Biso   1.000  H
  H26      1.0000 0.71024  0.81437  0.78168  Biso   1.000  H
  H27      1.0000 0.66990  0.83421  0.21266  Biso   1.000  H
  H28      1.0000 0.99983  0.53043  0.64995  Biso   1.000  H
  H29      1.0000 0.98835  0.45482  0.91161  Biso   1.000  H
  H30      1.0000 0.99267  0.43833  0.30158  Biso   1.000  H
  H31      1.0000 0.98669  0.39682  0.44569  Biso   1.000  H
  H32      1.0000 0.01257  0.41766  0.75134  Biso   1.000  H
  H33      1.0000 0.00013  0.55248  0.44614  Biso   1.000  H
  H34      1.0000 0.01941  0.56829  0.92320  Biso   1.000  H
  H35      1.0000 0.01846  0.60544  0.75718  Biso   1.000  H
  H36      1.0000 0.99268  0.58678  0.45273  Biso   1.000  H
  O25      1.0000 0.61926  0.63654  0.67736  Biso   1.000  O
  O26      1.0000 0.65063  0.65209  0.90576  Biso   1.000  O
  O27      1.0000 0.63867  0.63061  0.26918  Biso   1.000  O
  Mg7      1.0000 0.67432  0.65335  0.13508  Biso   1.000  Mg
  O28      1.0000 0.71339  0.02858  0.16975  Biso   1.000  O
  O29      1.0000 0.68235  0.01321  0.93865  Biso   1.000  O
  O30      1.0000 0.69471  0.03573  0.58259  Biso   1.000  O
  Mg8      1.0000 0.65876  0.01393  0.71497  Biso   1.000  Mg
  O31      1.0000 0.79016  0.15264  0.76214  Biso   1.000  O
  C67      1.0000 0.79248  0.14485  0.92392  Biso   1.000  C
  C68      1.0000 0.81070  0.16332  0.07605  Biso   1.000  C
  C69      1.0000 0.82495  0.18984  0.02251  Biso   1.000  C
  C70      1.0000 0.84172  0.20862  0.15485  Biso   1.000  C
  C71      1.0000 0.84520  0.20134  0.34328  Biso   1.000  C
  C72      1.0000 0.83113  0.17497  0.39786  Biso   1.000  C
  C73      1.0000 0.81390  0.15620  0.26575  Biso   1.000  C
  C74      1.0000 0.53030  0.55638  0.80937  Biso   1.000  C
  O32      1.0000 0.86484  0.24445  0.47475  Biso   1.000  O
  N7       1.0000 0.54644  0.55125  0.92534  Biso   1.000  N
  C75      1.0000 0.56951  0.57186  0.01443  Biso   1.000  C
  C76      1.0000 0.57536  0.57075  0.21193  Biso   1.000  C
  C77      1.0000 0.59843  0.59056  0.29297  Biso   1.000  C
  C78      1.0000 0.61654  0.61231  0.18213  Biso   1.000  C
  C79      1.0000 0.61019  0.61360  0.98166  Biso   1.000  C
  C80      1.0000 0.58676  0.59334  0.90328  Biso   1.000  C
  C81      1.0000 0.62722  0.63510  0.84769  Biso   1.000  C
  N8       1.0000 0.77856  0.11886  0.97460  Biso   1.000  N
  C82      1.0000 0.75853  0.09804  0.86731  Biso   1.000  C
  C83      1.0000 0.75318  0.09960  0.66791  Biso   1.000  C
  C84      1.0000 0.73235  0.07837  0.57641  Biso   1.000  C
  C85      1.0000 0.71558  0.05495  0.67614  Biso   1.000  C
  C86      1.0000 0.72153  0.05330  0.87631  Biso   1.000  C
  C87      1.0000 0.74294  0.07470  0.96620  Biso   1.000  C
  C88      1.0000 0.70531  0.03053  0.00137  Biso   1.000  C
  H37      1.0000 0.82226  0.19532  0.87614  Biso   1.000  H
  H38      1.0000 0.85229  0.22920  0.11502  Biso   1.000  H
  H39      1.0000 0.83246  0.16903  0.54600  Biso   1.000  H
  H40      1.0000 0.80291  0.13607  0.31661  Biso   1.000  H
  H41      1.0000 0.54518  0.53353  0.91161  Biso   1.000  H
  H42      1.0000 0.56167  0.55434  0.30158  Biso   1.000  H
  H43      1.0000 0.60318  0.58986  0.44569  Biso   1.000  H
  H44      1.0000 0.58234  0.59492  0.75134  Biso   1.000  H
  H45      1.0000 0.78085  0.11432  0.11281  Biso   1.000  H
  H46      1.0000 0.76504  0.11779  0.58987  Biso   1.000  H
  H47      1.0000 0.72789  0.07968  0.42384  Biso   1.000  H
  H48      1.0000 0.74656  0.07257  0.11939  Biso   1.000  H
  O33      1.0000 0.69679  0.64939  0.34403  Biso   1.000  O
  O34      1.0000 0.68124  0.66520  0.57243  Biso   1.000  O
  O35      1.0000 0.70272  0.67473  0.93584  Biso   1.000  O
  Mg9      1.0000 0.67998  0.68764  0.80175  Biso   1.000  Mg
  O36      1.0000 0.63809  0.01815  0.50308  Biso   1.000  O
  O37      1.0000 0.65345  0.00247  0.27198  Biso   1.000  O
  O38      1.0000 0.63094  0.99231  0.91593  Biso   1.000  O
  Mg10     1.0000 0.65274  0.97817  0.04831  Biso   1.000  Mg
  O39      1.0000 0.84736  0.63752  0.76214  Biso   1.000  O
  C89      1.0000 0.52182  0.98096  0.25726  Biso   1.000  C
  C90      1.0000 0.83668  0.64738  0.07605  Biso   1.000  C
  C91      1.0000 0.81016  0.63511  0.02251  Biso   1.000  C
  C92      1.0000 0.79138  0.63310  0.15485  Biso   1.000  C
  C93      1.0000 0.79866  0.64386  0.34328  Biso   1.000  C
  C94      1.0000 0.82503  0.65616  0.39786  Biso   1.000  C
  C95      1.0000 0.51047  0.99104  0.59908  Biso   1.000  C
  C96      1.0000 0.77696  0.64059  0.47603  Biso   1.000  C
  O40      1.0000 0.75555  0.62040  0.47475  Biso   1.000  O
  N9       1.0000 0.78209  0.66186  0.59201  Biso   1.000  N
  C97      1.0000 0.76147  0.66431  0.68110  Biso   1.000  C
  C98      1.0000 0.76258  0.67128  0.87859  Biso   1.000  C
  C99      1.0000 0.74277  0.67453  0.95964  Biso   1.000  C
  C100     1.0000 0.72103  0.67090  0.84879  Biso   1.000  C
  C101     1.0000 0.71974  0.66326  0.64832  Biso   1.000  C
  C102     1.0000 0.73999  0.66008  0.56994  Biso   1.000  C
  C103     1.0000 0.69824  0.65879  0.51436  Biso   1.000  C
  N10      1.0000 0.54781  0.99304  0.30793  Biso   1.000  N
  C104     1.0000 0.56863  0.99383  0.20064  Biso   1.000  C
  C105     1.0000 0.56707  0.98691  0.00124  Biso   1.000  C
  C106     1.0000 0.58829  0.98731  0.90974  Biso   1.000  C
  C107     1.0000 0.61171  0.99396  0.00947  Biso   1.000  C
  C108     1.0000 0.61337  0.00157  0.20964  Biso   1.000  C
  C109     1.0000 0.59197  0.00158  0.29954  Biso   1.000  C
  C110     1.0000 0.63614  0.00811  0.33471  Biso   1.000  C
  H49      1.0000 0.80468  0.62694  0.87614  Biso   1.000  H
  H50      1.0000 0.77080  0.62309  0.11502  Biso   1.000  H
  H51      1.0000 0.83097  0.66343  0.54600  Biso   1.000  H
  H52      1.0000 0.53059  0.00017  0.64995  Biso   1.000  H
  H53      1.0000 0.79980  0.67832  0.57827  Biso   1.000  H
  H54      1.0000 0.77900  0.67400  0.96825  Biso   1.000  H
  H55      1.0000 0.74347  0.67998  0.11236  Biso   1.000  H
  H56      1.0000 0.73842  0.65409  0.41801  Biso   1.000  H
  H57      1.0000 0.55235  0.99987  0.44614  Biso   1.000  H
  H58      1.0000 0.54888  0.98059  0.92320  Biso   1.000  H
  H59      1.0000 0.58699  0.98154  0.75718  Biso   1.000  H
  H60      1.0000 0.59409  0.00732  0.45273  Biso   1.000  H
  O41      1.0000 0.68395  0.71407  0.01069  Biso   1.000  O
  O42      1.0000 0.66813  0.68271  0.23909  Biso   1.000  O
  O43      1.0000 0.65860  0.69466  0.60251  Biso   1.000  O
  Mg11     1.0000 0.64569  0.65901  0.46841  Biso   1.000  Mg
  O44      1.0000 0.64852  0.95327  0.83642  Biso   1.000  O
  O45      1.0000 0.66420  0.98432  0.60531  Biso   1.000  O
  O46      1.0000 0.67435  0.97196  0.24926  Biso   1.000  O
  Mg12     1.0000 0.68850  0.00790  0.38164  Biso   1.000  Mg
  O47      1.0000 0.36248  0.20984  0.76214  Biso   1.000  O
  C111     1.0000 0.68570  0.87419  0.59059  Biso   1.000  C
  C112     1.0000 0.35262  0.18930  0.07605  Biso   1.000  C
  C113     1.0000 0.36489  0.17505  0.02251  Biso   1.000  C
  C114     1.0000 0.36690  0.15828  0.15485  Biso   1.000  C
  C115     1.0000 0.35614  0.15480  0.34328  Biso   1.000  C
  C116     1.0000 0.34384  0.16887  0.39786  Biso   1.000  C
  C117     1.0000 0.67563  0.85276  0.93241  Biso   1.000  C
  C118     1.0000 0.69274  0.80303  0.14270  Biso   1.000  C
  O48      1.0000 0.37960  0.13516  0.47475  Biso   1.000  O
  N11      1.0000 0.67148  0.78690  0.25867  Biso   1.000  N
  C119     1.0000 0.66902  0.76382  0.34776  Biso   1.000  C
  C120     1.0000 0.66206  0.75797  0.54526  Biso   1.000  C
  C121     1.0000 0.65880  0.73491  0.62631  Biso   1.000  C
  C122     1.0000 0.66243  0.71679  0.51546  Biso   1.000  C
  C123     1.0000 0.67008  0.72315  0.31499  Biso   1.000  C
  C124     1.0000 0.67325  0.74658  0.23661  Biso   1.000  C
  C125     1.0000 0.67454  0.70611  0.18102  Biso   1.000  C
  N12      1.0000 0.67363  0.88811  0.64127  Biso   1.000  N
  C126     1.0000 0.67284  0.90813  0.53398  Biso   1.000  C
  C127     1.0000 0.67976  0.91349  0.33457  Biso   1.000  C
  C128     1.0000 0.67936  0.93432  0.24307  Biso   1.000  C
  C129     1.0000 0.67271  0.95109  0.34281  Biso   1.000  C
  C130     1.0000 0.66510  0.94513  0.54297  Biso   1.000  C
  C131     1.0000 0.66509  0.92372  0.63287  Biso   1.000  C
  C132     1.0000 0.65855  0.96136  0.66804  Biso   1.000  C
  H61      1.0000 0.37306  0.17774  0.87614  Biso   1.000  H
  H62      1.0000 0.37691  0.14771  0.11502  Biso   1.000  H
  H63      1.0000 0.33657  0.16754  0.54600  Biso   1.000  H
  H64      1.0000 0.66650  0.86376  0.98328  Biso   1.000  H
  H65      1.0000 0.65502  0.78815  0.24494  Biso   1.000  H
  H66      1.0000 0.65933  0.77166  0.63491  Biso   1.000  H
  H67      1.0000 0.65335  0.73016  0.77903  Biso   1.000  H
  H68      1.0000 0.67924  0.75099  0.08468  Biso   1.000  H
  H69      1.0000 0.66680  0.88582  0.77948  Biso   1.000  H
  H70      1.0000 0.68608  0.90163  0.25654  Biso   1.000  H
  H71      1.0000 0.68512  0.93878  0.09051  Biso   1.000  H
  H72      1.0000 0.65935  0.92011  0.78606  Biso   1.000  H
  O49      1.0000 0.28593  0.96988  0.01069  Biso   1.000  O
  O50      1.0000 0.31729  0.98543  0.23909  Biso   1.000  O
  O51      1.0000 0.30534  0.96394  0.60251  Biso   1.000  O
  Mg13     1.0000 0.34099  0.98668  0.46841  Biso   1.000  Mg
  O52      1.0000 0.38006  0.36191  0.50308  Biso   1.000  O
  O53      1.0000 0.34902  0.34655  0.27198  Biso   1.000  O
  O54      1.0000 0.36137  0.36906  0.91593  Biso   1.000  O
  Mg14     1.0000 0.32543  0.34726  0.04831  Biso   1.000  Mg
  O55      1.0000 0.45683  0.48597  0.09548  Biso   1.000  O
  C133     1.0000 0.45914  0.47818  0.25726  Biso   1.000  C
  C134     1.0000 0.47736  0.49665  0.40939  Biso   1.000  C
  C135     1.0000 0.49162  0.52318  0.35584  Biso   1.000  C
  C136     1.0000 0.50838  0.54195  0.48818  Biso   1.000  C
  C137     1.0000 0.51187  0.53468  0.67661  Biso   1.000  C
  C138     1.0000 0.49780  0.50831  0.73119  Biso   1.000  C
  C139     1.0000 0.48057  0.48953  0.59908  Biso   1.000  C
  C140     1.0000 0.19697  0.88971  0.14270  Biso   1.000  C
  O56      1.0000 0.53151  0.57778  0.80808  Biso   1.000  O
  N13      1.0000 0.21310  0.88458  0.25867  Biso   1.000  N
  C141     1.0000 0.23618  0.90520  0.34776  Biso   1.000  C
  C142     1.0000 0.24203  0.90408  0.54526  Biso   1.000  C
  C143     1.0000 0.26509  0.92389  0.62631  Biso   1.000  C
  C144     1.0000 0.28321  0.94564  0.51546  Biso   1.000  C
  C145     1.0000 0.27685  0.94693  0.31499  Biso   1.000  C
  C146     1.0000 0.25342  0.92668  0.23661  Biso   1.000  C
  C147     1.0000 0.29389  0.96843  0.18102  Biso   1.000  C
  N14      1.0000 0.44523  0.45219  0.30793  Biso   1.000  N
  C148     1.0000 0.42520  0.43137  0.20064  Biso   1.000  C
  C149     1.0000 0.41984  0.43293  0.00124  Biso   1.000  C
  C150     1.0000 0.39901  0.41171  0.90974  Biso   1.000  C
  C151     1.0000 0.38225  0.38829  0.00947  Biso   1.000  C
  C152     1.0000 0.38820  0.38663  0.20964  Biso   1.000  C
  C153     1.0000 0.40961  0.40803  0.29954  Biso   1.000  C
  C154     1.0000 0.37198  0.36386  0.33471  Biso   1.000  C
  H73      1.0000 0.48892  0.52865  0.20947  Biso   1.000  H
  H74      1.0000 0.51896  0.56253  0.44835  Biso   1.000  H
  H75      1.0000 0.49913  0.50236  0.87933  Biso   1.000  H
  H76      1.0000 0.46957  0.46941  0.64995  Biso   1.000  H
  H77      1.0000 0.21185  0.86686  0.24494  Biso   1.000  H
  H78      1.0000 0.22834  0.88767  0.63491  Biso   1.000  H
  H79      1.0000 0.26984  0.92320  0.77903  Biso   1.000  H
  H80      1.0000 0.24901  0.92825  0.08468  Biso   1.000  H
  H81      1.0000 0.44752  0.44765  0.44614  Biso   1.000  H
  H82      1.0000 0.43171  0.45112  0.92320  Biso   1.000  H
  H83      1.0000 0.39456  0.41301  0.75718  Biso   1.000  H
  H84      1.0000 0.41322  0.40591  0.45273  Biso   1.000  H
  O57      1.0000 0.36346  0.98272  0.67736  Biso   1.000  O
  O58      1.0000 0.34791  0.99853  0.90576  Biso   1.000  O
  O59      1.0000 0.36939  0.00806  0.26918  Biso   1.000  O
  Mg15     1.0000 0.34665  0.02097  0.13508  Biso   1.000  Mg
  O60      1.0000 0.30475  0.35148  0.83642  Biso   1.000  O
  O61      1.0000 0.32012  0.33580  0.60531  Biso   1.000  O
  O62      1.0000 0.29761  0.32565  0.24926  Biso   1.000  O
  Mg16     1.0000 0.31940  0.31150  0.38164  Biso   1.000  Mg
  O63      1.0000 0.51403  0.97086  0.09548  Biso   1.000  O
  C155     1.0000 0.18849  0.31430  0.59059  Biso   1.000  C
  C156     1.0000 0.50335  0.98071  0.40939  Biso   1.000  C
  C157     1.0000 0.47682  0.96844  0.35584  Biso   1.000  C
  C158     1.0000 0.45805  0.96643  0.48818  Biso   1.000  C
  C159     1.0000 0.46532  0.97719  0.67661  Biso   1.000  C
  C160     1.0000 0.49169  0.98949  0.73119  Biso   1.000  C
  C161     1.0000 0.17713  0.32437  0.93241  Biso   1.000  C
  C162     1.0000 0.44362  0.97393  0.80937  Biso   1.000  C
  O64      1.0000 0.42222  0.95373  0.80808  Biso   1.000  O
  N15      1.0000 0.44875  0.99519  0.92534  Biso   1.000  N
  C163     1.0000 0.42814  0.99765  0.01443  Biso   1.000  C
  C164     1.0000 0.42925  0.00461  0.21193  Biso   1.000  C
  C165     1.0000 0.40944  0.00787  0.29297  Biso   1.000  C
  C166     1.0000 0.38769  0.00423  0.18213  Biso   1.000  C
  C167     1.0000 0.38640  0.99659  0.98166  Biso   1.000  C
  C168     1.0000 0.40666  0.99341  0.90328  Biso   1.000  C
  C169     1.0000 0.36490  0.99213  0.84769  Biso   1.000  C
  N16      1.0000 0.21448  0.32637  0.64127  Biso   1.000  N
  C170     1.0000 0.23529  0.32716  0.53398  Biso   1.000  C
  C171     1.0000 0.23373  0.32024  0.33457  Biso   1.000  C
  C172     1.0000 0.25496  0.32064  0.24307  Biso   1.000  C
  C173     1.0000 0.27838  0.32729  0.34281  Biso   1.000  C
  C174     1.0000 0.28004  0.33490  0.54297  Biso   1.000  C
  C175     1.0000 0.25863  0.33491  0.63287  Biso   1.000  C
  C176     1.0000 0.30280  0.34145  0.66804  Biso   1.000  C
  H85      1.0000 0.47135  0.96027  0.20947  Biso   1.000  H
  H86      1.0000 0.43747  0.95643  0.44835  Biso   1.000  H
  H87      1.0000 0.49764  0.99676  0.87933  Biso   1.000  H
  H88      1.0000 0.19726  0.33350  0.98328  Biso   1.000  H
  H89      1.0000 0.46647  0.01165  0.91161  Biso   1.000  H
  H90      1.0000 0.44566  0.00733  0.30158  Biso   1.000  H
  H91      1.0000 0.41014  0.01331  0.44569  Biso   1.000  H
  H92      1.0000 0.40508  0.98743  0.75134  Biso   1.000  H
  H93      1.0000 0.21902  0.33320  0.77948  Biso   1.000  H
  H94      1.0000 0.21555  0.31392  0.25654  Biso   1.000  H
  H95      1.0000 0.25365  0.31488  0.09051  Biso   1.000  H
  H96      1.0000 0.26076  0.34065  0.78606  Biso   1.000  H
  O65      1.0000 0.35061  0.04740  0.34403  Biso   1.000  O
  O66      1.0000 0.33480  0.01604  0.57243  Biso   1.000  O
  O67      1.0000 0.32527  0.02799  0.93584  Biso   1.000  O
  Mg17     1.0000 0.31236  0.99234  0.80175  Biso   1.000  Mg
  O68      1.0000 0.31519  0.28661  0.16975  Biso   1.000  O
  O69      1.0000 0.33086  0.31765  0.93865  Biso   1.000  O
  O70      1.0000 0.34102  0.30529  0.58259  Biso   1.000  O
  Mg18     1.0000 0.35517  0.34124  0.71497  Biso   1.000  Mg
  O71      1.0000 0.02914  0.54317  0.09548  Biso   1.000  O
  C177     1.0000 0.35237  0.20752  0.92392  Biso   1.000  C
  C178     1.0000 0.01929  0.52264  0.40939  Biso   1.000  C
  C179     1.0000 0.03156  0.50838  0.35584  Biso   1.000  C
  C180     1.0000 0.03357  0.49162  0.48818  Biso   1.000  C
  C181     1.0000 0.02281  0.48813  0.67661  Biso   1.000  C
  C182     1.0000 0.01051  0.50220  0.73119  Biso   1.000  C
  C183     1.0000 0.34230  0.18610  0.26575  Biso   1.000  C
  C184     1.0000 0.35941  0.13636  0.47603  Biso   1.000  C
  O72      1.0000 0.04627  0.46849  0.80808  Biso   1.000  O
  N17      1.0000 0.33814  0.12023  0.59201  Biso   1.000  N
  C185     1.0000 0.33569  0.09716  0.68110  Biso   1.000  C
  C186     1.0000 0.32872  0.09131  0.87859  Biso   1.000  C
  C187     1.0000 0.32547  0.06824  0.95964  Biso   1.000  C
  C188     1.0000 0.32910  0.05013  0.84879  Biso   1.000  C
  C189     1.0000 0.33674  0.05648  0.64832  Biso   1.000  C
  C190     1.0000 0.33992  0.07991  0.56994  Biso   1.000  C
  C191     1.0000 0.34121  0.03944  0.51436  Biso   1.000  C
  N18      1.0000 0.34030  0.22144  0.97460  Biso   1.000  N
  C192     1.0000 0.33951  0.24147  0.86731  Biso   1.000  C
  C193     1.0000 0.34642  0.24682  0.66791  Biso   1.000  C
  C194     1.0000 0.34603  0.26765  0.57641  Biso   1.000  C
  C195     1.0000 0.33937  0.28442  0.67614  Biso   1.000  C
  C196     1.0000 0.33176  0.27847  0.87631  Biso   1.000  C
  C197     1.0000 0.33176  0.25706  0.96620  Biso   1.000  C
  C198     1.0000 0.32522  0.29469  0.00137  Biso   1.000  C
  H97      1.0000 0.03973  0.51108  0.20947  Biso   1.000  H
  H98      1.0000 0.04357  0.48104  0.44835  Biso   1.000  H
  H99      1.0000 0.00324  0.50087  0.87933  Biso   1.000  H
  H100     1.0000 0.33317  0.19709  0.31661  Biso   1.000  H
  H101     1.0000 0.32168  0.12149  0.57827  Biso   1.000  H
  H102     1.0000 0.32600  0.10500  0.96825  Biso   1.000  H
  H103     1.0000 0.32002  0.06349  0.11236  Biso   1.000  H
  H104     1.0000 0.34591  0.08432  0.41801  Biso   1.000  H
  H105     1.0000 0.33347  0.21915  0.11281  Biso   1.000  H
  H106     1.0000 0.35275  0.23496  0.58987  Biso   1.000  H
  H107     1.0000 0.35179  0.27211  0.42384  Biso   1.000  H
  H108     1.0000 0.32602  0.25344  0.11939  Biso   1.000  H
