# Supplementary material for: In silico design and screening of hypothetical MOF-74 analogs and their experimental synthesis
Source: Chem Sci. 2016 Jun 21;7(9):6263–72. doi: 10.1039/c6sc01477a (PMC6024208; doi:10.1039/c6sc01477a)
Supplement: Supplementary file 1 [file SC-007-C6SC01477A-s001.zip › analogs/217_all_conf_728_1_full_symm.cssr]

				49.157  49.157  6.8116
		90  90  120  SPGR =  1 P 1		 OPT = 1
351   0 
0 image0	: image0
 1 Mof_Ob 0.945680 0.633820 0.328710  0  0  0  0  0  0  0  0  -0.733200
 2 Mof_Ob 0.021470 0.720990 0.995380  0  0  0  0  0  0  0  0  -0.733200
 3 Mof_Ob 0.032850 0.645200 0.662040  0  0  0  0  0  0  0  0  -0.733200
 4 Mof_Oa 0.981160 0.657690 0.568930  0  0  0  0  0  0  0  0  -0.924620
 5 Mof_Oa 0.009870 0.685510 0.235590  0  0  0  0  0  0  0  0  -0.924620
 6 Mof_Oa 0.008970 0.656800 0.902260  0  0  0  0  0  0  0  0  -0.924620
 7 Mof_Oc 0.961130 0.667560 0.915650  0  0  0  0  0  0  0  0  -0.853560
 8 Mof_Oc 0.039760 0.705530 0.582310  0  0  0  0  0  0  0  0  -0.853560
 9 Mof_Oc 0.999110 0.626910 0.248980  0  0  0  0  0  0  0  0  -0.853560
 10 Mof_Mg 0.005850 0.691250 0.778910  0  0  0  0  0  0  0  0  1.615650
 11 Mof_Mg 0.018730 0.660810 0.445580  0  0  0  0  0  0  0  0  1.615650
 12 Mof_Mg 0.975410 0.647930 0.112240  0  0  0  0  0  0  0  0  1.615650
 13 Mof_Ob_a 0.035250 0.308950 0.342440  0  0  0  0  0  0  0  0  -0.745340
 14 Mof_Ob_a 0.940370 0.298090 0.675770  0  0  0  0  0  0  0  0  -0.745340
 15 Mof_Ob_a 0.024390 0.392960 0.009110  0  0  0  0  0  0  0  0  -0.745340
 16 Mof_Oa_a 0.018290 0.330220 0.567150  0  0  0  0  0  0  0  0  -0.938210
 17 Mof_Oa_a 0.978600 0.315050 0.900480  0  0  0  0  0  0  0  0  -0.938210
 18 Mof_Oa_a 0.003120 0.354740 0.233820  0  0  0  0  0  0  0  0  -0.938210
 19 Mof_Oc_a 0.043450 0.341800 0.931470  0  0  0  0  0  0  0  0  -0.935430
 20 Mof_Oc_a 0.965020 0.289880 0.264810  0  0  0  0  0  0  0  0  -0.935430
 21 Mof_Oc_a 0.991530 0.368320 0.598140  0  0  0  0  0  0  0  0  -0.935430
 22 Mof_Mg_a 0.018090 0.358680 0.801600  0  0  0  0  0  0  0  0  1.602540
 23 Mof_Mg_a 0.007260 0.315250 0.134940  0  0  0  0  0  0  0  0  1.602540
 24 Mof_Mg_a 0.974650 0.326070 0.468270  0  0  0  0  0  0  0  0  1.602540
 25 Cl 0.805290 0.726770 0.919430  0  0  0  0  0  0  0  0  -0.022210
 26 Cl 0.921480 0.194710 0.919430  0  0  0  0  0  0  0  0  -0.022210
 27 Cl 0.273230 0.078520 0.919430  0  0  0  0  0  0  0  0  -0.022210
 28 C 0.815690 0.702300 0.797990  0  0  0  0  0  0  0  0  0.515900
 29 C 0.886610 0.184310 0.797990  0  0  0  0  0  0  0  0  0.515900
 30 C 0.297700 0.113390 0.797990  0  0  0  0  0  0  0  0  0.515900
 31 N 0.837440 0.697990 0.884890  0  0  0  0  0  0  0  0  -0.754330
 32 N 0.860550 0.162560 0.884890  0  0  0  0  0  0  0  0  -0.754330
 33 N 0.302000 0.139450 0.884890  0  0  0  0  0  0  0  0  -0.754330
 34 C_a 0.844240 0.678260 0.783520  0  0  0  0  0  0  0  0  0.980300
 35 C_a 0.834010 0.155760 0.783520  0  0  0  0  0  0  0  0  0.980300
 36 C_a 0.321740 0.165990 0.783520  0  0  0  0  0  0  0  0  0.980300
 37 N_a 0.867110 0.673880 0.871710  0  0  0  0  0  0  0  0  -0.586940
 38 N_a 0.140110 0.799560 0.538380  0  0  0  0  0  0  0  0  -0.586940
 39 N_a 0.992780 0.526560 0.205040  0  0  0  0  0  0  0  0  -0.586940
 40 C_b 0.885860 0.662440 0.791580  0  0  0  0  0  0  0  0  0.389640
 41 C_b 0.109910 0.780800 0.458250  0  0  0  0  0  0  0  0  0.389640
 42 C_b 0.004230 0.556760 0.124920  0  0  0  0  0  0  0  0  0.389640
 43 Mof_Cd 0.912780 0.667750 0.896040  0  0  0  0  0  0  0  0  -0.457710
 44 Mof_Cd 0.088300 0.753890 0.562710  0  0  0  0  0  0  0  0  -0.457710
 45 Mof_Cd 0.998920 0.578360 0.229370  0  0  0  0  0  0  0  0  -0.457710
 46 Mof_Cc 0.934970 0.660790 0.814000  0  0  0  0  0  0  0  0  0.460340
 47 Mof_Cc 0.059150 0.731700 0.480670  0  0  0  0  0  0  0  0  0.460340
 48 Mof_Cc 0.005880 0.607510 0.147330  0  0  0  0  0  0  0  0  0.460340
 49 Mof_Cb 0.929230 0.648160 0.619080  0  0  0  0  0  0  0  0  -0.292840
 50 Mof_Cb 0.052270 0.737440 0.285740  0  0  0  0  0  0  0  0  -0.292840
 51 Mof_Cb 0.018510 0.614400 0.952410  0  0  0  0  0  0  0  0  -0.292840
 52 C_c 0.900730 0.640550 0.525800  0  0  0  0  0  0  0  0  -0.114570
 53 C_c 0.073150 0.765940 0.192460  0  0  0  0  0  0  0  0  -0.114570
 54 C_c 0.026120 0.593520 0.859130  0  0  0  0  0  0  0  0  -0.114570
 55 C_d 0.878940 0.646970 0.608460  0  0  0  0  0  0  0  0  -0.302300
 56 C_d 0.101360 0.787730 0.275130  0  0  0  0  0  0  0  0  -0.302300
 57 C_d 0.019700 0.565300 0.941800  0  0  0  0  0  0  0  0  -0.302300
 58 Mof_Ca 0.952730 0.645790 0.500160  0  0  0  0  0  0  0  0  0.806350
 59 Mof_Ca 0.026390 0.713930 0.166830  0  0  0  0  0  0  0  0  0.806350
 60 Mof_Ca 0.020880 0.640280 0.833490  0  0  0  0  0  0  0  0  0.806350
 61 N_b 0.163910 0.330280 0.282730  0  0  0  0  0  0  0  0  -0.835290
 62 N_b 0.166370 0.836090 0.282730  0  0  0  0  0  0  0  0  -0.835290
 63 N_b 0.669720 0.833630 0.282730  0  0  0  0  0  0  0  0  -0.835290
 64 C_e 0.142510 0.337420 0.210400  0  0  0  0  0  0  0  0  0.956270
 65 C_e 0.861580 0.190820 0.543740  0  0  0  0  0  0  0  0  0.956270
 66 C_e 0.995910 0.471760 0.877070  0  0  0  0  0  0  0  0  0.956270
 67 N_c 0.129320 0.322760 0.036190  0  0  0  0  0  0  0  0  -0.666650
 68 N_c 0.860110 0.204020 0.369520  0  0  0  0  0  0  0  0  -0.666650
 69 N_c 0.010580 0.473220 0.702850  0  0  0  0  0  0  0  0  -0.666650
 70 C_f 0.105510 0.322120 0.918050  0  0  0  0  0  0  0  0  0.566360
 71 C_f 0.883280 0.227820 0.251380  0  0  0  0  0  0  0  0  0.566360
 72 C_f 0.011210 0.450050 0.584710  0  0  0  0  0  0  0  0  0.566360
 73 Mof_Cd_a 0.086040 0.333520 0.979250  0  0  0  0  0  0  0  0  -0.516630
 74 Mof_Cd_a 0.914150 0.247300 0.312580  0  0  0  0  0  0  0  0  -0.516630
 75 Mof_Cd_a 0.999810 0.419180 0.645920  0  0  0  0  0  0  0  0  -0.516630
 76 Mof_Cc_a 0.062350 0.331970 0.855450  0  0  0  0  0  0  0  0  0.688640
 77 Mof_Cc_a 0.936290 0.270980 0.188780  0  0  0  0  0  0  0  0  0.688640
 78 Mof_Cc_a 0.001360 0.397050 0.522120  0  0  0  0  0  0  0  0  0.688640
 79 Mof_Cb_a 0.059150 0.319870 0.660600  0  0  0  0  0  0  0  0  -0.491420
 80 Mof_Cb_a 0.927390 0.274180 0.993930  0  0  0  0  0  0  0  0  -0.491420
 81 Mof_Cb_a 0.013460 0.405950 0.327270  0  0  0  0  0  0  0  0  -0.491420
 82 C_g 0.078770 0.307850 0.604950  0  0  0  0  0  0  0  0  0.054570
 83 C_g 0.895750 0.254560 0.938290  0  0  0  0  0  0  0  0  0.054570
 84 C_g 0.025480 0.437590 0.271620  0  0  0  0  0  0  0  0  0.054570
 85 C_h 0.101220 0.308360 0.729900  0  0  0  0  0  0  0  0  -0.542210
 86 C_h 0.873810 0.232120 0.063230  0  0  0  0  0  0  0  0  -0.542210
 87 C_h 0.024970 0.459520 0.396560  0  0  0  0  0  0  0  0  -0.542210
 88 Mof_Ca_a 0.036560 0.319360 0.516010  0  0  0  0  0  0  0  0  0.881560
 89 Mof_Ca_a 0.949470 0.296780 0.849350  0  0  0  0  0  0  0  0  0.881560
 90 Mof_Ca_a 0.013970 0.383860 0.182680  0  0  0  0  0  0  0  0  0.881560
 91 N_d 0.134150 0.356920 0.295310  0  0  0  0  0  0  0  0  -0.648300
 92 N_d 0.889440 0.199180 0.628640  0  0  0  0  0  0  0  0  -0.648300
 93 N_d 0.976410 0.443900 0.961970  0  0  0  0  0  0  0  0  -0.648300
 94 H 0.875310 0.686880 0.996660  0  0  0  0  0  0  0  0  0.343190
 95 H 0.144900 0.791350 0.663320  0  0  0  0  0  0  0  0  0.343190
 96 H 0.313120 0.188440 0.996660  0  0  0  0  0  0  0  0  0.343190
 97 Mof_H 0.917970 0.678750 0.040390  0  0  0  0  0  0  0  0  0.191950
 98 Mof_H 0.094120 0.748700 0.707060  0  0  0  0  0  0  0  0  0.191950
 99 Mof_H 0.987920 0.572550 0.373720  0  0  0  0  0  0  0  0  0.191950
 100 H_a 0.896730 0.630140 0.380230  0  0  0  0  0  0  0  0  0.167700
 101 H_a 0.066750 0.769940 0.046900  0  0  0  0  0  0  0  0  0.167700
 102 H_a 0.036520 0.599920 0.713560  0  0  0  0  0  0  0  0  0.167700
 103 H_b 0.190890 0.308350 0.199080  0  0  0  0  0  0  0  0  0.183170
 104 H_b 0.117450 0.809110 0.199080  0  0  0  0  0  0  0  0  0.183170
 105 H_b 0.691650 0.882550 0.199080  0  0  0  0  0  0  0  0  0.183170
 106 H_c 0.139300 0.310400 0.984080  0  0  0  0  0  0  0  0  0.369570
 107 H_c 0.171100 0.860700 0.984080  0  0  0  0  0  0  0  0  0.369570
 108 H_c 0.689600 0.828900 0.984080  0  0  0  0  0  0  0  0  0.369570
 109 Mof_H_a 0.088560 0.343640 0.124030  0  0  0  0  0  0  0  0  0.223960
 110 Mof_H_a 0.921750 0.244780 0.457370  0  0  0  0  0  0  0  0  0.223960
 111 Mof_H_a 0.989690 0.411580 0.790700  0  0  0  0  0  0  0  0  0.223960
 112 H_d 0.075820 0.298190 0.457770  0  0  0  0  0  0  0  0  0.156350
 113 H_d 0.889040 0.257510 0.791110  0  0  0  0  0  0  0  0  0.156350
 114 H_d 0.035140 0.444290 0.124440  0  0  0  0  0  0  0  0  0.156350
 115 H_e 0.115990 0.298930 0.682160  0  0  0  0  0  0  0  0  0.207760
 116 H_e 0.182940 0.884010 0.682160  0  0  0  0  0  0  0  0  0.207760
 117 H_e 0.701060 0.817060 0.682160  0  0  0  0  0  0  0  0  0.207760
 118 Mof_Ob 0.612350 0.967150 0.662040  0  0  0  0  0  0  0  0  -0.733200
 119 Mof_Ob 0.688140 0.054320 0.328710  0  0  0  0  0  0  0  0  -0.733200
 120 Mof_Ob 0.699510 0.978530 0.995380  0  0  0  0  0  0  0  0  -0.733200
 121 Mof_Oa 0.647820 0.991030 0.902260  0  0  0  0  0  0  0  0  -0.924620
 122 Mof_Oa 0.676540 0.018840 0.568930  0  0  0  0  0  0  0  0  -0.924620
 123 Mof_Oa 0.675640 0.990130 0.235590  0  0  0  0  0  0  0  0  -0.924620
 124 Mof_Oc 0.627800 0.000890 0.248980  0  0  0  0  0  0  0  0  -0.853560
 125 Mof_Oc 0.706420 0.038870 0.915650  0  0  0  0  0  0  0  0  -0.853560
 126 Mof_Oc 0.665780 0.960240 0.582310  0  0  0  0  0  0  0  0  -0.853560
 127 Mof_Mg 0.672520 0.024590 0.112240  0  0  0  0  0  0  0  0  1.615650
 128 Mof_Mg 0.685400 0.994150 0.778910  0  0  0  0  0  0  0  0  1.615650
 129 Mof_Mg 0.642080 0.981270 0.445580  0  0  0  0  0  0  0  0  1.615650
 130 Mof_Ob_a 0.701910 0.642280 0.675770  0  0  0  0  0  0  0  0  -0.745340
 131 Mof_Ob_a 0.607040 0.631420 0.009110  0  0  0  0  0  0  0  0  -0.745340
 132 Mof_Ob_a 0.691050 0.726300 0.342440  0  0  0  0  0  0  0  0  -0.745340
 133 Mof_Oa_a 0.684950 0.663550 0.900480  0  0  0  0  0  0  0  0  -0.938210
 134 Mof_Oa_a 0.645260 0.648380 0.233820  0  0  0  0  0  0  0  0  -0.938210
 135 Mof_Oa_a 0.669780 0.688070 0.567150  0  0  0  0  0  0  0  0  -0.938210
 136 Mof_Oc_a 0.710120 0.675140 0.264810  0  0  0  0  0  0  0  0  -0.935430
 137 Mof_Oc_a 0.631680 0.623210 0.598140  0  0  0  0  0  0  0  0  -0.935430
 138 Mof_Oc_a 0.658200 0.701650 0.931470  0  0  0  0  0  0  0  0  -0.935430
 139 Mof_Mg_a 0.684750 0.692020 0.134940  0  0  0  0  0  0  0  0  1.602540
 140 Mof_Mg_a 0.673930 0.648580 0.468270  0  0  0  0  0  0  0  0  1.602540
 141 Mof_Mg_a 0.641320 0.659410 0.801600  0  0  0  0  0  0  0  0  1.602540
 142 Cl 0.471950 0.060100 0.252760  0  0  0  0  0  0  0  0  -0.022210
 143 Cl 0.588150 0.528050 0.252760  0  0  0  0  0  0  0  0  -0.022210
 144 Cl 0.939900 0.411850 0.252760  0  0  0  0  0  0  0  0  -0.022210
 145 C 0.482350 0.035630 0.131330  0  0  0  0  0  0  0  0  0.515900
 146 C 0.553280 0.517650 0.131330  0  0  0  0  0  0  0  0  0.515900
 147 C 0.964370 0.446720 0.131330  0  0  0  0  0  0  0  0  0.515900
 148 N 0.504110 0.031330 0.218220  0  0  0  0  0  0  0  0  -0.754330
 149 N 0.527220 0.495890 0.218220  0  0  0  0  0  0  0  0  -0.754330
 150 N 0.968670 0.472780 0.218220  0  0  0  0  0  0  0  0  -0.754330
 151 C_a 0.510910 0.011590 0.116850  0  0  0  0  0  0  0  0  0.980300
 152 C_a 0.500680 0.489090 0.116850  0  0  0  0  0  0  0  0  0.980300
 153 C_a 0.988410 0.499320 0.116850  0  0  0  0  0  0  0  0  0.980300
 154 N_a 0.533780 0.007220 0.205040  0  0  0  0  0  0  0  0  -0.586940
 155 N_a 0.806770 0.132890 0.871710  0  0  0  0  0  0  0  0  -0.586940
 156 N_a 0.659450 0.859890 0.538380  0  0  0  0  0  0  0  0  -0.586940
 157 C_b 0.552530 0.995770 0.124920  0  0  0  0  0  0  0  0  0.389640
 158 C_b 0.776580 0.114140 0.791580  0  0  0  0  0  0  0  0  0.389640
 159 C_b 0.670890 0.890090 0.458250  0  0  0  0  0  0  0  0  0.389640
 160 Mof_Cd 0.579440 0.001080 0.229370  0  0  0  0  0  0  0  0  -0.457710
 161 Mof_Cd 0.754970 0.087220 0.896040  0  0  0  0  0  0  0  0  -0.457710
 162 Mof_Cd 0.665590 0.911700 0.562710  0  0  0  0  0  0  0  0  -0.457710
 163 Mof_Cc 0.601640 0.994120 0.147330  0  0  0  0  0  0  0  0  0.460340
 164 Mof_Cc 0.725820 0.065030 0.814000  0  0  0  0  0  0  0  0  0.460340
 165 Mof_Cc 0.672540 0.940850 0.480670  0  0  0  0  0  0  0  0  0.460340
 166 Mof_Cb 0.595890 0.981490 0.952410  0  0  0  0  0  0  0  0  -0.292840
 167 Mof_Cb 0.718930 0.070770 0.619080  0  0  0  0  0  0  0  0  -0.292840
 168 Mof_Cb 0.685170 0.947730 0.285740  0  0  0  0  0  0  0  0  -0.292840
 169 C_c 0.567400 0.973880 0.859130  0  0  0  0  0  0  0  0  -0.114570
 170 C_c 0.739820 0.099270 0.525800  0  0  0  0  0  0  0  0  -0.114570
 171 C_c 0.692780 0.926850 0.192460  0  0  0  0  0  0  0  0  -0.114570
 172 C_d 0.545600 0.980300 0.941800  0  0  0  0  0  0  0  0  -0.302300
 173 C_d 0.768030 0.121060 0.608460  0  0  0  0  0  0  0  0  -0.302300
 174 C_d 0.686370 0.898640 0.275130  0  0  0  0  0  0  0  0  -0.302300
 175 Mof_Ca 0.619400 0.979120 0.833490  0  0  0  0  0  0  0  0  0.806350
 176 Mof_Ca 0.693050 0.047270 0.500160  0  0  0  0  0  0  0  0  0.806350
 177 Mof_Ca 0.687550 0.973610 0.166830  0  0  0  0  0  0  0  0  0.806350
 178 N_b 0.830580 0.663620 0.616060  0  0  0  0  0  0  0  0  -0.835290
 179 N_b 0.833040 0.169420 0.616060  0  0  0  0  0  0  0  0  -0.835290
 180 N_b 0.336380 0.166960 0.616060  0  0  0  0  0  0  0  0  -0.835290
 181 C_e 0.809180 0.670750 0.543740  0  0  0  0  0  0  0  0  0.956270
 182 C_e 0.528240 0.524160 0.877070  0  0  0  0  0  0  0  0  0.956270
 183 C_e 0.662580 0.805090 0.210400  0  0  0  0  0  0  0  0  0.956270
 184 N_c 0.795980 0.656090 0.369520  0  0  0  0  0  0  0  0  -0.666650
 185 N_c 0.526780 0.537350 0.702850  0  0  0  0  0  0  0  0  -0.666650
 186 N_c 0.677240 0.806560 0.036190  0  0  0  0  0  0  0  0  -0.666650
 187 C_f 0.772180 0.655460 0.251380  0  0  0  0  0  0  0  0  0.566360
 188 C_f 0.549950 0.561160 0.584710  0  0  0  0  0  0  0  0  0.566360
 189 C_f 0.677880 0.783390 0.918050  0  0  0  0  0  0  0  0  0.566360
 190 Mof_Cd_a 0.752700 0.666860 0.312580  0  0  0  0  0  0  0  0  -0.516630
 191 Mof_Cd_a 0.580820 0.580630 0.645920  0  0  0  0  0  0  0  0  -0.516630
 192 Mof_Cd_a 0.666480 0.752510 0.979250  0  0  0  0  0  0  0  0  -0.516630
 193 Mof_Cc_a 0.729020 0.665300 0.188780  0  0  0  0  0  0  0  0  0.688640
 194 Mof_Cc_a 0.602950 0.604320 0.522120  0  0  0  0  0  0  0  0  0.688640
 195 Mof_Cc_a 0.668030 0.730380 0.855450  0  0  0  0  0  0  0  0  0.688640
 196 Mof_Cb_a 0.725820 0.653210 0.993930  0  0  0  0  0  0  0  0  -0.491420
 197 Mof_Cb_a 0.594050 0.607510 0.327270  0  0  0  0  0  0  0  0  -0.491420
 198 Mof_Cb_a 0.680130 0.739280 0.660600  0  0  0  0  0  0  0  0  -0.491420
 199 C_g 0.745440 0.641180 0.938290  0  0  0  0  0  0  0  0  0.054570
 200 C_g 0.562410 0.587900 0.271620  0  0  0  0  0  0  0  0  0.054570
 201 C_g 0.692150 0.770920 0.604950  0  0  0  0  0  0  0  0  0.054570
 202 C_h 0.767880 0.641690 0.063230  0  0  0  0  0  0  0  0  -0.542210
 203 C_h 0.540480 0.565450 0.396560  0  0  0  0  0  0  0  0  -0.542210
 204 C_h 0.691640 0.792860 0.729900  0  0  0  0  0  0  0  0  -0.542210
 205 Mof_Ca_a 0.703220 0.652690 0.849350  0  0  0  0  0  0  0  0  0.881560
 206 Mof_Ca_a 0.616140 0.630110 0.182680  0  0  0  0  0  0  0  0  0.881560
 207 Mof_Ca_a 0.680640 0.717200 0.516010  0  0  0  0  0  0  0  0  0.881560
 208 N_d 0.800820 0.690250 0.628640  0  0  0  0  0  0  0  0  -0.648300
 209 N_d 0.556100 0.532520 0.961970  0  0  0  0  0  0  0  0  -0.648300
 210 N_d 0.643080 0.777230 0.295310  0  0  0  0  0  0  0  0  -0.648300
 211 H 0.541980 0.020210 0.329990  0  0  0  0  0  0  0  0  0.343190
 212 H 0.811560 0.124690 0.996660  0  0  0  0  0  0  0  0  0.343190
 213 H 0.979790 0.521770 0.329990  0  0  0  0  0  0  0  0  0.343190
 214 Mof_H 0.584630 0.012080 0.373720  0  0  0  0  0  0  0  0  0.191950
 215 Mof_H 0.760780 0.082030 0.040390  0  0  0  0  0  0  0  0  0.191950
 216 Mof_H 0.654580 0.905880 0.707060  0  0  0  0  0  0  0  0  0.191950
 217 H_a 0.563390 0.963480 0.713560  0  0  0  0  0  0  0  0  0.167700
 218 H_a 0.733420 0.103270 0.380230  0  0  0  0  0  0  0  0  0.167700
 219 H_a 0.703190 0.933250 0.046900  0  0  0  0  0  0  0  0  0.167700
 220 H_b 0.857560 0.641680 0.532410  0  0  0  0  0  0  0  0  0.183170
 221 H_b 0.784120 0.142440 0.532410  0  0  0  0  0  0  0  0  0.183170
 222 H_b 0.358320 0.215880 0.532410  0  0  0  0  0  0  0  0  0.183170
 223 H_c 0.805970 0.643740 0.317420  0  0  0  0  0  0  0  0  0.369570
 224 H_c 0.837770 0.194030 0.317420  0  0  0  0  0  0  0  0  0.369570
 225 H_c 0.356260 0.162230 0.317420  0  0  0  0  0  0  0  0  0.369570
 226 Mof_H_a 0.755220 0.676980 0.457370  0  0  0  0  0  0  0  0  0.223960
 227 Mof_H_a 0.588420 0.578110 0.790700  0  0  0  0  0  0  0  0  0.223960
 228 Mof_H_a 0.656360 0.744910 0.124030  0  0  0  0  0  0  0  0  0.223960
 229 H_d 0.742490 0.631530 0.791110  0  0  0  0  0  0  0  0  0.156350
 230 H_d 0.555710 0.590850 0.124440  0  0  0  0  0  0  0  0  0.156350
 231 H_d 0.701810 0.777630 0.457770  0  0  0  0  0  0  0  0  0.156350
 232 H_e 0.782660 0.632270 0.015490  0  0  0  0  0  0  0  0  0.207760
 233 H_e 0.849610 0.217340 0.015490  0  0  0  0  0  0  0  0  0.207760
 234 H_e 0.367730 0.150390 0.015490  0  0  0  0  0  0  0  0  0.207760
 235 Mof_Ob 0.279010 0.300480 0.995380  0  0  0  0  0  0  0  0  -0.733200
 236 Mof_Ob 0.354800 0.387650 0.662040  0  0  0  0  0  0  0  0  -0.733200
 237 Mof_Ob 0.366180 0.311860 0.328710  0  0  0  0  0  0  0  0  -0.733200
 238 Mof_Oa 0.314490 0.324360 0.235590  0  0  0  0  0  0  0  0  -0.924620
 239 Mof_Oa 0.343200 0.352180 0.902260  0  0  0  0  0  0  0  0  -0.924620
 240 Mof_Oa 0.342310 0.323460 0.568930  0  0  0  0  0  0  0  0  -0.924620
 241 Mof_Oc 0.294470 0.334220 0.582310  0  0  0  0  0  0  0  0  -0.853560
 242 Mof_Oc 0.373090 0.372200 0.248980  0  0  0  0  0  0  0  0  -0.853560
 243 Mof_Oc 0.332440 0.293580 0.915650  0  0  0  0  0  0  0  0  -0.853560
 244 Mof_Mg 0.339190 0.357920 0.445580  0  0  0  0  0  0  0  0  1.615650
 245 Mof_Mg 0.352070 0.327480 0.112240  0  0  0  0  0  0  0  0  1.615650
 246 Mof_Mg 0.308750 0.314600 0.778910  0  0  0  0  0  0  0  0  1.615650
 247 Mof_Ob_a 0.368580 0.975610 0.009110  0  0  0  0  0  0  0  0  -0.745340
 248 Mof_Ob_a 0.273700 0.964750 0.342440  0  0  0  0  0  0  0  0  -0.745340
 249 Mof_Ob_a 0.357720 0.059630 0.675770  0  0  0  0  0  0  0  0  -0.745340
 250 Mof_Oa_a 0.351620 0.996880 0.233820  0  0  0  0  0  0  0  0  -0.938210
 251 Mof_Oa_a 0.311930 0.981710 0.567150  0  0  0  0  0  0  0  0  -0.938210
 252 Mof_Oa_a 0.336450 0.021400 0.900480  0  0  0  0  0  0  0  0  -0.938210
 253 Mof_Oc_a 0.376790 0.008470 0.598140  0  0  0  0  0  0  0  0  -0.935430
 254 Mof_Oc_a 0.298350 0.956550 0.931470  0  0  0  0  0  0  0  0  -0.935430
 255 Mof_Oc_a 0.324860 0.034980 0.264810  0  0  0  0  0  0  0  0  -0.935430
 256 Mof_Mg_a 0.351420 0.025350 0.468270  0  0  0  0  0  0  0  0  1.602540
 257 Mof_Mg_a 0.340590 0.981910 0.801600  0  0  0  0  0  0  0  0  1.602540
 258 Mof_Mg_a 0.307980 0.992740 0.134940  0  0  0  0  0  0  0  0  1.602540
 259 Cl 0.138620 0.393430 0.586090  0  0  0  0  0  0  0  0  -0.022210
 260 Cl 0.254820 0.861380 0.586090  0  0  0  0  0  0  0  0  -0.022210
 261 Cl 0.606570 0.745180 0.586090  0  0  0  0  0  0  0  0  -0.022210
 262 C 0.149020 0.368960 0.464660  0  0  0  0  0  0  0  0  0.515900
 263 C 0.219940 0.850980 0.464660  0  0  0  0  0  0  0  0  0.515900
 264 C 0.631040 0.780060 0.464660  0  0  0  0  0  0  0  0  0.515900
 265 N 0.170770 0.364660 0.551560  0  0  0  0  0  0  0  0  -0.754330
 266 N 0.193890 0.829230 0.551560  0  0  0  0  0  0  0  0  -0.754330
 267 N 0.635340 0.806110 0.551560  0  0  0  0  0  0  0  0  -0.754330
 268 C_a 0.177580 0.344920 0.450180  0  0  0  0  0  0  0  0  0.980300
 269 C_a 0.167350 0.822420 0.450180  0  0  0  0  0  0  0  0  0.980300
 270 C_a 0.655080 0.832650 0.450180  0  0  0  0  0  0  0  0  0.980300
 271 N_a 0.200440 0.340550 0.538380  0  0  0  0  0  0  0  0  -0.586940
 272 N_a 0.473440 0.466220 0.205040  0  0  0  0  0  0  0  0  -0.586940
 273 N_a 0.326120 0.193230 0.871710  0  0  0  0  0  0  0  0  -0.586940
 274 C_b 0.219200 0.329100 0.458250  0  0  0  0  0  0  0  0  0.389640
 275 C_b 0.443240 0.447470 0.124920  0  0  0  0  0  0  0  0  0.389640
 276 C_b 0.337560 0.223420 0.791580  0  0  0  0  0  0  0  0  0.389640
 277 Mof_Cd 0.246110 0.334410 0.562710  0  0  0  0  0  0  0  0  -0.457710
 278 Mof_Cd 0.421640 0.420560 0.229370  0  0  0  0  0  0  0  0  -0.457710
 279 Mof_Cd 0.332250 0.245030 0.896040  0  0  0  0  0  0  0  0  -0.457710
 280 Mof_Cc 0.268300 0.327450 0.480670  0  0  0  0  0  0  0  0  0.460340
 281 Mof_Cc 0.392490 0.398360 0.147330  0  0  0  0  0  0  0  0  0.460340
 282 Mof_Cc 0.339210 0.274180 0.814000  0  0  0  0  0  0  0  0  0.460340
 283 Mof_Cb 0.262560 0.314830 0.285740  0  0  0  0  0  0  0  0  -0.292840
 284 Mof_Cb 0.385600 0.404110 0.952410  0  0  0  0  0  0  0  0  -0.292840
 285 Mof_Cb 0.351840 0.281070 0.619080  0  0  0  0  0  0  0  0  -0.292840
 286 C_c 0.234060 0.307210 0.192460  0  0  0  0  0  0  0  0  -0.114570
 287 C_c 0.406480 0.432600 0.859130  0  0  0  0  0  0  0  0  -0.114570
 288 C_c 0.359450 0.260180 0.525800  0  0  0  0  0  0  0  0  -0.114570
 289 C_d 0.212270 0.313630 0.275130  0  0  0  0  0  0  0  0  -0.302300
 290 C_d 0.434700 0.454400 0.941800  0  0  0  0  0  0  0  0  -0.302300
 291 C_d 0.353030 0.231970 0.608460  0  0  0  0  0  0  0  0  -0.302300
 292 Mof_Ca 0.286070 0.312450 0.166830  0  0  0  0  0  0  0  0  0.806350
 293 Mof_Ca 0.359720 0.380600 0.833490  0  0  0  0  0  0  0  0  0.806350
 294 Mof_Ca 0.354210 0.306950 0.500160  0  0  0  0  0  0  0  0  0.806350
 295 N_b 0.497250 0.996950 0.949390  0  0  0  0  0  0  0  0  -0.835290
 296 N_b 0.499700 0.502750 0.949390  0  0  0  0  0  0  0  0  -0.835290
 297 N_b 0.003050 0.500300 0.949390  0  0  0  0  0  0  0  0  -0.835290
 298 C_e 0.475840 0.004090 0.877070  0  0  0  0  0  0  0  0  0.956270
 299 C_e 0.194910 0.857490 0.210400  0  0  0  0  0  0  0  0  0.956270
 300 C_e 0.329250 0.138420 0.543740  0  0  0  0  0  0  0  0  0.956270
 301 N_c 0.462650 0.989420 0.702850  0  0  0  0  0  0  0  0  -0.666650
 302 N_c 0.193440 0.870680 0.036190  0  0  0  0  0  0  0  0  -0.666650
 303 N_c 0.343910 0.139890 0.369520  0  0  0  0  0  0  0  0  -0.666650
 304 C_f 0.438840 0.988790 0.584710  0  0  0  0  0  0  0  0  0.566360
 305 C_f 0.216610 0.894490 0.918050  0  0  0  0  0  0  0  0  0.566360
 306 C_f 0.344540 0.116720 0.251380  0  0  0  0  0  0  0  0  0.566360
 307 Mof_Cd_a 0.419370 0.000190 0.645920  0  0  0  0  0  0  0  0  -0.516630
 308 Mof_Cd_a 0.247490 0.913960 0.979250  0  0  0  0  0  0  0  0  -0.516630
 309 Mof_Cd_a 0.333140 0.085850 0.312580  0  0  0  0  0  0  0  0  -0.516630
 310 Mof_Cc_a 0.395680 0.998640 0.522120  0  0  0  0  0  0  0  0  0.688640
 311 Mof_Cc_a 0.269620 0.937650 0.855450  0  0  0  0  0  0  0  0  0.688640
 312 Mof_Cc_a 0.334700 0.063710 0.188780  0  0  0  0  0  0  0  0  0.688640
 313 Mof_Cb_a 0.392490 0.986540 0.327270  0  0  0  0  0  0  0  0  -0.491420
 314 Mof_Cb_a 0.260720 0.940850 0.660600  0  0  0  0  0  0  0  0  -0.491420
 315 Mof_Cb_a 0.346790 0.072610 0.993930  0  0  0  0  0  0  0  0  -0.491420
 316 C_g 0.412100 0.974520 0.271620  0  0  0  0  0  0  0  0  0.054570
 317 C_g 0.229080 0.921230 0.604950  0  0  0  0  0  0  0  0  0.054570
 318 C_g 0.358820 0.104250 0.938290  0  0  0  0  0  0  0  0  0.054570
 319 C_h 0.434550 0.975030 0.396560  0  0  0  0  0  0  0  0  -0.542210
 320 C_h 0.207140 0.898780 0.729900  0  0  0  0  0  0  0  0  -0.542210
 321 C_h 0.358310 0.126190 0.063230  0  0  0  0  0  0  0  0  -0.542210
 322 Mof_Ca_a 0.369890 0.986030 0.182680  0  0  0  0  0  0  0  0  0.881560
 323 Mof_Ca_a 0.282800 0.963440 0.516010  0  0  0  0  0  0  0  0  0.881560
 324 Mof_Ca_a 0.347310 0.050530 0.849350  0  0  0  0  0  0  0  0  0.881560
 325 N_d 0.467480 0.023590 0.961970  0  0  0  0  0  0  0  0  -0.648300
 326 N_d 0.222770 0.865850 0.295310  0  0  0  0  0  0  0  0  -0.648300
 327 N_d 0.309750 0.110560 0.628640  0  0  0  0  0  0  0  0  -0.648300
 328 H 0.208650 0.353540 0.663320  0  0  0  0  0  0  0  0  0.343190
 329 H 0.478230 0.458020 0.329990  0  0  0  0  0  0  0  0  0.343190
 330 H 0.646460 0.855100 0.663320  0  0  0  0  0  0  0  0  0.343190
 331 Mof_H 0.251300 0.345420 0.707060  0  0  0  0  0  0  0  0  0.191950
 332 Mof_H 0.427450 0.415370 0.373720  0  0  0  0  0  0  0  0  0.191950
 333 Mof_H 0.321250 0.239220 0.040390  0  0  0  0  0  0  0  0  0.191950
 334 H_a 0.230060 0.296810 0.046900  0  0  0  0  0  0  0  0  0.167700
 335 H_a 0.400080 0.436610 0.713560  0  0  0  0  0  0  0  0  0.167700
 336 H_a 0.369860 0.266580 0.380230  0  0  0  0  0  0  0  0  0.167700
 337 H_b 0.524220 0.975010 0.865750  0  0  0  0  0  0  0  0  0.183170
 338 H_b 0.450790 0.475780 0.865750  0  0  0  0  0  0  0  0  0.183170
 339 H_b 0.024990 0.549210 0.865750  0  0  0  0  0  0  0  0  0.183170
 340 H_c 0.472630 0.977070 0.650750  0  0  0  0  0  0  0  0  0.369570
 341 H_c 0.504430 0.527370 0.650750  0  0  0  0  0  0  0  0  0.369570
 342 H_c 0.022930 0.495570 0.650750  0  0  0  0  0  0  0  0  0.369570
 343 Mof_H_a 0.421890 0.010310 0.790700  0  0  0  0  0  0  0  0  0.223960
 344 Mof_H_a 0.255090 0.911440 0.124030  0  0  0  0  0  0  0  0  0.223960
 345 Mof_H_a 0.323020 0.078250 0.457370  0  0  0  0  0  0  0  0  0.223960
 346 H_d 0.409150 0.964860 0.124440  0  0  0  0  0  0  0  0  0.156350
 347 H_d 0.222370 0.924180 0.457770  0  0  0  0  0  0  0  0  0.156350
 348 H_d 0.368470 0.110960 0.791110  0  0  0  0  0  0  0  0  0.156350
 349 H_e 0.449320 0.965600 0.348830  0  0  0  0  0  0  0  0  0.207760
 350 H_e 0.516280 0.550680 0.348830  0  0  0  0  0  0  0  0  0.207760
 351 H_e 0.034400 0.483720 0.348830  0  0  0  0  0  0  0  0  0.207760
