# Supplementary material for: In silico design and screening of hypothetical MOF-74 analogs and their experimental synthesis
Source: Chem Sci. 2016 Jun 21;7(9):6263–72. doi: 10.1039/c6sc01477a (PMC6024208; doi:10.1039/c6sc01477a)
Supplement: Supplementary file 1 [file SC-007-C6SC01477A-s001.zip › analogs/101.1_all_conf_413_0_full_symm.cif]

data_image0
_cell_length_a       57.6726
_cell_length_b       57.6726
_cell_length_c       6.96375
_cell_angle_alpha    90
_cell_angle_beta     90
_cell_angle_gamma    120

_symmetry_space_group_name_H-M    "P 1"
_symmetry_int_tables_number       1

loop_
  _symmetry_equiv_pos_as_xyz
  'x, y, z'

loop_
  _atom_site_label
  _atom_site_occupancy
  _atom_site_fract_x
  _atom_site_fract_y
  _atom_site_fract_z
  _atom_site_thermal_displace_type
  _atom_site_B_iso_or_equiv
  _atom_site_type_symbol
  O1       1.0000 0.71416  0.68482  0.05303  Biso   1.000  O
  O2       1.0000 0.64852  0.69601  0.71970  Biso   1.000  O
  O3       1.0000 0.63732  0.61917  0.38636  Biso   1.000  O
  O4       1.0000 0.68302  0.66877  0.82177  Biso   1.000  O
  O5       1.0000 0.66456  0.68092  0.48844  Biso   1.000  O
  O6       1.0000 0.65241  0.65031  0.15510  Biso   1.000  O
  O7       1.0000 0.69685  0.66026  0.46432  Biso   1.000  O
  O8       1.0000 0.67307  0.70326  0.13099  Biso   1.000  O
  O9       1.0000 0.63008  0.63648  0.79766  Biso   1.000  O
  Mg1      1.0000 0.65975  0.64542  0.59544  Biso   1.000  Mg
  Mg2      1.0000 0.68792  0.68100  0.26211  Biso   1.000  Mg
  Mg3      1.0000 0.65233  0.67358  0.92877  Biso   1.000  Mg
  O10      1.0000 0.28582  0.31611  0.89101  Biso   1.000  O
  O11      1.0000 0.35055  0.30304  0.22434  Biso   1.000  O
  O12      1.0000 0.36362  0.38084  0.55768  Biso   1.000  O
  O13      1.0000 0.31742  0.33186  0.11910  Biso   1.000  O
  O14      1.0000 0.33480  0.31889  0.45244  Biso   1.000  O
  O15      1.0000 0.34777  0.34924  0.78577  Biso   1.000  O
  O16      1.0000 0.30463  0.34120  0.47575  Biso   1.000  O
  O17      1.0000 0.32547  0.29676  0.80909  Biso   1.000  O
  O18      1.0000 0.36990  0.36204  0.14242  Biso   1.000  O
  Mg4      1.0000 0.34142  0.35492  0.34585  Biso   1.000  Mg
  Mg5      1.0000 0.31174  0.31983  0.67919  Biso   1.000  Mg
  Mg6      1.0000 0.34684  0.32525  0.01252  Biso   1.000  Mg
  C1       1.0000 0.29363  0.32553  0.05936  Biso   1.000  C
  C2       1.0000 0.34114  0.30143  0.39269  Biso   1.000  C
  C3       1.0000 0.36524  0.37304  0.72603  Biso   1.000  C
  C4       1.0000 0.27585  0.32961  0.18944  Biso   1.000  C
  C5       1.0000 0.33705  0.27957  0.52278  Biso   1.000  C
  C6       1.0000 0.38710  0.39082  0.85611  Biso   1.000  C
  C7       1.0000 0.25155  0.32608  0.11177  Biso   1.000  C
  C8       1.0000 0.34059  0.25880  0.44511  Biso   1.000  C
  C9       1.0000 0.40786  0.41512  0.77844  Biso   1.000  C
  C10      1.0000 0.23308  0.32880  0.22108  Biso   1.000  C
  C11      1.0000 0.33786  0.23761  0.55442  Biso   1.000  C
  C12      1.0000 0.42906  0.43358  0.88775  Biso   1.000  C
  C13      1.0000 0.23854  0.33465  0.41847  Biso   1.000  C
  C14      1.0000 0.33202  0.23722  0.75180  Biso   1.000  C
  C15      1.0000 0.42945  0.42813  0.08514  Biso   1.000  C
  C16      1.0000 0.26230  0.33816  0.49914  Biso   1.000  C
  C17      1.0000 0.32851  0.25748  0.83248  Biso   1.000  C
  C18      1.0000 0.40919  0.40436  0.16581  Biso   1.000  C
  C19      1.0000 0.28178  0.33642  0.38842  Biso   1.000  C
  C20      1.0000 0.33025  0.27870  0.72175  Biso   1.000  C
  C21      1.0000 0.38797  0.38488  0.05509  Biso   1.000  C
  N1       1.0000 0.22173  0.33780  0.55024  Biso   1.000  N
  N2       1.0000 0.32886  0.21726  0.88358  Biso   1.000  N
  N3       1.0000 0.44941  0.44494  0.21691  Biso   1.000  N
  N4       1.0000 0.20060  0.33611  0.47628  Biso   1.000  N
  N5       1.0000 0.33055  0.19782  0.80962  Biso   1.000  N
  N6       1.0000 0.46884  0.46606  0.14295  Biso   1.000  N
  C22      1.0000 0.18399  0.34044  0.59985  Biso   1.000  C
  C23      1.0000 0.32622  0.17688  0.93319  Biso   1.000  C
  C24      1.0000 0.48978  0.48267  0.26652  Biso   1.000  C
  C25      1.0000 0.82435  0.66225  0.86547  Biso   1.000  C
  C26      1.0000 0.67109  0.82877  0.53213  Biso   1.000  C
  C27      1.0000 0.50457  0.50898  0.19880  Biso   1.000  C
  C28      1.0000 0.80452  0.66315  0.97394  Biso   1.000  C
  C29      1.0000 0.67019  0.80804  0.64061  Biso   1.000  C
  C30      1.0000 0.52529  0.52881  0.30728  Biso   1.000  C
  C31      1.0000 0.81024  0.67633  0.15117  Biso   1.000  C
  C32      1.0000 0.65700  0.80057  0.81783  Biso   1.000  C
  C33      1.0000 0.53276  0.52310  0.48450  Biso   1.000  C
  N7       1.0000 0.78738  0.67450  0.23831  Biso   1.000  N
  N8       1.0000 0.65883  0.77955  0.90497  Biso   1.000  N
  N9       1.0000 0.55379  0.54595  0.57164  Biso   1.000  N
  N10      1.0000 0.78948  0.67953  0.41848  Biso   1.000  N
  N11      1.0000 0.65380  0.77662  0.08515  Biso   1.000  N
  N12      1.0000 0.55671  0.54385  0.75182  Biso   1.000  N
  C34      1.0000 0.76727  0.67856  0.51089  Biso   1.000  C
  C35      1.0000 0.65477  0.75538  0.17755  Biso   1.000  C
  C36      1.0000 0.57796  0.56606  0.84422  Biso   1.000  C
  C37      1.0000 0.77280  0.68705  0.70376  Biso   1.000  C
  C38      1.0000 0.64629  0.75242  0.37043  Biso   1.000  C
  C39      1.0000 0.58092  0.56054  0.03710  Biso   1.000  C
  C40      1.0000 0.75272  0.68591  0.81784  Biso   1.000  C
  C41      1.0000 0.64742  0.73347  0.48451  Biso   1.000  C
  C42      1.0000 0.59986  0.58061  0.15117  Biso   1.000  C
  C43      1.0000 0.72676  0.67677  0.74486  Biso   1.000  C
  C44      1.0000 0.65656  0.71665  0.41153  Biso   1.000  C
  C45      1.0000 0.61668  0.60658  0.07820  Biso   1.000  C
  C46      1.0000 0.70724  0.67687  0.88065  Biso   1.000  C
  C47      1.0000 0.65646  0.69703  0.54731  Biso   1.000  C
  C48      1.0000 0.63630  0.62610  0.21398  Biso   1.000  C
  C49      1.0000 0.72100  0.66869  0.54659  Biso   1.000  C
  C50      1.0000 0.66464  0.71897  0.21326  Biso   1.000  C
  C51      1.0000 0.61436  0.61233  0.87992  Biso   1.000  C
  C52      1.0000 0.74175  0.66971  0.43318  Biso   1.000  C
  C53      1.0000 0.66363  0.73871  0.09984  Biso   1.000  C
  C54      1.0000 0.59462  0.59158  0.76651  Biso   1.000  C
  C55      1.0000 0.83763  0.69049  0.22078  Biso   1.000  C
  C56      1.0000 0.30951  0.14714  0.22078  Biso   1.000  C
  C57      1.0000 0.85286  0.16237  0.22078  Biso   1.000  C
  C58      1.0000 0.84553  0.70623  0.39058  Biso   1.000  C
  C59      1.0000 0.29377  0.13930  0.39058  Biso   1.000  C
  C60      1.0000 0.86070  0.15447  0.39058  Biso   1.000  C
  C61      1.0000 0.87183  0.71940  0.45300  Biso   1.000  C
  C62      1.0000 0.28060  0.15244  0.45300  Biso   1.000  C
  C63      1.0000 0.84756  0.12817  0.45300  Biso   1.000  C
  C64      1.0000 0.89168  0.71789  0.34579  Biso   1.000  C
  C65      1.0000 0.28211  0.17379  0.34579  Biso   1.000  C
  C66      1.0000 0.82621  0.10832  0.34579  Biso   1.000  C
  C67      1.0000 0.88495  0.70323  0.17731  Biso   1.000  C
  C68      1.0000 0.29677  0.18171  0.17731  Biso   1.000  C
  C69      1.0000 0.81829  0.11505  0.17731  Biso   1.000  C
  C70      1.0000 0.85812  0.68900  0.11027  Biso   1.000  C
  C71      1.0000 0.31100  0.16912  0.11027  Biso   1.000  C
  C72      1.0000 0.83088  0.14188  0.11027  Biso   1.000  C
  H1       1.0000 0.24776  0.32102  0.96016  Biso   1.000  H
  H2       1.0000 0.34565  0.26008  0.29349  Biso   1.000  H
  H3       1.0000 0.40659  0.41890  0.62683  Biso   1.000  H
  H4       1.0000 0.21473  0.32652  0.15987  Biso   1.000  H
  H5       1.0000 0.34014  0.22154  0.49321  Biso   1.000  H
  H6       1.0000 0.44513  0.45194  0.82654  Biso   1.000  H
  H7       1.0000 0.26614  0.34276  0.65130  Biso   1.000  H
  H8       1.0000 0.32391  0.25671  0.98463  Biso   1.000  H
  H9       1.0000 0.40995  0.40053  0.31796  Biso   1.000  H
  H10      1.0000 0.15309  0.31875  0.39404  Biso   1.000  H
  H11      1.0000 0.68125  0.83434  0.39404  Biso   1.000  H
  H12      1.0000 0.16566  0.84691  0.39404  Biso   1.000  H
  H13      1.0000 0.78389  0.65332  0.92428  Biso   1.000  H
  H14      1.0000 0.68001  0.79724  0.59094  Biso   1.000  H
  H15      1.0000 0.53610  0.54944  0.25761  Biso   1.000  H
  H16      1.0000 0.79283  0.69407  0.75898  Biso   1.000  H
  H17      1.0000 0.63926  0.76543  0.42564  Biso   1.000  H
  H18      1.0000 0.56791  0.54050  0.09231  Biso   1.000  H
  H19      1.0000 0.75649  0.69192  0.96772  Biso   1.000  H
  H20      1.0000 0.64142  0.73124  0.63439  Biso   1.000  H
  H21      1.0000 0.60209  0.57684  0.30105  Biso   1.000  H
  H22      1.0000 0.73757  0.66327  0.28422  Biso   1.000  H
  H23      1.0000 0.67006  0.74096  0.95089  Biso   1.000  H
  H24      1.0000 0.59237  0.59576  0.61755  Biso   1.000  H
  H25      1.0000 0.83027  0.70741  0.47338  Biso   1.000  H
  H26      1.0000 0.29259  0.12286  0.47338  Biso   1.000  H
  H27      1.0000 0.87714  0.16973  0.47338  Biso   1.000  H
  H28      1.0000 0.87705  0.73106  0.58488  Biso   1.000  H
  H29      1.0000 0.26894  0.14599  0.58488  Biso   1.000  H
  H30      1.0000 0.85401  0.12295  0.58488  Biso   1.000  H
  H31      1.0000 0.91241  0.72837  0.39383  Biso   1.000  H
  H32      1.0000 0.27163  0.18404  0.39383  Biso   1.000  H
  H33      1.0000 0.81596  0.08759  0.39383  Biso   1.000  H
  H34      1.0000 0.90022  0.70206  0.09445  Biso   1.000  H
  H35      1.0000 0.29794  0.19816  0.09445  Biso   1.000  H
  H36      1.0000 0.80184  0.09978  0.09445  Biso   1.000  H
  O19      1.0000 0.38083  0.01815  0.38636  Biso   1.000  O
  O20      1.0000 0.31518  0.02935  0.05303  Biso   1.000  O
  O21      1.0000 0.30399  0.95250  0.71970  Biso   1.000  O
  O22      1.0000 0.34969  0.00210  0.15510  Biso   1.000  O
  O23      1.0000 0.33123  0.01425  0.82177  Biso   1.000  O
  O24      1.0000 0.31908  0.98364  0.48844  Biso   1.000  O
  O25      1.0000 0.36352  0.99360  0.79766  Biso   1.000  O
  O26      1.0000 0.33974  0.03659  0.46432  Biso   1.000  O
  O27      1.0000 0.29674  0.96982  0.13099  Biso   1.000  O
  Mg7      1.0000 0.32642  0.97875  0.92877  Biso   1.000  Mg
  Mg8      1.0000 0.35458  0.01434  0.59544  Biso   1.000  Mg
  Mg9      1.0000 0.31900  0.00691  0.26211  Biso   1.000  Mg
  O28      1.0000 0.95249  0.64945  0.22434  Biso   1.000  O
  O29      1.0000 0.01722  0.63638  0.55768  Biso   1.000  O
  O30      1.0000 0.03029  0.71418  0.89101  Biso   1.000  O
  O31      1.0000 0.98409  0.66520  0.45244  Biso   1.000  O
  O32      1.0000 0.00147  0.65223  0.78577  Biso   1.000  O
  O33      1.0000 0.01444  0.68258  0.11910  Biso   1.000  O
  O34      1.0000 0.97129  0.67453  0.80909  Biso   1.000  O
  O35      1.0000 0.99214  0.63010  0.14242  Biso   1.000  O
  O36      1.0000 0.03657  0.69537  0.47575  Biso   1.000  O
  Mg10     1.0000 0.00808  0.68826  0.67919  Biso   1.000  Mg
  Mg11     1.0000 0.97841  0.65316  0.01252  Biso   1.000  Mg
  Mg12     1.0000 0.01351  0.65858  0.34585  Biso   1.000  Mg
  C73      1.0000 0.96029  0.65886  0.39269  Biso   1.000  C
  C74      1.0000 0.00780  0.63476  0.72603  Biso   1.000  C
  C75      1.0000 0.03190  0.70637  0.05936  Biso   1.000  C
  C76      1.0000 0.94251  0.66295  0.52278  Biso   1.000  C
  C77      1.0000 0.00372  0.61290  0.85611  Biso   1.000  C
  C78      1.0000 0.05377  0.72415  0.18944  Biso   1.000  C
  C79      1.0000 0.91821  0.65941  0.44511  Biso   1.000  C
  C80      1.0000 0.00726  0.59214  0.77844  Biso   1.000  C
  C81      1.0000 0.07453  0.74845  0.11177  Biso   1.000  C
  C82      1.0000 0.89975  0.66214  0.55442  Biso   1.000  C
  C83      1.0000 0.00453  0.57094  0.88775  Biso   1.000  C
  C84      1.0000 0.09572  0.76692  0.22108  Biso   1.000  C
  C85      1.0000 0.90520  0.66798  0.75180  Biso   1.000  C
  C86      1.0000 0.99868  0.57055  0.08514  Biso   1.000  C
  C87      1.0000 0.09611  0.76146  0.41847  Biso   1.000  C
  C88      1.0000 0.92897  0.67149  0.83248  Biso   1.000  C
  C89      1.0000 0.99517  0.59081  0.16581  Biso   1.000  C
  C90      1.0000 0.07586  0.73770  0.49914  Biso   1.000  C
  C91      1.0000 0.94845  0.66975  0.72175  Biso   1.000  C
  C92      1.0000 0.99691  0.61203  0.05509  Biso   1.000  C
  C93      1.0000 0.05464  0.71822  0.38842  Biso   1.000  C
  N13      1.0000 0.88839  0.67114  0.88358  Biso   1.000  N
  N14      1.0000 0.99553  0.55059  0.21691  Biso   1.000  N
  N15      1.0000 0.11608  0.77827  0.55024  Biso   1.000  N
  N16      1.0000 0.86727  0.66945  0.80962  Biso   1.000  N
  N17      1.0000 0.99722  0.53116  0.14295  Biso   1.000  N
  N18      1.0000 0.13551  0.79940  0.47628  Biso   1.000  N
  C94      1.0000 0.85066  0.67378  0.93319  Biso   1.000  C
  C95      1.0000 0.99289  0.51022  0.26652  Biso   1.000  C
  C96      1.0000 0.15645  0.81601  0.59985  Biso   1.000  C
  C97      1.0000 0.49102  0.99558  0.19880  Biso   1.000  C
  C98      1.0000 0.33775  0.16210  0.86547  Biso   1.000  C
  C99      1.0000 0.17123  0.84232  0.53213  Biso   1.000  C
  C100     1.0000 0.47119  0.99648  0.30728  Biso   1.000  C
  C101     1.0000 0.33685  0.14138  0.97394  Biso   1.000  C
  C102     1.0000 0.19196  0.86214  0.64061  Biso   1.000  C
  C103     1.0000 0.47690  0.00966  0.48450  Biso   1.000  C
  C104     1.0000 0.32367  0.13391  0.15117  Biso   1.000  C
  C105     1.0000 0.19943  0.85643  0.81783  Biso   1.000  C
  N19      1.0000 0.45405  0.00784  0.57164  Biso   1.000  N
  N20      1.0000 0.32550  0.11288  0.23831  Biso   1.000  N
  N21      1.0000 0.22045  0.87928  0.90497  Biso   1.000  N
  N22      1.0000 0.45615  0.01286  0.75182  Biso   1.000  N
  N23      1.0000 0.32047  0.10995  0.41848  Biso   1.000  N
  N24      1.0000 0.22338  0.87718  0.08515  Biso   1.000  N
  C106     1.0000 0.43394  0.01190  0.84422  Biso   1.000  C
  C107     1.0000 0.32144  0.08871  0.51089  Biso   1.000  C
  C108     1.0000 0.24462  0.89939  0.17755  Biso   1.000  C
  C109     1.0000 0.43946  0.02038  0.03710  Biso   1.000  C
  C110     1.0000 0.31295  0.08575  0.70376  Biso   1.000  C
  C111     1.0000 0.24758  0.89387  0.37043  Biso   1.000  C
  C112     1.0000 0.41939  0.01925  0.15117  Biso   1.000  C
  C113     1.0000 0.31409  0.06681  0.81784  Biso   1.000  C
  C114     1.0000 0.26653  0.91395  0.48451  Biso   1.000  C
  C115     1.0000 0.39342  0.01010  0.07820  Biso   1.000  C
  C116     1.0000 0.32323  0.04999  0.74486  Biso   1.000  C
  C117     1.0000 0.28335  0.93991  0.41153  Biso   1.000  C
  C118     1.0000 0.37390  0.01020  0.21398  Biso   1.000  C
  C119     1.0000 0.32313  0.03037  0.88065  Biso   1.000  C
  C120     1.0000 0.30297  0.95943  0.54731  Biso   1.000  C
  C121     1.0000 0.38767  0.00203  0.87992  Biso   1.000  C
  C122     1.0000 0.33131  0.05230  0.54659  Biso   1.000  C
  C123     1.0000 0.28103  0.94567  0.21326  Biso   1.000  C
  C124     1.0000 0.40842  0.00304  0.76651  Biso   1.000  C
  C125     1.0000 0.33029  0.07205  0.43318  Biso   1.000  C
  C126     1.0000 0.26129  0.92491  0.09984  Biso   1.000  C
  C127     1.0000 0.50430  0.02382  0.55411  Biso   1.000  C
  C128     1.0000 0.97618  0.48047  0.55411  Biso   1.000  C
  C129     1.0000 0.51953  0.49570  0.55411  Biso   1.000  C
  C130     1.0000 0.51220  0.03956  0.72392  Biso   1.000  C
  C131     1.0000 0.96044  0.47264  0.72392  Biso   1.000  C
  C132     1.0000 0.52736  0.48780  0.72392  Biso   1.000  C
  C133     1.0000 0.53850  0.05273  0.78633  Biso   1.000  C
  C134     1.0000 0.94727  0.48577  0.78633  Biso   1.000  C
  C135     1.0000 0.51423  0.46150  0.78633  Biso   1.000  C
  C136     1.0000 0.55835  0.05122  0.67913  Biso   1.000  C
  C137     1.0000 0.94878  0.50712  0.67913  Biso   1.000  C
  C138     1.0000 0.49288  0.44165  0.67913  Biso   1.000  C
  C139     1.0000 0.55161  0.03657  0.51065  Biso   1.000  C
  C140     1.0000 0.96343  0.51505  0.51065  Biso   1.000  C
  C141     1.0000 0.48495  0.44839  0.51065  Biso   1.000  C
  C142     1.0000 0.52479  0.02233  0.44360  Biso   1.000  C
  C143     1.0000 0.97767  0.50246  0.44360  Biso   1.000  C
  C144     1.0000 0.49754  0.47521  0.44360  Biso   1.000  C
  H37      1.0000 0.91443  0.65435  0.29349  Biso   1.000  H
  H38      1.0000 0.01232  0.59341  0.62683  Biso   1.000  H
  H39      1.0000 0.07325  0.75224  0.96016  Biso   1.000  H
  H40      1.0000 0.88140  0.65985  0.49321  Biso   1.000  H
  H41      1.0000 0.00681  0.55487  0.82654  Biso   1.000  H
  H42      1.0000 0.11179  0.78527  0.15987  Biso   1.000  H
  H43      1.0000 0.93280  0.67609  0.98463  Biso   1.000  H
  H44      1.0000 0.99058  0.59005  0.31796  Biso   1.000  H
  H45      1.0000 0.07662  0.73386  0.65130  Biso   1.000  H
  H46      1.0000 0.81976  0.65209  0.72737  Biso   1.000  H
  H47      1.0000 0.34791  0.16767  0.72737  Biso   1.000  H
  H48      1.0000 0.83233  0.18024  0.72737  Biso   1.000  H
  H49      1.0000 0.45056  0.98666  0.25761  Biso   1.000  H
  H50      1.0000 0.34668  0.13057  0.92428  Biso   1.000  H
  H51      1.0000 0.20276  0.88277  0.59094  Biso   1.000  H
  H52      1.0000 0.45950  0.02740  0.09231  Biso   1.000  H
  H53      1.0000 0.30593  0.09876  0.75898  Biso   1.000  H
  H54      1.0000 0.23457  0.87383  0.42564  Biso   1.000  H
  H55      1.0000 0.42316  0.02525  0.30105  Biso   1.000  H
  H56      1.0000 0.30808  0.06457  0.96772  Biso   1.000  H
  H57      1.0000 0.26876  0.91018  0.63439  Biso   1.000  H
  H58      1.0000 0.40424  0.99661  0.61755  Biso   1.000  H
  H59      1.0000 0.33673  0.07430  0.28422  Biso   1.000  H
  H60      1.0000 0.25904  0.92910  0.95089  Biso   1.000  H
  H61      1.0000 0.49694  0.04074  0.80672  Biso   1.000  H
  H62      1.0000 0.95926  0.45619  0.80672  Biso   1.000  H
  H63      1.0000 0.54381  0.50306  0.80672  Biso   1.000  H
  H64      1.0000 0.54372  0.06440  0.91822  Biso   1.000  H
  H65      1.0000 0.93560  0.47932  0.91822  Biso   1.000  H
  H66      1.0000 0.52068  0.45628  0.91822  Biso   1.000  H
  H67      1.0000 0.57907  0.06170  0.72716  Biso   1.000  H
  H68      1.0000 0.93830  0.51737  0.72716  Biso   1.000  H
  H69      1.0000 0.48263  0.42093  0.72716  Biso   1.000  H
  H70      1.0000 0.56689  0.03539  0.42778  Biso   1.000  H
  H71      1.0000 0.96461  0.53150  0.42778  Biso   1.000  H
  H72      1.0000 0.46850  0.43311  0.42778  Biso   1.000  H
  O37      1.0000 0.04750  0.35148  0.71970  Biso   1.000  O
  O38      1.0000 0.98185  0.36268  0.38636  Biso   1.000  O
  O39      1.0000 0.97065  0.28584  0.05303  Biso   1.000  O
  O40      1.0000 0.01636  0.33544  0.48844  Biso   1.000  O
  O41      1.0000 0.99789  0.34759  0.15510  Biso   1.000  O
  O42      1.0000 0.98575  0.31698  0.82177  Biso   1.000  O
  O43      1.0000 0.03018  0.32693  0.13099  Biso   1.000  O
  O44      1.0000 0.00641  0.36992  0.79766  Biso   1.000  O
  O45      1.0000 0.96341  0.30315  0.46432  Biso   1.000  O
  Mg13     1.0000 0.99309  0.31208  0.26211  Biso   1.000  Mg
  Mg14     1.0000 0.02125  0.34767  0.92877  Biso   1.000  Mg
  Mg15     1.0000 0.98566  0.34025  0.59544  Biso   1.000  Mg
  O46      1.0000 0.61916  0.98278  0.55768  Biso   1.000  O
  O47      1.0000 0.68389  0.96971  0.89101  Biso   1.000  O
  O48      1.0000 0.69696  0.04751  0.22434  Biso   1.000  O
  O49      1.0000 0.65076  0.99853  0.78577  Biso   1.000  O
  O50      1.0000 0.66814  0.98556  0.11910  Biso   1.000  O
  O51      1.0000 0.68111  0.01591  0.45244  Biso   1.000  O
  O52      1.0000 0.63796  0.00786  0.14242  Biso   1.000  O
  O53      1.0000 0.65880  0.96343  0.47575  Biso   1.000  O
  O54      1.0000 0.70324  0.02871  0.80909  Biso   1.000  O
  Mg16     1.0000 0.67475  0.02159  0.01252  Biso   1.000  Mg
  Mg17     1.0000 0.64508  0.98649  0.34585  Biso   1.000  Mg
  Mg18     1.0000 0.68017  0.99192  0.67919  Biso   1.000  Mg
  C145     1.0000 0.62696  0.99219  0.72603  Biso   1.000  C
  C146     1.0000 0.67447  0.96810  0.05936  Biso   1.000  C
  C147     1.0000 0.69857  0.03971  0.39269  Biso   1.000  C
  C148     1.0000 0.60918  0.99628  0.85611  Biso   1.000  C
  C149     1.0000 0.67039  0.94623  0.18944  Biso   1.000  C
  C150     1.0000 0.72043  0.05749  0.52278  Biso   1.000  C
  C151     1.0000 0.58488  0.99274  0.77844  Biso   1.000  C
  C152     1.0000 0.67392  0.92547  0.11177  Biso   1.000  C
  C153     1.0000 0.74120  0.08179  0.44511  Biso   1.000  C
  C154     1.0000 0.56642  0.99547  0.88775  Biso   1.000  C
  C155     1.0000 0.67119  0.90428  0.22108  Biso   1.000  C
  C156     1.0000 0.76239  0.10025  0.55442  Biso   1.000  C
  C157     1.0000 0.57187  0.00132  0.08514  Biso   1.000  C
  C158     1.0000 0.66535  0.90389  0.41847  Biso   1.000  C
  C159     1.0000 0.76278  0.09480  0.75180  Biso   1.000  C
  C160     1.0000 0.59564  0.00483  0.16581  Biso   1.000  C
  C161     1.0000 0.66184  0.92414  0.49914  Biso   1.000  C
  C162     1.0000 0.74252  0.07103  0.83248  Biso   1.000  C
  C163     1.0000 0.61512  0.00309  0.05509  Biso   1.000  C
  C164     1.0000 0.66358  0.94536  0.38842  Biso   1.000  C
  C165     1.0000 0.72130  0.05155  0.72175  Biso   1.000  C
  N25      1.0000 0.55506  0.00447  0.21691  Biso   1.000  N
  N26      1.0000 0.66220  0.88392  0.55024  Biso   1.000  N
  N27      1.0000 0.78274  0.11161  0.88358  Biso   1.000  N
  N28      1.0000 0.53394  0.00278  0.14295  Biso   1.000  N
  N29      1.0000 0.66389  0.86449  0.47628  Biso   1.000  N
  N30      1.0000 0.80218  0.13273  0.80962  Biso   1.000  N
  C166     1.0000 0.51733  0.00711  0.26652  Biso   1.000  C
  C167     1.0000 0.65955  0.84355  0.59985  Biso   1.000  C
  C168     1.0000 0.82312  0.14934  0.93319  Biso   1.000  C
  C169     1.0000 0.15768  0.32891  0.53213  Biso   1.000  C
  C170     1.0000 0.00442  0.49543  0.19880  Biso   1.000  C
  C171     1.0000 0.83790  0.17565  0.86547  Biso   1.000  C
  C172     1.0000 0.13786  0.32981  0.64061  Biso   1.000  C
  C173     1.0000 0.00352  0.47471  0.30728  Biso   1.000  C
  C174     1.0000 0.85862  0.19548  0.97394  Biso   1.000  C
  C175     1.0000 0.14357  0.34300  0.81783  Biso   1.000  C
  C176     1.0000 0.99034  0.46724  0.48450  Biso   1.000  C
  C177     1.0000 0.86609  0.18976  0.15117  Biso   1.000  C
  N31      1.0000 0.12072  0.34117  0.90497  Biso   1.000  N
  N32      1.0000 0.99216  0.44621  0.57164  Biso   1.000  N
  N33      1.0000 0.88712  0.21262  0.23831  Biso   1.000  N
  N34      1.0000 0.12282  0.34619  0.08515  Biso   1.000  N
  N35      1.0000 0.98714  0.44329  0.75182  Biso   1.000  N
  N36      1.0000 0.89005  0.21052  0.41848  Biso   1.000  N
  C178     1.0000 0.10061  0.34523  0.17755  Biso   1.000  C
  C179     1.0000 0.98810  0.42204  0.84422  Biso   1.000  C
  C180     1.0000 0.91129  0.23273  0.51089  Biso   1.000  C
  C181     1.0000 0.10613  0.35371  0.37043  Biso   1.000  C
  C182     1.0000 0.97962  0.41908  0.03710  Biso   1.000  C
  C183     1.0000 0.91425  0.22720  0.70376  Biso   1.000  C
  C184     1.0000 0.08605  0.35258  0.48451  Biso   1.000  C
  C185     1.0000 0.98075  0.40014  0.15117  Biso   1.000  C
  C186     1.0000 0.93319  0.24728  0.81784  Biso   1.000  C
  C187     1.0000 0.06009  0.34344  0.41153  Biso   1.000  C
  C188     1.0000 0.98990  0.38332  0.07820  Biso   1.000  C
  C189     1.0000 0.95001  0.27324  0.74486  Biso   1.000  C
  C190     1.0000 0.04057  0.34354  0.54731  Biso   1.000  C
  C191     1.0000 0.98980  0.36370  0.21398  Biso   1.000  C
  C192     1.0000 0.96963  0.29276  0.88065  Biso   1.000  C
  C193     1.0000 0.05433  0.33536  0.21326  Biso   1.000  C
  C194     1.0000 0.99797  0.38564  0.87992  Biso   1.000  C
  C195     1.0000 0.94770  0.27900  0.54659  Biso   1.000  C
  C196     1.0000 0.07509  0.33637  0.09984  Biso   1.000  C
  C197     1.0000 0.99696  0.40538  0.76651  Biso   1.000  C
  C198     1.0000 0.92795  0.25825  0.43318  Biso   1.000  C
  C199     1.0000 0.17096  0.35716  0.88745  Biso   1.000  C
  C200     1.0000 0.64284  0.81381  0.88745  Biso   1.000  C
  C201     1.0000 0.18619  0.82904  0.88745  Biso   1.000  C
  C202     1.0000 0.17887  0.37290  0.05725  Biso   1.000  C
  C203     1.0000 0.62710  0.80597  0.05725  Biso   1.000  C
  C204     1.0000 0.19403  0.82113  0.05725  Biso   1.000  C
  C205     1.0000 0.20517  0.38606  0.11966  Biso   1.000  C
  C206     1.0000 0.61394  0.81910  0.11966  Biso   1.000  C
  C207     1.0000 0.18090  0.79483  0.11966  Biso   1.000  C
  C208     1.0000 0.22501  0.38456  0.01246  Biso   1.000  C
  C209     1.0000 0.61544  0.84045  0.01246  Biso   1.000  C
  C210     1.0000 0.15955  0.77499  0.01246  Biso   1.000  C
  C211     1.0000 0.21828  0.36990  0.84398  Biso   1.000  C
  C212     1.0000 0.63010  0.84838  0.84398  Biso   1.000  C
  C213     1.0000 0.15162  0.78172  0.84398  Biso   1.000  C
  C214     1.0000 0.19146  0.35567  0.77693  Biso   1.000  C
  C215     1.0000 0.64433  0.83579  0.77693  Biso   1.000  C
  C216     1.0000 0.16421  0.80854  0.77693  Biso   1.000  C
  H73      1.0000 0.58110  0.98768  0.62683  Biso   1.000  H
  H74      1.0000 0.67898  0.92675  0.96016  Biso   1.000  H
  H75      1.0000 0.73992  0.08557  0.29349  Biso   1.000  H
  H76      1.0000 0.54806  0.99319  0.82654  Biso   1.000  H
  H77      1.0000 0.67348  0.88821  0.15987  Biso   1.000  H
  H78      1.0000 0.77846  0.11860  0.49321  Biso   1.000  H
  H79      1.0000 0.59947  0.00942  0.31796  Biso   1.000  H
  H80      1.0000 0.65724  0.92338  0.65130  Biso   1.000  H
  H81      1.0000 0.74329  0.06720  0.98463  Biso   1.000  H
  H82      1.0000 0.48642  0.98542  0.06071  Biso   1.000  H
  H83      1.0000 0.01458  0.50100  0.06071  Biso   1.000  H
  H84      1.0000 0.49900  0.51358  0.06071  Biso   1.000  H
  H85      1.0000 0.11723  0.31999  0.59094  Biso   1.000  H
  H86      1.0000 0.01334  0.46390  0.25761  Biso   1.000  H
  H87      1.0000 0.86943  0.21611  0.92428  Biso   1.000  H
  H88      1.0000 0.12617  0.36074  0.42564  Biso   1.000  H
  H89      1.0000 0.97259  0.43209  0.09231  Biso   1.000  H
  H90      1.0000 0.90124  0.20717  0.75898  Biso   1.000  H
  H91      1.0000 0.08982  0.35858  0.63439  Biso   1.000  H
  H92      1.0000 0.97475  0.39791  0.30105  Biso   1.000  H
  H93      1.0000 0.93543  0.24351  0.96772  Biso   1.000  H
  H94      1.0000 0.07090  0.32994  0.95089  Biso   1.000  H
  H95      1.0000 0.00339  0.40763  0.61755  Biso   1.000  H
  H96      1.0000 0.92570  0.26243  0.28422  Biso   1.000  H
  H97      1.0000 0.16360  0.37408  0.14005  Biso   1.000  H
  H98      1.0000 0.62592  0.78953  0.14005  Biso   1.000  H
  H99      1.0000 0.21047  0.83640  0.14005  Biso   1.000  H
  H100     1.0000 0.21038  0.39773  0.25155  Biso   1.000  H
  H101     1.0000 0.60227  0.81265  0.25155  Biso   1.000  H
  H102     1.0000 0.18735  0.78962  0.25155  Biso   1.000  H
  H103     1.0000 0.24574  0.39503  0.06050  Biso   1.000  H
  H104     1.0000 0.60497  0.85071  0.06050  Biso   1.000  H
  H105     1.0000 0.14929  0.75426  0.06050  Biso   1.000  H
  H106     1.0000 0.23356  0.36873  0.76112  Biso   1.000  H
  H107     1.0000 0.63127  0.86483  0.76112  Biso   1.000  H
  H108     1.0000 0.13517  0.76644  0.76112  Biso   1.000  H
