# Supplementary material for: In silico design and screening of hypothetical MOF-74 analogs and their experimental synthesis
Source: Chem Sci. 2016 Jun 21;7(9):6263–72. doi: 10.1039/c6sc01477a (PMC6024208; doi:10.1039/c6sc01477a)
Supplement: Supplementary file 1 [file SC-007-C6SC01477A-s001.zip › analogs/85_all_conf_32_0_full_symm.def]

#number of pseudo atoms
38
#type        print   as   scat      mass       charge          B-factor   radii  connectivity
UNIT         no      H       H      1.0        1.0             1.0        1.0    0
C_co2        yes     C       C      12.0107    0.6512          1.0        1.0    0
O_co2        yes     O       O      15.9994   -0.3256          1.0        1.0    0
N_n2         yes     N       N      14.00674  -0.482           1.0        0.7    0
N_com        no      N       N      0.0        0.964           1.0        0.7    0
Mof_Ob    yes       O         O         15.999    -0.75067  1.0       1.52      0         
Mof_Oa    yes       O         O         15.999    -0.92773  1.0       1.52      0         
Mof_Oc    yes       O         O         15.999    -0.95264  1.0       1.52      0         
Mof_Mg    yes       Mg        Mg        24.305    1.65634   1.0       1.73      0         
Mof_Ob_a  yes       O         O         15.999    -0.73041  1.0       1.52      0         
Mof_Oa_a  yes       O         O         15.999    -0.88804  1.0       1.52      0         
Mof_Oc_a  yes       O         O         15.999    -0.92888  1.0       1.52      0         
Mof_Mg_a  yes       Mg        Mg        24.305    1.63289   1.0       1.73      0         
S         yes       S         S         32.066    1.00518   1.0       1.8       0         
O         yes       O         O         15.999    -0.47492  1.0       1.52      0         
O_a       yes       O         O         15.999    -0.456    1.0       1.52      0         
N         yes       N         N         14.007    -0.73057  1.0       1.55      0         
C         yes       C         C         12.011    0.34689   1.0       1.7       0         
C_a       yes       C         C         12.011    -0.1877   1.0       1.7       0         
Mof_Cb    yes       C         C         12.011    -0.33397  1.0       1.7       0         
Mof_Cc    yes       C         C         12.011    0.51756   1.0       1.7       0         
Mof_Cd    yes       C         C         12.011    -0.28043  1.0       1.7       0         
C_b       yes       C         C         12.011    -0.25804  1.0       1.7       0         
Mof_Ca    yes       C         C         12.011    0.85661   1.0       1.7       0         
C_c       yes       C         C         12.011    -0.22735  1.0       1.7       0         
C_d       yes       C         C         12.011    -0.01316  1.0       1.7       0         
Mof_Cb_a  yes       C         C         12.011    -0.34632  1.0       1.7       0         
Mof_Cc_a  yes       C         C         12.011    0.55717   1.0       1.7       0         
Mof_Cd_a  yes       C         C         12.011    -0.35115  1.0       1.7       0         
C_e       yes       C         C         12.011    0.0549    1.0       1.7       0         
Mof_Ca_a  yes       C         C         12.011    0.80107   1.0       1.7       0         
H         yes       H         H         1.008     0.36048   1.0       1.09      0         
H_a       yes       H         H         1.008     0.19199   1.0       1.09      0         
Mof_H     yes       H         H         1.008     0.20354   1.0       1.09      0         
H_b       yes       H         H         1.008     0.22249   1.0       1.09      0         
H_c       yes       H         H         1.008     0.16278   1.0       1.09      0         
Mof_H_a   yes       H         H         1.008     0.18076   1.0       1.09      0         
H_d       yes       H         H         1.008     0.08734   1.0       1.09      0         
