# Supplementary material for: In silico design and screening of hypothetical MOF-74 analogs and their experimental synthesis
Source: Chem Sci. 2016 Jun 21;7(9):6263–72. doi: 10.1039/c6sc01477a (PMC6024208; doi:10.1039/c6sc01477a)
Supplement: Supplementary file 1 [file SC-007-C6SC01477A-s001.zip › analogs/284_all_conf_0_0_full_symm.def]

#number of pseudo atoms
35
#type        print   as   scat      mass       charge          B-factor   radii  connectivity
UNIT         no      H       H      1.0        1.0             1.0        1.0    0
C_co2        yes     C       C      12.0107    0.6512          1.0        1.0    0
O_co2        yes     O       O      15.9994   -0.3256          1.0        1.0    0
N_n2         yes     N       N      14.00674  -0.482           1.0        0.7    0
N_com        no      N       N      0.0        0.964           1.0        0.7    0
Mof_Ob    yes       O         O         15.999    -0.75022  1.0       1.52      0         
Mof_Oa    yes       O         O         15.999    -0.90213  1.0       1.52      0         
Mof_Oc    yes       O         O         15.999    -0.91215  1.0       1.52      0         
Mof_Mg    yes       Mg        Mg        24.305    1.63318   1.0       1.73      0         
Mof_Ob_a  yes       O         O         15.999    -0.73448  1.0       1.52      0         
Mof_Oa_a  yes       O         O         15.999    -0.90046  1.0       1.52      0         
Mof_Oc_a  yes       O         O         15.999    -0.93612  1.0       1.52      0         
Mof_Mg_a  yes       Mg        Mg        24.305    1.62944   1.0       1.73      0         
Mof_Cc    yes       C         C         12.011    0.53966   1.0       1.7       0         
Mof_Cb    yes       C         C         12.011    -0.31818  1.0       1.7       0         
C         yes       C         C         12.011    -0.07469  1.0       1.7       0         
C_a       yes       C         C         12.011    -0.32682  1.0       1.7       0         
C_b       yes       C         C         12.011    0.31057   1.0       1.7       0         
Mof_Cd    yes       C         C         12.011    -0.41723  1.0       1.7       0         
C_c       yes       C         C         12.011    -0.14372  1.0       1.7       0         
C_d       yes       C         C         12.011    -0.13475  1.0       1.7       0         
C_e       yes       C         C         12.011    0.30464   1.0       1.7       0         
Mof_Cd_a  yes       C         C         12.011    -0.4024   1.0       1.7       0         
Mof_Cc_a  yes       C         C         12.011    0.51315   1.0       1.7       0         
Mof_Cb_a  yes       C         C         12.011    -0.32104  1.0       1.7       0         
C_f       yes       C         C         12.011    -0.05883  1.0       1.7       0         
C_g       yes       C         C         12.011    -0.33413  1.0       1.7       0         
Mof_Ca    yes       C         C         12.011    0.81098   1.0       1.7       0         
Mof_Ca_a  yes       C         C         12.011    0.79944   1.0       1.7       0         
H         yes       H         H         1.008     0.17404   1.0       1.09      0         
H_a       yes       H         H         1.008     0.18697   1.0       1.09      0         
Mof_H     yes       H         H         1.008     0.20976   1.0       1.09      0         
Mof_H_a   yes       H         H         1.008     0.20129   1.0       1.09      0         
H_b       yes       H         H         1.008     0.16818   1.0       1.09      0         
H_c       yes       H         H         1.008     0.18608   1.0       1.09      0         
