# Supplementary material for: In silico design and screening of hypothetical MOF-74 analogs and their experimental synthesis
Source: Chem Sci. 2016 Jun 21;7(9):6263–72. doi: 10.1039/c6sc01477a (PMC6024208; doi:10.1039/c6sc01477a)
Supplement: Supplementary file 1 [file SC-007-C6SC01477A-s001.zip › analogs/188_all_conf_3005_1_full_symm.cif]

data_image0
_cell_length_a       48.9536
_cell_length_b       48.9536
_cell_length_c       6.92395
_cell_angle_alpha    90
_cell_angle_beta     90
_cell_angle_gamma    120

_symmetry_space_group_name_H-M    "P 1"
_symmetry_int_tables_number       1

loop_
  _symmetry_equiv_pos_as_xyz
  'x, y, z'

loop_
  _atom_site_label
  _atom_site_occupancy
  _atom_site_fract_x
  _atom_site_fract_y
  _atom_site_fract_z
  _atom_site_thermal_displace_type
  _atom_site_B_iso_or_equiv
  _atom_site_type_symbol
  O1       1.0000 0.05721  0.69533  0.93143  Biso   1.000  O
  O2       1.0000 0.02028  0.68027  0.70122  Biso   1.000  O
  O3       1.0000 0.03848  0.70691  0.34611  Biso   1.000  O
  Mg1      1.0000 0.99424  0.68567  0.47677  Biso   1.000  Mg
  O4       1.0000 0.96806  0.27626  0.66600  Biso   1.000  O
  O5       1.0000 0.98622  0.31284  0.42993  Biso   1.000  O
  O6       1.0000 0.95809  0.29814  0.08284  Biso   1.000  O
  Mg2      1.0000 0.98321  0.34163  0.21198  Biso   1.000  Mg
  O7       1.0000 0.86206  0.19854  0.04824  Biso   1.000  O
  C1       1.0000 0.88908  0.22011  0.13924  Biso   1.000  C
  C2       1.0000 0.91094  0.24933  0.06207  Biso   1.000  C
  C3       1.0000 0.93765  0.27080  0.16916  Biso   1.000  C
  C4       1.0000 0.94144  0.26277  0.36221  Biso   1.000  C
  C5       1.0000 0.91947  0.23240  0.43218  Biso   1.000  C
  C6       1.0000 0.89405  0.21108  0.32365  Biso   1.000  C
  C7       1.0000 0.96643  0.28464  0.49318  Biso   1.000  C
  C8       1.0000 0.18532  0.87508  0.54400  Biso   1.000  C
  O8       1.0000 0.15741  0.84924  0.48171  Biso   1.000  O
  C9       1.0000 0.16307  0.82657  0.38251  Biso   1.000  C
  O9       1.0000 0.13447  0.80280  0.30816  Biso   1.000  O
  C10      1.0000 0.11448  0.77797  0.42720  Biso   1.000  C
  C11      1.0000 0.08758  0.75439  0.33620  Biso   1.000  C
  C12      1.0000 0.06481  0.72802  0.43905  Biso   1.000  C
  C13      1.0000 0.07069  0.72526  0.63931  Biso   1.000  C
  C14      1.0000 0.09837  0.74948  0.72499  Biso   1.000  C
  C15      1.0000 0.12009  0.77606  0.62432  Biso   1.000  C
  C16      1.0000 0.04872  0.69901  0.76374  Biso   1.000  C
  H1       1.0000 0.90847  0.25674  0.91844  Biso   1.000  H
  H2       1.0000 0.92332  0.22636  0.57702  Biso   1.000  H
  H3       1.0000 0.87742  0.18762  0.37623  Biso   1.000  H
  H4       1.0000 0.87066  0.21681  0.76662  Biso   1.000  H
  H5       1.0000 0.18027  0.89382  0.58389  Biso   1.000  H
  H6       1.0000 0.84081  0.15063  0.81406  Biso   1.000  H
  H7       1.0000 0.84496  0.17142  0.59046  Biso   1.000  H
  H8       1.0000 0.08352  0.75654  0.18404  Biso   1.000  H
  H9       1.0000 0.10213  0.74700  0.87731  Biso   1.000  H
  H10      1.0000 0.14023  0.79495  0.69840  Biso   1.000  H
  O10      1.0000 0.97133  0.69521  0.26477  Biso   1.000  O
  O11      1.0000 0.98640  0.67334  0.03455  Biso   1.000  O
  O12      1.0000 0.95976  0.66490  0.67944  Biso   1.000  O
  Mg3      1.0000 0.98099  0.64190  0.81010  Biso   1.000  Mg
  O13      1.0000 0.05708  0.35847  0.33267  Biso   1.000  O
  O14      1.0000 0.02049  0.34005  0.09660  Biso   1.000  O
  O15      1.0000 0.03519  0.32661  0.74950  Biso   1.000  O
  Mg4      1.0000 0.99170  0.30825  0.87864  Biso   1.000  Mg
  O16      1.0000 0.13480  0.33019  0.71491  Biso   1.000  O
  C17      1.0000 0.11322  0.33564  0.80591  Biso   1.000  C
  C18      1.0000 0.08400  0.32827  0.72874  Biso   1.000  C
  C19      1.0000 0.06254  0.33352  0.83583  Biso   1.000  C
  C20      1.0000 0.07057  0.34534  0.02888  Biso   1.000  C
  C21      1.0000 0.10093  0.35374  0.09884  Biso   1.000  C
  C22      1.0000 0.12226  0.34964  0.99031  Biso   1.000  C
  C23      1.0000 0.04869  0.34846  0.15985  Biso   1.000  C
  C24      1.0000 0.12492  0.31024  0.54400  Biso   1.000  C
  O17      1.0000 0.15076  0.30817  0.48171  Biso   1.000  O
  C25      1.0000 0.84009  0.66983  0.71584  Biso   1.000  C
  O18      1.0000 0.86387  0.66501  0.64149  Biso   1.000  O
  C26      1.0000 0.88869  0.66984  0.76053  Biso   1.000  C
  C27      1.0000 0.91228  0.66652  0.66953  Biso   1.000  C
  C28      1.0000 0.93865  0.67013  0.77238  Biso   1.000  C
  C29      1.0000 0.94141  0.67876  0.97264  Biso   1.000  C
  C30      1.0000 0.91719  0.68223  0.05833  Biso   1.000  C
  C31      1.0000 0.89061  0.67737  0.95766  Biso   1.000  C
  C32      1.0000 0.96765  0.68304  0.09707  Biso   1.000  C
  H11      1.0000 0.07659  0.31840  0.58511  Biso   1.000  H
  H12      1.0000 0.10697  0.36363  0.24368  Biso   1.000  H
  H13      1.0000 0.81238  0.68981  0.37623  Biso   1.000  H
  H14      1.0000 0.11652  0.32051  0.43328  Biso   1.000  H
  H15      1.0000 0.10618  0.28645  0.58389  Biso   1.000  H
  H16      1.0000 0.84937  0.69018  0.81406  Biso   1.000  H
  H17      1.0000 0.82858  0.67354  0.59046  Biso   1.000  H
  H18      1.0000 0.91013  0.66031  0.51737  Biso   1.000  H
  H19      1.0000 0.91966  0.68847  0.21065  Biso   1.000  H
  H20      1.0000 0.87172  0.67862  0.03173  Biso   1.000  H
  O19      1.0000 0.97146  0.60946  0.59810  Biso   1.000  O
  O20      1.0000 0.99332  0.64639  0.36789  Biso   1.000  O
  O21      1.0000 0.00176  0.62819  0.01278  Biso   1.000  O
  Mg5      1.0000 0.02476  0.67243  0.14343  Biso   1.000  Mg
  O22      1.0000 0.97486  0.36527  0.99933  Biso   1.000  O
  O23      1.0000 0.99328  0.34711  0.76326  Biso   1.000  O
  O24      1.0000 0.00672  0.37525  0.41617  Biso   1.000  O
  Mg6      1.0000 0.02509  0.35012  0.54531  Biso   1.000  Mg
  O25      1.0000 0.00315  0.47128  0.38157  Biso   1.000  O
  C33      1.0000 0.99770  0.44425  0.47258  Biso   1.000  C
  C34      1.0000 0.00506  0.42240  0.39540  Biso   1.000  C
  C35      1.0000 0.99981  0.39568  0.50249  Biso   1.000  C
  C36      1.0000 0.98799  0.39190  0.69555  Biso   1.000  C
  C37      1.0000 0.97959  0.41386  0.76551  Biso   1.000  C
  C38      1.0000 0.98369  0.43928  0.65698  Biso   1.000  C
  C39      1.0000 0.98487  0.36690  0.82651  Biso   1.000  C
  C40      1.0000 0.68976  0.81468  0.54400  Biso   1.000  C
  O26      1.0000 0.69183  0.84259  0.48171  Biso   1.000  O
  C41      1.0000 0.99684  0.50360  0.04918  Biso   1.000  C
  O27      1.0000 0.00166  0.53219  0.97483  Biso   1.000  O
  C42      1.0000 0.99682  0.55218  0.09386  Biso   1.000  C
  C43      1.0000 0.00015  0.57909  0.00286  Biso   1.000  C
  C44      1.0000 0.99653  0.60185  0.10571  Biso   1.000  C
  C45      1.0000 0.98790  0.59598  0.30597  Biso   1.000  C
  C46      1.0000 0.98444  0.56829  0.39166  Biso   1.000  C
  C47      1.0000 0.98930  0.54658  0.29099  Biso   1.000  C
  C48      1.0000 0.98363  0.61795  0.43041  Biso   1.000  C
  H21      1.0000 0.01493  0.42486  0.25177  Biso   1.000  H
  H22      1.0000 0.96970  0.41001  0.91035  Biso   1.000  H
  H23      1.0000 0.31019  0.12258  0.37623  Biso   1.000  H
  H24      1.0000 0.01282  0.46267  0.09995  Biso   1.000  H
  H25      1.0000 0.71355  0.81973  0.58389  Biso   1.000  H
  H26      1.0000 0.30982  0.15919  0.81406  Biso   1.000  H
  H27      1.0000 0.32646  0.15504  0.59046  Biso   1.000  H
  H28      1.0000 0.00635  0.58315  0.85070  Biso   1.000  H
  H29      1.0000 0.97820  0.56453  0.54398  Biso   1.000  H
  H30      1.0000 0.98805  0.52643  0.36506  Biso   1.000  H
  O28      1.0000 0.72388  0.02867  0.26477  Biso   1.000  O
  O29      1.0000 0.68694  0.01360  0.03455  Biso   1.000  O
  O30      1.0000 0.70514  0.04024  0.67944  Biso   1.000  O
  Mg7      1.0000 0.66091  0.01901  0.81010  Biso   1.000  Mg
  O31      1.0000 0.63473  0.60959  0.99933  Biso   1.000  O
  O32      1.0000 0.65289  0.64618  0.76326  Biso   1.000  O
  O33      1.0000 0.62475  0.63148  0.41617  Biso   1.000  O
  Mg8      1.0000 0.64988  0.67497  0.54531  Biso   1.000  Mg
  O34      1.0000 0.52872  0.53187  0.38157  Biso   1.000  O
  C49      1.0000 0.55575  0.55345  0.47258  Biso   1.000  C
  C50      1.0000 0.57760  0.58267  0.39540  Biso   1.000  C
  C51      1.0000 0.60432  0.60413  0.50249  Biso   1.000  C
  C52      1.0000 0.60810  0.59610  0.69555  Biso   1.000  C
  C53      1.0000 0.58614  0.56573  0.76551  Biso   1.000  C
  C54      1.0000 0.56072  0.54441  0.65698  Biso   1.000  C
  C55      1.0000 0.63310  0.61798  0.82651  Biso   1.000  C
  C56      1.0000 0.85199  0.20841  0.87734  Biso   1.000  C
  O35      1.0000 0.82407  0.18257  0.81505  Biso   1.000  O
  C57      1.0000 0.82973  0.15991  0.71584  Biso   1.000  C
  O36      1.0000 0.80114  0.13613  0.64149  Biso   1.000  O
  C58      1.0000 0.78115  0.11131  0.76053  Biso   1.000  C
  C59      1.0000 0.75424  0.08772  0.66953  Biso   1.000  C
  C60      1.0000 0.73148  0.06135  0.77238  Biso   1.000  C
  C61      1.0000 0.73735  0.05859  0.97264  Biso   1.000  C
  C62      1.0000 0.76504  0.08281  0.05833  Biso   1.000  C
  C63      1.0000 0.78676  0.10939  0.95766  Biso   1.000  C
  C64      1.0000 0.71538  0.03235  0.09707  Biso   1.000  C
  H31      1.0000 0.57514  0.59007  0.25177  Biso   1.000  H
  H32      1.0000 0.58999  0.55969  0.91035  Biso   1.000  H
  H33      1.0000 0.54409  0.52095  0.70956  Biso   1.000  H
  H34      1.0000 0.53733  0.55015  0.09995  Biso   1.000  H
  H35      1.0000 0.84693  0.22715  0.91723  Biso   1.000  H
  H36      1.0000 0.50748  0.48396  0.14739  Biso   1.000  H
  H37      1.0000 0.51163  0.50476  0.92379  Biso   1.000  H
  H38      1.0000 0.75018  0.08987  0.51737  Biso   1.000  H
  H39      1.0000 0.76880  0.08034  0.21065  Biso   1.000  H
  H40      1.0000 0.80690  0.12828  0.03173  Biso   1.000  H
  O37      1.0000 0.63800  0.02854  0.59810  Biso   1.000  O
  O38      1.0000 0.65307  0.00668  0.36789  Biso   1.000  O
  O39      1.0000 0.62643  0.99824  0.01278  Biso   1.000  O
  Mg9      1.0000 0.64766  0.97524  0.14343  Biso   1.000  Mg
  O40      1.0000 0.72374  0.69180  0.66600  Biso   1.000  O
  O41      1.0000 0.68716  0.67338  0.42993  Biso   1.000  O
  O42      1.0000 0.70186  0.65994  0.08284  Biso   1.000  O
  Mg10     1.0000 0.65837  0.64158  0.21198  Biso   1.000  Mg
  O43      1.0000 0.80146  0.66352  0.04824  Biso   1.000  O
  C65      1.0000 0.77989  0.66897  0.13924  Biso   1.000  C
  C66      1.0000 0.75067  0.66160  0.06207  Biso   1.000  C
  C67      1.0000 0.72920  0.66686  0.16916  Biso   1.000  C
  C68      1.0000 0.73723  0.67867  0.36221  Biso   1.000  C
  C69      1.0000 0.76760  0.68707  0.43218  Biso   1.000  C
  C70      1.0000 0.78892  0.68297  0.32365  Biso   1.000  C
  C71      1.0000 0.71536  0.68179  0.49318  Biso   1.000  C
  C72      1.0000 0.79159  0.64357  0.87734  Biso   1.000  C
  O44      1.0000 0.81743  0.64150  0.81505  Biso   1.000  O
  C73      1.0000 0.50676  0.00316  0.04918  Biso   1.000  C
  O45      1.0000 0.53053  0.99834  0.97483  Biso   1.000  O
  C74      1.0000 0.55536  0.00318  0.09386  Biso   1.000  C
  C75      1.0000 0.57894  0.99985  0.00286  Biso   1.000  C
  C76      1.0000 0.60532  0.00347  0.10571  Biso   1.000  C
  C77      1.0000 0.60807  0.01210  0.30597  Biso   1.000  C
  C78      1.0000 0.58385  0.01556  0.39166  Biso   1.000  C
  C79      1.0000 0.55728  0.01070  0.29099  Biso   1.000  C
  C80      1.0000 0.63432  0.01637  0.43041  Biso   1.000  C
  H41      1.0000 0.74326  0.65173  0.91844  Biso   1.000  H
  H42      1.0000 0.77364  0.69697  0.57702  Biso   1.000  H
  H43      1.0000 0.47905  0.02314  0.70956  Biso   1.000  H
  H44      1.0000 0.78319  0.65385  0.76662  Biso   1.000  H
  H45      1.0000 0.77285  0.61978  0.91723  Biso   1.000  H
  H46      1.0000 0.51604  0.02352  0.14739  Biso   1.000  H
  H47      1.0000 0.49524  0.00687  0.92379  Biso   1.000  H
  H48      1.0000 0.57679  0.99365  0.85070  Biso   1.000  H
  H49      1.0000 0.58633  0.02180  0.54398  Biso   1.000  H
  H50      1.0000 0.53838  0.01195  0.36506  Biso   1.000  H
  O46      1.0000 0.63812  0.94279  0.93143  Biso   1.000  O
  O47      1.0000 0.65999  0.97972  0.70122  Biso   1.000  O
  O48      1.0000 0.66843  0.96152  0.34611  Biso   1.000  O
  Mg11     1.0000 0.69143  0.00576  0.47677  Biso   1.000  Mg
  O49      1.0000 0.64153  0.69861  0.33267  Biso   1.000  O
  O50      1.0000 0.65995  0.68044  0.09660  Biso   1.000  O
  O51      1.0000 0.67339  0.70858  0.74950  Biso   1.000  O
  Mg12     1.0000 0.69175  0.68345  0.87864  Biso   1.000  Mg
  O52      1.0000 0.66981  0.80461  0.71491  Biso   1.000  O
  C81      1.0000 0.66436  0.77758  0.80591  Biso   1.000  C
  C82      1.0000 0.67173  0.75573  0.72874  Biso   1.000  C
  C83      1.0000 0.66648  0.72901  0.83583  Biso   1.000  C
  C84      1.0000 0.65466  0.72523  0.02888  Biso   1.000  C
  C85      1.0000 0.64626  0.74719  0.09884  Biso   1.000  C
  C86      1.0000 0.65036  0.77262  0.99031  Biso   1.000  C
  C87      1.0000 0.65154  0.70023  0.15985  Biso   1.000  C
  C88      1.0000 0.35643  0.14801  0.87734  Biso   1.000  C
  O53      1.0000 0.35850  0.17593  0.81505  Biso   1.000  O
  C89      1.0000 0.66351  0.83693  0.38251  Biso   1.000  C
  O54      1.0000 0.66833  0.86553  0.30816  Biso   1.000  O
  C90      1.0000 0.66349  0.88552  0.42720  Biso   1.000  C
  C91      1.0000 0.66681  0.91242  0.33620  Biso   1.000  C
  C92      1.0000 0.66320  0.93519  0.43905  Biso   1.000  C
  C93      1.0000 0.65457  0.92931  0.63931  Biso   1.000  C
  C94      1.0000 0.65111  0.90163  0.72499  Biso   1.000  C
  C95      1.0000 0.65597  0.87991  0.62432  Biso   1.000  C
  C96      1.0000 0.65029  0.95128  0.76374  Biso   1.000  C
  H51      1.0000 0.68160  0.75819  0.58511  Biso   1.000  H
  H52      1.0000 0.63637  0.74334  0.24368  Biso   1.000  H
  H53      1.0000 0.97686  0.45591  0.70956  Biso   1.000  H
  H54      1.0000 0.67949  0.79601  0.43328  Biso   1.000  H
  H55      1.0000 0.38022  0.15307  0.91723  Biso   1.000  H
  H56      1.0000 0.97648  0.49252  0.14739  Biso   1.000  H
  H57      1.0000 0.99313  0.48837  0.92379  Biso   1.000  H
  H58      1.0000 0.67302  0.91648  0.18404  Biso   1.000  H
  H59      1.0000 0.64487  0.89787  0.87731  Biso   1.000  H
  H60      1.0000 0.65472  0.85977  0.69840  Biso   1.000  H
  O55      1.0000 0.39054  0.36200  0.59810  Biso   1.000  O
  O56      1.0000 0.35361  0.34693  0.36789  Biso   1.000  O
  O57      1.0000 0.37181  0.37357  0.01278  Biso   1.000  O
  Mg13     1.0000 0.32757  0.35234  0.14343  Biso   1.000  Mg
  O58      1.0000 0.30139  0.94292  0.33267  Biso   1.000  O
  O59      1.0000 0.31956  0.97951  0.09660  Biso   1.000  O
  O60      1.0000 0.29142  0.96481  0.74950  Biso   1.000  O
  Mg14     1.0000 0.31655  0.00830  0.87864  Biso   1.000  Mg
  O61      1.0000 0.19539  0.86520  0.71491  Biso   1.000  O
  C97      1.0000 0.22242  0.88678  0.80591  Biso   1.000  C
  C98      1.0000 0.24427  0.91600  0.72874  Biso   1.000  C
  C99      1.0000 0.27099  0.93746  0.83583  Biso   1.000  C
  C100     1.0000 0.27477  0.92943  0.02888  Biso   1.000  C
  C101     1.0000 0.25281  0.89907  0.09884  Biso   1.000  C
  C102     1.0000 0.22738  0.87774  0.99031  Biso   1.000  C
  C103     1.0000 0.29977  0.95131  0.15985  Biso   1.000  C
  C104     1.0000 0.51865  0.54175  0.21067  Biso   1.000  C
  O62      1.0000 0.49074  0.51590  0.14838  Biso   1.000  O
  C105     1.0000 0.49640  0.49324  0.04918  Biso   1.000  C
  O63      1.0000 0.46781  0.46947  0.97483  Biso   1.000  O
  C106     1.0000 0.44782  0.44464  0.09386  Biso   1.000  C
  C107     1.0000 0.42091  0.42106  0.00286  Biso   1.000  C
  C108     1.0000 0.39815  0.39468  0.10571  Biso   1.000  C
  C109     1.0000 0.40402  0.39193  0.30597  Biso   1.000  C
  C110     1.0000 0.43171  0.41615  0.39166  Biso   1.000  C
  C111     1.0000 0.45342  0.44272  0.29099  Biso   1.000  C
  C112     1.0000 0.38205  0.36568  0.43041  Biso   1.000  C
  H61      1.0000 0.24181  0.92341  0.58511  Biso   1.000  H
  H62      1.0000 0.25666  0.89303  0.24368  Biso   1.000  H
  H63      1.0000 0.21075  0.85428  0.04289  Biso   1.000  H
  H64      1.0000 0.20399  0.88348  0.43328  Biso   1.000  H
  H65      1.0000 0.51360  0.56048  0.25056  Biso   1.000  H
  H66      1.0000 0.17414  0.81729  0.48072  Biso   1.000  H
  H67      1.0000 0.17830  0.83809  0.25713  Biso   1.000  H
  H68      1.0000 0.41685  0.42321  0.85070  Biso   1.000  H
  H69      1.0000 0.43547  0.41367  0.54398  Biso   1.000  H
  H70      1.0000 0.47357  0.46162  0.36506  Biso   1.000  H
  O64      1.0000 0.30467  0.36188  0.93143  Biso   1.000  O
  O65      1.0000 0.31973  0.34001  0.70122  Biso   1.000  O
  O66      1.0000 0.29309  0.33157  0.34611  Biso   1.000  O
  Mg15     1.0000 0.31433  0.30857  0.47677  Biso   1.000  Mg
  O67      1.0000 0.39041  0.02514  0.99933  Biso   1.000  O
  O68      1.0000 0.35382  0.00672  0.76326  Biso   1.000  O
  O69      1.0000 0.36852  0.99328  0.41617  Biso   1.000  O
  Mg16     1.0000 0.32503  0.97491  0.54531  Biso   1.000  Mg
  O70      1.0000 0.46813  0.99685  0.38157  Biso   1.000  O
  C113     1.0000 0.44655  0.00230  0.47258  Biso   1.000  C
  C114     1.0000 0.41733  0.99494  0.39540  Biso   1.000  C
  C115     1.0000 0.39587  0.00019  0.50249  Biso   1.000  C
  C116     1.0000 0.40390  0.01201  0.69555  Biso   1.000  C
  C117     1.0000 0.43427  0.02041  0.76551  Biso   1.000  C
  C118     1.0000 0.45559  0.01631  0.65698  Biso   1.000  C
  C119     1.0000 0.38202  0.01513  0.82651  Biso   1.000  C
  C120     1.0000 0.45825  0.97691  0.21067  Biso   1.000  C
  O71      1.0000 0.48410  0.97484  0.14838  Biso   1.000  O
  C121     1.0000 0.17343  0.33649  0.38251  Biso   1.000  C
  O72      1.0000 0.19720  0.33167  0.30816  Biso   1.000  O
  C122     1.0000 0.22203  0.33651  0.42720  Biso   1.000  C
  C123     1.0000 0.24561  0.33319  0.33620  Biso   1.000  C
  C124     1.0000 0.27198  0.33680  0.43905  Biso   1.000  C
  C125     1.0000 0.27474  0.34543  0.63931  Biso   1.000  C
  C126     1.0000 0.25052  0.34889  0.72499  Biso   1.000  C
  C127     1.0000 0.22394  0.34403  0.62432  Biso   1.000  C
  C128     1.0000 0.30099  0.34971  0.76374  Biso   1.000  C
  H71      1.0000 0.40993  0.98507  0.25177  Biso   1.000  H
  H72      1.0000 0.44031  0.03030  0.91035  Biso   1.000  H
  H73      1.0000 0.14572  0.35647  0.04289  Biso   1.000  H
  H74      1.0000 0.44985  0.98718  0.09995  Biso   1.000  H
  H75      1.0000 0.43952  0.95312  0.25056  Biso   1.000  H
  H76      1.0000 0.18271  0.35685  0.48072  Biso   1.000  H
  H77      1.0000 0.16191  0.34021  0.25713  Biso   1.000  H
  H78      1.0000 0.24346  0.32698  0.18404  Biso   1.000  H
  H79      1.0000 0.25300  0.35513  0.87731  Biso   1.000  H
  H80      1.0000 0.20505  0.34528  0.69840  Biso   1.000  H
  O73      1.0000 0.30479  0.27612  0.26477  Biso   1.000  O
  O74      1.0000 0.32666  0.31306  0.03455  Biso   1.000  O
  O75      1.0000 0.33510  0.29486  0.67944  Biso   1.000  O
  Mg17     1.0000 0.35810  0.33909  0.81010  Biso   1.000  Mg
  O76      1.0000 0.30820  0.03194  0.66600  Biso   1.000  O
  O77      1.0000 0.32662  0.01378  0.42993  Biso   1.000  O
  O78      1.0000 0.34006  0.04191  0.08284  Biso   1.000  O
  Mg18     1.0000 0.35842  0.01679  0.21198  Biso   1.000  Mg
  O79      1.0000 0.33648  0.13794  0.04824  Biso   1.000  O
  C129     1.0000 0.33103  0.11092  0.13924  Biso   1.000  C
  C130     1.0000 0.33840  0.08906  0.06207  Biso   1.000  C
  C131     1.0000 0.33314  0.06235  0.16916  Biso   1.000  C
  C132     1.0000 0.32133  0.05856  0.36221  Biso   1.000  C
  C133     1.0000 0.31293  0.08053  0.43218  Biso   1.000  C
  C134     1.0000 0.31703  0.10595  0.32365  Biso   1.000  C
  C135     1.0000 0.31821  0.03357  0.49318  Biso   1.000  C
  C136     1.0000 0.02309  0.48135  0.21067  Biso   1.000  C
  O80      1.0000 0.02516  0.50926  0.14838  Biso   1.000  O
  C137     1.0000 0.33017  0.17027  0.71584  Biso   1.000  C
  O81      1.0000 0.33499  0.19886  0.64149  Biso   1.000  O
  C138     1.0000 0.33016  0.21885  0.76053  Biso   1.000  C
  C139     1.0000 0.33348  0.24576  0.66953  Biso   1.000  C
  C140     1.0000 0.32987  0.26852  0.77238  Biso   1.000  C
  C141     1.0000 0.32124  0.26265  0.97264  Biso   1.000  C
  C142     1.0000 0.31777  0.23496  0.05833  Biso   1.000  C
  C143     1.0000 0.32263  0.21324  0.95766  Biso   1.000  C
  C144     1.0000 0.31696  0.28462  0.09707  Biso   1.000  C
  H81      1.0000 0.34827  0.09153  0.91844  Biso   1.000  H
  H82      1.0000 0.30303  0.07668  0.57702  Biso   1.000  H
  H83      1.0000 0.64353  0.78925  0.04289  Biso   1.000  H
  H84      1.0000 0.34615  0.12934  0.76662  Biso   1.000  H
  H85      1.0000 0.04688  0.48640  0.25056  Biso   1.000  H
  H86      1.0000 0.64315  0.82586  0.48072  Biso   1.000  H
  H87      1.0000 0.65979  0.82170  0.25713  Biso   1.000  H
  H88      1.0000 0.33969  0.24982  0.51737  Biso   1.000  H
  H89      1.0000 0.31153  0.23120  0.21065  Biso   1.000  H
  H90      1.0000 0.32138  0.19310  0.03173  Biso   1.000  H
