# Supplementary material for: In silico design and screening of hypothetical MOF-74 analogs and their experimental synthesis
Source: Chem Sci. 2016 Jun 21;7(9):6263–72. doi: 10.1039/c6sc01477a (PMC6024208; doi:10.1039/c6sc01477a)
Supplement: Supplementary file 1 [file SC-007-C6SC01477A-s001.zip › analogs/188_all_conf_3005_1_full_symm.cssr]

				48.9536  48.9536  6.92395
		90  90  120  SPGR =  1 P 1		 OPT = 1
333   0 
0 image0	: image0
 1 Mof_Ob 0.057210 0.695330 0.931430  0  0  0  0  0  0  0  0  -0.729750
 2 Mof_Oa 0.020280 0.680270 0.701220  0  0  0  0  0  0  0  0  -0.917110
 3 Mof_Oc 0.038480 0.706910 0.346110  0  0  0  0  0  0  0  0  -0.916990
 4 Mof_Mg 0.994240 0.685670 0.476770  0  0  0  0  0  0  0  0  1.616540
 5 Mof_Ob_a 0.968060 0.276260 0.666000  0  0  0  0  0  0  0  0  -0.742150
 6 Mof_Oa_a 0.986220 0.312840 0.429930  0  0  0  0  0  0  0  0  -0.919130
 7 Mof_Oc_a 0.958090 0.298140 0.082840  0  0  0  0  0  0  0  0  -0.904680
 8 Mof_Mg_a 0.983210 0.341630 0.211980  0  0  0  0  0  0  0  0  1.629960
 9 O 0.862060 0.198540 0.048240  0  0  0  0  0  0  0  0  -0.203250
 10 C 0.889080 0.220110 0.139240  0  0  0  0  0  0  0  0  0.352870
 11 Mof_Cd 0.910940 0.249330 0.062070  0  0  0  0  0  0  0  0  -0.438590
 12 Mof_Cc 0.937650 0.270800 0.169160  0  0  0  0  0  0  0  0  0.518520
 13 Mof_Cb 0.941440 0.262770 0.362210  0  0  0  0  0  0  0  0  -0.382540
 14 C_a 0.919470 0.232400 0.432180  0  0  0  0  0  0  0  0  -0.029860
 15 C_b 0.894050 0.211080 0.323650  0  0  0  0  0  0  0  0  -0.352040
 16 Mof_Ca 0.966430 0.284640 0.493180  0  0  0  0  0  0  0  0  0.833630
 17 C_c 0.185320 0.875080 0.544000  0  0  0  0  0  0  0  0  0.041330
 18 O_a 0.157410 0.849240 0.481710  0  0  0  0  0  0  0  0  -0.266030
 19 C_d 0.163070 0.826570 0.382510  0  0  0  0  0  0  0  0  0.133120
 20 O_b 0.134470 0.802800 0.308160  0  0  0  0  0  0  0  0  -0.310400
 21 C_e 0.114480 0.777970 0.427200  0  0  0  0  0  0  0  0  0.453680
 22 Mof_Cd_a 0.087580 0.754390 0.336200  0  0  0  0  0  0  0  0  -0.499260
 23 Mof_Cc_a 0.064810 0.728020 0.439050  0  0  0  0  0  0  0  0  0.553700
 24 Mof_Cb_a 0.070690 0.725260 0.639310  0  0  0  0  0  0  0  0  -0.356610
 25 C_f 0.098370 0.749480 0.724990  0  0  0  0  0  0  0  0  -0.089360
 26 C_g 0.120090 0.776060 0.624320  0  0  0  0  0  0  0  0  -0.347470
 27 Mof_Ca_a 0.048720 0.699010 0.763740  0  0  0  0  0  0  0  0  0.839500
 28 Mof_H 0.908470 0.256740 0.918440  0  0  0  0  0  0  0  0  0.170090
 29 H 0.923320 0.226360 0.577020  0  0  0  0  0  0  0  0  0.155920
 30 H_a 0.877420 0.187620 0.376230  0  0  0  0  0  0  0  0  0.146940
 31 H_b 0.870660 0.216810 0.766620  0  0  0  0  0  0  0  0  0.082200
 32 H_c 0.180270 0.893820 0.583890  0  0  0  0  0  0  0  0  0.132170
 33 H_d 0.840810 0.150630 0.814060  0  0  0  0  0  0  0  0  0.062750
 34 H_e 0.844960 0.171420 0.590460  0  0  0  0  0  0  0  0  0.122980
 35 Mof_H_a 0.083520 0.756540 0.184040  0  0  0  0  0  0  0  0  0.213030
 36 H_f 0.102130 0.747000 0.877310  0  0  0  0  0  0  0  0  0.169760
 37 H_g 0.140230 0.794950 0.698400  0  0  0  0  0  0  0  0  0.176540
 38 Mof_Ob 0.971330 0.695210 0.264770  0  0  0  0  0  0  0  0  -0.729750
 39 Mof_Oa 0.986400 0.673340 0.034550  0  0  0  0  0  0  0  0  -0.917110
 40 Mof_Oc 0.959760 0.664900 0.679440  0  0  0  0  0  0  0  0  -0.916990
 41 Mof_Mg 0.980990 0.641900 0.810100  0  0  0  0  0  0  0  0  1.616540
 42 Mof_Ob_a 0.057080 0.358470 0.332670  0  0  0  0  0  0  0  0  -0.742150
 43 Mof_Oa_a 0.020490 0.340050 0.096600  0  0  0  0  0  0  0  0  -0.919130
 44 Mof_Oc_a 0.035190 0.326610 0.749500  0  0  0  0  0  0  0  0  -0.904680
 45 Mof_Mg_a 0.991700 0.308250 0.878640  0  0  0  0  0  0  0  0  1.629960
 46 O 0.134800 0.330190 0.714910  0  0  0  0  0  0  0  0  -0.203250
 47 C 0.113220 0.335640 0.805910  0  0  0  0  0  0  0  0  0.352870
 48 Mof_Cd 0.084000 0.328270 0.728740  0  0  0  0  0  0  0  0  -0.438590
 49 Mof_Cc 0.062540 0.333520 0.835830  0  0  0  0  0  0  0  0  0.518520
 50 Mof_Cb 0.070570 0.345340 0.028880  0  0  0  0  0  0  0  0  -0.382540
 51 C_a 0.100930 0.353740 0.098840  0  0  0  0  0  0  0  0  -0.029860
 52 C_b 0.122260 0.349640 0.990310  0  0  0  0  0  0  0  0  -0.352040
 53 Mof_Ca 0.048690 0.348460 0.159850  0  0  0  0  0  0  0  0  0.833630
 54 C_c 0.124920 0.310240 0.544000  0  0  0  0  0  0  0  0  0.041330
 55 O_a 0.150760 0.308170 0.481710  0  0  0  0  0  0  0  0  -0.266030
 56 C_d 0.840090 0.669830 0.715840  0  0  0  0  0  0  0  0  0.133120
 57 O_b 0.863870 0.665010 0.641490  0  0  0  0  0  0  0  0  -0.310400
 58 C_e 0.888690 0.669840 0.760530  0  0  0  0  0  0  0  0  0.453680
 59 Mof_Cd_a 0.912280 0.666520 0.669530  0  0  0  0  0  0  0  0  -0.499260
 60 Mof_Cc_a 0.938650 0.670130 0.772380  0  0  0  0  0  0  0  0  0.553700
 61 Mof_Cb_a 0.941410 0.678760 0.972640  0  0  0  0  0  0  0  0  -0.356610
 62 C_f 0.917190 0.682230 0.058330  0  0  0  0  0  0  0  0  -0.089360
 63 C_g 0.890610 0.677370 0.957660  0  0  0  0  0  0  0  0  -0.347470
 64 Mof_Ca_a 0.967650 0.683040 0.097070  0  0  0  0  0  0  0  0  0.839500
 65 Mof_H 0.076590 0.318400 0.585110  0  0  0  0  0  0  0  0  0.170090
 66 H 0.106970 0.363630 0.243680  0  0  0  0  0  0  0  0  0.155920
 67 H_a 0.812380 0.689810 0.376230  0  0  0  0  0  0  0  0  0.146940
 68 H_b 0.116520 0.320510 0.433280  0  0  0  0  0  0  0  0  0.082200
 69 H_c 0.106180 0.286450 0.583890  0  0  0  0  0  0  0  0  0.132170
 70 H_d 0.849370 0.690180 0.814060  0  0  0  0  0  0  0  0  0.062750
 71 H_e 0.828580 0.673540 0.590460  0  0  0  0  0  0  0  0  0.122980
 72 Mof_H_a 0.910130 0.660310 0.517370  0  0  0  0  0  0  0  0  0.213030
 73 H_f 0.919660 0.688470 0.210650  0  0  0  0  0  0  0  0  0.169760
 74 H_g 0.871720 0.678620 0.031730  0  0  0  0  0  0  0  0  0.176540
 75 Mof_Ob 0.971460 0.609460 0.598100  0  0  0  0  0  0  0  0  -0.729750
 76 Mof_Oa 0.993320 0.646390 0.367890  0  0  0  0  0  0  0  0  -0.917110
 77 Mof_Oc 0.001760 0.628190 0.012780  0  0  0  0  0  0  0  0  -0.916990
 78 Mof_Mg 0.024760 0.672430 0.143430  0  0  0  0  0  0  0  0  1.616540
 79 Mof_Ob_a 0.974860 0.365270 0.999330  0  0  0  0  0  0  0  0  -0.742150
 80 Mof_Oa_a 0.993280 0.347110 0.763260  0  0  0  0  0  0  0  0  -0.919130
 81 Mof_Oc_a 0.006720 0.375250 0.416170  0  0  0  0  0  0  0  0  -0.904680
 82 Mof_Mg_a 0.025090 0.350120 0.545310  0  0  0  0  0  0  0  0  1.629960
 83 O 0.003150 0.471280 0.381570  0  0  0  0  0  0  0  0  -0.203250
 84 C 0.997700 0.444250 0.472580  0  0  0  0  0  0  0  0  0.352870
 85 Mof_Cd 0.005060 0.422400 0.395400  0  0  0  0  0  0  0  0  -0.438590
 86 Mof_Cc 0.999810 0.395680 0.502490  0  0  0  0  0  0  0  0  0.518520
 87 Mof_Cb 0.987990 0.391900 0.695550  0  0  0  0  0  0  0  0  -0.382540
 88 C_a 0.979590 0.413860 0.765510  0  0  0  0  0  0  0  0  -0.029860
 89 C_b 0.983690 0.439280 0.656980  0  0  0  0  0  0  0  0  -0.352040
 90 Mof_Ca 0.984870 0.366900 0.826510  0  0  0  0  0  0  0  0  0.833630
 91 C_c 0.689760 0.814680 0.544000  0  0  0  0  0  0  0  0  0.041330
 92 O_a 0.691830 0.842590 0.481710  0  0  0  0  0  0  0  0  -0.266030
 93 C_d 0.996840 0.503600 0.049180  0  0  0  0  0  0  0  0  0.133120
 94 O_b 0.001660 0.532190 0.974830  0  0  0  0  0  0  0  0  -0.310400
 95 C_e 0.996820 0.552180 0.093860  0  0  0  0  0  0  0  0  0.453680
 96 Mof_Cd_a 0.000150 0.579090 0.002860  0  0  0  0  0  0  0  0  -0.499260
 97 Mof_Cc_a 0.996530 0.601850 0.105710  0  0  0  0  0  0  0  0  0.553700
 98 Mof_Cb_a 0.987900 0.595980 0.305970  0  0  0  0  0  0  0  0  -0.356610
 99 C_f 0.984440 0.568290 0.391660  0  0  0  0  0  0  0  0  -0.089360
 100 C_g 0.989300 0.546580 0.290990  0  0  0  0  0  0  0  0  -0.347470
 101 Mof_Ca_a 0.983630 0.617950 0.430410  0  0  0  0  0  0  0  0  0.839500
 102 Mof_H 0.014930 0.424860 0.251770  0  0  0  0  0  0  0  0  0.170090
 103 H 0.969700 0.410010 0.910350  0  0  0  0  0  0  0  0  0.155920
 104 H_a 0.310190 0.122580 0.376230  0  0  0  0  0  0  0  0  0.146940
 105 H_b 0.012820 0.462670 0.099950  0  0  0  0  0  0  0  0  0.082200
 106 H_c 0.713550 0.819730 0.583890  0  0  0  0  0  0  0  0  0.132170
 107 H_d 0.309820 0.159190 0.814060  0  0  0  0  0  0  0  0  0.062750
 108 H_e 0.326460 0.155040 0.590460  0  0  0  0  0  0  0  0  0.122980
 109 Mof_H_a 0.006350 0.583150 0.850700  0  0  0  0  0  0  0  0  0.213030
 110 H_f 0.978200 0.564530 0.543980  0  0  0  0  0  0  0  0  0.169760
 111 H_g 0.988050 0.526430 0.365060  0  0  0  0  0  0  0  0  0.176540
 112 Mof_Ob 0.723880 0.028670 0.264770  0  0  0  0  0  0  0  0  -0.729750
 113 Mof_Oa 0.686940 0.013600 0.034550  0  0  0  0  0  0  0  0  -0.917110
 114 Mof_Oc 0.705140 0.040240 0.679440  0  0  0  0  0  0  0  0  -0.916990
 115 Mof_Mg 0.660910 0.019010 0.810100  0  0  0  0  0  0  0  0  1.616540
 116 Mof_Ob_a 0.634730 0.609590 0.999330  0  0  0  0  0  0  0  0  -0.742150
 117 Mof_Oa_a 0.652890 0.646180 0.763260  0  0  0  0  0  0  0  0  -0.919130
 118 Mof_Oc_a 0.624750 0.631480 0.416170  0  0  0  0  0  0  0  0  -0.904680
 119 Mof_Mg_a 0.649880 0.674970 0.545310  0  0  0  0  0  0  0  0  1.629960
 120 O 0.528720 0.531870 0.381570  0  0  0  0  0  0  0  0  -0.203250
 121 C 0.555750 0.553450 0.472580  0  0  0  0  0  0  0  0  0.352870
 122 Mof_Cd 0.577600 0.582670 0.395400  0  0  0  0  0  0  0  0  -0.438590
 123 Mof_Cc 0.604320 0.604130 0.502490  0  0  0  0  0  0  0  0  0.518520
 124 Mof_Cb 0.608100 0.596100 0.695550  0  0  0  0  0  0  0  0  -0.382540
 125 C_a 0.586140 0.565730 0.765510  0  0  0  0  0  0  0  0  -0.029860
 126 C_b 0.560720 0.544410 0.656980  0  0  0  0  0  0  0  0  -0.352040
 127 Mof_Ca 0.633100 0.617980 0.826510  0  0  0  0  0  0  0  0  0.833630
 128 C_c 0.851990 0.208410 0.877340  0  0  0  0  0  0  0  0  0.041330
 129 O_a 0.824070 0.182570 0.815050  0  0  0  0  0  0  0  0  -0.266030
 130 C_d 0.829730 0.159910 0.715840  0  0  0  0  0  0  0  0  0.133120
 131 O_b 0.801140 0.136130 0.641490  0  0  0  0  0  0  0  0  -0.310400
 132 C_e 0.781150 0.111310 0.760530  0  0  0  0  0  0  0  0  0.453680
 133 Mof_Cd_a 0.754240 0.087720 0.669530  0  0  0  0  0  0  0  0  -0.499260
 134 Mof_Cc_a 0.731480 0.061350 0.772380  0  0  0  0  0  0  0  0  0.553700
 135 Mof_Cb_a 0.737350 0.058590 0.972640  0  0  0  0  0  0  0  0  -0.356610
 136 C_f 0.765040 0.082810 0.058330  0  0  0  0  0  0  0  0  -0.089360
 137 C_g 0.786760 0.109390 0.957660  0  0  0  0  0  0  0  0  -0.347470
 138 Mof_Ca_a 0.715380 0.032350 0.097070  0  0  0  0  0  0  0  0  0.839500
 139 Mof_H 0.575140 0.590070 0.251770  0  0  0  0  0  0  0  0  0.170090
 140 H 0.589990 0.559690 0.910350  0  0  0  0  0  0  0  0  0.155920
 141 H_a 0.544090 0.520950 0.709560  0  0  0  0  0  0  0  0  0.146940
 142 H_b 0.537330 0.550150 0.099950  0  0  0  0  0  0  0  0  0.082200
 143 H_c 0.846930 0.227150 0.917230  0  0  0  0  0  0  0  0  0.132170
 144 H_d 0.507480 0.483960 0.147390  0  0  0  0  0  0  0  0  0.062750
 145 H_e 0.511630 0.504760 0.923790  0  0  0  0  0  0  0  0  0.122980
 146 Mof_H_a 0.750180 0.089870 0.517370  0  0  0  0  0  0  0  0  0.213030
 147 H_f 0.768800 0.080340 0.210650  0  0  0  0  0  0  0  0  0.169760
 148 H_g 0.806900 0.128280 0.031730  0  0  0  0  0  0  0  0  0.176540
 149 Mof_Ob 0.638000 0.028540 0.598100  0  0  0  0  0  0  0  0  -0.729750
 150 Mof_Oa 0.653070 0.006680 0.367890  0  0  0  0  0  0  0  0  -0.917110
 151 Mof_Oc 0.626430 0.998240 0.012780  0  0  0  0  0  0  0  0  -0.916990
 152 Mof_Mg 0.647660 0.975240 0.143430  0  0  0  0  0  0  0  0  1.616540
 153 Mof_Ob_a 0.723740 0.691800 0.666000  0  0  0  0  0  0  0  0  -0.742150
 154 Mof_Oa_a 0.687160 0.673380 0.429930  0  0  0  0  0  0  0  0  -0.919130
 155 Mof_Oc_a 0.701860 0.659940 0.082840  0  0  0  0  0  0  0  0  -0.904680
 156 Mof_Mg_a 0.658370 0.641580 0.211980  0  0  0  0  0  0  0  0  1.629960
 157 O 0.801460 0.663520 0.048240  0  0  0  0  0  0  0  0  -0.203250
 158 C 0.779890 0.668970 0.139240  0  0  0  0  0  0  0  0  0.352870
 159 Mof_Cd 0.750670 0.661600 0.062070  0  0  0  0  0  0  0  0  -0.438590
 160 Mof_Cc 0.729200 0.666860 0.169160  0  0  0  0  0  0  0  0  0.518520
 161 Mof_Cb 0.737230 0.678670 0.362210  0  0  0  0  0  0  0  0  -0.382540
 162 C_a 0.767600 0.687070 0.432180  0  0  0  0  0  0  0  0  -0.029860
 163 C_b 0.788920 0.682970 0.323650  0  0  0  0  0  0  0  0  -0.352040
 164 Mof_Ca 0.715360 0.681790 0.493180  0  0  0  0  0  0  0  0  0.833630
 165 C_c 0.791590 0.643570 0.877340  0  0  0  0  0  0  0  0  0.041330
 166 O_a 0.817430 0.641500 0.815050  0  0  0  0  0  0  0  0  -0.266030
 167 C_d 0.506760 0.003160 0.049180  0  0  0  0  0  0  0  0  0.133120
 168 O_b 0.530530 0.998340 0.974830  0  0  0  0  0  0  0  0  -0.310400
 169 C_e 0.555360 0.003180 0.093860  0  0  0  0  0  0  0  0  0.453680
 170 Mof_Cd_a 0.578940 0.999850 0.002860  0  0  0  0  0  0  0  0  -0.499260
 171 Mof_Cc_a 0.605320 0.003470 0.105710  0  0  0  0  0  0  0  0  0.553700
 172 Mof_Cb_a 0.608070 0.012100 0.305970  0  0  0  0  0  0  0  0  -0.356610
 173 C_f 0.583850 0.015560 0.391660  0  0  0  0  0  0  0  0  -0.089360
 174 C_g 0.557280 0.010700 0.290990  0  0  0  0  0  0  0  0  -0.347470
 175 Mof_Ca_a 0.634320 0.016370 0.430410  0  0  0  0  0  0  0  0  0.839500
 176 Mof_H 0.743260 0.651730 0.918440  0  0  0  0  0  0  0  0  0.170090
 177 H 0.773640 0.696970 0.577020  0  0  0  0  0  0  0  0  0.155920
 178 H_a 0.479050 0.023140 0.709560  0  0  0  0  0  0  0  0  0.146940
 179 H_b 0.783190 0.653850 0.766620  0  0  0  0  0  0  0  0  0.082200
 180 H_c 0.772850 0.619780 0.917230  0  0  0  0  0  0  0  0  0.132170
 181 H_d 0.516040 0.023520 0.147390  0  0  0  0  0  0  0  0  0.062750
 182 H_e 0.495240 0.006870 0.923790  0  0  0  0  0  0  0  0  0.122980
 183 Mof_H_a 0.576790 0.993650 0.850700  0  0  0  0  0  0  0  0  0.213030
 184 H_f 0.586330 0.021800 0.543980  0  0  0  0  0  0  0  0  0.169760
 185 H_g 0.538380 0.011950 0.365060  0  0  0  0  0  0  0  0  0.176540
 186 Mof_Ob 0.638120 0.942790 0.931430  0  0  0  0  0  0  0  0  -0.729750
 187 Mof_Oa 0.659990 0.979720 0.701220  0  0  0  0  0  0  0  0  -0.917110
 188 Mof_Oc 0.668430 0.961520 0.346110  0  0  0  0  0  0  0  0  -0.916990
 189 Mof_Mg 0.691430 0.005760 0.476770  0  0  0  0  0  0  0  0  1.616540
 190 Mof_Ob_a 0.641530 0.698610 0.332670  0  0  0  0  0  0  0  0  -0.742150
 191 Mof_Oa_a 0.659950 0.680440 0.096600  0  0  0  0  0  0  0  0  -0.919130
 192 Mof_Oc_a 0.673390 0.708580 0.749500  0  0  0  0  0  0  0  0  -0.904680
 193 Mof_Mg_a 0.691750 0.683450 0.878640  0  0  0  0  0  0  0  0  1.629960
 194 O 0.669810 0.804610 0.714910  0  0  0  0  0  0  0  0  -0.203250
 195 C 0.664360 0.777580 0.805910  0  0  0  0  0  0  0  0  0.352870
 196 Mof_Cd 0.671730 0.755730 0.728740  0  0  0  0  0  0  0  0  -0.438590
 197 Mof_Cc 0.666480 0.729010 0.835830  0  0  0  0  0  0  0  0  0.518520
 198 Mof_Cb 0.654660 0.725230 0.028880  0  0  0  0  0  0  0  0  -0.382540
 199 C_a 0.646260 0.747190 0.098840  0  0  0  0  0  0  0  0  -0.029860
 200 C_b 0.650360 0.772620 0.990310  0  0  0  0  0  0  0  0  -0.352040
 201 Mof_Ca 0.651540 0.700230 0.159850  0  0  0  0  0  0  0  0  0.833630
 202 C_c 0.356430 0.148010 0.877340  0  0  0  0  0  0  0  0  0.041330
 203 O_a 0.358500 0.175930 0.815050  0  0  0  0  0  0  0  0  -0.266030
 204 C_d 0.663510 0.836930 0.382510  0  0  0  0  0  0  0  0  0.133120
 205 O_b 0.668330 0.865530 0.308160  0  0  0  0  0  0  0  0  -0.310400
 206 C_e 0.663490 0.885520 0.427200  0  0  0  0  0  0  0  0  0.453680
 207 Mof_Cd_a 0.666810 0.912420 0.336200  0  0  0  0  0  0  0  0  -0.499260
 208 Mof_Cc_a 0.663200 0.935190 0.439050  0  0  0  0  0  0  0  0  0.553700
 209 Mof_Cb_a 0.654570 0.929310 0.639310  0  0  0  0  0  0  0  0  -0.356610
 210 C_f 0.651110 0.901630 0.724990  0  0  0  0  0  0  0  0  -0.089360
 211 C_g 0.655970 0.879910 0.624320  0  0  0  0  0  0  0  0  -0.347470
 212 Mof_Ca_a 0.650290 0.951280 0.763740  0  0  0  0  0  0  0  0  0.839500
 213 Mof_H 0.681600 0.758190 0.585110  0  0  0  0  0  0  0  0  0.170090
 214 H 0.636370 0.743340 0.243680  0  0  0  0  0  0  0  0  0.155920
 215 H_a 0.976860 0.455910 0.709560  0  0  0  0  0  0  0  0  0.146940
 216 H_b 0.679490 0.796010 0.433280  0  0  0  0  0  0  0  0  0.082200
 217 H_c 0.380220 0.153070 0.917230  0  0  0  0  0  0  0  0  0.132170
 218 H_d 0.976480 0.492520 0.147390  0  0  0  0  0  0  0  0  0.062750
 219 H_e 0.993130 0.488370 0.923790  0  0  0  0  0  0  0  0  0.122980
 220 Mof_H_a 0.673020 0.916480 0.184040  0  0  0  0  0  0  0  0  0.213030
 221 H_f 0.644870 0.897870 0.877310  0  0  0  0  0  0  0  0  0.169760
 222 H_g 0.654720 0.859770 0.698400  0  0  0  0  0  0  0  0  0.176540
 223 Mof_Ob 0.390540 0.362000 0.598100  0  0  0  0  0  0  0  0  -0.729750
 224 Mof_Oa 0.353610 0.346930 0.367890  0  0  0  0  0  0  0  0  -0.917110
 225 Mof_Oc 0.371810 0.373570 0.012780  0  0  0  0  0  0  0  0  -0.916990
 226 Mof_Mg 0.327570 0.352340 0.143430  0  0  0  0  0  0  0  0  1.616540
 227 Mof_Ob_a 0.301390 0.942920 0.332670  0  0  0  0  0  0  0  0  -0.742150
 228 Mof_Oa_a 0.319560 0.979510 0.096600  0  0  0  0  0  0  0  0  -0.919130
 229 Mof_Oc_a 0.291420 0.964810 0.749500  0  0  0  0  0  0  0  0  -0.904680
 230 Mof_Mg_a 0.316550 0.008300 0.878640  0  0  0  0  0  0  0  0  1.629960
 231 O 0.195390 0.865200 0.714910  0  0  0  0  0  0  0  0  -0.203250
 232 C 0.222420 0.886780 0.805910  0  0  0  0  0  0  0  0  0.352870
 233 Mof_Cd 0.244270 0.916000 0.728740  0  0  0  0  0  0  0  0  -0.438590
 234 Mof_Cc 0.270990 0.937460 0.835830  0  0  0  0  0  0  0  0  0.518520
 235 Mof_Cb 0.274770 0.929430 0.028880  0  0  0  0  0  0  0  0  -0.382540
 236 C_a 0.252810 0.899070 0.098840  0  0  0  0  0  0  0  0  -0.029860
 237 C_b 0.227380 0.877740 0.990310  0  0  0  0  0  0  0  0  -0.352040
 238 Mof_Ca 0.299770 0.951310 0.159850  0  0  0  0  0  0  0  0  0.833630
 239 C_c 0.518650 0.541750 0.210670  0  0  0  0  0  0  0  0  0.041330
 240 O_a 0.490740 0.515900 0.148380  0  0  0  0  0  0  0  0  -0.266030
 241 C_d 0.496400 0.493240 0.049180  0  0  0  0  0  0  0  0  0.133120
 242 O_b 0.467810 0.469470 0.974830  0  0  0  0  0  0  0  0  -0.310400
 243 C_e 0.447820 0.444640 0.093860  0  0  0  0  0  0  0  0  0.453680
 244 Mof_Cd_a 0.420910 0.421060 0.002860  0  0  0  0  0  0  0  0  -0.499260
 245 Mof_Cc_a 0.398150 0.394680 0.105710  0  0  0  0  0  0  0  0  0.553700
 246 Mof_Cb_a 0.404020 0.391930 0.305970  0  0  0  0  0  0  0  0  -0.356610
 247 C_f 0.431710 0.416150 0.391660  0  0  0  0  0  0  0  0  -0.089360
 248 C_g 0.453420 0.442720 0.290990  0  0  0  0  0  0  0  0  -0.347470
 249 Mof_Ca_a 0.382050 0.365680 0.430410  0  0  0  0  0  0  0  0  0.839500
 250 Mof_H 0.241810 0.923410 0.585110  0  0  0  0  0  0  0  0  0.170090
 251 H 0.256660 0.893030 0.243680  0  0  0  0  0  0  0  0  0.155920
 252 H_a 0.210750 0.854280 0.042890  0  0  0  0  0  0  0  0  0.146940
 253 H_b 0.203990 0.883480 0.433280  0  0  0  0  0  0  0  0  0.082200
 254 H_c 0.513600 0.560480 0.250560  0  0  0  0  0  0  0  0  0.132170
 255 H_d 0.174140 0.817290 0.480720  0  0  0  0  0  0  0  0  0.062750
 256 H_e 0.178300 0.838090 0.257130  0  0  0  0  0  0  0  0  0.122980
 257 Mof_H_a 0.416850 0.423210 0.850700  0  0  0  0  0  0  0  0  0.213030
 258 H_f 0.435470 0.413670 0.543980  0  0  0  0  0  0  0  0  0.169760
 259 H_g 0.473570 0.461620 0.365060  0  0  0  0  0  0  0  0  0.176540
 260 Mof_Ob 0.304670 0.361880 0.931430  0  0  0  0  0  0  0  0  -0.729750
 261 Mof_Oa 0.319730 0.340010 0.701220  0  0  0  0  0  0  0  0  -0.917110
 262 Mof_Oc 0.293090 0.331570 0.346110  0  0  0  0  0  0  0  0  -0.916990
 263 Mof_Mg 0.314330 0.308570 0.476770  0  0  0  0  0  0  0  0  1.616540
 264 Mof_Ob_a 0.390410 0.025140 0.999330  0  0  0  0  0  0  0  0  -0.742150
 265 Mof_Oa_a 0.353820 0.006720 0.763260  0  0  0  0  0  0  0  0  -0.919130
 266 Mof_Oc_a 0.368520 0.993280 0.416170  0  0  0  0  0  0  0  0  -0.904680
 267 Mof_Mg_a 0.325030 0.974910 0.545310  0  0  0  0  0  0  0  0  1.629960
 268 O 0.468130 0.996850 0.381570  0  0  0  0  0  0  0  0  -0.203250
 269 C 0.446550 0.002300 0.472580  0  0  0  0  0  0  0  0  0.352870
 270 Mof_Cd 0.417330 0.994940 0.395400  0  0  0  0  0  0  0  0  -0.438590
 271 Mof_Cc 0.395870 0.000190 0.502490  0  0  0  0  0  0  0  0  0.518520
 272 Mof_Cb 0.403900 0.012010 0.695550  0  0  0  0  0  0  0  0  -0.382540
 273 C_a 0.434270 0.020410 0.765510  0  0  0  0  0  0  0  0  -0.029860
 274 C_b 0.455590 0.016310 0.656980  0  0  0  0  0  0  0  0  -0.352040
 275 Mof_Ca 0.382020 0.015130 0.826510  0  0  0  0  0  0  0  0  0.833630
 276 C_c 0.458250 0.976910 0.210670  0  0  0  0  0  0  0  0  0.041330
 277 O_a 0.484100 0.974840 0.148380  0  0  0  0  0  0  0  0  -0.266030
 278 C_d 0.173430 0.336490 0.382510  0  0  0  0  0  0  0  0  0.133120
 279 O_b 0.197200 0.331670 0.308160  0  0  0  0  0  0  0  0  -0.310400
 280 C_e 0.222030 0.336510 0.427200  0  0  0  0  0  0  0  0  0.453680
 281 Mof_Cd_a 0.245610 0.333190 0.336200  0  0  0  0  0  0  0  0  -0.499260
 282 Mof_Cc_a 0.271980 0.336800 0.439050  0  0  0  0  0  0  0  0  0.553700
 283 Mof_Cb_a 0.274740 0.345430 0.639310  0  0  0  0  0  0  0  0  -0.356610
 284 C_f 0.250520 0.348890 0.724990  0  0  0  0  0  0  0  0  -0.089360
 285 C_g 0.223940 0.344030 0.624320  0  0  0  0  0  0  0  0  -0.347470
 286 Mof_Ca_a 0.300990 0.349710 0.763740  0  0  0  0  0  0  0  0  0.839500
 287 Mof_H 0.409930 0.985070 0.251770  0  0  0  0  0  0  0  0  0.170090
 288 H 0.440310 0.030300 0.910350  0  0  0  0  0  0  0  0  0.155920
 289 H_a 0.145720 0.356470 0.042890  0  0  0  0  0  0  0  0  0.146940
 290 H_b 0.449850 0.987180 0.099950  0  0  0  0  0  0  0  0  0.082200
 291 H_c 0.439520 0.953120 0.250560  0  0  0  0  0  0  0  0  0.132170
 292 H_d 0.182710 0.356850 0.480720  0  0  0  0  0  0  0  0  0.062750
 293 H_e 0.161910 0.340210 0.257130  0  0  0  0  0  0  0  0  0.122980
 294 Mof_H_a 0.243460 0.326980 0.184040  0  0  0  0  0  0  0  0  0.213030
 295 H_f 0.253000 0.355130 0.877310  0  0  0  0  0  0  0  0  0.169760
 296 H_g 0.205050 0.345280 0.698400  0  0  0  0  0  0  0  0  0.176540
 297 Mof_Ob 0.304790 0.276120 0.264770  0  0  0  0  0  0  0  0  -0.729750
 298 Mof_Oa 0.326660 0.313060 0.034550  0  0  0  0  0  0  0  0  -0.917110
 299 Mof_Oc 0.335100 0.294860 0.679440  0  0  0  0  0  0  0  0  -0.916990
 300 Mof_Mg 0.358100 0.339090 0.810100  0  0  0  0  0  0  0  0  1.616540
 301 Mof_Ob_a 0.308200 0.031940 0.666000  0  0  0  0  0  0  0  0  -0.742150
 302 Mof_Oa_a 0.326620 0.013780 0.429930  0  0  0  0  0  0  0  0  -0.919130
 303 Mof_Oc_a 0.340060 0.041910 0.082840  0  0  0  0  0  0  0  0  -0.904680
 304 Mof_Mg_a 0.358420 0.016790 0.211980  0  0  0  0  0  0  0  0  1.629960
 305 O 0.336480 0.137940 0.048240  0  0  0  0  0  0  0  0  -0.203250
 306 C 0.331030 0.110920 0.139240  0  0  0  0  0  0  0  0  0.352870
 307 Mof_Cd 0.338400 0.089060 0.062070  0  0  0  0  0  0  0  0  -0.438590
 308 Mof_Cc 0.333140 0.062350 0.169160  0  0  0  0  0  0  0  0  0.518520
 309 Mof_Cb 0.321330 0.058560 0.362210  0  0  0  0  0  0  0  0  -0.382540
 310 C_a 0.312930 0.080530 0.432180  0  0  0  0  0  0  0  0  -0.029860
 311 C_b 0.317030 0.105950 0.323650  0  0  0  0  0  0  0  0  -0.352040
 312 Mof_Ca 0.318210 0.033570 0.493180  0  0  0  0  0  0  0  0  0.833630
 313 C_c 0.023090 0.481350 0.210670  0  0  0  0  0  0  0  0  0.041330
 314 O_a 0.025160 0.509260 0.148380  0  0  0  0  0  0  0  0  -0.266030
 315 C_d 0.330170 0.170270 0.715840  0  0  0  0  0  0  0  0  0.133120
 316 O_b 0.334990 0.198860 0.641490  0  0  0  0  0  0  0  0  -0.310400
 317 C_e 0.330160 0.218850 0.760530  0  0  0  0  0  0  0  0  0.453680
 318 Mof_Cd_a 0.333480 0.245760 0.669530  0  0  0  0  0  0  0  0  -0.499260
 319 Mof_Cc_a 0.329870 0.268520 0.772380  0  0  0  0  0  0  0  0  0.553700
 320 Mof_Cb_a 0.321240 0.262650 0.972640  0  0  0  0  0  0  0  0  -0.356610
 321 C_f 0.317770 0.234960 0.058330  0  0  0  0  0  0  0  0  -0.089360
 322 C_g 0.322630 0.213240 0.957660  0  0  0  0  0  0  0  0  -0.347470
 323 Mof_Ca_a 0.316960 0.284620 0.097070  0  0  0  0  0  0  0  0  0.839500
 324 Mof_H 0.348270 0.091530 0.918440  0  0  0  0  0  0  0  0  0.170090
 325 H 0.303030 0.076680 0.577020  0  0  0  0  0  0  0  0  0.155920
 326 H_a 0.643530 0.789250 0.042890  0  0  0  0  0  0  0  0  0.146940
 327 H_b 0.346150 0.129340 0.766620  0  0  0  0  0  0  0  0  0.082200
 328 H_c 0.046880 0.486400 0.250560  0  0  0  0  0  0  0  0  0.132170
 329 H_d 0.643150 0.825860 0.480720  0  0  0  0  0  0  0  0  0.062750
 330 H_e 0.659790 0.821700 0.257130  0  0  0  0  0  0  0  0  0.122980
 331 Mof_H_a 0.339690 0.249820 0.517370  0  0  0  0  0  0  0  0  0.213030
 332 H_f 0.311530 0.231200 0.210650  0  0  0  0  0  0  0  0  0.169760
 333 H_g 0.321380 0.193100 0.031730  0  0  0  0  0  0  0  0  0.176540
