# Supplementary material for: In silico design and screening of hypothetical MOF-74 analogs and their experimental synthesis
Source: Chem Sci. 2016 Jun 21;7(9):6263–72. doi: 10.1039/c6sc01477a (PMC6024208; doi:10.1039/c6sc01477a)
Supplement: Supplementary file 1 [file SC-007-C6SC01477A-s001.zip › analogs/190_all_conf_3_1_full_symm.def]

#number of pseudo atoms
37
#type        print   as   scat      mass       charge          B-factor   radii  connectivity
UNIT         no      H       H      1.0        1.0             1.0        1.0    0
C_co2        yes     C       C      12.0107    0.6512          1.0        1.0    0
O_co2        yes     O       O      15.9994   -0.3256          1.0        1.0    0
N_n2         yes     N       N      14.00674  -0.482           1.0        0.7    0
N_com        no      N       N      0.0        0.964           1.0        0.7    0
Mof_Ob    yes       O         O         15.999    -0.74177  1.0       1.52      0         
Mof_Oa    yes       O         O         15.999    -0.90409  1.0       1.52      0         
Mof_Oc    yes       O         O         15.999    -0.93075  1.0       1.52      0         
Mof_Mg    yes       Mg        Mg        24.305    1.62785   1.0       1.73      0         
Mof_Ob_a  yes       O         O         15.999    -0.74525  1.0       1.52      0         
Mof_Oa_a  yes       O         O         15.999    -0.90015  1.0       1.52      0         
Mof_Oc_a  yes       O         O         15.999    -0.97138  1.0       1.52      0         
Mof_Mg_a  yes       Mg        Mg        24.305    1.6511    1.0       1.73      0         
Mof_Cc    yes       C         C         12.011    0.54989   1.0       1.7       0         
Mof_Cd    yes       C         C         12.011    -0.41202  1.0       1.7       0         
C         yes       C         C         12.011    0.25145   1.0       1.7       0         
C_a       yes       C         C         12.011    -0.19677  1.0       1.7       0         
C_b       yes       C         C         12.011    -0.24118  1.0       1.7       0         
C_c       yes       C         C         12.011    0.16456   1.0       1.7       0         
C_d       yes       C         C         12.011    -0.21125  1.0       1.7       0         
Mof_Cb    yes       C         C         12.011    -0.30852  1.0       1.7       0         
Mof_Cc_a  yes       C         C         12.011    0.5511    1.0       1.7       0         
Mof_Cd_a  yes       C         C         12.011    -0.30977  1.0       1.7       0         
C_e       yes       C         C         12.011    -0.16412  1.0       1.7       0         
Mof_Ca    yes       C         C         12.011    0.83664   1.0       1.7       0         
C_f       yes       C         C         12.011    -0.30142  1.0       1.7       0         
C_g       yes       C         C         12.011    -0.06784  1.0       1.7       0         
Mof_Cb_a  yes       C         C         12.011    -0.34585  1.0       1.7       0         
Mof_Ca_a  yes       C         C         12.011    0.81754   1.0       1.7       0         
Mof_H     yes       H         H         1.008     0.18159   1.0       1.09      0         
H         yes       H         H         1.008     0.14192   1.0       1.09      0         
H_a       yes       H         H         1.008     0.1544    1.0       1.09      0         
H_b       yes       H         H         1.008     0.18327   1.0       1.09      0         
Mof_H_a   yes       H         H         1.008     0.16872   1.0       1.09      0         
H_c       yes       H         H         1.008     0.16595   1.0       1.09      0         
H_d       yes       H         H         1.008     0.14971   1.0       1.09      0         
H_e       yes       H         H         1.008     0.15643   1.0       1.09      0         
