# Supplementary material for: In silico design and screening of hypothetical MOF-74 analogs and their experimental synthesis
Source: Chem Sci. 2016 Jun 21;7(9):6263–72. doi: 10.1039/c6sc01477a (PMC6024208; doi:10.1039/c6sc01477a)
Supplement: Supplementary file 1 [file SC-007-C6SC01477A-s001.zip › analogs/15_all_conf_144_0_full_symm.cssr]

				72.4662  72.4662  6.9558
		90  90  120  SPGR =  1 P 1		 OPT = 1
468   0 
0 image0	: image0
 1 Mof_Ob 0.977700 0.295780 0.084520  0  0  0  0  0  0  0  0  -0.688800
 2 Mof_Ob 0.037550 0.348590 0.751180  0  0  0  0  0  0  0  0  -0.688800
 3 Mof_Ob 0.984750 0.355630 0.417850  0  0  0  0  0  0  0  0  -0.688800
 4 Mof_Oa 0.989300 0.320460 0.853000  0  0  0  0  0  0  0  0  -0.908220
 5 Mof_Oa 0.012870 0.335510 0.519660  0  0  0  0  0  0  0  0  -0.908220
 6 Mof_Oa 0.997830 0.344030 0.186330  0  0  0  0  0  0  0  0  -0.908220
 7 Mof_Oc 0.970910 0.309170 0.499740  0  0  0  0  0  0  0  0  -0.908550
 8 Mof_Oc 0.024160 0.328410 0.166410  0  0  0  0  0  0  0  0  -0.908550
 9 Mof_Oc 0.004920 0.362420 0.833070  0  0  0  0  0  0  0  0  -0.908550
 10 Mof_Mg 0.988430 0.338910 0.630630  0  0  0  0  0  0  0  0  1.631430
 11 Mof_Mg 0.994420 0.316180 0.297300  0  0  0  0  0  0  0  0  1.631430
 12 Mof_Mg 0.017150 0.344900 0.963970  0  0  0  0  0  0  0  0  1.631430
 13 Mof_Ob_a 0.027100 0.703300 0.904280  0  0  0  0  0  0  0  0  -0.703680
 14 Mof_Ob_a 0.963370 0.657130 0.237610  0  0  0  0  0  0  0  0  -0.703680
 15 Mof_Ob_a 0.009530 0.639570 0.570940  0  0  0  0  0  0  0  0  -0.703680
 16 Mof_Oa_a 0.011280 0.679460 0.141710  0  0  0  0  0  0  0  0  -0.926390
 17 Mof_Oa_a 0.987200 0.665150 0.475050  0  0  0  0  0  0  0  0  -0.926390
 18 Mof_Oa_a 0.001520 0.655390 0.808380  0  0  0  0  0  0  0  0  -0.926390
 19 Mof_Oc_a 0.029580 0.687610 0.489200  0  0  0  0  0  0  0  0  -0.908530
 20 Mof_Oc_a 0.979050 0.675300 0.822530  0  0  0  0  0  0  0  0  -0.908530
 21 Mof_Oc_a 0.991370 0.637090 0.155860  0  0  0  0  0  0  0  0  -0.908530
 22 Mof_Mg_a 0.009340 0.658670 0.361440  0  0  0  0  0  0  0  0  1.634130
 23 Mof_Mg_a 0.007990 0.684000 0.694780  0  0  0  0  0  0  0  0  1.634130
 24 Mof_Mg_a 0.982670 0.657330 0.028110  0  0  0  0  0  0  0  0  1.634130
 25 Mof_Ca 0.027060 0.697050 0.075700  0  0  0  0  0  0  0  0  0.817740
 26 Mof_Ca 0.969620 0.663350 0.409040  0  0  0  0  0  0  0  0  0.817740
 27 Mof_Ca 0.003320 0.639600 0.742370  0  0  0  0  0  0  0  0  0.817740
 28 Mof_Cb 0.045160 0.709850 0.204640  0  0  0  0  0  0  0  0  -0.184170
 29 Mof_Cb 0.956820 0.668650 0.537970  0  0  0  0  0  0  0  0  -0.184170
 30 Mof_Cb 0.998020 0.621500 0.871310  0  0  0  0  0  0  0  0  -0.184170
 31 C 0.062880 0.727730 0.125720  0  0  0  0  0  0  0  0  -0.398320
 32 C 0.938940 0.668490 0.459050  0  0  0  0  0  0  0  0  -0.398320
 33 C 0.998180 0.603790 0.792390  0  0  0  0  0  0  0  0  -0.398320
 34 C_a 0.080370 0.741670 0.236770  0  0  0  0  0  0  0  0  0.492480
 35 C_a 0.925000 0.672040 0.570100  0  0  0  0  0  0  0  0  0.492480
 36 C_a 0.994630 0.586290 0.903440  0  0  0  0  0  0  0  0  0.492480
 37 N 0.096930 0.758250 0.131570  0  0  0  0  0  0  0  0  -0.273230
 38 N 0.908420 0.672020 0.464910  0  0  0  0  0  0  0  0  -0.273230
 39 N 0.994650 0.569730 0.798240  0  0  0  0  0  0  0  0  -0.273230
 40 N_a 0.111270 0.773690 0.229700  0  0  0  0  0  0  0  0  -0.263660
 41 N_a 0.892970 0.670910 0.563040  0  0  0  0  0  0  0  0  -0.263660
 42 N_a 0.995760 0.555400 0.896370  0  0  0  0  0  0  0  0  -0.263660
 43 C_b 0.127920 0.789000 0.113650  0  0  0  0  0  0  0  0  0.536660
 44 C_b 0.877670 0.672250 0.446980  0  0  0  0  0  0  0  0  0.536660
 45 C_b 0.994410 0.538750 0.780310  0  0  0  0  0  0  0  0  0.536660
 46 C_c 0.139550 0.809870 0.185670  0  0  0  0  0  0  0  0  -0.342100
 47 C_c 0.856790 0.663010 0.519000  0  0  0  0  0  0  0  0  -0.342100
 48 C_c 0.003660 0.527120 0.852340  0  0  0  0  0  0  0  0  -0.342100
 49 C_d 0.155840 0.825840 0.077090  0  0  0  0  0  0  0  0  -0.078810
 50 C_d 0.840830 0.663340 0.410420  0  0  0  0  0  0  0  0  -0.078810
 51 C_d 0.003330 0.510820 0.743750  0  0  0  0  0  0  0  0  -0.078810
 52 C_e 0.828390 0.154770 0.229900  0  0  0  0  0  0  0  0  0.082330
 53 C_e 0.845230 0.673620 0.229900  0  0  0  0  0  0  0  0  0.082330
 54 C_e 0.326380 0.171610 0.229900  0  0  0  0  0  0  0  0  0.082330
 55 C_f 0.816890 0.133530 0.162310  0  0  0  0  0  0  0  0  -0.121520
 56 C_f 0.866470 0.683360 0.162310  0  0  0  0  0  0  0  0  -0.121520
 57 C_f 0.316640 0.183110 0.162310  0  0  0  0  0  0  0  0  -0.121520
 58 C_g 0.133530 0.784310 0.933660  0  0  0  0  0  0  0  0  -0.389560
 59 C_g 0.882350 0.682550 0.266990  0  0  0  0  0  0  0  0  -0.389560
 60 C_g 0.984120 0.533140 0.600330  0  0  0  0  0  0  0  0  -0.389560
 61 C_h 0.845950 0.171600 0.116040  0  0  0  0  0  0  0  0  -0.127580
 62 C_h 0.828400 0.674350 0.116040  0  0  0  0  0  0  0  0  -0.127580
 63 C_h 0.325650 0.154050 0.116040  0  0  0  0  0  0  0  0  -0.127580
 64 C_i 0.862080 0.190410 0.203810  0  0  0  0  0  0  0  0  -0.017870
 65 C_i 0.142920 0.338330 0.870470  0  0  0  0  0  0  0  0  -0.017870
 66 C_i 0.995000 0.471260 0.537140  0  0  0  0  0  0  0  0  -0.017870
 67 C_j 0.878440 0.206430 0.097780  0  0  0  0  0  0  0  0  -0.319240
 68 C_j 0.126910 0.338680 0.764450  0  0  0  0  0  0  0  0  -0.319240
 69 C_j 0.994650 0.454890 0.431110  0  0  0  0  0  0  0  0  -0.319240
 70 C_k 0.879390 0.204330 0.896980  0  0  0  0  0  0  0  0  0.548370
 71 C_k 0.129000 0.341730 0.563650  0  0  0  0  0  0  0  0  0.548370
 72 C_k 0.991600 0.453940 0.230320  0  0  0  0  0  0  0  0  0.548370
 73 C_l 0.863560 0.185720 0.807740  0  0  0  0  0  0  0  0  -0.478200
 74 C_l 0.147620 0.344510 0.474410  0  0  0  0  0  0  0  0  -0.478200
 75 C_l 0.988820 0.469770 0.141070  0  0  0  0  0  0  0  0  -0.478200
 76 C_m 0.847230 0.169660 0.915200  0  0  0  0  0  0  0  0  0.086020
 77 C_m 0.830340 0.677570 0.915200  0  0  0  0  0  0  0  0  0.086020
 78 C_m 0.322430 0.152770 0.915200  0  0  0  0  0  0  0  0  0.086020
 79 N_b 0.894900 0.220250 0.776300  0  0  0  0  0  0  0  0  -0.270690
 80 N_b 0.113080 0.341320 0.442970  0  0  0  0  0  0  0  0  -0.270690
 81 N_b 0.992010 0.438430 0.109640  0  0  0  0  0  0  0  0  -0.270690
 82 N_c 0.910600 0.234870 0.870390  0  0  0  0  0  0  0  0  -0.238320
 83 N_c 0.098460 0.342390 0.537050  0  0  0  0  0  0  0  0  -0.238320
 84 N_c 0.990940 0.422740 0.203720  0  0  0  0  0  0  0  0  -0.238320
 85 C_n 0.925710 0.252230 0.761840  0  0  0  0  0  0  0  0  0.458300
 86 C_n 0.081110 0.340150 0.428510  0  0  0  0  0  0  0  0  0.458300
 87 C_n 0.993180 0.407620 0.095180  0  0  0  0  0  0  0  0  0.458300
 88 C_o 0.924710 0.255900 0.562970  0  0  0  0  0  0  0  0  -0.221450
 89 C_o 0.077430 0.335480 0.229640  0  0  0  0  0  0  0  0  -0.221450
 90 C_o 0.997860 0.408620 0.896300  0  0  0  0  0  0  0  0  -0.221450
 91 Mof_Cd 0.940160 0.274690 0.479710  0  0  0  0  0  0  0  0  -0.267850
 92 Mof_Cd 0.058640 0.332130 0.146380  0  0  0  0  0  0  0  0  -0.267850
 93 Mof_Cd 0.001200 0.393180 0.813040  0  0  0  0  0  0  0  0  -0.267850
 94 Mof_Cc 0.957220 0.290860 0.587890  0  0  0  0  0  0  0  0  0.425770
 95 Mof_Cc 0.042470 0.333030 0.254560  0  0  0  0  0  0  0  0  0.425770
 96 Mof_Cc 0.000310 0.376120 0.921220  0  0  0  0  0  0  0  0  0.425770
 97 Mof_Cb_a 0.958680 0.286690 0.787270  0  0  0  0  0  0  0  0  -0.183070
 98 Mof_Cb_a 0.046640 0.338660 0.453940  0  0  0  0  0  0  0  0  -0.183070
 99 Mof_Cb_a 0.994670 0.374650 0.120610  0  0  0  0  0  0  0  0  -0.183070
 100 C_p 0.942870 0.267520 0.868400  0  0  0  0  0  0  0  0  -0.335560
 101 C_p 0.065810 0.342020 0.535070  0  0  0  0  0  0  0  0  -0.335560
 102 C_p 0.991320 0.390470 0.201740  0  0  0  0  0  0  0  0  -0.335560
 103 Mof_Ca_a 0.975980 0.301470 0.915350  0  0  0  0  0  0  0  0  0.776640
 104 Mof_Ca_a 0.031860 0.341180 0.582020  0  0  0  0  0  0  0  0  0.776640
 105 Mof_Ca_a 0.992160 0.357350 0.248690  0  0  0  0  0  0  0  0  0.776640
 106 C_q 0.080080 0.737710 0.436480  0  0  0  0  0  0  0  0  -0.147970
 107 C_q 0.928950 0.675700 0.769820  0  0  0  0  0  0  0  0  -0.147970
 108 C_q 0.990970 0.586590 0.103150  0  0  0  0  0  0  0  0  -0.147970
 109 Mof_Cd_a 0.062960 0.719810 0.516490  0  0  0  0  0  0  0  0  -0.298420
 110 Mof_Cd_a 0.946860 0.676490 0.849830  0  0  0  0  0  0  0  0  -0.298420
 111 Mof_Cd_a 0.990180 0.603710 0.183160  0  0  0  0  0  0  0  0  -0.298420
 112 Mof_Cc_a 0.045270 0.705160 0.404590  0  0  0  0  0  0  0  0  0.429590
 113 Mof_Cc_a 0.961500 0.673440 0.737920  0  0  0  0  0  0  0  0  0.429590
 114 Mof_Cc_a 0.993230 0.621400 0.071250  0  0  0  0  0  0  0  0  0.429590
 115 H 0.062900 0.731100 0.973380  0  0  0  0  0  0  0  0  0.192660
 116 H 0.935570 0.665140 0.306710  0  0  0  0  0  0  0  0  0.192660
 117 H 0.001530 0.603770 0.640040  0  0  0  0  0  0  0  0  0.192660
 118 H_a 0.135050 0.813390 0.324390  0  0  0  0  0  0  0  0  0.142730
 119 H_a 0.853280 0.654990 0.657720  0  0  0  0  0  0  0  0  0.142730
 120 H_a 0.011670 0.531620 0.991050  0  0  0  0  0  0  0  0  0.142730
 121 H_b 0.163890 0.842060 0.132160  0  0  0  0  0  0  0  0  0.143420
 122 H_b 0.157940 0.321830 0.132160  0  0  0  0  0  0  0  0  0.143420
 123 H_b 0.678170 0.836110 0.132160  0  0  0  0  0  0  0  0  0.143420
 124 H_c 0.821380 0.129360 0.026850  0  0  0  0  0  0  0  0  0.133470
 125 H_c 0.870640 0.692020 0.026850  0  0  0  0  0  0  0  0  0.133470
 126 H_c 0.307980 0.178620 0.026850  0  0  0  0  0  0  0  0  0.133470
 127 H_d 0.124770 0.768040 0.880620  0  0  0  0  0  0  0  0  0.210890
 128 H_d 0.898630 0.690070 0.213960  0  0  0  0  0  0  0  0  0.210890
 129 H_d 0.976600 0.541900 0.547290  0  0  0  0  0  0  0  0  0.210890
 130 H_e 0.861890 0.192480 0.358540  0  0  0  0  0  0  0  0  0.072680
 131 H_e 0.140850 0.336080 0.025200  0  0  0  0  0  0  0  0  0.072680
 132 H_e 0.997250 0.471440 0.691870  0  0  0  0  0  0  0  0  0.072680
 133 H_f 0.890710 0.220820 0.166880  0  0  0  0  0  0  0  0  0.134360
 134 H_f 0.112510 0.336560 0.833550  0  0  0  0  0  0  0  0  0.134360
 135 H_f 0.996780 0.442620 0.500220  0  0  0  0  0  0  0  0  0.134360
 136 H_g 0.864380 0.184050 0.653020  0  0  0  0  0  0  0  0  0.193200
 137 H_g 0.149280 0.347000 0.319690  0  0  0  0  0  0  0  0  0.193200
 138 H_g 0.986330 0.468950 0.986360  0  0  0  0  0  0  0  0  0.193200
 139 H_h 0.835070 0.155620 0.840770  0  0  0  0  0  0  0  0  0.090410
 140 H_h 0.844380 0.679450 0.840770  0  0  0  0  0  0  0  0  0.090410
 141 H_h 0.320550 0.164930 0.840770  0  0  0  0  0  0  0  0  0.090410
 142 H_i 0.911500 0.243920 0.478480  0  0  0  0  0  0  0  0  0.147990
 143 H_i 0.089410 0.334240 0.145140  0  0  0  0  0  0  0  0  0.147990
 144 H_i 0.999090 0.421840 0.811810  0  0  0  0  0  0  0  0  0.147990
 145 Mof_H 0.939430 0.277910 0.327870  0  0  0  0  0  0  0  0  0.193060
 146 Mof_H 0.055420 0.328180 0.994540  0  0  0  0  0  0  0  0  0.193060
 147 Mof_H 0.005150 0.393900 0.661210  0  0  0  0  0  0  0  0  0.193060
 148 H_j 0.943900 0.264480 0.020000  0  0  0  0  0  0  0  0  0.151930
 149 H_j 0.068850 0.346090 0.686670  0  0  0  0  0  0  0  0  0.151930
 150 H_j 0.987250 0.389430 0.353330  0  0  0  0  0  0  0  0  0.151930
 151 H_k 0.093570 0.748690 0.524560  0  0  0  0  0  0  0  0  0.090170
 152 H_k 0.917980 0.678220 0.857900  0  0  0  0  0  0  0  0  0.090170
 153 H_k 0.988450 0.573100 0.191230  0  0  0  0  0  0  0  0  0.090170
 154 Mof_H_a 0.062700 0.716220 0.668730  0  0  0  0  0  0  0  0  0.185350
 155 Mof_H_a 0.950450 0.679810 0.002060  0  0  0  0  0  0  0  0  0.185350
 156 Mof_H_a 0.986850 0.603970 0.335400  0  0  0  0  0  0  0  0  0.185350
 157 Mof_Ob 0.644370 0.629120 0.417850  0  0  0  0  0  0  0  0  -0.688800
 158 Mof_Ob 0.704220 0.681920 0.084520  0  0  0  0  0  0  0  0  -0.688800
 159 Mof_Ob 0.651410 0.688960 0.751180  0  0  0  0  0  0  0  0  -0.688800
 160 Mof_Oa 0.655970 0.653800 0.186330  0  0  0  0  0  0  0  0  -0.908220
 161 Mof_Oa 0.679540 0.668840 0.853000  0  0  0  0  0  0  0  0  -0.908220
 162 Mof_Oa 0.664490 0.677370 0.519660  0  0  0  0  0  0  0  0  -0.908220
 163 Mof_Oc 0.637580 0.642500 0.833070  0  0  0  0  0  0  0  0  -0.908550
 164 Mof_Oc 0.690830 0.661750 0.499740  0  0  0  0  0  0  0  0  -0.908550
 165 Mof_Oc 0.671590 0.695750 0.166410  0  0  0  0  0  0  0  0  -0.908550
 166 Mof_Mg 0.655100 0.672250 0.963970  0  0  0  0  0  0  0  0  1.631430
 167 Mof_Mg 0.661090 0.649520 0.630630  0  0  0  0  0  0  0  0  1.631430
 168 Mof_Mg 0.683820 0.678240 0.297300  0  0  0  0  0  0  0  0  1.631430
 169 Mof_Ob_a 0.693760 0.036630 0.237610  0  0  0  0  0  0  0  0  -0.703680
 170 Mof_Ob_a 0.630040 0.990470 0.570940  0  0  0  0  0  0  0  0  -0.703680
 171 Mof_Ob_a 0.676200 0.972900 0.904280  0  0  0  0  0  0  0  0  -0.703680
 172 Mof_Oa_a 0.677940 0.012800 0.475050  0  0  0  0  0  0  0  0  -0.926390
 173 Mof_Oa_a 0.653870 0.998480 0.808380  0  0  0  0  0  0  0  0  -0.926390
 174 Mof_Oa_a 0.668190 0.988720 0.141710  0  0  0  0  0  0  0  0  -0.926390
 175 Mof_Oc_a 0.696250 0.020950 0.822530  0  0  0  0  0  0  0  0  -0.908530
 176 Mof_Oc_a 0.645720 0.008630 0.155860  0  0  0  0  0  0  0  0  -0.908530
 177 Mof_Oc_a 0.658030 0.970420 0.489200  0  0  0  0  0  0  0  0  -0.908530
 178 Mof_Mg_a 0.676000 0.992010 0.694780  0  0  0  0  0  0  0  0  1.634130
 179 Mof_Mg_a 0.674660 0.017330 0.028110  0  0  0  0  0  0  0  0  1.634130
 180 Mof_Mg_a 0.649340 0.990660 0.361440  0  0  0  0  0  0  0  0  1.634130
 181 Mof_Ca 0.693730 0.030380 0.409040  0  0  0  0  0  0  0  0  0.817740
 182 Mof_Ca 0.636290 0.996680 0.742370  0  0  0  0  0  0  0  0  0.817740
 183 Mof_Ca 0.669980 0.972940 0.075700  0  0  0  0  0  0  0  0  0.817740
 184 Mof_Cb 0.711830 0.043180 0.537970  0  0  0  0  0  0  0  0  -0.184170
 185 Mof_Cb 0.623490 0.001980 0.871310  0  0  0  0  0  0  0  0  -0.184170
 186 Mof_Cb 0.664680 0.954840 0.204640  0  0  0  0  0  0  0  0  -0.184170
 187 C 0.729550 0.061060 0.459050  0  0  0  0  0  0  0  0  -0.398320
 188 C 0.605610 0.001820 0.792390  0  0  0  0  0  0  0  0  -0.398320
 189 C 0.664850 0.937120 0.125720  0  0  0  0  0  0  0  0  -0.398320
 190 C_a 0.747040 0.075000 0.570100  0  0  0  0  0  0  0  0  0.492480
 191 C_a 0.591670 0.005370 0.903440  0  0  0  0  0  0  0  0  0.492480
 192 C_a 0.661290 0.919630 0.236770  0  0  0  0  0  0  0  0  0.492480
 193 N 0.763600 0.091580 0.464910  0  0  0  0  0  0  0  0  -0.273230
 194 N 0.575080 0.005350 0.798240  0  0  0  0  0  0  0  0  -0.273230
 195 N 0.661310 0.903070 0.131570  0  0  0  0  0  0  0  0  -0.273230
 196 N_a 0.777930 0.107030 0.563040  0  0  0  0  0  0  0  0  -0.263660
 197 N_a 0.559640 0.004240 0.896370  0  0  0  0  0  0  0  0  -0.263660
 198 N_a 0.662430 0.888730 0.229700  0  0  0  0  0  0  0  0  -0.263660
 199 C_b 0.794590 0.122330 0.446980  0  0  0  0  0  0  0  0  0.536660
 200 C_b 0.544330 0.005590 0.780310  0  0  0  0  0  0  0  0  0.536660
 201 C_b 0.661080 0.872080 0.113650  0  0  0  0  0  0  0  0  0.536660
 202 C_c 0.806210 0.143210 0.519000  0  0  0  0  0  0  0  0  -0.342100
 203 C_c 0.523460 0.996340 0.852340  0  0  0  0  0  0  0  0  -0.342100
 204 C_c 0.670330 0.860450 0.185670  0  0  0  0  0  0  0  0  -0.342100
 205 C_d 0.822510 0.159170 0.410420  0  0  0  0  0  0  0  0  -0.078810
 206 C_d 0.507490 0.996670 0.743750  0  0  0  0  0  0  0  0  -0.078810
 207 C_d 0.670000 0.844160 0.077090  0  0  0  0  0  0  0  0  -0.078810
 208 C_e 0.495060 0.488100 0.563240  0  0  0  0  0  0  0  0  0.082330
 209 C_e 0.511900 0.006960 0.563240  0  0  0  0  0  0  0  0  0.082330
 210 C_e 0.993040 0.504940 0.563240  0  0  0  0  0  0  0  0  0.082330
 211 C_f 0.483560 0.466860 0.495640  0  0  0  0  0  0  0  0  -0.121520
 212 C_f 0.533140 0.016700 0.495640  0  0  0  0  0  0  0  0  -0.121520
 213 C_f 0.983300 0.516440 0.495640  0  0  0  0  0  0  0  0  -0.121520
 214 C_g 0.800200 0.117650 0.266990  0  0  0  0  0  0  0  0  -0.389560
 215 C_g 0.549020 0.015880 0.600330  0  0  0  0  0  0  0  0  -0.389560
 216 C_g 0.650780 0.866470 0.933660  0  0  0  0  0  0  0  0  -0.389560
 217 C_h 0.512610 0.504940 0.449370  0  0  0  0  0  0  0  0  -0.127580
 218 C_h 0.495060 0.007680 0.449370  0  0  0  0  0  0  0  0  -0.127580
 219 C_h 0.992320 0.487390 0.449370  0  0  0  0  0  0  0  0  -0.127580
 220 C_i 0.528740 0.523740 0.537140  0  0  0  0  0  0  0  0  -0.017870
 221 C_i 0.809590 0.671670 0.203810  0  0  0  0  0  0  0  0  -0.017870
 222 C_i 0.661670 0.804590 0.870470  0  0  0  0  0  0  0  0  -0.017870
 223 C_j 0.545110 0.539760 0.431110  0  0  0  0  0  0  0  0  -0.319240
 224 C_j 0.793570 0.672020 0.097780  0  0  0  0  0  0  0  0  -0.319240
 225 C_j 0.661320 0.788220 0.764450  0  0  0  0  0  0  0  0  -0.319240
 226 C_k 0.546060 0.537660 0.230320  0  0  0  0  0  0  0  0  0.548370
 227 C_k 0.795670 0.675060 0.896980  0  0  0  0  0  0  0  0  0.548370
 228 C_k 0.658270 0.787270 0.563650  0  0  0  0  0  0  0  0  0.548370
 229 C_l 0.530230 0.519050 0.141070  0  0  0  0  0  0  0  0  -0.478200
 230 C_l 0.814280 0.677840 0.807740  0  0  0  0  0  0  0  0  -0.478200
 231 C_l 0.655490 0.803110 0.474410  0  0  0  0  0  0  0  0  -0.478200
 232 C_m 0.513900 0.502990 0.248540  0  0  0  0  0  0  0  0  0.086020
 233 C_m 0.497010 0.010910 0.248540  0  0  0  0  0  0  0  0  0.086020
 234 C_m 0.989090 0.486100 0.248540  0  0  0  0  0  0  0  0  0.086020
 235 N_b 0.561570 0.553580 0.109640  0  0  0  0  0  0  0  0  -0.270690
 236 N_b 0.779750 0.674650 0.776300  0  0  0  0  0  0  0  0  -0.270690
 237 N_b 0.658680 0.771760 0.442970  0  0  0  0  0  0  0  0  -0.270690
 238 N_c 0.577260 0.568200 0.203720  0  0  0  0  0  0  0  0  -0.238320
 239 N_c 0.765130 0.675730 0.870390  0  0  0  0  0  0  0  0  -0.238320
 240 N_c 0.657610 0.756070 0.537050  0  0  0  0  0  0  0  0  -0.238320
 241 C_n 0.592380 0.585560 0.095180  0  0  0  0  0  0  0  0  0.458300
 242 C_n 0.747770 0.673490 0.761840  0  0  0  0  0  0  0  0  0.458300
 243 C_n 0.659850 0.740950 0.428510  0  0  0  0  0  0  0  0  0.458300
 244 C_o 0.591380 0.589240 0.896300  0  0  0  0  0  0  0  0  -0.221450
 245 C_o 0.744100 0.668810 0.562970  0  0  0  0  0  0  0  0  -0.221450
 246 C_o 0.664520 0.741950 0.229640  0  0  0  0  0  0  0  0  -0.221450
 247 Mof_Cd 0.606820 0.608030 0.813040  0  0  0  0  0  0  0  0  -0.267850
 248 Mof_Cd 0.725310 0.665460 0.479710  0  0  0  0  0  0  0  0  -0.267850
 249 Mof_Cd 0.667870 0.726510 0.146380  0  0  0  0  0  0  0  0  -0.267850
 250 Mof_Cc 0.623880 0.624190 0.921220  0  0  0  0  0  0  0  0  0.425770
 251 Mof_Cc 0.709140 0.666360 0.587890  0  0  0  0  0  0  0  0  0.425770
 252 Mof_Cc 0.666970 0.709450 0.254560  0  0  0  0  0  0  0  0  0.425770
 253 Mof_Cb_a 0.625350 0.620020 0.120610  0  0  0  0  0  0  0  0  -0.183070
 254 Mof_Cb_a 0.713310 0.671990 0.787270  0  0  0  0  0  0  0  0  -0.183070
 255 Mof_Cb_a 0.661340 0.707980 0.453940  0  0  0  0  0  0  0  0  -0.183070
 256 C_p 0.609530 0.600850 0.201740  0  0  0  0  0  0  0  0  -0.335560
 257 C_p 0.732480 0.675350 0.868400  0  0  0  0  0  0  0  0  -0.335560
 258 C_p 0.657980 0.723800 0.535070  0  0  0  0  0  0  0  0  -0.335560
 259 Mof_Ca_a 0.642650 0.634810 0.248690  0  0  0  0  0  0  0  0  0.776640
 260 Mof_Ca_a 0.698530 0.674510 0.915350  0  0  0  0  0  0  0  0  0.776640
 261 Mof_Ca_a 0.658820 0.690680 0.582020  0  0  0  0  0  0  0  0  0.776640
 262 C_q 0.746750 0.071050 0.769820  0  0  0  0  0  0  0  0  -0.147970
 263 C_q 0.595620 0.009030 0.103150  0  0  0  0  0  0  0  0  -0.147970
 264 C_q 0.657630 0.919920 0.436480  0  0  0  0  0  0  0  0  -0.147970
 265 Mof_Cd_a 0.729630 0.053140 0.849830  0  0  0  0  0  0  0  0  -0.298420
 266 Mof_Cd_a 0.613520 0.009820 0.183160  0  0  0  0  0  0  0  0  -0.298420
 267 Mof_Cd_a 0.656850 0.937040 0.516490  0  0  0  0  0  0  0  0  -0.298420
 268 Mof_Cc_a 0.711940 0.038500 0.737920  0  0  0  0  0  0  0  0  0.429590
 269 Mof_Cc_a 0.628170 0.006770 0.071250  0  0  0  0  0  0  0  0  0.429590
 270 Mof_Cc_a 0.659890 0.954730 0.404590  0  0  0  0  0  0  0  0  0.429590
 271 H 0.729560 0.064430 0.306710  0  0  0  0  0  0  0  0  0.192660
 272 H 0.602240 0.998470 0.640040  0  0  0  0  0  0  0  0  0.192660
 273 H 0.668200 0.937100 0.973380  0  0  0  0  0  0  0  0  0.192660
 274 H_a 0.801710 0.146720 0.657720  0  0  0  0  0  0  0  0  0.142730
 275 H_a 0.519950 0.988330 0.991050  0  0  0  0  0  0  0  0  0.142730
 276 H_a 0.678340 0.864950 0.324390  0  0  0  0  0  0  0  0  0.142730
 277 H_b 0.830550 0.175390 0.465490  0  0  0  0  0  0  0  0  0.143420
 278 H_b 0.824610 0.655160 0.465490  0  0  0  0  0  0  0  0  0.143420
 279 H_b 0.344840 0.169450 0.465490  0  0  0  0  0  0  0  0  0.143420
 280 H_c 0.488050 0.462690 0.360180  0  0  0  0  0  0  0  0  0.133470
 281 H_c 0.537310 0.025360 0.360180  0  0  0  0  0  0  0  0  0.133470
 282 H_c 0.974640 0.511950 0.360180  0  0  0  0  0  0  0  0  0.133470
 283 H_d 0.791440 0.101370 0.213960  0  0  0  0  0  0  0  0  0.210890
 284 H_d 0.565300 0.023400 0.547290  0  0  0  0  0  0  0  0  0.210890
 285 H_d 0.643270 0.875230 0.880620  0  0  0  0  0  0  0  0  0.210890
 286 H_e 0.528560 0.525810 0.691870  0  0  0  0  0  0  0  0  0.072680
 287 H_e 0.807520 0.669410 0.358540  0  0  0  0  0  0  0  0  0.072680
 288 H_e 0.663920 0.804770 0.025200  0  0  0  0  0  0  0  0  0.072680
 289 H_f 0.557380 0.554150 0.500220  0  0  0  0  0  0  0  0  0.134360
 290 H_f 0.779180 0.669890 0.166880  0  0  0  0  0  0  0  0  0.134360
 291 H_f 0.663440 0.775960 0.833550  0  0  0  0  0  0  0  0  0.134360
 292 H_g 0.531050 0.517380 0.986360  0  0  0  0  0  0  0  0  0.193200
 293 H_g 0.815950 0.680330 0.653020  0  0  0  0  0  0  0  0  0.193200
 294 H_g 0.653000 0.802280 0.319690  0  0  0  0  0  0  0  0  0.193200
 295 H_h 0.501740 0.488960 0.174100  0  0  0  0  0  0  0  0  0.090410
 296 H_h 0.511040 0.012790 0.174100  0  0  0  0  0  0  0  0  0.090410
 297 H_h 0.987210 0.498260 0.174100  0  0  0  0  0  0  0  0  0.090410
 298 H_i 0.578160 0.577260 0.811810  0  0  0  0  0  0  0  0  0.147990
 299 H_i 0.756080 0.667570 0.478480  0  0  0  0  0  0  0  0  0.147990
 300 H_i 0.665760 0.755170 0.145140  0  0  0  0  0  0  0  0  0.147990
 301 Mof_H 0.606100 0.611250 0.661210  0  0  0  0  0  0  0  0  0.193060
 302 Mof_H 0.722090 0.661520 0.327870  0  0  0  0  0  0  0  0  0.193060
 303 Mof_H 0.671820 0.727240 0.994540  0  0  0  0  0  0  0  0  0.193060
 304 H_j 0.610570 0.597810 0.353330  0  0  0  0  0  0  0  0  0.151930
 305 H_j 0.735520 0.679420 0.020000  0  0  0  0  0  0  0  0  0.151930
 306 H_j 0.653910 0.722770 0.686670  0  0  0  0  0  0  0  0  0.151930
 307 H_k 0.760240 0.082020 0.857900  0  0  0  0  0  0  0  0  0.090170
 308 H_k 0.584650 0.011550 0.191230  0  0  0  0  0  0  0  0  0.090170
 309 H_k 0.655120 0.906430 0.524560  0  0  0  0  0  0  0  0  0.090170
 310 Mof_H_a 0.729370 0.049550 0.002060  0  0  0  0  0  0  0  0  0.185350
 311 Mof_H_a 0.617110 0.013150 0.335400  0  0  0  0  0  0  0  0  0.185350
 312 Mof_H_a 0.653520 0.937300 0.668730  0  0  0  0  0  0  0  0  0.185350
 313 Mof_Ob 0.311040 0.962450 0.751180  0  0  0  0  0  0  0  0  -0.688800
 314 Mof_Ob 0.370880 0.015250 0.417850  0  0  0  0  0  0  0  0  -0.688800
 315 Mof_Ob 0.318080 0.022300 0.084520  0  0  0  0  0  0  0  0  -0.688800
 316 Mof_Oa 0.322630 0.987130 0.519660  0  0  0  0  0  0  0  0  -0.908220
 317 Mof_Oa 0.346200 0.002170 0.186330  0  0  0  0  0  0  0  0  -0.908220
 318 Mof_Oa 0.331160 0.010700 0.853000  0  0  0  0  0  0  0  0  -0.908220
 319 Mof_Oc 0.304250 0.975840 0.166410  0  0  0  0  0  0  0  0  -0.908550
 320 Mof_Oc 0.357500 0.995080 0.833070  0  0  0  0  0  0  0  0  -0.908550
 321 Mof_Oc 0.338250 0.029090 0.499740  0  0  0  0  0  0  0  0  -0.908550
 322 Mof_Mg 0.321760 0.005580 0.297300  0  0  0  0  0  0  0  0  1.631430
 323 Mof_Mg 0.327750 0.982850 0.963970  0  0  0  0  0  0  0  0  1.631430
 324 Mof_Mg 0.350480 0.011570 0.630630  0  0  0  0  0  0  0  0  1.631430
 325 Mof_Ob_a 0.360430 0.369960 0.570940  0  0  0  0  0  0  0  0  -0.703680
 326 Mof_Ob_a 0.296700 0.323800 0.904280  0  0  0  0  0  0  0  0  -0.703680
 327 Mof_Ob_a 0.342870 0.306240 0.237610  0  0  0  0  0  0  0  0  -0.703680
 328 Mof_Oa_a 0.344610 0.346130 0.808380  0  0  0  0  0  0  0  0  -0.926390
 329 Mof_Oa_a 0.320540 0.331810 0.141710  0  0  0  0  0  0  0  0  -0.926390
 330 Mof_Oa_a 0.334850 0.322060 0.475050  0  0  0  0  0  0  0  0  -0.926390
 331 Mof_Oc_a 0.362910 0.354280 0.155860  0  0  0  0  0  0  0  0  -0.908530
 332 Mof_Oc_a 0.312390 0.341970 0.489200  0  0  0  0  0  0  0  0  -0.908530
 333 Mof_Oc_a 0.324700 0.303750 0.822530  0  0  0  0  0  0  0  0  -0.908530
 334 Mof_Mg_a 0.342670 0.325340 0.028110  0  0  0  0  0  0  0  0  1.634130
 335 Mof_Mg_a 0.341330 0.350660 0.361440  0  0  0  0  0  0  0  0  1.634130
 336 Mof_Mg_a 0.316000 0.324000 0.694780  0  0  0  0  0  0  0  0  1.634130
 337 Mof_Ca 0.360400 0.363710 0.742370  0  0  0  0  0  0  0  0  0.817740
 338 Mof_Ca 0.302950 0.330020 0.075700  0  0  0  0  0  0  0  0  0.817740
 339 Mof_Ca 0.336650 0.306270 0.409040  0  0  0  0  0  0  0  0  0.817740
 340 Mof_Cb 0.378500 0.376510 0.871310  0  0  0  0  0  0  0  0  -0.184170
 341 Mof_Cb 0.290150 0.335320 0.204640  0  0  0  0  0  0  0  0  -0.184170
 342 Mof_Cb 0.331350 0.288170 0.537970  0  0  0  0  0  0  0  0  -0.184170
 343 C 0.396210 0.394390 0.792390  0  0  0  0  0  0  0  0  -0.398320
 344 C 0.272270 0.335150 0.125720  0  0  0  0  0  0  0  0  -0.398320
 345 C 0.331510 0.270450 0.459050  0  0  0  0  0  0  0  0  -0.398320
 346 C_a 0.413710 0.408330 0.903440  0  0  0  0  0  0  0  0  0.492480
 347 C_a 0.258330 0.338710 0.236770  0  0  0  0  0  0  0  0  0.492480
 348 C_a 0.327960 0.252960 0.570100  0  0  0  0  0  0  0  0  0.492480
 349 N 0.430270 0.424920 0.798240  0  0  0  0  0  0  0  0  -0.273230
 350 N 0.241750 0.338690 0.131570  0  0  0  0  0  0  0  0  -0.273230
 351 N 0.327980 0.236400 0.464910  0  0  0  0  0  0  0  0  -0.273230
 352 N_a 0.444600 0.440360 0.896370  0  0  0  0  0  0  0  0  -0.263660
 353 N_a 0.226310 0.337570 0.229700  0  0  0  0  0  0  0  0  -0.263660
 354 N_a 0.329090 0.222070 0.563040  0  0  0  0  0  0  0  0  -0.263660
 355 C_b 0.461250 0.455670 0.780310  0  0  0  0  0  0  0  0  0.536660
 356 C_b 0.211000 0.338920 0.113650  0  0  0  0  0  0  0  0  0.536660
 357 C_b 0.327750 0.205410 0.446980  0  0  0  0  0  0  0  0  0.536660
 358 C_c 0.472880 0.476540 0.852340  0  0  0  0  0  0  0  0  -0.342100
 359 C_c 0.190130 0.329670 0.185670  0  0  0  0  0  0  0  0  -0.342100
 360 C_c 0.336990 0.193790 0.519000  0  0  0  0  0  0  0  0  -0.342100
 361 C_d 0.489180 0.492510 0.743750  0  0  0  0  0  0  0  0  -0.078810
 362 C_d 0.174160 0.330000 0.077090  0  0  0  0  0  0  0  0  -0.078810
 363 C_d 0.336660 0.177490 0.410420  0  0  0  0  0  0  0  0  -0.078810
 364 C_e 0.161720 0.821440 0.896570  0  0  0  0  0  0  0  0  0.082330
 365 C_e 0.178560 0.340290 0.896570  0  0  0  0  0  0  0  0  0.082330
 366 C_e 0.659710 0.838280 0.896570  0  0  0  0  0  0  0  0  0.082330
 367 C_f 0.150220 0.800190 0.828980  0  0  0  0  0  0  0  0  -0.121520
 368 C_f 0.199810 0.350030 0.828980  0  0  0  0  0  0  0  0  -0.121520
 369 C_f 0.649970 0.849780 0.828980  0  0  0  0  0  0  0  0  -0.121520
 370 C_g 0.466860 0.450980 0.600330  0  0  0  0  0  0  0  0  -0.389560
 371 C_g 0.215690 0.349220 0.933660  0  0  0  0  0  0  0  0  -0.389560
 372 C_g 0.317450 0.199800 0.266990  0  0  0  0  0  0  0  0  -0.389560
 373 C_h 0.179280 0.838270 0.782700  0  0  0  0  0  0  0  0  -0.127580
 374 C_h 0.161730 0.341010 0.782700  0  0  0  0  0  0  0  0  -0.127580
 375 C_h 0.658990 0.820720 0.782700  0  0  0  0  0  0  0  0  -0.127580
 376 C_i 0.195410 0.857080 0.870470  0  0  0  0  0  0  0  0  -0.017870
 377 C_i 0.476260 0.005000 0.537140  0  0  0  0  0  0  0  0  -0.017870
 378 C_i 0.328330 0.137920 0.203810  0  0  0  0  0  0  0  0  -0.017870
 379 C_j 0.211780 0.873090 0.764450  0  0  0  0  0  0  0  0  -0.319240
 380 C_j 0.460240 0.005350 0.431110  0  0  0  0  0  0  0  0  -0.319240
 381 C_j 0.327980 0.121560 0.097780  0  0  0  0  0  0  0  0  -0.319240
 382 C_k 0.212730 0.871000 0.563650  0  0  0  0  0  0  0  0  0.548370
 383 C_k 0.462340 0.008400 0.230320  0  0  0  0  0  0  0  0  0.548370
 384 C_k 0.324940 0.120610 0.896980  0  0  0  0  0  0  0  0  0.548370
 385 C_l 0.196890 0.852380 0.474410  0  0  0  0  0  0  0  0  -0.478200
 386 C_l 0.480950 0.011180 0.141070  0  0  0  0  0  0  0  0  -0.478200
 387 C_l 0.322160 0.136440 0.807740  0  0  0  0  0  0  0  0  -0.478200
 388 C_m 0.180570 0.836330 0.581870  0  0  0  0  0  0  0  0  0.086020
 389 C_m 0.163670 0.344240 0.581870  0  0  0  0  0  0  0  0  0.086020
 390 C_m 0.655760 0.819430 0.581870  0  0  0  0  0  0  0  0  0.086020
 391 N_b 0.228240 0.886920 0.442970  0  0  0  0  0  0  0  0  -0.270690
 392 N_b 0.446420 0.007990 0.109640  0  0  0  0  0  0  0  0  -0.270690
 393 N_b 0.325350 0.105100 0.776300  0  0  0  0  0  0  0  0  -0.270690
 394 N_c 0.243930 0.901540 0.537050  0  0  0  0  0  0  0  0  -0.238320
 395 N_c 0.431800 0.009060 0.203720  0  0  0  0  0  0  0  0  -0.238320
 396 N_c 0.324270 0.089400 0.870390  0  0  0  0  0  0  0  0  -0.238320
 397 C_n 0.259050 0.918890 0.428510  0  0  0  0  0  0  0  0  0.458300
 398 C_n 0.414440 0.006820 0.095180  0  0  0  0  0  0  0  0  0.458300
 399 C_n 0.326510 0.074290 0.761840  0  0  0  0  0  0  0  0  0.458300
 400 C_o 0.258050 0.922570 0.229640  0  0  0  0  0  0  0  0  -0.221450
 401 C_o 0.410760 0.002140 0.896300  0  0  0  0  0  0  0  0  -0.221450
 402 C_o 0.331190 0.075290 0.562970  0  0  0  0  0  0  0  0  -0.221450
 403 Mof_Cd 0.273490 0.941360 0.146380  0  0  0  0  0  0  0  0  -0.267850
 404 Mof_Cd 0.391970 0.998800 0.813040  0  0  0  0  0  0  0  0  -0.267850
 405 Mof_Cd 0.334540 0.059840 0.479710  0  0  0  0  0  0  0  0  -0.267850
 406 Mof_Cc 0.290550 0.957530 0.254560  0  0  0  0  0  0  0  0  0.425770
 407 Mof_Cc 0.375810 0.999690 0.921220  0  0  0  0  0  0  0  0  0.425770
 408 Mof_Cc 0.333640 0.042780 0.587890  0  0  0  0  0  0  0  0  0.425770
 409 Mof_Cb_a 0.292020 0.953360 0.453940  0  0  0  0  0  0  0  0  -0.183070
 410 Mof_Cb_a 0.379980 0.005330 0.120610  0  0  0  0  0  0  0  0  -0.183070
 411 Mof_Cb_a 0.328010 0.041320 0.787270  0  0  0  0  0  0  0  0  -0.183070
 412 C_p 0.276200 0.934190 0.535070  0  0  0  0  0  0  0  0  -0.335560
 413 C_p 0.399150 0.008680 0.201740  0  0  0  0  0  0  0  0  -0.335560
 414 C_p 0.324650 0.057130 0.868400  0  0  0  0  0  0  0  0  -0.335560
 415 Mof_Ca_a 0.309320 0.968140 0.582020  0  0  0  0  0  0  0  0  0.776640
 416 Mof_Ca_a 0.365190 0.007840 0.248690  0  0  0  0  0  0  0  0  0.776640
 417 Mof_Ca_a 0.325490 0.024020 0.915350  0  0  0  0  0  0  0  0  0.776640
 418 C_q 0.413410 0.404380 0.103150  0  0  0  0  0  0  0  0  -0.147970
 419 C_q 0.262290 0.342370 0.436480  0  0  0  0  0  0  0  0  -0.147970
 420 C_q 0.324300 0.253250 0.769820  0  0  0  0  0  0  0  0  -0.147970
 421 Mof_Cd_a 0.396290 0.386480 0.183160  0  0  0  0  0  0  0  0  -0.298420
 422 Mof_Cd_a 0.280190 0.343150 0.516490  0  0  0  0  0  0  0  0  -0.298420
 423 Mof_Cd_a 0.323510 0.270370 0.849830  0  0  0  0  0  0  0  0  -0.298420
 424 Mof_Cc_a 0.378600 0.371830 0.071250  0  0  0  0  0  0  0  0  0.429590
 425 Mof_Cc_a 0.294840 0.340110 0.404590  0  0  0  0  0  0  0  0  0.429590
 426 Mof_Cc_a 0.326560 0.288060 0.737920  0  0  0  0  0  0  0  0  0.429590
 427 H 0.396230 0.397760 0.640040  0  0  0  0  0  0  0  0  0.192660
 428 H 0.268900 0.331800 0.973380  0  0  0  0  0  0  0  0  0.192660
 429 H 0.334860 0.270440 0.306710  0  0  0  0  0  0  0  0  0.192660
 430 H_a 0.468380 0.480050 0.991050  0  0  0  0  0  0  0  0  0.142730
 431 H_a 0.186610 0.321660 0.324390  0  0  0  0  0  0  0  0  0.142730
 432 H_a 0.345010 0.198290 0.657720  0  0  0  0  0  0  0  0  0.142730
 433 H_b 0.497220 0.508730 0.798830  0  0  0  0  0  0  0  0  0.143420
 434 H_b 0.491270 0.988490 0.798830  0  0  0  0  0  0  0  0  0.143420
 435 H_b 0.011510 0.502780 0.798830  0  0  0  0  0  0  0  0  0.143420
 436 H_c 0.154710 0.796030 0.693510  0  0  0  0  0  0  0  0  0.133470
 437 H_c 0.203970 0.358690 0.693510  0  0  0  0  0  0  0  0  0.133470
 438 H_c 0.641310 0.845290 0.693510  0  0  0  0  0  0  0  0  0.133470
 439 H_d 0.458100 0.434700 0.547290  0  0  0  0  0  0  0  0  0.210890
 440 H_d 0.231960 0.356730 0.880620  0  0  0  0  0  0  0  0  0.210890
 441 H_d 0.309930 0.208560 0.213960  0  0  0  0  0  0  0  0  0.210890
 442 H_e 0.195230 0.859150 0.025200  0  0  0  0  0  0  0  0  0.072680
 443 H_e 0.474190 0.002750 0.691870  0  0  0  0  0  0  0  0  0.072680
 444 H_e 0.330590 0.138110 0.358540  0  0  0  0  0  0  0  0  0.072680
 445 H_f 0.224040 0.887490 0.833550  0  0  0  0  0  0  0  0  0.134360
 446 H_f 0.445850 0.003220 0.500220  0  0  0  0  0  0  0  0  0.134360
 447 H_f 0.330110 0.109290 0.166880  0  0  0  0  0  0  0  0  0.134360
 448 H_g 0.197720 0.850720 0.319690  0  0  0  0  0  0  0  0  0.193200
 449 H_g 0.482620 0.013670 0.986360  0  0  0  0  0  0  0  0  0.193200
 450 H_g 0.319670 0.135620 0.653020  0  0  0  0  0  0  0  0  0.193200
 451 H_h 0.168410 0.822290 0.507440  0  0  0  0  0  0  0  0  0.090410
 452 H_h 0.177710 0.346120 0.507440  0  0  0  0  0  0  0  0  0.090410
 453 H_h 0.653880 0.831590 0.507440  0  0  0  0  0  0  0  0  0.090410
 454 H_i 0.244830 0.910590 0.145140  0  0  0  0  0  0  0  0  0.147990
 455 H_i 0.422740 0.000910 0.811810  0  0  0  0  0  0  0  0  0.147990
 456 H_i 0.332430 0.088500 0.478480  0  0  0  0  0  0  0  0  0.147990
 457 Mof_H 0.272760 0.944580 0.994540  0  0  0  0  0  0  0  0  0.193060
 458 Mof_H 0.388750 0.994850 0.661210  0  0  0  0  0  0  0  0  0.193060
 459 Mof_H 0.338480 0.060570 0.327870  0  0  0  0  0  0  0  0  0.193060
 460 H_j 0.277230 0.931150 0.686670  0  0  0  0  0  0  0  0  0.151930
 461 H_j 0.402190 0.012750 0.353330  0  0  0  0  0  0  0  0  0.151930
 462 H_j 0.320580 0.056100 0.020000  0  0  0  0  0  0  0  0  0.151930
 463 H_k 0.426900 0.415350 0.191230  0  0  0  0  0  0  0  0  0.090170
 464 H_k 0.251310 0.344880 0.524560  0  0  0  0  0  0  0  0  0.090170
 465 H_k 0.321780 0.239760 0.857900  0  0  0  0  0  0  0  0  0.090170
 466 Mof_H_a 0.396030 0.382890 0.335400  0  0  0  0  0  0  0  0  0.185350
 467 Mof_H_a 0.283780 0.346480 0.668730  0  0  0  0  0  0  0  0  0.185350
 468 Mof_H_a 0.320190 0.270630 0.002060  0  0  0  0  0  0  0  0  0.185350
