# Supplementary material for: In silico design and screening of hypothetical MOF-74 analogs and their experimental synthesis
Source: Chem Sci. 2016 Jun 21;7(9):6263–72. doi: 10.1039/c6sc01477a (PMC6024208; doi:10.1039/c6sc01477a)
Supplement: Supplementary file 1 [file SC-007-C6SC01477A-s001.zip › analogs/192_all_conf_39_0_full_symm.def]

#number of pseudo atoms
57
#type        print   as   scat      mass       charge          B-factor   radii  connectivity
UNIT         no      H       H      1.0        1.0             1.0        1.0    0
C_co2        yes     C       C      12.0107    0.6512          1.0        1.0    0
O_co2        yes     O       O      15.9994   -0.3256          1.0        1.0    0
N_n2         yes     N       N      14.00674  -0.482           1.0        0.7    0
N_com        no      N       N      0.0        0.964           1.0        0.7    0
Mof_Ob    yes       O         O         15.999    -0.76046  1.0       1.52      0         
Mof_Oa    yes       O         O         15.999    -0.92091  1.0       1.52      0         
Mof_Oc    yes       O         O         15.999    -0.94275  1.0       1.52      0         
Mof_Mg    yes       Mg        Mg        24.305    1.64869   1.0       1.73      0         
Mof_Ob_a  yes       O         O         15.999    -0.74812  1.0       1.52      0         
Mof_Oa_a  yes       O         O         15.999    -0.93151  1.0       1.52      0         
Mof_Oc_a  yes       O         O         15.999    -0.9477   1.0       1.52      0         
Mof_Mg_a  yes       Mg        Mg        24.305    1.64458   1.0       1.73      0         
Mof_Cc    yes       C         C         12.011    0.52474   1.0       1.7       0         
Mof_Cb    yes       C         C         12.011    -0.363    1.0       1.7       0         
C         yes       C         C         12.011    -0.1055   1.0       1.7       0         
C_a       yes       C         C         12.011    0.08906   1.0       1.7       0         
C_b       yes       C         C         12.011    -0.22504  1.0       1.7       0         
C_c       yes       C         C         12.011    -0.18381  1.0       1.7       0         
C_d       yes       C         C         12.011    0.02201   1.0       1.7       0         
C_e       yes       C         C         12.011    0.09698   1.0       1.7       0         
C_f       yes       C         C         12.011    0.05526   1.0       1.7       0         
C_g       yes       C         C         12.011    0.07203   1.0       1.7       0         
C_h       yes       C         C         12.011    -0.16681  1.0       1.7       0         
C_i       yes       C         C         12.011    -0.20694  1.0       1.7       0         
C_j       yes       C         C         12.011    -0.16124  1.0       1.7       0         
C_k       yes       C         C         12.011    -0.26856  1.0       1.7       0         
C_l       yes       C         C         12.011    0.17035   1.0       1.7       0         
C_m       yes       C         C         12.011    -0.18297  1.0       1.7       0         
Mof_Cb_a  yes       C         C         12.011    -0.3471   1.0       1.7       0         
Mof_Cc_a  yes       C         C         12.011    0.52155   1.0       1.7       0         
Mof_Cd    yes       C         C         12.011    -0.26312  1.0       1.7       0         
C_n       yes       C         C         12.011    -0.19116  1.0       1.7       0         
Mof_Ca    yes       C         C         12.011    0.88218   1.0       1.7       0         
C_o       yes       C         C         12.011    -0.18257  1.0       1.7       0         
C_p       yes       C         C         12.011    -0.13927  1.0       1.7       0         
C_q       yes       C         C         12.011    -0.11793  1.0       1.7       0         
C_r       yes       C         C         12.011    -0.17112  1.0       1.7       0         
C_s       yes       C         C         12.011    -0.18061  1.0       1.7       0         
Mof_Cd_a  yes       C         C         12.011    -0.26813  1.0       1.7       0         
Mof_Ca_a  yes       C         C         12.011    0.8667    1.0       1.7       0         
H         yes       H         H         1.008     0.16615   1.0       1.09      0         
H_a       yes       H         H         1.008     0.19008   1.0       1.09      0         
H_b       yes       H         H         1.008     0.14523   1.0       1.09      0         
H_c       yes       H         H         1.008     0.12533   1.0       1.09      0         
H_d       yes       H         H         1.008     0.13672   1.0       1.09      0         
H_e       yes       H         H         1.008     0.15616   1.0       1.09      0         
H_f       yes       H         H         1.008     0.14636   1.0       1.09      0         
H_g       yes       H         H         1.008     0.179     1.0       1.09      0         
Mof_H     yes       H         H         1.008     0.14682   1.0       1.09      0         
H_h       yes       H         H         1.008     0.16628   1.0       1.09      0         
H_i       yes       H         H         1.008     0.14338   1.0       1.09      0         
H_j       yes       H         H         1.008     0.12579   1.0       1.09      0         
H_k       yes       H         H         1.008     0.12728   1.0       1.09      0         
H_l       yes       H         H         1.008     0.12402   1.0       1.09      0         
H_m       yes       H         H         1.008     0.14522   1.0       1.09      0         
Mof_H_a   yes       H         H         1.008     0.15837   1.0       1.09      0         
