# Supplementary material for: In silico design and screening of hypothetical MOF-74 analogs and their experimental synthesis
Source: Chem Sci. 2016 Jun 21;7(9):6263–72. doi: 10.1039/c6sc01477a (PMC6024208; doi:10.1039/c6sc01477a)
Supplement: Supplementary file 1 [file SC-007-C6SC01477A-s001.zip › analogs/22_all_conf_75_0_full_symm.def]

#number of pseudo atoms
51
#type        print   as   scat      mass       charge          B-factor   radii  connectivity
UNIT         no      H       H      1.0        1.0             1.0        1.0    0
C_co2        yes     C       C      12.0107    0.6512          1.0        1.0    0
O_co2        yes     O       O      15.9994   -0.3256          1.0        1.0    0
N_n2         yes     N       N      14.00674  -0.482           1.0        0.7    0
N_com        no      N       N      0.0        0.964           1.0        0.7    0
Mof_Ob    yes       O         O         15.999    -0.74786  1.0       1.52      0         
Mof_Oa    yes       O         O         15.999    -0.89905  1.0       1.52      0         
Mof_Oc    yes       O         O         15.999    -0.92825  1.0       1.52      0         
Mof_Mg    yes       Mg        Mg        24.305    1.62729   1.0       1.73      0         
Mof_Ob_a  yes       O         O         15.999    -0.75975  1.0       1.52      0         
Mof_Oa_a  yes       O         O         15.999    -0.91047  1.0       1.52      0         
Mof_Oc_a  yes       O         O         15.999    -0.89929  1.0       1.52      0         
Mof_Mg_a  yes       Mg        Mg        24.305    1.61737   1.0       1.73      0         
O         yes       O         O         15.999    -0.44772  1.0       1.52      0         
C         yes       C         C         12.011    0.5794    1.0       1.7       0         
N         yes       N         N         14.007    -0.59987  1.0       1.55      0         
C_a       yes       C         C         12.011    0.52312   1.0       1.7       0         
Mof_Cd    yes       C         C         12.011    -0.53849  1.0       1.7       0         
Mof_Cc    yes       C         C         12.011    0.57844   1.0       1.7       0         
Mof_Cb    yes       C         C         12.011    -0.36536  1.0       1.7       0         
C_b       yes       C         C         12.011    -0.04356  1.0       1.7       0         
C_c       yes       C         C         12.011    -0.42355  1.0       1.7       0         
Mof_Ca    yes       C         C         12.011    0.81103   1.0       1.7       0         
C_d       yes       C         C         12.011    -0.14169  1.0       1.7       0         
C_e       yes       C         C         12.011    -0.16639  1.0       1.7       0         
C_f       yes       C         C         12.011    0.03995   1.0       1.7       0         
C_g       yes       C         C         12.011    -0.18422  1.0       1.7       0         
C_h       yes       C         C         12.011    -0.15106  1.0       1.7       0         
C_i       yes       C         C         12.011    0.00752   1.0       1.7       0         
C_j       yes       C         C         12.011    0.64544   1.0       1.7       0         
O_a       yes       O         O         15.999    -0.47672  1.0       1.52      0         
N_a       yes       N         N         14.007    -0.64378  1.0       1.55      0         
C_k       yes       C         C         12.011    0.54633   1.0       1.7       0         
Mof_Cd_a  yes       C         C         12.011    -0.52206  1.0       1.7       0         
Mof_Cc_a  yes       C         C         12.011    0.55465   1.0       1.7       0         
Mof_Cb_a  yes       C         C         12.011    -0.36172  1.0       1.7       0         
C_l       yes       C         C         12.011    -0.04134  1.0       1.7       0         
C_m       yes       C         C         12.011    -0.44084  1.0       1.7       0         
Mof_Ca_a  yes       C         C         12.011    0.82765   1.0       1.7       0         
H         yes       H         H         1.008     0.34153   1.0       1.09      0         
Mof_H     yes       H         H         1.008     0.22402   1.0       1.09      0         
H_a       yes       H         H         1.008     0.15564   1.0       1.09      0         
H_b       yes       H         H         1.008     0.21185   1.0       1.09      0         
H_c       yes       H         H         1.008     0.14389   1.0       1.09      0         
H_d       yes       H         H         1.008     0.07274   1.0       1.09      0         
H_e       yes       H         H         1.008     0.15407   1.0       1.09      0         
H_f       yes       H         H         1.008     0.09726   1.0       1.09      0         
H_g       yes       H         H         1.008     0.34343   1.0       1.09      0         
Mof_H_a   yes       H         H         1.008     0.2207    1.0       1.09      0         
H_h       yes       H         H         1.008     0.15796   1.0       1.09      0         
H_i       yes       H         H         1.008     0.21174   1.0       1.09      0         
