# Supplementary material for: In silico design and screening of hypothetical MOF-74 analogs and their experimental synthesis
Source: Chem Sci. 2016 Jun 21;7(9):6263–72. doi: 10.1039/c6sc01477a (PMC6024208; doi:10.1039/c6sc01477a)
Supplement: Supplementary file 1 [file SC-007-C6SC01477A-s001.zip › analogs/152x0_all_conf_7740_0_full_symm.cssr]

				56.5313  56.5313  7.00325
		90  90  120  SPGR =  1 P 1		 OPT = 1
387   0 
0 image0	: image0
 1 Mof_Ob 0.046400 0.346680 0.741200  0  0  0  0  0  0  0  0  -0.759840
 2 Mof_Oa 0.015990 0.335450 0.504020  0  0  0  0  0  0  0  0  -0.923650
 3 Mof_Oc 0.028250 0.323490 0.156960  0  0  0  0  0  0  0  0  -0.945180
 4 Mof_Mg 0.990270 0.311270 0.286670  0  0  0  0  0  0  0  0  1.643760
 5 Mof_Ob_a 0.951840 0.652040 0.222720  0  0  0  0  0  0  0  0  -0.753490
 6 Mof_Oa_a 0.983540 0.665350 0.452190  0  0  0  0  0  0  0  0  -0.917240
 7 Mof_Oc_a 0.972790 0.676610 0.806530  0  0  0  0  0  0  0  0  -0.926540
 8 Mof_Mg_a 0.009470 0.688180 0.677970  0  0  0  0  0  0  0  0  1.628850
 9 Mof_Cc 0.948650 0.670560 0.727420  0  0  0  0  0  0  0  0  0.607540
 10 Mof_Cd 0.929240 0.671540 0.847220  0  0  0  0  0  0  0  0  -0.590640
 11 C 0.903240 0.665010 0.783040  0  0  0  0  0  0  0  0  0.537070
 12 N 0.885940 0.667110 0.917080  0  0  0  0  0  0  0  0  -0.628340
 13 C_a 0.857950 0.657500 0.899980  0  0  0  0  0  0  0  0  0.647570
 14 O 0.177490 0.310990 0.428550  0  0  0  0  0  0  0  0  -0.496490
 15 N_a 0.847170 0.663780 0.056630  0  0  0  0  0  0  0  0  -0.613190
 16 C_b 0.152180 0.324320 0.719200  0  0  0  0  0  0  0  0  0.444780
 17 N_b 0.140040 0.316910 0.907680  0  0  0  0  0  0  0  0  -0.696150
 18 C_c 0.121820 0.325520 0.964170  0  0  0  0  0  0  0  0  0.717610
 19 O_a 0.118260 0.342040 0.872810  0  0  0  0  0  0  0  0  -0.482760
 20 N_c 0.108630 0.313630 0.135060  0  0  0  0  0  0  0  0  -0.682930
 21 C_d 0.090790 0.320460 0.232310  0  0  0  0  0  0  0  0  0.469830
 22 Mof_Cd_a 0.068670 0.320360 0.142430  0  0  0  0  0  0  0  0  -0.513950
 23 Mof_Cc_a 0.050210 0.325390 0.246980  0  0  0  0  0  0  0  0  0.606700
 24 Mof_Cb 0.055520 0.331730 0.446370  0  0  0  0  0  0  0  0  -0.419380
 25 C_e 0.078160 0.331910 0.531570  0  0  0  0  0  0  0  0  -0.083160
 26 C_f 0.095430 0.326090 0.428480  0  0  0  0  0  0  0  0  -0.313720
 27 Mof_Ca 0.038750 0.338410 0.570900  0  0  0  0  0  0  0  0  0.878410
 28 C_g 0.895980 0.657310 0.590310  0  0  0  0  0  0  0  0  -0.363250
 29 C_h 0.915060 0.656420 0.470940  0  0  0  0  0  0  0  0  -0.087630
 30 Mof_Cb_a 0.941430 0.662780 0.531670  0  0  0  0  0  0  0  0  -0.393480
 31 Mof_Ca_a 0.959470 0.659850 0.394430  0  0  0  0  0  0  0  0  0.836980
 32 Mof_H 0.935090 0.677160 0.995640  0  0  0  0  0  0  0  0  0.222140
 33 H 0.894460 0.674040 0.047660  0  0  0  0  0  0  0  0  0.340420
 34 H_a 0.859870 0.679030 0.145930  0  0  0  0  0  0  0  0  0.335000
 35 H_b 0.141750 0.307920 0.614090  0  0  0  0  0  0  0  0  0.033290
 36 H_c 0.150440 0.341970 0.674190  0  0  0  0  0  0  0  0  0.029460
 37 H_d 0.137400 0.299110 0.962770  0  0  0  0  0  0  0  0  0.362680
 38 H_e 0.118860 0.307460 0.222900  0  0  0  0  0  0  0  0  0.346360
 39 Mof_H_a 0.064740 0.315770 0.991280  0  0  0  0  0  0  0  0  0.215630
 40 H_f 0.082200 0.337190 0.681780  0  0  0  0  0  0  0  0  0.218190
 41 H_g 0.112840 0.326600 0.498060  0  0  0  0  0  0  0  0  0.110050
 42 H_h 0.875700 0.651740 0.540500  0  0  0  0  0  0  0  0  0.177620
 43 H_i 0.909740 0.649960 0.323140  0  0  0  0  0  0  0  0  0.181050
 44 Mof_Ob 0.986650 0.366380 0.407870  0  0  0  0  0  0  0  0  -0.759840
 45 Mof_Oa 0.997890 0.347210 0.170690  0  0  0  0  0  0  0  0  -0.923650
 46 Mof_Oc 0.009850 0.371430 0.823630  0  0  0  0  0  0  0  0  -0.945180
 47 Mof_Mg 0.022070 0.345670 0.953340  0  0  0  0  0  0  0  0  1.643760
 48 Mof_Ob_a 0.014620 0.633130 0.556060  0  0  0  0  0  0  0  0  -0.753490
 49 Mof_Oa_a 0.001320 0.651520 0.785520  0  0  0  0  0  0  0  0  -0.917240
 50 Mof_Oc_a 0.990060 0.629510 0.139860  0  0  0  0  0  0  0  0  -0.926540
 51 Mof_Mg_a 0.978480 0.654620 0.011300  0  0  0  0  0  0  0  0  1.628850
 52 Mof_Cc 0.996110 0.611420 0.060750  0  0  0  0  0  0  0  0  0.607540
 53 Mof_Cd 0.995130 0.591030 0.180550  0  0  0  0  0  0  0  0  -0.590640
 54 C 0.001660 0.571560 0.116370  0  0  0  0  0  0  0  0  0.537070
 55 N 0.999560 0.552160 0.250410  0  0  0  0  0  0  0  0  -0.628340
 56 C_a 0.009170 0.533780 0.233310  0  0  0  0  0  0  0  0  0.647570
 57 O 0.689010 0.866500 0.428550  0  0  0  0  0  0  0  0  -0.496490
 58 N_a 0.002890 0.516720 0.389970  0  0  0  0  0  0  0  0  -0.613190
 59 C_b 0.675680 0.827860 0.719200  0  0  0  0  0  0  0  0  0.444780
 60 N_b 0.683090 0.823130 0.907680  0  0  0  0  0  0  0  0  -0.696150
 61 C_c 0.007820 0.462970 0.630840  0  0  0  0  0  0  0  0  0.717610
 62 O_a 0.991300 0.442890 0.539480  0  0  0  0  0  0  0  0  -0.482760
 63 N_c 0.019710 0.461670 0.801720  0  0  0  0  0  0  0  0  -0.682930
 64 C_d 0.012880 0.437000 0.898980  0  0  0  0  0  0  0  0  0.469830
 65 Mof_Cd_a 0.012970 0.414980 0.809090  0  0  0  0  0  0  0  0  -0.513950
 66 Mof_Cc_a 0.007940 0.391480 0.913650  0  0  0  0  0  0  0  0  0.606700
 67 Mof_Cb 0.001600 0.390450 0.113040  0  0  0  0  0  0  0  0  -0.419380
 68 C_e 0.001420 0.412910 0.198230  0  0  0  0  0  0  0  0  -0.083160
 69 C_f 0.007240 0.436000 0.095150  0  0  0  0  0  0  0  0  -0.313720
 70 Mof_Ca 0.994920 0.367000 0.237560  0  0  0  0  0  0  0  0  0.878410
 71 C_g 0.009350 0.572000 0.923640  0  0  0  0  0  0  0  0  -0.363250
 72 C_h 0.010250 0.591970 0.804270  0  0  0  0  0  0  0  0  -0.087630
 73 Mof_Cb_a 0.003890 0.611980 0.865000  0  0  0  0  0  0  0  0  -0.393480
 74 Mof_Ca_a 0.006820 0.632960 0.727760  0  0  0  0  0  0  0  0  0.836980
 75 Mof_H 0.989510 0.591270 0.328980  0  0  0  0  0  0  0  0  0.222140
 76 H 0.992630 0.553760 0.380990  0  0  0  0  0  0  0  0  0.340420
 77 H_a 0.320970 0.180840 0.145930  0  0  0  0  0  0  0  0  0.335000
 78 H_b 0.692080 0.833830 0.614090  0  0  0  0  0  0  0  0  0.033290
 79 H_c 0.991360 0.475130 0.340850  0  0  0  0  0  0  0  0  0.029460
 80 H_d 0.700890 0.838290 0.962770  0  0  0  0  0  0  0  0  0.362680
 81 H_e 0.692540 0.811400 0.222900  0  0  0  0  0  0  0  0  0.346360
 82 Mof_H_a 0.017560 0.415640 0.657950  0  0  0  0  0  0  0  0  0.215630
 83 H_f 0.996140 0.411680 0.348450  0  0  0  0  0  0  0  0  0.218190
 84 H_g 0.006730 0.452900 0.164730  0  0  0  0  0  0  0  0  0.110050
 85 H_h 0.014930 0.557300 0.873840  0  0  0  0  0  0  0  0  0.177620
 86 H_i 0.016710 0.593110 0.656470  0  0  0  0  0  0  0  0  0.181050
 87 Mof_Ob 0.966950 0.286940 0.074540  0  0  0  0  0  0  0  0  -0.759840
 88 Mof_Oa 0.986120 0.317340 0.837360  0  0  0  0  0  0  0  0  -0.923650
 89 Mof_Oc 0.961910 0.305080 0.490300  0  0  0  0  0  0  0  0  -0.945180
 90 Mof_Mg 0.987660 0.343060 0.620000  0  0  0  0  0  0  0  0  1.643760
 91 Mof_Ob_a 0.033540 0.714830 0.889390  0  0  0  0  0  0  0  0  -0.753490
 92 Mof_Oa_a 0.015140 0.683130 0.118860  0  0  0  0  0  0  0  0  -0.917240
 93 Mof_Oc_a 0.037150 0.693880 0.473200  0  0  0  0  0  0  0  0  -0.926540
 94 Mof_Mg_a 0.012040 0.657190 0.344640  0  0  0  0  0  0  0  0  1.628850
 95 Mof_Cc 0.055240 0.718020 0.394080  0  0  0  0  0  0  0  0  0.607540
 96 Mof_Cd 0.075630 0.737430 0.513890  0  0  0  0  0  0  0  0  -0.590640
 97 C 0.095100 0.763430 0.449700  0  0  0  0  0  0  0  0  0.537070
 98 N 0.114510 0.780730 0.583750  0  0  0  0  0  0  0  0  -0.628340
 99 C_a 0.132880 0.808720 0.566640  0  0  0  0  0  0  0  0  0.647570
 100 O 0.133500 0.822510 0.428550  0  0  0  0  0  0  0  0  -0.496490
 101 N_a 0.149940 0.819500 0.723300  0  0  0  0  0  0  0  0  -0.613190
 102 C_b 0.172140 0.847820 0.719200  0  0  0  0  0  0  0  0  0.444780
 103 N_b 0.176870 0.859960 0.907680  0  0  0  0  0  0  0  0  -0.696150
 104 C_c 0.870370 0.211520 0.297510  0  0  0  0  0  0  0  0  0.717610
 105 O_a 0.890440 0.215070 0.206150  0  0  0  0  0  0  0  0  -0.482760
 106 N_c 0.871670 0.224700 0.468390  0  0  0  0  0  0  0  0  -0.682930
 107 C_d 0.896330 0.242540 0.565650  0  0  0  0  0  0  0  0  0.469830
 108 Mof_Cd_a 0.918360 0.264660 0.475760  0  0  0  0  0  0  0  0  -0.513950
 109 Mof_Cc_a 0.941850 0.283120 0.580320  0  0  0  0  0  0  0  0  0.606700
 110 Mof_Cb 0.942880 0.277810 0.779710  0  0  0  0  0  0  0  0  -0.419380
 111 C_e 0.920420 0.255180 0.864900  0  0  0  0  0  0  0  0  -0.083160
 112 C_f 0.897330 0.237910 0.761810  0  0  0  0  0  0  0  0  -0.313720
 113 Mof_Ca 0.966330 0.294580 0.904230  0  0  0  0  0  0  0  0  0.878410
 114 C_g 0.094670 0.770690 0.256980  0  0  0  0  0  0  0  0  -0.363250
 115 C_h 0.074690 0.751610 0.137610  0  0  0  0  0  0  0  0  -0.087630
 116 Mof_Cb_a 0.054680 0.725240 0.198330  0  0  0  0  0  0  0  0  -0.393480
 117 Mof_Ca_a 0.033710 0.707200 0.061100  0  0  0  0  0  0  0  0  0.836980
 118 Mof_H 0.075400 0.731570 0.662310  0  0  0  0  0  0  0  0  0.222140
 119 H 0.112910 0.772210 0.714330  0  0  0  0  0  0  0  0  0.340420
 120 H_a 0.152490 0.806790 0.812600  0  0  0  0  0  0  0  0  0.335000
 121 H_b 0.166170 0.858250 0.614090  0  0  0  0  0  0  0  0  0.033290
 122 H_c 0.858200 0.182890 0.007520  0  0  0  0  0  0  0  0  0.029460
 123 H_d 0.161710 0.862600 0.962770  0  0  0  0  0  0  0  0  0.362680
 124 H_e 0.188600 0.881140 0.222900  0  0  0  0  0  0  0  0  0.346360
 125 Mof_H_a 0.917690 0.268590 0.324610  0  0  0  0  0  0  0  0  0.215630
 126 H_f 0.921650 0.251130 0.015120  0  0  0  0  0  0  0  0  0.218190
 127 H_g 0.880430 0.220500 0.831390  0  0  0  0  0  0  0  0  0.110050
 128 H_h 0.109370 0.790960 0.207170  0  0  0  0  0  0  0  0  0.177620
 129 H_i 0.073560 0.756930 0.989800  0  0  0  0  0  0  0  0  0.181050
 130 Mof_Ob 0.713060 0.680010 0.074540  0  0  0  0  0  0  0  0  -0.759840
 131 Mof_Oa 0.682660 0.668780 0.837360  0  0  0  0  0  0  0  0  -0.923650
 132 Mof_Oc 0.694920 0.656820 0.490300  0  0  0  0  0  0  0  0  -0.945180
 133 Mof_Mg 0.656940 0.644600 0.620000  0  0  0  0  0  0  0  0  1.643760
 134 Mof_Ob_a 0.618510 0.985380 0.556060  0  0  0  0  0  0  0  0  -0.753490
 135 Mof_Oa_a 0.650210 0.998680 0.785520  0  0  0  0  0  0  0  0  -0.917240
 136 Mof_Oc_a 0.639450 0.009940 0.139860  0  0  0  0  0  0  0  0  -0.926540
 137 Mof_Mg_a 0.676140 0.021520 0.011300  0  0  0  0  0  0  0  0  1.628850
 138 Mof_Cc 0.615320 0.003890 0.060750  0  0  0  0  0  0  0  0  0.607540
 139 Mof_Cd 0.595900 0.004870 0.180550  0  0  0  0  0  0  0  0  -0.590640
 140 C 0.569910 0.998340 0.116370  0  0  0  0  0  0  0  0  0.537070
 141 N 0.552600 0.000440 0.250410  0  0  0  0  0  0  0  0  -0.628340
 142 C_a 0.524610 0.990830 0.233310  0  0  0  0  0  0  0  0  0.647570
 143 O 0.844160 0.644320 0.761890  0  0  0  0  0  0  0  0  -0.496490
 144 N_a 0.513840 0.997110 0.389970  0  0  0  0  0  0  0  0  -0.613190
 145 C_b 0.818850 0.657650 0.052540  0  0  0  0  0  0  0  0  0.444780
 146 N_b 0.806700 0.650240 0.241010  0  0  0  0  0  0  0  0  -0.696150
 147 C_c 0.788480 0.658850 0.297510  0  0  0  0  0  0  0  0  0.717610
 148 O_a 0.784930 0.675370 0.206150  0  0  0  0  0  0  0  0  -0.482760
 149 N_c 0.775300 0.646960 0.468390  0  0  0  0  0  0  0  0  -0.682930
 150 C_d 0.757460 0.653790 0.565650  0  0  0  0  0  0  0  0  0.469830
 151 Mof_Cd_a 0.735340 0.653690 0.475760  0  0  0  0  0  0  0  0  -0.513950
 152 Mof_Cc_a 0.716880 0.658730 0.580320  0  0  0  0  0  0  0  0  0.606700
 153 Mof_Cb 0.722190 0.665070 0.779710  0  0  0  0  0  0  0  0  -0.419380
 154 C_e 0.744820 0.665250 0.864900  0  0  0  0  0  0  0  0  -0.083160
 155 C_f 0.762090 0.659420 0.761810  0  0  0  0  0  0  0  0  -0.313720
 156 Mof_Ca 0.705420 0.671750 0.904230  0  0  0  0  0  0  0  0  0.878410
 157 C_g 0.562650 0.990650 0.923640  0  0  0  0  0  0  0  0  -0.363250
 158 C_h 0.581720 0.989750 0.804270  0  0  0  0  0  0  0  0  -0.087630
 159 Mof_Cb_a 0.608090 0.996110 0.865000  0  0  0  0  0  0  0  0  -0.393480
 160 Mof_Ca_a 0.626140 0.993180 0.727760  0  0  0  0  0  0  0  0  0.836980
 161 Mof_H 0.601760 0.010490 0.328980  0  0  0  0  0  0  0  0  0.222140
 162 H 0.561130 0.007370 0.380990  0  0  0  0  0  0  0  0  0.340420
 163 H_a 0.526540 0.012360 0.479270  0  0  0  0  0  0  0  0  0.335000
 164 H_b 0.808420 0.641250 0.947420  0  0  0  0  0  0  0  0  0.033290
 165 H_c 0.817110 0.675310 0.007520  0  0  0  0  0  0  0  0  0.029460
 166 H_d 0.804060 0.632440 0.296110  0  0  0  0  0  0  0  0  0.362680
 167 H_e 0.785520 0.640790 0.556240  0  0  0  0  0  0  0  0  0.346360
 168 Mof_H_a 0.731410 0.649100 0.324610  0  0  0  0  0  0  0  0  0.215630
 169 H_f 0.748870 0.670520 0.015120  0  0  0  0  0  0  0  0  0.218190
 170 H_g 0.779500 0.659940 0.831390  0  0  0  0  0  0  0  0  0.110050
 171 H_h 0.542370 0.985070 0.873840  0  0  0  0  0  0  0  0  0.177620
 172 H_i 0.576400 0.983290 0.656470  0  0  0  0  0  0  0  0  0.181050
 173 Mof_Ob 0.653320 0.699710 0.741200  0  0  0  0  0  0  0  0  -0.759840
 174 Mof_Oa 0.664550 0.680540 0.504020  0  0  0  0  0  0  0  0  -0.923650
 175 Mof_Oc 0.676510 0.704760 0.156960  0  0  0  0  0  0  0  0  -0.945180
 176 Mof_Mg 0.688730 0.679010 0.286670  0  0  0  0  0  0  0  0  1.643760
 177 Mof_Ob_a 0.681290 0.966460 0.889390  0  0  0  0  0  0  0  0  -0.753490
 178 Mof_Oa_a 0.667980 0.984860 0.118860  0  0  0  0  0  0  0  0  -0.917240
 179 Mof_Oc_a 0.656730 0.962850 0.473200  0  0  0  0  0  0  0  0  -0.926540
 180 Mof_Mg_a 0.645150 0.987960 0.344640  0  0  0  0  0  0  0  0  1.628850
 181 Mof_Cc 0.662770 0.944760 0.394080  0  0  0  0  0  0  0  0  0.607540
 182 Mof_Cd 0.661800 0.924370 0.513890  0  0  0  0  0  0  0  0  -0.590640
 183 C 0.668320 0.904900 0.449700  0  0  0  0  0  0  0  0  0.537070
 184 N 0.666230 0.885490 0.583750  0  0  0  0  0  0  0  0  -0.628340
 185 C_a 0.675840 0.867120 0.566640  0  0  0  0  0  0  0  0  0.647570
 186 O 0.355680 0.199840 0.761890  0  0  0  0  0  0  0  0  -0.496490
 187 N_a 0.669550 0.850060 0.723300  0  0  0  0  0  0  0  0  -0.613190
 188 C_b 0.342350 0.161200 0.052540  0  0  0  0  0  0  0  0  0.444780
 189 N_b 0.349760 0.156460 0.241010  0  0  0  0  0  0  0  0  -0.696150
 190 C_c 0.674480 0.796300 0.964170  0  0  0  0  0  0  0  0  0.717610
 191 O_a 0.657960 0.776220 0.872810  0  0  0  0  0  0  0  0  -0.482760
 192 N_c 0.686370 0.795000 0.135060  0  0  0  0  0  0  0  0  -0.682930
 193 C_d 0.679540 0.770340 0.232310  0  0  0  0  0  0  0  0  0.469830
 194 Mof_Cd_a 0.679640 0.748310 0.142430  0  0  0  0  0  0  0  0  -0.513950
 195 Mof_Cc_a 0.674610 0.724820 0.246980  0  0  0  0  0  0  0  0  0.606700
 196 Mof_Cb 0.668270 0.723790 0.446370  0  0  0  0  0  0  0  0  -0.419380
 197 C_e 0.668090 0.746240 0.531570  0  0  0  0  0  0  0  0  -0.083160
 198 C_f 0.673910 0.769340 0.428480  0  0  0  0  0  0  0  0  -0.313720
 199 Mof_Ca 0.661590 0.700340 0.570900  0  0  0  0  0  0  0  0  0.878410
 200 C_g 0.676020 0.905330 0.256980  0  0  0  0  0  0  0  0  -0.363250
 201 C_h 0.676920 0.925310 0.137610  0  0  0  0  0  0  0  0  -0.087630
 202 Mof_Cb_a 0.670560 0.945320 0.198330  0  0  0  0  0  0  0  0  -0.393480
 203 Mof_Ca_a 0.673490 0.966290 0.061100  0  0  0  0  0  0  0  0  0.836980
 204 Mof_H 0.656180 0.924600 0.662310  0  0  0  0  0  0  0  0  0.222140
 205 H 0.659300 0.887090 0.714330  0  0  0  0  0  0  0  0  0.340420
 206 H_a 0.987640 0.514180 0.479270  0  0  0  0  0  0  0  0  0.335000
 207 H_b 0.358750 0.167170 0.947420  0  0  0  0  0  0  0  0  0.033290
 208 H_c 0.658030 0.808460 0.674190  0  0  0  0  0  0  0  0  0.029460
 209 H_d 0.367560 0.171620 0.296110  0  0  0  0  0  0  0  0  0.362680
 210 H_e 0.359210 0.144730 0.556240  0  0  0  0  0  0  0  0  0.346360
 211 Mof_H_a 0.684230 0.748970 0.991280  0  0  0  0  0  0  0  0  0.215630
 212 H_f 0.662810 0.745010 0.681780  0  0  0  0  0  0  0  0  0.218190
 213 H_g 0.673400 0.786230 0.498060  0  0  0  0  0  0  0  0  0.110050
 214 H_h 0.681590 0.890630 0.207170  0  0  0  0  0  0  0  0  0.177620
 215 H_i 0.683380 0.926440 0.989800  0  0  0  0  0  0  0  0  0.181050
 216 Mof_Ob 0.633620 0.620270 0.407870  0  0  0  0  0  0  0  0  -0.759840
 217 Mof_Oa 0.652790 0.650680 0.170690  0  0  0  0  0  0  0  0  -0.923650
 218 Mof_Oc 0.628570 0.638420 0.823630  0  0  0  0  0  0  0  0  -0.945180
 219 Mof_Mg 0.654330 0.676390 0.953340  0  0  0  0  0  0  0  0  1.643760
 220 Mof_Ob_a 0.700200 0.048160 0.222720  0  0  0  0  0  0  0  0  -0.753490
 221 Mof_Oa_a 0.681810 0.016460 0.452190  0  0  0  0  0  0  0  0  -0.917240
 222 Mof_Oc_a 0.703820 0.027210 0.806530  0  0  0  0  0  0  0  0  -0.926540
 223 Mof_Mg_a 0.678710 0.990530 0.677970  0  0  0  0  0  0  0  0  1.628850
 224 Mof_Cc 0.721910 0.051350 0.727420  0  0  0  0  0  0  0  0  0.607540
 225 Mof_Cd 0.742300 0.070760 0.847220  0  0  0  0  0  0  0  0  -0.590640
 226 C 0.761770 0.096760 0.783040  0  0  0  0  0  0  0  0  0.537070
 227 N 0.781170 0.114060 0.917080  0  0  0  0  0  0  0  0  -0.628340
 228 C_a 0.799550 0.142050 0.899980  0  0  0  0  0  0  0  0  0.647570
 229 O 0.800160 0.155840 0.761890  0  0  0  0  0  0  0  0  -0.496490
 230 N_a 0.816610 0.152830 0.056630  0  0  0  0  0  0  0  0  -0.613190
 231 C_b 0.838800 0.181150 0.052540  0  0  0  0  0  0  0  0  0.444780
 232 N_b 0.843540 0.193300 0.241010  0  0  0  0  0  0  0  0  -0.696150
 233 C_c 0.537030 0.544850 0.630840  0  0  0  0  0  0  0  0  0.717610
 234 O_a 0.557110 0.548410 0.539480  0  0  0  0  0  0  0  0  -0.482760
 235 N_c 0.538330 0.558040 0.801720  0  0  0  0  0  0  0  0  -0.682930
 236 C_d 0.563000 0.575870 0.898980  0  0  0  0  0  0  0  0  0.469830
 237 Mof_Cd_a 0.585020 0.598000 0.809090  0  0  0  0  0  0  0  0  -0.513950
 238 Mof_Cc_a 0.608520 0.616450 0.913650  0  0  0  0  0  0  0  0  0.606700
 239 Mof_Cb 0.609550 0.611150 0.113040  0  0  0  0  0  0  0  0  -0.419380
 240 C_e 0.587090 0.588510 0.198230  0  0  0  0  0  0  0  0  -0.083160
 241 C_f 0.564000 0.571240 0.095150  0  0  0  0  0  0  0  0  -0.313720
 242 Mof_Ca 0.633000 0.627910 0.237560  0  0  0  0  0  0  0  0  0.878410
 243 C_g 0.761340 0.104020 0.590310  0  0  0  0  0  0  0  0  -0.363250
 244 C_h 0.741360 0.084940 0.470940  0  0  0  0  0  0  0  0  -0.087630
 245 Mof_Cb_a 0.721350 0.058570 0.531670  0  0  0  0  0  0  0  0  -0.393480
 246 Mof_Ca_a 0.700380 0.040530 0.394430  0  0  0  0  0  0  0  0  0.836980
 247 Mof_H 0.742060 0.064910 0.995640  0  0  0  0  0  0  0  0  0.222140
 248 H 0.779580 0.105540 0.047660  0  0  0  0  0  0  0  0  0.340420
 249 H_a 0.819160 0.140130 0.145930  0  0  0  0  0  0  0  0  0.335000
 250 H_b 0.832830 0.191580 0.947420  0  0  0  0  0  0  0  0  0.033290
 251 H_c 0.524870 0.516230 0.340850  0  0  0  0  0  0  0  0  0.029460
 252 H_d 0.828380 0.195940 0.296110  0  0  0  0  0  0  0  0  0.362680
 253 H_e 0.855270 0.214480 0.556240  0  0  0  0  0  0  0  0  0.346360
 254 Mof_H_a 0.584360 0.601920 0.657950  0  0  0  0  0  0  0  0  0.215630
 255 H_f 0.588320 0.584460 0.348450  0  0  0  0  0  0  0  0  0.218190
 256 H_g 0.547100 0.553830 0.164730  0  0  0  0  0  0  0  0  0.110050
 257 H_h 0.776040 0.124300 0.540500  0  0  0  0  0  0  0  0  0.177620
 258 H_i 0.740220 0.090260 0.323140  0  0  0  0  0  0  0  0  0.181050
 259 Mof_Ob 0.379730 0.013350 0.407870  0  0  0  0  0  0  0  0  -0.759840
 260 Mof_Oa 0.349320 0.002110 0.170690  0  0  0  0  0  0  0  0  -0.923650
 261 Mof_Oc 0.361580 0.990150 0.823630  0  0  0  0  0  0  0  0  -0.945180
 262 Mof_Mg 0.323610 0.977930 0.953340  0  0  0  0  0  0  0  0  1.643760
 263 Mof_Ob_a 0.285170 0.318710 0.889390  0  0  0  0  0  0  0  0  -0.753490
 264 Mof_Oa_a 0.316870 0.332020 0.118860  0  0  0  0  0  0  0  0  -0.917240
 265 Mof_Oc_a 0.306120 0.343270 0.473200  0  0  0  0  0  0  0  0  -0.926540
 266 Mof_Mg_a 0.342810 0.354850 0.344640  0  0  0  0  0  0  0  0  1.628850
 267 Mof_Cc 0.281980 0.337230 0.394080  0  0  0  0  0  0  0  0  0.607540
 268 Mof_Cd 0.262570 0.338200 0.513890  0  0  0  0  0  0  0  0  -0.590640
 269 C 0.236570 0.331680 0.449700  0  0  0  0  0  0  0  0  0.537070
 270 N 0.219270 0.333770 0.583750  0  0  0  0  0  0  0  0  -0.628340
 271 C_a 0.191280 0.324160 0.566640  0  0  0  0  0  0  0  0  0.647570
 272 O 0.510830 0.977660 0.095220  0  0  0  0  0  0  0  0  -0.496490
 273 N_a 0.180500 0.330450 0.723300  0  0  0  0  0  0  0  0  -0.613190
 274 C_b 0.485520 0.990990 0.385870  0  0  0  0  0  0  0  0  0.444780
 275 N_b 0.473370 0.983570 0.574350  0  0  0  0  0  0  0  0  -0.696150
 276 C_c 0.455150 0.992180 0.630840  0  0  0  0  0  0  0  0  0.717610
 277 O_a 0.451590 0.008700 0.539480  0  0  0  0  0  0  0  0  -0.482760
 278 N_c 0.441960 0.980290 0.801720  0  0  0  0  0  0  0  0  -0.682930
 279 C_d 0.424130 0.987120 0.898980  0  0  0  0  0  0  0  0  0.469830
 280 Mof_Cd_a 0.402000 0.987030 0.809090  0  0  0  0  0  0  0  0  -0.513950
 281 Mof_Cc_a 0.383550 0.992060 0.913650  0  0  0  0  0  0  0  0  0.606700
 282 Mof_Cb 0.388850 0.998400 0.113040  0  0  0  0  0  0  0  0  -0.419380
 283 C_e 0.411490 0.998580 0.198230  0  0  0  0  0  0  0  0  -0.083160
 284 C_f 0.428760 0.992760 0.095150  0  0  0  0  0  0  0  0  -0.313720
 285 Mof_Ca 0.372090 0.005080 0.237560  0  0  0  0  0  0  0  0  0.878410
 286 C_g 0.229310 0.323980 0.256980  0  0  0  0  0  0  0  0  -0.363250
 287 C_h 0.248390 0.323080 0.137610  0  0  0  0  0  0  0  0  -0.087630
 288 Mof_Cb_a 0.274760 0.329440 0.198330  0  0  0  0  0  0  0  0  -0.393480
 289 Mof_Ca_a 0.292800 0.326510 0.061100  0  0  0  0  0  0  0  0  0.836980
 290 Mof_H 0.268430 0.343820 0.662310  0  0  0  0  0  0  0  0  0.222140
 291 H 0.227790 0.340700 0.714330  0  0  0  0  0  0  0  0  0.340420
 292 H_a 0.193210 0.345700 0.812600  0  0  0  0  0  0  0  0  0.335000
 293 H_b 0.475090 0.974590 0.280750  0  0  0  0  0  0  0  0  0.033290
 294 H_c 0.483770 0.008640 0.340850  0  0  0  0  0  0  0  0  0.029460
 295 H_d 0.470730 0.965780 0.629440  0  0  0  0  0  0  0  0  0.362680
 296 H_e 0.452190 0.974130 0.889570  0  0  0  0  0  0  0  0  0.346360
 297 Mof_H_a 0.398080 0.982440 0.657950  0  0  0  0  0  0  0  0  0.215630
 298 H_f 0.415540 0.003860 0.348450  0  0  0  0  0  0  0  0  0.218190
 299 H_g 0.446170 0.993270 0.164730  0  0  0  0  0  0  0  0  0.110050
 300 H_h 0.209040 0.318410 0.207170  0  0  0  0  0  0  0  0  0.177620
 301 H_i 0.243070 0.316620 0.989800  0  0  0  0  0  0  0  0  0.181050
 302 Mof_Ob 0.319990 0.033050 0.074540  0  0  0  0  0  0  0  0  -0.759840
 303 Mof_Oa 0.331220 0.013880 0.837360  0  0  0  0  0  0  0  0  -0.923650
 304 Mof_Oc 0.343180 0.038090 0.490300  0  0  0  0  0  0  0  0  -0.945180
 305 Mof_Mg 0.355400 0.012340 0.620000  0  0  0  0  0  0  0  0  1.643760
 306 Mof_Ob_a 0.347960 0.299800 0.222720  0  0  0  0  0  0  0  0  -0.753490
 307 Mof_Oa_a 0.334650 0.318190 0.452190  0  0  0  0  0  0  0  0  -0.917240
 308 Mof_Oc_a 0.323390 0.296180 0.806530  0  0  0  0  0  0  0  0  -0.926540
 309 Mof_Mg_a 0.311820 0.321290 0.677970  0  0  0  0  0  0  0  0  1.628850
 310 Mof_Cc 0.329440 0.278090 0.727420  0  0  0  0  0  0  0  0  0.607540
 311 Mof_Cd 0.328460 0.257700 0.847220  0  0  0  0  0  0  0  0  -0.590640
 312 C 0.334990 0.238230 0.783040  0  0  0  0  0  0  0  0  0.537070
 313 N 0.332890 0.218830 0.917080  0  0  0  0  0  0  0  0  -0.628340
 314 C_a 0.342500 0.200450 0.899980  0  0  0  0  0  0  0  0  0.647570
 315 O 0.022340 0.533170 0.095220  0  0  0  0  0  0  0  0  -0.496490
 316 N_a 0.336220 0.183390 0.056630  0  0  0  0  0  0  0  0  -0.613190
 317 C_b 0.009010 0.494530 0.385870  0  0  0  0  0  0  0  0  0.444780
 318 N_b 0.016430 0.489800 0.574350  0  0  0  0  0  0  0  0  -0.696150
 319 C_c 0.341150 0.129630 0.297510  0  0  0  0  0  0  0  0  0.717610
 320 O_a 0.324630 0.109560 0.206150  0  0  0  0  0  0  0  0  -0.482760
 321 N_c 0.353040 0.128330 0.468390  0  0  0  0  0  0  0  0  -0.682930
 322 C_d 0.346210 0.103670 0.565650  0  0  0  0  0  0  0  0  0.469830
 323 Mof_Cd_a 0.346310 0.081640 0.475760  0  0  0  0  0  0  0  0  -0.513950
 324 Mof_Cc_a 0.341270 0.058150 0.580320  0  0  0  0  0  0  0  0  0.606700
 325 Mof_Cb 0.334930 0.057120 0.779710  0  0  0  0  0  0  0  0  -0.419380
 326 C_e 0.334750 0.079580 0.864900  0  0  0  0  0  0  0  0  -0.083160
 327 C_f 0.340580 0.102670 0.761810  0  0  0  0  0  0  0  0  -0.313720
 328 Mof_Ca 0.328250 0.033670 0.904230  0  0  0  0  0  0  0  0  0.878410
 329 C_g 0.342690 0.238660 0.590310  0  0  0  0  0  0  0  0  -0.363250
 330 C_h 0.343580 0.258640 0.470940  0  0  0  0  0  0  0  0  -0.087630
 331 Mof_Cb_a 0.337220 0.278650 0.531670  0  0  0  0  0  0  0  0  -0.393480
 332 Mof_Ca_a 0.340150 0.299620 0.394430  0  0  0  0  0  0  0  0  0.836980
 333 Mof_H 0.322840 0.257940 0.995640  0  0  0  0  0  0  0  0  0.222140
 334 H 0.325960 0.220420 0.047660  0  0  0  0  0  0  0  0  0.340420
 335 H_a 0.654300 0.847510 0.812600  0  0  0  0  0  0  0  0  0.335000
 336 H_b 0.025410 0.500500 0.280750  0  0  0  0  0  0  0  0  0.033290
 337 H_c 0.324690 0.141800 0.007520  0  0  0  0  0  0  0  0  0.029460
 338 H_d 0.034220 0.504950 0.629440  0  0  0  0  0  0  0  0  0.362680
 339 H_e 0.025870 0.478060 0.889570  0  0  0  0  0  0  0  0  0.346360
 340 Mof_H_a 0.350900 0.082310 0.324610  0  0  0  0  0  0  0  0  0.215630
 341 H_f 0.329480 0.078350 0.015120  0  0  0  0  0  0  0  0  0.218190
 342 H_g 0.340060 0.119570 0.831390  0  0  0  0  0  0  0  0  0.110050
 343 H_h 0.348260 0.223960 0.540500  0  0  0  0  0  0  0  0  0.177620
 344 H_i 0.350040 0.259780 0.323140  0  0  0  0  0  0  0  0  0.181050
 345 Mof_Ob 0.300290 0.953600 0.741200  0  0  0  0  0  0  0  0  -0.759840
 346 Mof_Oa 0.319460 0.984010 0.504020  0  0  0  0  0  0  0  0  -0.923650
 347 Mof_Oc 0.295240 0.971750 0.156960  0  0  0  0  0  0  0  0  -0.945180
 348 Mof_Mg 0.320990 0.009730 0.286670  0  0  0  0  0  0  0  0  1.643760
 349 Mof_Ob_a 0.366870 0.381490 0.556060  0  0  0  0  0  0  0  0  -0.753490
 350 Mof_Oa_a 0.348480 0.349790 0.785520  0  0  0  0  0  0  0  0  -0.917240
 351 Mof_Oc_a 0.370490 0.360550 0.139860  0  0  0  0  0  0  0  0  -0.926540
 352 Mof_Mg_a 0.345380 0.323860 0.011300  0  0  0  0  0  0  0  0  1.628850
 353 Mof_Cc 0.388580 0.384680 0.060750  0  0  0  0  0  0  0  0  0.607540
 354 Mof_Cd 0.408970 0.404100 0.180550  0  0  0  0  0  0  0  0  -0.590640
 355 C 0.428440 0.430090 0.116370  0  0  0  0  0  0  0  0  0.537070
 356 N 0.447840 0.447400 0.250410  0  0  0  0  0  0  0  0  -0.628340
 357 C_a 0.466220 0.475390 0.233310  0  0  0  0  0  0  0  0  0.647570
 358 O 0.466830 0.489170 0.095220  0  0  0  0  0  0  0  0  -0.496490
 359 N_a 0.483280 0.486160 0.389970  0  0  0  0  0  0  0  0  -0.613190
 360 C_b 0.505470 0.514480 0.385870  0  0  0  0  0  0  0  0  0.444780
 361 N_b 0.510200 0.526630 0.574350  0  0  0  0  0  0  0  0  -0.696150
 362 C_c 0.203700 0.878180 0.964170  0  0  0  0  0  0  0  0  0.717610
 363 O_a 0.223780 0.881740 0.872810  0  0  0  0  0  0  0  0  -0.482760
 364 N_c 0.205000 0.891370 0.135060  0  0  0  0  0  0  0  0  -0.682930
 365 C_d 0.229660 0.909210 0.232310  0  0  0  0  0  0  0  0  0.469830
 366 Mof_Cd_a 0.251690 0.931330 0.142430  0  0  0  0  0  0  0  0  -0.513950
 367 Mof_Cc_a 0.275180 0.949790 0.246980  0  0  0  0  0  0  0  0  0.606700
 368 Mof_Cb 0.276210 0.944480 0.446370  0  0  0  0  0  0  0  0  -0.419380
 369 C_e 0.253760 0.921840 0.531570  0  0  0  0  0  0  0  0  -0.083160
 370 C_f 0.230660 0.904570 0.428480  0  0  0  0  0  0  0  0  -0.313720
 371 Mof_Ca 0.299660 0.961250 0.570900  0  0  0  0  0  0  0  0  0.878410
 372 C_g 0.428000 0.437350 0.923640  0  0  0  0  0  0  0  0  -0.363250
 373 C_h 0.408030 0.418280 0.804270  0  0  0  0  0  0  0  0  -0.087630
 374 Mof_Cb_a 0.388020 0.391910 0.865000  0  0  0  0  0  0  0  0  -0.393480
 375 Mof_Ca_a 0.367040 0.373860 0.727760  0  0  0  0  0  0  0  0  0.836980
 376 Mof_H 0.408730 0.398240 0.328980  0  0  0  0  0  0  0  0  0.222140
 377 H 0.446240 0.438870 0.380990  0  0  0  0  0  0  0  0  0.340420
 378 H_a 0.485820 0.473460 0.479270  0  0  0  0  0  0  0  0  0.335000
 379 H_b 0.499500 0.524910 0.280750  0  0  0  0  0  0  0  0  0.033290
 380 H_c 0.191540 0.849560 0.674190  0  0  0  0  0  0  0  0  0.029460
 381 H_d 0.495050 0.529270 0.629440  0  0  0  0  0  0  0  0  0.362680
 382 H_e 0.521940 0.547810 0.889570  0  0  0  0  0  0  0  0  0.346360
 383 Mof_H_a 0.251030 0.935260 0.991280  0  0  0  0  0  0  0  0  0.215630
 384 H_f 0.254990 0.917800 0.681780  0  0  0  0  0  0  0  0  0.218190
 385 H_g 0.213770 0.887160 0.498060  0  0  0  0  0  0  0  0  0.110050
 386 H_h 0.442700 0.457630 0.873840  0  0  0  0  0  0  0  0  0.177620
 387 H_i 0.406890 0.423600 0.656470  0  0  0  0  0  0  0  0  0.181050
