# Supplementary material for: In silico design and screening of hypothetical MOF-74 analogs and their experimental synthesis
Source: Chem Sci. 2016 Jun 21;7(9):6263–72. doi: 10.1039/c6sc01477a (PMC6024208; doi:10.1039/c6sc01477a)
Supplement: Supplementary file 1 [file SC-007-C6SC01477A-s001.zip › analogs/24_all_conf_9_0_full_symm.cssr]

				71.9759  71.9759  6.8701
		90  90  120  SPGR =  1 P 1		 OPT = 1
594   0 
0 image0	: image0
 1 Mof_Ob 0.961750 0.308590 0.393400  0  0  0  0  0  0  0  0  -0.746660
 2 Mof_Oa 0.986680 0.322250 0.627810  0  0  0  0  0  0  0  0  -0.937770
 3 Mof_Oc 0.977240 0.303820 0.983840  0  0  0  0  0  0  0  0  -0.927300
 4 Mof_Mg 0.006530 0.322490 0.850690  0  0  0  0  0  0  0  0  1.642490
 5 Mof_Ob_a 0.038230 0.692110 0.761020  0  0  0  0  0  0  0  0  -0.739040
 6 Mof_Oa_a 0.013150 0.678010 0.528230  0  0  0  0  0  0  0  0  -0.930720
 7 Mof_Oc_a 0.022280 0.696170 0.172670  0  0  0  0  0  0  0  0  -0.934580
 8 Mof_Mg_a 0.993040 0.677190 0.304260  0  0  0  0  0  0  0  0  1.643180
 9 O 0.081950 0.787140 0.441110  0  0  0  0  0  0  0  0  -0.441240
 10 C 0.095950 0.784820 0.520860  0  0  0  0  0  0  0  0  0.500400
 11 N 0.094770 0.764550 0.523480  0  0  0  0  0  0  0  0  -0.261290
 12 C_a 0.110010 0.760380 0.614750  0  0  0  0  0  0  0  0  0.493920
 13 O_a 0.108010 0.742410 0.609150  0  0  0  0  0  0  0  0  -0.433950
 14 C_b 0.128010 0.778620 0.716300  0  0  0  0  0  0  0  0  -0.209400
 15 C_c 0.130220 0.799320 0.715630  0  0  0  0  0  0  0  0  0.165740
 16 C_d 0.148010 0.816780 0.812950  0  0  0  0  0  0  0  0  0.005520
 17 C_e 0.149960 0.837570 0.810160  0  0  0  0  0  0  0  0  0.038920
 18 C_f 0.168040 0.855370 0.911000  0  0  0  0  0  0  0  0  0.039370
 19 C_g 0.850190 0.184970 0.340510  0  0  0  0  0  0  0  0  0.002110
 20 C_h 0.848370 0.164230 0.341500  0  0  0  0  0  0  0  0  0.042250
 21 C_i 0.830040 0.146330 0.244090  0  0  0  0  0  0  0  0  0.036630
 22 C_j 0.827000 0.125500 0.242940  0  0  0  0  0  0  0  0  -0.204660
 23 C_k 0.809670 0.108580 0.147180  0  0  0  0  0  0  0  0  -0.042210
 24 C_l 0.864350 0.161830 0.435280  0  0  0  0  0  0  0  0  -0.209160
 25 C_m 0.881860 0.179030 0.526610  0  0  0  0  0  0  0  0  -0.042950
 26 C_n 0.883830 0.199260 0.529220  0  0  0  0  0  0  0  0  -0.201220
 27 C_o 0.868000 0.202440 0.437510  0  0  0  0  0  0  0  0  0.171020
 28 C_p 0.869970 0.223030 0.440690  0  0  0  0  0  0  0  0  -0.211700
 29 C_q 0.188050 0.892960 0.013420  0  0  0  0  0  0  0  0  -0.045820
 30 C_r 0.170790 0.876080 0.916530  0  0  0  0  0  0  0  0  -0.204690
 31 C_s 0.887960 0.241290 0.542500  0  0  0  0  0  0  0  0  0.507590
 32 O_b 0.889750 0.259180 0.549090  0  0  0  0  0  0  0  0  -0.440170
 33 N_a 0.903310 0.237170 0.632130  0  0  0  0  0  0  0  0  -0.279160
 34 C_t 0.902760 0.217170 0.624520  0  0  0  0  0  0  0  0  0.513300
 35 O_c 0.917400 0.215150 0.693880  0  0  0  0  0  0  0  0  -0.441270
 36 C_u 0.921770 0.254870 0.723460  0  0  0  0  0  0  0  0  0.170030
 37 C_v 0.935640 0.272540 0.613380  0  0  0  0  0  0  0  0  -0.132580
 38 Mof_Cb 0.954340 0.289630 0.695020  0  0  0  0  0  0  0  0  -0.366600
 39 Mof_Cc 0.959270 0.288710 0.895630  0  0  0  0  0  0  0  0  0.510490
 40 Mof_Cd 0.944410 0.270770 0.005340  0  0  0  0  0  0  0  0  -0.246350
 41 C_w 0.926050 0.254110 0.921720  0  0  0  0  0  0  0  0  -0.181950
 42 Mof_Ca 0.968030 0.307640 0.564630  0  0  0  0  0  0  0  0  0.887320
 43 C_x 0.134350 0.840130 0.711010  0  0  0  0  0  0  0  0  -0.208090
 44 C_y 0.117000 0.823010 0.617310  0  0  0  0  0  0  0  0  -0.045170
 45 C_z 0.114740 0.802650 0.618730  0  0  0  0  0  0  0  0  -0.191010
 46 C_aa 0.076450 0.746710 0.432440  0  0  0  0  0  0  0  0  0.175430
 47 C_ab 0.063060 0.728850 0.542940  0  0  0  0  0  0  0  0  -0.157730
 48 Mof_Cb_a 0.044820 0.711270 0.461220  0  0  0  0  0  0  0  0  -0.340370
 49 Mof_Cc_a 0.039850 0.711890 0.260380  0  0  0  0  0  0  0  0  0.504650
 50 Mof_Cd_a 0.054140 0.730070 0.150410  0  0  0  0  0  0  0  0  -0.244870
 51 C_ac 0.072120 0.747220 0.233960  0  0  0  0  0  0  0  0  -0.185030
 52 Mof_Ca_a 0.031660 0.692960 0.590830  0  0  0  0  0  0  0  0  0.871450
 53 H 0.838280 0.122140 0.317910  0  0  0  0  0  0  0  0  0.160940
 54 H_a 0.807530 0.092510 0.146920  0  0  0  0  0  0  0  0  0.143300
 55 H_b 0.863420 0.146290 0.437270  0  0  0  0  0  0  0  0  0.160040
 56 H_c 0.894270 0.176970 0.596820  0  0  0  0  0  0  0  0  0.142110
 57 H_d 0.189940 0.908940 0.017050  0  0  0  0  0  0  0  0  0.146200
 58 H_e 0.159310 0.879370 0.844380  0  0  0  0  0  0  0  0  0.160520
 59 H_f 0.932320 0.273620 0.460790  0  0  0  0  0  0  0  0  0.195200
 60 Mof_H 0.948110 0.270290 0.158150  0  0  0  0  0  0  0  0  0.147100
 61 H_g 0.915090 0.240300 0.008740  0  0  0  0  0  0  0  0  0.179390
 62 H_h 0.135500 0.855750 0.705950  0  0  0  0  0  0  0  0  0.160320
 63 H_i 0.104930 0.825210 0.542220  0  0  0  0  0  0  0  0  0.142180
 64 H_j 0.066500 0.727970 0.695540  0  0  0  0  0  0  0  0  0.202440
 65 Mof_H_a 0.050380 0.730290 0.997400  0  0  0  0  0  0  0  0  0.142180
 66 H_k 0.082720 0.761160 0.146710  0  0  0  0  0  0  0  0  0.181000
 67 Mof_Ob 0.013500 0.371580 0.726730  0  0  0  0  0  0  0  0  -0.746660
 68 Mof_Oa 0.002230 0.346650 0.961140  0  0  0  0  0  0  0  0  -0.937770
 69 Mof_Oc 0.993240 0.356090 0.317170  0  0  0  0  0  0  0  0  -0.927300
 70 Mof_Mg 0.982620 0.326800 0.184020  0  0  0  0  0  0  0  0  1.642490
 71 Mof_Ob_a 0.987210 0.628440 0.427690  0  0  0  0  0  0  0  0  -0.739040
 72 Mof_Oa_a 0.998190 0.653510 0.194900  0  0  0  0  0  0  0  0  -0.930720
 73 Mof_Oc_a 0.007220 0.644390 0.839340  0  0  0  0  0  0  0  0  -0.934580
 74 Mof_Mg_a 0.017480 0.673630 0.970920  0  0  0  0  0  0  0  0  1.643180
 75 O 0.038520 0.584710 0.107780  0  0  0  0  0  0  0  0  -0.441240
 76 C 0.022200 0.570710 0.187520  0  0  0  0  0  0  0  0  0.500400
 77 N 0.003110 0.571890 0.190150  0  0  0  0  0  0  0  0  -0.261290
 78 C_a 0.983700 0.556660 0.281410  0  0  0  0  0  0  0  0  0.493920
 79 O_a 0.967730 0.558660 0.275820  0  0  0  0  0  0  0  0  -0.433950
 80 C_b 0.983950 0.538660 0.382960  0  0  0  0  0  0  0  0  -0.209400
 81 C_c 0.002430 0.536440 0.382290  0  0  0  0  0  0  0  0  0.165740
 82 C_d 0.002100 0.518660 0.479610  0  0  0  0  0  0  0  0  0.005520
 83 C_e 0.687610 0.850040 0.810160  0  0  0  0  0  0  0  0  0.038920
 84 C_f 0.687330 0.831960 0.911000  0  0  0  0  0  0  0  0  0.039370
 85 C_g 0.001450 0.483150 0.673840  0  0  0  0  0  0  0  0  0.002110
 86 C_h 0.315860 0.151630 0.341500  0  0  0  0  0  0  0  0  0.042250
 87 C_i 0.316280 0.169960 0.244090  0  0  0  0  0  0  0  0  0.036630
 88 C_j 0.298500 0.173000 0.242940  0  0  0  0  0  0  0  0  -0.204660
 89 C_k 0.298910 0.190330 0.147180  0  0  0  0  0  0  0  0  -0.042210
 90 C_l 0.297480 0.135650 0.435280  0  0  0  0  0  0  0  0  -0.209160
 91 C_m 0.297170 0.118140 0.526610  0  0  0  0  0  0  0  0  -0.042950
 92 C_n 0.982090 0.449510 0.862560  0  0  0  0  0  0  0  0  -0.201220
 93 C_o 0.001110 0.465330 0.770850  0  0  0  0  0  0  0  0  0.171020
 94 C_p 0.019730 0.463360 0.774030  0  0  0  0  0  0  0  0  -0.211700
 95 C_q 0.704910 0.811950 0.013420  0  0  0  0  0  0  0  0  -0.045820
 96 C_r 0.705290 0.829210 0.916530  0  0  0  0  0  0  0  0  -0.204690
 97 C_s 0.020000 0.445380 0.875830  0  0  0  0  0  0  0  0  0.507590
 98 O_b 0.036090 0.443580 0.882420  0  0  0  0  0  0  0  0  -0.440170
 99 N_a 0.000520 0.430020 0.965460  0  0  0  0  0  0  0  0  -0.279160
 100 C_t 0.981070 0.430570 0.957850  0  0  0  0  0  0  0  0  0.513300
 101 O_c 0.964410 0.415930 0.027210  0  0  0  0  0  0  0  0  -0.441270
 102 C_u 0.999760 0.411560 0.056790  0  0  0  0  0  0  0  0  0.170030
 103 C_v 0.003570 0.397700 0.946710  0  0  0  0  0  0  0  0  -0.132580
 104 Mof_Cb 0.001950 0.379000 0.028360  0  0  0  0  0  0  0  0  -0.366600
 105 Mof_Cc 0.996100 0.374070 0.228970  0  0  0  0  0  0  0  0  0.510490
 106 Mof_Cd 0.993020 0.388920 0.338680  0  0  0  0  0  0  0  0  -0.246350
 107 C_w 0.994730 0.407290 0.255050  0  0  0  0  0  0  0  0  -0.181950
 108 Mof_Ca 0.006280 0.365310 0.897970  0  0  0  0  0  0  0  0  0.887320
 109 C_x 0.705770 0.865650 0.711010  0  0  0  0  0  0  0  0  -0.208090
 110 C_y 0.706000 0.883000 0.617310  0  0  0  0  0  0  0  0  -0.045170
 111 C_z 0.021240 0.551930 0.285400  0  0  0  0  0  0  0  0  -0.191010
 112 C_aa 0.003600 0.590220 0.099110  0  0  0  0  0  0  0  0  0.175430
 113 C_ab 0.999120 0.603610 0.209610  0  0  0  0  0  0  0  0  -0.157730
 114 Mof_Cb_a 0.999780 0.621850 0.127890  0  0  0  0  0  0  0  0  -0.340370
 115 Mof_Cc_a 0.005370 0.626820 0.927050  0  0  0  0  0  0  0  0  0.504650
 116 Mof_Cd_a 0.009260 0.612520 0.817080  0  0  0  0  0  0  0  0  -0.244870
 117 C_ac 0.008430 0.594550 0.900630  0  0  0  0  0  0  0  0  -0.185030
 118 Mof_Ca_a 0.994630 0.635010 0.257490  0  0  0  0  0  0  0  0  0.871450
 119 H 0.283850 0.161720 0.317910  0  0  0  0  0  0  0  0  0.160940
 120 H_a 0.284970 0.192470 0.146920  0  0  0  0  0  0  0  0  0.143300
 121 H_b 0.282870 0.136580 0.437270  0  0  0  0  0  0  0  0  0.160040
 122 H_c 0.282700 0.105730 0.596820  0  0  0  0  0  0  0  0  0.142110
 123 H_d 0.718990 0.810060 0.017050  0  0  0  0  0  0  0  0  0.146200
 124 H_e 0.720060 0.840690 0.844380  0  0  0  0  0  0  0  0  0.160520
 125 H_f 0.007970 0.401020 0.794120  0  0  0  0  0  0  0  0  0.195200
 126 Mof_H 0.988850 0.385230 0.491490  0  0  0  0  0  0  0  0  0.147100
 127 H_g 0.991870 0.418240 0.342080  0  0  0  0  0  0  0  0  0.179390
 128 H_h 0.720250 0.864500 0.705950  0  0  0  0  0  0  0  0  0.160320
 129 H_i 0.720280 0.895070 0.542220  0  0  0  0  0  0  0  0  0.142180
 130 H_j 0.994800 0.600170 0.362210  0  0  0  0  0  0  0  0  0.202440
 131 Mof_H_a 0.013240 0.616290 0.664060  0  0  0  0  0  0  0  0  0.142180
 132 H_k 0.011770 0.583950 0.813370  0  0  0  0  0  0  0  0  0.181000
 133 Mof_Ob 0.024740 0.319830 0.060060  0  0  0  0  0  0  0  0  -0.746660
 134 Mof_Oa 0.011090 0.331110 0.294470  0  0  0  0  0  0  0  0  -0.937770
 135 Mof_Oc 0.029520 0.340100 0.650500  0  0  0  0  0  0  0  0  -0.927300
 136 Mof_Mg 0.010850 0.350710 0.517360  0  0  0  0  0  0  0  0  1.642490
 137 Mof_Ob_a 0.974550 0.679450 0.094350  0  0  0  0  0  0  0  0  -0.739040
 138 Mof_Oa_a 0.988660 0.668480 0.861560  0  0  0  0  0  0  0  0  -0.930720
 139 Mof_Oc_a 0.970500 0.659450 0.506010  0  0  0  0  0  0  0  0  -0.934580
 140 Mof_Mg_a 0.989480 0.649190 0.637590  0  0  0  0  0  0  0  0  1.643180
 141 O 0.879520 0.628150 0.774450  0  0  0  0  0  0  0  0  -0.441240
 142 C 0.881850 0.644470 0.854190  0  0  0  0  0  0  0  0  0.500400
 143 N 0.902110 0.663560 0.856810  0  0  0  0  0  0  0  0  -0.261290
 144 C_a 0.906290 0.682970 0.948080  0  0  0  0  0  0  0  0  0.493920
 145 O_a 0.924260 0.698940 0.942490  0  0  0  0  0  0  0  0  -0.433950
 146 C_b 0.888040 0.682720 0.049630  0  0  0  0  0  0  0  0  -0.209400
 147 C_c 0.867350 0.664240 0.048960  0  0  0  0  0  0  0  0  0.165740
 148 C_d 0.849890 0.664570 0.146280  0  0  0  0  0  0  0  0  0.005520
 149 C_e 0.162430 0.312390 0.810160  0  0  0  0  0  0  0  0  0.038920
 150 C_f 0.144630 0.312670 0.911000  0  0  0  0  0  0  0  0  0.039370
 151 C_g 0.148360 0.331890 0.007180  0  0  0  0  0  0  0  0  0.002110
 152 C_h 0.835770 0.684140 0.341500  0  0  0  0  0  0  0  0  0.042250
 153 C_i 0.853670 0.683720 0.244090  0  0  0  0  0  0  0  0  0.036630
 154 C_j 0.874500 0.701500 0.242940  0  0  0  0  0  0  0  0  -0.204660
 155 C_k 0.891420 0.701090 0.147180  0  0  0  0  0  0  0  0  -0.042210
 156 C_l 0.838170 0.702520 0.435280  0  0  0  0  0  0  0  0  -0.209160
 157 C_m 0.820970 0.702830 0.526610  0  0  0  0  0  0  0  0  -0.042950
 158 C_n 0.134080 0.351240 0.195890  0  0  0  0  0  0  0  0  -0.201220
 159 C_o 0.130890 0.332230 0.104180  0  0  0  0  0  0  0  0  0.171020
 160 C_p 0.110300 0.313610 0.107360  0  0  0  0  0  0  0  0  -0.211700
 161 C_q 0.107040 0.295090 0.013420  0  0  0  0  0  0  0  0  -0.045820
 162 C_r 0.123920 0.294710 0.916530  0  0  0  0  0  0  0  0  -0.204690
 163 C_s 0.092040 0.313330 0.209160  0  0  0  0  0  0  0  0  0.507590
 164 O_b 0.074160 0.297240 0.215760  0  0  0  0  0  0  0  0  -0.440170
 165 N_a 0.096170 0.332820 0.298800  0  0  0  0  0  0  0  0  -0.279160
 166 C_t 0.116160 0.352260 0.291180  0  0  0  0  0  0  0  0  0.513300
 167 O_c 0.118180 0.368920 0.360540  0  0  0  0  0  0  0  0  -0.441270
 168 C_u 0.078470 0.333570 0.390130  0  0  0  0  0  0  0  0  0.170030
 169 C_v 0.060790 0.329770 0.280040  0  0  0  0  0  0  0  0  -0.132580
 170 Mof_Cb 0.043710 0.331380 0.361690  0  0  0  0  0  0  0  0  -0.366600
 171 Mof_Cc 0.044630 0.337230 0.562300  0  0  0  0  0  0  0  0  0.510490
 172 Mof_Cd 0.062560 0.340310 0.672010  0  0  0  0  0  0  0  0  -0.246350
 173 C_w 0.079220 0.338600 0.588390  0  0  0  0  0  0  0  0  -0.181950
 174 Mof_Ca 0.025690 0.327050 0.231300  0  0  0  0  0  0  0  0  0.887320
 175 C_x 0.159870 0.294230 0.711010  0  0  0  0  0  0  0  0  -0.208090
 176 C_y 0.176990 0.294000 0.617310  0  0  0  0  0  0  0  0  -0.045170
 177 C_z 0.864020 0.645430 0.952070  0  0  0  0  0  0  0  0  -0.191010
 178 C_aa 0.919950 0.663070 0.765780  0  0  0  0  0  0  0  0  0.175430
 179 C_ab 0.937810 0.667540 0.876270  0  0  0  0  0  0  0  0  -0.157730
 180 Mof_Cb_a 0.955400 0.666890 0.794550  0  0  0  0  0  0  0  0  -0.340370
 181 Mof_Cc_a 0.954780 0.661290 0.593710  0  0  0  0  0  0  0  0  0.504650
 182 Mof_Cd_a 0.936600 0.657410 0.483740  0  0  0  0  0  0  0  0  -0.244870
 183 C_ac 0.919450 0.658240 0.567290  0  0  0  0  0  0  0  0  -0.185030
 184 Mof_Ca_a 0.973700 0.672030 0.924160  0  0  0  0  0  0  0  0  0.871450
 185 H 0.877860 0.716150 0.317910  0  0  0  0  0  0  0  0  0.160940
 186 H_a 0.907490 0.715030 0.146920  0  0  0  0  0  0  0  0  0.143300
 187 H_b 0.853710 0.717130 0.437270  0  0  0  0  0  0  0  0  0.160040
 188 H_c 0.823030 0.717300 0.596820  0  0  0  0  0  0  0  0  0.142110
 189 H_d 0.091060 0.281010 0.017050  0  0  0  0  0  0  0  0  0.146200
 190 H_e 0.120630 0.279940 0.844380  0  0  0  0  0  0  0  0  0.160520
 191 H_f 0.059710 0.325360 0.127460  0  0  0  0  0  0  0  0  0.195200
 192 Mof_H 0.063040 0.344480 0.824820  0  0  0  0  0  0  0  0  0.147100
 193 H_g 0.093040 0.341460 0.675410  0  0  0  0  0  0  0  0  0.179390
 194 H_h 0.144250 0.279750 0.705950  0  0  0  0  0  0  0  0  0.160320
 195 H_i 0.174790 0.279720 0.542220  0  0  0  0  0  0  0  0  0.142180
 196 H_j 0.938700 0.671870 0.028880  0  0  0  0  0  0  0  0  0.202440
 197 Mof_H_a 0.936370 0.653420 0.330730  0  0  0  0  0  0  0  0  0.142180
 198 H_k 0.905510 0.654890 0.480040  0  0  0  0  0  0  0  0  0.181000
 199 Mof_Ob 0.628420 0.641920 0.726730  0  0  0  0  0  0  0  0  -0.746660
 200 Mof_Oa 0.653350 0.655580 0.961140  0  0  0  0  0  0  0  0  -0.937770
 201 Mof_Oc 0.643910 0.637150 0.317170  0  0  0  0  0  0  0  0  -0.927300
 202 Mof_Mg 0.673200 0.655820 0.184020  0  0  0  0  0  0  0  0  1.642490
 203 Mof_Ob_a 0.704900 0.025450 0.094350  0  0  0  0  0  0  0  0  -0.739040
 204 Mof_Oa_a 0.679820 0.011340 0.861560  0  0  0  0  0  0  0  0  -0.930720
 205 Mof_Oc_a 0.688950 0.029500 0.506010  0  0  0  0  0  0  0  0  -0.934580
 206 Mof_Mg_a 0.659710 0.010520 0.637590  0  0  0  0  0  0  0  0  1.643180
 207 O 0.748620 0.120480 0.774450  0  0  0  0  0  0  0  0  -0.441240
 208 C 0.762620 0.118150 0.854190  0  0  0  0  0  0  0  0  0.500400
 209 N 0.761440 0.097890 0.856810  0  0  0  0  0  0  0  0  -0.261290
 210 C_a 0.776670 0.093710 0.948080  0  0  0  0  0  0  0  0  0.493920
 211 O_a 0.774680 0.075740 0.942490  0  0  0  0  0  0  0  0  -0.433950
 212 C_b 0.794670 0.111960 0.049630  0  0  0  0  0  0  0  0  -0.209400
 213 C_c 0.796890 0.132650 0.048960  0  0  0  0  0  0  0  0  0.165740
 214 C_d 0.814680 0.150110 0.146280  0  0  0  0  0  0  0  0  0.005520
 215 C_e 0.816630 0.170900 0.143500  0  0  0  0  0  0  0  0  0.038920
 216 C_f 0.834710 0.188710 0.244330  0  0  0  0  0  0  0  0  0.039370
 217 C_g 0.516850 0.518300 0.673840  0  0  0  0  0  0  0  0  0.002110
 218 C_h 0.515030 0.497570 0.674830  0  0  0  0  0  0  0  0  0.042250
 219 C_i 0.496710 0.479660 0.577420  0  0  0  0  0  0  0  0  0.036630
 220 C_j 0.493660 0.458830 0.576270  0  0  0  0  0  0  0  0  -0.204660
 221 C_k 0.476330 0.441920 0.480510  0  0  0  0  0  0  0  0  -0.042210
 222 C_l 0.531020 0.495170 0.768610  0  0  0  0  0  0  0  0  -0.209160
 223 C_m 0.548520 0.512360 0.859940  0  0  0  0  0  0  0  0  -0.042950
 224 C_n 0.550490 0.532590 0.862560  0  0  0  0  0  0  0  0  -0.201220
 225 C_o 0.534670 0.535780 0.770850  0  0  0  0  0  0  0  0  0.171020
 226 C_p 0.536640 0.556370 0.774030  0  0  0  0  0  0  0  0  -0.211700
 227 C_q 0.854720 0.226300 0.346750  0  0  0  0  0  0  0  0  -0.045820
 228 C_r 0.837460 0.209420 0.249870  0  0  0  0  0  0  0  0  -0.204690
 229 C_s 0.554620 0.574630 0.875830  0  0  0  0  0  0  0  0  0.507590
 230 O_b 0.556420 0.592510 0.882420  0  0  0  0  0  0  0  0  -0.440170
 231 N_a 0.569980 0.570500 0.965460  0  0  0  0  0  0  0  0  -0.279160
 232 C_t 0.569430 0.550510 0.957850  0  0  0  0  0  0  0  0  0.513300
 233 O_c 0.584070 0.548480 0.027210  0  0  0  0  0  0  0  0  -0.441270
 234 C_u 0.588440 0.588200 0.056790  0  0  0  0  0  0  0  0  0.170030
 235 C_v 0.602300 0.605870 0.946710  0  0  0  0  0  0  0  0  -0.132580
 236 Mof_Cb 0.621000 0.622960 0.028360  0  0  0  0  0  0  0  0  -0.366600
 237 Mof_Cc 0.625930 0.622040 0.228970  0  0  0  0  0  0  0  0  0.510490
 238 Mof_Cd 0.611080 0.604100 0.338680  0  0  0  0  0  0  0  0  -0.246350
 239 C_w 0.592710 0.587450 0.255050  0  0  0  0  0  0  0  0  -0.181950
 240 Mof_Ca 0.634690 0.640980 0.897970  0  0  0  0  0  0  0  0  0.887320
 241 C_x 0.801020 0.173460 0.044350  0  0  0  0  0  0  0  0  -0.208090
 242 C_y 0.783670 0.156340 0.950640  0  0  0  0  0  0  0  0  -0.045170
 243 C_z 0.781410 0.135980 0.952070  0  0  0  0  0  0  0  0  -0.191010
 244 C_aa 0.743110 0.080050 0.765780  0  0  0  0  0  0  0  0  0.175430
 245 C_ab 0.729730 0.062190 0.876270  0  0  0  0  0  0  0  0  -0.157730
 246 Mof_Cb_a 0.711490 0.044600 0.794550  0  0  0  0  0  0  0  0  -0.340370
 247 Mof_Cc_a 0.706510 0.045220 0.593710  0  0  0  0  0  0  0  0  0.504650
 248 Mof_Cd_a 0.720810 0.063400 0.483740  0  0  0  0  0  0  0  0  -0.244870
 249 C_ac 0.738790 0.080550 0.567290  0  0  0  0  0  0  0  0  -0.185030
 250 Mof_Ca_a 0.698330 0.026300 0.924160  0  0  0  0  0  0  0  0  0.871450
 251 H 0.504950 0.455470 0.651240  0  0  0  0  0  0  0  0  0.160940
 252 H_a 0.474200 0.425840 0.480260  0  0  0  0  0  0  0  0  0.143300
 253 H_b 0.530080 0.479630 0.770610  0  0  0  0  0  0  0  0  0.160040
 254 H_c 0.560930 0.510300 0.930150  0  0  0  0  0  0  0  0  0.142110
 255 H_d 0.856610 0.242270 0.350380  0  0  0  0  0  0  0  0  0.146200
 256 H_e 0.825980 0.212710 0.177720  0  0  0  0  0  0  0  0  0.160520
 257 H_f 0.598980 0.606960 0.794120  0  0  0  0  0  0  0  0  0.195200
 258 Mof_H 0.614770 0.603630 0.491490  0  0  0  0  0  0  0  0  0.147100
 259 H_g 0.581760 0.573630 0.342080  0  0  0  0  0  0  0  0  0.179390
 260 H_h 0.802160 0.189090 0.039290  0  0  0  0  0  0  0  0  0.160320
 261 H_i 0.771590 0.158540 0.875550  0  0  0  0  0  0  0  0  0.142180
 262 H_j 0.733170 0.061300 0.028880  0  0  0  0  0  0  0  0  0.202440
 263 Mof_H_a 0.717050 0.063630 0.330730  0  0  0  0  0  0  0  0  0.142180
 264 H_k 0.749380 0.094490 0.480040  0  0  0  0  0  0  0  0  0.181000
 265 Mof_Ob 0.680170 0.704920 0.060060  0  0  0  0  0  0  0  0  -0.746660
 266 Mof_Oa 0.668890 0.679980 0.294470  0  0  0  0  0  0  0  0  -0.937770
 267 Mof_Oc 0.659900 0.689420 0.650500  0  0  0  0  0  0  0  0  -0.927300
 268 Mof_Mg 0.649290 0.660140 0.517360  0  0  0  0  0  0  0  0  1.642490
 269 Mof_Ob_a 0.653880 0.961770 0.761020  0  0  0  0  0  0  0  0  -0.739040
 270 Mof_Oa_a 0.664850 0.986850 0.528230  0  0  0  0  0  0  0  0  -0.930720
 271 Mof_Oc_a 0.673890 0.977720 0.172670  0  0  0  0  0  0  0  0  -0.934580
 272 Mof_Mg_a 0.684140 0.006960 0.304260  0  0  0  0  0  0  0  0  1.643180
 273 O 0.705190 0.918050 0.441110  0  0  0  0  0  0  0  0  -0.441240
 274 C 0.688860 0.904050 0.520860  0  0  0  0  0  0  0  0  0.500400
 275 N 0.669780 0.905230 0.523480  0  0  0  0  0  0  0  0  -0.261290
 276 C_a 0.650370 0.889990 0.614750  0  0  0  0  0  0  0  0  0.493920
 277 O_a 0.634390 0.891990 0.609150  0  0  0  0  0  0  0  0  -0.433950
 278 C_b 0.650610 0.871990 0.716300  0  0  0  0  0  0  0  0  -0.209400
 279 C_c 0.669090 0.869780 0.715630  0  0  0  0  0  0  0  0  0.165740
 280 C_d 0.668770 0.851990 0.812950  0  0  0  0  0  0  0  0  0.005520
 281 C_e 0.354270 0.183370 0.143500  0  0  0  0  0  0  0  0  0.038920
 282 C_f 0.353990 0.165290 0.244330  0  0  0  0  0  0  0  0  0.039370
 283 C_g 0.668110 0.816480 0.007180  0  0  0  0  0  0  0  0  0.002110
 284 C_h 0.982530 0.484970 0.674830  0  0  0  0  0  0  0  0  0.042250
 285 C_i 0.982950 0.503290 0.577420  0  0  0  0  0  0  0  0  0.036630
 286 C_j 0.965170 0.506340 0.576270  0  0  0  0  0  0  0  0  -0.204660
 287 C_k 0.965580 0.523670 0.480510  0  0  0  0  0  0  0  0  -0.042210
 288 C_l 0.964150 0.468980 0.768610  0  0  0  0  0  0  0  0  -0.209160
 289 C_m 0.963830 0.451480 0.859940  0  0  0  0  0  0  0  0  -0.042950
 290 C_n 0.648760 0.782840 0.195890  0  0  0  0  0  0  0  0  -0.201220
 291 C_o 0.667770 0.798670 0.104180  0  0  0  0  0  0  0  0  0.171020
 292 C_p 0.686390 0.796700 0.107360  0  0  0  0  0  0  0  0  -0.211700
 293 C_q 0.371580 0.145280 0.346750  0  0  0  0  0  0  0  0  -0.045820
 294 C_r 0.371950 0.162540 0.249870  0  0  0  0  0  0  0  0  -0.204690
 295 C_s 0.686670 0.778710 0.209160  0  0  0  0  0  0  0  0  0.507590
 296 O_b 0.702760 0.776920 0.215760  0  0  0  0  0  0  0  0  -0.440170
 297 N_a 0.667180 0.763350 0.298800  0  0  0  0  0  0  0  0  -0.279160
 298 C_t 0.647740 0.763900 0.291180  0  0  0  0  0  0  0  0  0.513300
 299 O_c 0.631080 0.749270 0.360540  0  0  0  0  0  0  0  0  -0.441270
 300 C_u 0.666430 0.744900 0.390130  0  0  0  0  0  0  0  0  0.170030
 301 C_v 0.670230 0.731030 0.280040  0  0  0  0  0  0  0  0  -0.132580
 302 Mof_Cb 0.668620 0.712330 0.361690  0  0  0  0  0  0  0  0  -0.366600
 303 Mof_Cc 0.662770 0.707400 0.562300  0  0  0  0  0  0  0  0  0.510490
 304 Mof_Cd 0.659690 0.722250 0.672010  0  0  0  0  0  0  0  0  -0.246350
 305 C_w 0.661400 0.740620 0.588390  0  0  0  0  0  0  0  0  -0.181950
 306 Mof_Ca 0.672950 0.698640 0.231300  0  0  0  0  0  0  0  0  0.887320
 307 C_x 0.372440 0.198980 0.044350  0  0  0  0  0  0  0  0  -0.208090
 308 C_y 0.372670 0.216330 0.950640  0  0  0  0  0  0  0  0  -0.045170
 309 C_z 0.687910 0.885260 0.618730  0  0  0  0  0  0  0  0  -0.191010
 310 C_aa 0.670260 0.923550 0.432440  0  0  0  0  0  0  0  0  0.175430
 311 C_ab 0.665790 0.936940 0.542940  0  0  0  0  0  0  0  0  -0.157730
 312 Mof_Cb_a 0.666450 0.955180 0.461220  0  0  0  0  0  0  0  0  -0.340370
 313 Mof_Cc_a 0.672040 0.960150 0.260380  0  0  0  0  0  0  0  0  0.504650
 314 Mof_Cd_a 0.675920 0.945860 0.150410  0  0  0  0  0  0  0  0  -0.244870
 315 C_ac 0.675090 0.927880 0.233960  0  0  0  0  0  0  0  0  -0.185030
 316 Mof_Ca_a 0.661300 0.968340 0.590830  0  0  0  0  0  0  0  0  0.871450
 317 H 0.950520 0.495050 0.651240  0  0  0  0  0  0  0  0  0.160940
 318 H_a 0.951640 0.525800 0.480260  0  0  0  0  0  0  0  0  0.143300
 319 H_b 0.949540 0.469920 0.770610  0  0  0  0  0  0  0  0  0.160040
 320 H_c 0.949370 0.439070 0.930150  0  0  0  0  0  0  0  0  0.142110
 321 H_d 0.385660 0.143390 0.350380  0  0  0  0  0  0  0  0  0.146200
 322 H_e 0.386720 0.174020 0.177720  0  0  0  0  0  0  0  0  0.160520
 323 H_f 0.674640 0.734350 0.127460  0  0  0  0  0  0  0  0  0.195200
 324 Mof_H 0.655520 0.718560 0.824820  0  0  0  0  0  0  0  0  0.147100
 325 H_g 0.658540 0.751580 0.675410  0  0  0  0  0  0  0  0  0.179390
 326 H_h 0.386920 0.197840 0.039290  0  0  0  0  0  0  0  0  0.160320
 327 H_i 0.386940 0.228410 0.875550  0  0  0  0  0  0  0  0  0.142180
 328 H_j 0.661460 0.933500 0.695540  0  0  0  0  0  0  0  0  0.202440
 329 Mof_H_a 0.679910 0.949620 0.997400  0  0  0  0  0  0  0  0  0.142180
 330 H_k 0.678440 0.917280 0.146710  0  0  0  0  0  0  0  0  0.181000
 331 Mof_Ob 0.691410 0.653160 0.393400  0  0  0  0  0  0  0  0  -0.746660
 332 Mof_Oa 0.677750 0.664440 0.627810  0  0  0  0  0  0  0  0  -0.937770
 333 Mof_Oc 0.696180 0.673430 0.983840  0  0  0  0  0  0  0  0  -0.927300
 334 Mof_Mg 0.677510 0.684050 0.850690  0  0  0  0  0  0  0  0  1.642490
 335 Mof_Ob_a 0.641220 0.012790 0.427690  0  0  0  0  0  0  0  0  -0.739040
 336 Mof_Oa_a 0.655320 0.001810 0.194900  0  0  0  0  0  0  0  0  -0.930720
 337 Mof_Oc_a 0.637160 0.992780 0.839340  0  0  0  0  0  0  0  0  -0.934580
 338 Mof_Mg_a 0.656150 0.982520 0.970920  0  0  0  0  0  0  0  0  1.643180
 339 O 0.546190 0.961480 0.107780  0  0  0  0  0  0  0  0  -0.441240
 340 C 0.548510 0.977800 0.187520  0  0  0  0  0  0  0  0  0.500400
 341 N 0.568780 0.996890 0.190150  0  0  0  0  0  0  0  0  -0.261290
 342 C_a 0.572960 0.016300 0.281410  0  0  0  0  0  0  0  0  0.493920
 343 O_a 0.590930 0.032270 0.275820  0  0  0  0  0  0  0  0  -0.433950
 344 C_b 0.554710 0.016050 0.382960  0  0  0  0  0  0  0  0  -0.209400
 345 C_c 0.534010 0.997570 0.382290  0  0  0  0  0  0  0  0  0.165740
 346 C_d 0.516550 0.997900 0.479610  0  0  0  0  0  0  0  0  0.005520
 347 C_e 0.829100 0.645730 0.143500  0  0  0  0  0  0  0  0  0.038920
 348 C_f 0.811290 0.646010 0.244330  0  0  0  0  0  0  0  0  0.039370
 349 C_g 0.815030 0.665220 0.340510  0  0  0  0  0  0  0  0  0.002110
 350 C_h 0.502430 0.017470 0.674830  0  0  0  0  0  0  0  0  0.042250
 351 C_i 0.520340 0.017050 0.577420  0  0  0  0  0  0  0  0  0.036630
 352 C_j 0.541170 0.034830 0.576270  0  0  0  0  0  0  0  0  -0.204660
 353 C_k 0.558080 0.034420 0.480510  0  0  0  0  0  0  0  0  -0.042210
 354 C_l 0.504830 0.035850 0.768610  0  0  0  0  0  0  0  0  -0.209160
 355 C_m 0.487640 0.036170 0.859940  0  0  0  0  0  0  0  0  -0.042950
 356 C_n 0.800740 0.684570 0.529220  0  0  0  0  0  0  0  0  -0.201220
 357 C_o 0.797560 0.665560 0.437510  0  0  0  0  0  0  0  0  0.171020
 358 C_p 0.776970 0.646940 0.440690  0  0  0  0  0  0  0  0  -0.211700
 359 C_q 0.773700 0.628420 0.346750  0  0  0  0  0  0  0  0  -0.045820
 360 C_r 0.790580 0.628050 0.249870  0  0  0  0  0  0  0  0  -0.204690
 361 C_s 0.758710 0.646670 0.542500  0  0  0  0  0  0  0  0  0.507590
 362 O_b 0.740820 0.630580 0.549090  0  0  0  0  0  0  0  0  -0.440170
 363 N_a 0.762830 0.666150 0.632130  0  0  0  0  0  0  0  0  -0.279160
 364 C_t 0.782830 0.685590 0.624520  0  0  0  0  0  0  0  0  0.513300
 365 O_c 0.784850 0.702250 0.693880  0  0  0  0  0  0  0  0  -0.441270
 366 C_u 0.745130 0.666910 0.723460  0  0  0  0  0  0  0  0  0.170030
 367 C_v 0.727460 0.663100 0.613380  0  0  0  0  0  0  0  0  -0.132580
 368 Mof_Cb 0.710370 0.664710 0.695020  0  0  0  0  0  0  0  0  -0.366600
 369 Mof_Cc 0.711290 0.670560 0.895630  0  0  0  0  0  0  0  0  0.510490
 370 Mof_Cd 0.729230 0.673650 0.005340  0  0  0  0  0  0  0  0  -0.246350
 371 C_w 0.745890 0.671940 0.921720  0  0  0  0  0  0  0  0  -0.181950
 372 Mof_Ca 0.692360 0.660390 0.564630  0  0  0  0  0  0  0  0  0.887320
 373 C_x 0.826540 0.627560 0.044350  0  0  0  0  0  0  0  0  -0.208090
 374 C_y 0.843660 0.627330 0.950640  0  0  0  0  0  0  0  0  -0.045170
 375 C_z 0.530680 0.978760 0.285400  0  0  0  0  0  0  0  0  -0.191010
 376 C_aa 0.586620 0.996400 0.099110  0  0  0  0  0  0  0  0  0.175430
 377 C_ab 0.604480 0.000880 0.209610  0  0  0  0  0  0  0  0  -0.157730
 378 Mof_Cb_a 0.622060 0.000220 0.127890  0  0  0  0  0  0  0  0  -0.340370
 379 Mof_Cc_a 0.621440 0.994630 0.927050  0  0  0  0  0  0  0  0  0.504650
 380 Mof_Cd_a 0.603260 0.990740 0.817080  0  0  0  0  0  0  0  0  -0.244870
 381 C_ac 0.586120 0.991570 0.900630  0  0  0  0  0  0  0  0  -0.185030
 382 Mof_Ca_a 0.640370 0.005370 0.257490  0  0  0  0  0  0  0  0  0.871450
 383 H 0.544530 0.049480 0.651240  0  0  0  0  0  0  0  0  0.160940
 384 H_a 0.574160 0.048360 0.480260  0  0  0  0  0  0  0  0  0.143300
 385 H_b 0.520370 0.050460 0.770610  0  0  0  0  0  0  0  0  0.160040
 386 H_c 0.489700 0.050630 0.930150  0  0  0  0  0  0  0  0  0.142110
 387 H_d 0.757730 0.614340 0.350380  0  0  0  0  0  0  0  0  0.146200
 388 H_e 0.787290 0.613280 0.177720  0  0  0  0  0  0  0  0  0.160520
 389 H_f 0.726380 0.658700 0.460790  0  0  0  0  0  0  0  0  0.195200
 390 Mof_H 0.729710 0.677820 0.158150  0  0  0  0  0  0  0  0  0.147100
 391 H_g 0.759700 0.674800 0.008740  0  0  0  0  0  0  0  0  0.179390
 392 H_h 0.810910 0.613080 0.039290  0  0  0  0  0  0  0  0  0.160320
 393 H_i 0.841460 0.613060 0.875550  0  0  0  0  0  0  0  0  0.142180
 394 H_j 0.605370 0.005200 0.362210  0  0  0  0  0  0  0  0  0.202440
 395 Mof_H_a 0.603040 0.986760 0.664060  0  0  0  0  0  0  0  0  0.142180
 396 H_k 0.572170 0.988230 0.813370  0  0  0  0  0  0  0  0  0.181000
 397 Mof_Ob 0.295080 0.975260 0.060060  0  0  0  0  0  0  0  0  -0.746660
 398 Mof_Oa 0.320020 0.988910 0.294470  0  0  0  0  0  0  0  0  -0.937770
 399 Mof_Oc 0.310580 0.970480 0.650500  0  0  0  0  0  0  0  0  -0.927300
 400 Mof_Mg 0.339860 0.989150 0.517360  0  0  0  0  0  0  0  0  1.642490
 401 Mof_Ob_a 0.371560 0.358780 0.427690  0  0  0  0  0  0  0  0  -0.739040
 402 Mof_Oa_a 0.346490 0.344680 0.194900  0  0  0  0  0  0  0  0  -0.930720
 403 Mof_Oc_a 0.355610 0.362840 0.839340  0  0  0  0  0  0  0  0  -0.934580
 404 Mof_Mg_a 0.326370 0.343850 0.970920  0  0  0  0  0  0  0  0  1.643180
 405 O 0.415290 0.453810 0.107780  0  0  0  0  0  0  0  0  -0.441240
 406 C 0.429290 0.451490 0.187520  0  0  0  0  0  0  0  0  0.500400
 407 N 0.428110 0.431220 0.190150  0  0  0  0  0  0  0  0  -0.261290
 408 C_a 0.443340 0.427040 0.281410  0  0  0  0  0  0  0  0  0.493920
 409 O_a 0.441340 0.409070 0.275820  0  0  0  0  0  0  0  0  -0.433950
 410 C_b 0.461340 0.445290 0.382960  0  0  0  0  0  0  0  0  -0.209400
 411 C_c 0.463560 0.465990 0.382290  0  0  0  0  0  0  0  0  0.165740
 412 C_d 0.481340 0.483450 0.479610  0  0  0  0  0  0  0  0  0.005520
 413 C_e 0.483290 0.504240 0.476830  0  0  0  0  0  0  0  0  0.038920
 414 C_f 0.501380 0.522040 0.577660  0  0  0  0  0  0  0  0  0.039370
 415 C_g 0.183520 0.851640 0.007180  0  0  0  0  0  0  0  0  0.002110
 416 C_h 0.181700 0.830900 0.008170  0  0  0  0  0  0  0  0  0.042250
 417 C_i 0.163380 0.813000 0.910760  0  0  0  0  0  0  0  0  0.036630
 418 C_j 0.160330 0.792170 0.909610  0  0  0  0  0  0  0  0  -0.204660
 419 C_k 0.143000 0.775250 0.813850  0  0  0  0  0  0  0  0  -0.042210
 420 C_l 0.197680 0.828500 0.101950  0  0  0  0  0  0  0  0  -0.209160
 421 C_m 0.215190 0.845690 0.193270  0  0  0  0  0  0  0  0  -0.042950
 422 C_n 0.217160 0.865920 0.195890  0  0  0  0  0  0  0  0  -0.201220
 423 C_o 0.201330 0.869110 0.104180  0  0  0  0  0  0  0  0  0.171020
 424 C_p 0.203300 0.889700 0.107360  0  0  0  0  0  0  0  0  -0.211700
 425 C_q 0.521380 0.559630 0.680080  0  0  0  0  0  0  0  0  -0.045820
 426 C_r 0.504130 0.542750 0.583200  0  0  0  0  0  0  0  0  -0.204690
 427 C_s 0.221290 0.907960 0.209160  0  0  0  0  0  0  0  0  0.507590
 428 O_b 0.223080 0.925840 0.215760  0  0  0  0  0  0  0  0  -0.440170
 429 N_a 0.236650 0.903830 0.298800  0  0  0  0  0  0  0  0  -0.279160
 430 C_t 0.236100 0.883840 0.291180  0  0  0  0  0  0  0  0  0.513300
 431 O_c 0.250730 0.881820 0.360540  0  0  0  0  0  0  0  0  -0.441270
 432 C_u 0.255100 0.921530 0.390130  0  0  0  0  0  0  0  0  0.170030
 433 C_v 0.268970 0.939210 0.280040  0  0  0  0  0  0  0  0  -0.132580
 434 Mof_Cb 0.287670 0.956290 0.361690  0  0  0  0  0  0  0  0  -0.366600
 435 Mof_Cc 0.292600 0.955370 0.562300  0  0  0  0  0  0  0  0  0.510490
 436 Mof_Cd 0.277750 0.937440 0.672010  0  0  0  0  0  0  0  0  -0.246350
 437 C_w 0.259380 0.920780 0.588390  0  0  0  0  0  0  0  0  -0.181950
 438 Mof_Ca 0.301360 0.974310 0.231300  0  0  0  0  0  0  0  0  0.887320
 439 C_x 0.467680 0.506790 0.377680  0  0  0  0  0  0  0  0  -0.208090
 440 C_y 0.450330 0.489670 0.283980  0  0  0  0  0  0  0  0  -0.045170
 441 C_z 0.448070 0.469320 0.285400  0  0  0  0  0  0  0  0  -0.191010
 442 C_aa 0.409780 0.413380 0.099110  0  0  0  0  0  0  0  0  0.175430
 443 C_ab 0.396390 0.395520 0.209610  0  0  0  0  0  0  0  0  -0.157730
 444 Mof_Cb_a 0.378150 0.377940 0.127890  0  0  0  0  0  0  0  0  -0.340370
 445 Mof_Cc_a 0.373180 0.378560 0.927050  0  0  0  0  0  0  0  0  0.504650
 446 Mof_Cd_a 0.387480 0.396740 0.817080  0  0  0  0  0  0  0  0  -0.244870
 447 C_ac 0.405450 0.413880 0.900630  0  0  0  0  0  0  0  0  -0.185030
 448 Mof_Ca_a 0.364990 0.359630 0.257490  0  0  0  0  0  0  0  0  0.871450
 449 H 0.171620 0.788810 0.984570  0  0  0  0  0  0  0  0  0.160940
 450 H_a 0.140870 0.759180 0.813590  0  0  0  0  0  0  0  0  0.143300
 451 H_b 0.196750 0.812960 0.103940  0  0  0  0  0  0  0  0  0.160040
 452 H_c 0.227600 0.843640 0.263490  0  0  0  0  0  0  0  0  0.142110
 453 H_d 0.523270 0.575600 0.683720  0  0  0  0  0  0  0  0  0.146200
 454 H_e 0.492650 0.546040 0.511050  0  0  0  0  0  0  0  0  0.160520
 455 H_f 0.265650 0.940290 0.127460  0  0  0  0  0  0  0  0  0.195200
 456 Mof_H 0.281440 0.936960 0.824820  0  0  0  0  0  0  0  0  0.147100
 457 H_g 0.248420 0.906960 0.675410  0  0  0  0  0  0  0  0  0.179390
 458 H_h 0.468830 0.522420 0.372620  0  0  0  0  0  0  0  0  0.160320
 459 H_i 0.438260 0.491870 0.208880  0  0  0  0  0  0  0  0  0.142180
 460 H_j 0.399830 0.394630 0.362210  0  0  0  0  0  0  0  0  0.202440
 461 Mof_H_a 0.383710 0.396960 0.664060  0  0  0  0  0  0  0  0  0.142180
 462 H_k 0.416050 0.427830 0.813370  0  0  0  0  0  0  0  0  0.181000
 463 Mof_Ob 0.346840 0.038250 0.393400  0  0  0  0  0  0  0  0  -0.746660
 464 Mof_Oa 0.335560 0.013320 0.627810  0  0  0  0  0  0  0  0  -0.937770
 465 Mof_Oc 0.326570 0.022760 0.983840  0  0  0  0  0  0  0  0  -0.927300
 466 Mof_Mg 0.315950 0.993470 0.850690  0  0  0  0  0  0  0  0  1.642490
 467 Mof_Ob_a 0.320550 0.295100 0.094350  0  0  0  0  0  0  0  0  -0.739040
 468 Mof_Oa_a 0.331520 0.320180 0.861560  0  0  0  0  0  0  0  0  -0.930720
 469 Mof_Oc_a 0.340550 0.311050 0.506010  0  0  0  0  0  0  0  0  -0.934580
 470 Mof_Mg_a 0.350810 0.340290 0.637590  0  0  0  0  0  0  0  0  1.643180
 471 O 0.371850 0.251380 0.774450  0  0  0  0  0  0  0  0  -0.441240
 472 C 0.355530 0.237380 0.854190  0  0  0  0  0  0  0  0  0.500400
 473 N 0.336440 0.238560 0.856810  0  0  0  0  0  0  0  0  -0.261290
 474 C_a 0.317030 0.223330 0.948080  0  0  0  0  0  0  0  0  0.493920
 475 O_a 0.301060 0.225320 0.942490  0  0  0  0  0  0  0  0  -0.433950
 476 C_b 0.317280 0.205330 0.049630  0  0  0  0  0  0  0  0  -0.209400
 477 C_c 0.335760 0.203110 0.048960  0  0  0  0  0  0  0  0  0.165740
 478 C_d 0.335430 0.185320 0.146280  0  0  0  0  0  0  0  0  0.005520
 479 C_e 0.020940 0.516710 0.476830  0  0  0  0  0  0  0  0  0.038920
 480 C_f 0.020660 0.498620 0.577660  0  0  0  0  0  0  0  0  0.039370
 481 C_g 0.334780 0.149810 0.340510  0  0  0  0  0  0  0  0  0.002110
 482 C_h 0.649200 0.818300 0.008170  0  0  0  0  0  0  0  0  0.042250
 483 C_i 0.649620 0.836620 0.910760  0  0  0  0  0  0  0  0  0.036630
 484 C_j 0.631830 0.839670 0.909610  0  0  0  0  0  0  0  0  -0.204660
 485 C_k 0.632250 0.857000 0.813850  0  0  0  0  0  0  0  0  -0.042210
 486 C_l 0.630810 0.802320 0.101950  0  0  0  0  0  0  0  0  -0.209160
 487 C_m 0.630500 0.784810 0.193270  0  0  0  0  0  0  0  0  -0.042950
 488 C_n 0.315430 0.116170 0.529220  0  0  0  0  0  0  0  0  -0.201220
 489 C_o 0.334440 0.132000 0.437510  0  0  0  0  0  0  0  0  0.171020
 490 C_p 0.353060 0.130030 0.440690  0  0  0  0  0  0  0  0  -0.211700
 491 C_q 0.038240 0.478620 0.680080  0  0  0  0  0  0  0  0  -0.045820
 492 C_r 0.038620 0.495870 0.583200  0  0  0  0  0  0  0  0  -0.204690
 493 C_s 0.353330 0.112040 0.542500  0  0  0  0  0  0  0  0  0.507590
 494 O_b 0.369420 0.110250 0.549090  0  0  0  0  0  0  0  0  -0.440170
 495 N_a 0.333850 0.096690 0.632130  0  0  0  0  0  0  0  0  -0.279160
 496 C_t 0.314410 0.097240 0.624520  0  0  0  0  0  0  0  0  0.513300
 497 O_c 0.297750 0.082600 0.693880  0  0  0  0  0  0  0  0  -0.441270
 498 C_u 0.333090 0.078230 0.723460  0  0  0  0  0  0  0  0  0.170030
 499 C_v 0.336900 0.064360 0.613380  0  0  0  0  0  0  0  0  -0.132580
 500 Mof_Cb 0.335290 0.045660 0.695020  0  0  0  0  0  0  0  0  -0.366600
 501 Mof_Cc 0.329440 0.040730 0.895630  0  0  0  0  0  0  0  0  0.510490
 502 Mof_Cd 0.326350 0.055590 0.005340  0  0  0  0  0  0  0  0  -0.246350
 503 C_w 0.328060 0.073950 0.921720  0  0  0  0  0  0  0  0  -0.181950
 504 Mof_Ca 0.339610 0.031970 0.564630  0  0  0  0  0  0  0  0  0.887320
 505 C_x 0.039110 0.532320 0.377680  0  0  0  0  0  0  0  0  -0.208090
 506 C_y 0.039340 0.549670 0.283980  0  0  0  0  0  0  0  0  -0.045170
 507 C_z 0.354570 0.218590 0.952070  0  0  0  0  0  0  0  0  -0.191010
 508 C_aa 0.336930 0.256890 0.765780  0  0  0  0  0  0  0  0  0.175430
 509 C_ab 0.332460 0.270270 0.876270  0  0  0  0  0  0  0  0  -0.157730
 510 Mof_Cb_a 0.333110 0.288510 0.794550  0  0  0  0  0  0  0  0  -0.340370
 511 Mof_Cc_a 0.338710 0.293490 0.593710  0  0  0  0  0  0  0  0  0.504650
 512 Mof_Cd_a 0.342590 0.279190 0.483740  0  0  0  0  0  0  0  0  -0.244870
 513 C_ac 0.341760 0.261210 0.567290  0  0  0  0  0  0  0  0  -0.185030
 514 Mof_Ca_a 0.327970 0.301670 0.924160  0  0  0  0  0  0  0  0  0.871450
 515 H 0.617190 0.828380 0.984570  0  0  0  0  0  0  0  0  0.160940
 516 H_a 0.618310 0.859130 0.813590  0  0  0  0  0  0  0  0  0.143300
 517 H_b 0.616210 0.803250 0.103940  0  0  0  0  0  0  0  0  0.160040
 518 H_c 0.616030 0.772400 0.263490  0  0  0  0  0  0  0  0  0.142110
 519 H_d 0.052330 0.476730 0.683720  0  0  0  0  0  0  0  0  0.146200
 520 H_e 0.053390 0.507350 0.511050  0  0  0  0  0  0  0  0  0.160520
 521 H_f 0.341300 0.067680 0.460790  0  0  0  0  0  0  0  0  0.195200
 522 Mof_H 0.322180 0.051890 0.158150  0  0  0  0  0  0  0  0  0.147100
 523 H_g 0.325200 0.084910 0.008740  0  0  0  0  0  0  0  0  0.179390
 524 H_h 0.053590 0.531170 0.372620  0  0  0  0  0  0  0  0  0.160320
 525 H_i 0.053610 0.561740 0.208880  0  0  0  0  0  0  0  0  0.142180
 526 H_j 0.328130 0.266830 0.028880  0  0  0  0  0  0  0  0  0.202440
 527 Mof_H_a 0.346580 0.282950 0.330730  0  0  0  0  0  0  0  0  0.142180
 528 H_k 0.345110 0.250620 0.480040  0  0  0  0  0  0  0  0  0.181000
 529 Mof_Ob 0.358080 0.986500 0.726730  0  0  0  0  0  0  0  0  -0.746660
 530 Mof_Oa 0.344420 0.997770 0.961140  0  0  0  0  0  0  0  0  -0.937770
 531 Mof_Oc 0.362850 0.006760 0.317170  0  0  0  0  0  0  0  0  -0.927300
 532 Mof_Mg 0.344180 0.017380 0.184020  0  0  0  0  0  0  0  0  1.642490
 533 Mof_Ob_a 0.307890 0.346120 0.761020  0  0  0  0  0  0  0  0  -0.739040
 534 Mof_Oa_a 0.321990 0.335150 0.528230  0  0  0  0  0  0  0  0  -0.930720
 535 Mof_Oc_a 0.303830 0.326110 0.172670  0  0  0  0  0  0  0  0  -0.934580
 536 Mof_Mg_a 0.322810 0.315860 0.304260  0  0  0  0  0  0  0  0  1.643180
 537 O 0.212860 0.294810 0.441110  0  0  0  0  0  0  0  0  -0.441240
 538 C 0.215180 0.311140 0.520860  0  0  0  0  0  0  0  0  0.500400
 539 N 0.235450 0.330220 0.523480  0  0  0  0  0  0  0  0  -0.261290
 540 C_a 0.239620 0.349630 0.614750  0  0  0  0  0  0  0  0  0.493920
 541 O_a 0.257590 0.365610 0.609150  0  0  0  0  0  0  0  0  -0.433950
 542 C_b 0.221380 0.349390 0.716300  0  0  0  0  0  0  0  0  -0.209400
 543 C_c 0.200680 0.330910 0.715630  0  0  0  0  0  0  0  0  0.165740
 544 C_d 0.183220 0.331230 0.812950  0  0  0  0  0  0  0  0  0.005520
 545 C_e 0.495760 0.979060 0.476830  0  0  0  0  0  0  0  0  0.038920
 546 C_f 0.477960 0.979340 0.577660  0  0  0  0  0  0  0  0  0.039370
 547 C_g 0.481700 0.998550 0.673840  0  0  0  0  0  0  0  0  0.002110
 548 C_h 0.169100 0.350800 0.008170  0  0  0  0  0  0  0  0  0.042250
 549 C_i 0.187000 0.350380 0.910760  0  0  0  0  0  0  0  0  0.036630
 550 C_j 0.207830 0.368170 0.909610  0  0  0  0  0  0  0  0  -0.204660
 551 C_k 0.224750 0.367750 0.813850  0  0  0  0  0  0  0  0  -0.042210
 552 C_l 0.171500 0.369190 0.101950  0  0  0  0  0  0  0  0  -0.209160
 553 C_m 0.154310 0.369500 0.193270  0  0  0  0  0  0  0  0  -0.042950
 554 C_n 0.467410 0.017910 0.862560  0  0  0  0  0  0  0  0  -0.201220
 555 C_o 0.464220 0.998890 0.770850  0  0  0  0  0  0  0  0  0.171020
 556 C_p 0.443630 0.980270 0.774030  0  0  0  0  0  0  0  0  -0.211700
 557 C_q 0.440370 0.961760 0.680080  0  0  0  0  0  0  0  0  -0.045820
 558 C_r 0.457250 0.961380 0.583200  0  0  0  0  0  0  0  0  -0.204690
 559 C_s 0.425370 0.980000 0.875830  0  0  0  0  0  0  0  0  0.507590
 560 O_b 0.407490 0.963910 0.882420  0  0  0  0  0  0  0  0  -0.440170
 561 N_a 0.429500 0.999480 0.965460  0  0  0  0  0  0  0  0  -0.279160
 562 C_t 0.449490 0.018930 0.957850  0  0  0  0  0  0  0  0  0.513300
 563 O_c 0.451520 0.035590 0.027210  0  0  0  0  0  0  0  0  -0.441270
 564 C_u 0.411800 0.000240 0.056790  0  0  0  0  0  0  0  0  0.170030
 565 C_v 0.394130 0.996430 0.946710  0  0  0  0  0  0  0  0  -0.132580
 566 Mof_Cb 0.377040 0.998050 0.028360  0  0  0  0  0  0  0  0  -0.366600
 567 Mof_Cc 0.377960 0.003900 0.228970  0  0  0  0  0  0  0  0  0.510490
 568 Mof_Cd 0.395900 0.006980 0.338680  0  0  0  0  0  0  0  0  -0.246350
 569 C_w 0.412550 0.005270 0.255050  0  0  0  0  0  0  0  0  -0.181950
 570 Mof_Ca 0.359020 0.993720 0.897970  0  0  0  0  0  0  0  0  0.887320
 571 C_x 0.493210 0.960890 0.377680  0  0  0  0  0  0  0  0  -0.208090
 572 C_y 0.510330 0.960660 0.283980  0  0  0  0  0  0  0  0  -0.045170
 573 C_z 0.197350 0.312090 0.618730  0  0  0  0  0  0  0  0  -0.191010
 574 C_aa 0.253290 0.329740 0.432440  0  0  0  0  0  0  0  0  0.175430
 575 C_ab 0.271150 0.334210 0.542940  0  0  0  0  0  0  0  0  -0.157730
 576 Mof_Cb_a 0.288730 0.333550 0.461220  0  0  0  0  0  0  0  0  -0.340370
 577 Mof_Cc_a 0.288110 0.327960 0.260380  0  0  0  0  0  0  0  0  0.504650
 578 Mof_Cd_a 0.269930 0.324080 0.150410  0  0  0  0  0  0  0  0  -0.244870
 579 C_ac 0.252780 0.324910 0.233960  0  0  0  0  0  0  0  0  -0.185030
 580 Mof_Ca_a 0.307040 0.338700 0.590830  0  0  0  0  0  0  0  0  0.871450
 581 H 0.211190 0.382810 0.984570  0  0  0  0  0  0  0  0  0.160940
 582 H_a 0.240820 0.381690 0.813590  0  0  0  0  0  0  0  0  0.143300
 583 H_b 0.187040 0.383790 0.103940  0  0  0  0  0  0  0  0  0.160040
 584 H_c 0.156360 0.383970 0.263490  0  0  0  0  0  0  0  0  0.142110
 585 H_d 0.424400 0.947670 0.683720  0  0  0  0  0  0  0  0  0.146200
 586 H_e 0.453960 0.946610 0.511050  0  0  0  0  0  0  0  0  0.160520
 587 H_f 0.393040 0.992030 0.794120  0  0  0  0  0  0  0  0  0.195200
 588 Mof_H 0.396370 0.011150 0.491490  0  0  0  0  0  0  0  0  0.147100
 589 H_g 0.426370 0.008130 0.342080  0  0  0  0  0  0  0  0  0.179390
 590 H_h 0.477580 0.946410 0.372620  0  0  0  0  0  0  0  0  0.160320
 591 H_i 0.508130 0.946390 0.208880  0  0  0  0  0  0  0  0  0.142180
 592 H_j 0.272030 0.338540 0.695540  0  0  0  0  0  0  0  0  0.202440
 593 Mof_H_a 0.269710 0.320090 0.997400  0  0  0  0  0  0  0  0  0.142180
 594 H_k 0.238840 0.321560 0.146710  0  0  0  0  0  0  0  0  0.181000
