# Supplementary material for: In silico design and screening of hypothetical MOF-74 analogs and their experimental synthesis
Source: Chem Sci. 2016 Jun 21;7(9):6263–72. doi: 10.1039/c6sc01477a (PMC6024208; doi:10.1039/c6sc01477a)
Supplement: Supplementary file 1 [file SC-007-C6SC01477A-s001.zip › analogs/6_all_conf_98_0_full_symm.def]

#number of pseudo atoms
51
#type        print   as   scat      mass       charge          B-factor   radii  connectivity
UNIT         no      H       H      1.0        1.0             1.0        1.0    0
C_co2        yes     C       C      12.0107    0.6512          1.0        1.0    0
O_co2        yes     O       O      15.9994   -0.3256          1.0        1.0    0
N_n2         yes     N       N      14.00674  -0.482           1.0        0.7    0
N_com        no      N       N      0.0        0.964           1.0        0.7    0
Mof_Ob    yes       O         O         15.999    -0.73332  1.0       1.52      0         
Mof_Oa    yes       O         O         15.999    -0.91096  1.0       1.52      0         
Mof_Oc    yes       O         O         15.999    -0.91355  1.0       1.52      0         
Mof_Mg    yes       Mg        Mg        24.305    1.63402   1.0       1.73      0         
Mof_Ob_a  yes       O         O         15.999    -0.73872  1.0       1.52      0         
Mof_Oa_a  yes       O         O         15.999    -0.94172  1.0       1.52      0         
Mof_Oc_a  yes       O         O         15.999    -0.92999  1.0       1.52      0         
Mof_Mg_a  yes       Mg        Mg        24.305    1.65048   1.0       1.73      0         
Mof_Ca    yes       C         C         12.011    0.81191   1.0       1.7       0         
Mof_Cb    yes       C         C         12.011    -0.26691  1.0       1.7       0         
C         yes       C         C         12.011    -0.2156   1.0       1.7       0         
C_a       yes       C         C         12.011    0.22493   1.0       1.7       0         
C_b       yes       C         C         12.011    -0.20963  1.0       1.7       0         
Mof_Cd    yes       C         C         12.011    -0.25557  1.0       1.7       0         
Mof_Cc    yes       C         C         12.011    0.46825   1.0       1.7       0         
N         yes       N         N         14.007    -0.25338  1.0       1.55      0         
C_c       yes       C         C         12.011    0.4649    1.0       1.7       0         
O         yes       O         O         15.999    -0.41835  1.0       1.52      0         
C_d       yes       C         C         12.011    -0.0494   1.0       1.7       0         
C_e       yes       C         C         12.011    -0.12969  1.0       1.7       0         
C_f       yes       C         C         12.011    0.50274   1.0       1.7       0         
O_a       yes       O         O         15.999    -0.42517  1.0       1.52      0         
C_g       yes       C         C         12.011    0.02308   1.0       1.7       0         
C_h       yes       C         C         12.011    -0.15503  1.0       1.7       0         
C_i       yes       C         C         12.011    -0.02335  1.0       1.7       0         
C_j       yes       C         C         12.011    -0.07265  1.0       1.7       0         
C_k       yes       C         C         12.011    0.45943   1.0       1.7       0         
O_b       yes       O         O         15.999    -0.4186   1.0       1.52      0         
N_a       yes       N         N         14.007    -0.25955  1.0       1.55      0         
C_l       yes       C         C         12.011    0.50744   1.0       1.7       0         
O_c       yes       O         O         15.999    -0.42109  1.0       1.52      0         
C_m       yes       C         C         12.011    0.22834   1.0       1.7       0         
C_n       yes       C         C         12.011    -0.21599  1.0       1.7       0         
Mof_Cd_a  yes       C         C         12.011    -0.22056  1.0       1.7       0         
Mof_Cc_a  yes       C         C         12.011    0.47471   1.0       1.7       0         
Mof_Cb_a  yes       C         C         12.011    -0.30763  1.0       1.7       0         
C_o       yes       C         C         12.011    -0.21394  1.0       1.7       0         
Mof_Ca_a  yes       C         C         12.011    0.88016   1.0       1.7       0         
H         yes       H         H         1.008     0.19285   1.0       1.09      0         
H_a       yes       H         H         1.008     0.18606   1.0       1.09      0         
Mof_H     yes       H         H         1.008     0.19169   1.0       1.09      0         
H_b       yes       H         H         1.008     0.11868   1.0       1.09      0         
H_c       yes       H         H         1.008     0.13827   1.0       1.09      0         
H_d       yes       H         H         1.008     0.18292   1.0       1.09      0         
Mof_H_a   yes       H         H         1.008     0.15935   1.0       1.09      0         
H_e       yes       H         H         1.008     0.20012   1.0       1.09      0         
