# Supplementary material for: In silico design and screening of hypothetical MOF-74 analogs and their experimental synthesis
Source: Chem Sci. 2016 Jun 21;7(9):6263–72. doi: 10.1039/c6sc01477a (PMC6024208; doi:10.1039/c6sc01477a)
Supplement: Supplementary file 1 [file SC-007-C6SC01477A-s001.zip › analogs/34_all_conf_144_0_full_symm.cssr]

				60.8867  60.8867  6.9183
		90  90  120  SPGR =  1 P 1		 OPT = 1
396   0 
0 image0	: image0
 1 Mof_Ob 0.018340 0.378370 0.764640  0  0  0  0  0  0  0  0  -0.734190
 2 Mof_Ob 0.026700 0.314990 0.097980  0  0  0  0  0  0  0  0  -0.734190
 3 Mof_Ob 0.954960 0.306630 0.431310  0  0  0  0  0  0  0  0  -0.734190
 4 Mof_Oa 0.002660 0.349110 0.999090  0  0  0  0  0  0  0  0  -0.902610
 5 Mof_Oa 0.013120 0.330670 0.332430  0  0  0  0  0  0  0  0  -0.902610
 6 Mof_Oa 0.984220 0.320210 0.665760  0  0  0  0  0  0  0  0  -0.902610
 7 Mof_Oc 0.994730 0.362240 0.356200  0  0  0  0  0  0  0  0  -0.925940
 8 Mof_Oc 0.034170 0.338600 0.689530  0  0  0  0  0  0  0  0  -0.925940
 9 Mof_Oc 0.971100 0.299160 0.022860  0  0  0  0  0  0  0  0  -0.925940
 10 Mof_Mg 0.980060 0.327180 0.223730  0  0  0  0  0  0  0  0  1.625180
 11 Mof_Mg 0.013790 0.353280 0.557060  0  0  0  0  0  0  0  0  1.625180
 12 Mof_Mg 0.006160 0.319550 0.890400  0  0  0  0  0  0  0  0  1.625180
 13 Mof_Ob_a 0.984810 0.621760 0.418010  0  0  0  0  0  0  0  0  -0.733360
 14 Mof_Ob_a 0.970280 0.681860 0.084680  0  0  0  0  0  0  0  0  -0.733360
 15 Mof_Ob_a 0.044900 0.696380 0.751350  0  0  0  0  0  0  0  0  -0.733360
 16 Mof_Oa_a 0.999940 0.652010 0.191170  0  0  0  0  0  0  0  0  -0.900860
 17 Mof_Oa_a 0.985400 0.666720 0.857830  0  0  0  0  0  0  0  0  -0.900860
 18 Mof_Oa_a 0.014660 0.681270 0.524500  0  0  0  0  0  0  0  0  -0.900860
 19 Mof_Oc_a 0.009170 0.640370 0.831900  0  0  0  0  0  0  0  0  -0.913560
 20 Mof_Oc_a 0.964540 0.657500 0.498570  0  0  0  0  0  0  0  0  -0.913560
 21 Mof_Oc_a 0.026290 0.702130 0.165240  0  0  0  0  0  0  0  0  -0.913560
 22 Mof_Mg_a 0.020480 0.674780 0.962450  0  0  0  0  0  0  0  0  1.616490
 23 Mof_Mg_a 0.987630 0.646180 0.629110  0  0  0  0  0  0  0  0  1.616490
 24 Mof_Mg_a 0.991890 0.679040 0.295780  0  0  0  0  0  0  0  0  1.616490
 25 Mof_Cc 0.001710 0.384680 0.270250  0  0  0  0  0  0  0  0  0.564250
 26 Mof_Cc 0.049640 0.331630 0.603580  0  0  0  0  0  0  0  0  0.564250
 27 Mof_Cc 0.948660 0.283700 0.936910  0  0  0  0  0  0  0  0  0.564250
 28 Mof_Cb 0.008890 0.390090 0.070350  0  0  0  0  0  0  0  0  -0.376810
 29 Mof_Cb 0.047870 0.324450 0.403690  0  0  0  0  0  0  0  0  -0.376810
 30 Mof_Cb 0.943250 0.285470 0.737020  0  0  0  0  0  0  0  0  -0.376810
 31 C 0.015860 0.414340 0.996270  0  0  0  0  0  0  0  0  -0.004280
 32 C 0.065140 0.317470 0.329600  0  0  0  0  0  0  0  0  -0.004280
 33 C 0.919000 0.268190 0.662940  0  0  0  0  0  0  0  0  -0.004280
 34 C_a 0.015700 0.432980 0.109080  0  0  0  0  0  0  0  0  -0.467300
 35 C_a 0.083950 0.317630 0.442410  0  0  0  0  0  0  0  0  -0.467300
 36 C_a 0.900350 0.249380 0.775740  0  0  0  0  0  0  0  0  -0.467300
 37 C_b 0.008450 0.427770 0.305650  0  0  0  0  0  0  0  0  0.523320
 38 C_b 0.085990 0.324890 0.638980  0  0  0  0  0  0  0  0  0.523320
 39 C_b 0.905570 0.247350 0.972320  0  0  0  0  0  0  0  0  0.523320
 40 N 0.008140 0.445860 0.428900  0  0  0  0  0  0  0  0  -0.443310
 41 N 0.104390 0.325190 0.762240  0  0  0  0  0  0  0  0  -0.443310
 42 N 0.887470 0.228940 0.095570  0  0  0  0  0  0  0  0  -0.443310
 43 C_c 0.000570 0.460780 0.362060  0  0  0  0  0  0  0  0  0.169550
 44 C_c 0.126880 0.332760 0.695390  0  0  0  0  0  0  0  0  0.169550
 45 C_c 0.872550 0.206460 0.028720  0  0  0  0  0  0  0  0  0.169550
 46 C_d 0.001630 0.481430 0.476490  0  0  0  0  0  0  0  0  0.043170
 47 C_d 0.146470 0.331710 0.809820  0  0  0  0  0  0  0  0  0.043170
 48 C_d 0.851910 0.186860 0.143150  0  0  0  0  0  0  0  0  0.043170
 49 C_e 0.010830 0.486070 0.667710  0  0  0  0  0  0  0  0  -0.025890
 50 C_e 0.141910 0.322500 0.001040  0  0  0  0  0  0  0  0  -0.025890
 51 C_e 0.847260 0.191430 0.334370  0  0  0  0  0  0  0  0  -0.025890
 52 C_f 0.678540 0.839420 0.104870  0  0  0  0  0  0  0  0  -0.233270
 53 C_f 0.160880 0.321460 0.104870  0  0  0  0  0  0  0  0  -0.233270
 54 C_f 0.160580 0.839120 0.104870  0  0  0  0  0  0  0  0  -0.233270
 55 C_g 0.003750 0.521990 0.688060  0  0  0  0  0  0  0  0  0.041400
 56 C_g 0.851570 0.662910 0.354730  0  0  0  0  0  0  0  0  0.041400
 57 C_g 0.144680 0.815100 0.021400  0  0  0  0  0  0  0  0  0.041400
 58 C_h 0.994550 0.517350 0.496870  0  0  0  0  0  0  0  0  -0.031400
 59 C_h 0.856140 0.672120 0.163540  0  0  0  0  0  0  0  0  -0.031400
 60 C_h 0.149320 0.810530 0.830200  0  0  0  0  0  0  0  0  -0.031400
 61 C_i 0.326840 0.164000 0.059640  0  0  0  0  0  0  0  0  -0.232330
 62 C_i 0.837160 0.673160 0.059640  0  0  0  0  0  0  0  0  -0.232330
 63 C_i 0.836000 0.162840 0.059640  0  0  0  0  0  0  0  0  -0.232330
 64 C_j 0.004760 0.542520 0.803620  0  0  0  0  0  0  0  0  0.170640
 65 C_j 0.871090 0.661910 0.470280  0  0  0  0  0  0  0  0  0.170640
 66 C_j 0.124150 0.795580 0.136950  0  0  0  0  0  0  0  0  0.170640
 67 N_a 0.997020 0.557440 0.739540  0  0  0  0  0  0  0  0  -0.441720
 68 N_a 0.893750 0.669640 0.406210  0  0  0  0  0  0  0  0  -0.441720
 69 N_a 0.109230 0.772920 0.072880  0  0  0  0  0  0  0  0  -0.441720
 70 C_k 0.996650 0.575130 0.867320  0  0  0  0  0  0  0  0  0.529300
 71 C_k 0.911820 0.670020 0.533990  0  0  0  0  0  0  0  0  0.529300
 72 C_k 0.091540 0.754850 0.200650  0  0  0  0  0  0  0  0  0.529300
 73 Mof_Cd 0.002780 0.598990 0.794810  0  0  0  0  0  0  0  0  -0.514710
 74 Mof_Cd 0.929540 0.663890 0.461470  0  0  0  0  0  0  0  0  -0.514710
 75 Mof_Cd 0.067680 0.737130 0.128140  0  0  0  0  0  0  0  0  -0.514710
 76 Mof_Cc_a 0.002780 0.617830 0.912960  0  0  0  0  0  0  0  0  0.570560
 77 Mof_Cc_a 0.948390 0.663890 0.579620  0  0  0  0  0  0  0  0  0.570560
 78 Mof_Cc_a 0.048830 0.718280 0.246290  0  0  0  0  0  0  0  0  0.570560
 79 Mof_Cb_a 0.995500 0.611750 0.111680  0  0  0  0  0  0  0  0  -0.371430
 80 Mof_Cb_a 0.949590 0.671170 0.778350  0  0  0  0  0  0  0  0  -0.371430
 81 Mof_Cb_a 0.054920 0.717080 0.445020  0  0  0  0  0  0  0  0  -0.371430
 82 C_l 0.988920 0.587380 0.180900  0  0  0  0  0  0  0  0  0.003240
 83 C_l 0.931790 0.677750 0.847560  0  0  0  0  0  0  0  0  0.003240
 84 C_l 0.079290 0.734880 0.514230  0  0  0  0  0  0  0  0  0.003240
 85 C_m 0.989400 0.569270 0.063480  0  0  0  0  0  0  0  0  -0.476530
 86 C_m 0.913200 0.677270 0.730150  0  0  0  0  0  0  0  0  -0.476530
 87 C_m 0.097400 0.753470 0.396810  0  0  0  0  0  0  0  0  -0.476530
 88 Mof_Ca 0.993240 0.629110 0.247280  0  0  0  0  0  0  0  0  0.806820
 89 Mof_Ca 0.969200 0.673420 0.913950  0  0  0  0  0  0  0  0  0.806820
 90 Mof_Ca 0.037560 0.697470 0.580610  0  0  0  0  0  0  0  0  0.806820
 91 Mof_Cd_a 0.002170 0.404110 0.383650  0  0  0  0  0  0  0  0  -0.496050
 92 Mof_Cd_a 0.068610 0.331170 0.716980  0  0  0  0  0  0  0  0  -0.496050
 93 Mof_Cd_a 0.929220 0.264720 0.050320  0  0  0  0  0  0  0  0  -0.496050
 94 Mof_Ca_a 0.010180 0.371950 0.937270  0  0  0  0  0  0  0  0  0.817980
 95 Mof_Ca_a 0.028430 0.323150 0.270610  0  0  0  0  0  0  0  0  0.817980
 96 Mof_Ca_a 0.961390 0.304900 0.603940  0  0  0  0  0  0  0  0  0.817980
 97 H 0.021640 0.418040 0.845450  0  0  0  0  0  0  0  0  0.144770
 98 H 0.063070 0.311690 0.178780  0  0  0  0  0  0  0  0  0.144770
 99 H 0.915290 0.270260 0.512110  0  0  0  0  0  0  0  0  0.144770
 100 H_a 0.021750 0.451690 0.049720  0  0  0  0  0  0  0  0  0.217860
 101 H_a 0.096610 0.311580 0.383050  0  0  0  0  0  0  0  0  0.217860
 102 H_a 0.881650 0.236730 0.716390  0  0  0  0  0  0  0  0  0.217860
 103 H_b 0.992780 0.458530 0.215070  0  0  0  0  0  0  0  0  0.058260
 104 H_b 0.132420 0.340550 0.548410  0  0  0  0  0  0  0  0  0.058260
 105 H_b 0.874800 0.200910 0.881740  0  0  0  0  0  0  0  0  0.058260
 106 H_c 0.017010 0.473660 0.730290  0  0  0  0  0  0  0  0  0.086710
 107 H_c 0.123310 0.316320 0.063620  0  0  0  0  0  0  0  0  0.086710
 108 H_c 0.859680 0.210020 0.396960  0  0  0  0  0  0  0  0  0.086710
 109 H_d 0.685710 0.843060 0.252670  0  0  0  0  0  0  0  0  0.143950
 110 H_d 0.157350 0.314290 0.252670  0  0  0  0  0  0  0  0  0.143950
 111 H_d 0.156940 0.842650 0.252670  0  0  0  0  0  0  0  0  0.143950
 112 H_e 0.988330 0.529740 0.434330  0  0  0  0  0  0  0  0  0.090490
 113 H_e 0.874750 0.678340 0.100990  0  0  0  0  0  0  0  0  0.090490
 114 H_e 0.136920 0.791920 0.767660  0  0  0  0  0  0  0  0  0.090490
 115 H_f 0.319660 0.160350 0.911880  0  0  0  0  0  0  0  0  0.143470
 116 H_f 0.840700 0.680340 0.911880  0  0  0  0  0  0  0  0  0.143470
 117 H_f 0.839650 0.159300 0.911880  0  0  0  0  0  0  0  0  0.143470
 118 H_g 0.012620 0.544630 0.950220  0  0  0  0  0  0  0  0  0.059090
 119 H_g 0.865340 0.654040 0.616880  0  0  0  0  0  0  0  0  0.059090
 120 H_g 0.122030 0.801320 0.283550  0  0  0  0  0  0  0  0  0.059090
 121 Mof_H 0.007930 0.603420 0.643510  0  0  0  0  0  0  0  0  0.222460
 122 Mof_H 0.928810 0.658730 0.310180  0  0  0  0  0  0  0  0  0.222460
 123 Mof_H 0.063250 0.737850 0.976850  0  0  0  0  0  0  0  0  0.222460
 124 H_h 0.983080 0.583080 0.331240  0  0  0  0  0  0  0  0  0.143090
 125 H_h 0.933330 0.683590 0.997910  0  0  0  0  0  0  0  0  0.143090
 126 H_h 0.083590 0.733330 0.664580  0  0  0  0  0  0  0  0  0.143090
 127 H_i 0.983500 0.550410 0.118880  0  0  0  0  0  0  0  0  0.217400
 128 H_i 0.900240 0.683160 0.785540  0  0  0  0  0  0  0  0  0.217400
 129 H_i 0.116260 0.766430 0.452210  0  0  0  0  0  0  0  0  0.217400
 130 Mof_H_a 0.997040 0.400230 0.535430  0  0  0  0  0  0  0  0  0.216130
 131 Mof_H_a 0.069870 0.336300 0.868770  0  0  0  0  0  0  0  0  0.216130
 132 Mof_H_a 0.933100 0.263470 0.202100  0  0  0  0  0  0  0  0  0.216130
 133 Mof_Ob 0.685010 0.711700 0.097980  0  0  0  0  0  0  0  0  -0.734190
 134 Mof_Ob 0.693370 0.648330 0.431310  0  0  0  0  0  0  0  0  -0.734190
 135 Mof_Ob 0.621630 0.639970 0.764640  0  0  0  0  0  0  0  0  -0.734190
 136 Mof_Oa 0.669330 0.682450 0.332430  0  0  0  0  0  0  0  0  -0.902610
 137 Mof_Oa 0.679790 0.664010 0.665760  0  0  0  0  0  0  0  0  -0.902610
 138 Mof_Oa 0.650890 0.653550 0.999090  0  0  0  0  0  0  0  0  -0.902610
 139 Mof_Oc 0.661400 0.695570 0.689530  0  0  0  0  0  0  0  0  -0.925940
 140 Mof_Oc 0.700840 0.671930 0.022860  0  0  0  0  0  0  0  0  -0.925940
 141 Mof_Oc 0.637760 0.632500 0.356200  0  0  0  0  0  0  0  0  -0.925940
 142 Mof_Mg 0.646720 0.660510 0.557060  0  0  0  0  0  0  0  0  1.625180
 143 Mof_Mg 0.680450 0.686610 0.890400  0  0  0  0  0  0  0  0  1.625180
 144 Mof_Mg 0.672820 0.652880 0.223730  0  0  0  0  0  0  0  0  1.625180
 145 Mof_Ob_a 0.651480 0.955090 0.751350  0  0  0  0  0  0  0  0  -0.733360
 146 Mof_Ob_a 0.636950 0.015190 0.418010  0  0  0  0  0  0  0  0  -0.733360
 147 Mof_Ob_a 0.711570 0.029720 0.084680  0  0  0  0  0  0  0  0  -0.733360
 148 Mof_Oa_a 0.666610 0.985340 0.524500  0  0  0  0  0  0  0  0  -0.900860
 149 Mof_Oa_a 0.652060 0.000060 0.191170  0  0  0  0  0  0  0  0  -0.900860
 150 Mof_Oa_a 0.681330 0.014600 0.857830  0  0  0  0  0  0  0  0  -0.900860
 151 Mof_Oc_a 0.675830 0.973700 0.165240  0  0  0  0  0  0  0  0  -0.913560
 152 Mof_Oc_a 0.631210 0.990830 0.831900  0  0  0  0  0  0  0  0  -0.913560
 153 Mof_Oc_a 0.692960 0.035460 0.498570  0  0  0  0  0  0  0  0  -0.913560
 154 Mof_Mg_a 0.687150 0.008110 0.295780  0  0  0  0  0  0  0  0  1.616490
 155 Mof_Mg_a 0.654290 0.979520 0.962450  0  0  0  0  0  0  0  0  1.616490
 156 Mof_Mg_a 0.658550 0.012370 0.629110  0  0  0  0  0  0  0  0  1.616490
 157 Mof_Cc 0.668370 0.718010 0.603580  0  0  0  0  0  0  0  0  0.564250
 158 Mof_Cc 0.716300 0.664960 0.936910  0  0  0  0  0  0  0  0  0.564250
 159 Mof_Cc 0.615320 0.617030 0.270250  0  0  0  0  0  0  0  0  0.564250
 160 Mof_Cb 0.675550 0.723420 0.403690  0  0  0  0  0  0  0  0  -0.376810
 161 Mof_Cb 0.714530 0.657780 0.737020  0  0  0  0  0  0  0  0  -0.376810
 162 Mof_Cb 0.609910 0.618800 0.070350  0  0  0  0  0  0  0  0  -0.376810
 163 C 0.682530 0.747670 0.329600  0  0  0  0  0  0  0  0  -0.004280
 164 C 0.731810 0.650810 0.662940  0  0  0  0  0  0  0  0  -0.004280
 165 C 0.585660 0.601520 0.996270  0  0  0  0  0  0  0  0  -0.004280
 166 C_a 0.682370 0.766320 0.442410  0  0  0  0  0  0  0  0  -0.467300
 167 C_a 0.750610 0.650970 0.775740  0  0  0  0  0  0  0  0  -0.467300
 168 C_a 0.567020 0.582720 0.109080  0  0  0  0  0  0  0  0  -0.467300
 169 C_b 0.675110 0.761100 0.638980  0  0  0  0  0  0  0  0  0.523320
 170 C_b 0.752650 0.658220 0.972320  0  0  0  0  0  0  0  0  0.523320
 171 C_b 0.572230 0.580680 0.305650  0  0  0  0  0  0  0  0  0.523320
 172 N 0.674810 0.779200 0.762240  0  0  0  0  0  0  0  0  -0.443310
 173 N 0.771060 0.658530 0.095570  0  0  0  0  0  0  0  0  -0.443310
 174 N 0.554140 0.562280 0.428900  0  0  0  0  0  0  0  0  -0.443310
 175 C_c 0.667240 0.794110 0.695390  0  0  0  0  0  0  0  0  0.169550
 176 C_c 0.793540 0.666100 0.028720  0  0  0  0  0  0  0  0  0.169550
 177 C_c 0.539220 0.539790 0.362060  0  0  0  0  0  0  0  0  0.169550
 178 C_d 0.668290 0.814760 0.809820  0  0  0  0  0  0  0  0  0.043170
 179 C_d 0.813140 0.665040 0.143150  0  0  0  0  0  0  0  0  0.043170
 180 C_d 0.518570 0.520200 0.476490  0  0  0  0  0  0  0  0  0.043170
 181 C_e 0.677500 0.819400 0.001040  0  0  0  0  0  0  0  0  -0.025890
 182 C_e 0.808570 0.655840 0.334370  0  0  0  0  0  0  0  0  -0.025890
 183 C_e 0.513930 0.524760 0.667710  0  0  0  0  0  0  0  0  -0.025890
 184 C_f 0.345210 0.172760 0.438200  0  0  0  0  0  0  0  0  -0.233270
 185 C_f 0.827540 0.654790 0.438200  0  0  0  0  0  0  0  0  -0.233270
 186 C_f 0.827240 0.172460 0.438200  0  0  0  0  0  0  0  0  -0.233270
 187 C_g 0.670420 0.855320 0.021400  0  0  0  0  0  0  0  0  0.041400
 188 C_g 0.518240 0.996250 0.688060  0  0  0  0  0  0  0  0  0.041400
 189 C_g 0.811350 0.148430 0.354730  0  0  0  0  0  0  0  0  0.041400
 190 C_h 0.661210 0.850680 0.830200  0  0  0  0  0  0  0  0  -0.031400
 191 C_h 0.522800 0.005450 0.496870  0  0  0  0  0  0  0  0  -0.031400
 192 C_h 0.815980 0.143860 0.163540  0  0  0  0  0  0  0  0  -0.031400
 193 C_i 0.993510 0.497330 0.392970  0  0  0  0  0  0  0  0  -0.232330
 194 C_i 0.503820 0.006490 0.392970  0  0  0  0  0  0  0  0  -0.232330
 195 C_i 0.502670 0.496180 0.392970  0  0  0  0  0  0  0  0  -0.232330
 196 C_j 0.671420 0.875850 0.136950  0  0  0  0  0  0  0  0  0.170640
 197 C_j 0.537760 0.995240 0.803620  0  0  0  0  0  0  0  0  0.170640
 198 C_j 0.790820 0.128910 0.470280  0  0  0  0  0  0  0  0  0.170640
 199 N_a 0.663690 0.890770 0.072880  0  0  0  0  0  0  0  0  -0.441720
 200 N_a 0.560410 0.002980 0.739540  0  0  0  0  0  0  0  0  -0.441720
 201 N_a 0.775900 0.106250 0.406210  0  0  0  0  0  0  0  0  -0.441720
 202 C_k 0.663310 0.908460 0.200650  0  0  0  0  0  0  0  0  0.529300
 203 C_k 0.578480 0.003350 0.867320  0  0  0  0  0  0  0  0  0.529300
 204 C_k 0.758200 0.088180 0.533990  0  0  0  0  0  0  0  0  0.529300
 205 Mof_Cd 0.669450 0.932320 0.128140  0  0  0  0  0  0  0  0  -0.514710
 206 Mof_Cd 0.596210 0.997220 0.794810  0  0  0  0  0  0  0  0  -0.514710
 207 Mof_Cd 0.734350 0.070460 0.461470  0  0  0  0  0  0  0  0  -0.514710
 208 Mof_Cc_a 0.669440 0.951170 0.246290  0  0  0  0  0  0  0  0  0.570560
 209 Mof_Cc_a 0.615060 0.997220 0.912960  0  0  0  0  0  0  0  0  0.570560
 210 Mof_Cc_a 0.715500 0.051610 0.579620  0  0  0  0  0  0  0  0  0.570560
 211 Mof_Cb_a 0.662170 0.945080 0.445020  0  0  0  0  0  0  0  0  -0.371430
 212 Mof_Cb_a 0.616250 0.004500 0.111680  0  0  0  0  0  0  0  0  -0.371430
 213 Mof_Cb_a 0.721580 0.050410 0.778350  0  0  0  0  0  0  0  0  -0.371430
 214 C_l 0.655590 0.920710 0.514230  0  0  0  0  0  0  0  0  0.003240
 215 C_l 0.598460 0.011080 0.180900  0  0  0  0  0  0  0  0  0.003240
 216 C_l 0.745960 0.068210 0.847560  0  0  0  0  0  0  0  0  0.003240
 217 C_m 0.656070 0.902600 0.396810  0  0  0  0  0  0  0  0  -0.476530
 218 C_m 0.579870 0.010600 0.063480  0  0  0  0  0  0  0  0  -0.476530
 219 C_m 0.764060 0.086800 0.730150  0  0  0  0  0  0  0  0  -0.476530
 220 Mof_Ca 0.659910 0.962440 0.580610  0  0  0  0  0  0  0  0  0.806820
 221 Mof_Ca 0.635870 0.006760 0.247280  0  0  0  0  0  0  0  0  0.806820
 222 Mof_Ca 0.704220 0.030800 0.913950  0  0  0  0  0  0  0  0  0.806820
 223 Mof_Cd_a 0.668830 0.737440 0.716980  0  0  0  0  0  0  0  0  -0.496050
 224 Mof_Cd_a 0.735280 0.664500 0.050320  0  0  0  0  0  0  0  0  -0.496050
 225 Mof_Cd_a 0.595890 0.598050 0.383650  0  0  0  0  0  0  0  0  -0.496050
 226 Mof_Ca_a 0.676850 0.705280 0.270610  0  0  0  0  0  0  0  0  0.817980
 227 Mof_Ca_a 0.695100 0.656480 0.603940  0  0  0  0  0  0  0  0  0.817980
 228 Mof_Ca_a 0.628050 0.638240 0.937270  0  0  0  0  0  0  0  0  0.817980
 229 H 0.688310 0.751380 0.178780  0  0  0  0  0  0  0  0  0.144770
 230 H 0.729730 0.645020 0.512110  0  0  0  0  0  0  0  0  0.144770
 231 H 0.581960 0.603600 0.845450  0  0  0  0  0  0  0  0  0.144770
 232 H_a 0.688420 0.785020 0.383050  0  0  0  0  0  0  0  0  0.217860
 233 H_a 0.763270 0.644920 0.716390  0  0  0  0  0  0  0  0  0.217860
 234 H_a 0.548310 0.570060 0.049720  0  0  0  0  0  0  0  0  0.217860
 235 H_b 0.659450 0.791870 0.548410  0  0  0  0  0  0  0  0  0.058260
 236 H_b 0.799090 0.673890 0.881740  0  0  0  0  0  0  0  0  0.058260
 237 H_b 0.541460 0.534250 0.215070  0  0  0  0  0  0  0  0  0.058260
 238 H_c 0.683680 0.806990 0.063620  0  0  0  0  0  0  0  0  0.086710
 239 H_c 0.789980 0.649650 0.396960  0  0  0  0  0  0  0  0  0.086710
 240 H_c 0.526340 0.543360 0.730290  0  0  0  0  0  0  0  0  0.086710
 241 H_d 0.352380 0.176390 0.586000  0  0  0  0  0  0  0  0  0.143950
 242 H_d 0.824010 0.647620 0.586000  0  0  0  0  0  0  0  0  0.143950
 243 H_d 0.823610 0.175990 0.586000  0  0  0  0  0  0  0  0  0.143950
 244 H_e 0.655000 0.863080 0.767660  0  0  0  0  0  0  0  0  0.090490
 245 H_e 0.541410 0.011670 0.434330  0  0  0  0  0  0  0  0  0.090490
 246 H_e 0.803590 0.125250 0.100990  0  0  0  0  0  0  0  0  0.090490
 247 H_f 0.986320 0.493690 0.245210  0  0  0  0  0  0  0  0  0.143470
 248 H_f 0.507360 0.013680 0.245210  0  0  0  0  0  0  0  0  0.143470
 249 H_f 0.506310 0.492640 0.245210  0  0  0  0  0  0  0  0  0.143470
 250 H_g 0.679290 0.877970 0.283550  0  0  0  0  0  0  0  0  0.059090
 251 H_g 0.532010 0.987380 0.950220  0  0  0  0  0  0  0  0  0.059090
 252 H_g 0.788700 0.134660 0.616880  0  0  0  0  0  0  0  0  0.059090
 253 Mof_H 0.674600 0.936750 0.976850  0  0  0  0  0  0  0  0  0.222460
 254 Mof_H 0.595480 0.992070 0.643510  0  0  0  0  0  0  0  0  0.222460
 255 Mof_H 0.729920 0.071190 0.310180  0  0  0  0  0  0  0  0  0.222460
 256 H_h 0.649740 0.916410 0.664580  0  0  0  0  0  0  0  0  0.143090
 257 H_h 0.600000 0.016920 0.331240  0  0  0  0  0  0  0  0  0.143090
 258 H_h 0.750260 0.066670 0.997910  0  0  0  0  0  0  0  0  0.143090
 259 H_i 0.650170 0.883740 0.452210  0  0  0  0  0  0  0  0  0.217400
 260 H_i 0.566900 0.016500 0.118880  0  0  0  0  0  0  0  0  0.217400
 261 H_i 0.782930 0.099760 0.785540  0  0  0  0  0  0  0  0  0.217400
 262 Mof_H_a 0.663700 0.733570 0.868770  0  0  0  0  0  0  0  0  0.216130
 263 Mof_H_a 0.736530 0.669630 0.202100  0  0  0  0  0  0  0  0  0.216130
 264 Mof_H_a 0.599770 0.596800 0.535430  0  0  0  0  0  0  0  0  0.216130
 265 Mof_Ob 0.351670 0.045040 0.431310  0  0  0  0  0  0  0  0  -0.734190
 266 Mof_Ob 0.360030 0.981660 0.764640  0  0  0  0  0  0  0  0  -0.734190
 267 Mof_Ob 0.288290 0.973300 0.097980  0  0  0  0  0  0  0  0  -0.734190
 268 Mof_Oa 0.335990 0.015780 0.665760  0  0  0  0  0  0  0  0  -0.902610
 269 Mof_Oa 0.346450 0.997340 0.999090  0  0  0  0  0  0  0  0  -0.902610
 270 Mof_Oa 0.317550 0.986880 0.332430  0  0  0  0  0  0  0  0  -0.902610
 271 Mof_Oc 0.328070 0.028900 0.022860  0  0  0  0  0  0  0  0  -0.925940
 272 Mof_Oc 0.367500 0.005270 0.356200  0  0  0  0  0  0  0  0  -0.925940
 273 Mof_Oc 0.304430 0.965830 0.689530  0  0  0  0  0  0  0  0  -0.925940
 274 Mof_Mg 0.313390 0.993840 0.890400  0  0  0  0  0  0  0  0  1.625180
 275 Mof_Mg 0.347120 0.019950 0.223730  0  0  0  0  0  0  0  0  1.625180
 276 Mof_Mg 0.339490 0.986210 0.557060  0  0  0  0  0  0  0  0  1.625180
 277 Mof_Ob_a 0.318140 0.288430 0.084680  0  0  0  0  0  0  0  0  -0.733360
 278 Mof_Ob_a 0.303620 0.348520 0.751350  0  0  0  0  0  0  0  0  -0.733360
 279 Mof_Ob_a 0.378240 0.363050 0.418010  0  0  0  0  0  0  0  0  -0.733360
 280 Mof_Oa_a 0.333280 0.318670 0.857830  0  0  0  0  0  0  0  0  -0.900860
 281 Mof_Oa_a 0.318730 0.333390 0.524500  0  0  0  0  0  0  0  0  -0.900860
 282 Mof_Oa_a 0.347990 0.347940 0.191170  0  0  0  0  0  0  0  0  -0.900860
 283 Mof_Oc_a 0.342500 0.307040 0.498570  0  0  0  0  0  0  0  0  -0.913560
 284 Mof_Oc_a 0.297870 0.324170 0.165240  0  0  0  0  0  0  0  0  -0.913560
 285 Mof_Oc_a 0.359630 0.368790 0.831900  0  0  0  0  0  0  0  0  -0.913560
 286 Mof_Mg_a 0.353820 0.341440 0.629110  0  0  0  0  0  0  0  0  1.616490
 287 Mof_Mg_a 0.320960 0.312850 0.295780  0  0  0  0  0  0  0  0  1.616490
 288 Mof_Mg_a 0.325220 0.345710 0.962450  0  0  0  0  0  0  0  0  1.616490
 289 Mof_Cc 0.335040 0.051340 0.936910  0  0  0  0  0  0  0  0  0.564250
 290 Mof_Cc 0.382970 0.998290 0.270250  0  0  0  0  0  0  0  0  0.564250
 291 Mof_Cc 0.281990 0.950360 0.603580  0  0  0  0  0  0  0  0  0.564250
 292 Mof_Cb 0.342220 0.056750 0.737020  0  0  0  0  0  0  0  0  -0.376810
 293 Mof_Cb 0.381200 0.991110 0.070350  0  0  0  0  0  0  0  0  -0.376810
 294 Mof_Cb 0.276580 0.952130 0.403690  0  0  0  0  0  0  0  0  -0.376810
 295 C 0.349190 0.081000 0.662940  0  0  0  0  0  0  0  0  -0.004280
 296 C 0.398480 0.984140 0.996270  0  0  0  0  0  0  0  0  -0.004280
 297 C 0.252330 0.934860 0.329600  0  0  0  0  0  0  0  0  -0.004280
 298 C_a 0.349030 0.099650 0.775740  0  0  0  0  0  0  0  0  -0.467300
 299 C_a 0.417280 0.984300 0.109080  0  0  0  0  0  0  0  0  -0.467300
 300 C_a 0.233680 0.916050 0.442410  0  0  0  0  0  0  0  0  -0.467300
 301 C_b 0.341780 0.094430 0.972320  0  0  0  0  0  0  0  0  0.523320
 302 C_b 0.419320 0.991550 0.305650  0  0  0  0  0  0  0  0  0.523320
 303 C_b 0.238900 0.914010 0.638980  0  0  0  0  0  0  0  0  0.523320
 304 N 0.341470 0.112530 0.095570  0  0  0  0  0  0  0  0  -0.443310
 305 N 0.437720 0.991860 0.428900  0  0  0  0  0  0  0  0  -0.443310
 306 N 0.220800 0.895610 0.762240  0  0  0  0  0  0  0  0  -0.443310
 307 C_c 0.333900 0.127450 0.028720  0  0  0  0  0  0  0  0  0.169550
 308 C_c 0.460210 0.999430 0.362060  0  0  0  0  0  0  0  0  0.169550
 309 C_c 0.205880 0.873120 0.695390  0  0  0  0  0  0  0  0  0.169550
 310 C_d 0.334960 0.148090 0.143150  0  0  0  0  0  0  0  0  0.043170
 311 C_d 0.479800 0.998370 0.476490  0  0  0  0  0  0  0  0  0.043170
 312 C_d 0.185240 0.853530 0.809820  0  0  0  0  0  0  0  0  0.043170
 313 C_e 0.344160 0.152740 0.334370  0  0  0  0  0  0  0  0  -0.025890
 314 C_e 0.475240 0.989170 0.667710  0  0  0  0  0  0  0  0  -0.025890
 315 C_e 0.180600 0.858090 0.001040  0  0  0  0  0  0  0  0  -0.025890
 316 C_f 0.011880 0.506090 0.771530  0  0  0  0  0  0  0  0  -0.233270
 317 C_f 0.494210 0.988120 0.771530  0  0  0  0  0  0  0  0  -0.233270
 318 C_f 0.493910 0.505790 0.771530  0  0  0  0  0  0  0  0  -0.233270
 319 C_g 0.337090 0.188650 0.354730  0  0  0  0  0  0  0  0  0.041400
 320 C_g 0.184900 0.329580 0.021400  0  0  0  0  0  0  0  0  0.041400
 321 C_g 0.478010 0.481760 0.688060  0  0  0  0  0  0  0  0  0.041400
 322 C_h 0.327880 0.184020 0.163540  0  0  0  0  0  0  0  0  -0.031400
 323 C_h 0.189470 0.338790 0.830200  0  0  0  0  0  0  0  0  -0.031400
 324 C_h 0.482650 0.477200 0.496870  0  0  0  0  0  0  0  0  -0.031400
 325 C_i 0.660180 0.830670 0.726310  0  0  0  0  0  0  0  0  -0.232330
 326 C_i 0.170490 0.339820 0.726310  0  0  0  0  0  0  0  0  -0.232330
 327 C_i 0.169330 0.829510 0.726310  0  0  0  0  0  0  0  0  -0.232330
 328 C_j 0.338090 0.209180 0.470280  0  0  0  0  0  0  0  0  0.170640
 329 C_j 0.204420 0.328580 0.136950  0  0  0  0  0  0  0  0  0.170640
 330 C_j 0.457480 0.462240 0.803620  0  0  0  0  0  0  0  0  0.170640
 331 N_a 0.330360 0.224100 0.406210  0  0  0  0  0  0  0  0  -0.441720
 332 N_a 0.227080 0.336310 0.072880  0  0  0  0  0  0  0  0  -0.441720
 333 N_a 0.442560 0.439590 0.739540  0  0  0  0  0  0  0  0  -0.441720
 334 C_k 0.329980 0.241800 0.533990  0  0  0  0  0  0  0  0  0.529300
 335 C_k 0.245150 0.336690 0.200650  0  0  0  0  0  0  0  0  0.529300
 336 C_k 0.424870 0.421520 0.867320  0  0  0  0  0  0  0  0  0.529300
 337 Mof_Cd 0.336110 0.265650 0.461470  0  0  0  0  0  0  0  0  -0.514710
 338 Mof_Cd 0.262870 0.330550 0.128140  0  0  0  0  0  0  0  0  -0.514710
 339 Mof_Cd 0.401010 0.403790 0.794810  0  0  0  0  0  0  0  0  -0.514710
 340 Mof_Cc_a 0.336110 0.284500 0.579620  0  0  0  0  0  0  0  0  0.570560
 341 Mof_Cc_a 0.281720 0.330560 0.246290  0  0  0  0  0  0  0  0  0.570560
 342 Mof_Cc_a 0.382170 0.384940 0.912960  0  0  0  0  0  0  0  0  0.570560
 343 Mof_Cb_a 0.328830 0.278420 0.778350  0  0  0  0  0  0  0  0  -0.371430
 344 Mof_Cb_a 0.282920 0.337830 0.445020  0  0  0  0  0  0  0  0  -0.371430
 345 Mof_Cb_a 0.388250 0.383750 0.111680  0  0  0  0  0  0  0  0  -0.371430
 346 C_l 0.322250 0.254040 0.847560  0  0  0  0  0  0  0  0  0.003240
 347 C_l 0.265120 0.344410 0.514230  0  0  0  0  0  0  0  0  0.003240
 348 C_l 0.412620 0.401540 0.180900  0  0  0  0  0  0  0  0  0.003240
 349 C_m 0.322730 0.235940 0.730150  0  0  0  0  0  0  0  0  -0.476530
 350 C_m 0.246530 0.343930 0.396810  0  0  0  0  0  0  0  0  -0.476530
 351 C_m 0.430730 0.420130 0.063480  0  0  0  0  0  0  0  0  -0.476530
 352 Mof_Ca 0.326580 0.295770 0.913950  0  0  0  0  0  0  0  0  0.806820
 353 Mof_Ca 0.302530 0.340090 0.580610  0  0  0  0  0  0  0  0  0.806820
 354 Mof_Ca 0.370890 0.364130 0.247280  0  0  0  0  0  0  0  0  0.806820
 355 Mof_Cd_a 0.335500 0.070780 0.050320  0  0  0  0  0  0  0  0  -0.496050
 356 Mof_Cd_a 0.401950 0.997830 0.383650  0  0  0  0  0  0  0  0  -0.496050
 357 Mof_Cd_a 0.262560 0.931390 0.716980  0  0  0  0  0  0  0  0  -0.496050
 358 Mof_Ca_a 0.343520 0.038610 0.603940  0  0  0  0  0  0  0  0  0.817980
 359 Mof_Ca_a 0.361760 0.989820 0.937270  0  0  0  0  0  0  0  0  0.817980
 360 Mof_Ca_a 0.294720 0.971570 0.270610  0  0  0  0  0  0  0  0  0.817980
 361 H 0.354980 0.084710 0.512110  0  0  0  0  0  0  0  0  0.144770
 362 H 0.396400 0.978360 0.845450  0  0  0  0  0  0  0  0  0.144770
 363 H 0.248620 0.936930 0.178780  0  0  0  0  0  0  0  0  0.144770
 364 H_a 0.355080 0.118350 0.716390  0  0  0  0  0  0  0  0  0.217860
 365 H_a 0.429940 0.978250 0.049720  0  0  0  0  0  0  0  0  0.217860
 366 H_a 0.214980 0.903390 0.383050  0  0  0  0  0  0  0  0  0.217860
 367 H_b 0.326110 0.125200 0.881740  0  0  0  0  0  0  0  0  0.058260
 368 H_b 0.465750 0.007220 0.215070  0  0  0  0  0  0  0  0  0.058260
 369 H_b 0.208130 0.867580 0.548410  0  0  0  0  0  0  0  0  0.058260
 370 H_c 0.350350 0.140320 0.396960  0  0  0  0  0  0  0  0  0.086710
 371 H_c 0.456640 0.982990 0.730290  0  0  0  0  0  0  0  0  0.086710
 372 H_c 0.193010 0.876690 0.063620  0  0  0  0  0  0  0  0  0.086710
 373 H_d 0.019040 0.509730 0.919330  0  0  0  0  0  0  0  0  0.143950
 374 H_d 0.490680 0.980960 0.919330  0  0  0  0  0  0  0  0  0.143950
 375 H_d 0.490270 0.509320 0.919330  0  0  0  0  0  0  0  0  0.143950
 376 H_e 0.321660 0.196410 0.100990  0  0  0  0  0  0  0  0  0.090490
 377 H_e 0.208080 0.345000 0.767660  0  0  0  0  0  0  0  0  0.090490
 378 H_e 0.470260 0.458590 0.434330  0  0  0  0  0  0  0  0  0.090490
 379 H_f 0.652990 0.827020 0.578550  0  0  0  0  0  0  0  0  0.143470
 380 H_f 0.174030 0.347010 0.578550  0  0  0  0  0  0  0  0  0.143470
 381 H_f 0.172980 0.825970 0.578550  0  0  0  0  0  0  0  0  0.143470
 382 H_g 0.345960 0.211300 0.616880  0  0  0  0  0  0  0  0  0.059090
 383 H_g 0.198680 0.320710 0.283550  0  0  0  0  0  0  0  0  0.059090
 384 H_g 0.455370 0.467990 0.950220  0  0  0  0  0  0  0  0  0.059090
 385 Mof_H 0.341270 0.270080 0.310180  0  0  0  0  0  0  0  0  0.222460
 386 Mof_H 0.262150 0.325400 0.976850  0  0  0  0  0  0  0  0  0.222460
 387 Mof_H 0.396580 0.404520 0.643510  0  0  0  0  0  0  0  0  0.222460
 388 H_h 0.316410 0.249740 0.997910  0  0  0  0  0  0  0  0  0.143090
 389 H_h 0.266670 0.350260 0.664580  0  0  0  0  0  0  0  0  0.143090
 390 H_h 0.416920 0.400000 0.331240  0  0  0  0  0  0  0  0  0.143090
 391 H_i 0.316840 0.217070 0.785540  0  0  0  0  0  0  0  0  0.217400
 392 H_i 0.233570 0.349830 0.452210  0  0  0  0  0  0  0  0  0.217400
 393 H_i 0.449590 0.433100 0.118880  0  0  0  0  0  0  0  0  0.217400
 394 Mof_H_a 0.330370 0.066900 0.202100  0  0  0  0  0  0  0  0  0.216130
 395 Mof_H_a 0.403200 0.002970 0.535430  0  0  0  0  0  0  0  0  0.216130
 396 Mof_H_a 0.266430 0.930130 0.868770  0  0  0  0  0  0  0  0  0.216130
