# Supplementary material for: In silico design and screening of hypothetical MOF-74 analogs and their experimental synthesis
Source: Chem Sci. 2016 Jun 21;7(9):6263–72. doi: 10.1039/c6sc01477a (PMC6024208; doi:10.1039/c6sc01477a)
Supplement: Supplementary file 1 [file SC-007-C6SC01477A-s001.zip › analogs/98x1_all_conf_4342_1_full_symm.cif]

data_image0
_cell_length_a       54.1792
_cell_length_b       54.1792
_cell_length_c       6.9401
_cell_angle_alpha    90
_cell_angle_beta     90
_cell_angle_gamma    120

_symmetry_space_group_name_H-M    "P 1"
_symmetry_int_tables_number       1

loop_
  _symmetry_equiv_pos_as_xyz
  'x, y, z'

loop_
  _atom_site_label
  _atom_site_occupancy
  _atom_site_fract_x
  _atom_site_fract_y
  _atom_site_fract_z
  _atom_site_thermal_displace_type
  _atom_site_B_iso_or_equiv
  _atom_site_type_symbol
  O1       1.0000 0.02646  0.71715  0.22542  Biso   1.000  O
  O2       1.0000 0.01157  0.68481  0.46368  Biso   1.000  O
  O3       1.0000 0.03779  0.70004  0.80859  Biso   1.000  O
  Mg1      1.0000 0.01596  0.66005  0.67647  Biso   1.000  Mg
  O4       1.0000 0.94850  0.30909  0.63680  Biso   1.000  O
  O5       1.0000 0.98154  0.31956  0.86373  Biso   1.000  O
  O6       1.0000 0.96426  0.29821  0.22538  Biso   1.000  O
  Mg2      1.0000 0.00352  0.31527  0.09490  Biso   1.000  Mg
  O7       1.0000 0.16398  0.85051  0.07417  Biso   1.000  O
  C1       1.0000 0.85223  0.19729  0.30953  Biso   1.000  C
  N1       1.0000 0.86592  0.22676  0.30073  Biso   1.000  N
  C2       1.0000 0.88875  0.24529  0.17647  Biso   1.000  C
  C3       1.0000 0.91560  0.26327  0.25445  Biso   1.000  C
  C4       1.0000 0.93873  0.28258  0.13941  Biso   1.000  C
  C5       1.0000 0.93358  0.28427  0.93837  Biso   1.000  C
  C6       1.0000 0.90620  0.26550  0.86323  Biso   1.000  C
  C7       1.0000 0.88403  0.24593  0.97743  Biso   1.000  C
  C8       1.0000 0.95526  0.30519  0.80571  Biso   1.000  C
  C9       1.0000 0.86602  0.18290  0.20140  Biso   1.000  C
  C10      1.0000 0.84645  0.15062  0.20703  Biso   1.000  C
  C11      1.0000 0.15352  0.80867  0.74856  Biso   1.000  C
  O8       1.0000 0.15494  0.82156  0.59911  Biso   1.000  O
  N2       1.0000 0.12902  0.78482  0.81369  Biso   1.000  N
  C12      1.0000 0.10318  0.76801  0.71547  Biso   1.000  C
  C13      1.0000 0.08200  0.74354  0.80850  Biso   1.000  C
  C14      1.0000 0.05673  0.72382  0.71387  Biso   1.000  C
  C15      1.0000 0.05302  0.72976  0.51794  Biso   1.000  C
  C16      1.0000 0.07404  0.75530  0.43223  Biso   1.000  C
  C17      1.0000 0.09880  0.77449  0.52590  Biso   1.000  C
  C18      1.0000 0.02918  0.70999  0.39585  Biso   1.000  C
  H1       1.0000 0.19042  0.90217  0.05283  Biso   1.000  H
  H2       1.0000 0.91947  0.26241  0.40738  Biso   1.000  H
  H3       1.0000 0.90281  0.26716  0.71044  Biso   1.000  H
  H4       1.0000 0.19643  0.89824  0.58387  Biso   1.000  H
  H5       1.0000 0.88682  0.18938  0.26787  Biso   1.000  H
  H6       1.0000 0.87018  0.19031  0.05137  Biso   1.000  H
  H7       1.0000 0.84046  0.14327  0.35606  Biso   1.000  H
  H8       1.0000 0.85749  0.13995  0.14676  Biso   1.000  H
  H9       1.0000 0.13029  0.77787  0.94735  Biso   1.000  H
  H10      1.0000 0.08497  0.73858  0.95581  Biso   1.000  H
  H11      1.0000 0.07027  0.75940  0.28476  Biso   1.000  H
  H12      1.0000 0.11484  0.79386  0.45686  Biso   1.000  H
  O9       1.0000 0.02403  0.64021  0.89209  Biso   1.000  O
  O10      1.0000 0.00657  0.65509  0.13035  Biso   1.000  O
  O11      1.0000 0.99558  0.62888  0.47525  Biso   1.000  O
  Mg3      1.0000 0.97742  0.65071  0.34314  Biso   1.000  Mg
  O12      1.0000 0.02725  0.38484  0.97013  Biso   1.000  O
  O13      1.0000 0.00469  0.35180  0.19706  Biso   1.000  O
  O14      1.0000 0.00061  0.36907  0.55871  Biso   1.000  O
  Mg4      1.0000 0.97842  0.32981  0.42823  Biso   1.000  Mg
  O15      1.0000 0.68653  0.83602  0.07417  Biso   1.000  O
  C19      1.0000 0.01172  0.48110  0.64286  Biso   1.000  C
  N3       1.0000 0.02750  0.46741  0.63407  Biso   1.000  N
  C20      1.0000 0.02320  0.44458  0.50980  Biso   1.000  C
  C21      1.0000 0.01434  0.41773  0.58778  Biso   1.000  C
  C22      1.0000 0.01052  0.39460  0.47274  Biso   1.000  C
  C23      1.0000 0.01735  0.39975  0.27170  Biso   1.000  C
  C24      1.0000 0.02597  0.42713  0.19657  Biso   1.000  C
  C25      1.0000 0.02856  0.44930  0.31076  Biso   1.000  C
  C26      1.0000 0.01660  0.37808  0.13905  Biso   1.000  C
  C27      1.0000 0.31688  0.13398  0.20140  Biso   1.000  C
  C28      1.0000 0.30417  0.15355  0.20703  Biso   1.000  C
  C29      1.0000 0.98848  0.51314  0.41523  Biso   1.000  C
  O16      1.0000 0.99995  0.51172  0.26578  Biso   1.000  O
  N4       1.0000 0.98914  0.53765  0.48036  Biso   1.000  N
  C30      1.0000 0.99816  0.56348  0.38213  Biso   1.000  C
  C31      1.0000 0.99488  0.58467  0.47517  Biso   1.000  C
  C32      1.0000 0.00043  0.60994  0.38054  Biso   1.000  C
  C33      1.0000 0.01006  0.61364  0.18461  Biso   1.000  C
  C34      1.0000 0.01459  0.59263  0.09890  Biso   1.000  C
  C35      1.0000 0.00902  0.56786  0.19257  Biso   1.000  C
  C36      1.0000 0.01414  0.63748  0.06252  Biso   1.000  C
  H13      1.0000 0.71176  0.80958  0.05283  Biso   1.000  H
  H14      1.0000 0.00961  0.41387  0.74071  Biso   1.000  H
  H15      1.0000 0.03102  0.43052  0.04377  Biso   1.000  H
  H16      1.0000 0.70180  0.80357  0.58387  Biso   1.000  H
  H17      1.0000 0.30256  0.11318  0.26787  Biso   1.000  H
  H18      1.0000 0.98680  0.46316  0.38470  Biso   1.000  H
  H19      1.0000 0.30281  0.15954  0.35606  Biso   1.000  H
  H20      1.0000 0.28246  0.14251  0.14676  Biso   1.000  H
  H21      1.0000 0.98092  0.53638  0.61401  Biso   1.000  H
  H22      1.0000 0.98694  0.58169  0.62248  Biso   1.000  H
  H23      1.0000 0.02246  0.59639  0.95142  Biso   1.000  H
  H24      1.0000 0.01235  0.55183  0.12353  Biso   1.000  H
  O17      1.0000 0.94951  0.64264  0.55875  Biso   1.000  O
  O18      1.0000 0.98186  0.66010  0.79701  Biso   1.000  O
  O19      1.0000 0.96663  0.67109  0.14192  Biso   1.000  O
  Mg5      1.0000 0.00662  0.68924  0.00980  Biso   1.000  Mg
  O20      1.0000 0.02425  0.30608  0.30347  Biso   1.000  O
  O21      1.0000 0.01377  0.32864  0.53039  Biso   1.000  O
  O22      1.0000 0.03512  0.33272  0.89204  Biso   1.000  O
  Mg6      1.0000 0.01806  0.35492  0.76157  Biso   1.000  Mg
  O23      1.0000 0.14949  0.31347  0.07417  Biso   1.000  O
  C37      1.0000 0.13605  0.32161  0.97619  Biso   1.000  C
  N5       1.0000 0.10658  0.30583  0.96740  Biso   1.000  N
  C38      1.0000 0.08804  0.31013  0.84314  Biso   1.000  C
  C39      1.0000 0.07006  0.31899  0.92112  Biso   1.000  C
  C40      1.0000 0.05075  0.32281  0.80608  Biso   1.000  C
  C41      1.0000 0.04907  0.31598  0.60504  Biso   1.000  C
  C42      1.0000 0.06783  0.30737  0.52990  Biso   1.000  C
  C43      1.0000 0.08741  0.30478  0.64409  Biso   1.000  C
  C44      1.0000 0.02815  0.31674  0.47238  Biso   1.000  C
  C45      1.0000 0.81710  0.68312  0.20140  Biso   1.000  C
  C46      1.0000 0.84938  0.69583  0.20703  Biso   1.000  C
  C47      1.0000 0.85800  0.67819  0.08189  Biso   1.000  C
  O24      1.0000 0.84510  0.66672  0.93245  Biso   1.000  O
  N6       1.0000 0.88184  0.67753  0.14703  Biso   1.000  N
  C48      1.0000 0.89865  0.66850  0.04880  Biso   1.000  C
  C49      1.0000 0.92313  0.67179  0.14183  Biso   1.000  C
  C50      1.0000 0.94284  0.66624  0.04721  Biso   1.000  C
  C51      1.0000 0.93691  0.65660  0.85127  Biso   1.000  C
  C52      1.0000 0.91137  0.65207  0.76556  Biso   1.000  C
  C53      1.0000 0.89218  0.65765  0.85923  Biso   1.000  C
  C54      1.0000 0.95668  0.65253  0.72918  Biso   1.000  C
  H25      1.0000 0.09783  0.28824  0.05283  Biso   1.000  H
  H26      1.0000 0.07092  0.32372  0.07405  Biso   1.000  H
  H27      1.0000 0.06617  0.30232  0.37710  Biso   1.000  H
  H28      1.0000 0.10176  0.29820  0.58387  Biso   1.000  H
  H29      1.0000 0.81062  0.69744  0.26787  Biso   1.000  H
  H30      1.0000 0.14302  0.34653  0.71804  Biso   1.000  H
  H31      1.0000 0.85673  0.69719  0.35606  Biso   1.000  H
  H32      1.0000 0.86005  0.71754  0.14676  Biso   1.000  H
  H33      1.0000 0.88879  0.68575  0.28068  Biso   1.000  H
  H34      1.0000 0.92808  0.67973  0.28915  Biso   1.000  H
  H35      1.0000 0.90727  0.64421  0.61809  Biso   1.000  H
  H36      1.0000 0.87281  0.65432  0.79019  Biso   1.000  H
  O25      1.0000 0.69313  0.05049  0.55875  Biso   1.000  O
  O26      1.0000 0.67824  0.01814  0.79701  Biso   1.000  O
  O27      1.0000 0.70446  0.03337  0.14192  Biso   1.000  O
  Mg7      1.0000 0.68263  0.99338  0.00980  Biso   1.000  Mg
  O28      1.0000 0.61516  0.64242  0.97013  Biso   1.000  O
  O29      1.0000 0.64820  0.65290  0.19706  Biso   1.000  O
  O30      1.0000 0.63093  0.63154  0.55871  Biso   1.000  O
  Mg8      1.0000 0.67019  0.64860  0.42823  Biso   1.000  Mg
  O31      1.0000 0.83065  0.18384  0.40750  Biso   1.000  O
  C55      1.0000 0.51890  0.53062  0.64286  Biso   1.000  C
  N7       1.0000 0.53259  0.56009  0.63407  Biso   1.000  N
  C56      1.0000 0.55542  0.57863  0.50980  Biso   1.000  C
  C57      1.0000 0.58227  0.59661  0.58778  Biso   1.000  C
  C58      1.0000 0.60540  0.61592  0.47274  Biso   1.000  C
  C59      1.0000 0.60025  0.61760  0.27170  Biso   1.000  C
  C60      1.0000 0.57287  0.59883  0.19657  Biso   1.000  C
  C61      1.0000 0.55070  0.57926  0.31076  Biso   1.000  C
  C62      1.0000 0.62192  0.63852  0.13905  Biso   1.000  C
  C63      1.0000 0.53269  0.51623  0.53474  Biso   1.000  C
  C64      1.0000 0.51311  0.48395  0.54036  Biso   1.000  C
  C65      1.0000 0.82019  0.14200  0.08189  Biso   1.000  C
  O32      1.0000 0.82161  0.15490  0.93245  Biso   1.000  O
  N8       1.0000 0.79568  0.11816  0.14703  Biso   1.000  N
  C66      1.0000 0.76985  0.10135  0.04880  Biso   1.000  C
  C67      1.0000 0.74866  0.07687  0.14183  Biso   1.000  C
  C68      1.0000 0.72339  0.05716  0.04721  Biso   1.000  C
  C69      1.0000 0.71969  0.06309  0.85127  Biso   1.000  C
  C70      1.0000 0.74070  0.08863  0.76556  Biso   1.000  C
  C71      1.0000 0.76547  0.10782  0.85923  Biso   1.000  C
  C72      1.0000 0.69585  0.04332  0.72918  Biso   1.000  C
  H37      1.0000 0.85708  0.23551  0.38616  Biso   1.000  H
  H38      1.0000 0.58613  0.59575  0.74071  Biso   1.000  H
  H39      1.0000 0.56948  0.60050  0.04377  Biso   1.000  H
  H40      1.0000 0.86310  0.23157  0.91720  Biso   1.000  H
  H41      1.0000 0.55348  0.52271  0.60120  Biso   1.000  H
  H42      1.0000 0.53684  0.52364  0.38470  Biso   1.000  H
  H43      1.0000 0.50712  0.47660  0.68939  Biso   1.000  H
  H44      1.0000 0.52415  0.47328  0.48009  Biso   1.000  H
  H45      1.0000 0.79695  0.11121  0.28068  Biso   1.000  H
  H46      1.0000 0.75164  0.07192  0.28915  Biso   1.000  H
  H47      1.0000 0.73694  0.09273  0.61809  Biso   1.000  H
  H48      1.0000 0.78150  0.12719  0.79019  Biso   1.000  H
  O33      1.0000 0.69069  0.97354  0.22542  Biso   1.000  O
  O34      1.0000 0.67323  0.98843  0.46368  Biso   1.000  O
  O35      1.0000 0.66225  0.96221  0.80859  Biso   1.000  O
  Mg9      1.0000 0.64409  0.98404  0.67647  Biso   1.000  Mg
  O36      1.0000 0.69392  0.71817  0.30347  Biso   1.000  O
  O37      1.0000 0.67136  0.68513  0.53039  Biso   1.000  O
  O38      1.0000 0.66728  0.70240  0.89204  Biso   1.000  O
  Mg10     1.0000 0.64508  0.66315  0.76157  Biso   1.000  Mg
  O39      1.0000 0.35319  0.16935  0.40750  Biso   1.000  O
  C73      1.0000 0.67839  0.81444  0.97619  Biso   1.000  C
  N9       1.0000 0.69417  0.80074  0.96740  Biso   1.000  N
  C74      1.0000 0.68987  0.77791  0.84314  Biso   1.000  C
  C75      1.0000 0.68101  0.75107  0.92112  Biso   1.000  C
  C76      1.0000 0.67719  0.72794  0.80608  Biso   1.000  C
  C77      1.0000 0.68402  0.73309  0.60504  Biso   1.000  C
  C78      1.0000 0.69263  0.76047  0.52990  Biso   1.000  C
  C79      1.0000 0.69522  0.78263  0.64409  Biso   1.000  C
  C80      1.0000 0.68326  0.71141  0.47238  Biso   1.000  C
  C81      1.0000 0.98355  0.46731  0.53474  Biso   1.000  C
  C82      1.0000 0.97084  0.48689  0.54036  Biso   1.000  C
  C83      1.0000 0.65515  0.84648  0.74856  Biso   1.000  C
  O40      1.0000 0.66662  0.84506  0.59911  Biso   1.000  O
  N10      1.0000 0.65580  0.87098  0.81369  Biso   1.000  N
  C84      1.0000 0.66483  0.89682  0.71547  Biso   1.000  C
  C85      1.0000 0.66154  0.91800  0.80850  Biso   1.000  C
  C86      1.0000 0.66709  0.94327  0.71387  Biso   1.000  C
  C87      1.0000 0.67673  0.94698  0.51794  Biso   1.000  C
  C88      1.0000 0.68126  0.92596  0.43223  Biso   1.000  C
  C89      1.0000 0.67569  0.90120  0.52590  Biso   1.000  C
  C90      1.0000 0.68080  0.97082  0.39585  Biso   1.000  C
  H49      1.0000 0.37842  0.14292  0.38616  Biso   1.000  H
  H50      1.0000 0.67628  0.74720  0.07405  Biso   1.000  H
  H51      1.0000 0.69768  0.76385  0.37710  Biso   1.000  H
  H52      1.0000 0.36847  0.13690  0.91720  Biso   1.000  H
  H53      1.0000 0.96923  0.44652  0.60120  Biso   1.000  H
  H54      1.0000 0.65347  0.79649  0.71804  Biso   1.000  H
  H55      1.0000 0.96948  0.49288  0.68939  Biso   1.000  H
  H56      1.0000 0.94913  0.47585  0.48009  Biso   1.000  H
  H57      1.0000 0.64759  0.86971  0.94735  Biso   1.000  H
  H58      1.0000 0.65361  0.91503  0.95581  Biso   1.000  H
  H59      1.0000 0.68913  0.92973  0.28476  Biso   1.000  H
  H60      1.0000 0.67902  0.88516  0.45686  Biso   1.000  H
  O41      1.0000 0.61618  0.97597  0.89209  Biso   1.000  O
  O42      1.0000 0.64853  0.99343  0.13035  Biso   1.000  O
  O43      1.0000 0.63330  0.00442  0.47525  Biso   1.000  O
  Mg11     1.0000 0.67328  0.02258  0.34314  Biso   1.000  Mg
  O44      1.0000 0.69091  0.63941  0.63680  Biso   1.000  O
  O45      1.0000 0.68044  0.66197  0.86373  Biso   1.000  O
  O46      1.0000 0.70179  0.66606  0.22538  Biso   1.000  O
  Mg12     1.0000 0.68473  0.68825  0.09490  Biso   1.000  Mg
  O47      1.0000 0.81616  0.64681  0.40750  Biso   1.000  O
  C91      1.0000 0.80271  0.65494  0.30953  Biso   1.000  C
  N11      1.0000 0.77324  0.63917  0.30073  Biso   1.000  N
  C92      1.0000 0.75471  0.64346  0.17647  Biso   1.000  C
  C93      1.0000 0.73673  0.65233  0.25445  Biso   1.000  C
  C94      1.0000 0.71742  0.65615  0.13941  Biso   1.000  C
  C95      1.0000 0.71573  0.64931  0.93837  Biso   1.000  C
  C96      1.0000 0.73450  0.64070  0.86323  Biso   1.000  C
  C97      1.0000 0.75407  0.63811  0.97743  Biso   1.000  C
  C98      1.0000 0.69481  0.65007  0.80571  Biso   1.000  C
  C99      1.0000 0.48377  0.01645  0.53474  Biso   1.000  C
  C100     1.0000 0.51605  0.02916  0.54036  Biso   1.000  C
  C101     1.0000 0.52466  0.01152  0.41523  Biso   1.000  C
  O48      1.0000 0.51177  0.00005  0.26578  Biso   1.000  O
  N12      1.0000 0.54851  0.01086  0.48036  Biso   1.000  N
  C102     1.0000 0.56532  0.00184  0.38213  Biso   1.000  C
  C103     1.0000 0.58979  0.00512  0.47517  Biso   1.000  C
  C104     1.0000 0.60951  0.99957  0.38054  Biso   1.000  C
  C105     1.0000 0.60358  0.98994  0.18461  Biso   1.000  C
  C106     1.0000 0.57804  0.98541  0.09890  Biso   1.000  C
  C107     1.0000 0.55884  0.99098  0.19257  Biso   1.000  C
  C108     1.0000 0.62335  0.98586  0.06252  Biso   1.000  C
  H61      1.0000 0.76449  0.62158  0.38616  Biso   1.000  H
  H62      1.0000 0.73759  0.65705  0.40738  Biso   1.000  H
  H63      1.0000 0.73284  0.63565  0.71044  Biso   1.000  H
  H64      1.0000 0.76843  0.63153  0.91720  Biso   1.000  H
  H65      1.0000 0.47729  0.03077  0.60120  Biso   1.000  H
  H66      1.0000 0.80969  0.67987  0.05137  Biso   1.000  H
  H67      1.0000 0.52340  0.03052  0.68939  Biso   1.000  H
  H68      1.0000 0.52672  0.05087  0.48009  Biso   1.000  H
  H69      1.0000 0.55546  0.01908  0.61401  Biso   1.000  H
  H70      1.0000 0.59475  0.01306  0.62248  Biso   1.000  H
  H71      1.0000 0.57393  0.97754  0.95142  Biso   1.000  H
  H72      1.0000 0.53948  0.98765  0.12353  Biso   1.000  H
  O49      1.0000 0.35979  0.38382  0.89209  Biso   1.000  O
  O50      1.0000 0.34491  0.35147  0.13035  Biso   1.000  O
  O51      1.0000 0.37112  0.36670  0.47525  Biso   1.000  O
  Mg13     1.0000 0.34929  0.32672  0.34314  Biso   1.000  Mg
  O52      1.0000 0.28183  0.97575  0.30347  Biso   1.000  O
  O53      1.0000 0.31487  0.98623  0.53039  Biso   1.000  O
  O54      1.0000 0.29760  0.96488  0.89204  Biso   1.000  O
  Mg14     1.0000 0.33685  0.98194  0.76157  Biso   1.000  Mg
  O55      1.0000 0.49731  0.51717  0.74084  Biso   1.000  O
  C109     1.0000 0.18556  0.86395  0.97619  Biso   1.000  C
  N13      1.0000 0.19926  0.89342  0.96740  Biso   1.000  N
  C110     1.0000 0.22209  0.91196  0.84314  Biso   1.000  C
  C111     1.0000 0.24893  0.92994  0.92112  Biso   1.000  C
  C112     1.0000 0.27206  0.94925  0.80608  Biso   1.000  C
  C113     1.0000 0.26691  0.95093  0.60504  Biso   1.000  C
  C114     1.0000 0.23953  0.93217  0.52990  Biso   1.000  C
  C115     1.0000 0.21737  0.91259  0.64409  Biso   1.000  C
  C116     1.0000 0.28859  0.97185  0.47238  Biso   1.000  C
  C117     1.0000 0.19935  0.84957  0.86807  Biso   1.000  C
  C118     1.0000 0.17978  0.81729  0.87370  Biso   1.000  C
  C119     1.0000 0.48686  0.47534  0.41523  Biso   1.000  C
  O56      1.0000 0.48828  0.48823  0.26578  Biso   1.000  O
  N14      1.0000 0.46235  0.45149  0.48036  Biso   1.000  N
  C120     1.0000 0.43652  0.43468  0.38213  Biso   1.000  C
  C121     1.0000 0.41533  0.41021  0.47517  Biso   1.000  C
  C122     1.0000 0.39006  0.39049  0.38054  Biso   1.000  C
  C123     1.0000 0.38636  0.39642  0.18461  Biso   1.000  C
  C124     1.0000 0.40737  0.42196  0.09890  Biso   1.000  C
  C125     1.0000 0.43214  0.44116  0.19257  Biso   1.000  C
  C126     1.0000 0.36252  0.37665  0.06252  Biso   1.000  C
  H73      1.0000 0.52375  0.56884  0.71949  Biso   1.000  H
  H74      1.0000 0.25280  0.92908  0.07405  Biso   1.000  H
  H75      1.0000 0.23615  0.93383  0.37710  Biso   1.000  H
  H76      1.0000 0.52977  0.56491  0.25053  Biso   1.000  H
  H77      1.0000 0.22015  0.85604  0.93453  Biso   1.000  H
  H78      1.0000 0.20351  0.85698  0.71804  Biso   1.000  H
  H79      1.0000 0.17379  0.80994  0.02272  Biso   1.000  H
  H80      1.0000 0.19082  0.80662  0.81343  Biso   1.000  H
  H81      1.0000 0.46362  0.44454  0.61401  Biso   1.000  H
  H82      1.0000 0.41831  0.40525  0.62248  Biso   1.000  H
  H83      1.0000 0.40361  0.42607  0.95142  Biso   1.000  H
  H84      1.0000 0.44817  0.46052  0.12353  Biso   1.000  H
  O57      1.0000 0.35736  0.30687  0.55875  Biso   1.000  O
  O58      1.0000 0.33990  0.32176  0.79701  Biso   1.000  O
  O59      1.0000 0.32891  0.29554  0.14192  Biso   1.000  O
  Mg15     1.0000 0.31076  0.31737  0.00980  Biso   1.000  Mg
  O60      1.0000 0.36059  0.05150  0.63680  Biso   1.000  O
  O61      1.0000 0.33803  0.01846  0.86373  Biso   1.000  O
  O62      1.0000 0.33394  0.03574  0.22538  Biso   1.000  O
  Mg16     1.0000 0.31175  0.99648  0.09490  Biso   1.000  Mg
  O63      1.0000 0.01986  0.50269  0.74084  Biso   1.000  O
  C127     1.0000 0.34506  0.14777  0.30953  Biso   1.000  C
  N15      1.0000 0.36083  0.13408  0.30073  Biso   1.000  N
  C128     1.0000 0.35654  0.11125  0.17647  Biso   1.000  C
  C129     1.0000 0.34767  0.08440  0.25445  Biso   1.000  C
  C130     1.0000 0.34385  0.06127  0.13941  Biso   1.000  C
  C131     1.0000 0.35069  0.06642  0.93837  Biso   1.000  C
  C132     1.0000 0.35930  0.09380  0.86323  Biso   1.000  C
  C133     1.0000 0.36189  0.11597  0.97743  Biso   1.000  C
  C134     1.0000 0.34993  0.04474  0.80571  Biso   1.000  C
  C135     1.0000 0.65021  0.80065  0.86807  Biso   1.000  C
  C136     1.0000 0.63750  0.82022  0.87370  Biso   1.000  C
  C137     1.0000 0.32181  0.17981  0.08189  Biso   1.000  C
  O64      1.0000 0.33328  0.17839  0.93245  Biso   1.000  O
  N16      1.0000 0.32247  0.20432  0.14703  Biso   1.000  N
  C138     1.0000 0.33150  0.23015  0.04880  Biso   1.000  C
  C139     1.0000 0.32821  0.25134  0.14183  Biso   1.000  C
  C140     1.0000 0.33376  0.27661  0.04721  Biso   1.000  C
  C141     1.0000 0.34340  0.28031  0.85127  Biso   1.000  C
  C142     1.0000 0.34793  0.25930  0.76556  Biso   1.000  C
  C143     1.0000 0.34235  0.23453  0.85923  Biso   1.000  C
  C144     1.0000 0.34747  0.30415  0.72918  Biso   1.000  C
  H85      1.0000 0.04509  0.47625  0.71949  Biso   1.000  H
  H86      1.0000 0.34295  0.08053  0.40738  Biso   1.000  H
  H87      1.0000 0.36435  0.09719  0.71044  Biso   1.000  H
  H88      1.0000 0.03514  0.47023  0.25053  Biso   1.000  H
  H89      1.0000 0.63589  0.77985  0.93453  Biso   1.000  H
  H90      1.0000 0.32013  0.12982  0.05137  Biso   1.000  H
  H91      1.0000 0.63614  0.82621  0.02272  Biso   1.000  H
  H92      1.0000 0.61580  0.80918  0.81343  Biso   1.000  H
  H93      1.0000 0.31425  0.20305  0.28068  Biso   1.000  H
  H94      1.0000 0.32027  0.24836  0.28915  Biso   1.000  H
  H95      1.0000 0.35579  0.26306  0.61809  Biso   1.000  H
  H96      1.0000 0.34568  0.21850  0.79019  Biso   1.000  H
  O65      1.0000 0.28285  0.30931  0.22542  Biso   1.000  O
  O66      1.0000 0.31519  0.32677  0.46368  Biso   1.000  O
  O67      1.0000 0.29996  0.33775  0.80859  Biso   1.000  O
  Mg17     1.0000 0.33995  0.35591  0.67647  Biso   1.000  Mg
  O68      1.0000 0.35758  0.97275  0.97013  Biso   1.000  O
  O69      1.0000 0.34710  0.99531  0.19706  Biso   1.000  O
  O70      1.0000 0.36846  0.99939  0.55871  Biso   1.000  O
  Mg18     1.0000 0.35140  0.02158  0.42823  Biso   1.000  Mg
  O71      1.0000 0.48283  0.98014  0.74084  Biso   1.000  O
  C145     1.0000 0.46938  0.98828  0.64286  Biso   1.000  C
  N17      1.0000 0.43991  0.97250  0.63407  Biso   1.000  N
  C146     1.0000 0.42137  0.97680  0.50980  Biso   1.000  C
  C147     1.0000 0.40339  0.98566  0.58778  Biso   1.000  C
  C148     1.0000 0.38408  0.98948  0.47274  Biso   1.000  C
  C149     1.0000 0.38240  0.98265  0.27170  Biso   1.000  C
  C150     1.0000 0.40117  0.97403  0.19657  Biso   1.000  C
  C151     1.0000 0.42074  0.97144  0.31076  Biso   1.000  C
  C152     1.0000 0.36148  0.98340  0.13905  Biso   1.000  C
  C153     1.0000 0.15043  0.34979  0.86807  Biso   1.000  C
  C154     1.0000 0.18271  0.36250  0.87370  Biso   1.000  C
  C155     1.0000 0.19133  0.34485  0.74856  Biso   1.000  C
  O72      1.0000 0.17844  0.33338  0.59911  Biso   1.000  O
  N18      1.0000 0.21518  0.34420  0.81369  Biso   1.000  N
  C156     1.0000 0.23199  0.33517  0.71547  Biso   1.000  C
  C157     1.0000 0.25646  0.33846  0.80850  Biso   1.000  C
  C158     1.0000 0.27618  0.33291  0.71387  Biso   1.000  C
  C159     1.0000 0.27024  0.32327  0.51794  Biso   1.000  C
  C160     1.0000 0.24470  0.31874  0.43223  Biso   1.000  C
  C161     1.0000 0.22551  0.32431  0.52590  Biso   1.000  C
  C162     1.0000 0.29001  0.31920  0.39585  Biso   1.000  C
  H97      1.0000 0.43116  0.95491  0.71949  Biso   1.000  H
  H98      1.0000 0.40425  0.99039  0.74071  Biso   1.000  H
  H99      1.0000 0.39950  0.96898  0.04377  Biso   1.000  H
  H100     1.0000 0.43509  0.96486  0.25053  Biso   1.000  H
  H101     1.0000 0.14396  0.36411  0.93453  Biso   1.000  H
  H102     1.0000 0.47636  0.01320  0.38470  Biso   1.000  H
  H103     1.0000 0.19006  0.36386  0.02272  Biso   1.000  H
  H104     1.0000 0.19338  0.38420  0.81343  Biso   1.000  H
  H105     1.0000 0.22213  0.35241  0.94735  Biso   1.000  H
  H106     1.0000 0.26142  0.34639  0.95581  Biso   1.000  H
  H107     1.0000 0.24060  0.31087  0.28476  Biso   1.000  H
  H108     1.0000 0.20614  0.32098  0.45686  Biso   1.000  H
