# Supplementary material for: In silico design and screening of hypothetical MOF-74 analogs and their experimental synthesis
Source: Chem Sci. 2016 Jun 21;7(9):6263–72. doi: 10.1039/c6sc01477a (PMC6024208; doi:10.1039/c6sc01477a)
Supplement: Supplementary file 1 [file SC-007-C6SC01477A-s001.zip › analogs/8_all_conf_4278_1_full_symm.cif]

data_image0
_cell_length_a       74.7528
_cell_length_b       74.7528
_cell_length_c       6.91265
_cell_angle_alpha    90
_cell_angle_beta     90
_cell_angle_gamma    120

_symmetry_space_group_name_H-M    "P 1"
_symmetry_int_tables_number       1

loop_
  _symmetry_equiv_pos_as_xyz
  'x, y, z'

loop_
  _atom_site_label
  _atom_site_occupancy
  _atom_site_fract_x
  _atom_site_fract_y
  _atom_site_fract_z
  _atom_site_thermal_displace_type
  _atom_site_B_iso_or_equiv
  _atom_site_type_symbol
  O1       1.0000 0.01689  0.70353  0.62976  Biso   1.000  O
  O2       1.0000 0.00877  0.67995  0.86336  Biso   1.000  O
  O3       1.0000 0.02568  0.69238  0.21447  Biso   1.000  O
  Mg1      1.0000 0.01294  0.66368  0.08425  Biso   1.000  Mg
  O4       1.0000 0.96228  0.31275  0.66606  Biso   1.000  O
  O5       1.0000 0.98640  0.32412  0.89882  Biso   1.000  O
  O6       1.0000 0.97652  0.30707  0.25041  Biso   1.000  O
  Mg2      1.0000 0.00475  0.32171  0.12272  Biso   1.000  Mg
  O7       1.0000 0.90761  0.21994  0.97919  Biso   1.000  O
  C1       1.0000 0.89627  0.22644  0.92947  Biso   1.000  C
  C2       1.0000 0.87489  0.21486  0.85110  Biso   1.000  C
  C3       1.0000 0.86214  0.19370  0.82746  Biso   1.000  C
  C4       1.0000 0.17645  0.85389  0.40304  Biso   1.000  C
  C5       1.0000 0.17067  0.86803  0.33566  Biso   1.000  C
  C6       1.0000 0.18333  0.88925  0.36983  Biso   1.000  C
  C7       1.0000 0.86876  0.22900  0.79624  Biso   1.000  C
  C8       1.0000 0.88538  0.25024  0.85205  Biso   1.000  C
  O8       1.0000 0.88556  0.26660  0.83855  Biso   1.000  O
  N1       1.0000 0.90145  0.24754  0.92997  Biso   1.000  N
  C9       1.0000 0.92033  0.26353  0.00891  Biso   1.000  C
  C10      1.0000 0.92496  0.26227  0.20369  Biso   1.000  C
  C11      1.0000 0.94364  0.27715  0.28101  Biso   1.000  C
  C12      1.0000 0.95842  0.29360  0.16731  Biso   1.000  C
  C13      1.0000 0.95348  0.29499  0.96984  Biso   1.000  C
  C14      1.0000 0.93432  0.27979  0.89455  Biso   1.000  C
  C15      1.0000 0.96790  0.31145  0.83719  Biso   1.000  C
  S1       1.0000 0.16058  0.82683  0.35112  Biso   1.000  S
  O9       1.0000 0.15314  0.82551  0.15339  Biso   1.000  O
  O10      1.0000 0.83881  0.15008  0.74205  Biso   1.000  O
  C16      1.0000 0.13836  0.81699  0.50810  Biso   1.000  C
  C17      1.0000 0.12868  0.82841  0.55433  Biso   1.000  C
  C18      1.0000 0.11024  0.81941  0.66083  Biso   1.000  C
  C19      1.0000 0.10192  0.79891  0.71695  Biso   1.000  C
  C20      1.0000 0.11170  0.78769  0.67067  Biso   1.000  C
  C21      1.0000 0.13009  0.79635  0.56723  Biso   1.000  C
  C22      1.0000 0.09908  0.76634  0.74884  Biso   1.000  C
  O11      1.0000 0.10172  0.75161  0.73214  Biso   1.000  O
  N2       1.0000 0.08230  0.76617  0.84722  Biso   1.000  N
  C23      1.0000 0.08261  0.78522  0.82776  Biso   1.000  C
  O12      1.0000 0.06949  0.78894  0.88780  Biso   1.000  O
  C24      1.0000 0.06673  0.74816  0.94432  Biso   1.000  C
  C25      1.0000 0.06870  0.74495  0.14172  Biso   1.000  C
  C26      1.0000 0.05452  0.72653  0.22999  Biso   1.000  C
  C27      1.0000 0.03816  0.71042  0.12498  Biso   1.000  C
  C28      1.0000 0.03600  0.71413  0.92528  Biso   1.000  C
  C29      1.0000 0.05035  0.73302  0.83957  Biso   1.000  C
  C30      1.0000 0.01972  0.69867  0.79897  Biso   1.000  C
  H1       1.0000 0.86673  0.18264  0.87301  Biso   1.000  H
  H2       1.0000 0.15642  0.86238  0.25356  Biso   1.000  H
  H3       1.0000 0.17892  0.90040  0.32255  Biso   1.000  H
  H4       1.0000 0.91390  0.24946  0.29222  Biso   1.000  H
  H5       1.0000 0.94758  0.27643  0.43117  Biso   1.000  H
  H6       1.0000 0.93081  0.28100  0.74411  Biso   1.000  H
  H7       1.0000 0.13552  0.84441  0.50879  Biso   1.000  H
  H8       1.0000 0.10260  0.82810  0.69788  Biso   1.000  H
  H9       1.0000 0.13777  0.78763  0.53348  Biso   1.000  H
  H10      1.0000 0.08162  0.75682  0.22391  Biso   1.000  H
  H11      1.0000 0.05611  0.72372  0.38180  Biso   1.000  H
  H12      1.0000 0.04848  0.73537  0.68732  Biso   1.000  H
  O13      1.0000 0.01997  0.64977  0.29642  Biso   1.000  O
  O14      1.0000 0.00451  0.65790  0.53003  Biso   1.000  O
  O15      1.0000 0.00003  0.64099  0.88114  Biso   1.000  O
  Mg3      1.0000 0.98406  0.65372  0.75091  Biso   1.000  Mg
  O16      1.0000 0.01714  0.37106  0.99939  Biso   1.000  O
  O17      1.0000 0.00438  0.34693  0.23215  Biso   1.000  O
  O18      1.0000 0.99721  0.35681  0.58375  Biso   1.000  O
  Mg4      1.0000 0.98362  0.32858  0.45606  Biso   1.000  Mg
  O19      1.0000 0.97899  0.42573  0.31253  Biso   1.000  O
  C31      1.0000 0.99683  0.43706  0.26280  Biso   1.000  C
  C32      1.0000 0.00664  0.45844  0.18444  Biso   1.000  C
  C33      1.0000 0.99822  0.47119  0.16080  Biso   1.000  C
  C34      1.0000 0.67743  0.82355  0.40304  Biso   1.000  C
  C35      1.0000 0.69736  0.82933  0.33566  Biso   1.000  C
  C36      1.0000 0.70592  0.81667  0.36983  Biso   1.000  C
  C37      1.0000 0.02691  0.46457  0.12957  Biso   1.000  C
  C38      1.0000 0.03153  0.44795  0.18538  Biso   1.000  C
  O20      1.0000 0.04770  0.44777  0.17188  Biso   1.000  O
  N3       1.0000 0.01275  0.43188  0.26331  Biso   1.000  N
  C39      1.0000 0.00986  0.41300  0.34224  Biso   1.000  C
  C40      1.0000 0.00397  0.40837  0.53702  Biso   1.000  C
  C41      1.0000 0.00017  0.38969  0.61434  Biso   1.000  C
  C42      1.0000 0.00184  0.37491  0.50064  Biso   1.000  C
  C43      1.0000 0.00817  0.37985  0.30318  Biso   1.000  C
  C44      1.0000 0.01213  0.39901  0.22788  Biso   1.000  C
  C45      1.0000 0.01022  0.36544  0.17052  Biso   1.000  C
  S2       1.0000 0.99959  0.50609  0.01778  Biso   1.000  S
  O21      1.0000 0.00569  0.51352  0.82005  Biso   1.000  O
  O22      1.0000 0.31127  0.16119  0.74205  Biso   1.000  O
  C46      1.0000 0.01196  0.52831  0.17477  Biso   1.000  C
  C47      1.0000 0.69973  0.87132  0.55433  Biso   1.000  C
  C48      1.0000 0.70917  0.88976  0.66083  Biso   1.000  C
  C49      1.0000 0.03032  0.56475  0.38362  Biso   1.000  C
  C50      1.0000 0.00932  0.55496  0.33734  Biso   1.000  C
  C51      1.0000 0.99959  0.53658  0.23389  Biso   1.000  C
  C52      1.0000 0.00059  0.56759  0.41550  Biso   1.000  C
  O23      1.0000 0.98322  0.56495  0.39881  Biso   1.000  O
  N4       1.0000 0.01720  0.58437  0.51389  Biso   1.000  N
  C53      1.0000 0.03594  0.58406  0.49442  Biso   1.000  C
  O24      1.0000 0.71945  0.93051  0.88780  Biso   1.000  O
  C54      1.0000 0.01475  0.59993  0.61099  Biso   1.000  C
  C55      1.0000 0.00959  0.59797  0.80839  Biso   1.000  C
  C56      1.0000 0.00533  0.61214  0.89666  Biso   1.000  C
  C57      1.0000 0.00559  0.62851  0.79164  Biso   1.000  C
  C58      1.0000 0.01146  0.63067  0.59195  Biso   1.000  C
  C59      1.0000 0.01600  0.61632  0.50623  Biso   1.000  C
  C60      1.0000 0.01228  0.64695  0.46564  Biso   1.000  C
  H13      1.0000 0.31590  0.13327  0.87301  Biso   1.000  H
  H14      1.0000 0.70595  0.84358  0.25356  Biso   1.000  H
  H15      1.0000 0.72147  0.82108  0.32255  Biso   1.000  H
  H16      1.0000 0.00223  0.41943  0.62556  Biso   1.000  H
  H17      1.0000 0.99551  0.38575  0.76451  Biso   1.000  H
  H18      1.0000 0.01685  0.40252  0.07744  Biso   1.000  H
  H19      1.0000 0.70889  0.86448  0.50879  Biso   1.000  H
  H20      1.0000 0.72549  0.89740  0.69788  Biso   1.000  H
  H21      1.0000 0.98318  0.52889  0.20015  Biso   1.000  H
  H22      1.0000 0.00853  0.58505  0.89058  Biso   1.000  H
  H23      1.0000 0.00094  0.61055  0.04846  Biso   1.000  H
  H24      1.0000 0.02022  0.61819  0.35399  Biso   1.000  H
  O25      1.0000 0.96313  0.64670  0.96309  Biso   1.000  O
  O26      1.0000 0.98672  0.66216  0.19669  Biso   1.000  O
  O27      1.0000 0.97429  0.66664  0.54780  Biso   1.000  O
  Mg5      1.0000 0.00299  0.68260  0.41758  Biso   1.000  Mg
  O28      1.0000 0.02058  0.31620  0.33273  Biso   1.000  O
  O29      1.0000 0.00921  0.32895  0.56548  Biso   1.000  O
  O30      1.0000 0.02627  0.33612  0.91708  Biso   1.000  O
  Mg6      1.0000 0.01162  0.34971  0.78939  Biso   1.000  Mg
  O31      1.0000 0.11340  0.35434  0.64586  Biso   1.000  O
  C61      1.0000 0.10689  0.33650  0.59613  Biso   1.000  C
  C62      1.0000 0.11847  0.32670  0.51777  Biso   1.000  C
  C63      1.0000 0.13963  0.33511  0.49413  Biso   1.000  C
  C64      1.0000 0.14611  0.32257  0.40304  Biso   1.000  C
  C65      1.0000 0.13197  0.30264  0.33566  Biso   1.000  C
  C66      1.0000 0.11075  0.29408  0.36983  Biso   1.000  C
  C67      1.0000 0.10433  0.30643  0.46291  Biso   1.000  C
  C68      1.0000 0.08309  0.30181  0.51872  Biso   1.000  C
  O32      1.0000 0.06674  0.28564  0.50521  Biso   1.000  O
  N5       1.0000 0.08579  0.32058  0.59664  Biso   1.000  N
  C69      1.0000 0.06981  0.32348  0.67557  Biso   1.000  C
  C70      1.0000 0.07106  0.32936  0.87036  Biso   1.000  C
  C71      1.0000 0.05618  0.33316  0.94768  Biso   1.000  C
  C72      1.0000 0.03973  0.33149  0.83398  Biso   1.000  C
  C73      1.0000 0.03834  0.32516  0.63651  Biso   1.000  C
  C74      1.0000 0.05355  0.32121  0.56121  Biso   1.000  C
  C75      1.0000 0.02188  0.32311  0.50386  Biso   1.000  C
  S3       1.0000 0.83983  0.66708  0.68445  Biso   1.000  S
  O33      1.0000 0.84116  0.66097  0.48672  Biso   1.000  O
  O34      1.0000 0.84992  0.68873  0.74205  Biso   1.000  O
  C76      1.0000 0.84968  0.65471  0.84143  Biso   1.000  C
  C77      1.0000 0.17159  0.30027  0.55433  Biso   1.000  C
  C78      1.0000 0.18059  0.29083  0.66083  Biso   1.000  C
  C79      1.0000 0.86776  0.63634  0.05028  Biso   1.000  C
  C80      1.0000 0.87897  0.65735  0.00400  Biso   1.000  C
  C81      1.0000 0.87031  0.66707  0.90056  Biso   1.000  C
  C82      1.0000 0.90033  0.66608  0.08217  Biso   1.000  C
  O35      1.0000 0.91505  0.68344  0.06547  Biso   1.000  O
  N6       1.0000 0.90050  0.64946  0.18056  Biso   1.000  N
  C83      1.0000 0.88145  0.63073  0.16109  Biso   1.000  C
  O36      1.0000 0.21106  0.28055  0.88780  Biso   1.000  O
  C84      1.0000 0.91851  0.65191  0.27766  Biso   1.000  C
  C85      1.0000 0.92171  0.65708  0.47506  Biso   1.000  C
  C86      1.0000 0.94014  0.66133  0.56333  Biso   1.000  C
  C87      1.0000 0.95625  0.66108  0.45831  Biso   1.000  C
  C88      1.0000 0.95253  0.65520  0.25862  Biso   1.000  C
  C89      1.0000 0.93364  0.65066  0.17290  Biso   1.000  C
  C90      1.0000 0.96800  0.65439  0.13231  Biso   1.000  C
  H25      1.0000 0.81736  0.68410  0.87301  Biso   1.000  H
  H26      1.0000 0.13762  0.29405  0.25356  Biso   1.000  H
  H27      1.0000 0.09960  0.27853  0.32255  Biso   1.000  H
  H28      1.0000 0.08387  0.33111  0.95889  Biso   1.000  H
  H29      1.0000 0.05690  0.33782  0.09784  Biso   1.000  H
  H30      1.0000 0.05233  0.31648  0.41078  Biso   1.000  H
  H31      1.0000 0.15559  0.29111  0.50879  Biso   1.000  H
  H32      1.0000 0.17190  0.27451  0.69788  Biso   1.000  H
  H33      1.0000 0.87904  0.68348  0.86681  Biso   1.000  H
  H34      1.0000 0.90985  0.65814  0.55724  Biso   1.000  H
  H35      1.0000 0.94294  0.66573  0.71513  Biso   1.000  H
  H36      1.0000 0.93129  0.64644  0.02066  Biso   1.000  H
  O37      1.0000 0.68356  0.03687  0.96309  Biso   1.000  O
  O38      1.0000 0.67544  0.01328  0.19669  Biso   1.000  O
  O39      1.0000 0.69235  0.02571  0.54780  Biso   1.000  O
  Mg7      1.0000 0.67961  0.99701  0.41758  Biso   1.000  Mg
  O40      1.0000 0.62894  0.64608  0.99939  Biso   1.000  O
  O41      1.0000 0.65307  0.65745  0.23215  Biso   1.000  O
  O42      1.0000 0.64319  0.64040  0.58375  Biso   1.000  O
  Mg8      1.0000 0.67142  0.65504  0.45606  Biso   1.000  Mg
  O43      1.0000 0.57427  0.55327  0.31253  Biso   1.000  O
  C91      1.0000 0.56294  0.55977  0.26280  Biso   1.000  C
  C92      1.0000 0.54156  0.54820  0.18444  Biso   1.000  C
  C93      1.0000 0.52881  0.52704  0.16080  Biso   1.000  C
  C94      1.0000 0.84312  0.18722  0.73638  Biso   1.000  C
  C95      1.0000 0.83733  0.20137  0.66899  Biso   1.000  C
  C96      1.0000 0.85000  0.22259  0.70316  Biso   1.000  C
  C97      1.0000 0.53543  0.56234  0.12957  Biso   1.000  C
  C98      1.0000 0.55205  0.58358  0.18538  Biso   1.000  C
  O44      1.0000 0.55223  0.59993  0.17188  Biso   1.000  O
  N7       1.0000 0.56812  0.58088  0.26331  Biso   1.000  N
  C99      1.0000 0.58700  0.59686  0.34224  Biso   1.000  C
  C100     1.0000 0.59163  0.59560  0.53702  Biso   1.000  C
  C101     1.0000 0.61031  0.61048  0.61434  Biso   1.000  C
  C102     1.0000 0.62509  0.62693  0.50064  Biso   1.000  C
  C103     1.0000 0.62015  0.62832  0.30318  Biso   1.000  C
  C104     1.0000 0.60099  0.61312  0.22788  Biso   1.000  C
  C105     1.0000 0.63456  0.64479  0.17052  Biso   1.000  C
  S4       1.0000 0.82724  0.16017  0.68445  Biso   1.000  S
  O45      1.0000 0.81981  0.15884  0.48672  Biso   1.000  O
  O46      1.0000 0.50548  0.48341  0.07538  Biso   1.000  O
  C106     1.0000 0.80502  0.15032  0.84143  Biso   1.000  C
  C107     1.0000 0.79534  0.16174  0.88767  Biso   1.000  C
  C108     1.0000 0.77691  0.15275  0.99416  Biso   1.000  C
  C109     1.0000 0.76858  0.13224  0.05028  Biso   1.000  C
  C110     1.0000 0.77837  0.12103  0.00400  Biso   1.000  C
  C111     1.0000 0.79676  0.12969  0.90056  Biso   1.000  C
  C112     1.0000 0.76575  0.09967  0.08217  Biso   1.000  C
  O47      1.0000 0.76839  0.08495  0.06547  Biso   1.000  O
  N8       1.0000 0.74896  0.09950  0.18056  Biso   1.000  N
  C113     1.0000 0.74928  0.11855  0.16109  Biso   1.000  C
  O48      1.0000 0.73615  0.12227  0.22113  Biso   1.000  O
  C114     1.0000 0.73340  0.08149  0.27766  Biso   1.000  C
  C115     1.0000 0.73536  0.07829  0.47506  Biso   1.000  C
  C116     1.0000 0.72119  0.05986  0.56333  Biso   1.000  C
  C117     1.0000 0.70483  0.04375  0.45831  Biso   1.000  C
  C118     1.0000 0.70267  0.04747  0.25862  Biso   1.000  C
  C119     1.0000 0.71702  0.06636  0.17290  Biso   1.000  C
  C120     1.0000 0.68639  0.03200  0.13231  Biso   1.000  C
  H37      1.0000 0.53340  0.51597  0.20635  Biso   1.000  H
  H38      1.0000 0.82309  0.19571  0.58689  Biso   1.000  H
  H39      1.0000 0.84559  0.23373  0.65589  Biso   1.000  H
  H40      1.0000 0.58057  0.58280  0.62556  Biso   1.000  H
  H41      1.0000 0.61425  0.60977  0.76451  Biso   1.000  H
  H42      1.0000 0.59748  0.61433  0.07744  Biso   1.000  H
  H43      1.0000 0.80218  0.17775  0.84212  Biso   1.000  H
  H44      1.0000 0.76927  0.16143  0.03122  Biso   1.000  H
  H45      1.0000 0.80444  0.12096  0.86681  Biso   1.000  H
  H46      1.0000 0.74829  0.09015  0.55724  Biso   1.000  H
  H47      1.0000 0.72278  0.05706  0.71513  Biso   1.000  H
  H48      1.0000 0.71515  0.06871  0.02066  Biso   1.000  H
  O49      1.0000 0.68664  0.98311  0.62976  Biso   1.000  O
  O50      1.0000 0.67118  0.99123  0.86336  Biso   1.000  O
  O51      1.0000 0.66670  0.97432  0.21447  Biso   1.000  O
  Mg9      1.0000 0.65073  0.98706  0.08425  Biso   1.000  Mg
  O52      1.0000 0.68380  0.70439  0.33273  Biso   1.000  O
  O53      1.0000 0.67105  0.68026  0.56548  Biso   1.000  O
  O54      1.0000 0.66388  0.69015  0.91708  Biso   1.000  O
  Mg10     1.0000 0.65029  0.66191  0.78939  Biso   1.000  Mg
  O55      1.0000 0.64566  0.75906  0.64586  Biso   1.000  O
  C121     1.0000 0.66350  0.77040  0.59613  Biso   1.000  C
  C122     1.0000 0.67330  0.79178  0.51777  Biso   1.000  C
  C123     1.0000 0.66489  0.80452  0.49413  Biso   1.000  C
  C124     1.0000 0.34410  0.15688  0.73638  Biso   1.000  C
  C125     1.0000 0.36403  0.16267  0.66899  Biso   1.000  C
  C126     1.0000 0.37258  0.15000  0.70316  Biso   1.000  C
  C127     1.0000 0.69357  0.79791  0.46291  Biso   1.000  C
  C128     1.0000 0.69819  0.78129  0.51872  Biso   1.000  C
  O56      1.0000 0.71436  0.78110  0.50521  Biso   1.000  O
  N9       1.0000 0.67942  0.76521  0.59664  Biso   1.000  N
  C129     1.0000 0.67652  0.74633  0.67557  Biso   1.000  C
  C130     1.0000 0.67064  0.74170  0.87036  Biso   1.000  C
  C131     1.0000 0.66684  0.72303  0.94768  Biso   1.000  C
  C132     1.0000 0.66851  0.70824  0.83398  Biso   1.000  C
  C133     1.0000 0.67484  0.71319  0.63651  Biso   1.000  C
  C134     1.0000 0.67879  0.73234  0.56121  Biso   1.000  C
  C135     1.0000 0.67689  0.69877  0.50386  Biso   1.000  C
  S5       1.0000 0.66625  0.83942  0.35112  Biso   1.000  S
  O57      1.0000 0.67236  0.84686  0.15339  Biso   1.000  O
  O58      1.0000 0.97793  0.49452  0.07538  Biso   1.000  O
  C136     1.0000 0.67863  0.86164  0.50810  Biso   1.000  C
  C137     1.0000 0.36639  0.20466  0.88767  Biso   1.000  C
  C138     1.0000 0.37584  0.22309  0.99416  Biso   1.000  C
  C139     1.0000 0.69699  0.89808  0.71695  Biso   1.000  C
  C140     1.0000 0.67599  0.88830  0.67067  Biso   1.000  C
  C141     1.0000 0.66626  0.86991  0.56723  Biso   1.000  C
  C142     1.0000 0.66726  0.90092  0.74884  Biso   1.000  C
  O59      1.0000 0.64989  0.89828  0.73214  Biso   1.000  O
  N10      1.0000 0.68387  0.91770  0.84722  Biso   1.000  N
  C143     1.0000 0.70261  0.91739  0.82776  Biso   1.000  C
  O60      1.0000 0.38611  0.26385  0.22113  Biso   1.000  O
  C144     1.0000 0.68142  0.93327  0.94432  Biso   1.000  C
  C145     1.0000 0.67625  0.93130  0.14172  Biso   1.000  C
  C146     1.0000 0.67200  0.94548  0.22999  Biso   1.000  C
  C147     1.0000 0.67225  0.96184  0.12498  Biso   1.000  C
  C148     1.0000 0.67813  0.96400  0.92528  Biso   1.000  C
  C149     1.0000 0.68267  0.94965  0.83957  Biso   1.000  C
  C150     1.0000 0.67895  0.98028  0.79897  Biso   1.000  C
  H49      1.0000 0.98257  0.46660  0.20635  Biso   1.000  H
  H50      1.0000 0.37262  0.17691  0.58689  Biso   1.000  H
  H51      1.0000 0.38814  0.15441  0.65589  Biso   1.000  H
  H52      1.0000 0.66889  0.75277  0.95889  Biso   1.000  H
  H53      1.0000 0.66218  0.71908  0.09784  Biso   1.000  H
  H54      1.0000 0.68352  0.73586  0.41078  Biso   1.000  H
  H55      1.0000 0.37556  0.19782  0.84212  Biso   1.000  H
  H56      1.0000 0.39216  0.23073  0.03122  Biso   1.000  H
  H57      1.0000 0.64985  0.86223  0.53348  Biso   1.000  H
  H58      1.0000 0.67520  0.91838  0.22391  Biso   1.000  H
  H59      1.0000 0.66761  0.94389  0.38180  Biso   1.000  H
  H60      1.0000 0.68689  0.95152  0.68732  Biso   1.000  H
  O61      1.0000 0.62980  0.98003  0.29642  Biso   1.000  O
  O62      1.0000 0.65338  0.99549  0.53003  Biso   1.000  O
  O63      1.0000 0.64095  0.99997  0.88114  Biso   1.000  O
  Mg11     1.0000 0.66966  0.01594  0.75091  Biso   1.000  Mg
  O64      1.0000 0.68725  0.64953  0.66606  Biso   1.000  O
  O65      1.0000 0.67588  0.66229  0.89882  Biso   1.000  O
  O66      1.0000 0.69293  0.66946  0.25041  Biso   1.000  O
  Mg12     1.0000 0.67829  0.68305  0.12272  Biso   1.000  Mg
  O67      1.0000 0.78006  0.68767  0.97919  Biso   1.000  O
  C151     1.0000 0.77356  0.66983  0.92947  Biso   1.000  C
  C152     1.0000 0.78514  0.66003  0.85110  Biso   1.000  C
  C153     1.0000 0.80630  0.66844  0.82746  Biso   1.000  C
  C154     1.0000 0.81278  0.65590  0.73638  Biso   1.000  C
  C155     1.0000 0.79863  0.63597  0.66899  Biso   1.000  C
  C156     1.0000 0.77741  0.62742  0.70316  Biso   1.000  C
  C157     1.0000 0.77100  0.63976  0.79624  Biso   1.000  C
  C158     1.0000 0.74976  0.63514  0.85205  Biso   1.000  C
  O68      1.0000 0.73340  0.61897  0.83855  Biso   1.000  O
  N11      1.0000 0.75246  0.65391  0.92997  Biso   1.000  N
  C159     1.0000 0.73647  0.65681  0.00891  Biso   1.000  C
  C160     1.0000 0.73773  0.66270  0.20369  Biso   1.000  C
  C161     1.0000 0.72285  0.66649  0.28101  Biso   1.000  C
  C162     1.0000 0.70640  0.66483  0.16731  Biso   1.000  C
  C163     1.0000 0.70501  0.65849  0.96984  Biso   1.000  C
  C164     1.0000 0.72021  0.65454  0.89455  Biso   1.000  C
  C165     1.0000 0.68855  0.65645  0.83719  Biso   1.000  C
  S6       1.0000 0.50650  0.00041  0.01778  Biso   1.000  S
  O69      1.0000 0.50783  0.99431  0.82005  Biso   1.000  O
  O70      1.0000 0.51659  0.02207  0.07538  Biso   1.000  O
  C166     1.0000 0.51635  0.98804  0.17477  Biso   1.000  C
  C167     1.0000 0.83826  0.63361  0.88767  Biso   1.000  C
  C168     1.0000 0.84725  0.62416  0.99416  Biso   1.000  C
  C169     1.0000 0.53442  0.96968  0.38362  Biso   1.000  C
  C170     1.0000 0.54564  0.99068  0.33734  Biso   1.000  C
  C171     1.0000 0.53698  0.00041  0.23389  Biso   1.000  C
  C172     1.0000 0.56699  0.99941  0.41550  Biso   1.000  C
  O71      1.0000 0.58172  0.01678  0.39881  Biso   1.000  O
  N12      1.0000 0.56716  0.98280  0.51389  Biso   1.000  N
  C173     1.0000 0.54811  0.96406  0.49442  Biso   1.000  C
  O72      1.0000 0.87773  0.61389  0.22113  Biso   1.000  O
  C174     1.0000 0.58518  0.98525  0.61099  Biso   1.000  C
  C175     1.0000 0.58838  0.99041  0.80839  Biso   1.000  C
  C176     1.0000 0.60681  0.99467  0.89666  Biso   1.000  C
  C177     1.0000 0.62292  0.99441  0.79164  Biso   1.000  C
  C178     1.0000 0.61920  0.98854  0.59195  Biso   1.000  C
  C179     1.0000 0.60031  0.98400  0.50623  Biso   1.000  C
  C180     1.0000 0.63466  0.98772  0.46564  Biso   1.000  C
  H61      1.0000 0.48403  0.01743  0.20635  Biso   1.000  H
  H62      1.0000 0.80429  0.62738  0.58689  Biso   1.000  H
  H63      1.0000 0.76627  0.61186  0.65589  Biso   1.000  H
  H64      1.0000 0.75054  0.66444  0.29222  Biso   1.000  H
  H65      1.0000 0.72357  0.67115  0.43117  Biso   1.000  H
  H66      1.0000 0.71900  0.64981  0.74411  Biso   1.000  H
  H67      1.0000 0.82225  0.62444  0.84212  Biso   1.000  H
  H68      1.0000 0.83857  0.60784  0.03122  Biso   1.000  H
  H69      1.0000 0.54571  0.01682  0.20015  Biso   1.000  H
  H70      1.0000 0.57651  0.99147  0.89058  Biso   1.000  H
  H71      1.0000 0.60961  0.99906  0.04846  Biso   1.000  H
  H72      1.0000 0.59796  0.97978  0.35399  Biso   1.000  H
  O73      1.0000 0.35023  0.37020  0.29642  Biso   1.000  O
  O74      1.0000 0.34210  0.34662  0.53003  Biso   1.000  O
  O75      1.0000 0.35901  0.35905  0.88114  Biso   1.000  O
  Mg13     1.0000 0.34628  0.33034  0.75091  Biso   1.000  Mg
  O76      1.0000 0.29561  0.97942  0.33273  Biso   1.000  O
  O77      1.0000 0.31974  0.99079  0.56548  Biso   1.000  O
  O78      1.0000 0.30985  0.97373  0.91708  Biso   1.000  O
  Mg14     1.0000 0.33809  0.98838  0.78939  Biso   1.000  Mg
  O79      1.0000 0.24094  0.88660  0.64586  Biso   1.000  O
  C181     1.0000 0.22960  0.89311  0.59613  Biso   1.000  C
  C182     1.0000 0.20822  0.88153  0.51777  Biso   1.000  C
  C183     1.0000 0.19548  0.86037  0.49413  Biso   1.000  C
  C184     1.0000 0.50979  0.52055  0.06971  Biso   1.000  C
  C185     1.0000 0.50400  0.53470  0.00233  Biso   1.000  C
  C186     1.0000 0.51667  0.55592  0.03649  Biso   1.000  C
  C187     1.0000 0.20209  0.89567  0.46291  Biso   1.000  C
  C188     1.0000 0.21871  0.91691  0.51872  Biso   1.000  C
  O80      1.0000 0.21890  0.93326  0.50521  Biso   1.000  O
  N13      1.0000 0.23479  0.91421  0.59664  Biso   1.000  N
  C189     1.0000 0.25367  0.93019  0.67557  Biso   1.000  C
  C190     1.0000 0.25830  0.92894  0.87036  Biso   1.000  C
  C191     1.0000 0.27697  0.94382  0.94768  Biso   1.000  C
  C192     1.0000 0.29176  0.96027  0.83398  Biso   1.000  C
  C193     1.0000 0.28681  0.96166  0.63651  Biso   1.000  C
  C194     1.0000 0.26766  0.94645  0.56121  Biso   1.000  C
  C195     1.0000 0.30123  0.97812  0.50386  Biso   1.000  C
  S7       1.0000 0.49391  0.49350  0.01778  Biso   1.000  S
  O81      1.0000 0.48648  0.49217  0.82005  Biso   1.000  O
  O82      1.0000 0.17214  0.81675  0.40871  Biso   1.000  O
  C196     1.0000 0.47169  0.48365  0.17477  Biso   1.000  C
  C197     1.0000 0.46201  0.49507  0.22100  Biso   1.000  C
  C198     1.0000 0.44357  0.48608  0.32749  Biso   1.000  C
  C199     1.0000 0.43525  0.46558  0.38362  Biso   1.000  C
  C200     1.0000 0.44504  0.45436  0.33734  Biso   1.000  C
  C201     1.0000 0.46342  0.46302  0.23389  Biso   1.000  C
  C202     1.0000 0.43241  0.43301  0.41550  Biso   1.000  C
  O83      1.0000 0.43505  0.41828  0.39881  Biso   1.000  O
  N14      1.0000 0.41563  0.43284  0.51389  Biso   1.000  N
  C203     1.0000 0.41594  0.45189  0.49442  Biso   1.000  C
  O84      1.0000 0.40282  0.45560  0.55447  Biso   1.000  O
  C204     1.0000 0.40007  0.41482  0.61099  Biso   1.000  C
  C205     1.0000 0.40203  0.41162  0.80839  Biso   1.000  C
  C206     1.0000 0.38786  0.39319  0.89666  Biso   1.000  C
  C207     1.0000 0.37149  0.37708  0.79164  Biso   1.000  C
  C208     1.0000 0.36933  0.38080  0.59195  Biso   1.000  C
  C209     1.0000 0.38368  0.39969  0.50623  Biso   1.000  C
  C210     1.0000 0.35305  0.36534  0.46564  Biso   1.000  C
  H73      1.0000 0.20007  0.84930  0.53968  Biso   1.000  H
  H74      1.0000 0.48976  0.52904  0.92023  Biso   1.000  H
  H75      1.0000 0.51226  0.56707  0.98922  Biso   1.000  H
  H76      1.0000 0.24723  0.91613  0.95889  Biso   1.000  H
  H77      1.0000 0.28092  0.94310  0.09784  Biso   1.000  H
  H78      1.0000 0.26414  0.94767  0.41078  Biso   1.000  H
  H79      1.0000 0.46885  0.51108  0.17546  Biso   1.000  H
  H80      1.0000 0.43594  0.49476  0.36455  Biso   1.000  H
  H81      1.0000 0.47111  0.45429  0.20015  Biso   1.000  H
  H82      1.0000 0.41495  0.42349  0.89058  Biso   1.000  H
  H83      1.0000 0.38945  0.39039  0.04846  Biso   1.000  H
  H84      1.0000 0.38181  0.40204  0.35399  Biso   1.000  H
  O85      1.0000 0.35330  0.31644  0.96309  Biso   1.000  O
  O86      1.0000 0.33784  0.32456  0.19669  Biso   1.000  O
  O87      1.0000 0.33336  0.30765  0.54780  Biso   1.000  O
  Mg15     1.0000 0.31740  0.32039  0.41758  Biso   1.000  Mg
  O88      1.0000 0.35047  0.03772  0.66606  Biso   1.000  O
  O89      1.0000 0.33771  0.01360  0.89882  Biso   1.000  O
  O90      1.0000 0.33054  0.02348  0.25041  Biso   1.000  O
  Mg16     1.0000 0.31695  0.99525  0.12272  Biso   1.000  Mg
  O91      1.0000 0.31233  0.09239  0.97919  Biso   1.000  O
  C211     1.0000 0.33017  0.10373  0.92947  Biso   1.000  C
  C212     1.0000 0.33997  0.12511  0.85110  Biso   1.000  C
  C213     1.0000 0.33156  0.13786  0.82746  Biso   1.000  C
  C214     1.0000 0.01076  0.49021  0.06971  Biso   1.000  C
  C215     1.0000 0.03070  0.49600  0.00233  Biso   1.000  C
  C216     1.0000 0.03925  0.48333  0.03649  Biso   1.000  C
  C217     1.0000 0.36024  0.13124  0.79624  Biso   1.000  C
  C218     1.0000 0.36486  0.11462  0.85205  Biso   1.000  C
  O92      1.0000 0.38103  0.11444  0.83855  Biso   1.000  O
  N15      1.0000 0.34609  0.09855  0.92997  Biso   1.000  N
  C219     1.0000 0.34319  0.07967  0.00891  Biso   1.000  C
  C220     1.0000 0.33730  0.07504  0.20369  Biso   1.000  C
  C221     1.0000 0.33351  0.05636  0.28101  Biso   1.000  C
  C222     1.0000 0.33517  0.04158  0.16731  Biso   1.000  C
  C223     1.0000 0.34151  0.04652  0.96984  Biso   1.000  C
  C224     1.0000 0.34546  0.06568  0.89455  Biso   1.000  C
  C225     1.0000 0.34355  0.03210  0.83719  Biso   1.000  C
  S8       1.0000 0.33292  0.17276  0.68445  Biso   1.000  S
  O93      1.0000 0.33903  0.18019  0.48672  Biso   1.000  O
  O94      1.0000 0.64460  0.82786  0.40871  Biso   1.000  O
  C226     1.0000 0.34529  0.19498  0.84143  Biso   1.000  C
  C227     1.0000 0.03306  0.53799  0.22100  Biso   1.000  C
  C228     1.0000 0.04250  0.55643  0.32749  Biso   1.000  C
  C229     1.0000 0.36366  0.23142  0.05028  Biso   1.000  C
  C230     1.0000 0.34265  0.22163  0.00400  Biso   1.000  C
  C231     1.0000 0.33293  0.20324  0.90056  Biso   1.000  C
  C232     1.0000 0.33392  0.23425  0.08217  Biso   1.000  C
  O95      1.0000 0.31656  0.23161  0.06547  Biso   1.000  O
  N16      1.0000 0.35054  0.25104  0.18056  Biso   1.000  N
  C233     1.0000 0.36927  0.25072  0.16109  Biso   1.000  C
  O96      1.0000 0.05278  0.59718  0.55447  Biso   1.000  O
  C234     1.0000 0.34809  0.26660  0.27766  Biso   1.000  C
  C235     1.0000 0.34292  0.26464  0.47506  Biso   1.000  C
  C236     1.0000 0.33867  0.27881  0.56333  Biso   1.000  C
  C237     1.0000 0.33892  0.29517  0.45831  Biso   1.000  C
  C238     1.0000 0.34480  0.29733  0.25862  Biso   1.000  C
  C239     1.0000 0.34934  0.28298  0.17290  Biso   1.000  C
  C240     1.0000 0.34561  0.31361  0.13231  Biso   1.000  C
  H85      1.0000 0.64923  0.79993  0.53968  Biso   1.000  H
  H86      1.0000 0.03928  0.51024  0.92023  Biso   1.000  H
  H87      1.0000 0.05481  0.48774  0.98922  Biso   1.000  H
  H88      1.0000 0.33556  0.08610  0.29222  Biso   1.000  H
  H89      1.0000 0.32885  0.05242  0.43117  Biso   1.000  H
  H90      1.0000 0.35019  0.06919  0.74411  Biso   1.000  H
  H91      1.0000 0.04223  0.53115  0.17546  Biso   1.000  H
  H92      1.0000 0.05882  0.56406  0.36455  Biso   1.000  H
  H93      1.0000 0.31652  0.19556  0.86681  Biso   1.000  H
  H94      1.0000 0.34186  0.25171  0.55724  Biso   1.000  H
  H95      1.0000 0.33427  0.27722  0.71513  Biso   1.000  H
  H96      1.0000 0.35356  0.28485  0.02066  Biso   1.000  H
  O97      1.0000 0.29647  0.31336  0.62976  Biso   1.000  O
  O98      1.0000 0.32005  0.32882  0.86336  Biso   1.000  O
  O99      1.0000 0.30762  0.33330  0.21447  Biso   1.000  O
  Mg17     1.0000 0.33632  0.34927  0.08425  Biso   1.000  Mg
  O100     1.0000 0.35392  0.98286  0.99939  Biso   1.000  O
  O101     1.0000 0.34255  0.99562  0.23215  Biso   1.000  O
  O102     1.0000 0.35960  0.00279  0.58375  Biso   1.000  O
  Mg18     1.0000 0.34496  0.01638  0.45606  Biso   1.000  Mg
  O103     1.0000 0.44673  0.02101  0.31253  Biso   1.000  O
  C241     1.0000 0.44023  0.00317  0.26280  Biso   1.000  C
  C242     1.0000 0.45180  0.99336  0.18444  Biso   1.000  C
  C243     1.0000 0.47296  0.00178  0.16080  Biso   1.000  C
  C244     1.0000 0.47945  0.98924  0.06971  Biso   1.000  C
  C245     1.0000 0.46530  0.96930  0.00233  Biso   1.000  C
  C246     1.0000 0.44408  0.96075  0.03649  Biso   1.000  C
  C247     1.0000 0.43766  0.97309  0.12957  Biso   1.000  C
  C248     1.0000 0.41642  0.96847  0.18538  Biso   1.000  C
  O104     1.0000 0.40007  0.95230  0.17188  Biso   1.000  O
  N17      1.0000 0.41912  0.98725  0.26331  Biso   1.000  N
  C249     1.0000 0.40314  0.99014  0.34224  Biso   1.000  C
  C250     1.0000 0.40440  0.99603  0.53702  Biso   1.000  C
  C251     1.0000 0.38952  0.99983  0.61434  Biso   1.000  C
  C252     1.0000 0.37307  0.99816  0.50064  Biso   1.000  C
  C253     1.0000 0.37168  0.99183  0.30318  Biso   1.000  C
  C254     1.0000 0.38688  0.98787  0.22788  Biso   1.000  C
  C255     1.0000 0.35521  0.98978  0.17052  Biso   1.000  C
  S9       1.0000 0.17317  0.33375  0.35112  Biso   1.000  S
  O105     1.0000 0.17449  0.32764  0.15339  Biso   1.000  O
  O106     1.0000 0.18325  0.35540  0.40871  Biso   1.000  O
  C256     1.0000 0.18301  0.32137  0.50810  Biso   1.000  C
  C257     1.0000 0.50493  0.96694  0.22100  Biso   1.000  C
  C258     1.0000 0.51392  0.95750  0.32749  Biso   1.000  C
  C259     1.0000 0.20109  0.30301  0.71695  Biso   1.000  C
  C260     1.0000 0.21231  0.32401  0.67067  Biso   1.000  C
  C261     1.0000 0.20365  0.33374  0.56723  Biso   1.000  C
  C262     1.0000 0.23366  0.33274  0.74884  Biso   1.000  C
  O107     1.0000 0.24839  0.35011  0.73214  Biso   1.000  O
  N18      1.0000 0.23383  0.31613  0.84722  Biso   1.000  N
  C263     1.0000 0.21478  0.29739  0.82776  Biso   1.000  C
  O108     1.0000 0.54440  0.94722  0.55447  Biso   1.000  O
  C264     1.0000 0.25184  0.31858  0.94432  Biso   1.000  C
  C265     1.0000 0.25505  0.32375  0.14172  Biso   1.000  C
  C266     1.0000 0.27347  0.32800  0.22999  Biso   1.000  C
  C267     1.0000 0.28958  0.32775  0.12498  Biso   1.000  C
  C268     1.0000 0.28587  0.32187  0.92528  Biso   1.000  C
  C269     1.0000 0.26698  0.31733  0.83957  Biso   1.000  C
  C270     1.0000 0.30133  0.32105  0.79897  Biso   1.000  C
  H97      1.0000 0.15070  0.35077  0.53968  Biso   1.000  H
  H98      1.0000 0.47096  0.96072  0.92023  Biso   1.000  H
  H99      1.0000 0.43293  0.94519  0.98922  Biso   1.000  H
  H100     1.0000 0.41720  0.99777  0.62556  Biso   1.000  H
  H101     1.0000 0.39023  0.00449  0.76451  Biso   1.000  H
  H102     1.0000 0.38567  0.98315  0.07744  Biso   1.000  H
  H103     1.0000 0.48892  0.95777  0.17546  Biso   1.000  H
  H104     1.0000 0.50524  0.94118  0.36455  Biso   1.000  H
  H105     1.0000 0.21237  0.35015  0.53348  Biso   1.000  H
  H106     1.0000 0.24318  0.32480  0.22391  Biso   1.000  H
  H107     1.0000 0.27628  0.33239  0.38180  Biso   1.000  H
  H108     1.0000 0.26463  0.31311  0.68732  Biso   1.000  H
