# Supplementary material for: In silico design and screening of hypothetical MOF-74 analogs and their experimental synthesis
Source: Chem Sci. 2016 Jun 21;7(9):6263–72. doi: 10.1039/c6sc01477a (PMC6024208; doi:10.1039/c6sc01477a)
Supplement: Supplementary file 1 [file SC-007-C6SC01477A-s001.zip › analogs/17_all_conf_29_0_full_symm.cssr]

				44.3961  44.3961  6.9015
		90  90  120  SPGR =  1 P 1		 OPT = 1
270   0 
0 image0	: image0
 1 Mof_Ob 0.977890 0.374080 0.290160  0  0  0  0  0  0  0  0  -0.672990
 2 Mof_Ob 0.959250 0.270480 0.956830  0  0  0  0  0  0  0  0  -0.672990
 3 Mof_Ob 0.062860 0.355440 0.623490  0  0  0  0  0  0  0  0  -0.672990
 4 Mof_Oa 0.996610 0.351780 0.060330  0  0  0  0  0  0  0  0  -0.887470
 5 Mof_Oa 0.981560 0.311500 0.726990  0  0  0  0  0  0  0  0  -0.887470
 6 Mof_Oa 0.021830 0.336720 0.393660  0  0  0  0  0  0  0  0  -0.887470
 7 Mof_Oc 0.010230 0.380510 0.703630  0  0  0  0  0  0  0  0  -0.922900
 8 Mof_Oc 0.952820 0.296380 0.370290  0  0  0  0  0  0  0  0  -0.922900
 9 Mof_Oc 0.036950 0.323110 0.036960  0  0  0  0  0  0  0  0  -0.922900
 10 Mof_Mg 0.028090 0.350750 0.832730  0  0  0  0  0  0  0  0  1.629090
 11 Mof_Mg 0.982590 0.344010 0.499400  0  0  0  0  0  0  0  0  1.629090
 12 Mof_Mg 0.989320 0.305240 0.166060  0  0  0  0  0  0  0  0  1.629090
 13 Mof_Ob 0.022110 0.625920 0.709840  0  0  0  0  0  0  0  0  -0.672990
 14 Mof_Ob 0.040750 0.729520 0.043170  0  0  0  0  0  0  0  0  -0.672990
 15 Mof_Ob 0.937140 0.644550 0.376510  0  0  0  0  0  0  0  0  -0.672990
 16 Mof_Oa 0.003390 0.648220 0.939670  0  0  0  0  0  0  0  0  -0.887470
 17 Mof_Oa 0.018440 0.688500 0.273010  0  0  0  0  0  0  0  0  -0.887470
 18 Mof_Oa 0.978170 0.663280 0.606340  0  0  0  0  0  0  0  0  -0.887470
 19 Mof_Oc 0.989770 0.619490 0.296370  0  0  0  0  0  0  0  0  -0.922900
 20 Mof_Oc 0.047180 0.703620 0.629710  0  0  0  0  0  0  0  0  -0.922900
 21 Mof_Oc 0.963050 0.676890 0.963040  0  0  0  0  0  0  0  0  -0.922900
 22 Mof_Mg 0.971910 0.649250 0.167270  0  0  0  0  0  0  0  0  1.629090
 23 Mof_Mg 0.017410 0.655990 0.500600  0  0  0  0  0  0  0  0  1.629090
 24 Mof_Mg 0.010680 0.694760 0.833940  0  0  0  0  0  0  0  0  1.629090
 25 Mof_Ca 0.989710 0.375400 0.120160  0  0  0  0  0  0  0  0  0.729050
 26 Mof_Ca 0.957930 0.280980 0.786830  0  0  0  0  0  0  0  0  0.729050
 27 Mof_Ca 0.052360 0.343620 0.453490  0  0  0  0  0  0  0  0  0.729050
 28 Mof_Cb 0.996400 0.404260 0.988050  0  0  0  0  0  0  0  0  -0.122860
 29 Mof_Cb 0.929070 0.258810 0.654720  0  0  0  0  0  0  0  0  -0.122860
 30 Mof_Cb 0.074520 0.336930 0.321380  0  0  0  0  0  0  0  0  -0.122860
 31 C 0.993440 0.432050 0.063980  0  0  0  0  0  0  0  0  -0.369070
 32 C 0.901290 0.228060 0.730650  0  0  0  0  0  0  0  0  -0.369070
 33 C 0.105280 0.339900 0.397320  0  0  0  0  0  0  0  0  -0.369070
 34 C_a 0.999370 0.460570 0.951130  0  0  0  0  0  0  0  0  0.400520
 35 C_a 0.872760 0.205460 0.617800  0  0  0  0  0  0  0  0  0.400520
 36 C_a 0.127870 0.333970 0.284470  0  0  0  0  0  0  0  0  0.400520
 37 N 0.996780 0.487030 0.049130  0  0  0  0  0  0  0  0  -0.219570
 38 N 0.846300 0.176410 0.715800  0  0  0  0  0  0  0  0  -0.219570
 39 N 0.156920 0.336560 0.382460  0  0  0  0  0  0  0  0  -0.219570
 40 N 0.003220 0.512970 0.950870  0  0  0  0  0  0  0  0  -0.219570
 41 N 0.153700 0.823590 0.284200  0  0  0  0  0  0  0  0  -0.219570
 42 N 0.843080 0.663440 0.617540  0  0  0  0  0  0  0  0  -0.219570
 43 C_a 0.000630 0.539430 0.048870  0  0  0  0  0  0  0  0  0.400520
 44 C_a 0.127240 0.794540 0.382200  0  0  0  0  0  0  0  0  0.400520
 45 C_a 0.872130 0.666030 0.715530  0  0  0  0  0  0  0  0  0.400520
 46 C_b 0.992150 0.538760 0.242200  0  0  0  0  0  0  0  0  -0.133310
 47 C_b 0.127910 0.786720 0.575530  0  0  0  0  0  0  0  0  -0.133310
 48 C_b 0.879940 0.674520 0.908870  0  0  0  0  0  0  0  0  -0.133310
 49 Mof_Cd 0.989250 0.565700 0.322820  0  0  0  0  0  0  0  0  -0.305150
 50 Mof_Cd 0.100960 0.756880 0.656150  0  0  0  0  0  0  0  0  -0.305150
 51 Mof_Cd 0.909790 0.677420 0.989490  0  0  0  0  0  0  0  0  -0.305150
 52 Mof_Cc 0.993840 0.594540 0.211290  0  0  0  0  0  0  0  0  0.404240
 53 Mof_Cc 0.072130 0.732630 0.544620  0  0  0  0  0  0  0  0  0.404240
 54 Mof_Cc 0.934030 0.672830 0.877950  0  0  0  0  0  0  0  0  0.404240
 55 Mof_Cb 0.003600 0.595740 0.011950  0  0  0  0  0  0  0  0  -0.122860
 56 Mof_Cb 0.070930 0.741190 0.345280  0  0  0  0  0  0  0  0  -0.122860
 57 Mof_Cb 0.925480 0.663070 0.678620  0  0  0  0  0  0  0  0  -0.122860
 58 C 0.006560 0.567950 0.936020  0  0  0  0  0  0  0  0  -0.369070
 59 C 0.098710 0.771940 0.269350  0  0  0  0  0  0  0  0  -0.369070
 60 C 0.894720 0.660100 0.602680  0  0  0  0  0  0  0  0  -0.369070
 61 Mof_Ca 0.010290 0.624600 0.879840  0  0  0  0  0  0  0  0  0.729050
 62 Mof_Ca 0.042070 0.719020 0.213170  0  0  0  0  0  0  0  0  0.729050
 63 Mof_Ca 0.947640 0.656380 0.546510  0  0  0  0  0  0  0  0  0.729050
 64 C_b 0.007850 0.461240 0.757800  0  0  0  0  0  0  0  0  -0.133310
 65 C_b 0.872090 0.213270 0.424470  0  0  0  0  0  0  0  0  -0.133310
 66 C_b 0.120060 0.325480 0.091130  0  0  0  0  0  0  0  0  -0.133310
 67 Mof_Cd 0.010750 0.434300 0.677180  0  0  0  0  0  0  0  0  -0.305150
 68 Mof_Cd 0.899040 0.243120 0.343850  0  0  0  0  0  0  0  0  -0.305150
 69 Mof_Cd 0.090210 0.322580 0.010510  0  0  0  0  0  0  0  0  -0.305150
 70 Mof_Cc 0.006160 0.405460 0.788710  0  0  0  0  0  0  0  0  0.404240
 71 Mof_Cc 0.927870 0.267370 0.455380  0  0  0  0  0  0  0  0  0.404240
 72 Mof_Cc 0.065970 0.327170 0.122050  0  0  0  0  0  0  0  0  0.404240
 73 H 0.986380 0.431350 0.215550  0  0  0  0  0  0  0  0  0.173350
 74 H 0.901980 0.221700 0.882210  0  0  0  0  0  0  0  0  0.173350
 75 H 0.111630 0.346950 0.548880  0  0  0  0  0  0  0  0  0.173350
 76 H_a 0.987950 0.516530 0.329060  0  0  0  0  0  0  0  0  0.099560
 77 H_a 0.150140 0.804750 0.662400  0  0  0  0  0  0  0  0  0.099560
 78 H_a 0.861910 0.678720 0.995730  0  0  0  0  0  0  0  0  0.099560
 79 Mof_H 0.982760 0.565410 0.475150  0  0  0  0  0  0  0  0  0.197500
 80 Mof_H 0.101260 0.750680 0.808490  0  0  0  0  0  0  0  0  0.197500
 81 Mof_H 0.915980 0.683910 0.141820  0  0  0  0  0  0  0  0  0.197500
 82 H 0.013620 0.568650 0.784450  0  0  0  0  0  0  0  0  0.173350
 83 H 0.098020 0.778300 0.117790  0  0  0  0  0  0  0  0  0.173350
 84 H 0.888370 0.653050 0.451120  0  0  0  0  0  0  0  0  0.173350
 85 H_a 0.012050 0.483470 0.670940  0  0  0  0  0  0  0  0  0.099560
 86 H_a 0.849860 0.195250 0.337600  0  0  0  0  0  0  0  0  0.099560
 87 H_a 0.138090 0.321280 0.004270  0  0  0  0  0  0  0  0  0.099560
 88 Mof_H 0.017240 0.434590 0.524850  0  0  0  0  0  0  0  0  0.197500
 89 Mof_H 0.898740 0.249320 0.191510  0  0  0  0  0  0  0  0  0.197500
 90 Mof_H 0.084020 0.316090 0.858180  0  0  0  0  0  0  0  0  0.197500
 91 Mof_Ob 0.644550 0.707410 0.623490  0  0  0  0  0  0  0  0  -0.672990
 92 Mof_Ob 0.625920 0.603810 0.290160  0  0  0  0  0  0  0  0  -0.672990
 93 Mof_Ob 0.729520 0.688780 0.956830  0  0  0  0  0  0  0  0  -0.672990
 94 Mof_Oa 0.663280 0.685110 0.393660  0  0  0  0  0  0  0  0  -0.887470
 95 Mof_Oa 0.648220 0.644830 0.060330  0  0  0  0  0  0  0  0  -0.887470
 96 Mof_Oa 0.688500 0.670060 0.726990  0  0  0  0  0  0  0  0  -0.887470
 97 Mof_Oc 0.676890 0.713840 0.036960  0  0  0  0  0  0  0  0  -0.922900
 98 Mof_Oc 0.619490 0.629720 0.703630  0  0  0  0  0  0  0  0  -0.922900
 99 Mof_Oc 0.703620 0.656440 0.370290  0  0  0  0  0  0  0  0  -0.922900
 100 Mof_Mg 0.694760 0.684080 0.166060  0  0  0  0  0  0  0  0  1.629090
 101 Mof_Mg 0.649250 0.677340 0.832730  0  0  0  0  0  0  0  0  1.629090
 102 Mof_Mg 0.655990 0.638580 0.499400  0  0  0  0  0  0  0  0  1.629090
 103 Mof_Ob 0.688780 0.959250 0.043170  0  0  0  0  0  0  0  0  -0.672990
 104 Mof_Ob 0.707410 0.062860 0.376510  0  0  0  0  0  0  0  0  -0.672990
 105 Mof_Ob 0.603810 0.977890 0.709840  0  0  0  0  0  0  0  0  -0.672990
 106 Mof_Oa 0.670060 0.981560 0.273010  0  0  0  0  0  0  0  0  -0.887470
 107 Mof_Oa 0.685110 0.021830 0.606340  0  0  0  0  0  0  0  0  -0.887470
 108 Mof_Oa 0.644830 0.996610 0.939670  0  0  0  0  0  0  0  0  -0.887470
 109 Mof_Oc 0.656440 0.952820 0.629710  0  0  0  0  0  0  0  0  -0.922900
 110 Mof_Oc 0.713840 0.036950 0.963040  0  0  0  0  0  0  0  0  -0.922900
 111 Mof_Oc 0.629720 0.010230 0.296370  0  0  0  0  0  0  0  0  -0.922900
 112 Mof_Mg 0.638580 0.982590 0.500600  0  0  0  0  0  0  0  0  1.629090
 113 Mof_Mg 0.684080 0.989320 0.833940  0  0  0  0  0  0  0  0  1.629090
 114 Mof_Mg 0.677340 0.028090 0.167270  0  0  0  0  0  0  0  0  1.629090
 115 Mof_Ca 0.656380 0.708740 0.453490  0  0  0  0  0  0  0  0  0.729050
 116 Mof_Ca 0.624600 0.614310 0.120160  0  0  0  0  0  0  0  0  0.729050
 117 Mof_Ca 0.719020 0.676950 0.786830  0  0  0  0  0  0  0  0  0.729050
 118 Mof_Cb 0.663070 0.737590 0.321380  0  0  0  0  0  0  0  0  -0.122860
 119 Mof_Cb 0.595740 0.592140 0.988050  0  0  0  0  0  0  0  0  -0.122860
 120 Mof_Cb 0.741190 0.670260 0.654720  0  0  0  0  0  0  0  0  -0.122860
 121 C 0.660100 0.765380 0.397320  0  0  0  0  0  0  0  0  -0.369070
 122 C 0.567950 0.561390 0.063980  0  0  0  0  0  0  0  0  -0.369070
 123 C 0.771940 0.673230 0.730650  0  0  0  0  0  0  0  0  -0.369070
 124 C_a 0.666030 0.793900 0.284470  0  0  0  0  0  0  0  0  0.400520
 125 C_a 0.539430 0.538790 0.951130  0  0  0  0  0  0  0  0  0.400520
 126 C_a 0.794540 0.667300 0.617800  0  0  0  0  0  0  0  0  0.400520
 127 N 0.663440 0.820360 0.382460  0  0  0  0  0  0  0  0  -0.219570
 128 N 0.512970 0.509750 0.049130  0  0  0  0  0  0  0  0  -0.219570
 129 N 0.823590 0.669890 0.715800  0  0  0  0  0  0  0  0  -0.219570
 130 N 0.669890 0.846300 0.284200  0  0  0  0  0  0  0  0  -0.219570
 131 N 0.820360 0.156920 0.617540  0  0  0  0  0  0  0  0  -0.219570
 132 N 0.509750 0.996780 0.950870  0  0  0  0  0  0  0  0  -0.219570
 133 C_a 0.667300 0.872760 0.382200  0  0  0  0  0  0  0  0  0.400520
 134 C_a 0.793900 0.127870 0.715530  0  0  0  0  0  0  0  0  0.400520
 135 C_a 0.538790 0.999370 0.048870  0  0  0  0  0  0  0  0  0.400520
 136 C_b 0.658820 0.872090 0.575530  0  0  0  0  0  0  0  0  -0.133310
 137 C_b 0.794570 0.120060 0.908870  0  0  0  0  0  0  0  0  -0.133310
 138 C_b 0.546610 0.007850 0.242200  0  0  0  0  0  0  0  0  -0.133310
 139 Mof_Cd 0.655910 0.899030 0.656150  0  0  0  0  0  0  0  0  -0.305150
 140 Mof_Cd 0.767630 0.090210 0.989490  0  0  0  0  0  0  0  0  -0.305150
 141 Mof_Cd 0.576450 0.010750 0.322820  0  0  0  0  0  0  0  0  -0.305150
 142 Mof_Cc 0.660500 0.927870 0.544620  0  0  0  0  0  0  0  0  0.404240
 143 Mof_Cc 0.738800 0.065970 0.877950  0  0  0  0  0  0  0  0  0.404240
 144 Mof_Cc 0.600700 0.006160 0.211290  0  0  0  0  0  0  0  0  0.404240
 145 Mof_Cb 0.670260 0.929070 0.345280  0  0  0  0  0  0  0  0  -0.122860
 146 Mof_Cb 0.737590 0.074520 0.678620  0  0  0  0  0  0  0  0  -0.122860
 147 Mof_Cb 0.592140 0.996400 0.011950  0  0  0  0  0  0  0  0  -0.122860
 148 C 0.673230 0.901290 0.269350  0  0  0  0  0  0  0  0  -0.369070
 149 C 0.765380 0.105280 0.602680  0  0  0  0  0  0  0  0  -0.369070
 150 C 0.561390 0.993440 0.936020  0  0  0  0  0  0  0  0  -0.369070
 151 Mof_Ca 0.676950 0.957930 0.213170  0  0  0  0  0  0  0  0  0.729050
 152 Mof_Ca 0.708740 0.052360 0.546510  0  0  0  0  0  0  0  0  0.729050
 153 Mof_Ca 0.614310 0.989710 0.879840  0  0  0  0  0  0  0  0  0.729050
 154 C_b 0.674520 0.794580 0.091130  0  0  0  0  0  0  0  0  -0.133310
 155 C_b 0.538760 0.546610 0.757800  0  0  0  0  0  0  0  0  -0.133310
 156 C_b 0.786720 0.658820 0.424470  0  0  0  0  0  0  0  0  -0.133310
 157 Mof_Cd 0.677420 0.767630 0.010510  0  0  0  0  0  0  0  0  -0.305150
 158 Mof_Cd 0.565700 0.576450 0.677180  0  0  0  0  0  0  0  0  -0.305150
 159 Mof_Cd 0.756880 0.655910 0.343850  0  0  0  0  0  0  0  0  -0.305150
 160 Mof_Cc 0.672830 0.738800 0.122050  0  0  0  0  0  0  0  0  0.404240
 161 Mof_Cc 0.594540 0.600700 0.788710  0  0  0  0  0  0  0  0  0.404240
 162 Mof_Cc 0.732630 0.660500 0.455380  0  0  0  0  0  0  0  0  0.404240
 163 H 0.653050 0.764680 0.548880  0  0  0  0  0  0  0  0  0.173350
 164 H 0.568650 0.555030 0.215550  0  0  0  0  0  0  0  0  0.173350
 165 H 0.778300 0.680280 0.882210  0  0  0  0  0  0  0  0  0.173350
 166 H_a 0.654620 0.849860 0.662400  0  0  0  0  0  0  0  0  0.099560
 167 H_a 0.816800 0.138090 0.995730  0  0  0  0  0  0  0  0  0.099560
 168 H_a 0.528580 0.012050 0.329060  0  0  0  0  0  0  0  0  0.099560
 169 Mof_H 0.649430 0.898740 0.808490  0  0  0  0  0  0  0  0  0.197500
 170 Mof_H 0.767920 0.084020 0.141820  0  0  0  0  0  0  0  0  0.197500
 171 Mof_H 0.582650 0.017240 0.475150  0  0  0  0  0  0  0  0  0.197500
 172 H 0.680280 0.901980 0.117790  0  0  0  0  0  0  0  0  0.173350
 173 H 0.764680 0.111630 0.451120  0  0  0  0  0  0  0  0  0.173350
 174 H 0.555030 0.986380 0.784450  0  0  0  0  0  0  0  0  0.173350
 175 H_a 0.678720 0.816800 0.004270  0  0  0  0  0  0  0  0  0.099560
 176 H_a 0.516530 0.528580 0.670940  0  0  0  0  0  0  0  0  0.099560
 177 H_a 0.804750 0.654620 0.337600  0  0  0  0  0  0  0  0  0.099560
 178 Mof_H 0.683910 0.767920 0.858180  0  0  0  0  0  0  0  0  0.197500
 179 Mof_H 0.565410 0.582650 0.524850  0  0  0  0  0  0  0  0  0.197500
 180 Mof_H 0.750680 0.649420 0.191510  0  0  0  0  0  0  0  0  0.197500
 181 Mof_Ob 0.311220 0.040750 0.956830  0  0  0  0  0  0  0  0  -0.672990
 182 Mof_Ob 0.292590 0.937140 0.623490  0  0  0  0  0  0  0  0  -0.672990
 183 Mof_Ob 0.396190 0.022110 0.290160  0  0  0  0  0  0  0  0  -0.672990
 184 Mof_Oa 0.329940 0.018440 0.726990  0  0  0  0  0  0  0  0  -0.887470
 185 Mof_Oa 0.314890 0.978170 0.393660  0  0  0  0  0  0  0  0  -0.887470
 186 Mof_Oa 0.355170 0.003390 0.060330  0  0  0  0  0  0  0  0  -0.887470
 187 Mof_Oc 0.343560 0.047180 0.370290  0  0  0  0  0  0  0  0  -0.922900
 188 Mof_Oc 0.286150 0.963050 0.036960  0  0  0  0  0  0  0  0  -0.922900
 189 Mof_Oc 0.370280 0.989770 0.703630  0  0  0  0  0  0  0  0  -0.922900
 190 Mof_Mg 0.361420 0.017410 0.499400  0  0  0  0  0  0  0  0  1.629090
 191 Mof_Mg 0.315920 0.010680 0.166060  0  0  0  0  0  0  0  0  1.629090
 192 Mof_Mg 0.322660 0.971910 0.832730  0  0  0  0  0  0  0  0  1.629090
 193 Mof_Ob 0.355440 0.292590 0.376510  0  0  0  0  0  0  0  0  -0.672990
 194 Mof_Ob 0.374080 0.396190 0.709840  0  0  0  0  0  0  0  0  -0.672990
 195 Mof_Ob 0.270480 0.311220 0.043170  0  0  0  0  0  0  0  0  -0.672990
 196 Mof_Oa 0.336720 0.314890 0.606340  0  0  0  0  0  0  0  0  -0.887470
 197 Mof_Oa 0.351780 0.355170 0.939670  0  0  0  0  0  0  0  0  -0.887470
 198 Mof_Oa 0.311500 0.329940 0.273010  0  0  0  0  0  0  0  0  -0.887470
 199 Mof_Oc 0.323110 0.286150 0.963040  0  0  0  0  0  0  0  0  -0.922900
 200 Mof_Oc 0.380510 0.370280 0.296370  0  0  0  0  0  0  0  0  -0.922900
 201 Mof_Oc 0.296380 0.343560 0.629710  0  0  0  0  0  0  0  0  -0.922900
 202 Mof_Mg 0.305240 0.315920 0.833940  0  0  0  0  0  0  0  0  1.629090
 203 Mof_Mg 0.350750 0.322660 0.167270  0  0  0  0  0  0  0  0  1.629090
 204 Mof_Mg 0.344010 0.361420 0.500600  0  0  0  0  0  0  0  0  1.629090
 205 Mof_Ca 0.323050 0.042070 0.786830  0  0  0  0  0  0  0  0  0.729050
 206 Mof_Ca 0.291260 0.947640 0.453490  0  0  0  0  0  0  0  0  0.729050
 207 Mof_Ca 0.385690 0.010290 0.120160  0  0  0  0  0  0  0  0  0.729050
 208 Mof_Cb 0.329740 0.070930 0.654720  0  0  0  0  0  0  0  0  -0.122860
 209 Mof_Cb 0.262410 0.925480 0.321380  0  0  0  0  0  0  0  0  -0.122860
 210 Mof_Cb 0.407860 0.003600 0.988050  0  0  0  0  0  0  0  0  -0.122860
 211 C 0.326770 0.098710 0.730650  0  0  0  0  0  0  0  0  -0.369070
 212 C 0.234620 0.894720 0.397320  0  0  0  0  0  0  0  0  -0.369070
 213 C 0.438610 0.006560 0.063980  0  0  0  0  0  0  0  0  -0.369070
 214 C_a 0.332700 0.127240 0.617800  0  0  0  0  0  0  0  0  0.400520
 215 C_a 0.206100 0.872130 0.284470  0  0  0  0  0  0  0  0  0.400520
 216 C_a 0.461200 0.000630 0.951130  0  0  0  0  0  0  0  0  0.400520
 217 N 0.330110 0.153700 0.715800  0  0  0  0  0  0  0  0  -0.219570
 218 N 0.179640 0.843080 0.382460  0  0  0  0  0  0  0  0  -0.219570
 219 N 0.490250 0.003220 0.049130  0  0  0  0  0  0  0  0  -0.219570
 220 N 0.336560 0.179640 0.617540  0  0  0  0  0  0  0  0  -0.219570
 221 N 0.487030 0.490250 0.950870  0  0  0  0  0  0  0  0  -0.219570
 222 N 0.176410 0.330110 0.284200  0  0  0  0  0  0  0  0  -0.219570
 223 C_a 0.333970 0.206090 0.715530  0  0  0  0  0  0  0  0  0.400520
 224 C_a 0.460570 0.461200 0.048870  0  0  0  0  0  0  0  0  0.400520
 225 C_a 0.205460 0.332700 0.382200  0  0  0  0  0  0  0  0  0.400520
 226 C_b 0.325480 0.205420 0.908870  0  0  0  0  0  0  0  0  -0.133310
 227 C_b 0.461240 0.453390 0.242200  0  0  0  0  0  0  0  0  -0.133310
 228 C_b 0.213270 0.341180 0.575530  0  0  0  0  0  0  0  0  -0.133310
 229 Mof_Cd 0.322580 0.232370 0.989490  0  0  0  0  0  0  0  0  -0.305150
 230 Mof_Cd 0.434300 0.423550 0.322820  0  0  0  0  0  0  0  0  -0.305150
 231 Mof_Cd 0.243120 0.344080 0.656150  0  0  0  0  0  0  0  0  -0.305150
 232 Mof_Cc 0.327170 0.261200 0.877950  0  0  0  0  0  0  0  0  0.404240
 233 Mof_Cc 0.405460 0.399300 0.211290  0  0  0  0  0  0  0  0  0.404240
 234 Mof_Cc 0.267370 0.339500 0.544620  0  0  0  0  0  0  0  0  0.404240
 235 Mof_Cb 0.336930 0.262410 0.678620  0  0  0  0  0  0  0  0  -0.122860
 236 Mof_Cb 0.404260 0.407860 0.011950  0  0  0  0  0  0  0  0  -0.122860
 237 Mof_Cb 0.258810 0.329740 0.345280  0  0  0  0  0  0  0  0  -0.122860
 238 C 0.339900 0.234620 0.602680  0  0  0  0  0  0  0  0  -0.369070
 239 C 0.432050 0.438610 0.936020  0  0  0  0  0  0  0  0  -0.369070
 240 C 0.228060 0.326770 0.269350  0  0  0  0  0  0  0  0  -0.369070
 241 Mof_Ca 0.343620 0.291260 0.546510  0  0  0  0  0  0  0  0  0.729050
 242 Mof_Ca 0.375400 0.385690 0.879840  0  0  0  0  0  0  0  0  0.729050
 243 Mof_Ca 0.280980 0.323050 0.213170  0  0  0  0  0  0  0  0  0.729050
 244 C_b 0.341180 0.127910 0.424470  0  0  0  0  0  0  0  0  -0.133310
 245 C_b 0.205420 0.879940 0.091130  0  0  0  0  0  0  0  0  -0.133310
 246 C_b 0.453390 0.992150 0.757800  0  0  0  0  0  0  0  0  -0.133310
 247 Mof_Cd 0.344090 0.100960 0.343850  0  0  0  0  0  0  0  0  -0.305150
 248 Mof_Cd 0.232370 0.909790 0.010510  0  0  0  0  0  0  0  0  -0.305150
 249 Mof_Cd 0.423550 0.989250 0.677180  0  0  0  0  0  0  0  0  -0.305150
 250 Mof_Cc 0.339500 0.072130 0.455380  0  0  0  0  0  0  0  0  0.404240
 251 Mof_Cc 0.261200 0.934030 0.122050  0  0  0  0  0  0  0  0  0.404240
 252 Mof_Cc 0.399300 0.993840 0.788710  0  0  0  0  0  0  0  0  0.404240
 253 H 0.319720 0.098020 0.882210  0  0  0  0  0  0  0  0  0.173350
 254 H 0.235320 0.888370 0.548880  0  0  0  0  0  0  0  0  0.173350
 255 H 0.444970 0.013620 0.215550  0  0  0  0  0  0  0  0  0.173350
 256 H_a 0.321280 0.183200 0.995730  0  0  0  0  0  0  0  0  0.099560
 257 H_a 0.483470 0.471420 0.329060  0  0  0  0  0  0  0  0  0.099560
 258 H_a 0.195250 0.345380 0.662400  0  0  0  0  0  0  0  0  0.099560
 259 Mof_H 0.316090 0.232070 0.141820  0  0  0  0  0  0  0  0  0.197500
 260 Mof_H 0.434590 0.417350 0.475150  0  0  0  0  0  0  0  0  0.197500
 261 Mof_H 0.249320 0.350570 0.808490  0  0  0  0  0  0  0  0  0.197500
 262 H 0.346950 0.235320 0.451120  0  0  0  0  0  0  0  0  0.173350
 263 H 0.431350 0.444970 0.784450  0  0  0  0  0  0  0  0  0.173350
 264 H 0.221700 0.319720 0.117790  0  0  0  0  0  0  0  0  0.173350
 265 H_a 0.345380 0.150140 0.337600  0  0  0  0  0  0  0  0  0.099560
 266 H_a 0.183200 0.861910 0.004270  0  0  0  0  0  0  0  0  0.099560
 267 H_a 0.471420 0.987950 0.670940  0  0  0  0  0  0  0  0  0.099560
 268 Mof_H 0.350580 0.101260 0.191510  0  0  0  0  0  0  0  0  0.197500
 269 Mof_H 0.232080 0.915980 0.858180  0  0  0  0  0  0  0  0  0.197500
 270 Mof_H 0.417350 0.982760 0.524850  0  0  0  0  0  0  0  0  0.197500
