# Supplementary material for: In silico design and screening of hypothetical MOF-74 analogs and their experimental synthesis
Source: Chem Sci. 2016 Jun 21;7(9):6263–72. doi: 10.1039/c6sc01477a (PMC6024208; doi:10.1039/c6sc01477a)
Supplement: Supplementary file 1 [file SC-007-C6SC01477A-s001.zip › analogs/162_all_conf_233_1_full_symm.cssr]

				49.2059  49.2059  6.7861
		90  90  120  SPGR =  1 P 1		 OPT = 1
360   0 
0 image0	: image0
 1 Mof_Ob 0.965430 0.610140 0.367800  0  0  0  0  0  0  0  0  -0.710340
 2 Mof_Oa 0.991510 0.646440 0.134450  0  0  0  0  0  0  0  0  -0.913160
 3 Mof_Oc 0.000020 0.626400 0.780590  0  0  0  0  0  0  0  0  -0.871210
 4 Mof_Mg 0.024440 0.670690 0.916850  0  0  0  0  0  0  0  0  1.588170
 5 Mof_Ob_a 0.972670 0.364260 0.007110  0  0  0  0  0  0  0  0  -0.739780
 6 Mof_Oa_a 0.995470 0.349380 0.779140  0  0  0  0  0  0  0  0  -0.911100
 7 Mof_Oc_a 0.006000 0.374670 0.415290  0  0  0  0  0  0  0  0  -0.927240
 8 Mof_Mg_a 0.024780 0.351020 0.548030  0  0  0  0  0  0  0  0  1.626380
 9 F 0.715620 0.851300 0.982140  0  0  0  0  0  0  0  0  -0.156810
 10 C 0.700260 0.836330 0.151540  0  0  0  0  0  0  0  0  -0.066890
 11 C_a 0.678880 0.843940 0.239280  0  0  0  0  0  0  0  0  0.458340
 12 N 0.006930 0.532900 0.816630  0  0  0  0  0  0  0  0  -0.426660
 13 C_b 0.995420 0.551360 0.900440  0  0  0  0  0  0  0  0  0.348680
 14 Mof_Cd 0.000370 0.578240 0.797150  0  0  0  0  0  0  0  0  -0.502140
 15 Mof_Cc 0.993420 0.600230 0.881710  0  0  0  0  0  0  0  0  0.512790
 16 Mof_Cb 0.980950 0.594330 0.077830  0  0  0  0  0  0  0  0  -0.297530
 17 C_c 0.973690 0.565840 0.170140  0  0  0  0  0  0  0  0  -0.144170
 18 C_d 0.980270 0.544270 0.085380  0  0  0  0  0  0  0  0  -0.241370
 19 Mof_Ca 0.978470 0.617660 0.198560  0  0  0  0  0  0  0  0  0.791560
 20 N_a 0.330720 0.162540 0.738210  0  0  0  0  0  0  0  0  -0.612830
 21 C_e 0.004390 0.474690 0.148870  0  0  0  0  0  0  0  0  0.825890
 22 N_b 0.988580 0.461420 0.323340  0  0  0  0  0  0  0  0  -0.670470
 23 C_f 0.987340 0.437310 0.440200  0  0  0  0  0  0  0  0  0.641640
 24 Mof_Cd_a 0.997910 0.417340 0.374930  0  0  0  0  0  0  0  0  -0.601010
 25 Mof_Cc_a 0.996330 0.393410 0.495850  0  0  0  0  0  0  0  0  0.586600
 26 Mof_Cb_a 0.984560 0.389970 0.692740  0  0  0  0  0  0  0  0  -0.379180
 27 C_g 0.973270 0.410030 0.753040  0  0  0  0  0  0  0  0  0.041690
 28 C_h 0.974160 0.433020 0.631180  0  0  0  0  0  0  0  0  -0.575440
 29 Mof_Ca_a 0.983840 0.366850 0.833660  0  0  0  0  0  0  0  0  0.808500
 30 N_c 0.024440 0.466330 0.074970  0  0  0  0  0  0  0  0  -0.542320
 31 C_i 0.705520 0.814180 0.239780  0  0  0  0  0  0  0  0  0.111800
 32 H 0.019620 0.541830 0.690940  0  0  0  0  0  0  0  0  0.316690
 33 Mof_H 0.011160 0.583600 0.651650  0  0  0  0  0  0  0  0  0.199600
 34 H_a 0.963420 0.561650 0.316720  0  0  0  0  0  0  0  0  0.179770
 35 H_b 0.308600 0.189570 0.827330  0  0  0  0  0  0  0  0  0.147170
 36 H_c 0.309320 0.137970 0.038800  0  0  0  0  0  0  0  0  0.338640
 37 Mof_H_a 0.007640 0.419840 0.228570  0  0  0  0  0  0  0  0  0.255590
 38 H_d 0.963990 0.407050 0.901880  0  0  0  0  0  0  0  0  0.143000
 39 H_e 0.298820 0.114870 0.350150  0  0  0  0  0  0  0  0  0.217400
 40 H_f 0.721750 0.807820 0.173550  0  0  0  0  0  0  0  0  0.149740
 41 Mof_Ob 0.056530 0.688620 0.701130  0  0  0  0  0  0  0  0  -0.710340
 42 Mof_Oa 0.020230 0.678410 0.467790  0  0  0  0  0  0  0  0  -0.913160
 43 Mof_Oc 0.040270 0.706950 0.113920  0  0  0  0  0  0  0  0  -0.871210
 44 Mof_Mg 0.995980 0.687080 0.250190  0  0  0  0  0  0  0  0  1.588170
 45 Mof_Ob_a 0.969080 0.275070 0.673770  0  0  0  0  0  0  0  0  -0.739780
 46 Mof_Oa_a 0.983950 0.312750 0.445800  0  0  0  0  0  0  0  0  -0.911100
 47 Mof_Oc_a 0.958670 0.298000 0.081960  0  0  0  0  0  0  0  0  -0.927240
 48 Mof_Mg_a 0.982320 0.340420 0.214700  0  0  0  0  0  0  0  0  1.626380
 49 F 0.148700 0.864310 0.982140  0  0  0  0  0  0  0  0  -0.156810
 50 C 0.163670 0.863930 0.151540  0  0  0  0  0  0  0  0  -0.066890
 51 C_a 0.156060 0.834930 0.239280  0  0  0  0  0  0  0  0  0.458340
 52 N 0.133770 0.807360 0.149960  0  0  0  0  0  0  0  0  -0.426660
 53 C_b 0.115310 0.777390 0.233770  0  0  0  0  0  0  0  0  0.348680
 54 Mof_Cd 0.088430 0.755460 0.130480  0  0  0  0  0  0  0  0  -0.502140
 55 Mof_Cc 0.066440 0.726520 0.215040  0  0  0  0  0  0  0  0  0.512790
 56 Mof_Cb 0.072340 0.719950 0.411160  0  0  0  0  0  0  0  0  -0.297530
 57 C_c 0.100830 0.741180 0.503470  0  0  0  0  0  0  0  0  -0.144170
 58 C_d 0.122400 0.769330 0.418710  0  0  0  0  0  0  0  0  -0.241370
 59 Mof_Ca 0.049010 0.694140 0.531890  0  0  0  0  0  0  0  0  0.791560
 60 N_a 0.837460 0.168180 0.738210  0  0  0  0  0  0  0  0  -0.612830
 61 C_e 0.858640 0.196360 0.815540  0  0  0  0  0  0  0  0  0.825890
 62 N_b 0.871910 0.193820 0.990010  0  0  0  0  0  0  0  0  -0.670470
 63 C_f 0.896020 0.216690 0.106870  0  0  0  0  0  0  0  0  0.641640
 64 Mof_Cd_a 0.916000 0.247240 0.041590  0  0  0  0  0  0  0  0  -0.601010
 65 Mof_Cc_a 0.939930 0.269590 0.162520  0  0  0  0  0  0  0  0  0.586600
 66 Mof_Cb_a 0.943360 0.261250 0.359400  0  0  0  0  0  0  0  0  -0.379180
 67 C_g 0.923300 0.229900 0.419700  0  0  0  0  0  0  0  0  0.041690
 68 C_h 0.900310 0.207800 0.297850  0  0  0  0  0  0  0  0  -0.575440
 69 Mof_Ca_a 0.966480 0.283650 0.500330  0  0  0  0  0  0  0  0  0.808500
 70 N_c 0.867000 0.224770 0.741640  0  0  0  0  0  0  0  0  -0.542320
 71 C_i 0.185820 0.891340 0.239780  0  0  0  0  0  0  0  0  0.111800
 72 H 0.124830 0.811110 0.024280  0  0  0  0  0  0  0  0  0.316690
 73 Mof_H 0.083060 0.760890 0.984980  0  0  0  0  0  0  0  0  0.199600
 74 H_a 0.105020 0.735100 0.650060  0  0  0  0  0  0  0  0  0.179770
 75 H_b 0.810430 0.119020 0.827330  0  0  0  0  0  0  0  0  0.147170
 76 H_c 0.862030 0.171350 0.038800  0  0  0  0  0  0  0  0  0.338640
 77 Mof_H_a 0.913500 0.254460 0.895240  0  0  0  0  0  0  0  0  0.255590
 78 H_d 0.926280 0.223600 0.568550  0  0  0  0  0  0  0  0  0.143000
 79 H_e 0.885130 0.183950 0.350150  0  0  0  0  0  0  0  0  0.217400
 80 H_f 0.192180 0.913920 0.173550  0  0  0  0  0  0  0  0  0.149740
 81 Mof_Ob 0.978040 0.701240 0.034470  0  0  0  0  0  0  0  0  -0.710340
 82 Mof_Oa 0.988260 0.675150 0.801120  0  0  0  0  0  0  0  0  -0.913160
 83 Mof_Oc 0.959710 0.666650 0.447260  0  0  0  0  0  0  0  0  -0.871210
 84 Mof_Mg 0.979590 0.642230 0.583520  0  0  0  0  0  0  0  0  1.588170
 85 Mof_Ob_a 0.058260 0.360670 0.340440  0  0  0  0  0  0  0  0  -0.739780
 86 Mof_Oa_a 0.020590 0.337870 0.112470  0  0  0  0  0  0  0  0  -0.911100
 87 Mof_Oc_a 0.035340 0.327330 0.748620  0  0  0  0  0  0  0  0  -0.927240
 88 Mof_Mg_a 0.992910 0.308560 0.881360  0  0  0  0  0  0  0  0  1.626380
 89 F 0.135690 0.284380 0.982140  0  0  0  0  0  0  0  0  -0.156810
 90 C 0.136070 0.299740 0.151540  0  0  0  0  0  0  0  0  -0.066890
 91 C_a 0.165070 0.321120 0.239280  0  0  0  0  0  0  0  0  0.458340
 92 N 0.859300 0.659730 0.483290  0  0  0  0  0  0  0  0  -0.426660
 93 C_b 0.889270 0.671240 0.567110  0  0  0  0  0  0  0  0  0.348680
 94 Mof_Cd 0.911210 0.666300 0.463820  0  0  0  0  0  0  0  0  -0.502140
 95 Mof_Cc 0.940150 0.673250 0.548380  0  0  0  0  0  0  0  0  0.512790
 96 Mof_Cb 0.946710 0.685720 0.744490  0  0  0  0  0  0  0  0  -0.297530
 97 C_c 0.925490 0.692980 0.836800  0  0  0  0  0  0  0  0  -0.144170
 98 C_d 0.897330 0.686390 0.752040  0  0  0  0  0  0  0  0  -0.241370
 99 Mof_Ca 0.972520 0.688190 0.865220  0  0  0  0  0  0  0  0  0.791560
 100 N_a 0.831820 0.669280 0.738210  0  0  0  0  0  0  0  0  -0.612830
 101 C_e 0.136970 0.328950 0.482210  0  0  0  0  0  0  0  0  0.825890
 102 N_b 0.139510 0.344750 0.656680  0  0  0  0  0  0  0  0  -0.670470
 103 C_f 0.116650 0.346000 0.773530  0  0  0  0  0  0  0  0  0.641640
 104 Mof_Cd_a 0.086090 0.335420 0.708260  0  0  0  0  0  0  0  0  -0.601010
 105 Mof_Cc_a 0.063750 0.337000 0.829180  0  0  0  0  0  0  0  0  0.586600
 106 Mof_Cb_a 0.072080 0.348770 0.026070  0  0  0  0  0  0  0  0  -0.379180
 107 C_g 0.103430 0.360060 0.086370  0  0  0  0  0  0  0  0  0.041690
 108 C_h 0.125530 0.359170 0.964510  0  0  0  0  0  0  0  0  -0.575440
 109 Mof_Ca_a 0.049690 0.349500 0.167000  0  0  0  0  0  0  0  0  0.808500
 110 N_c 0.108570 0.308900 0.408300  0  0  0  0  0  0  0  0  -0.542320
 111 C_i 0.108660 0.294480 0.239780  0  0  0  0  0  0  0  0  0.111800
 112 H 0.855550 0.647050 0.357610  0  0  0  0  0  0  0  0  0.316690
 113 Mof_H 0.905780 0.655500 0.318310  0  0  0  0  0  0  0  0  0.199600
 114 H_a 0.931570 0.703250 0.983390  0  0  0  0  0  0  0  0  0.179770
 115 H_b 0.880980 0.691400 0.827330  0  0  0  0  0  0  0  0  0.147170
 116 H_c 0.828650 0.690680 0.038800  0  0  0  0  0  0  0  0  0.338640
 117 Mof_H_a 0.078870 0.325700 0.561900  0  0  0  0  0  0  0  0  0.255590
 118 H_d 0.109730 0.369340 0.235210  0  0  0  0  0  0  0  0  0.143000
 119 H_e 0.816050 0.701180 0.350150  0  0  0  0  0  0  0  0  0.217400
 120 H_f 0.086080 0.278250 0.173550  0  0  0  0  0  0  0  0  0.149740
 121 Mof_Ob 0.632100 0.943470 0.701130  0  0  0  0  0  0  0  0  -0.710340
 122 Mof_Oa 0.658180 0.979770 0.467790  0  0  0  0  0  0  0  0  -0.913160
 123 Mof_Oc 0.666690 0.959730 0.113920  0  0  0  0  0  0  0  0  -0.871210
 124 Mof_Mg 0.691100 0.004020 0.250190  0  0  0  0  0  0  0  0  1.588170
 125 Mof_Ob_a 0.639330 0.697590 0.340440  0  0  0  0  0  0  0  0  -0.739780
 126 Mof_Oa_a 0.662130 0.682720 0.112470  0  0  0  0  0  0  0  0  -0.911100
 127 Mof_Oc_a 0.672670 0.708000 0.748620  0  0  0  0  0  0  0  0  -0.927240
 128 Mof_Mg_a 0.691440 0.684350 0.881360  0  0  0  0  0  0  0  0  1.626380
 129 F 0.382290 0.184640 0.315470  0  0  0  0  0  0  0  0  -0.156810
 130 C 0.366930 0.169670 0.484870  0  0  0  0  0  0  0  0  -0.066890
 131 C_a 0.345540 0.177270 0.572620  0  0  0  0  0  0  0  0  0.458340
 132 N 0.673600 0.866230 0.149960  0  0  0  0  0  0  0  0  -0.426660
 133 C_b 0.662090 0.884690 0.233770  0  0  0  0  0  0  0  0  0.348680
 134 Mof_Cd 0.667040 0.911570 0.130480  0  0  0  0  0  0  0  0  -0.502140
 135 Mof_Cc 0.660090 0.933560 0.215040  0  0  0  0  0  0  0  0  0.512790
 136 Mof_Cb 0.647620 0.927660 0.411160  0  0  0  0  0  0  0  0  -0.297530
 137 C_c 0.640360 0.899170 0.503470  0  0  0  0  0  0  0  0  -0.144170
 138 C_d 0.646940 0.877600 0.418710  0  0  0  0  0  0  0  0  -0.241370
 139 Mof_Ca 0.645140 0.950990 0.531890  0  0  0  0  0  0  0  0  0.791560
 140 N_a 0.997390 0.495870 0.071540  0  0  0  0  0  0  0  0  -0.612830
 141 C_e 0.671050 0.808020 0.482210  0  0  0  0  0  0  0  0  0.825890
 142 N_b 0.655250 0.794760 0.656680  0  0  0  0  0  0  0  0  -0.670470
 143 C_f 0.654000 0.770650 0.773530  0  0  0  0  0  0  0  0  0.641640
 144 Mof_Cd_a 0.664580 0.750670 0.708260  0  0  0  0  0  0  0  0  -0.601010
 145 Mof_Cc_a 0.663000 0.726740 0.829180  0  0  0  0  0  0  0  0  0.586600
 146 Mof_Cb_a 0.651230 0.723300 0.026070  0  0  0  0  0  0  0  0  -0.379180
 147 C_g 0.639940 0.743360 0.086370  0  0  0  0  0  0  0  0  0.041690
 148 C_h 0.640830 0.766350 0.964510  0  0  0  0  0  0  0  0  -0.575440
 149 Mof_Ca_a 0.650500 0.700190 0.167000  0  0  0  0  0  0  0  0  0.808500
 150 N_c 0.691100 0.799670 0.408300  0  0  0  0  0  0  0  0  -0.542320
 151 C_i 0.372180 0.147510 0.573110  0  0  0  0  0  0  0  0  0.111800
 152 H 0.686280 0.875170 0.024280  0  0  0  0  0  0  0  0  0.316690
 153 Mof_H 0.677830 0.916940 0.984980  0  0  0  0  0  0  0  0  0.199600
 154 H_a 0.630090 0.894980 0.650060  0  0  0  0  0  0  0  0  0.179770
 155 H_b 0.975260 0.522900 0.160660  0  0  0  0  0  0  0  0  0.147170
 156 H_c 0.975980 0.471300 0.372130  0  0  0  0  0  0  0  0  0.338640
 157 Mof_H_a 0.674300 0.753170 0.561900  0  0  0  0  0  0  0  0  0.255590
 158 H_d 0.630660 0.740390 0.235210  0  0  0  0  0  0  0  0  0.143000
 159 H_e 0.965490 0.448200 0.683480  0  0  0  0  0  0  0  0  0.217400
 160 H_f 0.388420 0.141160 0.506880  0  0  0  0  0  0  0  0  0.149740
 161 Mof_Ob 0.723200 0.021960 0.034470  0  0  0  0  0  0  0  0  -0.710340
 162 Mof_Oa 0.686900 0.011740 0.801120  0  0  0  0  0  0  0  0  -0.913160
 163 Mof_Oc 0.706940 0.040290 0.447260  0  0  0  0  0  0  0  0  -0.871210
 164 Mof_Mg 0.662650 0.020410 0.583520  0  0  0  0  0  0  0  0  1.588170
 165 Mof_Ob_a 0.635740 0.608410 0.007110  0  0  0  0  0  0  0  0  -0.739780
 166 Mof_Oa_a 0.650620 0.646080 0.779140  0  0  0  0  0  0  0  0  -0.911100
 167 Mof_Oc_a 0.625330 0.631330 0.415290  0  0  0  0  0  0  0  0  -0.927240
 168 Mof_Mg_a 0.648980 0.673760 0.548030  0  0  0  0  0  0  0  0  1.626380
 169 F 0.815360 0.197650 0.315470  0  0  0  0  0  0  0  0  -0.156810
 170 C 0.830330 0.197260 0.484870  0  0  0  0  0  0  0  0  -0.066890
 171 C_a 0.822730 0.168270 0.572620  0  0  0  0  0  0  0  0  0.458340
 172 N 0.800430 0.140700 0.483290  0  0  0  0  0  0  0  0  -0.426660
 173 C_b 0.781970 0.110730 0.567110  0  0  0  0  0  0  0  0  0.348680
 174 Mof_Cd 0.755090 0.088790 0.463820  0  0  0  0  0  0  0  0  -0.502140
 175 Mof_Cc 0.733100 0.059850 0.548380  0  0  0  0  0  0  0  0  0.512790
 176 Mof_Cb 0.739010 0.053290 0.744490  0  0  0  0  0  0  0  0  -0.297530
 177 C_c 0.767490 0.074510 0.836800  0  0  0  0  0  0  0  0  -0.144170
 178 C_d 0.789060 0.102670 0.752040  0  0  0  0  0  0  0  0  -0.241370
 179 Mof_Ca 0.715670 0.027480 0.865220  0  0  0  0  0  0  0  0  0.791560
 180 N_a 0.504130 0.501510 0.071540  0  0  0  0  0  0  0  0  -0.612830
 181 C_e 0.525310 0.529690 0.148870  0  0  0  0  0  0  0  0  0.825890
 182 N_b 0.538580 0.527150 0.323340  0  0  0  0  0  0  0  0  -0.670470
 183 C_f 0.562690 0.550020 0.440200  0  0  0  0  0  0  0  0  0.641640
 184 Mof_Cd_a 0.582660 0.580570 0.374930  0  0  0  0  0  0  0  0  -0.601010
 185 Mof_Cc_a 0.606590 0.602920 0.495850  0  0  0  0  0  0  0  0  0.586600
 186 Mof_Cb_a 0.610030 0.594590 0.692740  0  0  0  0  0  0  0  0  -0.379180
 187 C_g 0.589970 0.563240 0.753040  0  0  0  0  0  0  0  0  0.041690
 188 C_h 0.566980 0.541140 0.631180  0  0  0  0  0  0  0  0  -0.575440
 189 Mof_Ca_a 0.633150 0.616980 0.833660  0  0  0  0  0  0  0  0  0.808500
 190 N_c 0.533670 0.558100 0.074970  0  0  0  0  0  0  0  0  -0.542320
 191 C_i 0.852490 0.224670 0.573110  0  0  0  0  0  0  0  0  0.111800
 192 H 0.791500 0.144450 0.357610  0  0  0  0  0  0  0  0  0.316690
 193 Mof_H 0.749730 0.094220 0.318310  0  0  0  0  0  0  0  0  0.199600
 194 H_a 0.771680 0.068430 0.983390  0  0  0  0  0  0  0  0  0.179770
 195 H_b 0.477100 0.452360 0.160660  0  0  0  0  0  0  0  0  0.147170
 196 H_c 0.528700 0.504680 0.372130  0  0  0  0  0  0  0  0  0.338640
 197 Mof_H_a 0.580160 0.587800 0.228570  0  0  0  0  0  0  0  0  0.255590
 198 H_d 0.592950 0.556940 0.901880  0  0  0  0  0  0  0  0  0.143000
 199 H_e 0.551800 0.517290 0.683480  0  0  0  0  0  0  0  0  0.217400
 200 H_f 0.858840 0.247260 0.506880  0  0  0  0  0  0  0  0  0.149740
 201 Mof_Ob 0.644710 0.034570 0.367800  0  0  0  0  0  0  0  0  -0.710340
 202 Mof_Oa 0.654930 0.008490 0.134450  0  0  0  0  0  0  0  0  -0.913160
 203 Mof_Oc 0.626380 0.999980 0.780590  0  0  0  0  0  0  0  0  -0.871210
 204 Mof_Mg 0.646250 0.975560 0.916850  0  0  0  0  0  0  0  0  1.588170
 205 Mof_Ob_a 0.724930 0.694000 0.673770  0  0  0  0  0  0  0  0  -0.739780
 206 Mof_Oa_a 0.687250 0.671200 0.445800  0  0  0  0  0  0  0  0  -0.911100
 207 Mof_Oc_a 0.702000 0.660670 0.081960  0  0  0  0  0  0  0  0  -0.927240
 208 Mof_Mg_a 0.659580 0.641890 0.214700  0  0  0  0  0  0  0  0  1.626380
 209 F 0.802350 0.617710 0.315470  0  0  0  0  0  0  0  0  -0.156810
 210 C 0.802740 0.633070 0.484870  0  0  0  0  0  0  0  0  -0.066890
 211 C_a 0.831730 0.654460 0.572620  0  0  0  0  0  0  0  0  0.458340
 212 N 0.525970 0.993070 0.816630  0  0  0  0  0  0  0  0  -0.426660
 213 C_b 0.555940 0.004580 0.900440  0  0  0  0  0  0  0  0  0.348680
 214 Mof_Cd 0.577870 0.999630 0.797150  0  0  0  0  0  0  0  0  -0.502140
 215 Mof_Cc 0.606810 0.006580 0.881710  0  0  0  0  0  0  0  0  0.512790
 216 Mof_Cb 0.613380 0.019050 0.077830  0  0  0  0  0  0  0  0  -0.297530
 217 C_c 0.592150 0.026310 0.170140  0  0  0  0  0  0  0  0  -0.144170
 218 C_d 0.564000 0.019730 0.085380  0  0  0  0  0  0  0  0  -0.241370
 219 Mof_Ca 0.639190 0.021530 0.198560  0  0  0  0  0  0  0  0  0.791560
 220 N_a 0.498490 0.002610 0.071540  0  0  0  0  0  0  0  0  -0.612830
 221 C_e 0.803640 0.662280 0.815540  0  0  0  0  0  0  0  0  0.825890
 222 N_b 0.806180 0.678090 0.990010  0  0  0  0  0  0  0  0  -0.670470
 223 C_f 0.783310 0.679330 0.106870  0  0  0  0  0  0  0  0  0.641640
 224 Mof_Cd_a 0.752760 0.668750 0.041590  0  0  0  0  0  0  0  0  -0.601010
 225 Mof_Cc_a 0.730410 0.670340 0.162520  0  0  0  0  0  0  0  0  0.586600
 226 Mof_Cb_a 0.738750 0.682110 0.359400  0  0  0  0  0  0  0  0  -0.379180
 227 C_g 0.770100 0.693400 0.419700  0  0  0  0  0  0  0  0  0.041690
 228 C_h 0.792200 0.692510 0.297850  0  0  0  0  0  0  0  0  -0.575440
 229 Mof_Ca_a 0.716350 0.682830 0.500330  0  0  0  0  0  0  0  0  0.808500
 230 N_c 0.775230 0.642230 0.741640  0  0  0  0  0  0  0  0  -0.542320
 231 C_i 0.775330 0.627820 0.573110  0  0  0  0  0  0  0  0  0.111800
 232 H 0.522220 0.980380 0.690940  0  0  0  0  0  0  0  0  0.316690
 233 Mof_H 0.572440 0.988840 0.651650  0  0  0  0  0  0  0  0  0.199600
 234 H_a 0.598230 0.036580 0.316720  0  0  0  0  0  0  0  0  0.179770
 235 H_b 0.547640 0.024740 0.160660  0  0  0  0  0  0  0  0  0.147170
 236 H_c 0.495320 0.024020 0.372130  0  0  0  0  0  0  0  0  0.338640
 237 Mof_H_a 0.745540 0.659030 0.895240  0  0  0  0  0  0  0  0  0.255590
 238 H_d 0.776400 0.702670 0.568550  0  0  0  0  0  0  0  0  0.143000
 239 H_e 0.482710 0.034510 0.683480  0  0  0  0  0  0  0  0  0.217400
 240 H_f 0.752740 0.611580 0.506880  0  0  0  0  0  0  0  0  0.149740
 241 Mof_Ob 0.298760 0.276800 0.034470  0  0  0  0  0  0  0  0  -0.710340
 242 Mof_Oa 0.324850 0.313100 0.801120  0  0  0  0  0  0  0  0  -0.913160
 243 Mof_Oc 0.333350 0.293060 0.447260  0  0  0  0  0  0  0  0  -0.871210
 244 Mof_Mg 0.357770 0.337350 0.583520  0  0  0  0  0  0  0  0  1.588170
 245 Mof_Ob_a 0.306000 0.030920 0.673770  0  0  0  0  0  0  0  0  -0.739780
 246 Mof_Oa_a 0.328800 0.016050 0.445800  0  0  0  0  0  0  0  0  -0.911100
 247 Mof_Oc_a 0.339330 0.041330 0.081960  0  0  0  0  0  0  0  0  -0.927240
 248 Mof_Mg_a 0.358110 0.017680 0.214700  0  0  0  0  0  0  0  0  1.626380
 249 F 0.048950 0.517970 0.648800  0  0  0  0  0  0  0  0  -0.156810
 250 C 0.033600 0.503000 0.818210  0  0  0  0  0  0  0  0  -0.066890
 251 C_a 0.012210 0.510610 0.905950  0  0  0  0  0  0  0  0  0.458340
 252 N 0.340270 0.199570 0.483290  0  0  0  0  0  0  0  0  -0.426660
 253 C_b 0.328760 0.218030 0.567110  0  0  0  0  0  0  0  0  0.348680
 254 Mof_Cd 0.333700 0.244910 0.463820  0  0  0  0  0  0  0  0  -0.502140
 255 Mof_Cc 0.326750 0.266900 0.548380  0  0  0  0  0  0  0  0  0.512790
 256 Mof_Cb 0.314280 0.260990 0.744490  0  0  0  0  0  0  0  0  -0.297530
 257 C_c 0.307020 0.232510 0.836800  0  0  0  0  0  0  0  0  -0.144170
 258 C_d 0.313610 0.210940 0.752040  0  0  0  0  0  0  0  0  -0.241370
 259 Mof_Ca 0.311810 0.284330 0.865220  0  0  0  0  0  0  0  0  0.791560
 260 N_a 0.664060 0.829210 0.404880  0  0  0  0  0  0  0  0  -0.612830
 261 C_e 0.337720 0.141360 0.815540  0  0  0  0  0  0  0  0  0.825890
 262 N_b 0.321910 0.128090 0.990010  0  0  0  0  0  0  0  0  -0.670470
 263 C_f 0.320670 0.103980 0.106870  0  0  0  0  0  0  0  0  0.641640
 264 Mof_Cd_a 0.331250 0.084000 0.041590  0  0  0  0  0  0  0  0  -0.601010
 265 Mof_Cc_a 0.329660 0.060070 0.162520  0  0  0  0  0  0  0  0  0.586600
 266 Mof_Cb_a 0.317890 0.056640 0.359400  0  0  0  0  0  0  0  0  -0.379180
 267 C_g 0.306600 0.076700 0.419700  0  0  0  0  0  0  0  0  0.041690
 268 C_h 0.307490 0.099690 0.297850  0  0  0  0  0  0  0  0  -0.575440
 269 Mof_Ca_a 0.317170 0.033520 0.500330  0  0  0  0  0  0  0  0  0.808500
 270 N_c 0.357770 0.133000 0.741640  0  0  0  0  0  0  0  0  -0.542320
 271 C_i 0.038850 0.480840 0.906450  0  0  0  0  0  0  0  0  0.111800
 272 H 0.352950 0.208500 0.357610  0  0  0  0  0  0  0  0  0.316690
 273 Mof_H 0.344500 0.250270 0.318310  0  0  0  0  0  0  0  0  0.199600
 274 H_a 0.296750 0.228320 0.983390  0  0  0  0  0  0  0  0  0.179770
 275 H_b 0.641930 0.856240 0.494000  0  0  0  0  0  0  0  0  0.147170
 276 H_c 0.642650 0.804630 0.705470  0  0  0  0  0  0  0  0  0.338640
 277 Mof_H_a 0.340970 0.086500 0.895240  0  0  0  0  0  0  0  0  0.255590
 278 H_d 0.297330 0.073720 0.568550  0  0  0  0  0  0  0  0  0.143000
 279 H_e 0.632160 0.781530 0.016810  0  0  0  0  0  0  0  0  0.217400
 280 H_f 0.055080 0.474490 0.840220  0  0  0  0  0  0  0  0  0.149740
 281 Mof_Ob 0.389860 0.355290 0.367800  0  0  0  0  0  0  0  0  -0.710340
 282 Mof_Oa 0.353560 0.345070 0.134450  0  0  0  0  0  0  0  0  -0.913160
 283 Mof_Oc 0.373600 0.373620 0.780590  0  0  0  0  0  0  0  0  -0.871210
 284 Mof_Mg 0.329310 0.353750 0.916850  0  0  0  0  0  0  0  0  1.588170
 285 Mof_Ob_a 0.302410 0.941740 0.340440  0  0  0  0  0  0  0  0  -0.739780
 286 Mof_Oa_a 0.317280 0.979410 0.112470  0  0  0  0  0  0  0  0  -0.911100
 287 Mof_Oc_a 0.292000 0.964660 0.748620  0  0  0  0  0  0  0  0  -0.927240
 288 Mof_Mg_a 0.315650 0.007090 0.881360  0  0  0  0  0  0  0  0  1.626380
 289 F 0.482030 0.530980 0.648800  0  0  0  0  0  0  0  0  -0.156810
 290 C 0.497000 0.530590 0.818210  0  0  0  0  0  0  0  0  -0.066890
 291 C_a 0.489390 0.501600 0.905950  0  0  0  0  0  0  0  0  0.458340
 292 N 0.467100 0.474030 0.816630  0  0  0  0  0  0  0  0  -0.426660
 293 C_b 0.448640 0.444060 0.900440  0  0  0  0  0  0  0  0  0.348680
 294 Mof_Cd 0.421760 0.422130 0.797150  0  0  0  0  0  0  0  0  -0.502140
 295 Mof_Cc 0.399770 0.393190 0.881710  0  0  0  0  0  0  0  0  0.512790
 296 Mof_Cb 0.405670 0.386620 0.077830  0  0  0  0  0  0  0  0  -0.297530
 297 C_c 0.434160 0.407850 0.170140  0  0  0  0  0  0  0  0  -0.144170
 298 C_d 0.455730 0.436000 0.085380  0  0  0  0  0  0  0  0  -0.241370
 299 Mof_Ca 0.382340 0.360810 0.198560  0  0  0  0  0  0  0  0  0.791560
 300 N_a 0.170790 0.834850 0.404880  0  0  0  0  0  0  0  0  -0.612830
 301 C_e 0.191980 0.863030 0.482210  0  0  0  0  0  0  0  0  0.825890
 302 N_b 0.205240 0.860490 0.656680  0  0  0  0  0  0  0  0  -0.670470
 303 C_f 0.229350 0.883350 0.773530  0  0  0  0  0  0  0  0  0.641640
 304 Mof_Cd_a 0.249330 0.913910 0.708260  0  0  0  0  0  0  0  0  -0.601010
 305 Mof_Cc_a 0.273260 0.936250 0.829180  0  0  0  0  0  0  0  0  0.586600
 306 Mof_Cb_a 0.276700 0.927920 0.026070  0  0  0  0  0  0  0  0  -0.379180
 307 C_g 0.256640 0.896570 0.086370  0  0  0  0  0  0  0  0  0.041690
 308 C_h 0.233650 0.874470 0.964510  0  0  0  0  0  0  0  0  -0.575440
 309 Mof_Ca_a 0.299810 0.950310 0.167000  0  0  0  0  0  0  0  0  0.808500
 310 N_c 0.200330 0.891430 0.408300  0  0  0  0  0  0  0  0  -0.542320
 311 C_i 0.519160 0.558000 0.906450  0  0  0  0  0  0  0  0  0.111800
 312 H 0.458170 0.477780 0.690940  0  0  0  0  0  0  0  0  0.316690
 313 Mof_H 0.416400 0.427560 0.651650  0  0  0  0  0  0  0  0  0.199600
 314 H_a 0.438350 0.401770 0.316720  0  0  0  0  0  0  0  0  0.179770
 315 H_b 0.143760 0.785690 0.494000  0  0  0  0  0  0  0  0  0.147170
 316 H_c 0.195370 0.838010 0.705470  0  0  0  0  0  0  0  0  0.338640
 317 Mof_H_a 0.246830 0.921130 0.561900  0  0  0  0  0  0  0  0  0.255590
 318 H_d 0.259610 0.890270 0.235210  0  0  0  0  0  0  0  0  0.143000
 319 H_e 0.218470 0.850620 0.016810  0  0  0  0  0  0  0  0  0.217400
 320 H_f 0.525510 0.580590 0.840220  0  0  0  0  0  0  0  0  0.149740
 321 Mof_Ob 0.311380 0.367900 0.701130  0  0  0  0  0  0  0  0  -0.710340
 322 Mof_Oa 0.321590 0.341820 0.467790  0  0  0  0  0  0  0  0  -0.913160
 323 Mof_Oc 0.293050 0.333310 0.113920  0  0  0  0  0  0  0  0  -0.871210
 324 Mof_Mg 0.312920 0.308900 0.250190  0  0  0  0  0  0  0  0  1.588170
 325 Mof_Ob_a 0.391590 0.027330 0.007110  0  0  0  0  0  0  0  0  -0.739780
 326 Mof_Oa_a 0.353920 0.004530 0.779140  0  0  0  0  0  0  0  0  -0.911100
 327 Mof_Oc_a 0.368670 0.994000 0.415290  0  0  0  0  0  0  0  0  -0.927240
 328 Mof_Mg_a 0.326240 0.975220 0.548030  0  0  0  0  0  0  0  0  1.626380
 329 F 0.469020 0.951050 0.648800  0  0  0  0  0  0  0  0  -0.156810
 330 C 0.469410 0.966400 0.818210  0  0  0  0  0  0  0  0  -0.066890
 331 C_a 0.498400 0.987790 0.905950  0  0  0  0  0  0  0  0  0.458340
 332 N 0.192640 0.326400 0.149960  0  0  0  0  0  0  0  0  -0.426660
 333 C_b 0.222610 0.337910 0.233770  0  0  0  0  0  0  0  0  0.348680
 334 Mof_Cd 0.244540 0.332960 0.130480  0  0  0  0  0  0  0  0  -0.502140
 335 Mof_Cc 0.273480 0.339910 0.215040  0  0  0  0  0  0  0  0  0.512790
 336 Mof_Cb 0.280050 0.352380 0.411160  0  0  0  0  0  0  0  0  -0.297530
 337 C_c 0.258820 0.359640 0.503470  0  0  0  0  0  0  0  0  -0.144170
 338 C_d 0.230670 0.353060 0.418710  0  0  0  0  0  0  0  0  -0.241370
 339 Mof_Ca 0.305860 0.354860 0.531890  0  0  0  0  0  0  0  0  0.791560
 340 N_a 0.165150 0.335940 0.404880  0  0  0  0  0  0  0  0  -0.612830
 341 C_e 0.470310 0.995610 0.148870  0  0  0  0  0  0  0  0  0.825890
 342 N_b 0.472850 0.011420 0.323340  0  0  0  0  0  0  0  0  -0.670470
 343 C_f 0.449980 0.012660 0.440200  0  0  0  0  0  0  0  0  0.641640
 344 Mof_Cd_a 0.419430 0.002090 0.374930  0  0  0  0  0  0  0  0  -0.601010
 345 Mof_Cc_a 0.397080 0.003670 0.495850  0  0  0  0  0  0  0  0  0.586600
 346 Mof_Cb_a 0.405410 0.015440 0.692740  0  0  0  0  0  0  0  0  -0.379180
 347 C_g 0.436760 0.026730 0.753040  0  0  0  0  0  0  0  0  0.041690
 348 C_h 0.458860 0.025840 0.631180  0  0  0  0  0  0  0  0  -0.575440
 349 Mof_Ca_a 0.383020 0.016160 0.833660  0  0  0  0  0  0  0  0  0.808500
 350 N_c 0.441900 0.975560 0.074970  0  0  0  0  0  0  0  0  -0.542320
 351 C_i 0.442000 0.961150 0.906450  0  0  0  0  0  0  0  0  0.111800
 352 H 0.188890 0.313720 0.024280  0  0  0  0  0  0  0  0  0.316690
 353 Mof_H 0.239110 0.322170 0.984980  0  0  0  0  0  0  0  0  0.199600
 354 H_a 0.264900 0.369910 0.650060  0  0  0  0  0  0  0  0  0.179770
 355 H_b 0.214310 0.358070 0.494000  0  0  0  0  0  0  0  0  0.147170
 356 H_c 0.161990 0.357350 0.705470  0  0  0  0  0  0  0  0  0.338640
 357 Mof_H_a 0.412200 0.992360 0.228570  0  0  0  0  0  0  0  0  0.255590
 358 H_d 0.443060 0.036010 0.901880  0  0  0  0  0  0  0  0  0.143000
 359 H_e 0.149380 0.367840 0.016810  0  0  0  0  0  0  0  0  0.217400
 360 H_f 0.419410 0.944920 0.840220  0  0  0  0  0  0  0  0  0.149740
