# Supplementary material for: In silico design and screening of hypothetical MOF-74 analogs and their experimental synthesis
Source: Chem Sci. 2016 Jun 21;7(9):6263–72. doi: 10.1039/c6sc01477a (PMC6024208; doi:10.1039/c6sc01477a)
Supplement: Supplementary file 1 [file SC-007-C6SC01477A-s001.zip › analogs/193_all_conf_49_0_full_symm.cssr]

				80.054  80.054  6.82255
		90  90  120  SPGR =  1 P 1		 OPT = 1
594   0 
0 image0	: image0
 1 Mof_Ob 0.034340 0.345460 0.874200  0  0  0  0  0  0  0  0  -0.733270
 2 Mof_Oa 0.012210 0.336300 0.634530  0  0  0  0  0  0  0  0  -0.930110
 3 Mof_Oc 0.020200 0.326990 0.283110  0  0  0  0  0  0  0  0  -0.901590
 4 Mof_Mg 0.993820 0.317610 0.417400  0  0  0  0  0  0  0  0  1.616710
 5 Mof_Ob_a 0.965600 0.654620 0.238170  0  0  0  0  0  0  0  0  -0.736150
 6 Mof_Oa_a 0.987990 0.664730 0.474160  0  0  0  0  0  0  0  0  -0.914930
 7 Mof_Oc_a 0.979780 0.672810 0.827580  0  0  0  0  0  0  0  0  -0.925940
 8 Mof_Mg_a 0.006050 0.682400 0.695380  0  0  0  0  0  0  0  0  1.630890
 9 O 0.889420 0.678830 0.269890  0  0  0  0  0  0  0  0  -0.464160
 10 C 0.891640 0.682090 0.448950  0  0  0  0  0  0  0  0  0.396190
 11 N 0.881220 0.688520 0.550510  0  0  0  0  0  0  0  0  -0.447830
 12 C_a 0.866300 0.691400 0.460890  0  0  0  0  0  0  0  0  0.146870
 13 C_b 0.849890 0.686640 0.605640  0  0  0  0  0  0  0  0  -0.177440
 14 C_c 0.838980 0.665430 0.669810  0  0  0  0  0  0  0  0  -0.011700
 15 C_d 0.156730 0.327950 0.490220  0  0  0  0  0  0  0  0  0.008370
 16 C_e 0.145510 0.306650 0.551010  0  0  0  0  0  0  0  0  -0.179630
 17 C_f 0.128680 0.301770 0.690390  0  0  0  0  0  0  0  0  0.154650
 18 N_a 0.114210 0.305100 0.596820  0  0  0  0  0  0  0  0  -0.461760
 19 C_g 0.104110 0.312120 0.695150  0  0  0  0  0  0  0  0  0.399890
 20 O_a 0.106040 0.315220 0.874720  0  0  0  0  0  0  0  0  -0.458990
 21 C_h 0.090460 0.315620 0.573470  0  0  0  0  0  0  0  0  0.017890
 22 C_i 0.080070 0.322730 0.669580  0  0  0  0  0  0  0  0  -0.211510
 23 C_j 0.065900 0.325280 0.571200  0  0  0  0  0  0  0  0  0.140840
 24 C_k 0.062040 0.320440 0.366860  0  0  0  0  0  0  0  0  0.157310
 25 C_l 0.073530 0.314040 0.268750  0  0  0  0  0  0  0  0  -0.157620
 26 C_m 0.087270 0.311770 0.368300  0  0  0  0  0  0  0  0  -0.224090
 27 Mof_Cd 0.046950 0.321800 0.274140  0  0  0  0  0  0  0  0  -0.422660
 28 Mof_Cc 0.035330 0.327320 0.374950  0  0  0  0  0  0  0  0  0.488340
 29 Mof_Cb 0.039760 0.332840 0.579150  0  0  0  0  0  0  0  0  -0.276220
 30 C_n 0.054800 0.331830 0.669970  0  0  0  0  0  0  0  0  -0.257710
 31 Mof_Ca 0.028430 0.338740 0.702910  0  0  0  0  0  0  0  0  0.859490
 32 C_o 0.906080 0.679440 0.565790  0  0  0  0  0  0  0  0  0.022690
 33 C_p 0.917080 0.673420 0.463790  0  0  0  0  0  0  0  0  -0.203760
 34 C_q 0.932100 0.671860 0.555980  0  0  0  0  0  0  0  0  0.128740
 35 C_r 0.936170 0.676610 0.760270  0  0  0  0  0  0  0  0  0.158850
 36 C_s 0.924090 0.681870 0.864540  0  0  0  0  0  0  0  0  -0.150050
 37 C_t 0.909510 0.683180 0.770830  0  0  0  0  0  0  0  0  -0.237960
 38 Mof_Cd_a 0.952040 0.676260 0.847210  0  0  0  0  0  0  0  0  -0.433810
 39 Mof_Cc_a 0.964150 0.671800 0.740580  0  0  0  0  0  0  0  0  0.508720
 40 Mof_Cb_a 0.959580 0.666410 0.536400  0  0  0  0  0  0  0  0  -0.273890
 41 C_u 0.943800 0.666420 0.451090  0  0  0  0  0  0  0  0  -0.248980
 42 Mof_Ca_a 0.971400 0.661440 0.409130  0  0  0  0  0  0  0  0  0.840290
 43 H 0.883860 0.691460 0.695430  0  0  0  0  0  0  0  0  0.296020
 44 H_a 0.861150 0.682060 0.330970  0  0  0  0  0  0  0  0  0.066800
 45 H_b 0.872570 0.706360 0.408690  0  0  0  0  0  0  0  0  0.027740
 46 H_c 0.839820 0.690500 0.537430  0  0  0  0  0  0  0  0  0.052030
 47 H_d 0.855690 0.696020 0.735340  0  0  0  0  0  0  0  0  0.052220
 48 H_e 0.849210 0.661270 0.727400  0  0  0  0  0  0  0  0  0.036660
 49 H_f 0.165710 0.322930 0.206880  0  0  0  0  0  0  0  0  0.027600
 50 H_g 0.146670 0.332360 0.433300  0  0  0  0  0  0  0  0  0.035010
 51 H_h 0.830000 0.670260 0.954370  0  0  0  0  0  0  0  0  0.020980
 52 H_i 0.155290 0.302570 0.622220  0  0  0  0  0  0  0  0  0.052350
 53 H_j 0.140050 0.297490 0.419410  0  0  0  0  0  0  0  0  0.050210
 54 H_k 0.133470 0.310790 0.822630  0  0  0  0  0  0  0  0  0.061930
 55 H_l 0.122060 0.286670 0.739220  0  0  0  0  0  0  0  0  0.026880
 56 H_m 0.112040 0.302560 0.450820  0  0  0  0  0  0  0  0  0.303180
 57 H_n 0.082830 0.326150 0.824860  0  0  0  0  0  0  0  0  0.138040
 58 H_o 0.071370 0.310710 0.112970  0  0  0  0  0  0  0  0  0.143150
 59 H_p 0.095610 0.307010 0.282410  0  0  0  0  0  0  0  0  0.148870
 60 Mof_H 0.043630 0.317800 0.120620  0  0  0  0  0  0  0  0  0.175390
 61 H_q 0.057700 0.335980 0.823540  0  0  0  0  0  0  0  0  0.219120
 62 H_r 0.914110 0.670110 0.308550  0  0  0  0  0  0  0  0  0.137010
 63 H_s 0.926490 0.685090 0.020380  0  0  0  0  0  0  0  0  0.138450
 64 H_t 0.900690 0.687030 0.860850  0  0  0  0  0  0  0  0  0.158680
 65 Mof_H_a 0.955500 0.680110 0.000800  0  0  0  0  0  0  0  0  0.180350
 66 H_u 0.940730 0.662340 0.297480  0  0  0  0  0  0  0  0  0.216360
 67 Mof_Ob 0.987870 0.355540 0.540870  0  0  0  0  0  0  0  0  -0.733270
 68 Mof_Oa 0.997040 0.342580 0.301200  0  0  0  0  0  0  0  0  -0.930110
 69 Mof_Oc 0.006340 0.359880 0.949780  0  0  0  0  0  0  0  0  -0.901590
 70 Mof_Mg 0.015720 0.342870 0.084070  0  0  0  0  0  0  0  0  1.616710
 71 Mof_Ob_a 0.012050 0.644320 0.571500  0  0  0  0  0  0  0  0  -0.736150
 72 Mof_Oa_a 0.001940 0.656600 0.807490  0  0  0  0  0  0  0  0  -0.914930
 73 Mof_Oc_a 0.993850 0.640300 0.160910  0  0  0  0  0  0  0  0  -0.925940
 74 Mof_Mg_a 0.984260 0.656980 0.028710  0  0  0  0  0  0  0  0  1.630890
 75 O 0.987830 0.543920 0.603220  0  0  0  0  0  0  0  0  -0.464160
 76 C 0.984580 0.542880 0.782280  0  0  0  0  0  0  0  0  0.396190
 77 N 0.978150 0.526030 0.883840  0  0  0  0  0  0  0  0  -0.447830
 78 C_a 0.308600 0.174900 0.460890  0  0  0  0  0  0  0  0  0.146870
 79 C_b 0.313360 0.163250 0.605640  0  0  0  0  0  0  0  0  -0.177440
 80 C_c 0.001230 0.506880 0.003140  0  0  0  0  0  0  0  0  -0.011700
 81 C_d 0.672050 0.828780 0.490220  0  0  0  0  0  0  0  0  0.008370
 82 C_e 0.693350 0.838860 0.551010  0  0  0  0  0  0  0  0  -0.179630
 83 C_f 0.698230 0.826910 0.690390  0  0  0  0  0  0  0  0  0.154650
 84 N_a 0.694900 0.809100 0.596820  0  0  0  0  0  0  0  0  -0.461760
 85 C_g 0.021210 0.458650 0.361810  0  0  0  0  0  0  0  0  0.399890
 86 O_a 0.018110 0.457490 0.541380  0  0  0  0  0  0  0  0  -0.458990
 87 C_h 0.017710 0.441510 0.240140  0  0  0  0  0  0  0  0  0.017890
 88 C_i 0.010610 0.424010 0.336250  0  0  0  0  0  0  0  0  -0.211510
 89 C_j 0.008050 0.407290 0.237870  0  0  0  0  0  0  0  0  0.140840
 90 C_k 0.012900 0.408270 0.033530  0  0  0  0  0  0  0  0  0.157310
 91 C_l 0.019300 0.426160 0.935410  0  0  0  0  0  0  0  0  -0.157620
 92 C_m 0.021570 0.442170 0.034970  0  0  0  0  0  0  0  0  -0.224090
 93 Mof_Cd 0.011540 0.391820 0.940800  0  0  0  0  0  0  0  0  -0.422660
 94 Mof_Cc 0.006010 0.374680 0.041620  0  0  0  0  0  0  0  0  0.488340
 95 Mof_Cb 0.000490 0.373590 0.245820  0  0  0  0  0  0  0  0  -0.276220
 96 C_n 0.001500 0.389640 0.336630  0  0  0  0  0  0  0  0  -0.257710
 97 Mof_Ca 0.994590 0.356350 0.369580  0  0  0  0  0  0  0  0  0.859490
 98 C_o 0.987220 0.559970 0.899120  0  0  0  0  0  0  0  0  0.022690
 99 C_p 0.993250 0.577000 0.797130  0  0  0  0  0  0  0  0  -0.203760
 100 C_q 0.994810 0.593570 0.889310  0  0  0  0  0  0  0  0  0.128740
 101 C_r 0.990060 0.592900 0.093600  0  0  0  0  0  0  0  0  0.158850
 102 C_s 0.984800 0.575550 0.197880  0  0  0  0  0  0  0  0  -0.150050
 103 C_t 0.983490 0.559660 0.104160  0  0  0  0  0  0  0  0  -0.237960
 104 Mof_Cd_a 0.990410 0.609110 0.180540  0  0  0  0  0  0  0  0  -0.433810
 105 Mof_Cc_a 0.994870 0.625680 0.073920  0  0  0  0  0  0  0  0  0.508720
 106 Mof_Cb_a 0.000260 0.626500 0.869730  0  0  0  0  0  0  0  0  -0.273890
 107 C_u 0.000250 0.610710 0.784420  0  0  0  0  0  0  0  0  -0.248980
 108 Mof_Ca_a 0.005220 0.643290 0.742460  0  0  0  0  0  0  0  0  0.840290
 109 H 0.975200 0.525730 0.028760  0  0  0  0  0  0  0  0  0.296020
 110 H_a 0.317940 0.179080 0.330970  0  0  0  0  0  0  0  0  0.066800
 111 H_b 0.293640 0.166220 0.408690  0  0  0  0  0  0  0  0  0.027740
 112 H_c 0.309500 0.149320 0.537430  0  0  0  0  0  0  0  0  0.052030
 113 H_d 0.303980 0.159670 0.735340  0  0  0  0  0  0  0  0  0.052220
 114 H_e 0.005390 0.521270 0.060740  0  0  0  0  0  0  0  0  0.036660
 115 H_f 0.677070 0.842780 0.206880  0  0  0  0  0  0  0  0  0.027600
 116 H_g 0.000970 0.480970 0.099970  0  0  0  0  0  0  0  0  0.035010
 117 H_h 0.329740 0.159740 0.954370  0  0  0  0  0  0  0  0  0.020980
 118 H_i 0.697430 0.852720 0.622220  0  0  0  0  0  0  0  0  0.052350
 119 H_j 0.702510 0.842560 0.419410  0  0  0  0  0  0  0  0  0.050210
 120 H_k 0.689210 0.822680 0.822630  0  0  0  0  0  0  0  0  0.061930
 121 H_l 0.713330 0.835390 0.739220  0  0  0  0  0  0  0  0  0.026880
 122 H_m 0.697440 0.809480 0.450820  0  0  0  0  0  0  0  0  0.303180
 123 H_n 0.007180 0.423340 0.491520  0  0  0  0  0  0  0  0  0.138040
 124 H_o 0.022630 0.427330 0.779630  0  0  0  0  0  0  0  0  0.143150
 125 H_p 0.026330 0.455270 0.949080  0  0  0  0  0  0  0  0  0.148870
 126 Mof_H 0.015530 0.392490 0.787280  0  0  0  0  0  0  0  0  0.175390
 127 H_q 0.997360 0.388390 0.490210  0  0  0  0  0  0  0  0  0.219120
 128 H_r 0.996560 0.577340 0.641880  0  0  0  0  0  0  0  0  0.137010
 129 H_s 0.981570 0.574730 0.353710  0  0  0  0  0  0  0  0  0.138450
 130 H_t 0.979640 0.546990 0.194180  0  0  0  0  0  0  0  0  0.158680
 131 Mof_H_a 0.986550 0.608720 0.334140  0  0  0  0  0  0  0  0  0.180350
 132 H_u 0.004330 0.611720 0.630810  0  0  0  0  0  0  0  0  0.216360
 133 Mof_Ob 0.977790 0.299000 0.207530  0  0  0  0  0  0  0  0  -0.733270
 134 Mof_Oa 0.990750 0.321120 0.967860  0  0  0  0  0  0  0  0  -0.930110
 135 Mof_Oc 0.973460 0.313130 0.616440  0  0  0  0  0  0  0  0  -0.901590
 136 Mof_Mg 0.990460 0.339510 0.750740  0  0  0  0  0  0  0  0  1.616710
 137 Mof_Ob_a 0.022350 0.701060 0.904830  0  0  0  0  0  0  0  0  -0.736150
 138 Mof_Oa_a 0.010070 0.678680 0.140820  0  0  0  0  0  0  0  0  -0.914930
 139 Mof_Oc_a 0.026370 0.686890 0.494250  0  0  0  0  0  0  0  0  -0.925940
 140 Mof_Mg_a 0.009680 0.660610 0.362050  0  0  0  0  0  0  0  0  1.630890
 141 O 0.122750 0.777250 0.936560  0  0  0  0  0  0  0  0  -0.464160
 142 C 0.123780 0.775030 0.115610  0  0  0  0  0  0  0  0  0.396190
 143 N 0.140630 0.785450 0.217180  0  0  0  0  0  0  0  0  -0.447830
 144 C_a 0.825100 0.133700 0.460890  0  0  0  0  0  0  0  0  0.146870
 145 C_b 0.836750 0.150110 0.605640  0  0  0  0  0  0  0  0  -0.177440
 146 C_c 0.159790 0.827690 0.336480  0  0  0  0  0  0  0  0  -0.011700
 147 C_d 0.171220 0.843270 0.490220  0  0  0  0  0  0  0  0  0.008370
 148 C_e 0.161140 0.854490 0.551010  0  0  0  0  0  0  0  0  -0.179630
 149 C_f 0.173090 0.871320 0.690390  0  0  0  0  0  0  0  0  0.154650
 150 N_a 0.190900 0.885790 0.596820  0  0  0  0  0  0  0  0  -0.461760
 151 C_g 0.874680 0.229230 0.028480  0  0  0  0  0  0  0  0  0.399890
 152 O_a 0.875850 0.227290 0.208050  0  0  0  0  0  0  0  0  -0.458990
 153 C_h 0.891830 0.242870 0.906800  0  0  0  0  0  0  0  0  0.017890
 154 C_i 0.909320 0.253260 0.002920  0  0  0  0  0  0  0  0  -0.211510
 155 C_j 0.926040 0.267430 0.904540  0  0  0  0  0  0  0  0  0.140840
 156 C_k 0.925060 0.271290 0.700200  0  0  0  0  0  0  0  0  0.157310
 157 C_l 0.907170 0.259800 0.602080  0  0  0  0  0  0  0  0  -0.157620
 158 C_m 0.891160 0.246060 0.701640  0  0  0  0  0  0  0  0  -0.224090
 159 Mof_Cd 0.941510 0.286380 0.607470  0  0  0  0  0  0  0  0  -0.422660
 160 Mof_Cc 0.958660 0.298000 0.708280  0  0  0  0  0  0  0  0  0.488340
 161 Mof_Cb 0.959750 0.293570 0.912480  0  0  0  0  0  0  0  0  -0.276220
 162 C_n 0.943700 0.278530 0.003300  0  0  0  0  0  0  0  0  -0.257710
 163 Mof_Ca 0.976980 0.304900 0.036250  0  0  0  0  0  0  0  0  0.859490
 164 C_o 0.106700 0.760590 0.232460  0  0  0  0  0  0  0  0  0.022690
 165 C_p 0.089670 0.749590 0.130460  0  0  0  0  0  0  0  0  -0.203760
 166 C_q 0.073090 0.734570 0.222650  0  0  0  0  0  0  0  0  0.128740
 167 C_r 0.073770 0.730490 0.426930  0  0  0  0  0  0  0  0  0.158850
 168 C_s 0.091110 0.742580 0.531210  0  0  0  0  0  0  0  0  -0.150050
 169 C_t 0.107000 0.757160 0.437500  0  0  0  0  0  0  0  0  -0.237960
 170 Mof_Cd_a 0.057560 0.714630 0.513870  0  0  0  0  0  0  0  0  -0.433810
 171 Mof_Cc_a 0.040990 0.702520 0.407250  0  0  0  0  0  0  0  0  0.508720
 172 Mof_Cb_a 0.040170 0.707090 0.203070  0  0  0  0  0  0  0  0  -0.273890
 173 C_u 0.055960 0.722870 0.117750  0  0  0  0  0  0  0  0  -0.248980
 174 Mof_Ca_a 0.023380 0.695270 0.075800  0  0  0  0  0  0  0  0  0.840290
 175 H 0.140940 0.782810 0.362100  0  0  0  0  0  0  0  0  0.296020
 176 H_a 0.820920 0.138850 0.330970  0  0  0  0  0  0  0  0  0.066800
 177 H_b 0.833780 0.127430 0.408690  0  0  0  0  0  0  0  0  0.027740
 178 H_c 0.850680 0.160180 0.537430  0  0  0  0  0  0  0  0  0.052030
 179 H_d 0.840330 0.144310 0.735340  0  0  0  0  0  0  0  0  0.052220
 180 H_e 0.145400 0.817460 0.394070  0  0  0  0  0  0  0  0  0.036660
 181 H_f 0.157220 0.834290 0.206880  0  0  0  0  0  0  0  0  0.027600
 182 H_g 0.852360 0.186670 0.766630  0  0  0  0  0  0  0  0  0.035010
 183 H_h 0.840260 0.170000 0.954370  0  0  0  0  0  0  0  0  0.020980
 184 H_i 0.147280 0.844710 0.622220  0  0  0  0  0  0  0  0  0.052350
 185 H_j 0.157440 0.859950 0.419410  0  0  0  0  0  0  0  0  0.050210
 186 H_k 0.177320 0.866530 0.822630  0  0  0  0  0  0  0  0  0.061930
 187 H_l 0.164610 0.877940 0.739220  0  0  0  0  0  0  0  0  0.026880
 188 H_m 0.190520 0.887960 0.450820  0  0  0  0  0  0  0  0  0.303180
 189 H_n 0.909990 0.250510 0.158190  0  0  0  0  0  0  0  0  0.138040
 190 H_o 0.906000 0.261960 0.446300  0  0  0  0  0  0  0  0  0.143150
 191 H_p 0.878070 0.237730 0.615750  0  0  0  0  0  0  0  0  0.148870
 192 Mof_H 0.940840 0.289710 0.453950  0  0  0  0  0  0  0  0  0.175390
 193 H_q 0.944950 0.275630 0.156870  0  0  0  0  0  0  0  0  0.219120
 194 H_r 0.089330 0.752550 0.975220  0  0  0  0  0  0  0  0  0.137010
 195 H_s 0.091930 0.740170 0.687040  0  0  0  0  0  0  0  0  0.138450
 196 H_t 0.119670 0.765980 0.527510  0  0  0  0  0  0  0  0  0.158680
 197 Mof_H_a 0.057950 0.711170 0.667470  0  0  0  0  0  0  0  0  0.180350
 198 H_u 0.054950 0.725940 0.964150  0  0  0  0  0  0  0  0  0.216360
 199 Mof_Ob 0.701000 0.678790 0.207530  0  0  0  0  0  0  0  0  -0.733270
 200 Mof_Oa 0.678880 0.669630 0.967860  0  0  0  0  0  0  0  0  -0.930110
 201 Mof_Oc 0.686870 0.660320 0.616440  0  0  0  0  0  0  0  0  -0.901590
 202 Mof_Mg 0.660490 0.650940 0.750740  0  0  0  0  0  0  0  0  1.616710
 203 Mof_Ob_a 0.632270 0.987950 0.571500  0  0  0  0  0  0  0  0  -0.736150
 204 Mof_Oa_a 0.654660 0.998060 0.807490  0  0  0  0  0  0  0  0  -0.914930
 205 Mof_Oc_a 0.646450 0.006150 0.160910  0  0  0  0  0  0  0  0  -0.925940
 206 Mof_Mg_a 0.672720 0.015740 0.028710  0  0  0  0  0  0  0  0  1.630890
 207 O 0.556080 0.012170 0.603220  0  0  0  0  0  0  0  0  -0.464160
 208 C 0.558310 0.015420 0.782280  0  0  0  0  0  0  0  0  0.396190
 209 N 0.547880 0.021850 0.883840  0  0  0  0  0  0  0  0  -0.447830
 210 C_a 0.532970 0.024730 0.794230  0  0  0  0  0  0  0  0  0.146870
 211 C_b 0.516560 0.019980 0.938970  0  0  0  0  0  0  0  0  -0.177440
 212 C_c 0.505640 0.998770 0.003140  0  0  0  0  0  0  0  0  -0.011700
 213 C_d 0.823400 0.661280 0.823550  0  0  0  0  0  0  0  0  0.008370
 214 C_e 0.812180 0.639980 0.884350  0  0  0  0  0  0  0  0  -0.179630
 215 C_f 0.795340 0.635100 0.023720  0  0  0  0  0  0  0  0  0.154650
 216 N_a 0.780870 0.638440 0.930150  0  0  0  0  0  0  0  0  -0.461760
 217 C_g 0.770770 0.645460 0.028480  0  0  0  0  0  0  0  0  0.399890
 218 O_a 0.772710 0.648560 0.208050  0  0  0  0  0  0  0  0  -0.458990
 219 C_h 0.757130 0.648960 0.906800  0  0  0  0  0  0  0  0  0.017890
 220 C_i 0.746740 0.656060 0.002920  0  0  0  0  0  0  0  0  -0.211510
 221 C_j 0.732570 0.658610 0.904540  0  0  0  0  0  0  0  0  0.140840
 222 C_k 0.728710 0.653770 0.700200  0  0  0  0  0  0  0  0  0.157310
 223 C_l 0.740200 0.647370 0.602080  0  0  0  0  0  0  0  0  -0.157620
 224 C_m 0.753940 0.645100 0.701640  0  0  0  0  0  0  0  0  -0.224090
 225 Mof_Cd 0.713620 0.655130 0.607470  0  0  0  0  0  0  0  0  -0.422660
 226 Mof_Cc 0.702000 0.660660 0.708280  0  0  0  0  0  0  0  0  0.488340
 227 Mof_Cb 0.706430 0.666180 0.912480  0  0  0  0  0  0  0  0  -0.276220
 228 C_n 0.721470 0.665160 0.003300  0  0  0  0  0  0  0  0  -0.257710
 229 Mof_Ca 0.695100 0.672080 0.036250  0  0  0  0  0  0  0  0  0.859490
 230 C_o 0.572740 0.012780 0.899120  0  0  0  0  0  0  0  0  0.022690
 231 C_p 0.583750 0.006750 0.797130  0  0  0  0  0  0  0  0  -0.203760
 232 C_q 0.598770 0.005190 0.889310  0  0  0  0  0  0  0  0  0.128740
 233 C_r 0.602840 0.009940 0.093600  0  0  0  0  0  0  0  0  0.158850
 234 C_s 0.590750 0.015200 0.197880  0  0  0  0  0  0  0  0  -0.150050
 235 C_t 0.576170 0.016510 0.104160  0  0  0  0  0  0  0  0  -0.237960
 236 Mof_Cd_a 0.618700 0.009590 0.180540  0  0  0  0  0  0  0  0  -0.433810
 237 Mof_Cc_a 0.630810 0.005130 0.073920  0  0  0  0  0  0  0  0  0.508720
 238 Mof_Cb_a 0.626240 0.999740 0.869730  0  0  0  0  0  0  0  0  -0.273890
 239 C_u 0.610460 0.999750 0.784420  0  0  0  0  0  0  0  0  -0.248980
 240 Mof_Ca_a 0.638070 0.994780 0.742460  0  0  0  0  0  0  0  0  0.840290
 241 H 0.550530 0.024800 0.028760  0  0  0  0  0  0  0  0  0.296020
 242 H_a 0.527810 0.015400 0.664310  0  0  0  0  0  0  0  0  0.066800
 243 H_b 0.539240 0.039690 0.742030  0  0  0  0  0  0  0  0  0.027740
 244 H_c 0.506480 0.023830 0.870770  0  0  0  0  0  0  0  0  0.052030
 245 H_d 0.522360 0.029350 0.068670  0  0  0  0  0  0  0  0  0.052220
 246 H_e 0.515880 0.994610 0.060740  0  0  0  0  0  0  0  0  0.036660
 247 H_f 0.832380 0.656260 0.540220  0  0  0  0  0  0  0  0  0.027600
 248 H_g 0.813330 0.665700 0.766630  0  0  0  0  0  0  0  0  0.035010
 249 H_h 0.496670 0.003590 0.287700  0  0  0  0  0  0  0  0  0.020980
 250 H_i 0.821960 0.635900 0.955550  0  0  0  0  0  0  0  0  0.052350
 251 H_j 0.806720 0.630830 0.752740  0  0  0  0  0  0  0  0  0.050210
 252 H_k 0.800140 0.644120 0.155960  0  0  0  0  0  0  0  0  0.061930
 253 H_l 0.788730 0.620010 0.072560  0  0  0  0  0  0  0  0  0.026880
 254 H_m 0.778710 0.635900 0.784160  0  0  0  0  0  0  0  0  0.303180
 255 H_n 0.749490 0.659490 0.158190  0  0  0  0  0  0  0  0  0.138040
 256 H_o 0.738040 0.644040 0.446300  0  0  0  0  0  0  0  0  0.143150
 257 H_p 0.762270 0.640340 0.615750  0  0  0  0  0  0  0  0  0.148870
 258 Mof_H 0.710290 0.651140 0.453950  0  0  0  0  0  0  0  0  0.175390
 259 H_q 0.724370 0.669310 0.156870  0  0  0  0  0  0  0  0  0.219120
 260 H_r 0.580780 0.003440 0.641880  0  0  0  0  0  0  0  0  0.137010
 261 H_s 0.593160 0.018430 0.353710  0  0  0  0  0  0  0  0  0.138450
 262 H_t 0.567360 0.020360 0.194180  0  0  0  0  0  0  0  0  0.158680
 263 Mof_H_a 0.622160 0.013450 0.334140  0  0  0  0  0  0  0  0  0.180350
 264 H_u 0.607390 0.995670 0.630810  0  0  0  0  0  0  0  0  0.216360
 265 Mof_Ob 0.654540 0.688870 0.874200  0  0  0  0  0  0  0  0  -0.733270
 266 Mof_Oa 0.663700 0.675920 0.634530  0  0  0  0  0  0  0  0  -0.930110
 267 Mof_Oc 0.673010 0.693210 0.283110  0  0  0  0  0  0  0  0  -0.901590
 268 Mof_Mg 0.682390 0.676210 0.417400  0  0  0  0  0  0  0  0  1.616710
 269 Mof_Ob_a 0.678720 0.977650 0.904830  0  0  0  0  0  0  0  0  -0.736150
 270 Mof_Oa_a 0.668610 0.989930 0.140820  0  0  0  0  0  0  0  0  -0.914930
 271 Mof_Oc_a 0.660520 0.973630 0.494250  0  0  0  0  0  0  0  0  -0.925940
 272 Mof_Mg_a 0.650930 0.990320 0.362050  0  0  0  0  0  0  0  0  1.630890
 273 O 0.654500 0.877250 0.936560  0  0  0  0  0  0  0  0  -0.464160
 274 C 0.651240 0.876220 0.115610  0  0  0  0  0  0  0  0  0.396190
 275 N 0.644820 0.859370 0.217180  0  0  0  0  0  0  0  0  -0.447830
 276 C_a 0.975270 0.508230 0.794230  0  0  0  0  0  0  0  0  0.146870
 277 C_b 0.980020 0.496580 0.938970  0  0  0  0  0  0  0  0  -0.177440
 278 C_c 0.667900 0.840210 0.336480  0  0  0  0  0  0  0  0  -0.011700
 279 C_d 0.338720 0.162110 0.823550  0  0  0  0  0  0  0  0  0.008370
 280 C_e 0.360020 0.172200 0.884350  0  0  0  0  0  0  0  0  -0.179630
 281 C_f 0.364900 0.160240 0.023720  0  0  0  0  0  0  0  0  0.154650
 282 N_a 0.361560 0.142440 0.930150  0  0  0  0  0  0  0  0  -0.461760
 283 C_g 0.687880 0.791980 0.695150  0  0  0  0  0  0  0  0  0.399890
 284 O_a 0.684780 0.790820 0.874720  0  0  0  0  0  0  0  0  -0.458990
 285 C_h 0.684380 0.774840 0.573470  0  0  0  0  0  0  0  0  0.017890
 286 C_i 0.677270 0.757340 0.669580  0  0  0  0  0  0  0  0  -0.211510
 287 C_j 0.674720 0.740620 0.571200  0  0  0  0  0  0  0  0  0.140840
 288 C_k 0.679560 0.741600 0.366860  0  0  0  0  0  0  0  0  0.157310
 289 C_l 0.685960 0.759490 0.268750  0  0  0  0  0  0  0  0  -0.157620
 290 C_m 0.688230 0.775500 0.368300  0  0  0  0  0  0  0  0  -0.224090
 291 Mof_Cd 0.678200 0.725150 0.274140  0  0  0  0  0  0  0  0  -0.422660
 292 Mof_Cc 0.672680 0.708010 0.374950  0  0  0  0  0  0  0  0  0.488340
 293 Mof_Cb 0.667160 0.706920 0.579150  0  0  0  0  0  0  0  0  -0.276220
 294 C_n 0.668170 0.722970 0.669970  0  0  0  0  0  0  0  0  -0.257710
 295 Mof_Ca 0.661260 0.689690 0.702910  0  0  0  0  0  0  0  0  0.859490
 296 C_o 0.653890 0.893300 0.232460  0  0  0  0  0  0  0  0  0.022690
 297 C_p 0.659920 0.910330 0.130460  0  0  0  0  0  0  0  0  -0.203760
 298 C_q 0.661470 0.926910 0.222650  0  0  0  0  0  0  0  0  0.128740
 299 C_r 0.656720 0.926230 0.426930  0  0  0  0  0  0  0  0  0.158850
 300 C_s 0.651470 0.908890 0.531210  0  0  0  0  0  0  0  0  -0.150050
 301 C_t 0.650160 0.893000 0.437500  0  0  0  0  0  0  0  0  -0.237960
 302 Mof_Cd_a 0.657070 0.942440 0.513870  0  0  0  0  0  0  0  0  -0.433810
 303 Mof_Cc_a 0.661530 0.959010 0.407250  0  0  0  0  0  0  0  0  0.508720
 304 Mof_Cb_a 0.666930 0.959830 0.203070  0  0  0  0  0  0  0  0  -0.273890
 305 C_u 0.666910 0.944040 0.117750  0  0  0  0  0  0  0  0  -0.248980
 306 Mof_Ca_a 0.671890 0.976620 0.075800  0  0  0  0  0  0  0  0  0.840290
 307 H 0.641870 0.859060 0.362100  0  0  0  0  0  0  0  0  0.296020
 308 H_a 0.984600 0.512410 0.664310  0  0  0  0  0  0  0  0  0.066800
 309 H_b 0.960310 0.499550 0.742030  0  0  0  0  0  0  0  0  0.027740
 310 H_c 0.976170 0.482650 0.870770  0  0  0  0  0  0  0  0  0.052030
 311 H_d 0.970650 0.493010 0.068670  0  0  0  0  0  0  0  0  0.052220
 312 H_e 0.672060 0.854600 0.394070  0  0  0  0  0  0  0  0  0.036660
 313 H_f 0.343740 0.176120 0.540220  0  0  0  0  0  0  0  0  0.027600
 314 H_g 0.667640 0.814300 0.433300  0  0  0  0  0  0  0  0  0.035010
 315 H_h 0.996410 0.493080 0.287700  0  0  0  0  0  0  0  0  0.020980
 316 H_i 0.364100 0.186060 0.955550  0  0  0  0  0  0  0  0  0.052350
 317 H_j 0.369170 0.175890 0.752740  0  0  0  0  0  0  0  0  0.050210
 318 H_k 0.355880 0.156020 0.155960  0  0  0  0  0  0  0  0  0.061930
 319 H_l 0.379990 0.168720 0.072560  0  0  0  0  0  0  0  0  0.026880
 320 H_m 0.364100 0.142810 0.784160  0  0  0  0  0  0  0  0  0.303180
 321 H_n 0.673850 0.756670 0.824860  0  0  0  0  0  0  0  0  0.138040
 322 H_o 0.689290 0.760660 0.112970  0  0  0  0  0  0  0  0  0.143150
 323 H_p 0.692990 0.788600 0.282410  0  0  0  0  0  0  0  0  0.148870
 324 Mof_H 0.682200 0.725820 0.120620  0  0  0  0  0  0  0  0  0.175390
 325 H_q 0.664020 0.721720 0.823540  0  0  0  0  0  0  0  0  0.219120
 326 H_r 0.663230 0.910670 0.975220  0  0  0  0  0  0  0  0  0.137010
 327 H_s 0.648240 0.908070 0.687040  0  0  0  0  0  0  0  0  0.138450
 328 H_t 0.646300 0.880330 0.527510  0  0  0  0  0  0  0  0  0.158680
 329 Mof_H_a 0.653220 0.942050 0.667470  0  0  0  0  0  0  0  0  0.180350
 330 H_u 0.670990 0.945050 0.964150  0  0  0  0  0  0  0  0  0.216360
 331 Mof_Ob 0.644460 0.632330 0.540870  0  0  0  0  0  0  0  0  -0.733270
 332 Mof_Oa 0.657420 0.654450 0.301200  0  0  0  0  0  0  0  0  -0.930110
 333 Mof_Oc 0.640120 0.646470 0.949780  0  0  0  0  0  0  0  0  -0.901590
 334 Mof_Mg 0.657130 0.672850 0.084070  0  0  0  0  0  0  0  0  1.616710
 335 Mof_Ob_a 0.689010 0.034400 0.238170  0  0  0  0  0  0  0  0  -0.736150
 336 Mof_Oa_a 0.676740 0.012010 0.474160  0  0  0  0  0  0  0  0  -0.914930
 337 Mof_Oc_a 0.693040 0.020220 0.827580  0  0  0  0  0  0  0  0  -0.925940
 338 Mof_Mg_a 0.676350 0.993950 0.695380  0  0  0  0  0  0  0  0  1.630890
 339 O 0.789420 0.110580 0.269890  0  0  0  0  0  0  0  0  -0.464160
 340 C 0.790450 0.108360 0.448950  0  0  0  0  0  0  0  0  0.396190
 341 N 0.807300 0.118780 0.550510  0  0  0  0  0  0  0  0  -0.447830
 342 C_a 0.491770 0.467030 0.794230  0  0  0  0  0  0  0  0  0.146870
 343 C_b 0.503420 0.483440 0.938970  0  0  0  0  0  0  0  0  -0.177440
 344 C_c 0.826460 0.161020 0.669810  0  0  0  0  0  0  0  0  -0.011700
 345 C_d 0.837890 0.176600 0.823550  0  0  0  0  0  0  0  0  0.008370
 346 C_e 0.827800 0.187820 0.884350  0  0  0  0  0  0  0  0  -0.179630
 347 C_f 0.839760 0.204660 0.023720  0  0  0  0  0  0  0  0  0.154650
 348 N_a 0.857560 0.219130 0.930150  0  0  0  0  0  0  0  0  -0.461760
 349 C_g 0.541350 0.562560 0.361810  0  0  0  0  0  0  0  0  0.399890
 350 O_a 0.542510 0.560620 0.541380  0  0  0  0  0  0  0  0  -0.458990
 351 C_h 0.558490 0.576200 0.240140  0  0  0  0  0  0  0  0  0.017890
 352 C_i 0.575990 0.586600 0.336250  0  0  0  0  0  0  0  0  -0.211510
 353 C_j 0.592710 0.600760 0.237870  0  0  0  0  0  0  0  0  0.140840
 354 C_k 0.591730 0.604630 0.033530  0  0  0  0  0  0  0  0  0.157310
 355 C_l 0.573840 0.593140 0.935410  0  0  0  0  0  0  0  0  -0.157620
 356 C_m 0.557830 0.579400 0.034970  0  0  0  0  0  0  0  0  -0.224090
 357 Mof_Cd 0.608180 0.619720 0.940800  0  0  0  0  0  0  0  0  -0.422660
 358 Mof_Cc 0.625320 0.631330 0.041620  0  0  0  0  0  0  0  0  0.488340
 359 Mof_Cb 0.626410 0.626900 0.245820  0  0  0  0  0  0  0  0  -0.276220
 360 C_n 0.610360 0.611860 0.336630  0  0  0  0  0  0  0  0  -0.257710
 361 Mof_Ca 0.643650 0.638240 0.369580  0  0  0  0  0  0  0  0  0.859490
 362 C_o 0.773370 0.093920 0.565790  0  0  0  0  0  0  0  0  0.022690
 363 C_p 0.756340 0.082920 0.463790  0  0  0  0  0  0  0  0  -0.203760
 364 C_q 0.739760 0.067900 0.555980  0  0  0  0  0  0  0  0  0.128740
 365 C_r 0.740440 0.063830 0.760270  0  0  0  0  0  0  0  0  0.158850
 366 C_s 0.757780 0.075910 0.864540  0  0  0  0  0  0  0  0  -0.150050
 367 C_t 0.773670 0.090490 0.770830  0  0  0  0  0  0  0  0  -0.237960
 368 Mof_Cd_a 0.724220 0.047960 0.847210  0  0  0  0  0  0  0  0  -0.433810
 369 Mof_Cc_a 0.707650 0.035850 0.740580  0  0  0  0  0  0  0  0  0.508720
 370 Mof_Cb_a 0.706830 0.040420 0.536400  0  0  0  0  0  0  0  0  -0.273890
 371 C_u 0.722620 0.056200 0.451090  0  0  0  0  0  0  0  0  -0.248980
 372 Mof_Ca_a 0.690040 0.028600 0.409130  0  0  0  0  0  0  0  0  0.840290
 373 H 0.807600 0.116140 0.695430  0  0  0  0  0  0  0  0  0.296020
 374 H_a 0.487590 0.472190 0.664310  0  0  0  0  0  0  0  0  0.066800
 375 H_b 0.500450 0.460760 0.742030  0  0  0  0  0  0  0  0  0.027740
 376 H_c 0.517350 0.493520 0.870770  0  0  0  0  0  0  0  0  0.052030
 377 H_d 0.506990 0.477640 0.068670  0  0  0  0  0  0  0  0  0.052220
 378 H_e 0.812060 0.150790 0.727400  0  0  0  0  0  0  0  0  0.036660
 379 H_f 0.823880 0.167620 0.540220  0  0  0  0  0  0  0  0  0.027600
 380 H_g 0.519030 0.520000 0.099970  0  0  0  0  0  0  0  0  0.035010
 381 H_h 0.506920 0.503330 0.287700  0  0  0  0  0  0  0  0  0.020980
 382 H_i 0.813940 0.178040 0.955550  0  0  0  0  0  0  0  0  0.052350
 383 H_j 0.824110 0.193280 0.752740  0  0  0  0  0  0  0  0  0.050210
 384 H_k 0.843980 0.199860 0.155960  0  0  0  0  0  0  0  0  0.061930
 385 H_l 0.831280 0.211270 0.072560  0  0  0  0  0  0  0  0  0.026880
 386 H_m 0.857190 0.221290 0.784160  0  0  0  0  0  0  0  0  0.303180
 387 H_n 0.576660 0.583840 0.491520  0  0  0  0  0  0  0  0  0.138040
 388 H_o 0.572670 0.595300 0.779630  0  0  0  0  0  0  0  0  0.143150
 389 H_p 0.544730 0.571060 0.949080  0  0  0  0  0  0  0  0  0.148870
 390 Mof_H 0.607510 0.623040 0.787280  0  0  0  0  0  0  0  0  0.175390
 391 H_q 0.611610 0.608970 0.490210  0  0  0  0  0  0  0  0  0.219120
 392 H_r 0.755990 0.085890 0.308550  0  0  0  0  0  0  0  0  0.137010
 393 H_s 0.758600 0.073510 0.020380  0  0  0  0  0  0  0  0  0.138450
 394 H_t 0.786340 0.099310 0.860850  0  0  0  0  0  0  0  0  0.158680
 395 Mof_H_a 0.724620 0.044500 0.000800  0  0  0  0  0  0  0  0  0.180350
 396 H_u 0.721610 0.059270 0.297480  0  0  0  0  0  0  0  0  0.216360
 397 Mof_Ob 0.367670 0.012130 0.540870  0  0  0  0  0  0  0  0  -0.733270
 398 Mof_Oa 0.345550 0.002960 0.301200  0  0  0  0  0  0  0  0  -0.930110
 399 Mof_Oc 0.353530 0.993660 0.949780  0  0  0  0  0  0  0  0  -0.901590
 400 Mof_Mg 0.327150 0.984280 0.084070  0  0  0  0  0  0  0  0  1.616710
 401 Mof_Ob_a 0.298940 0.321280 0.904830  0  0  0  0  0  0  0  0  -0.736150
 402 Mof_Oa_a 0.321320 0.331390 0.140820  0  0  0  0  0  0  0  0  -0.914930
 403 Mof_Oc_a 0.313110 0.339480 0.494250  0  0  0  0  0  0  0  0  -0.925940
 404 Mof_Mg_a 0.339390 0.349070 0.362050  0  0  0  0  0  0  0  0  1.630890
 405 O 0.222750 0.345500 0.936560  0  0  0  0  0  0  0  0  -0.464160
 406 C 0.224970 0.348760 0.115610  0  0  0  0  0  0  0  0  0.396190
 407 N 0.214550 0.355180 0.217180  0  0  0  0  0  0  0  0  -0.447830
 408 C_a 0.199630 0.358070 0.127560  0  0  0  0  0  0  0  0  0.146870
 409 C_b 0.183220 0.353310 0.272300  0  0  0  0  0  0  0  0  -0.177440
 410 C_c 0.172310 0.332100 0.336480  0  0  0  0  0  0  0  0  -0.011700
 411 C_d 0.490060 0.994620 0.156890  0  0  0  0  0  0  0  0  0.008370
 412 C_e 0.478840 0.973310 0.217680  0  0  0  0  0  0  0  0  -0.179630
 413 C_f 0.462010 0.968430 0.357060  0  0  0  0  0  0  0  0  0.154650
 414 N_a 0.447540 0.971770 0.263490  0  0  0  0  0  0  0  0  -0.461760
 415 C_g 0.437440 0.978790 0.361810  0  0  0  0  0  0  0  0  0.399890
 416 O_a 0.439380 0.981890 0.541380  0  0  0  0  0  0  0  0  -0.458990
 417 C_h 0.423800 0.982290 0.240140  0  0  0  0  0  0  0  0  0.017890
 418 C_i 0.413400 0.989390 0.336250  0  0  0  0  0  0  0  0  -0.211510
 419 C_j 0.399240 0.991950 0.237870  0  0  0  0  0  0  0  0  0.140840
 420 C_k 0.395370 0.987100 0.033530  0  0  0  0  0  0  0  0  0.157310
 421 C_l 0.406860 0.980700 0.935410  0  0  0  0  0  0  0  0  -0.157620
 422 C_m 0.420600 0.978430 0.034970  0  0  0  0  0  0  0  0  -0.224090
 423 Mof_Cd 0.380280 0.988460 0.940800  0  0  0  0  0  0  0  0  -0.422660
 424 Mof_Cc 0.368670 0.993990 0.041620  0  0  0  0  0  0  0  0  0.488340
 425 Mof_Cb 0.373100 0.999510 0.245820  0  0  0  0  0  0  0  0  -0.276220
 426 C_n 0.388140 0.998500 0.336630  0  0  0  0  0  0  0  0  -0.257710
 427 Mof_Ca 0.361760 0.005410 0.369580  0  0  0  0  0  0  0  0  0.859490
 428 C_o 0.239410 0.346110 0.232460  0  0  0  0  0  0  0  0  0.022690
 429 C_p 0.250410 0.340080 0.130460  0  0  0  0  0  0  0  0  -0.203760
 430 C_q 0.265430 0.338530 0.222650  0  0  0  0  0  0  0  0  0.128740
 431 C_r 0.269510 0.343280 0.426930  0  0  0  0  0  0  0  0  0.158850
 432 C_s 0.257420 0.348530 0.531210  0  0  0  0  0  0  0  0  -0.150050
 433 C_t 0.242840 0.349840 0.437500  0  0  0  0  0  0  0  0  -0.237960
 434 Mof_Cd_a 0.285370 0.342930 0.513870  0  0  0  0  0  0  0  0  -0.433810
 435 Mof_Cc_a 0.297480 0.338470 0.407250  0  0  0  0  0  0  0  0  0.508720
 436 Mof_Cb_a 0.292910 0.333070 0.203070  0  0  0  0  0  0  0  0  -0.273890
 437 C_u 0.277130 0.333090 0.117750  0  0  0  0  0  0  0  0  -0.248980
 438 Mof_Ca_a 0.304730 0.328110 0.075800  0  0  0  0  0  0  0  0  0.840290
 439 H 0.217190 0.358130 0.362100  0  0  0  0  0  0  0  0  0.296020
 440 H_a 0.194480 0.348730 0.997640  0  0  0  0  0  0  0  0  0.066800
 441 H_b 0.205910 0.373020 0.075360  0  0  0  0  0  0  0  0  0.027740
 442 H_c 0.173150 0.357170 0.204100  0  0  0  0  0  0  0  0  0.052030
 443 H_d 0.189030 0.362680 0.402010  0  0  0  0  0  0  0  0  0.052220
 444 H_e 0.182540 0.327940 0.394070  0  0  0  0  0  0  0  0  0.036660
 445 H_f 0.499040 0.989590 0.873550  0  0  0  0  0  0  0  0  0.027600
 446 H_g 0.480000 0.999030 0.099970  0  0  0  0  0  0  0  0  0.035010
 447 H_h 0.163330 0.336920 0.621040  0  0  0  0  0  0  0  0  0.020980
 448 H_i 0.488630 0.969230 0.288890  0  0  0  0  0  0  0  0  0.052350
 449 H_j 0.473380 0.964160 0.086070  0  0  0  0  0  0  0  0  0.050210
 450 H_k 0.466810 0.977460 0.489300  0  0  0  0  0  0  0  0  0.061930
 451 H_l 0.455400 0.953340 0.405890  0  0  0  0  0  0  0  0  0.026880
 452 H_m 0.445370 0.969230 0.117490  0  0  0  0  0  0  0  0  0.303180
 453 H_n 0.416160 0.992820 0.491520  0  0  0  0  0  0  0  0  0.138040
 454 H_o 0.404700 0.977370 0.779630  0  0  0  0  0  0  0  0  0.143150
 455 H_p 0.428940 0.973670 0.949080  0  0  0  0  0  0  0  0  0.148870
 456 Mof_H 0.376960 0.984470 0.787280  0  0  0  0  0  0  0  0  0.175390
 457 H_q 0.391030 0.002640 0.490210  0  0  0  0  0  0  0  0  0.219120
 458 H_r 0.247450 0.336770 0.975220  0  0  0  0  0  0  0  0  0.137010
 459 H_s 0.259830 0.351760 0.687040  0  0  0  0  0  0  0  0  0.138450
 460 H_t 0.234020 0.353700 0.527510  0  0  0  0  0  0  0  0  0.158680
 461 Mof_H_a 0.288830 0.346780 0.667470  0  0  0  0  0  0  0  0  0.180350
 462 H_u 0.274060 0.329010 0.964150  0  0  0  0  0  0  0  0  0.216360
 463 Mof_Ob 0.321210 0.022210 0.207530  0  0  0  0  0  0  0  0  -0.733270
 464 Mof_Oa 0.330370 0.009250 0.967860  0  0  0  0  0  0  0  0  -0.930110
 465 Mof_Oc 0.339680 0.026540 0.616440  0  0  0  0  0  0  0  0  -0.901590
 466 Mof_Mg 0.349060 0.009540 0.750740  0  0  0  0  0  0  0  0  1.616710
 467 Mof_Ob_a 0.345380 0.310990 0.238170  0  0  0  0  0  0  0  0  -0.736150
 468 Mof_Oa_a 0.335270 0.323260 0.474160  0  0  0  0  0  0  0  0  -0.914930
 469 Mof_Oc_a 0.327190 0.306960 0.827580  0  0  0  0  0  0  0  0  -0.925940
 470 Mof_Mg_a 0.317600 0.323650 0.695380  0  0  0  0  0  0  0  0  1.630890
 471 O 0.321170 0.210580 0.269890  0  0  0  0  0  0  0  0  -0.464160
 472 C 0.317910 0.209550 0.448950  0  0  0  0  0  0  0  0  0.396190
 473 N 0.311480 0.192700 0.550510  0  0  0  0  0  0  0  0  -0.447830
 474 C_a 0.641930 0.841570 0.127560  0  0  0  0  0  0  0  0  0.146870
 475 C_b 0.646690 0.829910 0.272300  0  0  0  0  0  0  0  0  -0.177440
 476 C_c 0.334570 0.173540 0.669810  0  0  0  0  0  0  0  0  -0.011700
 477 C_d 0.005380 0.495450 0.156890  0  0  0  0  0  0  0  0  0.008370
 478 C_e 0.026690 0.505530 0.217680  0  0  0  0  0  0  0  0  -0.179630
 479 C_f 0.031570 0.493580 0.357060  0  0  0  0  0  0  0  0  0.154650
 480 N_a 0.028230 0.475770 0.263490  0  0  0  0  0  0  0  0  -0.461760
 481 C_g 0.354540 0.125320 0.028480  0  0  0  0  0  0  0  0  0.399890
 482 O_a 0.351440 0.124150 0.208050  0  0  0  0  0  0  0  0  -0.458990
 483 C_h 0.351040 0.108170 0.906800  0  0  0  0  0  0  0  0  0.017890
 484 C_i 0.343940 0.090680 0.002920  0  0  0  0  0  0  0  0  -0.211510
 485 C_j 0.341390 0.073960 0.904540  0  0  0  0  0  0  0  0  0.140840
 486 C_k 0.346230 0.074940 0.700200  0  0  0  0  0  0  0  0  0.157310
 487 C_l 0.352630 0.092830 0.602080  0  0  0  0  0  0  0  0  -0.157620
 488 C_m 0.354900 0.108840 0.701640  0  0  0  0  0  0  0  0  -0.224090
 489 Mof_Cd 0.344870 0.058490 0.607470  0  0  0  0  0  0  0  0  -0.422660
 490 Mof_Cc 0.339340 0.041340 0.708280  0  0  0  0  0  0  0  0  0.488340
 491 Mof_Cb 0.333820 0.040250 0.912480  0  0  0  0  0  0  0  0  -0.276220
 492 C_n 0.334840 0.056300 0.003300  0  0  0  0  0  0  0  0  -0.257710
 493 Mof_Ca 0.327920 0.023020 0.036250  0  0  0  0  0  0  0  0  0.859490
 494 C_o 0.320560 0.226630 0.565790  0  0  0  0  0  0  0  0  0.022690
 495 C_p 0.326580 0.243660 0.463790  0  0  0  0  0  0  0  0  -0.203760
 496 C_q 0.328140 0.260240 0.555980  0  0  0  0  0  0  0  0  0.128740
 497 C_r 0.323390 0.259560 0.760270  0  0  0  0  0  0  0  0  0.158850
 498 C_s 0.318130 0.242220 0.864540  0  0  0  0  0  0  0  0  -0.150050
 499 C_t 0.316820 0.226330 0.770830  0  0  0  0  0  0  0  0  -0.237960
 500 Mof_Cd_a 0.323740 0.275780 0.847210  0  0  0  0  0  0  0  0  -0.433810
 501 Mof_Cc_a 0.328200 0.292350 0.740580  0  0  0  0  0  0  0  0  0.508720
 502 Mof_Cb_a 0.333590 0.293170 0.536400  0  0  0  0  0  0  0  0  -0.273890
 503 C_u 0.333580 0.277380 0.451090  0  0  0  0  0  0  0  0  -0.248980
 504 Mof_Ca_a 0.338560 0.309960 0.409130  0  0  0  0  0  0  0  0  0.840290
 505 H 0.308540 0.192400 0.695430  0  0  0  0  0  0  0  0  0.296020
 506 H_a 0.651270 0.845750 0.997640  0  0  0  0  0  0  0  0  0.066800
 507 H_b 0.626980 0.832880 0.075360  0  0  0  0  0  0  0  0  0.027740
 508 H_c 0.642830 0.815980 0.204100  0  0  0  0  0  0  0  0  0.052030
 509 H_d 0.637320 0.826340 0.402010  0  0  0  0  0  0  0  0  0.052220
 510 H_e 0.338730 0.187940 0.727400  0  0  0  0  0  0  0  0  0.036660
 511 H_f 0.010410 0.509450 0.873550  0  0  0  0  0  0  0  0  0.027600
 512 H_g 0.334300 0.147640 0.766630  0  0  0  0  0  0  0  0  0.035010
 513 H_h 0.663080 0.826410 0.621040  0  0  0  0  0  0  0  0  0.020980
 514 H_i 0.030770 0.519390 0.288890  0  0  0  0  0  0  0  0  0.052350
 515 H_j 0.035840 0.509220 0.086070  0  0  0  0  0  0  0  0  0.050210
 516 H_k 0.022540 0.489350 0.489300  0  0  0  0  0  0  0  0  0.061930
 517 H_l 0.046660 0.502060 0.405890  0  0  0  0  0  0  0  0  0.026880
 518 H_m 0.030770 0.476140 0.117490  0  0  0  0  0  0  0  0  0.303180
 519 H_n 0.340510 0.090010 0.158190  0  0  0  0  0  0  0  0  0.138040
 520 H_o 0.355960 0.094000 0.446300  0  0  0  0  0  0  0  0  0.143150
 521 H_p 0.359660 0.121930 0.615750  0  0  0  0  0  0  0  0  0.148870
 522 Mof_H 0.348860 0.059160 0.453950  0  0  0  0  0  0  0  0  0.175390
 523 H_q 0.330690 0.055050 0.156870  0  0  0  0  0  0  0  0  0.219120
 524 H_r 0.329890 0.244010 0.308550  0  0  0  0  0  0  0  0  0.137010
 525 H_s 0.314910 0.241400 0.020380  0  0  0  0  0  0  0  0  0.138450
 526 H_t 0.312970 0.213660 0.860850  0  0  0  0  0  0  0  0  0.158680
 527 Mof_H_a 0.319890 0.275380 0.000800  0  0  0  0  0  0  0  0  0.180350
 528 H_u 0.337660 0.278390 0.297480  0  0  0  0  0  0  0  0  0.216360
 529 Mof_Ob 0.311130 0.965660 0.874200  0  0  0  0  0  0  0  0  -0.733270
 530 Mof_Oa 0.324080 0.987790 0.634530  0  0  0  0  0  0  0  0  -0.930110
 531 Mof_Oc 0.306790 0.979800 0.283110  0  0  0  0  0  0  0  0  -0.901590
 532 Mof_Mg 0.323790 0.006180 0.417400  0  0  0  0  0  0  0  0  1.616710
 533 Mof_Ob_a 0.355680 0.367730 0.571500  0  0  0  0  0  0  0  0  -0.736150
 534 Mof_Oa_a 0.343400 0.345340 0.807490  0  0  0  0  0  0  0  0  -0.914930
 535 Mof_Oc_a 0.359700 0.353550 0.160910  0  0  0  0  0  0  0  0  -0.925940
 536 Mof_Mg_a 0.343020 0.327280 0.028710  0  0  0  0  0  0  0  0  1.630890
 537 O 0.456080 0.443920 0.603220  0  0  0  0  0  0  0  0  -0.464160
 538 C 0.457120 0.441690 0.782280  0  0  0  0  0  0  0  0  0.396190
 539 N 0.473970 0.452120 0.883840  0  0  0  0  0  0  0  0  -0.447830
 540 C_a 0.158430 0.800370 0.127560  0  0  0  0  0  0  0  0  0.146870
 541 C_b 0.170090 0.816780 0.272300  0  0  0  0  0  0  0  0  -0.177440
 542 C_c 0.493120 0.494360 0.003140  0  0  0  0  0  0  0  0  -0.011700
 543 C_d 0.504550 0.509940 0.156890  0  0  0  0  0  0  0  0  0.008370
 544 C_e 0.494470 0.521160 0.217680  0  0  0  0  0  0  0  0  -0.179630
 545 C_f 0.506420 0.537990 0.357060  0  0  0  0  0  0  0  0  0.154650
 546 N_a 0.524230 0.552460 0.263490  0  0  0  0  0  0  0  0  -0.461760
 547 C_g 0.208020 0.895890 0.695150  0  0  0  0  0  0  0  0  0.399890
 548 O_a 0.209180 0.893960 0.874720  0  0  0  0  0  0  0  0  -0.458990
 549 C_h 0.225160 0.909540 0.573470  0  0  0  0  0  0  0  0  0.017890
 550 C_i 0.242660 0.919930 0.669580  0  0  0  0  0  0  0  0  -0.211510
 551 C_j 0.259380 0.934100 0.571200  0  0  0  0  0  0  0  0  0.140840
 552 C_k 0.258400 0.937960 0.366860  0  0  0  0  0  0  0  0  0.157310
 553 C_l 0.240510 0.926470 0.268750  0  0  0  0  0  0  0  0  -0.157620
 554 C_m 0.224500 0.912730 0.368300  0  0  0  0  0  0  0  0  -0.224090
 555 Mof_Cd 0.274850 0.953050 0.274140  0  0  0  0  0  0  0  0  -0.422660
 556 Mof_Cc 0.291990 0.964670 0.374950  0  0  0  0  0  0  0  0  0.488340
 557 Mof_Cb 0.293080 0.960240 0.579150  0  0  0  0  0  0  0  0  -0.276220
 558 C_n 0.277030 0.945200 0.669970  0  0  0  0  0  0  0  0  -0.257710
 559 Mof_Ca 0.310310 0.971570 0.702910  0  0  0  0  0  0  0  0  0.859490
 560 C_o 0.440030 0.427260 0.899120  0  0  0  0  0  0  0  0  0.022690
 561 C_p 0.423000 0.416250 0.797130  0  0  0  0  0  0  0  0  -0.203760
 562 C_q 0.406430 0.401230 0.889310  0  0  0  0  0  0  0  0  0.128740
 563 C_r 0.407100 0.397160 0.093600  0  0  0  0  0  0  0  0  0.158850
 564 C_s 0.424450 0.409250 0.197880  0  0  0  0  0  0  0  0  -0.150050
 565 C_t 0.440340 0.423830 0.104160  0  0  0  0  0  0  0  0  -0.237960
 566 Mof_Cd_a 0.390890 0.381300 0.180540  0  0  0  0  0  0  0  0  -0.433810
 567 Mof_Cc_a 0.374320 0.369190 0.073920  0  0  0  0  0  0  0  0  0.508720
 568 Mof_Cb_a 0.373500 0.373760 0.869730  0  0  0  0  0  0  0  0  -0.273890
 569 C_u 0.389290 0.389540 0.784420  0  0  0  0  0  0  0  0  -0.248980
 570 Mof_Ca_a 0.356710 0.361930 0.742460  0  0  0  0  0  0  0  0  0.840290
 571 H 0.474270 0.449470 0.028760  0  0  0  0  0  0  0  0  0.296020
 572 H_a 0.154250 0.805520 0.997640  0  0  0  0  0  0  0  0  0.066800
 573 H_b 0.167120 0.794090 0.075360  0  0  0  0  0  0  0  0  0.027740
 574 H_c 0.184020 0.826850 0.204100  0  0  0  0  0  0  0  0  0.052030
 575 H_d 0.173660 0.810970 0.402010  0  0  0  0  0  0  0  0  0.052220
 576 H_e 0.478730 0.484120 0.060740  0  0  0  0  0  0  0  0  0.036660
 577 H_f 0.490550 0.500960 0.873550  0  0  0  0  0  0  0  0  0.027600
 578 H_g 0.185700 0.853330 0.433300  0  0  0  0  0  0  0  0  0.035010
 579 H_h 0.173590 0.836670 0.621040  0  0  0  0  0  0  0  0  0.020980
 580 H_i 0.480610 0.511370 0.288890  0  0  0  0  0  0  0  0  0.052350
 581 H_j 0.490780 0.526620 0.086070  0  0  0  0  0  0  0  0  0.050210
 582 H_k 0.510650 0.533190 0.489300  0  0  0  0  0  0  0  0  0.061930
 583 H_l 0.497940 0.544600 0.405890  0  0  0  0  0  0  0  0  0.026880
 584 H_m 0.523860 0.554630 0.117490  0  0  0  0  0  0  0  0  0.303180
 585 H_n 0.243330 0.917170 0.824860  0  0  0  0  0  0  0  0  0.138040
 586 H_o 0.239340 0.928630 0.112970  0  0  0  0  0  0  0  0  0.143150
 587 H_p 0.211400 0.904390 0.282410  0  0  0  0  0  0  0  0  0.148870
 588 Mof_H 0.274180 0.956370 0.120620  0  0  0  0  0  0  0  0  0.175390
 589 H_q 0.278280 0.942300 0.823540  0  0  0  0  0  0  0  0  0.219120
 590 H_r 0.422660 0.419220 0.641880  0  0  0  0  0  0  0  0  0.137010
 591 H_s 0.425270 0.406840 0.353710  0  0  0  0  0  0  0  0  0.138450
 592 H_t 0.453010 0.432640 0.194180  0  0  0  0  0  0  0  0  0.158680
 593 Mof_H_a 0.391280 0.377840 0.334140  0  0  0  0  0  0  0  0  0.180350
 594 H_u 0.388280 0.392610 0.630810  0  0  0  0  0  0  0  0  0.216360
