# Supplementary material for: In silico design and screening of hypothetical MOF-74 analogs and their experimental synthesis
Source: Chem Sci. 2016 Jun 21;7(9):6263–72. doi: 10.1039/c6sc01477a (PMC6024208; doi:10.1039/c6sc01477a)
Supplement: Supplementary file 1 [file SC-007-C6SC01477A-s001.zip › analogs/229_all_conf_6704_0_full_symm.cif]

data_image0
_cell_length_a       75.738
_cell_length_b       75.738
_cell_length_c       6.896
_cell_angle_alpha    90
_cell_angle_beta     90
_cell_angle_gamma    120

_symmetry_space_group_name_H-M    "P 1"
_symmetry_int_tables_number       1

loop_
  _symmetry_equiv_pos_as_xyz
  'x, y, z'

loop_
  _atom_site_label
  _atom_site_occupancy
  _atom_site_fract_x
  _atom_site_fract_y
  _atom_site_fract_z
  _atom_site_thermal_displace_type
  _atom_site_B_iso_or_equiv
  _atom_site_type_symbol
  O1       1.0000 0.03695  0.34653  0.45103  Biso   1.000  O
  O2       1.0000 0.98680  0.35709  0.11770  Biso   1.000  O
  O3       1.0000 0.97624  0.29638  0.78436  Biso   1.000  O
  O4       1.0000 0.01198  0.33218  0.23290  Biso   1.000  O
  O5       1.0000 0.00116  0.34647  0.89956  Biso   1.000  O
  O6       1.0000 0.98687  0.32135  0.56623  Biso   1.000  O
  O7       1.0000 0.02126  0.32638  0.85956  Biso   1.000  O
  O8       1.0000 0.00696  0.36154  0.52623  Biso   1.000  O
  O9       1.0000 0.97179  0.31208  0.19289  Biso   1.000  O
  Mg1      1.0000 0.99412  0.31692  0.99478  Biso   1.000  Mg
  Mg2      1.0000 0.01642  0.34387  0.66145  Biso   1.000  Mg
  Mg3      1.0000 0.98946  0.33921  0.32812  Biso   1.000  Mg
  O10      1.0000 0.96564  0.66256  0.23589  Biso   1.000  O
  O11      1.0000 0.00410  0.63641  0.56922  Biso   1.000  O
  O12      1.0000 0.03025  0.70102  0.90256  Biso   1.000  O
  O13      1.0000 0.98984  0.66993  0.45833  Biso   1.000  O
  O14      1.0000 0.99674  0.65324  0.79167  Biso   1.000  O
  O15      1.0000 0.01343  0.67683  0.12500  Biso   1.000  O
  O16      1.0000 0.98448  0.67970  0.82593  Biso   1.000  O
  O17      1.0000 0.98696  0.63811  0.15926  Biso   1.000  O
  O18      1.0000 0.02856  0.68219  0.49260  Biso   1.000  O
  Mg4      1.0000 0.00994  0.68327  0.69427  Biso   1.000  Mg
  Mg5      1.0000 0.98340  0.66000  0.02760  Biso   1.000  Mg
  Mg6      1.0000 0.00666  0.65673  0.36093  Biso   1.000  Mg
  O19      1.0000 0.88388  0.75975  0.93646  Biso   1.000  O
  O20      1.0000 0.24025  0.12412  0.93646  Biso   1.000  O
  O21      1.0000 0.87588  0.11612  0.93646  Biso   1.000  O
  C1       1.0000 0.88517  0.74468  0.84208  Biso   1.000  C
  C2       1.0000 0.25532  0.14049  0.84208  Biso   1.000  C
  C3       1.0000 0.85951  0.11483  0.84208  Biso   1.000  C
  C4       1.0000 0.86827  0.72745  0.75512  Biso   1.000  C
  C5       1.0000 0.27255  0.14082  0.75512  Biso   1.000  C
  C6       1.0000 0.85918  0.13173  0.75512  Biso   1.000  C
  C7       1.0000 0.84757  0.72498  0.74304  Biso   1.000  C
  C8       1.0000 0.27502  0.12259  0.74304  Biso   1.000  C
  C9       1.0000 0.87741  0.15243  0.74304  Biso   1.000  C
  C10      1.0000 0.83581  0.71666  0.57581  Biso   1.000  C
  C11      1.0000 0.28334  0.11915  0.57581  Biso   1.000  C
  C12      1.0000 0.88085  0.16419  0.57581  Biso   1.000  C
  C13      1.0000 0.81606  0.71386  0.55174  Biso   1.000  C
  C14      1.0000 0.28614  0.10220  0.55174  Biso   1.000  C
  C15      1.0000 0.89780  0.18394  0.55174  Biso   1.000  C
  C16      1.0000 0.80581  0.70417  0.36802  Biso   1.000  C
  C17      1.0000 0.29583  0.10164  0.36802  Biso   1.000  C
  C18      1.0000 0.89836  0.19419  0.36802  Biso   1.000  C
  O22      1.0000 0.81677  0.70478  0.22875  Biso   1.000  O
  O23      1.0000 0.29522  0.11199  0.22875  Biso   1.000  O
  O24      1.0000 0.88801  0.18323  0.22875  Biso   1.000  O
  C19      1.0000 0.11673  0.36009  0.99722  Biso   1.000  C
  C20      1.0000 0.97325  0.42331  0.66389  Biso   1.000  C
  C21      1.0000 0.91002  0.21660  0.33055  Biso   1.000  C
  C22      1.0000 0.10152  0.35656  0.13057  Biso   1.000  C
  C23      1.0000 0.97677  0.41162  0.79723  Biso   1.000  C
  C24      1.0000 0.92171  0.23181  0.46390  Biso   1.000  C
  C25      1.0000 0.08082  0.34794  0.07147  Biso   1.000  C
  C26      1.0000 0.98540  0.39955  0.73814  Biso   1.000  C
  C27      1.0000 0.93378  0.25251  0.40481  Biso   1.000  C
  C28      1.0000 0.07532  0.34159  0.87356  Biso   1.000  C
  C29      1.0000 0.99174  0.40040  0.54022  Biso   1.000  C
  C30      1.0000 0.93293  0.25801  0.20689  Biso   1.000  C
  C31      1.0000 0.09091  0.34397  0.74277  Biso   1.000  C
  C32      1.0000 0.98936  0.41360  0.40943  Biso   1.000  C
  C33      1.0000 0.91973  0.24243  0.07610  Biso   1.000  C
  C34      1.0000 0.11085  0.35321  0.80151  Biso   1.000  C
  C35      1.0000 0.98012  0.42431  0.46818  Biso   1.000  C
  C36      1.0000 0.90903  0.22248  0.13485  Biso   1.000  C
  C37      1.0000 0.05502  0.33377  0.81383  Biso   1.000  C
  C38      1.0000 0.99956  0.38791  0.48049  Biso   1.000  C
  C39      1.0000 0.94542  0.27832  0.14716  Biso   1.000  C
  C40      1.0000 0.03988  0.33267  0.93670  Biso   1.000  C
  C41      1.0000 0.00066  0.37388  0.60337  Biso   1.000  C
  C42      1.0000 0.95945  0.29345  0.27004  Biso   1.000  C
  C43      1.0000 0.04529  0.33900  0.13735  Biso   1.000  C
  C44      1.0000 0.99434  0.37296  0.80401  Biso   1.000  C
  C45      1.0000 0.96037  0.28804  0.47068  Biso   1.000  C
  C46      1.0000 0.06534  0.34612  0.19812  Biso   1.000  C
  C47      1.0000 0.98721  0.38588  0.86479  Biso   1.000  C
  C48      1.0000 0.94745  0.26799  0.53146  Biso   1.000  C
  C49      1.0000 0.03094  0.33934  0.28138  Biso   1.000  C
  C50      1.0000 0.99399  0.35826  0.94805  Biso   1.000  C
  C51      1.0000 0.97507  0.30240  0.61471  Biso   1.000  C
  C52      1.0000 0.80823  0.72101  0.69818  Biso   1.000  C
  C53      1.0000 0.27899  0.08722  0.69818  Biso   1.000  C
  C54      1.0000 0.91278  0.19177  0.69818  Biso   1.000  C
  C55      1.0000 0.81931  0.72889  0.86756  Biso   1.000  C
  C56      1.0000 0.27111  0.09041  0.86756  Biso   1.000  C
  C57      1.0000 0.90959  0.18069  0.86756  Biso   1.000  C
  C58      1.0000 0.83816  0.72989  0.89427  Biso   1.000  C
  C59      1.0000 0.27011  0.10827  0.89427  Biso   1.000  C
  C60      1.0000 0.89173  0.16184  0.89427  Biso   1.000  C
  O25      1.0000 0.84750  0.73542  0.07203  Biso   1.000  O
  O26      1.0000 0.26458  0.11208  0.07203  Biso   1.000  O
  O27      1.0000 0.88792  0.15250  0.07203  Biso   1.000  O
  C61      1.0000 0.87206  0.71305  0.66386  Biso   1.000  C
  C62      1.0000 0.28695  0.15900  0.66386  Biso   1.000  C
  C63      1.0000 0.84100  0.12794  0.66386  Biso   1.000  C
  C64      1.0000 0.89148  0.71516  0.65652  Biso   1.000  C
  C65      1.0000 0.28484  0.17632  0.65652  Biso   1.000  C
  C66      1.0000 0.82368  0.10852  0.65652  Biso   1.000  C
  C67      1.0000 0.89432  0.69911  0.56029  Biso   1.000  C
  C68      1.0000 0.30089  0.19521  0.56029  Biso   1.000  C
  C69      1.0000 0.80479  0.10568  0.56029  Biso   1.000  C
  O28      1.0000 0.88412  0.68975  0.41685  Biso   1.000  O
  O29      1.0000 0.97692  0.52771  0.75019  Biso   1.000  O
  O30      1.0000 0.13896  0.78254  0.08352  Biso   1.000  O
  C70      1.0000 0.91011  0.69489  0.64323  Biso   1.000  C
  C71      1.0000 0.97178  0.54856  0.97657  Biso   1.000  C
  C72      1.0000 0.11811  0.75655  0.30990  Biso   1.000  C
  C73      1.0000 0.91981  0.68767  0.52293  Biso   1.000  C
  C74      1.0000 0.97900  0.56548  0.85626  Biso   1.000  C
  C75      1.0000 0.10119  0.74686  0.18959  Biso   1.000  C
  C76      1.0000 0.93562  0.68453  0.59413  Biso   1.000  C
  C77      1.0000 0.98213  0.58442  0.92746  Biso   1.000  C
  C78      1.0000 0.08225  0.73105  0.26079  Biso   1.000  C
  C79      1.0000 0.94132  0.68861  0.79529  Biso   1.000  C
  C80      1.0000 0.97806  0.58605  0.12862  Biso   1.000  C
  C81      1.0000 0.08062  0.72534  0.46195  Biso   1.000  C
  C82      1.0000 0.93037  0.69487  0.91800  Biso   1.000  C
  C83      1.0000 0.97179  0.56883  0.25133  Biso   1.000  C
  C84      1.0000 0.09784  0.73630  0.58466  Biso   1.000  C
  C85      1.0000 0.91526  0.69798  0.84429  Biso   1.000  C
  C86      1.0000 0.96868  0.55061  0.17762  Biso   1.000  C
  C87      1.0000 0.11605  0.75140  0.51096  Biso   1.000  C
  C88      1.0000 0.95766  0.68651  0.86436  Biso   1.000  C
  C89      1.0000 0.98015  0.60448  0.19770  Biso   1.000  C
  C90      1.0000 0.06219  0.70901  0.53103  Biso   1.000  C
  C91      1.0000 0.96873  0.68072  0.74567  Biso   1.000  C
  C92      1.0000 0.98594  0.62134  0.07900  Biso   1.000  C
  C93      1.0000 0.04533  0.69793  0.41234  Biso   1.000  C
  C94      1.0000 0.96268  0.67594  0.54362  Biso   1.000  C
  C95      1.0000 0.99073  0.62007  0.87695  Biso   1.000  C
  C96      1.0000 0.04660  0.70399  0.21029  Biso   1.000  C
  C97      1.0000 0.94641  0.67792  0.47514  Biso   1.000  C
  C98      1.0000 0.98874  0.60182  0.80847  Biso   1.000  C
  C99      1.0000 0.06485  0.72026  0.14180  Biso   1.000  C
  C100     1.0000 0.97295  0.66899  0.40479  Biso   1.000  C
  C101     1.0000 0.99768  0.63729  0.73812  Biso   1.000  C
  C102     1.0000 0.02937  0.69372  0.07146  Biso   1.000  C
  C103     1.0000 0.90803  0.73283  0.73566  Biso   1.000  C
  C104     1.0000 0.26717  0.17520  0.73566  Biso   1.000  C
  C105     1.0000 0.82480  0.09197  0.73566  Biso   1.000  C
  C106     1.0000 0.90486  0.74740  0.82506  Biso   1.000  C
  C107     1.0000 0.25260  0.15746  0.82506  Biso   1.000  C
  C108     1.0000 0.84254  0.09514  0.82506  Biso   1.000  C
  H1       1.0000 0.87097  0.75357  0.01021  Biso   1.000  H
  H2       1.0000 0.24643  0.11740  0.01021  Biso   1.000  H
  H3       1.0000 0.88260  0.12903  0.01021  Biso   1.000  H
  H4       1.0000 0.84200  0.71173  0.45917  Biso   1.000  H
  H5       1.0000 0.28827  0.13027  0.45917  Biso   1.000  H
  H6       1.0000 0.86973  0.15800  0.45917  Biso   1.000  H
  H7       1.0000 0.10510  0.36041  0.28275  Biso   1.000  H
  H8       1.0000 0.97293  0.41136  0.94942  Biso   1.000  H
  H9       1.0000 0.92198  0.22823  0.61609  Biso   1.000  H
  H10      1.0000 0.08678  0.33863  0.59411  Biso   1.000  H
  H11      1.0000 0.99471  0.41482  0.26077  Biso   1.000  H
  H12      1.0000 0.91851  0.24655  0.92744  Biso   1.000  H
  H13      1.0000 0.12289  0.35563  0.70061  Biso   1.000  H
  H14      1.0000 0.97771  0.43392  0.36727  Biso   1.000  H
  H15      1.0000 0.89941  0.21045  0.03394  Biso   1.000  H
  H16      1.0000 0.05080  0.32903  0.66409  Biso   1.000  H
  H17      1.0000 0.00430  0.38844  0.33076  Biso   1.000  H
  H18      1.0000 0.94490  0.28253  0.99742  Biso   1.000  H
  H19      1.0000 0.06908  0.35109  0.34818  Biso   1.000  H
  H20      1.0000 0.98224  0.38466  0.01485  Biso   1.000  H
  H21      1.0000 0.94868  0.26425  0.68151  Biso   1.000  H
  H22      1.0000 0.79407  0.72113  0.67822  Biso   1.000  H
  H23      1.0000 0.27887  0.07294  0.67822  Biso   1.000  H
  H24      1.0000 0.92706  0.20593  0.67822  Biso   1.000  H
  H25      1.0000 0.81349  0.73418  0.98450  Biso   1.000  H
  H26      1.0000 0.26582  0.07931  0.98450  Biso   1.000  H
  H27      1.0000 0.92069  0.18651  0.98450  Biso   1.000  H
  H28      1.0000 0.83751  0.72536  0.16864  Biso   1.000  H
  H29      1.0000 0.27464  0.11214  0.16864  Biso   1.000  H
  H30      1.0000 0.88786  0.16249  0.16864  Biso   1.000  H
  H31      1.0000 0.85952  0.69945  0.59888  Biso   1.000  H
  H32      1.0000 0.30055  0.16007  0.59888  Biso   1.000  H
  H33      1.0000 0.83993  0.14048  0.59888  Biso   1.000  H
  H34      1.0000 0.91526  0.68471  0.37112  Biso   1.000  H
  H35      1.0000 0.98196  0.56388  0.70445  Biso   1.000  H
  H36      1.0000 0.10278  0.75141  0.03779  Biso   1.000  H
  H37      1.0000 0.93429  0.69741  0.07126  Biso   1.000  H
  H38      1.0000 0.96926  0.57022  0.40459  Biso   1.000  H
  H39      1.0000 0.09645  0.73238  0.73792  Biso   1.000  H
  H40      1.0000 0.90695  0.70265  0.94048  Biso   1.000  H
  H41      1.0000 0.96401  0.53763  0.27382  Biso   1.000  H
  H42      1.0000 0.12904  0.75972  0.60715  Biso   1.000  H
  H43      1.0000 0.96222  0.68969  0.01571  Biso   1.000  H
  H44      1.0000 0.97698  0.60587  0.34904  Biso   1.000  H
  H45      1.0000 0.06080  0.70444  0.68238  Biso   1.000  H
  H46      1.0000 0.94203  0.67419  0.32374  Biso   1.000  H
  H47      1.0000 0.99248  0.60117  0.65707  Biso   1.000  H
  H48      1.0000 0.06549  0.72464  0.99040  Biso   1.000  H
  H49      1.0000 0.92336  0.73509  0.72633  Biso   1.000  H
  H50      1.0000 0.26491  0.18827  0.72633  Biso   1.000  H
  H51      1.0000 0.81173  0.07664  0.72633  Biso   1.000  H
  H52      1.0000 0.91737  0.76111  0.88802  Biso   1.000  H
  H53      1.0000 0.23889  0.15626  0.88802  Biso   1.000  H
  H54      1.0000 0.84374  0.08263  0.88802  Biso   1.000  H
  O31      1.0000 0.70362  0.67986  0.78436  Biso   1.000  O
  O32      1.0000 0.65347  0.69042  0.45103  Biso   1.000  O
  O33      1.0000 0.64291  0.62971  0.11770  Biso   1.000  O
  O34      1.0000 0.67865  0.66551  0.56623  Biso   1.000  O
  O35      1.0000 0.66782  0.67980  0.23290  Biso   1.000  O
  O36      1.0000 0.65353  0.65469  0.89956  Biso   1.000  O
  O37      1.0000 0.68792  0.65971  0.19289  Biso   1.000  O
  O38      1.0000 0.67362  0.69488  0.85956  Biso   1.000  O
  O39      1.0000 0.63846  0.64541  0.52623  Biso   1.000  O
  Mg7      1.0000 0.66079  0.65025  0.32812  Biso   1.000  Mg
  Mg8      1.0000 0.68308  0.67721  0.99478  Biso   1.000  Mg
  Mg9      1.0000 0.65613  0.67254  0.66145  Biso   1.000  Mg
  O40      1.0000 0.63231  0.99590  0.56922  Biso   1.000  O
  O41      1.0000 0.67077  0.96975  0.90256  Biso   1.000  O
  O42      1.0000 0.69692  0.03436  0.23589  Biso   1.000  O
  O43      1.0000 0.65650  0.00326  0.79167  Biso   1.000  O
  O44      1.0000 0.66340  0.98657  0.12500  Biso   1.000  O
  O45      1.0000 0.68009  0.01016  0.45833  Biso   1.000  O
  O46      1.0000 0.65114  0.01304  0.15926  Biso   1.000  O
  O47      1.0000 0.65363  0.97144  0.49260  Biso   1.000  O
  O48      1.0000 0.69523  0.01552  0.82593  Biso   1.000  O
  Mg10     1.0000 0.67661  0.01660  0.02760  Biso   1.000  Mg
  Mg11     1.0000 0.65006  0.99334  0.36093  Biso   1.000  Mg
  Mg12     1.0000 0.67333  0.99006  0.69427  Biso   1.000  Mg
  O49      1.0000 0.55054  0.09309  0.26979  Biso   1.000  O
  O50      1.0000 0.90691  0.45745  0.26979  Biso   1.000  O
  O51      1.0000 0.54255  0.44946  0.26979  Biso   1.000  O
  C109     1.0000 0.55184  0.07801  0.17541  Biso   1.000  C
  C110     1.0000 0.92199  0.47383  0.17541  Biso   1.000  C
  C111     1.0000 0.52617  0.44816  0.17541  Biso   1.000  C
  C112     1.0000 0.53494  0.06079  0.08845  Biso   1.000  C
  C113     1.0000 0.93921  0.47415  0.08845  Biso   1.000  C
  C114     1.0000 0.52585  0.46506  0.08845  Biso   1.000  C
  C115     1.0000 0.51424  0.05831  0.07638  Biso   1.000  C
  C116     1.0000 0.94169  0.45593  0.07638  Biso   1.000  C
  C117     1.0000 0.54407  0.48576  0.07638  Biso   1.000  C
  C118     1.0000 0.50248  0.04999  0.90915  Biso   1.000  C
  C119     1.0000 0.95001  0.45248  0.90915  Biso   1.000  C
  C120     1.0000 0.54752  0.49752  0.90915  Biso   1.000  C
  C121     1.0000 0.48272  0.04719  0.88507  Biso   1.000  C
  C122     1.0000 0.95281  0.43553  0.88507  Biso   1.000  C
  C123     1.0000 0.56447  0.51728  0.88507  Biso   1.000  C
  C124     1.0000 0.47248  0.03751  0.70136  Biso   1.000  C
  C125     1.0000 0.96249  0.43497  0.70136  Biso   1.000  C
  C126     1.0000 0.56503  0.52752  0.70136  Biso   1.000  C
  O52      1.0000 0.48344  0.03811  0.56208  Biso   1.000  O
  O53      1.0000 0.96189  0.44533  0.56208  Biso   1.000  O
  O54      1.0000 0.55467  0.51656  0.56208  Biso   1.000  O
  C127     1.0000 0.78340  0.69342  0.33055  Biso   1.000  C
  C128     1.0000 0.63991  0.75664  0.99722  Biso   1.000  C
  C129     1.0000 0.57669  0.54994  0.66389  Biso   1.000  C
  C130     1.0000 0.76819  0.68990  0.46390  Biso   1.000  C
  C131     1.0000 0.64344  0.74496  0.13057  Biso   1.000  C
  C132     1.0000 0.58838  0.56515  0.79723  Biso   1.000  C
  C133     1.0000 0.74749  0.68127  0.40481  Biso   1.000  C
  C134     1.0000 0.65206  0.73289  0.07147  Biso   1.000  C
  C135     1.0000 0.60045  0.58584  0.73814  Biso   1.000  C
  C136     1.0000 0.74199  0.67492  0.20689  Biso   1.000  C
  C137     1.0000 0.65841  0.73373  0.87356  Biso   1.000  C
  C138     1.0000 0.59960  0.59134  0.54022  Biso   1.000  C
  C139     1.0000 0.75757  0.67731  0.07610  Biso   1.000  C
  C140     1.0000 0.65603  0.74693  0.74277  Biso   1.000  C
  C141     1.0000 0.58640  0.57576  0.40943  Biso   1.000  C
  C142     1.0000 0.77752  0.68654  0.13485  Biso   1.000  C
  C143     1.0000 0.64679  0.75764  0.80151  Biso   1.000  C
  C144     1.0000 0.57569  0.55582  0.46818  Biso   1.000  C
  C145     1.0000 0.72168  0.66710  0.14716  Biso   1.000  C
  C146     1.0000 0.66623  0.72124  0.81383  Biso   1.000  C
  C147     1.0000 0.61209  0.61165  0.48049  Biso   1.000  C
  C148     1.0000 0.70655  0.66600  0.27004  Biso   1.000  C
  C149     1.0000 0.66733  0.70721  0.93670  Biso   1.000  C
  C150     1.0000 0.62612  0.62678  0.60337  Biso   1.000  C
  C151     1.0000 0.71196  0.67233  0.47068  Biso   1.000  C
  C152     1.0000 0.66100  0.70629  0.13735  Biso   1.000  C
  C153     1.0000 0.62704  0.62138  0.80401  Biso   1.000  C
  C154     1.0000 0.73201  0.67945  0.53146  Biso   1.000  C
  C155     1.0000 0.65388  0.71922  0.19812  Biso   1.000  C
  C156     1.0000 0.61412  0.60133  0.86479  Biso   1.000  C
  C157     1.0000 0.69760  0.67267  0.61471  Biso   1.000  C
  C158     1.0000 0.66066  0.69160  0.28138  Biso   1.000  C
  C159     1.0000 0.64174  0.63573  0.94805  Biso   1.000  C
  C160     1.0000 0.47490  0.05435  0.03151  Biso   1.000  C
  C161     1.0000 0.94565  0.42055  0.03151  Biso   1.000  C
  C162     1.0000 0.57945  0.52510  0.03151  Biso   1.000  C
  C163     1.0000 0.48597  0.06223  0.20089  Biso   1.000  C
  C164     1.0000 0.93777  0.42374  0.20089  Biso   1.000  C
  C165     1.0000 0.57626  0.51403  0.20089  Biso   1.000  C
  C166     1.0000 0.50482  0.06322  0.22760  Biso   1.000  C
  C167     1.0000 0.93678  0.44160  0.22760  Biso   1.000  C
  C168     1.0000 0.55840  0.49518  0.22760  Biso   1.000  C
  O55      1.0000 0.51417  0.06876  0.40537  Biso   1.000  O
  O56      1.0000 0.93124  0.44541  0.40537  Biso   1.000  O
  O57      1.0000 0.55459  0.48583  0.40537  Biso   1.000  O
  C169     1.0000 0.53872  0.04639  0.99719  Biso   1.000  C
  C170     1.0000 0.95361  0.49234  0.99719  Biso   1.000  C
  C171     1.0000 0.50766  0.46128  0.99719  Biso   1.000  C
  C172     1.0000 0.55815  0.04850  0.98986  Biso   1.000  C
  C173     1.0000 0.95150  0.50965  0.98986  Biso   1.000  C
  C174     1.0000 0.49035  0.44185  0.98986  Biso   1.000  C
  C175     1.0000 0.56099  0.03244  0.89362  Biso   1.000  C
  C176     1.0000 0.96756  0.52855  0.89362  Biso   1.000  C
  C177     1.0000 0.47145  0.43901  0.89362  Biso   1.000  C
  O58      1.0000 0.55079  0.02308  0.75019  Biso   1.000  O
  O59      1.0000 0.64359  0.86104  0.08352  Biso   1.000  O
  O60      1.0000 0.80563  0.11588  0.41685  Biso   1.000  O
  C178     1.0000 0.57678  0.02822  0.97657  Biso   1.000  C
  C179     1.0000 0.63845  0.88189  0.30990  Biso   1.000  C
  C180     1.0000 0.78477  0.08989  0.64323  Biso   1.000  C
  C181     1.0000 0.58648  0.02100  0.85626  Biso   1.000  C
  C182     1.0000 0.64567  0.89881  0.18959  Biso   1.000  C
  C183     1.0000 0.76786  0.08019  0.52293  Biso   1.000  C
  C184     1.0000 0.60229  0.01787  0.92746  Biso   1.000  C
  C185     1.0000 0.64880  0.91775  0.26079  Biso   1.000  C
  C186     1.0000 0.74892  0.06438  0.59413  Biso   1.000  C
  C187     1.0000 0.60799  0.02194  0.12862  Biso   1.000  C
  C188     1.0000 0.64472  0.91938  0.46195  Biso   1.000  C
  C189     1.0000 0.74729  0.05868  0.79529  Biso   1.000  C
  C190     1.0000 0.59704  0.02821  0.25133  Biso   1.000  C
  C191     1.0000 0.63846  0.90216  0.58466  Biso   1.000  C
  C192     1.0000 0.76450  0.06963  0.91800  Biso   1.000  C
  C193     1.0000 0.58193  0.03132  0.17762  Biso   1.000  C
  C194     1.0000 0.63535  0.88395  0.51096  Biso   1.000  C
  C195     1.0000 0.78272  0.08474  0.84429  Biso   1.000  C
  C196     1.0000 0.62433  0.01985  0.19770  Biso   1.000  C
  C197     1.0000 0.64682  0.93781  0.53103  Biso   1.000  C
  C198     1.0000 0.72885  0.04234  0.86436  Biso   1.000  C
  C199     1.0000 0.63540  0.01406  0.07900  Biso   1.000  C
  C200     1.0000 0.65261  0.95467  0.41234  Biso   1.000  C
  C201     1.0000 0.71199  0.03127  0.74567  Biso   1.000  C
  C202     1.0000 0.62934  0.00927  0.87695  Biso   1.000  C
  C203     1.0000 0.65739  0.95340  0.21029  Biso   1.000  C
  C204     1.0000 0.71327  0.03732  0.54362  Biso   1.000  C
  C205     1.0000 0.61308  0.01126  0.80847  Biso   1.000  C
  C206     1.0000 0.65541  0.93515  0.14180  Biso   1.000  C
  C207     1.0000 0.73151  0.05359  0.47514  Biso   1.000  C
  C208     1.0000 0.63962  0.00232  0.73812  Biso   1.000  C
  C209     1.0000 0.66435  0.97063  0.07146  Biso   1.000  C
  C210     1.0000 0.69604  0.02705  0.40479  Biso   1.000  C
  C211     1.0000 0.57470  0.06617  0.06899  Biso   1.000  C
  C212     1.0000 0.93383  0.50853  0.06899  Biso   1.000  C
  C213     1.0000 0.49147  0.42530  0.06899  Biso   1.000  C
  C214     1.0000 0.57153  0.08073  0.15839  Biso   1.000  C
  C215     1.0000 0.91927  0.49080  0.15839  Biso   1.000  C
  C216     1.0000 0.50920  0.42847  0.15839  Biso   1.000  C
  H55      1.0000 0.53764  0.08691  0.34355  Biso   1.000  H
  H56      1.0000 0.91309  0.45073  0.34355  Biso   1.000  H
  H57      1.0000 0.54927  0.46236  0.34355  Biso   1.000  H
  H58      1.0000 0.50866  0.04506  0.79251  Biso   1.000  H
  H59      1.0000 0.95494  0.46360  0.79251  Biso   1.000  H
  H60      1.0000 0.53640  0.49134  0.79251  Biso   1.000  H
  H61      1.0000 0.77177  0.69374  0.61609  Biso   1.000  H
  H62      1.0000 0.63959  0.74469  0.28275  Biso   1.000  H
  H63      1.0000 0.58864  0.56157  0.94942  Biso   1.000  H
  H64      1.0000 0.75345  0.67196  0.92744  Biso   1.000  H
  H65      1.0000 0.66137  0.74815  0.59411  Biso   1.000  H
  H66      1.0000 0.58518  0.57988  0.26077  Biso   1.000  H
  H67      1.0000 0.78955  0.68896  0.03394  Biso   1.000  H
  H68      1.0000 0.64437  0.76726  0.70061  Biso   1.000  H
  H69      1.0000 0.56608  0.54378  0.36727  Biso   1.000  H
  H70      1.0000 0.71747  0.66236  0.99742  Biso   1.000  H
  H71      1.0000 0.67097  0.72177  0.66409  Biso   1.000  H
  H72      1.0000 0.61156  0.61587  0.33076  Biso   1.000  H
  H73      1.0000 0.73575  0.68442  0.68151  Biso   1.000  H
  H74      1.0000 0.64891  0.71799  0.34818  Biso   1.000  H
  H75      1.0000 0.61534  0.59759  0.01485  Biso   1.000  H
  H76      1.0000 0.46074  0.05446  0.01155  Biso   1.000  H
  H77      1.0000 0.94554  0.40628  0.01155  Biso   1.000  H
  H78      1.0000 0.59372  0.53926  0.01155  Biso   1.000  H
  H79      1.0000 0.48016  0.06751  0.31783  Biso   1.000  H
  H80      1.0000 0.93249  0.41265  0.31783  Biso   1.000  H
  H81      1.0000 0.58735  0.51984  0.31783  Biso   1.000  H
  H82      1.0000 0.50417  0.05870  0.50198  Biso   1.000  H
  H83      1.0000 0.94130  0.44547  0.50198  Biso   1.000  H
  H84      1.0000 0.55453  0.49583  0.50198  Biso   1.000  H
  H85      1.0000 0.52619  0.03279  0.93222  Biso   1.000  H
  H86      1.0000 0.96721  0.49340  0.93222  Biso   1.000  H
  H87      1.0000 0.50660  0.47381  0.93222  Biso   1.000  H
  H88      1.0000 0.58192  0.01804  0.70445  Biso   1.000  H
  H89      1.0000 0.64863  0.89722  0.03779  Biso   1.000  H
  H90      1.0000 0.76945  0.08474  0.37112  Biso   1.000  H
  H91      1.0000 0.60096  0.03074  0.40459  Biso   1.000  H
  H92      1.0000 0.63593  0.90355  0.73792  Biso   1.000  H
  H93      1.0000 0.76312  0.06571  0.07126  Biso   1.000  H
  H94      1.0000 0.57361  0.03599  0.27382  Biso   1.000  H
  H95      1.0000 0.63068  0.87096  0.60715  Biso   1.000  H
  H96      1.0000 0.79571  0.09305  0.94048  Biso   1.000  H
  H97      1.0000 0.62889  0.02302  0.34904  Biso   1.000  H
  H98      1.0000 0.64364  0.93920  0.68238  Biso   1.000  H
  H99      1.0000 0.72747  0.03778  0.01571  Biso   1.000  H
  H100     1.0000 0.60870  0.00752  0.65707  Biso   1.000  H
  H101     1.0000 0.65914  0.93451  0.99040  Biso   1.000  H
  H102     1.0000 0.73216  0.05797  0.32374  Biso   1.000  H
  H103     1.0000 0.59003  0.06843  0.05966  Biso   1.000  H
  H104     1.0000 0.93157  0.52160  0.05966  Biso   1.000  H
  H105     1.0000 0.47840  0.40997  0.05966  Biso   1.000  H
  H106     1.0000 0.58404  0.09445  0.22135  Biso   1.000  H
  H107     1.0000 0.90555  0.48959  0.22135  Biso   1.000  H
  H108     1.0000 0.51041  0.41596  0.22135  Biso   1.000  H
  O61      1.0000 0.37029  0.01320  0.11770  Biso   1.000  O
  O62      1.0000 0.32014  0.02376  0.78436  Biso   1.000  O
  O63      1.0000 0.30958  0.96305  0.45103  Biso   1.000  O
  O64      1.0000 0.34531  0.99884  0.89956  Biso   1.000  O
  O65      1.0000 0.33449  0.01313  0.56623  Biso   1.000  O
  O66      1.0000 0.32020  0.98802  0.23290  Biso   1.000  O
  O67      1.0000 0.35459  0.99304  0.52623  Biso   1.000  O
  O68      1.0000 0.34029  0.02821  0.19289  Biso   1.000  O
  O69      1.0000 0.30512  0.97874  0.85956  Biso   1.000  O
  Mg13     1.0000 0.32746  0.98358  0.66145  Biso   1.000  Mg
  Mg14     1.0000 0.34975  0.01054  0.32812  Biso   1.000  Mg
  Mg15     1.0000 0.32279  0.00588  0.99478  Biso   1.000  Mg
  O70      1.0000 0.29898  0.32923  0.90256  Biso   1.000  O
  O71      1.0000 0.33744  0.30308  0.23589  Biso   1.000  O
  O72      1.0000 0.36359  0.36769  0.56922  Biso   1.000  O
  O73      1.0000 0.32317  0.33660  0.12500  Biso   1.000  O
  O74      1.0000 0.33007  0.31991  0.45833  Biso   1.000  O
  O75      1.0000 0.34676  0.34350  0.79167  Biso   1.000  O
  O76      1.0000 0.31781  0.34637  0.49260  Biso   1.000  O
  O77      1.0000 0.32030  0.30477  0.82593  Biso   1.000  O
  O78      1.0000 0.36189  0.34886  0.15926  Biso   1.000  O
  Mg16     1.0000 0.34327  0.34994  0.36093  Biso   1.000  Mg
  Mg17     1.0000 0.31673  0.32667  0.69427  Biso   1.000  Mg
  Mg18     1.0000 0.34000  0.32339  0.02760  Biso   1.000  Mg
  O79      1.0000 0.21721  0.42642  0.60312  Biso   1.000  O
  O80      1.0000 0.57358  0.79079  0.60312  Biso   1.000  O
  O81      1.0000 0.20921  0.78279  0.60312  Biso   1.000  O
  C217     1.0000 0.21851  0.41135  0.50874  Biso   1.000  C
  C218     1.0000 0.58865  0.80716  0.50874  Biso   1.000  C
  C219     1.0000 0.19284  0.78149  0.50874  Biso   1.000  C
  C220     1.0000 0.20160  0.39412  0.42178  Biso   1.000  C
  C221     1.0000 0.60588  0.80748  0.42178  Biso   1.000  C
  C222     1.0000 0.19252  0.79840  0.42178  Biso   1.000  C
  C223     1.0000 0.18090  0.39164  0.40971  Biso   1.000  C
  C224     1.0000 0.60836  0.78926  0.40971  Biso   1.000  C
  C225     1.0000 0.21074  0.81910  0.40971  Biso   1.000  C
  C226     1.0000 0.16914  0.38333  0.24248  Biso   1.000  C
  C227     1.0000 0.61667  0.78581  0.24248  Biso   1.000  C
  C228     1.0000 0.21419  0.83086  0.24248  Biso   1.000  C
  C229     1.0000 0.14939  0.38052  0.21840  Biso   1.000  C
  C230     1.0000 0.61948  0.76887  0.21840  Biso   1.000  C
  C231     1.0000 0.23113  0.85061  0.21840  Biso   1.000  C
  C232     1.0000 0.13915  0.37084  0.03469  Biso   1.000  C
  C233     1.0000 0.62916  0.76831  0.03469  Biso   1.000  C
  C234     1.0000 0.23169  0.86085  0.03469  Biso   1.000  C
  O82      1.0000 0.15011  0.37145  0.89542  Biso   1.000  O
  O83      1.0000 0.62855  0.77866  0.89542  Biso   1.000  O
  O84      1.0000 0.22134  0.84989  0.89542  Biso   1.000  O
  C235     1.0000 0.45006  0.02675  0.66389  Biso   1.000  C
  C236     1.0000 0.30658  0.08998  0.33055  Biso   1.000  C
  C237     1.0000 0.24336  0.88327  0.99722  Biso   1.000  C
  C238     1.0000 0.43485  0.02323  0.79723  Biso   1.000  C
  C239     1.0000 0.31010  0.07829  0.46390  Biso   1.000  C
  C240     1.0000 0.25504  0.89848  0.13057  Biso   1.000  C
  C241     1.0000 0.41416  0.01460  0.73814  Biso   1.000  C
  C242     1.0000 0.31873  0.06622  0.40481  Biso   1.000  C
  C243     1.0000 0.26711  0.91918  0.07147  Biso   1.000  C
  C244     1.0000 0.40866  0.00826  0.54022  Biso   1.000  C
  C245     1.0000 0.32508  0.06707  0.20689  Biso   1.000  C
  C246     1.0000 0.26627  0.92468  0.87356  Biso   1.000  C
  C247     1.0000 0.42424  0.01064  0.40943  Biso   1.000  C
  C248     1.0000 0.32269  0.08027  0.07610  Biso   1.000  C
  C249     1.0000 0.25307  0.90909  0.74277  Biso   1.000  C
  C250     1.0000 0.44418  0.01988  0.46818  Biso   1.000  C
  C251     1.0000 0.31346  0.09097  0.13485  Biso   1.000  C
  C252     1.0000 0.24236  0.88915  0.80151  Biso   1.000  C
  C253     1.0000 0.38835  0.00044  0.48049  Biso   1.000  C
  C254     1.0000 0.33290  0.05458  0.14716  Biso   1.000  C
  C255     1.0000 0.27876  0.94498  0.81383  Biso   1.000  C
  C256     1.0000 0.37322  0.99934  0.60337  Biso   1.000  C
  C257     1.0000 0.33400  0.04055  0.27004  Biso   1.000  C
  C258     1.0000 0.29279  0.96012  0.93670  Biso   1.000  C
  C259     1.0000 0.37862  0.00566  0.80401  Biso   1.000  C
  C260     1.0000 0.32767  0.03963  0.47068  Biso   1.000  C
  C261     1.0000 0.29371  0.95471  0.13735  Biso   1.000  C
  C262     1.0000 0.39867  0.01279  0.86479  Biso   1.000  C
  C263     1.0000 0.32055  0.05255  0.53146  Biso   1.000  C
  C264     1.0000 0.28078  0.93466  0.19812  Biso   1.000  C
  C265     1.0000 0.36427  0.00601  0.94805  Biso   1.000  C
  C266     1.0000 0.32733  0.02493  0.61471  Biso   1.000  C
  C267     1.0000 0.30840  0.96906  0.28138  Biso   1.000  C
  C268     1.0000 0.14157  0.38768  0.36484  Biso   1.000  C
  C269     1.0000 0.61232  0.75389  0.36484  Biso   1.000  C
  C270     1.0000 0.24611  0.85843  0.36484  Biso   1.000  C
  C271     1.0000 0.15264  0.39556  0.53423  Biso   1.000  C
  C272     1.0000 0.60444  0.75708  0.53423  Biso   1.000  C
  C273     1.0000 0.24292  0.84736  0.53423  Biso   1.000  C
  C274     1.0000 0.17149  0.39656  0.56094  Biso   1.000  C
  C275     1.0000 0.60344  0.77493  0.56094  Biso   1.000  C
  C276     1.0000 0.22507  0.82851  0.56094  Biso   1.000  C
  O85      1.0000 0.18083  0.40209  0.73870  Biso   1.000  O
  O86      1.0000 0.59791  0.77874  0.73870  Biso   1.000  O
  O87      1.0000 0.22126  0.81917  0.73870  Biso   1.000  O
  C277     1.0000 0.20539  0.37972  0.33052  Biso   1.000  C
  C278     1.0000 0.62028  0.82567  0.33052  Biso   1.000  C
  C279     1.0000 0.17433  0.79461  0.33052  Biso   1.000  C
  C280     1.0000 0.22482  0.38183  0.32319  Biso   1.000  C
  C281     1.0000 0.61817  0.84299  0.32319  Biso   1.000  C
  C282     1.0000 0.15701  0.77518  0.32319  Biso   1.000  C
  C283     1.0000 0.22765  0.36577  0.22695  Biso   1.000  C
  C284     1.0000 0.63423  0.86188  0.22695  Biso   1.000  C
  C285     1.0000 0.13812  0.77235  0.22695  Biso   1.000  C
  O88      1.0000 0.21746  0.35641  0.08352  Biso   1.000  O
  O89      1.0000 0.31025  0.19437  0.41685  Biso   1.000  O
  O90      1.0000 0.47229  0.44921  0.75019  Biso   1.000  O
  C286     1.0000 0.24345  0.36155  0.30990  Biso   1.000  C
  C287     1.0000 0.30511  0.21523  0.64323  Biso   1.000  C
  C288     1.0000 0.45144  0.42322  0.97657  Biso   1.000  C
  C289     1.0000 0.25314  0.35433  0.18959  Biso   1.000  C
  C290     1.0000 0.31233  0.23214  0.52293  Biso   1.000  C
  C291     1.0000 0.43452  0.41352  0.85626  Biso   1.000  C
  C292     1.0000 0.26895  0.35120  0.26079  Biso   1.000  C
  C293     1.0000 0.31547  0.25108  0.59413  Biso   1.000  C
  C294     1.0000 0.41558  0.39771  0.92746  Biso   1.000  C
  C295     1.0000 0.27466  0.35528  0.46195  Biso   1.000  C
  C296     1.0000 0.31139  0.25271  0.79529  Biso   1.000  C
  C297     1.0000 0.41395  0.39201  0.12862  Biso   1.000  C
  C298     1.0000 0.26370  0.36154  0.58466  Biso   1.000  C
  C299     1.0000 0.30513  0.23550  0.91800  Biso   1.000  C
  C300     1.0000 0.43117  0.40296  0.25133  Biso   1.000  C
  C301     1.0000 0.24860  0.36465  0.51096  Biso   1.000  C
  C302     1.0000 0.30202  0.21728  0.84429  Biso   1.000  C
  C303     1.0000 0.44939  0.41807  0.17762  Biso   1.000  C
  C304     1.0000 0.29099  0.35318  0.53103  Biso   1.000  C
  C305     1.0000 0.31349  0.27115  0.86436  Biso   1.000  C
  C306     1.0000 0.39552  0.37567  0.19770  Biso   1.000  C
  C307     1.0000 0.30207  0.34739  0.41234  Biso   1.000  C
  C308     1.0000 0.31928  0.28801  0.74567  Biso   1.000  C
  C309     1.0000 0.37866  0.36460  0.07900  Biso   1.000  C
  C310     1.0000 0.29601  0.34261  0.21029  Biso   1.000  C
  C311     1.0000 0.32406  0.28673  0.54362  Biso   1.000  C
  C312     1.0000 0.37993  0.37066  0.87695  Biso   1.000  C
  C313     1.0000 0.27974  0.34459  0.14180  Biso   1.000  C
  C314     1.0000 0.32208  0.26849  0.47514  Biso   1.000  C
  C315     1.0000 0.39818  0.38692  0.80847  Biso   1.000  C
  C316     1.0000 0.30628  0.33565  0.07146  Biso   1.000  C
  C317     1.0000 0.33101  0.30396  0.40479  Biso   1.000  C
  C318     1.0000 0.36271  0.36038  0.73812  Biso   1.000  C
  C319     1.0000 0.24136  0.39950  0.40232  Biso   1.000  C
  C320     1.0000 0.60050  0.84186  0.40232  Biso   1.000  C
  C321     1.0000 0.15814  0.75864  0.40232  Biso   1.000  C
  C322     1.0000 0.23819  0.41406  0.49173  Biso   1.000  C
  C323     1.0000 0.58594  0.82413  0.49173  Biso   1.000  C
  C324     1.0000 0.17587  0.76181  0.49173  Biso   1.000  C
  H109     1.0000 0.20430  0.42024  0.67688  Biso   1.000  H
  H110     1.0000 0.57976  0.78406  0.67688  Biso   1.000  H
  H111     1.0000 0.21594  0.79570  0.67688  Biso   1.000  H
  H112     1.0000 0.17533  0.37839  0.12584  Biso   1.000  H
  H113     1.0000 0.62161  0.79694  0.12584  Biso   1.000  H
  H114     1.0000 0.20306  0.82467  0.12584  Biso   1.000  H
  H115     1.0000 0.43843  0.02707  0.94942  Biso   1.000  H
  H116     1.0000 0.30626  0.07802  0.61609  Biso   1.000  H
  H117     1.0000 0.25531  0.89490  0.28275  Biso   1.000  H
  H118     1.0000 0.42012  0.00529  0.26077  Biso   1.000  H
  H119     1.0000 0.32804  0.08149  0.92744  Biso   1.000  H
  H120     1.0000 0.25185  0.91322  0.59411  Biso   1.000  H
  H121     1.0000 0.45622  0.02229  0.36727  Biso   1.000  H
  H122     1.0000 0.31104  0.10059  0.03394  Biso   1.000  H
  H123     1.0000 0.23274  0.87711  0.70061  Biso   1.000  H
  H124     1.0000 0.38413  0.99570  0.33076  Biso   1.000  H
  H125     1.0000 0.33764  0.05510  0.99742  Biso   1.000  H
  H126     1.0000 0.27823  0.94920  0.66409  Biso   1.000  H
  H127     1.0000 0.40241  0.01776  0.01485  Biso   1.000  H
  H128     1.0000 0.31558  0.05132  0.68151  Biso   1.000  H
  H129     1.0000 0.28201  0.93092  0.34818  Biso   1.000  H
  H130     1.0000 0.12741  0.38779  0.34488  Biso   1.000  H
  H131     1.0000 0.61221  0.73961  0.34488  Biso   1.000  H
  H132     1.0000 0.26039  0.87259  0.34488  Biso   1.000  H
  H133     1.0000 0.14683  0.40085  0.65117  Biso   1.000  H
  H134     1.0000 0.59915  0.74598  0.65117  Biso   1.000  H
  H135     1.0000 0.25402  0.85317  0.65117  Biso   1.000  H
  H136     1.0000 0.17084  0.39203  0.83531  Biso   1.000  H
  H137     1.0000 0.60797  0.77881  0.83531  Biso   1.000  H
  H138     1.0000 0.22119  0.82916  0.83531  Biso   1.000  H
  H139     1.0000 0.19286  0.36612  0.26555  Biso   1.000  H
  H140     1.0000 0.63388  0.82674  0.26555  Biso   1.000  H
  H141     1.0000 0.17326  0.80714  0.26555  Biso   1.000  H
  H142     1.0000 0.24859  0.35137  0.03779  Biso   1.000  H
  H143     1.0000 0.31529  0.23055  0.37112  Biso   1.000  H
  H144     1.0000 0.43612  0.41808  0.70445  Biso   1.000  H
  H145     1.0000 0.26762  0.36407  0.73792  Biso   1.000  H
  H146     1.0000 0.30259  0.23688  0.07126  Biso   1.000  H
  H147     1.0000 0.42978  0.39904  0.40459  Biso   1.000  H
  H148     1.0000 0.24028  0.36932  0.60715  Biso   1.000  H
  H149     1.0000 0.29735  0.20429  0.94048  Biso   1.000  H
  H150     1.0000 0.46237  0.42639  0.27382  Biso   1.000  H
  H151     1.0000 0.29556  0.35636  0.68238  Biso   1.000  H
  H152     1.0000 0.31031  0.27253  0.01571  Biso   1.000  H
  H153     1.0000 0.39413  0.37111  0.34904  Biso   1.000  H
  H154     1.0000 0.27536  0.34086  0.99040  Biso   1.000  H
  H155     1.0000 0.32581  0.26784  0.32374  Biso   1.000  H
  H156     1.0000 0.39883  0.39130  0.65707  Biso   1.000  H
  H157     1.0000 0.25670  0.40176  0.39300  Biso   1.000  H
  H158     1.0000 0.59824  0.85493  0.39300  Biso   1.000  H
  H159     1.0000 0.14507  0.74330  0.39300  Biso   1.000  H
  H160     1.0000 0.25070  0.42778  0.55468  Biso   1.000  H
  H161     1.0000 0.57222  0.82292  0.55468  Biso   1.000  H
  H162     1.0000 0.17708  0.74930  0.55468  Biso   1.000  H
