# Supplementary material for: In silico design and screening of hypothetical MOF-74 analogs and their experimental synthesis
Source: Chem Sci. 2016 Jun 21;7(9):6263–72. doi: 10.1039/c6sc01477a (PMC6024208; doi:10.1039/c6sc01477a)
Supplement: Supplementary file 1 [file SC-007-C6SC01477A-s001.zip › analogs/161_all_conf_493_1_full_symm.cif]

data_image0
_cell_length_a       53.8973
_cell_length_b       53.8973
_cell_length_c       6.7757
_cell_angle_alpha    90
_cell_angle_beta     90
_cell_angle_gamma    120

_symmetry_space_group_name_H-M    "P 1"
_symmetry_int_tables_number       1

loop_
  _symmetry_equiv_pos_as_xyz
  'x, y, z'

loop_
  _atom_site_label
  _atom_site_occupancy
  _atom_site_fract_x
  _atom_site_fract_y
  _atom_site_fract_z
  _atom_site_thermal_displace_type
  _atom_site_B_iso_or_equiv
  _atom_site_type_symbol
  O1       1.0000 0.94852  0.63496  0.10467  Biso   1.000  O
  O2       1.0000 0.98181  0.65907  0.33609  Biso   1.000  O
  O3       1.0000 0.96248  0.66518  0.69296  Biso   1.000  O
  Mg1      1.0000 0.00284  0.68891  0.55568  Biso   1.000  Mg
  O4       1.0000 0.03333  0.31257  0.33782  Biso   1.000  O
  O5       1.0000 0.01646  0.33090  0.56210  Biso   1.000  O
  O6       1.0000 0.03822  0.34207  0.92793  Biso   1.000  O
  Mg2      1.0000 0.01453  0.35654  0.79860  Biso   1.000  Mg
  F1       1.0000 0.08917  0.27463  0.01405  Biso   1.000  F
  C1       1.0000 0.11813  0.28762  0.99333  Biso   1.000  C
  C2       1.0000 0.13193  0.30407  0.82410  Biso   1.000  C
  N1       1.0000 0.11742  0.30994  0.67832  Biso   1.000  N
  C3       1.0000 0.09756  0.31926  0.72985  Biso   1.000  C
  C4       1.0000 0.07618  0.31652  0.60050  Biso   1.000  C
  C5       1.0000 0.05619  0.32510  0.65605  Biso   1.000  C
  C6       1.0000 0.05742  0.33562  0.85163  Biso   1.000  C
  C7       1.0000 0.07994  0.33933  0.97606  Biso   1.000  C
  C8       1.0000 0.09976  0.33180  0.91600  Biso   1.000  C
  C9       1.0000 0.03431  0.32240  0.51085  Biso   1.000  C
  N2       1.0000 0.16016  0.31449  0.80194  Biso   1.000  N
  C10      1.0000 0.17406  0.30969  0.95097  Biso   1.000  C
  N3       1.0000 0.86942  0.65342  0.25008  Biso   1.000  N
  C11      1.0000 0.89020  0.65275  0.37363  Biso   1.000  C
  C12      1.0000 0.91061  0.64792  0.28470  Biso   1.000  C
  C13      1.0000 0.93480  0.65135  0.38734  Biso   1.000  C
  C14      1.0000 0.93868  0.65932  0.59064  Biso   1.000  C
  C15      1.0000 0.91643  0.66179  0.68207  Biso   1.000  C
  C16      1.0000 0.89289  0.65895  0.57757  Biso   1.000  C
  C17      1.0000 0.95576  0.64779  0.27032  Biso   1.000  C
  N4       1.0000 0.16305  0.29675  0.12486  Biso   1.000  N
  C18      1.0000 0.13452  0.28530  0.14104  Biso   1.000  C
  H1       1.0000 0.13018  0.31981  0.55943  Biso   1.000  H
  H2       1.0000 0.07416  0.30739  0.45401  Biso   1.000  H
  H3       1.0000 0.08105  0.34819  0.12201  Biso   1.000  H
  H4       1.0000 0.11718  0.33537  0.01447  Biso   1.000  H
  H5       1.0000 0.87536  0.65978  0.10850  Biso   1.000  H
  H6       1.0000 0.90858  0.64182  0.12993  Biso   1.000  H
  H7       1.0000 0.91902  0.66740  0.83796  Biso   1.000  H
  H8       1.0000 0.87662  0.66186  0.65149  Biso   1.000  H
  H9       1.0000 0.12427  0.27371  0.27635  Biso   1.000  H
  O7       1.0000 0.03171  0.64690  0.43800  Biso   1.000  O
  O8       1.0000 0.00759  0.65607  0.66942  Biso   1.000  O
  O9       1.0000 0.00148  0.63063  0.02629  Biso   1.000  O
  Mg3      1.0000 0.97775  0.64726  0.88901  Biso   1.000  Mg
  O10      1.0000 0.02077  0.38743  0.00449  Biso   1.000  O
  O11      1.0000 0.00244  0.35223  0.22876  Biso   1.000  O
  O12      1.0000 0.99126  0.36282  0.59460  Biso   1.000  O
  Mg4      1.0000 0.97679  0.32465  0.46527  Biso   1.000  Mg
  F2       1.0000 0.72537  0.81454  0.01405  Biso   1.000  F
  C19      1.0000 0.71238  0.83051  0.99333  Biso   1.000  C
  C20      1.0000 0.69593  0.82785  0.82410  Biso   1.000  C
  N5       1.0000 0.02340  0.47415  0.34499  Biso   1.000  N
  C21      1.0000 0.01408  0.44497  0.39651  Biso   1.000  C
  C22      1.0000 0.01681  0.42633  0.26716  Biso   1.000  C
  C23      1.0000 0.00824  0.39776  0.32272  Biso   1.000  C
  C24      1.0000 0.99772  0.38847  0.51830  Biso   1.000  C
  C25      1.0000 0.99400  0.40728  0.64272  Biso   1.000  C
  C26      1.0000 0.00154  0.43463  0.58267  Biso   1.000  C
  C27      1.0000 0.01093  0.37857  0.17751  Biso   1.000  C
  N6       1.0000 0.68551  0.84567  0.80194  Biso   1.000  N
  C28      1.0000 0.69031  0.86437  0.95097  Biso   1.000  C
  N7       1.0000 0.01324  0.54933  0.58341  Biso   1.000  N
  C29      1.0000 0.01392  0.57078  0.70696  Biso   1.000  C
  C30      1.0000 0.01875  0.59602  0.61803  Biso   1.000  C
  C31      1.0000 0.01532  0.61679  0.72067  Biso   1.000  C
  C32      1.0000 0.00735  0.61270  0.92397  Biso   1.000  C
  C33      1.0000 0.00488  0.58797  0.01541  Biso   1.000  C
  C34      1.0000 0.00772  0.56727  0.91090  Biso   1.000  C
  C35      1.0000 0.01888  0.64130  0.60365  Biso   1.000  C
  N8       1.0000 0.70325  0.86630  0.12486  Biso   1.000  N
  C36      1.0000 0.71470  0.84923  0.14104  Biso   1.000  C
  H10      1.0000 0.01353  0.47704  0.22610  Biso   1.000  H
  H11      1.0000 0.02595  0.43344  0.12068  Biso   1.000  H
  H12      1.0000 0.98514  0.39952  0.78868  Biso   1.000  H
  H13      1.0000 0.99796  0.44847  0.68114  Biso   1.000  H
  H14      1.0000 0.00689  0.54892  0.44184  Biso   1.000  H
  H15      1.0000 0.02484  0.60009  0.46326  Biso   1.000  H
  H16      1.0000 0.99927  0.58495  0.17129  Biso   1.000  H
  H17      1.0000 0.00481  0.54810  0.98483  Biso   1.000  H
  H18      1.0000 0.72629  0.85056  0.27635  Biso   1.000  H
  O13      1.0000 0.01977  0.71814  0.77134  Biso   1.000  O
  O14      1.0000 0.01060  0.68486  0.00275  Biso   1.000  O
  O15      1.0000 0.03604  0.70419  0.35963  Biso   1.000  O
  Mg5      1.0000 0.01941  0.66383  0.22235  Biso   1.000  Mg
  O16      1.0000 0.94590  0.30000  0.67115  Biso   1.000  O
  O17      1.0000 0.98110  0.31687  0.89543  Biso   1.000  O
  O18      1.0000 0.97052  0.29511  0.26126  Biso   1.000  O
  Mg6      1.0000 0.00868  0.31881  0.13194  Biso   1.000  Mg
  F3       1.0000 0.18546  0.91083  0.01405  Biso   1.000  F
  C37      1.0000 0.16949  0.88187  0.99333  Biso   1.000  C
  C38      1.0000 0.17215  0.86807  0.82410  Biso   1.000  C
  N9       1.0000 0.85918  0.21591  0.01166  Biso   1.000  N
  C39      1.0000 0.88837  0.23578  0.06318  Biso   1.000  C
  C40      1.0000 0.90701  0.25715  0.93383  Biso   1.000  C
  C41      1.0000 0.93557  0.27714  0.98938  Biso   1.000  C
  C42      1.0000 0.94486  0.27591  0.18496  Biso   1.000  C
  C43      1.0000 0.92606  0.25339  0.30939  Biso   1.000  C
  C44      1.0000 0.89870  0.23357  0.24933  Biso   1.000  C
  C45      1.0000 0.95476  0.29903  0.84418  Biso   1.000  C
  N10      1.0000 0.15433  0.83984  0.80194  Biso   1.000  N
  C46      1.0000 0.13563  0.82594  0.95097  Biso   1.000  C
  N11      1.0000 0.11734  0.79725  0.91674  Biso   1.000  N
  C47      1.0000 0.09588  0.77647  0.04029  Biso   1.000  C
  C48      1.0000 0.07064  0.75606  0.95136  Biso   1.000  C
  C49      1.0000 0.04988  0.73187  0.05401  Biso   1.000  C
  C50      1.0000 0.05397  0.72798  0.25731  Biso   1.000  C
  C51      1.0000 0.07869  0.75024  0.34874  Biso   1.000  C
  C52      1.0000 0.09939  0.77378  0.24423  Biso   1.000  C
  C53      1.0000 0.02537  0.71091  0.93699  Biso   1.000  C
  N12      1.0000 0.13370  0.83695  0.12486  Biso   1.000  N
  C54      1.0000 0.15077  0.86548  0.14104  Biso   1.000  C
  H19      1.0000 0.85629  0.20315  0.89276  Biso   1.000  H
  H20      1.0000 0.89989  0.25917  0.78734  Biso   1.000  H
  H21      1.0000 0.93381  0.25228  0.45534  Biso   1.000  H
  H22      1.0000 0.88486  0.21615  0.34780  Biso   1.000  H
  H23      1.0000 0.11775  0.79130  0.77517  Biso   1.000  H
  H24      1.0000 0.06658  0.75809  0.79659  Biso   1.000  H
  H25      1.0000 0.08172  0.74765  0.50462  Biso   1.000  H
  H26      1.0000 0.11857  0.79004  0.31816  Biso   1.000  H
  H27      1.0000 0.14944  0.87573  0.27635  Biso   1.000  H
  O19      1.0000 0.61519  0.96829  0.43800  Biso   1.000  O
  O20      1.0000 0.64848  0.99241  0.66942  Biso   1.000  O
  O21      1.0000 0.62915  0.99852  0.02629  Biso   1.000  O
  Mg7      1.0000 0.66951  0.02225  0.88901  Biso   1.000  Mg
  O22      1.0000 0.70000  0.64590  0.67115  Biso   1.000  O
  O23      1.0000 0.68313  0.66423  0.89543  Biso   1.000  O
  O24      1.0000 0.70489  0.67541  0.26126  Biso   1.000  O
  Mg8      1.0000 0.68119  0.68987  0.13194  Biso   1.000  Mg
  F4       1.0000 0.75584  0.60796  0.34739  Biso   1.000  F
  C55      1.0000 0.78480  0.62095  0.32666  Biso   1.000  C
  C56      1.0000 0.79859  0.63741  0.15743  Biso   1.000  C
  N13      1.0000 0.78409  0.64327  0.01166  Biso   1.000  N
  C57      1.0000 0.76422  0.65259  0.06318  Biso   1.000  C
  C58      1.0000 0.74285  0.64986  0.93383  Biso   1.000  C
  C59      1.0000 0.72286  0.65843  0.98938  Biso   1.000  C
  C60      1.0000 0.72409  0.66895  0.18496  Biso   1.000  C
  C61      1.0000 0.74661  0.67266  0.30939  Biso   1.000  C
  C62      1.0000 0.76643  0.66513  0.24933  Biso   1.000  C
  C63      1.0000 0.70097  0.65574  0.84418  Biso   1.000  C
  N14      1.0000 0.82682  0.64782  0.13527  Biso   1.000  N
  C64      1.0000 0.84073  0.64303  0.28430  Biso   1.000  C
  N15      1.0000 0.53609  0.98676  0.58341  Biso   1.000  N
  C65      1.0000 0.55686  0.98608  0.70696  Biso   1.000  C
  C66      1.0000 0.57728  0.98125  0.61803  Biso   1.000  C
  C67      1.0000 0.60147  0.98468  0.72067  Biso   1.000  C
  C68      1.0000 0.60535  0.99265  0.92397  Biso   1.000  C
  C69      1.0000 0.58310  0.99512  0.01541  Biso   1.000  C
  C70      1.0000 0.55955  0.99228  0.91090  Biso   1.000  C
  C71      1.0000 0.62242  0.98112  0.60365  Biso   1.000  C
  N16      1.0000 0.82971  0.63008  0.45819  Biso   1.000  N
  C72      1.0000 0.80119  0.61863  0.47437  Biso   1.000  C
  H28      1.0000 0.79685  0.65314  0.89276  Biso   1.000  H
  H29      1.0000 0.74083  0.64072  0.78734  Biso   1.000  H
  H30      1.0000 0.74772  0.68153  0.45534  Biso   1.000  H
  H31      1.0000 0.78385  0.66871  0.34780  Biso   1.000  H
  H32      1.0000 0.54203  0.99311  0.44184  Biso   1.000  H
  H33      1.0000 0.57525  0.97516  0.46326  Biso   1.000  H
  H34      1.0000 0.58568  0.00073  0.17129  Biso   1.000  H
  H35      1.0000 0.54329  0.99519  0.98483  Biso   1.000  H
  H36      1.0000 0.79094  0.60704  0.60968  Biso   1.000  H
  O25      1.0000 0.69837  0.98023  0.77134  Biso   1.000  O
  O26      1.0000 0.67426  0.98940  0.00275  Biso   1.000  O
  O27      1.0000 0.66815  0.96396  0.35963  Biso   1.000  O
  Mg9      1.0000 0.64442  0.98059  0.22235  Biso   1.000  Mg
  O28      1.0000 0.68743  0.72077  0.33782  Biso   1.000  O
  O29      1.0000 0.66910  0.68557  0.56210  Biso   1.000  O
  O30      1.0000 0.65793  0.69615  0.92793  Biso   1.000  O
  Mg10     1.0000 0.64346  0.65799  0.79860  Biso   1.000  Mg
  F5       1.0000 0.39204  0.14788  0.34739  Biso   1.000  F
  C73      1.0000 0.37905  0.16385  0.32666  Biso   1.000  C
  C74      1.0000 0.36259  0.16119  0.15743  Biso   1.000  C
  N17      1.0000 0.69006  0.80748  0.67832  Biso   1.000  N
  C75      1.0000 0.68074  0.77830  0.72985  Biso   1.000  C
  C76      1.0000 0.68348  0.75966  0.60050  Biso   1.000  C
  C77      1.0000 0.67490  0.73109  0.65605  Biso   1.000  C
  C78      1.0000 0.66438  0.72180  0.85163  Biso   1.000  C
  C79      1.0000 0.66067  0.74061  0.97606  Biso   1.000  C
  C80      1.0000 0.66820  0.76797  0.91600  Biso   1.000  C
  C81      1.0000 0.67760  0.71190  0.51085  Biso   1.000  C
  N18      1.0000 0.35218  0.17900  0.13527  Biso   1.000  N
  C82      1.0000 0.35697  0.19770  0.28430  Biso   1.000  C
  N19      1.0000 0.67991  0.88266  0.91674  Biso   1.000  N
  C83      1.0000 0.68059  0.90412  0.04029  Biso   1.000  C
  C84      1.0000 0.68541  0.92936  0.95136  Biso   1.000  C
  C85      1.0000 0.68199  0.95012  0.05401  Biso   1.000  C
  C86      1.0000 0.67401  0.94603  0.25731  Biso   1.000  C
  C87      1.0000 0.67154  0.92131  0.34874  Biso   1.000  C
  C88      1.0000 0.67439  0.90061  0.24423  Biso   1.000  C
  C89      1.0000 0.68554  0.97463  0.93699  Biso   1.000  C
  N20      1.0000 0.36992  0.19963  0.45819  Biso   1.000  N
  C90      1.0000 0.38137  0.18256  0.47437  Biso   1.000  C
  H37      1.0000 0.68019  0.81037  0.55943  Biso   1.000  H
  H38      1.0000 0.69261  0.76678  0.45401  Biso   1.000  H
  H39      1.0000 0.65181  0.73286  0.12201  Biso   1.000  H
  H40      1.0000 0.66463  0.78181  0.01447  Biso   1.000  H
  H41      1.0000 0.67356  0.88225  0.77517  Biso   1.000  H
  H42      1.0000 0.69151  0.93342  0.79659  Biso   1.000  H
  H43      1.0000 0.66593  0.91828  0.50462  Biso   1.000  H
  H44      1.0000 0.67147  0.88143  0.31816  Biso   1.000  H
  H45      1.0000 0.39296  0.18390  0.60968  Biso   1.000  H
  O31      1.0000 0.68644  0.05148  0.10467  Biso   1.000  O
  O32      1.0000 0.67726  0.01819  0.33609  Biso   1.000  O
  O33      1.0000 0.70270  0.03752  0.69296  Biso   1.000  O
  Mg11     1.0000 0.68607  0.99716  0.55568  Biso   1.000  Mg
  O34      1.0000 0.61257  0.63333  0.00449  Biso   1.000  O
  O35      1.0000 0.64777  0.65020  0.22876  Biso   1.000  O
  O36      1.0000 0.63718  0.62844  0.59460  Biso   1.000  O
  Mg12     1.0000 0.67535  0.65214  0.46527  Biso   1.000  Mg
  F6       1.0000 0.85212  0.24416  0.34739  Biso   1.000  F
  C91      1.0000 0.83615  0.21520  0.32666  Biso   1.000  C
  C92      1.0000 0.83881  0.20141  0.15743  Biso   1.000  C
  N21      1.0000 0.52585  0.54925  0.34499  Biso   1.000  N
  C93      1.0000 0.55503  0.56911  0.39651  Biso   1.000  C
  C94      1.0000 0.57367  0.59048  0.26716  Biso   1.000  C
  C95      1.0000 0.60224  0.61048  0.32272  Biso   1.000  C
  C96      1.0000 0.61153  0.60925  0.51830  Biso   1.000  C
  C97      1.0000 0.59272  0.58673  0.64272  Biso   1.000  C
  C98      1.0000 0.56537  0.56690  0.58267  Biso   1.000  C
  C99      1.0000 0.62143  0.63236  0.17751  Biso   1.000  C
  N22      1.0000 0.82100  0.17318  0.13527  Biso   1.000  N
  C100     1.0000 0.80230  0.15927  0.28430  Biso   1.000  C
  N23      1.0000 0.78400  0.13058  0.25008  Biso   1.000  N
  C101     1.0000 0.76255  0.10980  0.37363  Biso   1.000  C
  C102     1.0000 0.73731  0.08939  0.28470  Biso   1.000  C
  C103     1.0000 0.71655  0.06520  0.38734  Biso   1.000  C
  C104     1.0000 0.72064  0.06132  0.59064  Biso   1.000  C
  C105     1.0000 0.74536  0.08357  0.68207  Biso   1.000  C
  C106     1.0000 0.76606  0.10711  0.57757  Biso   1.000  C
  C107     1.0000 0.69203  0.04424  0.27032  Biso   1.000  C
  N24      1.0000 0.80037  0.17029  0.45819  Biso   1.000  N
  C108     1.0000 0.81744  0.19881  0.47437  Biso   1.000  C
  H46      1.0000 0.52296  0.53649  0.22610  Biso   1.000  H
  H47      1.0000 0.56656  0.59250  0.12068  Biso   1.000  H
  H48      1.0000 0.60048  0.58562  0.78868  Biso   1.000  H
  H49      1.0000 0.55153  0.54949  0.68114  Biso   1.000  H
  H50      1.0000 0.78441  0.12464  0.10850  Biso   1.000  H
  H51      1.0000 0.73324  0.09142  0.12993  Biso   1.000  H
  H52      1.0000 0.74838  0.08098  0.83796  Biso   1.000  H
  H53      1.0000 0.78524  0.12338  0.65149  Biso   1.000  H
  H54      1.0000 0.81610  0.20906  0.60968  Biso   1.000  H
  O37      1.0000 0.28186  0.30163  0.77134  Biso   1.000  O
  O38      1.0000 0.31514  0.32574  0.00275  Biso   1.000  O
  O39      1.0000 0.29581  0.33185  0.35963  Biso   1.000  O
  Mg13     1.0000 0.33617  0.35558  0.22235  Biso   1.000  Mg
  O40      1.0000 0.36667  0.97923  0.00449  Biso   1.000  O
  O41      1.0000 0.34980  0.99756  0.22876  Biso   1.000  O
  O42      1.0000 0.37156  0.00874  0.59460  Biso   1.000  O
  Mg14     1.0000 0.34786  0.02321  0.46527  Biso   1.000  Mg
  F7       1.0000 0.42251  0.94130  0.68072  Biso   1.000  F
  C109     1.0000 0.45147  0.95429  0.65999  Biso   1.000  C
  C110     1.0000 0.46526  0.97074  0.49076  Biso   1.000  C
  N25      1.0000 0.45075  0.97660  0.34499  Biso   1.000  N
  C111     1.0000 0.43089  0.98592  0.39651  Biso   1.000  C
  C112     1.0000 0.40952  0.98319  0.26716  Biso   1.000  C
  C113     1.0000 0.38952  0.99176  0.32272  Biso   1.000  C
  C114     1.0000 0.39075  0.00228  0.51830  Biso   1.000  C
  C115     1.0000 0.41327  0.00600  0.64272  Biso   1.000  C
  C116     1.0000 0.43310  0.99846  0.58267  Biso   1.000  C
  C117     1.0000 0.36764  0.98907  0.17751  Biso   1.000  C
  N26      1.0000 0.49349  0.98115  0.46860  Biso   1.000  N
  C118     1.0000 0.50739  0.97636  0.61763  Biso   1.000  C
  N27      1.0000 0.20275  0.32009  0.91674  Biso   1.000  N
  C119     1.0000 0.22353  0.31941  0.04029  Biso   1.000  C
  C120     1.0000 0.24394  0.31459  0.95136  Biso   1.000  C
  C121     1.0000 0.26813  0.31801  0.05401  Biso   1.000  C
  C122     1.0000 0.27202  0.32599  0.25731  Biso   1.000  C
  C123     1.0000 0.24976  0.32846  0.34874  Biso   1.000  C
  C124     1.0000 0.22622  0.32561  0.24423  Biso   1.000  C
  C125     1.0000 0.28909  0.31446  0.93699  Biso   1.000  C
  N28      1.0000 0.49638  0.96342  0.79153  Biso   1.000  N
  C126     1.0000 0.46786  0.95196  0.80770  Biso   1.000  C
  H55      1.0000 0.46351  0.98647  0.22610  Biso   1.000  H
  H56      1.0000 0.40750  0.97405  0.12068  Biso   1.000  H
  H57      1.0000 0.41438  0.01486  0.78868  Biso   1.000  H
  H58      1.0000 0.45051  0.00204  0.68114  Biso   1.000  H
  H59      1.0000 0.20870  0.32644  0.77517  Biso   1.000  H
  H60      1.0000 0.24191  0.30849  0.79659  Biso   1.000  H
  H61      1.0000 0.25235  0.33407  0.50462  Biso   1.000  H
  H62      1.0000 0.20996  0.32853  0.31816  Biso   1.000  H
  H63      1.0000 0.45761  0.94038  0.94301  Biso   1.000  H
  O43      1.0000 0.36504  0.31356  0.10467  Biso   1.000  O
  O44      1.0000 0.34093  0.32274  0.33609  Biso   1.000  O
  O45      1.0000 0.33482  0.29730  0.69296  Biso   1.000  O
  Mg15     1.0000 0.31109  0.31393  0.55568  Biso   1.000  Mg
  O46      1.0000 0.35410  0.05410  0.67115  Biso   1.000  O
  O47      1.0000 0.33577  0.01890  0.89543  Biso   1.000  O
  O48      1.0000 0.32459  0.02948  0.26126  Biso   1.000  O
  Mg16     1.0000 0.31013  0.99132  0.13194  Biso   1.000  Mg
  F8       1.0000 0.05870  0.48121  0.68072  Biso   1.000  F
  C127     1.0000 0.04571  0.49718  0.65999  Biso   1.000  C
  C128     1.0000 0.02926  0.49452  0.49076  Biso   1.000  C
  N29      1.0000 0.35673  0.14082  0.01166  Biso   1.000  N
  C129     1.0000 0.34741  0.11163  0.06318  Biso   1.000  C
  C130     1.0000 0.35014  0.09299  0.93383  Biso   1.000  C
  C131     1.0000 0.34157  0.06443  0.98938  Biso   1.000  C
  C132     1.0000 0.33105  0.05514  0.18496  Biso   1.000  C
  C133     1.0000 0.32734  0.07394  0.30939  Biso   1.000  C
  C134     1.0000 0.33487  0.10130  0.24933  Biso   1.000  C
  C135     1.0000 0.34426  0.04524  0.84418  Biso   1.000  C
  N30      1.0000 0.01885  0.51234  0.46860  Biso   1.000  N
  C136     1.0000 0.02364  0.53103  0.61763  Biso   1.000  C
  N31      1.0000 0.34658  0.21600  0.25008  Biso   1.000  N
  C137     1.0000 0.34725  0.23745  0.37363  Biso   1.000  C
  C138     1.0000 0.35208  0.26269  0.28470  Biso   1.000  C
  C139     1.0000 0.34865  0.28345  0.38734  Biso   1.000  C
  C140     1.0000 0.34068  0.27936  0.59064  Biso   1.000  C
  C141     1.0000 0.33821  0.25464  0.68207  Biso   1.000  C
  C142     1.0000 0.34105  0.23394  0.57757  Biso   1.000  C
  C143     1.0000 0.35221  0.30797  0.27032  Biso   1.000  C
  N32      1.0000 0.03658  0.53296  0.79153  Biso   1.000  N
  C144     1.0000 0.04804  0.51589  0.80770  Biso   1.000  C
  H64      1.0000 0.34686  0.14371  0.89276  Biso   1.000  H
  H65      1.0000 0.35928  0.10011  0.78734  Biso   1.000  H
  H66      1.0000 0.31847  0.06619  0.45534  Biso   1.000  H
  H67      1.0000 0.33129  0.11514  0.34780  Biso   1.000  H
  H68      1.0000 0.34022  0.21559  0.10850  Biso   1.000  H
  H69      1.0000 0.35818  0.26676  0.12993  Biso   1.000  H
  H70      1.0000 0.33260  0.25162  0.83796  Biso   1.000  H
  H71      1.0000 0.33814  0.21476  0.65149  Biso   1.000  H
  H72      1.0000 0.05962  0.51723  0.94301  Biso   1.000  H
  O49      1.0000 0.35310  0.38481  0.43800  Biso   1.000  O
  O50      1.0000 0.34393  0.35152  0.66942  Biso   1.000  O
  O51      1.0000 0.36937  0.37085  0.02629  Biso   1.000  O
  Mg17     1.0000 0.35274  0.33049  0.88901  Biso   1.000  Mg
  O52      1.0000 0.27923  0.96667  0.33782  Biso   1.000  O
  O53      1.0000 0.31443  0.98354  0.56210  Biso   1.000  O
  O54      1.0000 0.30385  0.96178  0.92793  Biso   1.000  O
  Mg18     1.0000 0.34201  0.98547  0.79860  Biso   1.000  Mg
  F9       1.0000 0.51879  0.57749  0.68072  Biso   1.000  F
  C145     1.0000 0.50282  0.54853  0.65999  Biso   1.000  C
  C146     1.0000 0.50548  0.53474  0.49076  Biso   1.000  C
  N33      1.0000 0.19252  0.88258  0.67832  Biso   1.000  N
  C147     1.0000 0.22170  0.90244  0.72985  Biso   1.000  C
  C148     1.0000 0.24034  0.92382  0.60050  Biso   1.000  C
  C149     1.0000 0.26891  0.94381  0.65605  Biso   1.000  C
  C150     1.0000 0.27820  0.94258  0.85163  Biso   1.000  C
  C151     1.0000 0.25939  0.92006  0.97606  Biso   1.000  C
  C152     1.0000 0.23203  0.90024  0.91600  Biso   1.000  C
  C153     1.0000 0.28810  0.96569  0.51085  Biso   1.000  C
  N34      1.0000 0.48766  0.50651  0.46860  Biso   1.000  N
  C154     1.0000 0.46897  0.49261  0.61763  Biso   1.000  C
  N35      1.0000 0.45067  0.46391  0.58341  Biso   1.000  N
  C155     1.0000 0.42922  0.44314  0.70696  Biso   1.000  C
  C156     1.0000 0.40398  0.42272  0.61803  Biso   1.000  C
  C157     1.0000 0.38321  0.39853  0.72067  Biso   1.000  C
  C158     1.0000 0.38730  0.39465  0.92397  Biso   1.000  C
  C159     1.0000 0.41203  0.41690  0.01541  Biso   1.000  C
  C160     1.0000 0.43273  0.44045  0.91090  Biso   1.000  C
  C161     1.0000 0.35870  0.37758  0.60365  Biso   1.000  C
  N36      1.0000 0.46704  0.50362  0.79153  Biso   1.000  N
  C162     1.0000 0.48411  0.53214  0.80770  Biso   1.000  C
  H73      1.0000 0.18963  0.86982  0.55943  Biso   1.000  H
  H74      1.0000 0.23322  0.92584  0.45401  Biso   1.000  H
  H75      1.0000 0.26714  0.91895  0.12201  Biso   1.000  H
  H76      1.0000 0.21819  0.88282  0.01447  Biso   1.000  H
  H77      1.0000 0.45108  0.45797  0.44184  Biso   1.000  H
  H78      1.0000 0.39991  0.42475  0.46326  Biso   1.000  H
  H79      1.0000 0.41505  0.41432  0.17129  Biso   1.000  H
  H80      1.0000 0.45190  0.45671  0.98483  Biso   1.000  H
  H81      1.0000 0.48277  0.54239  0.94301  Biso   1.000  H
