# Supplementary material for: In silico design and screening of hypothetical MOF-74 analogs and their experimental synthesis
Source: Chem Sci. 2016 Jun 21;7(9):6263–72. doi: 10.1039/c6sc01477a (PMC6024208; doi:10.1039/c6sc01477a)
Supplement: Supplementary file 1 [file SC-007-C6SC01477A-s001.zip › analogs/24_all_conf_9_0_full_symm.cif]

data_image0
_cell_length_a       71.9759
_cell_length_b       71.9759
_cell_length_c       6.8701
_cell_angle_alpha    90
_cell_angle_beta     90
_cell_angle_gamma    120

_symmetry_space_group_name_H-M    "P 1"
_symmetry_int_tables_number       1

loop_
  _symmetry_equiv_pos_as_xyz
  'x, y, z'

loop_
  _atom_site_label
  _atom_site_occupancy
  _atom_site_fract_x
  _atom_site_fract_y
  _atom_site_fract_z
  _atom_site_thermal_displace_type
  _atom_site_B_iso_or_equiv
  _atom_site_type_symbol
  O1       1.0000 0.96175  0.30859  0.39340  Biso   1.000  O
  O2       1.0000 0.98668  0.32225  0.62781  Biso   1.000  O
  O3       1.0000 0.97724  0.30382  0.98384  Biso   1.000  O
  Mg1      1.0000 0.00653  0.32249  0.85069  Biso   1.000  Mg
  O4       1.0000 0.03823  0.69211  0.76102  Biso   1.000  O
  O5       1.0000 0.01315  0.67801  0.52823  Biso   1.000  O
  O6       1.0000 0.02228  0.69617  0.17267  Biso   1.000  O
  Mg2      1.0000 0.99304  0.67719  0.30426  Biso   1.000  Mg
  O7       1.0000 0.08195  0.78714  0.44111  Biso   1.000  O
  C1       1.0000 0.09595  0.78482  0.52086  Biso   1.000  C
  N1       1.0000 0.09477  0.76455  0.52348  Biso   1.000  N
  C2       1.0000 0.11001  0.76038  0.61475  Biso   1.000  C
  O8       1.0000 0.10801  0.74241  0.60915  Biso   1.000  O
  C3       1.0000 0.12801  0.77862  0.71630  Biso   1.000  C
  C4       1.0000 0.13022  0.79932  0.71563  Biso   1.000  C
  C5       1.0000 0.14801  0.81678  0.81295  Biso   1.000  C
  C6       1.0000 0.14996  0.83757  0.81016  Biso   1.000  C
  C7       1.0000 0.16804  0.85537  0.91100  Biso   1.000  C
  C8       1.0000 0.85019  0.18497  0.34051  Biso   1.000  C
  C9       1.0000 0.84837  0.16423  0.34150  Biso   1.000  C
  C10      1.0000 0.83004  0.14633  0.24409  Biso   1.000  C
  C11      1.0000 0.82700  0.12550  0.24294  Biso   1.000  C
  C12      1.0000 0.80967  0.10858  0.14718  Biso   1.000  C
  C13      1.0000 0.86435  0.16183  0.43528  Biso   1.000  C
  C14      1.0000 0.88186  0.17903  0.52661  Biso   1.000  C
  C15      1.0000 0.88383  0.19926  0.52922  Biso   1.000  C
  C16      1.0000 0.86800  0.20244  0.43751  Biso   1.000  C
  C17      1.0000 0.86997  0.22303  0.44069  Biso   1.000  C
  C18      1.0000 0.18805  0.89296  0.01342  Biso   1.000  C
  C19      1.0000 0.17079  0.87608  0.91653  Biso   1.000  C
  C20      1.0000 0.88796  0.24129  0.54250  Biso   1.000  C
  O9       1.0000 0.88975  0.25918  0.54909  Biso   1.000  O
  N2       1.0000 0.90331  0.23717  0.63213  Biso   1.000  N
  C21      1.0000 0.90276  0.21717  0.62452  Biso   1.000  C
  O10      1.0000 0.91740  0.21515  0.69388  Biso   1.000  O
  C22      1.0000 0.92177  0.25487  0.72346  Biso   1.000  C
  C23      1.0000 0.93564  0.27254  0.61338  Biso   1.000  C
  C24      1.0000 0.95434  0.28963  0.69502  Biso   1.000  C
  C25      1.0000 0.95927  0.28871  0.89563  Biso   1.000  C
  C26      1.0000 0.94441  0.27077  0.00534  Biso   1.000  C
  C27      1.0000 0.92605  0.25411  0.92172  Biso   1.000  C
  C28      1.0000 0.96803  0.30764  0.56463  Biso   1.000  C
  C29      1.0000 0.13435  0.84013  0.71101  Biso   1.000  C
  C30      1.0000 0.11700  0.82301  0.61731  Biso   1.000  C
  C31      1.0000 0.11474  0.80265  0.61873  Biso   1.000  C
  C32      1.0000 0.07645  0.74671  0.43244  Biso   1.000  C
  C33      1.0000 0.06306  0.72885  0.54294  Biso   1.000  C
  C34      1.0000 0.04482  0.71127  0.46122  Biso   1.000  C
  C35      1.0000 0.03985  0.71189  0.26038  Biso   1.000  C
  C36      1.0000 0.05414  0.73007  0.15041  Biso   1.000  C
  C37      1.0000 0.07212  0.74722  0.23396  Biso   1.000  C
  C38      1.0000 0.03166  0.69296  0.59083  Biso   1.000  C
  H1       1.0000 0.83828  0.12214  0.31791  Biso   1.000  H
  H2       1.0000 0.80753  0.09251  0.14692  Biso   1.000  H
  H3       1.0000 0.86342  0.14629  0.43727  Biso   1.000  H
  H4       1.0000 0.89427  0.17697  0.59682  Biso   1.000  H
  H5       1.0000 0.18994  0.90894  0.01705  Biso   1.000  H
  H6       1.0000 0.15931  0.87937  0.84438  Biso   1.000  H
  H7       1.0000 0.93232  0.27362  0.46079  Biso   1.000  H
  H8       1.0000 0.94811  0.27029  0.15815  Biso   1.000  H
  H9       1.0000 0.91509  0.24030  0.00874  Biso   1.000  H
  H10      1.0000 0.13550  0.85575  0.70595  Biso   1.000  H
  H11      1.0000 0.10493  0.82521  0.54222  Biso   1.000  H
  H12      1.0000 0.06650  0.72797  0.69554  Biso   1.000  H
  H13      1.0000 0.05038  0.73029  0.99740  Biso   1.000  H
  H14      1.0000 0.08272  0.76116  0.14671  Biso   1.000  H
  O11      1.0000 0.01350  0.37158  0.72673  Biso   1.000  O
  O12      1.0000 0.00223  0.34665  0.96114  Biso   1.000  O
  O13      1.0000 0.99324  0.35609  0.31717  Biso   1.000  O
  Mg3      1.0000 0.98262  0.32680  0.18402  Biso   1.000  Mg
  O14      1.0000 0.98721  0.62844  0.42769  Biso   1.000  O
  O15      1.0000 0.99819  0.65351  0.19490  Biso   1.000  O
  O16      1.0000 0.00722  0.64439  0.83934  Biso   1.000  O
  Mg4      1.0000 0.01748  0.67363  0.97092  Biso   1.000  Mg
  O17      1.0000 0.03852  0.58471  0.10778  Biso   1.000  O
  C39      1.0000 0.02220  0.57071  0.18752  Biso   1.000  C
  N3       1.0000 0.00311  0.57189  0.19015  Biso   1.000  N
  C40      1.0000 0.98370  0.55666  0.28141  Biso   1.000  C
  O18      1.0000 0.96773  0.55866  0.27582  Biso   1.000  O
  C41      1.0000 0.98395  0.53866  0.38296  Biso   1.000  C
  C42      1.0000 0.00243  0.53644  0.38229  Biso   1.000  C
  C43      1.0000 0.00210  0.51866  0.47961  Biso   1.000  C
  C44      1.0000 0.68761  0.85004  0.81016  Biso   1.000  C
  C45      1.0000 0.68733  0.83196  0.91100  Biso   1.000  C
  C46      1.0000 0.00145  0.48315  0.67384  Biso   1.000  C
  C47      1.0000 0.31586  0.15163  0.34150  Biso   1.000  C
  C48      1.0000 0.31628  0.16996  0.24409  Biso   1.000  C
  C49      1.0000 0.29850  0.17300  0.24294  Biso   1.000  C
  C50      1.0000 0.29891  0.19033  0.14718  Biso   1.000  C
  C51      1.0000 0.29748  0.13565  0.43528  Biso   1.000  C
  C52      1.0000 0.29717  0.11814  0.52661  Biso   1.000  C
  C53      1.0000 0.98209  0.44951  0.86256  Biso   1.000  C
  C54      1.0000 0.00111  0.46533  0.77085  Biso   1.000  C
  C55      1.0000 0.01973  0.46336  0.77403  Biso   1.000  C
  C56      1.0000 0.70491  0.81195  0.01342  Biso   1.000  C
  C57      1.0000 0.70529  0.82921  0.91653  Biso   1.000  C
  C58      1.0000 0.02000  0.44538  0.87583  Biso   1.000  C
  O19      1.0000 0.03609  0.44358  0.88242  Biso   1.000  O
  N4       1.0000 0.00052  0.43002  0.96546  Biso   1.000  N
  C59      1.0000 0.98107  0.43057  0.95785  Biso   1.000  C
  O20      1.0000 0.96441  0.41593  0.02721  Biso   1.000  O
  C60      1.0000 0.99976  0.41156  0.05679  Biso   1.000  C
  C61      1.0000 0.00357  0.39770  0.94671  Biso   1.000  C
  C62      1.0000 0.00195  0.37900  0.02836  Biso   1.000  C
  C63      1.0000 0.99610  0.37407  0.22897  Biso   1.000  C
  C64      1.0000 0.99302  0.38892  0.33868  Biso   1.000  C
  C65      1.0000 0.99473  0.40729  0.25505  Biso   1.000  C
  C66      1.0000 0.00628  0.36531  0.89797  Biso   1.000  C
  C67      1.0000 0.70577  0.86565  0.71101  Biso   1.000  C
  C68      1.0000 0.70600  0.88300  0.61731  Biso   1.000  C
  C69      1.0000 0.02124  0.55193  0.28540  Biso   1.000  C
  C70      1.0000 0.00360  0.59022  0.09911  Biso   1.000  C
  C71      1.0000 0.99912  0.60361  0.20961  Biso   1.000  C
  C72      1.0000 0.99978  0.62185  0.12789  Biso   1.000  C
  C73      1.0000 0.00537  0.62682  0.92705  Biso   1.000  C
  C74      1.0000 0.00926  0.61252  0.81708  Biso   1.000  C
  C75      1.0000 0.00843  0.59455  0.90063  Biso   1.000  C
  C76      1.0000 0.99463  0.63501  0.25749  Biso   1.000  C
  H15      1.0000 0.28385  0.16172  0.31791  Biso   1.000  H
  H16      1.0000 0.28497  0.19247  0.14692  Biso   1.000  H
  H17      1.0000 0.28287  0.13658  0.43727  Biso   1.000  H
  H18      1.0000 0.28270  0.10573  0.59682  Biso   1.000  H
  H19      1.0000 0.71899  0.81006  0.01705  Biso   1.000  H
  H20      1.0000 0.72006  0.84069  0.84438  Biso   1.000  H
  H21      1.0000 0.00797  0.40102  0.79412  Biso   1.000  H
  H22      1.0000 0.98885  0.38523  0.49149  Biso   1.000  H
  H23      1.0000 0.99187  0.41824  0.34208  Biso   1.000  H
  H24      1.0000 0.72025  0.86450  0.70595  Biso   1.000  H
  H25      1.0000 0.72028  0.89507  0.54222  Biso   1.000  H
  H26      1.0000 0.99480  0.60017  0.36221  Biso   1.000  H
  H27      1.0000 0.01324  0.61629  0.66406  Biso   1.000  H
  H28      1.0000 0.01177  0.58395  0.81337  Biso   1.000  H
  O21      1.0000 0.02474  0.31983  0.06006  Biso   1.000  O
  O22      1.0000 0.01109  0.33111  0.29447  Biso   1.000  O
  O23      1.0000 0.02952  0.34010  0.65050  Biso   1.000  O
  Mg5      1.0000 0.01085  0.35071  0.51736  Biso   1.000  Mg
  O24      1.0000 0.97455  0.67945  0.09435  Biso   1.000  O
  O25      1.0000 0.98866  0.66848  0.86156  Biso   1.000  O
  O26      1.0000 0.97050  0.65945  0.50601  Biso   1.000  O
  Mg6      1.0000 0.98948  0.64919  0.63759  Biso   1.000  Mg
  O27      1.0000 0.87952  0.62815  0.77445  Biso   1.000  O
  C77      1.0000 0.88185  0.64447  0.85419  Biso   1.000  C
  N5       1.0000 0.90211  0.66356  0.85681  Biso   1.000  N
  C78      1.0000 0.90629  0.68297  0.94808  Biso   1.000  C
  O28      1.0000 0.92426  0.69894  0.94249  Biso   1.000  O
  C79      1.0000 0.88804  0.68272  0.04963  Biso   1.000  C
  C80      1.0000 0.86735  0.66424  0.04896  Biso   1.000  C
  C81      1.0000 0.84989  0.66457  0.14628  Biso   1.000  C
  C82      1.0000 0.16243  0.31239  0.81016  Biso   1.000  C
  C83      1.0000 0.14463  0.31267  0.91100  Biso   1.000  C
  C84      1.0000 0.14836  0.33189  0.00718  Biso   1.000  C
  C85      1.0000 0.83577  0.68414  0.34150  Biso   1.000  C
  C86      1.0000 0.85367  0.68372  0.24409  Biso   1.000  C
  C87      1.0000 0.87450  0.70150  0.24294  Biso   1.000  C
  C88      1.0000 0.89142  0.70109  0.14718  Biso   1.000  C
  C89      1.0000 0.83817  0.70252  0.43528  Biso   1.000  C
  C90      1.0000 0.82097  0.70283  0.52661  Biso   1.000  C
  C91      1.0000 0.13408  0.35124  0.19589  Biso   1.000  C
  C92      1.0000 0.13089  0.33223  0.10418  Biso   1.000  C
  C93      1.0000 0.11030  0.31361  0.10736  Biso   1.000  C
  C94      1.0000 0.10704  0.29509  0.01342  Biso   1.000  C
  C95      1.0000 0.12392  0.29471  0.91653  Biso   1.000  C
  C96      1.0000 0.09204  0.31333  0.20916  Biso   1.000  C
  O29      1.0000 0.07416  0.29724  0.21576  Biso   1.000  O
  N6       1.0000 0.09617  0.33282  0.29880  Biso   1.000  N
  C97      1.0000 0.11616  0.35226  0.29118  Biso   1.000  C
  O30      1.0000 0.11818  0.36892  0.36054  Biso   1.000  O
  C98      1.0000 0.07847  0.33357  0.39013  Biso   1.000  C
  C99      1.0000 0.06079  0.32977  0.28004  Biso   1.000  C
  C100     1.0000 0.04371  0.33138  0.36169  Biso   1.000  C
  C101     1.0000 0.04463  0.33723  0.56230  Biso   1.000  C
  C102     1.0000 0.06256  0.34031  0.67201  Biso   1.000  C
  C103     1.0000 0.07922  0.33860  0.58839  Biso   1.000  C
  C104     1.0000 0.02569  0.32705  0.23130  Biso   1.000  C
  C105     1.0000 0.15987  0.29423  0.71101  Biso   1.000  C
  C106     1.0000 0.17699  0.29400  0.61731  Biso   1.000  C
  C107     1.0000 0.86402  0.64543  0.95207  Biso   1.000  C
  C108     1.0000 0.91995  0.66307  0.76578  Biso   1.000  C
  C109     1.0000 0.93781  0.66754  0.87627  Biso   1.000  C
  C110     1.0000 0.95540  0.66689  0.79455  Biso   1.000  C
  C111     1.0000 0.95478  0.66129  0.59371  Biso   1.000  C
  C112     1.0000 0.93660  0.65741  0.48374  Biso   1.000  C
  C113     1.0000 0.91945  0.65824  0.56729  Biso   1.000  C
  C114     1.0000 0.97370  0.67203  0.92416  Biso   1.000  C
  H29      1.0000 0.87786  0.71615  0.31791  Biso   1.000  H
  H30      1.0000 0.90749  0.71503  0.14692  Biso   1.000  H
  H31      1.0000 0.85371  0.71713  0.43727  Biso   1.000  H
  H32      1.0000 0.82303  0.71730  0.59682  Biso   1.000  H
  H33      1.0000 0.09106  0.28101  0.01705  Biso   1.000  H
  H34      1.0000 0.12063  0.27994  0.84438  Biso   1.000  H
  H35      1.0000 0.05971  0.32536  0.12746  Biso   1.000  H
  H36      1.0000 0.06304  0.34448  0.82482  Biso   1.000  H
  H37      1.0000 0.09304  0.34146  0.67541  Biso   1.000  H
  H38      1.0000 0.14425  0.27975  0.70595  Biso   1.000  H
  H39      1.0000 0.17479  0.27972  0.54222  Biso   1.000  H
  H40      1.0000 0.93870  0.67187  0.02888  Biso   1.000  H
  H41      1.0000 0.93637  0.65342  0.33073  Biso   1.000  H
  H42      1.0000 0.90551  0.65489  0.48004  Biso   1.000  H
  O31      1.0000 0.62842  0.64192  0.72673  Biso   1.000  O
  O32      1.0000 0.65335  0.65558  0.96114  Biso   1.000  O
  O33      1.0000 0.64391  0.63715  0.31717  Biso   1.000  O
  Mg7      1.0000 0.67320  0.65582  0.18402  Biso   1.000  Mg
  O34      1.0000 0.70490  0.02545  0.09435  Biso   1.000  O
  O35      1.0000 0.67982  0.01134  0.86156  Biso   1.000  O
  O36      1.0000 0.68895  0.02950  0.50601  Biso   1.000  O
  Mg8      1.0000 0.65971  0.01052  0.63759  Biso   1.000  Mg
  O37      1.0000 0.74862  0.12048  0.77445  Biso   1.000  O
  C115     1.0000 0.76262  0.11815  0.85419  Biso   1.000  C
  N7       1.0000 0.76144  0.09789  0.85681  Biso   1.000  N
  C116     1.0000 0.77667  0.09371  0.94808  Biso   1.000  C
  O38      1.0000 0.77468  0.07574  0.94249  Biso   1.000  O
  C117     1.0000 0.79467  0.11196  0.04963  Biso   1.000  C
  C118     1.0000 0.79689  0.13265  0.04896  Biso   1.000  C
  C119     1.0000 0.81468  0.15011  0.14628  Biso   1.000  C
  C120     1.0000 0.81663  0.17090  0.14350  Biso   1.000  C
  C121     1.0000 0.83471  0.18871  0.24433  Biso   1.000  C
  C122     1.0000 0.51685  0.51830  0.67384  Biso   1.000  C
  C123     1.0000 0.51503  0.49757  0.67483  Biso   1.000  C
  C124     1.0000 0.49671  0.47966  0.57742  Biso   1.000  C
  C125     1.0000 0.49366  0.45883  0.57627  Biso   1.000  C
  C126     1.0000 0.47633  0.44192  0.48051  Biso   1.000  C
  C127     1.0000 0.53102  0.49517  0.76861  Biso   1.000  C
  C128     1.0000 0.54852  0.51236  0.85994  Biso   1.000  C
  C129     1.0000 0.55049  0.53259  0.86256  Biso   1.000  C
  C130     1.0000 0.53467  0.53578  0.77085  Biso   1.000  C
  C131     1.0000 0.53664  0.55637  0.77403  Biso   1.000  C
  C132     1.0000 0.85472  0.22630  0.34675  Biso   1.000  C
  C133     1.0000 0.83746  0.20942  0.24987  Biso   1.000  C
  C134     1.0000 0.55462  0.57463  0.87583  Biso   1.000  C
  O39      1.0000 0.55642  0.59251  0.88242  Biso   1.000  O
  N8       1.0000 0.56998  0.57050  0.96546  Biso   1.000  N
  C135     1.0000 0.56943  0.55051  0.95785  Biso   1.000  C
  O40      1.0000 0.58407  0.54848  0.02721  Biso   1.000  O
  C136     1.0000 0.58844  0.58820  0.05679  Biso   1.000  C
  C137     1.0000 0.60230  0.60587  0.94671  Biso   1.000  C
  C138     1.0000 0.62100  0.62296  0.02836  Biso   1.000  C
  C139     1.0000 0.62593  0.62204  0.22897  Biso   1.000  C
  C140     1.0000 0.61108  0.60410  0.33868  Biso   1.000  C
  C141     1.0000 0.59271  0.58745  0.25505  Biso   1.000  C
  C142     1.0000 0.63469  0.64098  0.89797  Biso   1.000  C
  C143     1.0000 0.80102  0.17346  0.04435  Biso   1.000  C
  C144     1.0000 0.78367  0.15634  0.95064  Biso   1.000  C
  C145     1.0000 0.78141  0.13598  0.95207  Biso   1.000  C
  C146     1.0000 0.74311  0.08005  0.76578  Biso   1.000  C
  C147     1.0000 0.72973  0.06219  0.87627  Biso   1.000  C
  C148     1.0000 0.71149  0.04460  0.79455  Biso   1.000  C
  C149     1.0000 0.70651  0.04522  0.59371  Biso   1.000  C
  C150     1.0000 0.72081  0.06340  0.48374  Biso   1.000  C
  C151     1.0000 0.73879  0.08055  0.56729  Biso   1.000  C
  C152     1.0000 0.69833  0.02630  0.92416  Biso   1.000  C
  H43      1.0000 0.50495  0.45547  0.65124  Biso   1.000  H
  H44      1.0000 0.47420  0.42584  0.48026  Biso   1.000  H
  H45      1.0000 0.53008  0.47963  0.77061  Biso   1.000  H
  H46      1.0000 0.56093  0.51030  0.93015  Biso   1.000  H
  H47      1.0000 0.85661  0.24227  0.35038  Biso   1.000  H
  H48      1.0000 0.82598  0.21271  0.17772  Biso   1.000  H
  H49      1.0000 0.59898  0.60696  0.79412  Biso   1.000  H
  H50      1.0000 0.61477  0.60363  0.49149  Biso   1.000  H
  H51      1.0000 0.58176  0.57363  0.34208  Biso   1.000  H
  H52      1.0000 0.80216  0.18909  0.03929  Biso   1.000  H
  H53      1.0000 0.77159  0.15854  0.87555  Biso   1.000  H
  H54      1.0000 0.73317  0.06130  0.02888  Biso   1.000  H
  H55      1.0000 0.71705  0.06363  0.33073  Biso   1.000  H
  H56      1.0000 0.74938  0.09449  0.48004  Biso   1.000  H
  O41      1.0000 0.68017  0.70492  0.06006  Biso   1.000  O
  O42      1.0000 0.66889  0.67998  0.29447  Biso   1.000  O
  O43      1.0000 0.65990  0.68942  0.65050  Biso   1.000  O
  Mg9      1.0000 0.64929  0.66014  0.51736  Biso   1.000  Mg
  O44      1.0000 0.65388  0.96177  0.76102  Biso   1.000  O
  O45      1.0000 0.66485  0.98685  0.52823  Biso   1.000  O
  O46      1.0000 0.67389  0.97772  0.17267  Biso   1.000  O
  Mg10     1.0000 0.68414  0.00696  0.30426  Biso   1.000  Mg
  O47      1.0000 0.70519  0.91805  0.44111  Biso   1.000  O
  C153     1.0000 0.68886  0.90405  0.52086  Biso   1.000  C
  N9       1.0000 0.66978  0.90523  0.52348  Biso   1.000  N
  C154     1.0000 0.65037  0.88999  0.61475  Biso   1.000  C
  O48      1.0000 0.63439  0.89199  0.60915  Biso   1.000  O
  C155     1.0000 0.65061  0.87199  0.71630  Biso   1.000  C
  C156     1.0000 0.66909  0.86978  0.71563  Biso   1.000  C
  C157     1.0000 0.66877  0.85199  0.81295  Biso   1.000  C
  C158     1.0000 0.35427  0.18337  0.14350  Biso   1.000  C
  C159     1.0000 0.35399  0.16529  0.24433  Biso   1.000  C
  C160     1.0000 0.66811  0.81648  0.00718  Biso   1.000  C
  C161     1.0000 0.98253  0.48497  0.67483  Biso   1.000  C
  C162     1.0000 0.98295  0.50329  0.57742  Biso   1.000  C
  C163     1.0000 0.96517  0.50634  0.57627  Biso   1.000  C
  C164     1.0000 0.96558  0.52367  0.48051  Biso   1.000  C
  C165     1.0000 0.96415  0.46898  0.76861  Biso   1.000  C
  C166     1.0000 0.96383  0.45148  0.85994  Biso   1.000  C
  C167     1.0000 0.64876  0.78284  0.19589  Biso   1.000  C
  C168     1.0000 0.66777  0.79867  0.10418  Biso   1.000  C
  C169     1.0000 0.68639  0.79670  0.10736  Biso   1.000  C
  C170     1.0000 0.37158  0.14528  0.34675  Biso   1.000  C
  C171     1.0000 0.37195  0.16254  0.24987  Biso   1.000  C
  C172     1.0000 0.68667  0.77871  0.20916  Biso   1.000  C
  O49      1.0000 0.70276  0.77692  0.21576  Biso   1.000  O
  N10      1.0000 0.66718  0.76335  0.29880  Biso   1.000  N
  C173     1.0000 0.64774  0.76390  0.29118  Biso   1.000  C
  O50      1.0000 0.63108  0.74927  0.36054  Biso   1.000  O
  C174     1.0000 0.66643  0.74490  0.39013  Biso   1.000  C
  C175     1.0000 0.67023  0.73103  0.28004  Biso   1.000  C
  C176     1.0000 0.66862  0.71233  0.36169  Biso   1.000  C
  C177     1.0000 0.66277  0.70740  0.56230  Biso   1.000  C
  C178     1.0000 0.65969  0.72225  0.67201  Biso   1.000  C
  C179     1.0000 0.66140  0.74062  0.58839  Biso   1.000  C
  C180     1.0000 0.67295  0.69864  0.23130  Biso   1.000  C
  C181     1.0000 0.37244  0.19898  0.04435  Biso   1.000  C
  C182     1.0000 0.37267  0.21633  0.95064  Biso   1.000  C
  C183     1.0000 0.68791  0.88526  0.61873  Biso   1.000  C
  C184     1.0000 0.67026  0.92355  0.43244  Biso   1.000  C
  C185     1.0000 0.66579  0.93694  0.54294  Biso   1.000  C
  C186     1.0000 0.66645  0.95518  0.46122  Biso   1.000  C
  C187     1.0000 0.67204  0.96015  0.26038  Biso   1.000  C
  C188     1.0000 0.67592  0.94586  0.15041  Biso   1.000  C
  C189     1.0000 0.67509  0.92788  0.23396  Biso   1.000  C
  C190     1.0000 0.66130  0.96834  0.59083  Biso   1.000  C
  H57      1.0000 0.95052  0.49505  0.65124  Biso   1.000  H
  H58      1.0000 0.95164  0.52580  0.48026  Biso   1.000  H
  H59      1.0000 0.94954  0.46992  0.77061  Biso   1.000  H
  H60      1.0000 0.94937  0.43907  0.93015  Biso   1.000  H
  H61      1.0000 0.38566  0.14339  0.35038  Biso   1.000  H
  H62      1.0000 0.38672  0.17402  0.17772  Biso   1.000  H
  H63      1.0000 0.67464  0.73435  0.12746  Biso   1.000  H
  H64      1.0000 0.65552  0.71856  0.82482  Biso   1.000  H
  H65      1.0000 0.65854  0.75158  0.67541  Biso   1.000  H
  H66      1.0000 0.38692  0.19784  0.03929  Biso   1.000  H
  H67      1.0000 0.38694  0.22841  0.87555  Biso   1.000  H
  H68      1.0000 0.66146  0.93350  0.69554  Biso   1.000  H
  H69      1.0000 0.67991  0.94962  0.99740  Biso   1.000  H
  H70      1.0000 0.67844  0.91728  0.14671  Biso   1.000  H
  O51      1.0000 0.69141  0.65316  0.39340  Biso   1.000  O
  O52      1.0000 0.67775  0.66444  0.62781  Biso   1.000  O
  O53      1.0000 0.69618  0.67343  0.98384  Biso   1.000  O
  Mg11     1.0000 0.67751  0.68405  0.85069  Biso   1.000  Mg
  O54      1.0000 0.64122  0.01279  0.42769  Biso   1.000  O
  O55      1.0000 0.65532  0.00181  0.19490  Biso   1.000  O
  O56      1.0000 0.63716  0.99278  0.83934  Biso   1.000  O
  Mg12     1.0000 0.65615  0.98252  0.97092  Biso   1.000  Mg
  O57      1.0000 0.54619  0.96148  0.10778  Biso   1.000  O
  C191     1.0000 0.54851  0.97780  0.18752  Biso   1.000  C
  N11      1.0000 0.56878  0.99689  0.19015  Biso   1.000  N
  C192     1.0000 0.57296  0.01630  0.28141  Biso   1.000  C
  O58      1.0000 0.59093  0.03227  0.27582  Biso   1.000  O
  C193     1.0000 0.55471  0.01605  0.38296  Biso   1.000  C
  C194     1.0000 0.53401  0.99757  0.38229  Biso   1.000  C
  C195     1.0000 0.51655  0.99790  0.47961  Biso   1.000  C
  C196     1.0000 0.82910  0.64573  0.14350  Biso   1.000  C
  C197     1.0000 0.81129  0.64601  0.24433  Biso   1.000  C
  C198     1.0000 0.81503  0.66522  0.34051  Biso   1.000  C
  C199     1.0000 0.50243  0.01747  0.67483  Biso   1.000  C
  C200     1.0000 0.52034  0.01705  0.57742  Biso   1.000  C
  C201     1.0000 0.54117  0.03483  0.57627  Biso   1.000  C
  C202     1.0000 0.55808  0.03442  0.48051  Biso   1.000  C
  C203     1.0000 0.50483  0.03585  0.76861  Biso   1.000  C
  C204     1.0000 0.48764  0.03617  0.85994  Biso   1.000  C
  C205     1.0000 0.80074  0.68457  0.52922  Biso   1.000  C
  C206     1.0000 0.79756  0.66556  0.43751  Biso   1.000  C
  C207     1.0000 0.77697  0.64694  0.44069  Biso   1.000  C
  C208     1.0000 0.77370  0.62842  0.34675  Biso   1.000  C
  C209     1.0000 0.79058  0.62805  0.24987  Biso   1.000  C
  C210     1.0000 0.75871  0.64667  0.54250  Biso   1.000  C
  O59      1.0000 0.74082  0.63058  0.54909  Biso   1.000  O
  N12      1.0000 0.76283  0.66615  0.63213  Biso   1.000  N
  C211     1.0000 0.78283  0.68559  0.62452  Biso   1.000  C
  O60      1.0000 0.78485  0.70225  0.69388  Biso   1.000  O
  C212     1.0000 0.74513  0.66691  0.72346  Biso   1.000  C
  C213     1.0000 0.72746  0.66310  0.61338  Biso   1.000  C
  C214     1.0000 0.71037  0.66471  0.69502  Biso   1.000  C
  C215     1.0000 0.71129  0.67056  0.89563  Biso   1.000  C
  C216     1.0000 0.72923  0.67365  0.00534  Biso   1.000  C
  C217     1.0000 0.74589  0.67194  0.92172  Biso   1.000  C
  C218     1.0000 0.69236  0.66039  0.56463  Biso   1.000  C
  C219     1.0000 0.82654  0.62756  0.04435  Biso   1.000  C
  C220     1.0000 0.84366  0.62733  0.95064  Biso   1.000  C
  C221     1.0000 0.53068  0.97876  0.28540  Biso   1.000  C
  C222     1.0000 0.58662  0.99640  0.09911  Biso   1.000  C
  C223     1.0000 0.60448  0.00088  0.20961  Biso   1.000  C
  C224     1.0000 0.62206  0.00022  0.12789  Biso   1.000  C
  C225     1.0000 0.62144  0.99463  0.92705  Biso   1.000  C
  C226     1.0000 0.60326  0.99074  0.81708  Biso   1.000  C
  C227     1.0000 0.58612  0.99157  0.90063  Biso   1.000  C
  C228     1.0000 0.64037  0.00537  0.25749  Biso   1.000  C
  H71      1.0000 0.54453  0.04948  0.65124  Biso   1.000  H
  H72      1.0000 0.57416  0.04836  0.48026  Biso   1.000  H
  H73      1.0000 0.52037  0.05046  0.77061  Biso   1.000  H
  H74      1.0000 0.48970  0.05063  0.93015  Biso   1.000  H
  H75      1.0000 0.75773  0.61434  0.35038  Biso   1.000  H
  H76      1.0000 0.78729  0.61328  0.17772  Biso   1.000  H
  H77      1.0000 0.72638  0.65870  0.46079  Biso   1.000  H
  H78      1.0000 0.72971  0.67782  0.15815  Biso   1.000  H
  H79      1.0000 0.75970  0.67480  0.00874  Biso   1.000  H
  H80      1.0000 0.81091  0.61308  0.03929  Biso   1.000  H
  H81      1.0000 0.84146  0.61306  0.87555  Biso   1.000  H
  H82      1.0000 0.60537  0.00520  0.36221  Biso   1.000  H
  H83      1.0000 0.60304  0.98676  0.66406  Biso   1.000  H
  H84      1.0000 0.57217  0.98823  0.81337  Biso   1.000  H
  O61      1.0000 0.29508  0.97526  0.06006  Biso   1.000  O
  O62      1.0000 0.32002  0.98891  0.29447  Biso   1.000  O
  O63      1.0000 0.31058  0.97048  0.65050  Biso   1.000  O
  Mg13     1.0000 0.33986  0.98915  0.51736  Biso   1.000  Mg
  O64      1.0000 0.37156  0.35878  0.42769  Biso   1.000  O
  O65      1.0000 0.34649  0.34468  0.19490  Biso   1.000  O
  O66      1.0000 0.35561  0.36284  0.83934  Biso   1.000  O
  Mg14     1.0000 0.32637  0.34385  0.97092  Biso   1.000  Mg
  O67      1.0000 0.41529  0.45381  0.10778  Biso   1.000  O
  C229     1.0000 0.42929  0.45149  0.18752  Biso   1.000  C
  N13      1.0000 0.42811  0.43122  0.19015  Biso   1.000  N
  C230     1.0000 0.44334  0.42704  0.28141  Biso   1.000  C
  O68      1.0000 0.44134  0.40907  0.27582  Biso   1.000  O
  C231     1.0000 0.46134  0.44529  0.38296  Biso   1.000  C
  C232     1.0000 0.46356  0.46599  0.38229  Biso   1.000  C
  C233     1.0000 0.48134  0.48345  0.47961  Biso   1.000  C
  C234     1.0000 0.48329  0.50424  0.47683  Biso   1.000  C
  C235     1.0000 0.50138  0.52204  0.57766  Biso   1.000  C
  C236     1.0000 0.18352  0.85164  0.00718  Biso   1.000  C
  C237     1.0000 0.18170  0.83090  0.00817  Biso   1.000  C
  C238     1.0000 0.16338  0.81300  0.91076  Biso   1.000  C
  C239     1.0000 0.16033  0.79217  0.90961  Biso   1.000  C
  C240     1.0000 0.14300  0.77525  0.81385  Biso   1.000  C
  C241     1.0000 0.19768  0.82850  0.10195  Biso   1.000  C
  C242     1.0000 0.21519  0.84569  0.19327  Biso   1.000  C
  C243     1.0000 0.21716  0.86592  0.19589  Biso   1.000  C
  C244     1.0000 0.20133  0.86911  0.10418  Biso   1.000  C
  C245     1.0000 0.20330  0.88970  0.10736  Biso   1.000  C
  C246     1.0000 0.52138  0.55963  0.68008  Biso   1.000  C
  C247     1.0000 0.50413  0.54275  0.58320  Biso   1.000  C
  C248     1.0000 0.22129  0.90796  0.20916  Biso   1.000  C
  O69      1.0000 0.22308  0.92584  0.21576  Biso   1.000  O
  N14      1.0000 0.23665  0.90383  0.29880  Biso   1.000  N
  C249     1.0000 0.23610  0.88384  0.29118  Biso   1.000  C
  O70      1.0000 0.25073  0.88182  0.36054  Biso   1.000  O
  C250     1.0000 0.25510  0.92153  0.39013  Biso   1.000  C
  C251     1.0000 0.26897  0.93921  0.28004  Biso   1.000  C
  C252     1.0000 0.28767  0.95629  0.36169  Biso   1.000  C
  C253     1.0000 0.29260  0.95537  0.56230  Biso   1.000  C
  C254     1.0000 0.27775  0.93744  0.67201  Biso   1.000  C
  C255     1.0000 0.25938  0.92078  0.58839  Biso   1.000  C
  C256     1.0000 0.30136  0.97431  0.23130  Biso   1.000  C
  C257     1.0000 0.46768  0.50679  0.37768  Biso   1.000  C
  C258     1.0000 0.45033  0.48967  0.28398  Biso   1.000  C
  C259     1.0000 0.44807  0.46932  0.28540  Biso   1.000  C
  C260     1.0000 0.40978  0.41338  0.09911  Biso   1.000  C
  C261     1.0000 0.39639  0.39552  0.20961  Biso   1.000  C
  C262     1.0000 0.37815  0.37794  0.12789  Biso   1.000  C
  C263     1.0000 0.37318  0.37856  0.92705  Biso   1.000  C
  C264     1.0000 0.38748  0.39674  0.81708  Biso   1.000  C
  C265     1.0000 0.40545  0.41388  0.90063  Biso   1.000  C
  C266     1.0000 0.36499  0.35963  0.25749  Biso   1.000  C
  H85      1.0000 0.17162  0.78881  0.98457  Biso   1.000  H
  H86      1.0000 0.14087  0.75918  0.81359  Biso   1.000  H
  H87      1.0000 0.19675  0.81296  0.10394  Biso   1.000  H
  H88      1.0000 0.22760  0.84364  0.26349  Biso   1.000  H
  H89      1.0000 0.52327  0.57560  0.68372  Biso   1.000  H
  H90      1.0000 0.49265  0.54604  0.51105  Biso   1.000  H
  H91      1.0000 0.26565  0.94029  0.12746  Biso   1.000  H
  H92      1.0000 0.28144  0.93696  0.82482  Biso   1.000  H
  H93      1.0000 0.24842  0.90696  0.67541  Biso   1.000  H
  H94      1.0000 0.46883  0.52242  0.37262  Biso   1.000  H
  H95      1.0000 0.43826  0.49187  0.20888  Biso   1.000  H
  H96      1.0000 0.39983  0.39463  0.36221  Biso   1.000  H
  H97      1.0000 0.38371  0.39696  0.66406  Biso   1.000  H
  H98      1.0000 0.41605  0.42783  0.81337  Biso   1.000  H
  O71      1.0000 0.34684  0.03825  0.39340  Biso   1.000  O
  O72      1.0000 0.33556  0.01332  0.62781  Biso   1.000  O
  O73      1.0000 0.32657  0.02276  0.98384  Biso   1.000  O
  Mg15     1.0000 0.31595  0.99347  0.85069  Biso   1.000  Mg
  O74      1.0000 0.32055  0.29510  0.09435  Biso   1.000  O
  O75      1.0000 0.33152  0.32018  0.86156  Biso   1.000  O
  O76      1.0000 0.34055  0.31105  0.50601  Biso   1.000  O
  Mg16     1.0000 0.35081  0.34029  0.63759  Biso   1.000  Mg
  O77      1.0000 0.37185  0.25138  0.77445  Biso   1.000  O
  C267     1.0000 0.35553  0.23738  0.85419  Biso   1.000  C
  N15      1.0000 0.33644  0.23856  0.85681  Biso   1.000  N
  C268     1.0000 0.31703  0.22333  0.94808  Biso   1.000  C
  O78      1.0000 0.30106  0.22532  0.94249  Biso   1.000  O
  C269     1.0000 0.31728  0.20533  0.04963  Biso   1.000  C
  C270     1.0000 0.33576  0.20311  0.04896  Biso   1.000  C
  C271     1.0000 0.33543  0.18532  0.14628  Biso   1.000  C
  C272     1.0000 0.02094  0.51671  0.47683  Biso   1.000  C
  C273     1.0000 0.02066  0.49862  0.57766  Biso   1.000  C
  C274     1.0000 0.33478  0.14981  0.34051  Biso   1.000  C
  C275     1.0000 0.64920  0.81830  0.00817  Biso   1.000  C
  C276     1.0000 0.64962  0.83662  0.91076  Biso   1.000  C
  C277     1.0000 0.63183  0.83967  0.90961  Biso   1.000  C
  C278     1.0000 0.63225  0.85700  0.81385  Biso   1.000  C
  C279     1.0000 0.63081  0.80232  0.10195  Biso   1.000  C
  C280     1.0000 0.63050  0.78481  0.19327  Biso   1.000  C
  C281     1.0000 0.31543  0.11617  0.52922  Biso   1.000  C
  C282     1.0000 0.33444  0.13200  0.43751  Biso   1.000  C
  C283     1.0000 0.35306  0.13003  0.44069  Biso   1.000  C
  C284     1.0000 0.03824  0.47862  0.68008  Biso   1.000  C
  C285     1.0000 0.03862  0.49587  0.58320  Biso   1.000  C
  C286     1.0000 0.35333  0.11204  0.54250  Biso   1.000  C
  O79      1.0000 0.36942  0.11025  0.54909  Biso   1.000  O
  N16      1.0000 0.33385  0.09669  0.63213  Biso   1.000  N
  C287     1.0000 0.31441  0.09724  0.62452  Biso   1.000  C
  O80      1.0000 0.29775  0.08260  0.69388  Biso   1.000  O
  C288     1.0000 0.33309  0.07823  0.72346  Biso   1.000  C
  C289     1.0000 0.33690  0.06436  0.61338  Biso   1.000  C
  C290     1.0000 0.33529  0.04566  0.69502  Biso   1.000  C
  C291     1.0000 0.32944  0.04073  0.89563  Biso   1.000  C
  C292     1.0000 0.32635  0.05559  0.00534  Biso   1.000  C
  C293     1.0000 0.32806  0.07395  0.92172  Biso   1.000  C
  C294     1.0000 0.33961  0.03197  0.56463  Biso   1.000  C
  C295     1.0000 0.03911  0.53232  0.37768  Biso   1.000  C
  C296     1.0000 0.03934  0.54967  0.28398  Biso   1.000  C
  C297     1.0000 0.35457  0.21859  0.95207  Biso   1.000  C
  C298     1.0000 0.33693  0.25689  0.76578  Biso   1.000  C
  C299     1.0000 0.33246  0.27027  0.87627  Biso   1.000  C
  C300     1.0000 0.33311  0.28851  0.79455  Biso   1.000  C
  C301     1.0000 0.33871  0.29349  0.59371  Biso   1.000  C
  C302     1.0000 0.34259  0.27919  0.48374  Biso   1.000  C
  C303     1.0000 0.34176  0.26121  0.56729  Biso   1.000  C
  C304     1.0000 0.32797  0.30167  0.92416  Biso   1.000  C
  H99      1.0000 0.61719  0.82838  0.98457  Biso   1.000  H
  H100     1.0000 0.61831  0.85913  0.81359  Biso   1.000  H
  H101     1.0000 0.61621  0.80325  0.10394  Biso   1.000  H
  H102     1.0000 0.61603  0.77240  0.26349  Biso   1.000  H
  H103     1.0000 0.05233  0.47673  0.68372  Biso   1.000  H
  H104     1.0000 0.05339  0.50735  0.51105  Biso   1.000  H
  H105     1.0000 0.34130  0.06768  0.46079  Biso   1.000  H
  H106     1.0000 0.32218  0.05189  0.15815  Biso   1.000  H
  H107     1.0000 0.32520  0.08491  0.00874  Biso   1.000  H
  H108     1.0000 0.05359  0.53117  0.37262  Biso   1.000  H
  H109     1.0000 0.05361  0.56174  0.20888  Biso   1.000  H
  H110     1.0000 0.32813  0.26683  0.02888  Biso   1.000  H
  H111     1.0000 0.34658  0.28295  0.33073  Biso   1.000  H
  H112     1.0000 0.34511  0.25062  0.48004  Biso   1.000  H
  O81      1.0000 0.35808  0.98650  0.72673  Biso   1.000  O
  O82      1.0000 0.34442  0.99777  0.96114  Biso   1.000  O
  O83      1.0000 0.36285  0.00676  0.31717  Biso   1.000  O
  Mg17     1.0000 0.34418  0.01738  0.18402  Biso   1.000  Mg
  O84      1.0000 0.30789  0.34612  0.76102  Biso   1.000  O
  O85      1.0000 0.32199  0.33515  0.52823  Biso   1.000  O
  O86      1.0000 0.30383  0.32611  0.17267  Biso   1.000  O
  Mg18     1.0000 0.32281  0.31586  0.30426  Biso   1.000  Mg
  O87      1.0000 0.21286  0.29481  0.44111  Biso   1.000  O
  C305     1.0000 0.21518  0.31114  0.52086  Biso   1.000  C
  N17      1.0000 0.23545  0.33022  0.52348  Biso   1.000  N
  C306     1.0000 0.23962  0.34963  0.61475  Biso   1.000  C
  O88      1.0000 0.25759  0.36561  0.60915  Biso   1.000  O
  C307     1.0000 0.22138  0.34939  0.71630  Biso   1.000  C
  C308     1.0000 0.20068  0.33091  0.71563  Biso   1.000  C
  C309     1.0000 0.18322  0.33123  0.81295  Biso   1.000  C
  C310     1.0000 0.49576  0.97906  0.47683  Biso   1.000  C
  C311     1.0000 0.47796  0.97934  0.57766  Biso   1.000  C
  C312     1.0000 0.48170  0.99855  0.67384  Biso   1.000  C
  C313     1.0000 0.16910  0.35080  0.00817  Biso   1.000  C
  C314     1.0000 0.18700  0.35038  0.91076  Biso   1.000  C
  C315     1.0000 0.20783  0.36817  0.90961  Biso   1.000  C
  C316     1.0000 0.22475  0.36775  0.81385  Biso   1.000  C
  C317     1.0000 0.17150  0.36919  0.10195  Biso   1.000  C
  C318     1.0000 0.15431  0.36950  0.19327  Biso   1.000  C
  C319     1.0000 0.46741  0.01791  0.86256  Biso   1.000  C
  C320     1.0000 0.46422  0.99889  0.77085  Biso   1.000  C
  C321     1.0000 0.44363  0.98027  0.77403  Biso   1.000  C
  C322     1.0000 0.44037  0.96176  0.68008  Biso   1.000  C
  C323     1.0000 0.45725  0.96138  0.58320  Biso   1.000  C
  C324     1.0000 0.42537  0.98000  0.87583  Biso   1.000  C
  O89      1.0000 0.40749  0.96391  0.88242  Biso   1.000  O
  N18      1.0000 0.42950  0.99948  0.96546  Biso   1.000  N
  C325     1.0000 0.44949  0.01893  0.95785  Biso   1.000  C
  O90      1.0000 0.45152  0.03559  0.02721  Biso   1.000  O
  C326     1.0000 0.41180  0.00024  0.05679  Biso   1.000  C
  C327     1.0000 0.39413  0.99643  0.94671  Biso   1.000  C
  C328     1.0000 0.37704  0.99805  0.02836  Biso   1.000  C
  C329     1.0000 0.37796  0.00390  0.22897  Biso   1.000  C
  C330     1.0000 0.39590  0.00698  0.33868  Biso   1.000  C
  C331     1.0000 0.41255  0.00527  0.25505  Biso   1.000  C
  C332     1.0000 0.35902  0.99372  0.89797  Biso   1.000  C
  C333     1.0000 0.49321  0.96089  0.37768  Biso   1.000  C
  C334     1.0000 0.51033  0.96066  0.28398  Biso   1.000  C
  C335     1.0000 0.19735  0.31209  0.61873  Biso   1.000  C
  C336     1.0000 0.25329  0.32974  0.43244  Biso   1.000  C
  C337     1.0000 0.27115  0.33421  0.54294  Biso   1.000  C
  C338     1.0000 0.28873  0.33355  0.46122  Biso   1.000  C
  C339     1.0000 0.28811  0.32796  0.26038  Biso   1.000  C
  C340     1.0000 0.26993  0.32408  0.15041  Biso   1.000  C
  C341     1.0000 0.25278  0.32491  0.23396  Biso   1.000  C
  C342     1.0000 0.30704  0.33870  0.59083  Biso   1.000  C
  H113     1.0000 0.21119  0.38281  0.98457  Biso   1.000  H
  H114     1.0000 0.24082  0.38169  0.81359  Biso   1.000  H
  H115     1.0000 0.18704  0.38379  0.10394  Biso   1.000  H
  H116     1.0000 0.15636  0.38397  0.26349  Biso   1.000  H
  H117     1.0000 0.42440  0.94767  0.68372  Biso   1.000  H
  H118     1.0000 0.45396  0.94661  0.51105  Biso   1.000  H
  H119     1.0000 0.39304  0.99203  0.79412  Biso   1.000  H
  H120     1.0000 0.39637  0.01115  0.49149  Biso   1.000  H
  H121     1.0000 0.42637  0.00813  0.34208  Biso   1.000  H
  H122     1.0000 0.47758  0.94641  0.37262  Biso   1.000  H
  H123     1.0000 0.50813  0.94639  0.20888  Biso   1.000  H
  H124     1.0000 0.27203  0.33854  0.69554  Biso   1.000  H
  H125     1.0000 0.26971  0.32009  0.99740  Biso   1.000  H
  H126     1.0000 0.23884  0.32156  0.14671  Biso   1.000  H
