# Supplementary material for: In silico design and screening of hypothetical MOF-74 analogs and their experimental synthesis
Source: Chem Sci. 2016 Jun 21;7(9):6263–72. doi: 10.1039/c6sc01477a (PMC6024208; doi:10.1039/c6sc01477a)
Supplement: Supplementary file 1 [file SC-007-C6SC01477A-s001.zip › analogs/161_all_conf_493_1_full_symm.cssr]

				53.8973  53.8973  6.7757
		90  90  120  SPGR =  1 P 1		 OPT = 1
360   0 
0 image0	: image0
 1 Mof_Ob 0.948520 0.634960 0.104670  0  0  0  0  0  0  0  0  -0.716110
 2 Mof_Oa 0.981810 0.659070 0.336090  0  0  0  0  0  0  0  0  -0.934830
 3 Mof_Oc 0.962480 0.665180 0.692960  0  0  0  0  0  0  0  0  -0.913910
 4 Mof_Mg 0.002840 0.688910 0.555680  0  0  0  0  0  0  0  0  1.619150
 5 Mof_Ob_a 0.033330 0.312570 0.337820  0  0  0  0  0  0  0  0  -0.713420
 6 Mof_Oa_a 0.016460 0.330900 0.562100  0  0  0  0  0  0  0  0  -0.891150
 7 Mof_Oc_a 0.038220 0.342070 0.927930  0  0  0  0  0  0  0  0  -0.976290
 8 Mof_Mg_a 0.014530 0.356540 0.798600  0  0  0  0  0  0  0  0  1.650860
 9 F 0.089170 0.274630 0.014050  0  0  0  0  0  0  0  0  -0.111600
 10 C 0.118130 0.287620 0.993330  0  0  0  0  0  0  0  0  -0.184080
 11 C_a 0.131930 0.304070 0.824100  0  0  0  0  0  0  0  0  0.751830
 12 N 0.117420 0.309940 0.678320  0  0  0  0  0  0  0  0  -0.637520
 13 C_b 0.097560 0.319260 0.729850  0  0  0  0  0  0  0  0  0.241360
 14 C_c 0.076180 0.316520 0.600500  0  0  0  0  0  0  0  0  -0.193190
 15 Mof_Cb 0.056190 0.325100 0.656050  0  0  0  0  0  0  0  0  -0.296450
 16 Mof_Cc 0.057420 0.335620 0.851630  0  0  0  0  0  0  0  0  0.497610
 17 Mof_Cd 0.079940 0.339330 0.976060  0  0  0  0  0  0  0  0  -0.256620
 18 C_d 0.099760 0.331800 0.916000  0  0  0  0  0  0  0  0  -0.212200
 19 Mof_Ca 0.034310 0.322400 0.510850  0  0  0  0  0  0  0  0  0.787020
 20 N_a 0.160160 0.314490 0.801940  0  0  0  0  0  0  0  0  -0.807820
 21 C_e 0.174060 0.309690 0.950970  0  0  0  0  0  0  0  0  0.880500
 22 N_b 0.869420 0.653420 0.250080  0  0  0  0  0  0  0  0  -0.708270
 23 C_f 0.890200 0.652750 0.373630  0  0  0  0  0  0  0  0  0.399450
 24 C_g 0.910610 0.647920 0.284700  0  0  0  0  0  0  0  0  -0.307480
 25 Mof_Cb_a 0.934800 0.651350 0.387340  0  0  0  0  0  0  0  0  -0.268260
 26 Mof_Cc_a 0.938680 0.659320 0.590640  0  0  0  0  0  0  0  0  0.447900
 27 Mof_Cd_a 0.916430 0.661790 0.682070  0  0  0  0  0  0  0  0  -0.229310
 28 C_h 0.892890 0.658950 0.577570  0  0  0  0  0  0  0  0  -0.292860
 29 Mof_Ca_a 0.955760 0.647790 0.270320  0  0  0  0  0  0  0  0  0.852740
 30 N_c 0.163050 0.296750 0.124860  0  0  0  0  0  0  0  0  -0.561940
 31 C_i 0.134520 0.285300 0.141040  0  0  0  0  0  0  0  0  0.137110
 32 H 0.130180 0.319810 0.559430  0  0  0  0  0  0  0  0  0.367370
 33 H_a 0.074160 0.307390 0.454010  0  0  0  0  0  0  0  0  0.203580
 34 Mof_H 0.081050 0.348190 0.122010  0  0  0  0  0  0  0  0  0.165980
 35 H_b 0.117180 0.335370 0.014470  0  0  0  0  0  0  0  0  0.157540
 36 H_c 0.875360 0.659780 0.108500  0  0  0  0  0  0  0  0  0.392670
 37 H_d 0.908580 0.641820 0.129930  0  0  0  0  0  0  0  0  0.201990
 38 Mof_H_a 0.919020 0.667400 0.837960  0  0  0  0  0  0  0  0  0.137720
 39 H_e 0.876620 0.661860 0.651490  0  0  0  0  0  0  0  0  0.192580
 40 H_f 0.124270 0.273710 0.276350  0  0  0  0  0  0  0  0  0.128330
 41 Mof_Ob 0.031710 0.646900 0.438000  0  0  0  0  0  0  0  0  -0.716110
 42 Mof_Oa 0.007590 0.656070 0.669420  0  0  0  0  0  0  0  0  -0.934830
 43 Mof_Oc 0.001480 0.630630 0.026290  0  0  0  0  0  0  0  0  -0.913910
 44 Mof_Mg 0.977750 0.647260 0.889010  0  0  0  0  0  0  0  0  1.619150
 45 Mof_Ob_a 0.020770 0.387430 0.004490  0  0  0  0  0  0  0  0  -0.713420
 46 Mof_Oa_a 0.002440 0.352230 0.228760  0  0  0  0  0  0  0  0  -0.891150
 47 Mof_Oc_a 0.991260 0.362820 0.594600  0  0  0  0  0  0  0  0  -0.976290
 48 Mof_Mg_a 0.976790 0.324650 0.465270  0  0  0  0  0  0  0  0  1.650860
 49 F 0.725370 0.814540 0.014050  0  0  0  0  0  0  0  0  -0.111600
 50 C 0.712380 0.830510 0.993330  0  0  0  0  0  0  0  0  -0.184080
 51 C_a 0.695930 0.827850 0.824100  0  0  0  0  0  0  0  0  0.751830
 52 N 0.023400 0.474150 0.344990  0  0  0  0  0  0  0  0  -0.637520
 53 C_b 0.014080 0.444970 0.396510  0  0  0  0  0  0  0  0  0.241360
 54 C_c 0.016810 0.426330 0.267160  0  0  0  0  0  0  0  0  -0.193190
 55 Mof_Cb 0.008240 0.397760 0.322720  0  0  0  0  0  0  0  0  -0.296450
 56 Mof_Cc 0.997720 0.388470 0.518300  0  0  0  0  0  0  0  0  0.497610
 57 Mof_Cd 0.994000 0.407280 0.642720  0  0  0  0  0  0  0  0  -0.256620
 58 C_d 0.001540 0.434630 0.582670  0  0  0  0  0  0  0  0  -0.212200
 59 Mof_Ca 0.010930 0.378570 0.177510  0  0  0  0  0  0  0  0  0.787020
 60 N_a 0.685510 0.845670 0.801940  0  0  0  0  0  0  0  0  -0.807820
 61 C_e 0.690310 0.864370 0.950970  0  0  0  0  0  0  0  0  0.880500
 62 N_b 0.013240 0.549330 0.583410  0  0  0  0  0  0  0  0  -0.708270
 63 C_f 0.013920 0.570780 0.706960  0  0  0  0  0  0  0  0  0.399450
 64 C_g 0.018750 0.596020 0.618030  0  0  0  0  0  0  0  0  -0.307480
 65 Mof_Cb_a 0.015320 0.616790 0.720670  0  0  0  0  0  0  0  0  -0.268260
 66 Mof_Cc_a 0.007350 0.612700 0.923970  0  0  0  0  0  0  0  0  0.447900
 67 Mof_Cd_a 0.004880 0.587970 0.015410  0  0  0  0  0  0  0  0  -0.229310
 68 C_h 0.007720 0.567270 0.910900  0  0  0  0  0  0  0  0  -0.292860
 69 Mof_Ca_a 0.018880 0.641300 0.603650  0  0  0  0  0  0  0  0  0.852740
 70 N_c 0.703250 0.866300 0.124860  0  0  0  0  0  0  0  0  -0.561940
 71 C_i 0.714700 0.849230 0.141040  0  0  0  0  0  0  0  0  0.137110
 72 H 0.013530 0.477040 0.226100  0  0  0  0  0  0  0  0  0.367370
 73 H_a 0.025950 0.433440 0.120680  0  0  0  0  0  0  0  0  0.203580
 74 Mof_H 0.985140 0.399520 0.788680  0  0  0  0  0  0  0  0  0.165980
 75 H_b 0.997960 0.448470 0.681140  0  0  0  0  0  0  0  0  0.157540
 76 H_c 0.006890 0.548920 0.441840  0  0  0  0  0  0  0  0  0.392670
 77 H_d 0.024840 0.600090 0.463260  0  0  0  0  0  0  0  0  0.201990
 78 Mof_H_a 0.999270 0.584950 0.171290  0  0  0  0  0  0  0  0  0.137720
 79 H_e 0.004810 0.548100 0.984830  0  0  0  0  0  0  0  0  0.192580
 80 H_f 0.726290 0.850560 0.276350  0  0  0  0  0  0  0  0  0.128330
 81 Mof_Ob 0.019770 0.718140 0.771340  0  0  0  0  0  0  0  0  -0.716110
 82 Mof_Oa 0.010600 0.684860 0.002750  0  0  0  0  0  0  0  0  -0.934830
 83 Mof_Oc 0.036040 0.704190 0.359630  0  0  0  0  0  0  0  0  -0.913910
 84 Mof_Mg 0.019410 0.663830 0.222350  0  0  0  0  0  0  0  0  1.619150
 85 Mof_Ob_a 0.945900 0.300000 0.671150  0  0  0  0  0  0  0  0  -0.713420
 86 Mof_Oa_a 0.981100 0.316870 0.895430  0  0  0  0  0  0  0  0  -0.891150
 87 Mof_Oc_a 0.970520 0.295110 0.261260  0  0  0  0  0  0  0  0  -0.976290
 88 Mof_Mg_a 0.008680 0.318810 0.131940  0  0  0  0  0  0  0  0  1.650860
 89 F 0.185460 0.910830 0.014050  0  0  0  0  0  0  0  0  -0.111600
 90 C 0.169490 0.881870 0.993330  0  0  0  0  0  0  0  0  -0.184080
 91 C_a 0.172150 0.868070 0.824100  0  0  0  0  0  0  0  0  0.751830
 92 N 0.859180 0.215910 0.011660  0  0  0  0  0  0  0  0  -0.637520
 93 C_b 0.888370 0.235780 0.063180  0  0  0  0  0  0  0  0  0.241360
 94 C_c 0.907010 0.257150 0.933830  0  0  0  0  0  0  0  0  -0.193190
 95 Mof_Cb 0.935570 0.277140 0.989380  0  0  0  0  0  0  0  0  -0.296450
 96 Mof_Cc 0.944860 0.275910 0.184960  0  0  0  0  0  0  0  0  0.497610
 97 Mof_Cd 0.926060 0.253390 0.309390  0  0  0  0  0  0  0  0  -0.256620
 98 C_d 0.898700 0.233570 0.249330  0  0  0  0  0  0  0  0  -0.212200
 99 Mof_Ca 0.954760 0.299030 0.844180  0  0  0  0  0  0  0  0  0.787020
 100 N_a 0.154330 0.839840 0.801940  0  0  0  0  0  0  0  0  -0.807820
 101 C_e 0.135630 0.825940 0.950970  0  0  0  0  0  0  0  0  0.880500
 102 N_b 0.117340 0.797250 0.916740  0  0  0  0  0  0  0  0  -0.708270
 103 C_f 0.095880 0.776470 0.040290  0  0  0  0  0  0  0  0  0.399450
 104 C_g 0.070640 0.756060 0.951360  0  0  0  0  0  0  0  0  -0.307480
 105 Mof_Cb_a 0.049880 0.731870 0.054010  0  0  0  0  0  0  0  0  -0.268260
 106 Mof_Cc_a 0.053970 0.727980 0.257310  0  0  0  0  0  0  0  0  0.447900
 107 Mof_Cd_a 0.078690 0.750240 0.348740  0  0  0  0  0  0  0  0  -0.229310
 108 C_h 0.099390 0.773780 0.244230  0  0  0  0  0  0  0  0  -0.292860
 109 Mof_Ca_a 0.025370 0.710910 0.936990  0  0  0  0  0  0  0  0  0.852740
 110 N_c 0.133700 0.836950 0.124860  0  0  0  0  0  0  0  0  -0.561940
 111 C_i 0.150770 0.865480 0.141040  0  0  0  0  0  0  0  0  0.137110
 112 H 0.856290 0.203150 0.892760  0  0  0  0  0  0  0  0  0.367370
 113 H_a 0.899890 0.259170 0.787340  0  0  0  0  0  0  0  0  0.203580
 114 Mof_H 0.933810 0.252280 0.455340  0  0  0  0  0  0  0  0  0.165980
 115 H_b 0.884860 0.216150 0.347800  0  0  0  0  0  0  0  0  0.157540
 116 H_c 0.117750 0.791300 0.775170  0  0  0  0  0  0  0  0  0.392670
 117 H_d 0.066580 0.758090 0.796590  0  0  0  0  0  0  0  0  0.201990
 118 Mof_H_a 0.081720 0.747650 0.504620  0  0  0  0  0  0  0  0  0.137720
 119 H_e 0.118570 0.790040 0.318160  0  0  0  0  0  0  0  0  0.192580
 120 H_f 0.149440 0.875730 0.276350  0  0  0  0  0  0  0  0  0.128330
 121 Mof_Ob 0.615190 0.968290 0.438000  0  0  0  0  0  0  0  0  -0.716110
 122 Mof_Oa 0.648480 0.992410 0.669420  0  0  0  0  0  0  0  0  -0.934830
 123 Mof_Oc 0.629150 0.998520 0.026290  0  0  0  0  0  0  0  0  -0.913910
 124 Mof_Mg 0.669510 0.022250 0.889010  0  0  0  0  0  0  0  0  1.619150
 125 Mof_Ob_a 0.700000 0.645900 0.671150  0  0  0  0  0  0  0  0  -0.713420
 126 Mof_Oa_a 0.683130 0.664230 0.895430  0  0  0  0  0  0  0  0  -0.891150
 127 Mof_Oc_a 0.704890 0.675410 0.261260  0  0  0  0  0  0  0  0  -0.976290
 128 Mof_Mg_a 0.681190 0.689870 0.131940  0  0  0  0  0  0  0  0  1.650860
 129 F 0.755840 0.607960 0.347390  0  0  0  0  0  0  0  0  -0.111600
 130 C 0.784800 0.620950 0.326660  0  0  0  0  0  0  0  0  -0.184080
 131 C_a 0.798590 0.637410 0.157430  0  0  0  0  0  0  0  0  0.751830
 132 N 0.784090 0.643270 0.011660  0  0  0  0  0  0  0  0  -0.637520
 133 C_b 0.764220 0.652590 0.063180  0  0  0  0  0  0  0  0  0.241360
 134 C_c 0.742850 0.649860 0.933830  0  0  0  0  0  0  0  0  -0.193190
 135 Mof_Cb 0.722860 0.658430 0.989380  0  0  0  0  0  0  0  0  -0.296450
 136 Mof_Cc 0.724090 0.668950 0.184960  0  0  0  0  0  0  0  0  0.497610
 137 Mof_Cd 0.746610 0.672660 0.309390  0  0  0  0  0  0  0  0  -0.256620
 138 C_d 0.766430 0.665130 0.249330  0  0  0  0  0  0  0  0  -0.212200
 139 Mof_Ca 0.700970 0.655740 0.844180  0  0  0  0  0  0  0  0  0.787020
 140 N_a 0.826820 0.647820 0.135270  0  0  0  0  0  0  0  0  -0.807820
 141 C_e 0.840730 0.643030 0.284300  0  0  0  0  0  0  0  0  0.880500
 142 N_b 0.536090 0.986760 0.583410  0  0  0  0  0  0  0  0  -0.708270
 143 C_f 0.556860 0.986080 0.706960  0  0  0  0  0  0  0  0  0.399450
 144 C_g 0.577280 0.981250 0.618030  0  0  0  0  0  0  0  0  -0.307480
 145 Mof_Cb_a 0.601470 0.984680 0.720670  0  0  0  0  0  0  0  0  -0.268260
 146 Mof_Cc_a 0.605350 0.992650 0.923970  0  0  0  0  0  0  0  0  0.447900
 147 Mof_Cd_a 0.583100 0.995120 0.015410  0  0  0  0  0  0  0  0  -0.229310
 148 C_h 0.559550 0.992280 0.910900  0  0  0  0  0  0  0  0  -0.292860
 149 Mof_Ca_a 0.622420 0.981120 0.603650  0  0  0  0  0  0  0  0  0.852740
 150 N_c 0.829710 0.630080 0.458190  0  0  0  0  0  0  0  0  -0.561940
 151 C_i 0.801190 0.618630 0.474370  0  0  0  0  0  0  0  0  0.137110
 152 H 0.796850 0.653140 0.892760  0  0  0  0  0  0  0  0  0.367370
 153 H_a 0.740830 0.640720 0.787340  0  0  0  0  0  0  0  0  0.203580
 154 Mof_H 0.747720 0.681530 0.455340  0  0  0  0  0  0  0  0  0.165980
 155 H_b 0.783850 0.668710 0.347800  0  0  0  0  0  0  0  0  0.157540
 156 H_c 0.542030 0.993110 0.441840  0  0  0  0  0  0  0  0  0.392670
 157 H_d 0.575250 0.975160 0.463260  0  0  0  0  0  0  0  0  0.201990
 158 Mof_H_a 0.585680 0.000730 0.171290  0  0  0  0  0  0  0  0  0.137720
 159 H_e 0.543290 0.995190 0.984830  0  0  0  0  0  0  0  0  0.192580
 160 H_f 0.790940 0.607040 0.609680  0  0  0  0  0  0  0  0  0.128330
 161 Mof_Ob 0.698370 0.980230 0.771340  0  0  0  0  0  0  0  0  -0.716110
 162 Mof_Oa 0.674260 0.989400 0.002750  0  0  0  0  0  0  0  0  -0.934830
 163 Mof_Oc 0.668150 0.963960 0.359630  0  0  0  0  0  0  0  0  -0.913910
 164 Mof_Mg 0.644420 0.980590 0.222350  0  0  0  0  0  0  0  0  1.619150
 165 Mof_Ob_a 0.687430 0.720770 0.337820  0  0  0  0  0  0  0  0  -0.713420
 166 Mof_Oa_a 0.669100 0.685570 0.562100  0  0  0  0  0  0  0  0  -0.891150
 167 Mof_Oc_a 0.657930 0.696150 0.927930  0  0  0  0  0  0  0  0  -0.976290
 168 Mof_Mg_a 0.643460 0.657990 0.798600  0  0  0  0  0  0  0  0  1.650860
 169 F 0.392040 0.147880 0.347390  0  0  0  0  0  0  0  0  -0.111600
 170 C 0.379050 0.163850 0.326660  0  0  0  0  0  0  0  0  -0.184080
 171 C_a 0.362590 0.161190 0.157430  0  0  0  0  0  0  0  0  0.751830
 172 N 0.690060 0.807480 0.678320  0  0  0  0  0  0  0  0  -0.637520
 173 C_b 0.680740 0.778300 0.729850  0  0  0  0  0  0  0  0  0.241360
 174 C_c 0.683480 0.759660 0.600500  0  0  0  0  0  0  0  0  -0.193190
 175 Mof_Cb 0.674900 0.731090 0.656050  0  0  0  0  0  0  0  0  -0.296450
 176 Mof_Cc 0.664380 0.721800 0.851630  0  0  0  0  0  0  0  0  0.497610
 177 Mof_Cd 0.660670 0.740610 0.976060  0  0  0  0  0  0  0  0  -0.256620
 178 C_d 0.668200 0.767970 0.916000  0  0  0  0  0  0  0  0  -0.212200
 179 Mof_Ca 0.677600 0.711900 0.510850  0  0  0  0  0  0  0  0  0.787020
 180 N_a 0.352180 0.179000 0.135270  0  0  0  0  0  0  0  0  -0.807820
 181 C_e 0.356970 0.197700 0.284300  0  0  0  0  0  0  0  0  0.880500
 182 N_b 0.679910 0.882660 0.916740  0  0  0  0  0  0  0  0  -0.708270
 183 C_f 0.680590 0.904120 0.040290  0  0  0  0  0  0  0  0  0.399450
 184 C_g 0.685410 0.929360 0.951360  0  0  0  0  0  0  0  0  -0.307480
 185 Mof_Cb_a 0.681990 0.950120 0.054010  0  0  0  0  0  0  0  0  -0.268260
 186 Mof_Cc_a 0.674010 0.946030 0.257310  0  0  0  0  0  0  0  0  0.447900
 187 Mof_Cd_a 0.671540 0.921310 0.348740  0  0  0  0  0  0  0  0  -0.229310
 188 C_h 0.674390 0.900610 0.244230  0  0  0  0  0  0  0  0  -0.292860
 189 Mof_Ca_a 0.685540 0.974630 0.936990  0  0  0  0  0  0  0  0  0.852740
 190 N_c 0.369920 0.199630 0.458190  0  0  0  0  0  0  0  0  -0.561940
 191 C_i 0.381370 0.182560 0.474370  0  0  0  0  0  0  0  0  0.137110
 192 H 0.680190 0.810370 0.559430  0  0  0  0  0  0  0  0  0.367370
 193 H_a 0.692610 0.766780 0.454010  0  0  0  0  0  0  0  0  0.203580
 194 Mof_H 0.651810 0.732860 0.122010  0  0  0  0  0  0  0  0  0.165980
 195 H_b 0.664630 0.781810 0.014470  0  0  0  0  0  0  0  0  0.157540
 196 H_c 0.673560 0.882250 0.775170  0  0  0  0  0  0  0  0  0.392670
 197 H_d 0.691510 0.933420 0.796590  0  0  0  0  0  0  0  0  0.201990
 198 Mof_H_a 0.665930 0.918280 0.504620  0  0  0  0  0  0  0  0  0.137720
 199 H_e 0.671470 0.881430 0.318160  0  0  0  0  0  0  0  0  0.192580
 200 H_f 0.392960 0.183900 0.609680  0  0  0  0  0  0  0  0  0.128330
 201 Mof_Ob 0.686440 0.051480 0.104670  0  0  0  0  0  0  0  0  -0.716110
 202 Mof_Oa 0.677260 0.018190 0.336090  0  0  0  0  0  0  0  0  -0.934830
 203 Mof_Oc 0.702700 0.037520 0.692960  0  0  0  0  0  0  0  0  -0.913910
 204 Mof_Mg 0.686070 0.997160 0.555680  0  0  0  0  0  0  0  0  1.619150
 205 Mof_Ob_a 0.612570 0.633330 0.004490  0  0  0  0  0  0  0  0  -0.713420
 206 Mof_Oa_a 0.647770 0.650200 0.228760  0  0  0  0  0  0  0  0  -0.891150
 207 Mof_Oc_a 0.637180 0.628440 0.594600  0  0  0  0  0  0  0  0  -0.976290
 208 Mof_Mg_a 0.675350 0.652140 0.465270  0  0  0  0  0  0  0  0  1.650860
 209 F 0.852120 0.244160 0.347390  0  0  0  0  0  0  0  0  -0.111600
 210 C 0.836150 0.215200 0.326660  0  0  0  0  0  0  0  0  -0.184080
 211 C_a 0.838810 0.201410 0.157430  0  0  0  0  0  0  0  0  0.751830
 212 N 0.525850 0.549250 0.344990  0  0  0  0  0  0  0  0  -0.637520
 213 C_b 0.555030 0.569110 0.396510  0  0  0  0  0  0  0  0  0.241360
 214 C_c 0.573670 0.590480 0.267160  0  0  0  0  0  0  0  0  -0.193190
 215 Mof_Cb 0.602240 0.610480 0.322720  0  0  0  0  0  0  0  0  -0.296450
 216 Mof_Cc 0.611530 0.609250 0.518300  0  0  0  0  0  0  0  0  0.497610
 217 Mof_Cd 0.592720 0.586730 0.642720  0  0  0  0  0  0  0  0  -0.256620
 218 C_d 0.565370 0.566900 0.582670  0  0  0  0  0  0  0  0  -0.212200
 219 Mof_Ca 0.621430 0.632360 0.177510  0  0  0  0  0  0  0  0  0.787020
 220 N_a 0.821000 0.173180 0.135270  0  0  0  0  0  0  0  0  -0.807820
 221 C_e 0.802300 0.159270 0.284300  0  0  0  0  0  0  0  0  0.880500
 222 N_b 0.784000 0.130580 0.250080  0  0  0  0  0  0  0  0  -0.708270
 223 C_f 0.762550 0.109800 0.373630  0  0  0  0  0  0  0  0  0.399450
 224 C_g 0.737310 0.089390 0.284700  0  0  0  0  0  0  0  0  -0.307480
 225 Mof_Cb_a 0.716550 0.065200 0.387340  0  0  0  0  0  0  0  0  -0.268260
 226 Mof_Cc_a 0.720640 0.061320 0.590640  0  0  0  0  0  0  0  0  0.447900
 227 Mof_Cd_a 0.745360 0.083570 0.682070  0  0  0  0  0  0  0  0  -0.229310
 228 C_h 0.766060 0.107110 0.577570  0  0  0  0  0  0  0  0  -0.292860
 229 Mof_Ca_a 0.692030 0.044240 0.270320  0  0  0  0  0  0  0  0  0.852740
 230 N_c 0.800370 0.170290 0.458190  0  0  0  0  0  0  0  0  -0.561940
 231 C_i 0.817440 0.198810 0.474370  0  0  0  0  0  0  0  0  0.137110
 232 H 0.522960 0.536490 0.226100  0  0  0  0  0  0  0  0  0.367370
 233 H_a 0.566560 0.592500 0.120680  0  0  0  0  0  0  0  0  0.203580
 234 Mof_H 0.600480 0.585620 0.788680  0  0  0  0  0  0  0  0  0.165980
 235 H_b 0.551530 0.549490 0.681140  0  0  0  0  0  0  0  0  0.157540
 236 H_c 0.784410 0.124640 0.108500  0  0  0  0  0  0  0  0  0.392670
 237 H_d 0.733240 0.091420 0.129930  0  0  0  0  0  0  0  0  0.201990
 238 Mof_H_a 0.748380 0.080980 0.837960  0  0  0  0  0  0  0  0  0.137720
 239 H_e 0.785240 0.123380 0.651490  0  0  0  0  0  0  0  0  0.192580
 240 H_f 0.816100 0.209060 0.609680  0  0  0  0  0  0  0  0  0.128330
 241 Mof_Ob 0.281860 0.301630 0.771340  0  0  0  0  0  0  0  0  -0.716110
 242 Mof_Oa 0.315140 0.325740 0.002750  0  0  0  0  0  0  0  0  -0.934830
 243 Mof_Oc 0.295810 0.331850 0.359630  0  0  0  0  0  0  0  0  -0.913910
 244 Mof_Mg 0.336170 0.355580 0.222350  0  0  0  0  0  0  0  0  1.619150
 245 Mof_Ob_a 0.366670 0.979230 0.004490  0  0  0  0  0  0  0  0  -0.713420
 246 Mof_Oa_a 0.349800 0.997560 0.228760  0  0  0  0  0  0  0  0  -0.891150
 247 Mof_Oc_a 0.371560 0.008740 0.594600  0  0  0  0  0  0  0  0  -0.976290
 248 Mof_Mg_a 0.347860 0.023210 0.465270  0  0  0  0  0  0  0  0  1.650860
 249 F 0.422510 0.941300 0.680720  0  0  0  0  0  0  0  0  -0.111600
 250 C 0.451470 0.954290 0.659990  0  0  0  0  0  0  0  0  -0.184080
 251 C_a 0.465260 0.970740 0.490760  0  0  0  0  0  0  0  0  0.751830
 252 N 0.450750 0.976600 0.344990  0  0  0  0  0  0  0  0  -0.637520
 253 C_b 0.430890 0.985920 0.396510  0  0  0  0  0  0  0  0  0.241360
 254 C_c 0.409520 0.983190 0.267160  0  0  0  0  0  0  0  0  -0.193190
 255 Mof_Cb 0.389520 0.991760 0.322720  0  0  0  0  0  0  0  0  -0.296450
 256 Mof_Cc 0.390750 0.002280 0.518300  0  0  0  0  0  0  0  0  0.497610
 257 Mof_Cd 0.413270 0.006000 0.642720  0  0  0  0  0  0  0  0  -0.256620
 258 C_d 0.433100 0.998460 0.582670  0  0  0  0  0  0  0  0  -0.212200
 259 Mof_Ca 0.367640 0.989070 0.177510  0  0  0  0  0  0  0  0  0.787020
 260 N_a 0.493490 0.981150 0.468600  0  0  0  0  0  0  0  0  -0.807820
 261 C_e 0.507390 0.976360 0.617630  0  0  0  0  0  0  0  0  0.880500
 262 N_b 0.202750 0.320090 0.916740  0  0  0  0  0  0  0  0  -0.708270
 263 C_f 0.223530 0.319410 0.040290  0  0  0  0  0  0  0  0  0.399450
 264 C_g 0.243940 0.314590 0.951360  0  0  0  0  0  0  0  0  -0.307480
 265 Mof_Cb_a 0.268130 0.318010 0.054010  0  0  0  0  0  0  0  0  -0.268260
 266 Mof_Cc_a 0.272020 0.325990 0.257310  0  0  0  0  0  0  0  0  0.447900
 267 Mof_Cd_a 0.249760 0.328460 0.348740  0  0  0  0  0  0  0  0  -0.229310
 268 C_h 0.226220 0.325610 0.244230  0  0  0  0  0  0  0  0  -0.292860
 269 Mof_Ca_a 0.289090 0.314460 0.936990  0  0  0  0  0  0  0  0  0.852740
 270 N_c 0.496380 0.963420 0.791530  0  0  0  0  0  0  0  0  -0.561940
 271 C_i 0.467860 0.951960 0.807700  0  0  0  0  0  0  0  0  0.137110
 272 H 0.463510 0.986470 0.226100  0  0  0  0  0  0  0  0  0.367370
 273 H_a 0.407500 0.974050 0.120680  0  0  0  0  0  0  0  0  0.203580
 274 Mof_H 0.414380 0.014860 0.788680  0  0  0  0  0  0  0  0  0.165980
 275 H_b 0.450510 0.002040 0.681140  0  0  0  0  0  0  0  0  0.157540
 276 H_c 0.208700 0.326440 0.775170  0  0  0  0  0  0  0  0  0.392670
 277 H_d 0.241910 0.308490 0.796590  0  0  0  0  0  0  0  0  0.201990
 278 Mof_H_a 0.252350 0.334070 0.504620  0  0  0  0  0  0  0  0  0.137720
 279 H_e 0.209960 0.328530 0.318160  0  0  0  0  0  0  0  0  0.192580
 280 H_f 0.457610 0.940380 0.943010  0  0  0  0  0  0  0  0  0.128330
 281 Mof_Ob 0.365040 0.313560 0.104670  0  0  0  0  0  0  0  0  -0.716110
 282 Mof_Oa 0.340930 0.322740 0.336090  0  0  0  0  0  0  0  0  -0.934830
 283 Mof_Oc 0.334820 0.297300 0.692960  0  0  0  0  0  0  0  0  -0.913910
 284 Mof_Mg 0.311090 0.313930 0.555680  0  0  0  0  0  0  0  0  1.619150
 285 Mof_Ob_a 0.354100 0.054100 0.671150  0  0  0  0  0  0  0  0  -0.713420
 286 Mof_Oa_a 0.335770 0.018900 0.895430  0  0  0  0  0  0  0  0  -0.891150
 287 Mof_Oc_a 0.324590 0.029480 0.261260  0  0  0  0  0  0  0  0  -0.976290
 288 Mof_Mg_a 0.310130 0.991320 0.131940  0  0  0  0  0  0  0  0  1.650860
 289 F 0.058700 0.481210 0.680720  0  0  0  0  0  0  0  0  -0.111600
 290 C 0.045710 0.497180 0.659990  0  0  0  0  0  0  0  0  -0.184080
 291 C_a 0.029260 0.494520 0.490760  0  0  0  0  0  0  0  0  0.751830
 292 N 0.356730 0.140820 0.011660  0  0  0  0  0  0  0  0  -0.637520
 293 C_b 0.347410 0.111630 0.063180  0  0  0  0  0  0  0  0  0.241360
 294 C_c 0.350140 0.092990 0.933830  0  0  0  0  0  0  0  0  -0.193190
 295 Mof_Cb 0.341570 0.064430 0.989380  0  0  0  0  0  0  0  0  -0.296450
 296 Mof_Cc 0.331050 0.055140 0.184960  0  0  0  0  0  0  0  0  0.497610
 297 Mof_Cd 0.327340 0.073940 0.309390  0  0  0  0  0  0  0  0  -0.256620
 298 C_d 0.334870 0.101300 0.249330  0  0  0  0  0  0  0  0  -0.212200
 299 Mof_Ca 0.344260 0.045240 0.844180  0  0  0  0  0  0  0  0  0.787020
 300 N_a 0.018850 0.512340 0.468600  0  0  0  0  0  0  0  0  -0.807820
 301 C_e 0.023640 0.531030 0.617630  0  0  0  0  0  0  0  0  0.880500
 302 N_b 0.346580 0.216000 0.250080  0  0  0  0  0  0  0  0  -0.708270
 303 C_f 0.347250 0.237450 0.373630  0  0  0  0  0  0  0  0  0.399450
 304 C_g 0.352080 0.262690 0.284700  0  0  0  0  0  0  0  0  -0.307480
 305 Mof_Cb_a 0.348650 0.283450 0.387340  0  0  0  0  0  0  0  0  -0.268260
 306 Mof_Cc_a 0.340680 0.279360 0.590640  0  0  0  0  0  0  0  0  0.447900
 307 Mof_Cd_a 0.338210 0.254640 0.682070  0  0  0  0  0  0  0  0  -0.229310
 308 C_h 0.341050 0.233940 0.577570  0  0  0  0  0  0  0  0  -0.292860
 309 Mof_Ca_a 0.352210 0.307970 0.270320  0  0  0  0  0  0  0  0  0.852740
 310 N_c 0.036580 0.532960 0.791530  0  0  0  0  0  0  0  0  -0.561940
 311 C_i 0.048040 0.515890 0.807700  0  0  0  0  0  0  0  0  0.137110
 312 H 0.346860 0.143710 0.892760  0  0  0  0  0  0  0  0  0.367370
 313 H_a 0.359280 0.100110 0.787340  0  0  0  0  0  0  0  0  0.203580
 314 Mof_H 0.318470 0.066190 0.455340  0  0  0  0  0  0  0  0  0.165980
 315 H_b 0.331290 0.115140 0.347800  0  0  0  0  0  0  0  0  0.157540
 316 H_c 0.340220 0.215590 0.108500  0  0  0  0  0  0  0  0  0.392670
 317 H_d 0.358180 0.266760 0.129930  0  0  0  0  0  0  0  0  0.201990
 318 Mof_H_a 0.332600 0.251620 0.837960  0  0  0  0  0  0  0  0  0.137720
 319 H_e 0.338140 0.214760 0.651490  0  0  0  0  0  0  0  0  0.192580
 320 H_f 0.059620 0.517230 0.943010  0  0  0  0  0  0  0  0  0.128330
 321 Mof_Ob 0.353100 0.384810 0.438000  0  0  0  0  0  0  0  0  -0.716110
 322 Mof_Oa 0.343930 0.351520 0.669420  0  0  0  0  0  0  0  0  -0.934830
 323 Mof_Oc 0.369370 0.370850 0.026290  0  0  0  0  0  0  0  0  -0.913910
 324 Mof_Mg 0.352740 0.330490 0.889010  0  0  0  0  0  0  0  0  1.619150
 325 Mof_Ob_a 0.279230 0.966670 0.337820  0  0  0  0  0  0  0  0  -0.713420
 326 Mof_Oa_a 0.314430 0.983540 0.562100  0  0  0  0  0  0  0  0  -0.891150
 327 Mof_Oc_a 0.303850 0.961780 0.927930  0  0  0  0  0  0  0  0  -0.976290
 328 Mof_Mg_a 0.342010 0.985470 0.798600  0  0  0  0  0  0  0  0  1.650860
 329 F 0.518790 0.577490 0.680720  0  0  0  0  0  0  0  0  -0.111600
 330 C 0.502820 0.548530 0.659990  0  0  0  0  0  0  0  0  -0.184080
 331 C_a 0.505480 0.534740 0.490760  0  0  0  0  0  0  0  0  0.751830
 332 N 0.192520 0.882580 0.678320  0  0  0  0  0  0  0  0  -0.637520
 333 C_b 0.221700 0.902440 0.729850  0  0  0  0  0  0  0  0  0.241360
 334 C_c 0.240340 0.923820 0.600500  0  0  0  0  0  0  0  0  -0.193190
 335 Mof_Cb 0.268910 0.943810 0.656050  0  0  0  0  0  0  0  0  -0.296450
 336 Mof_Cc 0.278200 0.942580 0.851630  0  0  0  0  0  0  0  0  0.497610
 337 Mof_Cd 0.259390 0.920060 0.976060  0  0  0  0  0  0  0  0  -0.256620
 338 C_d 0.232030 0.900240 0.916000  0  0  0  0  0  0  0  0  -0.212200
 339 Mof_Ca 0.288100 0.965690 0.510850  0  0  0  0  0  0  0  0  0.787020
 340 N_a 0.487660 0.506510 0.468600  0  0  0  0  0  0  0  0  -0.807820
 341 C_e 0.468970 0.492610 0.617630  0  0  0  0  0  0  0  0  0.880500
 342 N_b 0.450670 0.463910 0.583410  0  0  0  0  0  0  0  0  -0.708270
 343 C_f 0.429220 0.443140 0.706960  0  0  0  0  0  0  0  0  0.399450
 344 C_g 0.403980 0.422720 0.618030  0  0  0  0  0  0  0  0  -0.307480
 345 Mof_Cb_a 0.383210 0.398530 0.720670  0  0  0  0  0  0  0  0  -0.268260
 346 Mof_Cc_a 0.387300 0.394650 0.923970  0  0  0  0  0  0  0  0  0.447900
 347 Mof_Cd_a 0.412030 0.416900 0.015410  0  0  0  0  0  0  0  0  -0.229310
 348 C_h 0.432730 0.440450 0.910900  0  0  0  0  0  0  0  0  -0.292860
 349 Mof_Ca_a 0.358700 0.377580 0.603650  0  0  0  0  0  0  0  0  0.852740
 350 N_c 0.467040 0.503620 0.791530  0  0  0  0  0  0  0  0  -0.561940
 351 C_i 0.484110 0.532140 0.807700  0  0  0  0  0  0  0  0  0.137110
 352 H 0.189630 0.869820 0.559430  0  0  0  0  0  0  0  0  0.367370
 353 H_a 0.233220 0.925840 0.454010  0  0  0  0  0  0  0  0  0.203580
 354 Mof_H 0.267140 0.918950 0.122010  0  0  0  0  0  0  0  0  0.165980
 355 H_b 0.218190 0.882820 0.014470  0  0  0  0  0  0  0  0  0.157540
 356 H_c 0.451080 0.457970 0.441840  0  0  0  0  0  0  0  0  0.392670
 357 H_d 0.399910 0.424750 0.463260  0  0  0  0  0  0  0  0  0.201990
 358 Mof_H_a 0.415050 0.414320 0.171290  0  0  0  0  0  0  0  0  0.137720
 359 H_e 0.451900 0.456710 0.984830  0  0  0  0  0  0  0  0  0.192580
 360 H_f 0.482770 0.542390 0.943010  0  0  0  0  0  0  0  0  0.128330
