# Supplementary material for: In silico design and screening of hypothetical MOF-74 analogs and their experimental synthesis
Source: Chem Sci. 2016 Jun 21;7(9):6263–72. doi: 10.1039/c6sc01477a (PMC6024208; doi:10.1039/c6sc01477a)
Supplement: Supplementary file 1 [file SC-007-C6SC01477A-s001.zip › analogs/190_all_conf_3_1_full_symm.cif]

data_image0
_cell_length_a       44.6148
_cell_length_b       44.6148
_cell_length_c       6.97195
_cell_angle_alpha    90
_cell_angle_beta     90
_cell_angle_gamma    120

_symmetry_space_group_name_H-M    "P 1"
_symmetry_int_tables_number       1

loop_
  _symmetry_equiv_pos_as_xyz
  'x, y, z'

loop_
  _atom_site_label
  _atom_site_occupancy
  _atom_site_fract_x
  _atom_site_fract_y
  _atom_site_fract_z
  _atom_site_thermal_displace_type
  _atom_site_B_iso_or_equiv
  _atom_site_type_symbol
  O1       1.0000 0.39456  0.36352  0.30999  Biso   1.000  O
  O2       1.0000 0.30315  0.36437  0.64332  Biso   1.000  O
  O3       1.0000 0.30229  0.27211  0.97666  Biso   1.000  O
  O4       1.0000 0.35556  0.34804  0.07293  Biso   1.000  O
  O5       1.0000 0.31863  0.34086  0.40626  Biso   1.000  O
  O6       1.0000 0.32581  0.31110  0.73960  Biso   1.000  O
  O7       1.0000 0.37606  0.37773  0.72571  Biso   1.000  O
  O8       1.0000 0.28893  0.33166  0.05904  Biso   1.000  O
  O9       1.0000 0.33501  0.29061  0.39237  Biso   1.000  O
  Mg1      1.0000 0.32743  0.35395  0.85534  Biso   1.000  Mg
  Mg2      1.0000 0.31272  0.30682  0.18867  Biso   1.000  Mg
  Mg3      1.0000 0.35985  0.33923  0.52200  Biso   1.000  Mg
  O10      1.0000 0.63242  0.60454  0.99989  Biso   1.000  O
  O11      1.0000 0.72879  0.69454  0.66655  Biso   1.000  O
  O12      1.0000 0.63880  0.70092  0.33322  Biso   1.000  O
  O13      1.0000 0.65098  0.64388  0.76422  Biso   1.000  O
  O14      1.0000 0.68945  0.67377  0.43088  Biso   1.000  O
  O15      1.0000 0.65957  0.68235  0.09755  Biso   1.000  O
  O16      1.0000 0.62316  0.62600  0.41527  Biso   1.000  O
  O17      1.0000 0.70734  0.66383  0.08193  Biso   1.000  O
  O18      1.0000 0.66950  0.71017  0.74860  Biso   1.000  O
  Mg4      1.0000 0.64660  0.67372  0.54083  Biso   1.000  Mg
  Mg5      1.0000 0.65961  0.63954  0.20749  Biso   1.000  Mg
  Mg6      1.0000 0.69379  0.68674  0.87416  Biso   1.000  Mg
  C1       1.0000 0.40691  0.39698  0.81311  Biso   1.000  C
  C2       1.0000 0.26968  0.34326  0.14645  Biso   1.000  C
  C3       1.0000 0.32341  0.25976  0.47978  Biso   1.000  C
  C4       1.0000 0.43460  0.42336  0.70770  Biso   1.000  C
  C5       1.0000 0.24330  0.34457  0.04103  Biso   1.000  C
  C6       1.0000 0.32209  0.23206  0.37437  Biso   1.000  C
  C7       1.0000 0.46728  0.44526  0.78897  Biso   1.000  C
  C8       1.0000 0.22140  0.35535  0.12230  Biso   1.000  C
  C9       1.0000 0.31132  0.19939  0.45563  Biso   1.000  C
  C10      1.0000 0.82710  0.14076  0.34431  Biso   1.000  C
  C11      1.0000 0.85924  0.68634  0.34431  Biso   1.000  C
  C12      1.0000 0.31366  0.17290  0.34431  Biso   1.000  C
  C13      1.0000 0.85709  0.16643  0.41946  Biso   1.000  C
  C14      1.0000 0.83357  0.69066  0.41946  Biso   1.000  C
  C15      1.0000 0.30934  0.14291  0.41946  Biso   1.000  C
  C16      1.0000 0.55032  0.53094  0.65938  Biso   1.000  C
  C17      1.0000 0.80240  0.68604  0.32604  Biso   1.000  C
  C18      1.0000 0.64729  0.78302  0.99271  Biso   1.000  C
  C19      1.0000 0.57734  0.55611  0.77089  Biso   1.000  C
  C20      1.0000 0.77722  0.68789  0.43755  Biso   1.000  C
  C21      1.0000 0.64544  0.75599  0.10422  Biso   1.000  C
  C22      1.0000 0.60275  0.58824  0.69699  Biso   1.000  C
  C23      1.0000 0.74509  0.68117  0.36365  Biso   1.000  C
  C24      1.0000 0.65216  0.73058  0.03032  Biso   1.000  C
  C25      1.0000 0.60119  0.59561  0.49864  Biso   1.000  C
  C26      1.0000 0.73772  0.67224  0.16530  Biso   1.000  C
  C27      1.0000 0.66109  0.73215  0.83197  Biso   1.000  C
  C28      1.0000 0.57486  0.56949  0.38446  Biso   1.000  C
  C29      1.0000 0.76385  0.67204  0.05113  Biso   1.000  C
  C30      1.0000 0.66129  0.75847  0.71779  Biso   1.000  C
  C31      1.0000 0.55010  0.53825  0.46176  Biso   1.000  C
  C32      1.0000 0.79509  0.67852  0.12843  Biso   1.000  C
  C33      1.0000 0.65481  0.78323  0.79510  Biso   1.000  C
  C34      1.0000 0.62993  0.61305  0.82831  Biso   1.000  C
  C35      1.0000 0.72029  0.68355  0.49498  Biso   1.000  C
  C36      1.0000 0.64979  0.70341  0.16164  Biso   1.000  C
  C37      1.0000 0.80639  0.10612  0.64867  Biso   1.000  C
  C38      1.0000 0.89388  0.70027  0.64867  Biso   1.000  C
  C39      1.0000 0.29973  0.19361  0.64867  Biso   1.000  C
  C40      1.0000 0.44654  0.41388  0.08773  Biso   1.000  C
  C41      1.0000 0.25279  0.36599  0.42106  Biso   1.000  C
  C42      1.0000 0.30068  0.22013  0.75440  Biso   1.000  C
  C43      1.0000 0.41319  0.39258  0.00982  Biso   1.000  C
  C44      1.0000 0.27409  0.35394  0.34315  Biso   1.000  C
  C45      1.0000 0.31272  0.25348  0.67649  Biso   1.000  C
  C46      1.0000 0.38685  0.36688  0.13801  Biso   1.000  C
  C47      1.0000 0.29978  0.35330  0.47134  Biso   1.000  C
  C48      1.0000 0.31337  0.27982  0.80467  Biso   1.000  C
  H1       1.0000 0.42944  0.42685  0.55912  Biso   1.000  H
  H2       1.0000 0.23982  0.33592  0.89245  Biso   1.000  H
  H3       1.0000 0.33075  0.23723  0.22579  Biso   1.000  H
  H4       1.0000 0.48753  0.47513  0.52742  Biso   1.000  H
  H5       1.0000 0.19154  0.34573  0.86075  Biso   1.000  H
  H6       1.0000 0.32093  0.17914  0.19409  Biso   1.000  H
  H7       1.0000 0.86204  0.16502  0.57136  Biso   1.000  H
  H8       1.0000 0.83498  0.69703  0.57136  Biso   1.000  H
  H9       1.0000 0.30297  0.13796  0.57136  Biso   1.000  H
  H10      1.0000 0.57903  0.55122  0.92242  Biso   1.000  H
  H11      1.0000 0.78212  0.69448  0.58909  Biso   1.000  H
  H12      1.0000 0.63885  0.75430  0.25575  Biso   1.000  H
  H13      1.0000 0.57456  0.57529  0.23312  Biso   1.000  H
  H14      1.0000 0.75805  0.66594  0.89979  Biso   1.000  H
  H15      1.0000 0.66739  0.75877  0.56645  Biso   1.000  H
  H16      1.0000 0.52992  0.51920  0.36892  Biso   1.000  H
  H17      1.0000 0.81414  0.67739  0.03559  Biso   1.000  H
  H18      1.0000 0.65594  0.80341  0.70226  Biso   1.000  H
  H19      1.0000 0.83164  0.12170  0.71453  Biso   1.000  H
  H20      1.0000 0.87830  0.70994  0.71453  Biso   1.000  H
  H21      1.0000 0.29006  0.16836  0.71453  Biso   1.000  H
  H22      1.0000 0.45057  0.40927  0.23620  Biso   1.000  H
  H23      1.0000 0.25739  0.37463  0.56954  Biso   1.000  H
  H24      1.0000 0.29204  0.21610  0.90287  Biso   1.000  H
  O19      1.0000 0.06123  0.69685  0.64332  Biso   1.000  O
  O20      1.0000 0.96982  0.69771  0.97666  Biso   1.000  O
  O21      1.0000 0.96896  0.60544  0.30999  Biso   1.000  O
  O22      1.0000 0.02223  0.68137  0.40626  Biso   1.000  O
  O23      1.0000 0.98530  0.67419  0.73960  Biso   1.000  O
  O24      1.0000 0.99247  0.64444  0.07293  Biso   1.000  O
  O25      1.0000 0.04273  0.71107  0.05904  Biso   1.000  O
  O26      1.0000 0.95560  0.66499  0.39237  Biso   1.000  O
  O27      1.0000 0.00168  0.62394  0.72571  Biso   1.000  O
  Mg7      1.0000 0.99410  0.68728  0.18867  Biso   1.000  Mg
  Mg8      1.0000 0.97938  0.64015  0.52200  Biso   1.000  Mg
  Mg9      1.0000 0.02652  0.67257  0.85534  Biso   1.000  Mg
  O28      1.0000 0.29908  0.93788  0.33322  Biso   1.000  O
  O29      1.0000 0.39546  0.02787  0.99989  Biso   1.000  O
  O30      1.0000 0.30546  0.03425  0.66655  Biso   1.000  O
  O31      1.0000 0.31765  0.97721  0.09755  Biso   1.000  O
  O32      1.0000 0.35612  0.00710  0.76422  Biso   1.000  O
  O33      1.0000 0.32623  0.01569  0.43088  Biso   1.000  O
  O34      1.0000 0.28983  0.95933  0.74860  Biso   1.000  O
  O35      1.0000 0.37400  0.99716  0.41527  Biso   1.000  O
  O36      1.0000 0.33617  0.04351  0.08193  Biso   1.000  O
  Mg10     1.0000 0.31326  0.00705  0.87416  Biso   1.000  Mg
  Mg11     1.0000 0.32628  0.97288  0.54083  Biso   1.000  Mg
  Mg12     1.0000 0.36046  0.02007  0.20749  Biso   1.000  Mg
  C49      1.0000 0.07358  0.73032  0.14645  Biso   1.000  C
  C50      1.0000 0.93635  0.67659  0.47978  Biso   1.000  C
  C51      1.0000 0.99007  0.59309  0.81311  Biso   1.000  C
  C52      1.0000 0.10127  0.75670  0.04103  Biso   1.000  C
  C53      1.0000 0.90997  0.67791  0.37437  Biso   1.000  C
  C54      1.0000 0.98876  0.56540  0.70770  Biso   1.000  C
  C55      1.0000 0.13395  0.77860  0.12230  Biso   1.000  C
  C56      1.0000 0.88807  0.68868  0.45563  Biso   1.000  C
  C57      1.0000 0.97799  0.53272  0.78897  Biso   1.000  C
  C58      1.0000 0.49377  0.47410  0.67765  Biso   1.000  C
  C59      1.0000 0.52590  0.01967  0.67765  Biso   1.000  C
  C60      1.0000 0.98033  0.50623  0.67765  Biso   1.000  C
  C61      1.0000 0.52376  0.49977  0.75279  Biso   1.000  C
  C62      1.0000 0.50023  0.02399  0.75279  Biso   1.000  C
  C63      1.0000 0.97601  0.47624  0.75279  Biso   1.000  C
  C64      1.0000 0.21698  0.86427  0.99271  Biso   1.000  C
  C65      1.0000 0.46906  0.01938  0.65938  Biso   1.000  C
  C66      1.0000 0.31396  0.11635  0.32604  Biso   1.000  C
  C67      1.0000 0.24401  0.88945  0.10422  Biso   1.000  C
  C68      1.0000 0.44389  0.02123  0.77089  Biso   1.000  C
  C69      1.0000 0.31211  0.08933  0.43755  Biso   1.000  C
  C70      1.0000 0.26942  0.92158  0.03032  Biso   1.000  C
  C71      1.0000 0.41176  0.01451  0.69699  Biso   1.000  C
  C72      1.0000 0.31883  0.06392  0.36365  Biso   1.000  C
  C73      1.0000 0.26785  0.92894  0.83197  Biso   1.000  C
  C74      1.0000 0.40439  0.00558  0.49864  Biso   1.000  C
  C75      1.0000 0.32776  0.06548  0.16530  Biso   1.000  C
  C76      1.0000 0.24153  0.90282  0.71779  Biso   1.000  C
  C77      1.0000 0.43051  0.00538  0.38446  Biso   1.000  C
  C78      1.0000 0.32796  0.09180  0.05113  Biso   1.000  C
  C79      1.0000 0.21677  0.87158  0.79510  Biso   1.000  C
  C80      1.0000 0.46175  0.01185  0.46176  Biso   1.000  C
  C81      1.0000 0.32148  0.11657  0.12843  Biso   1.000  C
  C82      1.0000 0.29659  0.94638  0.16164  Biso   1.000  C
  C83      1.0000 0.38695  0.01688  0.82831  Biso   1.000  C
  C84      1.0000 0.31645  0.03674  0.49498  Biso   1.000  C
  C85      1.0000 0.47306  0.43946  0.98200  Biso   1.000  C
  C86      1.0000 0.56054  0.03360  0.98200  Biso   1.000  C
  C87      1.0000 0.96640  0.52694  0.98200  Biso   1.000  C
  C88      1.0000 0.11320  0.74721  0.42106  Biso   1.000  C
  C89      1.0000 0.91945  0.69932  0.75440  Biso   1.000  C
  C90      1.0000 0.96734  0.55346  0.08773  Biso   1.000  C
  C91      1.0000 0.07986  0.72591  0.34315  Biso   1.000  C
  C92      1.0000 0.94076  0.68728  0.67649  Biso   1.000  C
  C93      1.0000 0.97939  0.58681  0.00982  Biso   1.000  C
  C94      1.0000 0.05351  0.70022  0.47134  Biso   1.000  C
  C95      1.0000 0.96645  0.68663  0.80467  Biso   1.000  C
  C96      1.0000 0.98004  0.61315  0.13801  Biso   1.000  C
  H25      1.0000 0.09610  0.76018  0.89245  Biso   1.000  H
  H26      1.0000 0.90649  0.66925  0.22579  Biso   1.000  H
  H27      1.0000 0.99741  0.57056  0.55912  Biso   1.000  H
  H28      1.0000 0.15419  0.80846  0.86075  Biso   1.000  H
  H29      1.0000 0.85821  0.67907  0.19409  Biso   1.000  H
  H30      1.0000 0.98760  0.51247  0.52742  Biso   1.000  H
  H31      1.0000 0.52871  0.49835  0.90470  Biso   1.000  H
  H32      1.0000 0.50165  0.03036  0.90470  Biso   1.000  H
  H33      1.0000 0.96964  0.47129  0.90470  Biso   1.000  H
  H34      1.0000 0.24570  0.88455  0.25575  Biso   1.000  H
  H35      1.0000 0.44878  0.02781  0.92242  Biso   1.000  H
  H36      1.0000 0.30552  0.08764  0.58909  Biso   1.000  H
  H37      1.0000 0.24123  0.90862  0.56645  Biso   1.000  H
  H38      1.0000 0.42471  0.99927  0.23312  Biso   1.000  H
  H39      1.0000 0.33406  0.09211  0.89979  Biso   1.000  H
  H40      1.0000 0.19659  0.85253  0.70226  Biso   1.000  H
  H41      1.0000 0.48080  0.01073  0.36892  Biso   1.000  H
  H42      1.0000 0.32261  0.13674  0.03559  Biso   1.000  H
  H43      1.0000 0.49831  0.45503  0.04787  Biso   1.000  H
  H44      1.0000 0.54497  0.04327  0.04787  Biso   1.000  H
  H45      1.0000 0.95673  0.50169  0.04787  Biso   1.000  H
  H46      1.0000 0.11723  0.74261  0.56954  Biso   1.000  H
  H47      1.0000 0.92406  0.70796  0.90287  Biso   1.000  H
  H48      1.0000 0.95871  0.54943  0.23620  Biso   1.000  H
  O37      1.0000 0.72789  0.03018  0.97666  Biso   1.000  O
  O38      1.0000 0.63648  0.03104  0.30999  Biso   1.000  O
  O39      1.0000 0.63563  0.93877  0.64332  Biso   1.000  O
  O40      1.0000 0.68890  0.01470  0.73960  Biso   1.000  O
  O41      1.0000 0.65196  0.00753  0.07293  Biso   1.000  O
  O42      1.0000 0.65914  0.97777  0.40626  Biso   1.000  O
  O43      1.0000 0.70939  0.04440  0.39237  Biso   1.000  O
  O44      1.0000 0.62227  0.99832  0.72571  Biso   1.000  O
  O45      1.0000 0.66834  0.95727  0.05904  Biso   1.000  O
  Mg13     1.0000 0.66077  0.02062  0.52200  Biso   1.000  Mg
  Mg14     1.0000 0.64605  0.97348  0.85534  Biso   1.000  Mg
  Mg15     1.0000 0.69318  0.00590  0.18867  Biso   1.000  Mg
  O46      1.0000 0.96575  0.27121  0.66655  Biso   1.000  O
  O47      1.0000 0.06212  0.36120  0.33322  Biso   1.000  O
  O48      1.0000 0.97213  0.36758  0.99989  Biso   1.000  O
  O49      1.0000 0.98431  0.31055  0.43088  Biso   1.000  O
  O50      1.0000 0.02279  0.34043  0.09755  Biso   1.000  O
  O51      1.0000 0.99290  0.34902  0.76422  Biso   1.000  O
  O52      1.0000 0.95649  0.29266  0.08193  Biso   1.000  O
  O53      1.0000 0.04067  0.33050  0.74860  Biso   1.000  O
  O54      1.0000 0.00284  0.37684  0.41527  Biso   1.000  O
  Mg16     1.0000 0.97993  0.34039  0.20749  Biso   1.000  Mg
  Mg17     1.0000 0.99295  0.30621  0.87416  Biso   1.000  Mg
  Mg18     1.0000 0.02712  0.35340  0.54083  Biso   1.000  Mg
  C97      1.0000 0.74024  0.06365  0.47978  Biso   1.000  C
  C98      1.0000 0.60302  0.00993  0.81311  Biso   1.000  C
  C99      1.0000 0.65674  0.92642  0.14645  Biso   1.000  C
  C100     1.0000 0.76794  0.09003  0.37437  Biso   1.000  C
  C101     1.0000 0.57664  0.01124  0.70770  Biso   1.000  C
  C102     1.0000 0.65543  0.89873  0.04103  Biso   1.000  C
  C103     1.0000 0.80061  0.11193  0.45563  Biso   1.000  C
  C104     1.0000 0.55474  0.02201  0.78897  Biso   1.000  C
  C105     1.0000 0.64465  0.86605  0.12230  Biso   1.000  C
  C106     1.0000 0.16043  0.80743  0.01098  Biso   1.000  C
  C107     1.0000 0.19257  0.35300  0.01098  Biso   1.000  C
  C108     1.0000 0.64700  0.83957  0.01098  Biso   1.000  C
  C109     1.0000 0.19042  0.83310  0.08613  Biso   1.000  C
  C110     1.0000 0.16690  0.35732  0.08613  Biso   1.000  C
  C111     1.0000 0.64268  0.80958  0.08613  Biso   1.000  C
  C112     1.0000 0.88365  0.19760  0.32604  Biso   1.000  C
  C113     1.0000 0.13573  0.35271  0.99271  Biso   1.000  C
  C114     1.0000 0.98062  0.44968  0.65938  Biso   1.000  C
  C115     1.0000 0.91067  0.22278  0.43755  Biso   1.000  C
  C116     1.0000 0.11055  0.35456  0.10422  Biso   1.000  C
  C117     1.0000 0.97877  0.42266  0.77089  Biso   1.000  C
  C118     1.0000 0.93608  0.25491  0.36365  Biso   1.000  C
  C119     1.0000 0.07842  0.34784  0.03032  Biso   1.000  C
  C120     1.0000 0.98549  0.39725  0.69699  Biso   1.000  C
  C121     1.0000 0.93452  0.26228  0.16530  Biso   1.000  C
  C122     1.0000 0.07106  0.33891  0.83197  Biso   1.000  C
  C123     1.0000 0.99442  0.39881  0.49864  Biso   1.000  C
  C124     1.0000 0.90820  0.23615  0.05113  Biso   1.000  C
  C125     1.0000 0.09718  0.33871  0.71779  Biso   1.000  C
  C126     1.0000 0.99462  0.42514  0.38446  Biso   1.000  C
  C127     1.0000 0.88343  0.20491  0.12843  Biso   1.000  C
  C128     1.0000 0.12842  0.34519  0.79510  Biso   1.000  C
  C129     1.0000 0.98815  0.44990  0.46176  Biso   1.000  C
  C130     1.0000 0.96326  0.27971  0.49498  Biso   1.000  C
  C131     1.0000 0.05362  0.35021  0.16164  Biso   1.000  C
  C132     1.0000 0.98312  0.37007  0.82831  Biso   1.000  C
  C133     1.0000 0.13972  0.77279  0.31534  Biso   1.000  C
  C134     1.0000 0.22721  0.36693  0.31534  Biso   1.000  C
  C135     1.0000 0.63307  0.86028  0.31534  Biso   1.000  C
  C136     1.0000 0.77987  0.08055  0.75440  Biso   1.000  C
  C137     1.0000 0.58612  0.03266  0.08773  Biso   1.000  C
  C138     1.0000 0.63401  0.88680  0.42106  Biso   1.000  C
  C139     1.0000 0.74652  0.05924  0.67649  Biso   1.000  C
  C140     1.0000 0.60742  0.02061  0.00982  Biso   1.000  C
  C141     1.0000 0.64606  0.92014  0.34315  Biso   1.000  C
  C142     1.0000 0.72018  0.03355  0.80467  Biso   1.000  C
  C143     1.0000 0.63312  0.01996  0.13801  Biso   1.000  C
  C144     1.0000 0.64670  0.94649  0.47134  Biso   1.000  C
  H49      1.0000 0.76277  0.09351  0.22579  Biso   1.000  H
  H50      1.0000 0.57315  0.00259  0.55912  Biso   1.000  H
  H51      1.0000 0.66408  0.90390  0.89245  Biso   1.000  H
  H52      1.0000 0.82086  0.14179  0.19409  Biso   1.000  H
  H53      1.0000 0.52487  0.01240  0.52742  Biso   1.000  H
  H54      1.0000 0.65427  0.84581  0.86075  Biso   1.000  H
  H55      1.0000 0.19538  0.83168  0.23803  Biso   1.000  H
  H56      1.0000 0.16832  0.36369  0.23803  Biso   1.000  H
  H57      1.0000 0.63631  0.80462  0.23803  Biso   1.000  H
  H58      1.0000 0.91236  0.21788  0.58909  Biso   1.000  H
  H59      1.0000 0.11545  0.36115  0.25575  Biso   1.000  H
  H60      1.0000 0.97219  0.42097  0.92242  Biso   1.000  H
  H61      1.0000 0.90789  0.24195  0.89979  Biso   1.000  H
  H62      1.0000 0.09138  0.33261  0.56645  Biso   1.000  H
  H63      1.0000 0.00073  0.42544  0.23312  Biso   1.000  H
  H64      1.0000 0.86326  0.18586  0.03559  Biso   1.000  H
  H65      1.0000 0.14747  0.34406  0.70226  Biso   1.000  H
  H66      1.0000 0.98927  0.47008  0.36892  Biso   1.000  H
  H67      1.0000 0.16498  0.78837  0.38120  Biso   1.000  H
  H68      1.0000 0.21163  0.37661  0.38120  Biso   1.000  H
  H69      1.0000 0.62339  0.83502  0.38120  Biso   1.000  H
  H70      1.0000 0.78390  0.07594  0.90287  Biso   1.000  H
  H71      1.0000 0.59073  0.04129  0.23620  Biso   1.000  H
  H72      1.0000 0.62537  0.88277  0.56954  Biso   1.000  H
