# Supplementary material for: In silico design and screening of hypothetical MOF-74 analogs and their experimental synthesis
Source: Chem Sci. 2016 Jun 21;7(9):6263–72. doi: 10.1039/c6sc01477a (PMC6024208; doi:10.1039/c6sc01477a)
Supplement: Supplementary file 1 [file SC-007-C6SC01477A-s001.zip › analogs/17_all_conf_29_0_full_symm.cif]

data_image0
_cell_length_a       44.3961
_cell_length_b       44.3961
_cell_length_c       6.9015
_cell_angle_alpha    90
_cell_angle_beta     90
_cell_angle_gamma    120

_symmetry_space_group_name_H-M    "P 1"
_symmetry_int_tables_number       1

loop_
  _symmetry_equiv_pos_as_xyz
  'x, y, z'

loop_
  _atom_site_label
  _atom_site_occupancy
  _atom_site_fract_x
  _atom_site_fract_y
  _atom_site_fract_z
  _atom_site_thermal_displace_type
  _atom_site_B_iso_or_equiv
  _atom_site_type_symbol
  O1       1.0000 0.97789  0.37408  0.29016  Biso   1.000  O
  O2       1.0000 0.95925  0.27048  0.95683  Biso   1.000  O
  O3       1.0000 0.06286  0.35544  0.62349  Biso   1.000  O
  O4       1.0000 0.99661  0.35178  0.06033  Biso   1.000  O
  O5       1.0000 0.98156  0.31150  0.72699  Biso   1.000  O
  O6       1.0000 0.02183  0.33672  0.39366  Biso   1.000  O
  O7       1.0000 0.01023  0.38051  0.70363  Biso   1.000  O
  O8       1.0000 0.95282  0.29638  0.37029  Biso   1.000  O
  O9       1.0000 0.03695  0.32311  0.03696  Biso   1.000  O
  Mg1      1.0000 0.02809  0.35075  0.83273  Biso   1.000  Mg
  Mg2      1.0000 0.98259  0.34401  0.49940  Biso   1.000  Mg
  Mg3      1.0000 0.98932  0.30524  0.16606  Biso   1.000  Mg
  O10      1.0000 0.02211  0.62592  0.70984  Biso   1.000  O
  O11      1.0000 0.04075  0.72952  0.04317  Biso   1.000  O
  O12      1.0000 0.93714  0.64455  0.37651  Biso   1.000  O
  O13      1.0000 0.00339  0.64822  0.93967  Biso   1.000  O
  O14      1.0000 0.01844  0.68850  0.27301  Biso   1.000  O
  O15      1.0000 0.97817  0.66328  0.60634  Biso   1.000  O
  O16      1.0000 0.98977  0.61949  0.29637  Biso   1.000  O
  O17      1.0000 0.04718  0.70362  0.62971  Biso   1.000  O
  O18      1.0000 0.96305  0.67689  0.96304  Biso   1.000  O
  Mg4      1.0000 0.97191  0.64925  0.16727  Biso   1.000  Mg
  Mg5      1.0000 0.01741  0.65599  0.50060  Biso   1.000  Mg
  Mg6      1.0000 0.01068  0.69476  0.83394  Biso   1.000  Mg
  C1       1.0000 0.98971  0.37540  0.12016  Biso   1.000  C
  C2       1.0000 0.95793  0.28098  0.78683  Biso   1.000  C
  C3       1.0000 0.05236  0.34362  0.45349  Biso   1.000  C
  C4       1.0000 0.99640  0.40426  0.98805  Biso   1.000  C
  C5       1.0000 0.92907  0.25881  0.65472  Biso   1.000  C
  C6       1.0000 0.07452  0.33693  0.32138  Biso   1.000  C
  C7       1.0000 0.99344  0.43205  0.06398  Biso   1.000  C
  C8       1.0000 0.90129  0.22806  0.73065  Biso   1.000  C
  C9       1.0000 0.10528  0.33990  0.39732  Biso   1.000  C
  C10      1.0000 0.99937  0.46057  0.95113  Biso   1.000  C
  C11      1.0000 0.87276  0.20546  0.61780  Biso   1.000  C
  C12      1.0000 0.12787  0.33397  0.28447  Biso   1.000  C
  N1       1.0000 0.99678  0.48703  0.04913  Biso   1.000  N
  N2       1.0000 0.84630  0.17641  0.71580  Biso   1.000  N
  N3       1.0000 0.15692  0.33656  0.38246  Biso   1.000  N
  N4       1.0000 0.00322  0.51297  0.95087  Biso   1.000  N
  N5       1.0000 0.15370  0.82359  0.28420  Biso   1.000  N
  N6       1.0000 0.84308  0.66344  0.61754  Biso   1.000  N
  C13      1.0000 0.00063  0.53943  0.04887  Biso   1.000  C
  C14      1.0000 0.12724  0.79454  0.38220  Biso   1.000  C
  C15      1.0000 0.87213  0.66603  0.71553  Biso   1.000  C
  C16      1.0000 0.99215  0.53876  0.24220  Biso   1.000  C
  C17      1.0000 0.12791  0.78672  0.57553  Biso   1.000  C
  C18      1.0000 0.87994  0.67452  0.90887  Biso   1.000  C
  C19      1.0000 0.98925  0.56570  0.32282  Biso   1.000  C
  C20      1.0000 0.10096  0.75688  0.65615  Biso   1.000  C
  C21      1.0000 0.90979  0.67742  0.98949  Biso   1.000  C
  C22      1.0000 0.99384  0.59454  0.21129  Biso   1.000  C
  C23      1.0000 0.07213  0.73263  0.54462  Biso   1.000  C
  C24      1.0000 0.93403  0.67283  0.87795  Biso   1.000  C
  C25      1.0000 0.00360  0.59574  0.01195  Biso   1.000  C
  C26      1.0000 0.07093  0.74119  0.34528  Biso   1.000  C
  C27      1.0000 0.92548  0.66307  0.67862  Biso   1.000  C
  C28      1.0000 0.00656  0.56795  0.93602  Biso   1.000  C
  C29      1.0000 0.09871  0.77194  0.26935  Biso   1.000  C
  C30      1.0000 0.89472  0.66010  0.60268  Biso   1.000  C
  C31      1.0000 0.01029  0.62460  0.87984  Biso   1.000  C
  C32      1.0000 0.04207  0.71902  0.21317  Biso   1.000  C
  C33      1.0000 0.94764  0.65638  0.54651  Biso   1.000  C
  C34      1.0000 0.00785  0.46124  0.75780  Biso   1.000  C
  C35      1.0000 0.87209  0.21327  0.42447  Biso   1.000  C
  C36      1.0000 0.12006  0.32548  0.09113  Biso   1.000  C
  C37      1.0000 0.01075  0.43430  0.67718  Biso   1.000  C
  C38      1.0000 0.89904  0.24312  0.34385  Biso   1.000  C
  C39      1.0000 0.09021  0.32258  0.01051  Biso   1.000  C
  C40      1.0000 0.00616  0.40546  0.78871  Biso   1.000  C
  C41      1.0000 0.92787  0.26737  0.45538  Biso   1.000  C
  C42      1.0000 0.06597  0.32717  0.12205  Biso   1.000  C
  H1       1.0000 0.98638  0.43135  0.21555  Biso   1.000  H
  H2       1.0000 0.90198  0.22170  0.88221  Biso   1.000  H
  H3       1.0000 0.11163  0.34695  0.54888  Biso   1.000  H
  H4       1.0000 0.98795  0.51653  0.32906  Biso   1.000  H
  H5       1.0000 0.15014  0.80475  0.66240  Biso   1.000  H
  H6       1.0000 0.86191  0.67872  0.99573  Biso   1.000  H
  H7       1.0000 0.98276  0.56541  0.47515  Biso   1.000  H
  H8       1.0000 0.10126  0.75068  0.80849  Biso   1.000  H
  H9       1.0000 0.91598  0.68391  0.14182  Biso   1.000  H
  H10      1.0000 0.01362  0.56865  0.78445  Biso   1.000  H
  H11      1.0000 0.09802  0.77830  0.11779  Biso   1.000  H
  H12      1.0000 0.88837  0.65305  0.45112  Biso   1.000  H
  H13      1.0000 0.01205  0.48347  0.67094  Biso   1.000  H
  H14      1.0000 0.84986  0.19525  0.33760  Biso   1.000  H
  H15      1.0000 0.13809  0.32128  0.00427  Biso   1.000  H
  H16      1.0000 0.01724  0.43459  0.52485  Biso   1.000  H
  H17      1.0000 0.89874  0.24932  0.19151  Biso   1.000  H
  H18      1.0000 0.08402  0.31609  0.85818  Biso   1.000  H
  O19      1.0000 0.64455  0.70741  0.62349  Biso   1.000  O
  O20      1.0000 0.62592  0.60381  0.29016  Biso   1.000  O
  O21      1.0000 0.72952  0.68878  0.95683  Biso   1.000  O
  O22      1.0000 0.66328  0.68511  0.39366  Biso   1.000  O
  O23      1.0000 0.64822  0.64483  0.06033  Biso   1.000  O
  O24      1.0000 0.68850  0.67006  0.72699  Biso   1.000  O
  O25      1.0000 0.67689  0.71384  0.03696  Biso   1.000  O
  O26      1.0000 0.61949  0.62972  0.70363  Biso   1.000  O
  O27      1.0000 0.70362  0.65644  0.37029  Biso   1.000  O
  Mg7      1.0000 0.69476  0.68408  0.16606  Biso   1.000  Mg
  Mg8      1.0000 0.64925  0.67734  0.83273  Biso   1.000  Mg
  Mg9      1.0000 0.65599  0.63858  0.49940  Biso   1.000  Mg
  O28      1.0000 0.68878  0.95925  0.04317  Biso   1.000  O
  O29      1.0000 0.70741  0.06286  0.37651  Biso   1.000  O
  O30      1.0000 0.60381  0.97789  0.70984  Biso   1.000  O
  O31      1.0000 0.67006  0.98156  0.27301  Biso   1.000  O
  O32      1.0000 0.68511  0.02183  0.60634  Biso   1.000  O
  O33      1.0000 0.64483  0.99661  0.93967  Biso   1.000  O
  O34      1.0000 0.65644  0.95282  0.62971  Biso   1.000  O
  O35      1.0000 0.71384  0.03695  0.96304  Biso   1.000  O
  O36      1.0000 0.62972  0.01023  0.29637  Biso   1.000  O
  Mg10     1.0000 0.63858  0.98259  0.50060  Biso   1.000  Mg
  Mg11     1.0000 0.68408  0.98932  0.83394  Biso   1.000  Mg
  Mg12     1.0000 0.67734  0.02809  0.16727  Biso   1.000  Mg
  C43      1.0000 0.65638  0.70874  0.45349  Biso   1.000  C
  C44      1.0000 0.62460  0.61431  0.12016  Biso   1.000  C
  C45      1.0000 0.71902  0.67695  0.78683  Biso   1.000  C
  C46      1.0000 0.66307  0.73759  0.32138  Biso   1.000  C
  C47      1.0000 0.59574  0.59214  0.98805  Biso   1.000  C
  C48      1.0000 0.74119  0.67026  0.65472  Biso   1.000  C
  C49      1.0000 0.66010  0.76538  0.39732  Biso   1.000  C
  C50      1.0000 0.56795  0.56139  0.06398  Biso   1.000  C
  C51      1.0000 0.77194  0.67323  0.73065  Biso   1.000  C
  C52      1.0000 0.66603  0.79390  0.28447  Biso   1.000  C
  C53      1.0000 0.53943  0.53879  0.95113  Biso   1.000  C
  C54      1.0000 0.79454  0.66730  0.61780  Biso   1.000  C
  N7       1.0000 0.66344  0.82036  0.38246  Biso   1.000  N
  N8       1.0000 0.51297  0.50975  0.04913  Biso   1.000  N
  N9       1.0000 0.82359  0.66989  0.71580  Biso   1.000  N
  N10      1.0000 0.66989  0.84630  0.28420  Biso   1.000  N
  N11      1.0000 0.82036  0.15692  0.61754  Biso   1.000  N
  N12      1.0000 0.50975  0.99678  0.95087  Biso   1.000  N
  C55      1.0000 0.66730  0.87276  0.38220  Biso   1.000  C
  C56      1.0000 0.79390  0.12787  0.71553  Biso   1.000  C
  C57      1.0000 0.53879  0.99937  0.04887  Biso   1.000  C
  C58      1.0000 0.65882  0.87209  0.57553  Biso   1.000  C
  C59      1.0000 0.79457  0.12006  0.90887  Biso   1.000  C
  C60      1.0000 0.54661  0.00785  0.24220  Biso   1.000  C
  C61      1.0000 0.65591  0.89903  0.65615  Biso   1.000  C
  C62      1.0000 0.76763  0.09021  0.98949  Biso   1.000  C
  C63      1.0000 0.57645  0.01075  0.32282  Biso   1.000  C
  C64      1.0000 0.66050  0.92787  0.54462  Biso   1.000  C
  C65      1.0000 0.73880  0.06597  0.87795  Biso   1.000  C
  C66      1.0000 0.60070  0.00616  0.21129  Biso   1.000  C
  C67      1.0000 0.67026  0.92907  0.34528  Biso   1.000  C
  C68      1.0000 0.73759  0.07452  0.67862  Biso   1.000  C
  C69      1.0000 0.59214  0.99640  0.01195  Biso   1.000  C
  C70      1.0000 0.67323  0.90129  0.26935  Biso   1.000  C
  C71      1.0000 0.76538  0.10528  0.60268  Biso   1.000  C
  C72      1.0000 0.56139  0.99344  0.93602  Biso   1.000  C
  C73      1.0000 0.67695  0.95793  0.21317  Biso   1.000  C
  C74      1.0000 0.70874  0.05236  0.54651  Biso   1.000  C
  C75      1.0000 0.61431  0.98971  0.87984  Biso   1.000  C
  C76      1.0000 0.67452  0.79458  0.09113  Biso   1.000  C
  C77      1.0000 0.53876  0.54661  0.75780  Biso   1.000  C
  C78      1.0000 0.78672  0.65882  0.42447  Biso   1.000  C
  C79      1.0000 0.67742  0.76763  0.01051  Biso   1.000  C
  C80      1.0000 0.56570  0.57645  0.67718  Biso   1.000  C
  C81      1.0000 0.75688  0.65591  0.34385  Biso   1.000  C
  C82      1.0000 0.67283  0.73880  0.12205  Biso   1.000  C
  C83      1.0000 0.59454  0.60070  0.78871  Biso   1.000  C
  C84      1.0000 0.73263  0.66050  0.45538  Biso   1.000  C
  H19      1.0000 0.65305  0.76468  0.54888  Biso   1.000  H
  H20      1.0000 0.56865  0.55503  0.21555  Biso   1.000  H
  H21      1.0000 0.77830  0.68028  0.88221  Biso   1.000  H
  H22      1.0000 0.65462  0.84986  0.66240  Biso   1.000  H
  H23      1.0000 0.81680  0.13809  0.99573  Biso   1.000  H
  H24      1.0000 0.52858  0.01205  0.32906  Biso   1.000  H
  H25      1.0000 0.64943  0.89874  0.80849  Biso   1.000  H
  H26      1.0000 0.76792  0.08402  0.14182  Biso   1.000  H
  H27      1.0000 0.58265  0.01724  0.47515  Biso   1.000  H
  H28      1.0000 0.68028  0.90198  0.11779  Biso   1.000  H
  H29      1.0000 0.76468  0.11163  0.45112  Biso   1.000  H
  H30      1.0000 0.55503  0.98638  0.78445  Biso   1.000  H
  H31      1.0000 0.67872  0.81680  0.00427  Biso   1.000  H
  H32      1.0000 0.51653  0.52858  0.67094  Biso   1.000  H
  H33      1.0000 0.80475  0.65462  0.33760  Biso   1.000  H
  H34      1.0000 0.68391  0.76792  0.85818  Biso   1.000  H
  H35      1.0000 0.56541  0.58265  0.52485  Biso   1.000  H
  H36      1.0000 0.75068  0.64942  0.19151  Biso   1.000  H
  O37      1.0000 0.31122  0.04075  0.95683  Biso   1.000  O
  O38      1.0000 0.29259  0.93714  0.62349  Biso   1.000  O
  O39      1.0000 0.39619  0.02211  0.29016  Biso   1.000  O
  O40      1.0000 0.32994  0.01844  0.72699  Biso   1.000  O
  O41      1.0000 0.31489  0.97817  0.39366  Biso   1.000  O
  O42      1.0000 0.35517  0.00339  0.06033  Biso   1.000  O
  O43      1.0000 0.34356  0.04718  0.37029  Biso   1.000  O
  O44      1.0000 0.28615  0.96305  0.03696  Biso   1.000  O
  O45      1.0000 0.37028  0.98977  0.70363  Biso   1.000  O
  Mg13     1.0000 0.36142  0.01741  0.49940  Biso   1.000  Mg
  Mg14     1.0000 0.31592  0.01068  0.16606  Biso   1.000  Mg
  Mg15     1.0000 0.32266  0.97191  0.83273  Biso   1.000  Mg
  O46      1.0000 0.35544  0.29259  0.37651  Biso   1.000  O
  O47      1.0000 0.37408  0.39619  0.70984  Biso   1.000  O
  O48      1.0000 0.27048  0.31122  0.04317  Biso   1.000  O
  O49      1.0000 0.33672  0.31489  0.60634  Biso   1.000  O
  O50      1.0000 0.35178  0.35517  0.93967  Biso   1.000  O
  O51      1.0000 0.31150  0.32994  0.27301  Biso   1.000  O
  O52      1.0000 0.32311  0.28615  0.96304  Biso   1.000  O
  O53      1.0000 0.38051  0.37028  0.29637  Biso   1.000  O
  O54      1.0000 0.29638  0.34356  0.62971  Biso   1.000  O
  Mg16     1.0000 0.30524  0.31592  0.83394  Biso   1.000  Mg
  Mg17     1.0000 0.35075  0.32266  0.16727  Biso   1.000  Mg
  Mg18     1.0000 0.34401  0.36142  0.50060  Biso   1.000  Mg
  C85      1.0000 0.32305  0.04207  0.78683  Biso   1.000  C
  C86      1.0000 0.29126  0.94764  0.45349  Biso   1.000  C
  C87      1.0000 0.38569  0.01029  0.12016  Biso   1.000  C
  C88      1.0000 0.32974  0.07093  0.65472  Biso   1.000  C
  C89      1.0000 0.26241  0.92548  0.32138  Biso   1.000  C
  C90      1.0000 0.40786  0.00360  0.98805  Biso   1.000  C
  C91      1.0000 0.32677  0.09871  0.73065  Biso   1.000  C
  C92      1.0000 0.23462  0.89472  0.39732  Biso   1.000  C
  C93      1.0000 0.43861  0.00656  0.06398  Biso   1.000  C
  C94      1.0000 0.33270  0.12724  0.61780  Biso   1.000  C
  C95      1.0000 0.20610  0.87213  0.28447  Biso   1.000  C
  C96      1.0000 0.46120  0.00063  0.95113  Biso   1.000  C
  N13      1.0000 0.33011  0.15370  0.71580  Biso   1.000  N
  N14      1.0000 0.17964  0.84308  0.38246  Biso   1.000  N
  N15      1.0000 0.49025  0.00322  0.04913  Biso   1.000  N
  N16      1.0000 0.33656  0.17964  0.61754  Biso   1.000  N
  N17      1.0000 0.48703  0.49025  0.95087  Biso   1.000  N
  N18      1.0000 0.17641  0.33011  0.28420  Biso   1.000  N
  C97      1.0000 0.33397  0.20609  0.71553  Biso   1.000  C
  C98      1.0000 0.46057  0.46120  0.04887  Biso   1.000  C
  C99      1.0000 0.20546  0.33270  0.38220  Biso   1.000  C
  C100     1.0000 0.32548  0.20542  0.90887  Biso   1.000  C
  C101     1.0000 0.46124  0.45339  0.24220  Biso   1.000  C
  C102     1.0000 0.21327  0.34118  0.57553  Biso   1.000  C
  C103     1.0000 0.32258  0.23237  0.98949  Biso   1.000  C
  C104     1.0000 0.43430  0.42355  0.32282  Biso   1.000  C
  C105     1.0000 0.24312  0.34408  0.65615  Biso   1.000  C
  C106     1.0000 0.32717  0.26120  0.87795  Biso   1.000  C
  C107     1.0000 0.40546  0.39930  0.21129  Biso   1.000  C
  C108     1.0000 0.26737  0.33950  0.54462  Biso   1.000  C
  C109     1.0000 0.33693  0.26241  0.67862  Biso   1.000  C
  C110     1.0000 0.40426  0.40786  0.01195  Biso   1.000  C
  C111     1.0000 0.25881  0.32974  0.34528  Biso   1.000  C
  C112     1.0000 0.33990  0.23462  0.60268  Biso   1.000  C
  C113     1.0000 0.43205  0.43861  0.93602  Biso   1.000  C
  C114     1.0000 0.22806  0.32677  0.26935  Biso   1.000  C
  C115     1.0000 0.34362  0.29126  0.54651  Biso   1.000  C
  C116     1.0000 0.37540  0.38569  0.87984  Biso   1.000  C
  C117     1.0000 0.28098  0.32305  0.21317  Biso   1.000  C
  C118     1.0000 0.34118  0.12791  0.42447  Biso   1.000  C
  C119     1.0000 0.20542  0.87994  0.09113  Biso   1.000  C
  C120     1.0000 0.45339  0.99215  0.75780  Biso   1.000  C
  C121     1.0000 0.34409  0.10096  0.34385  Biso   1.000  C
  C122     1.0000 0.23237  0.90979  0.01051  Biso   1.000  C
  C123     1.0000 0.42355  0.98925  0.67718  Biso   1.000  C
  C124     1.0000 0.33950  0.07213  0.45538  Biso   1.000  C
  C125     1.0000 0.26120  0.93403  0.12205  Biso   1.000  C
  C126     1.0000 0.39930  0.99384  0.78871  Biso   1.000  C
  H37      1.0000 0.31972  0.09802  0.88221  Biso   1.000  H
  H38      1.0000 0.23532  0.88837  0.54888  Biso   1.000  H
  H39      1.0000 0.44497  0.01362  0.21555  Biso   1.000  H
  H40      1.0000 0.32128  0.18320  0.99573  Biso   1.000  H
  H41      1.0000 0.48347  0.47142  0.32906  Biso   1.000  H
  H42      1.0000 0.19525  0.34538  0.66240  Biso   1.000  H
  H43      1.0000 0.31609  0.23207  0.14182  Biso   1.000  H
  H44      1.0000 0.43459  0.41735  0.47515  Biso   1.000  H
  H45      1.0000 0.24932  0.35057  0.80849  Biso   1.000  H
  H46      1.0000 0.34695  0.23532  0.45112  Biso   1.000  H
  H47      1.0000 0.43135  0.44497  0.78445  Biso   1.000  H
  H48      1.0000 0.22170  0.31972  0.11779  Biso   1.000  H
  H49      1.0000 0.34538  0.15014  0.33760  Biso   1.000  H
  H50      1.0000 0.18320  0.86191  0.00427  Biso   1.000  H
  H51      1.0000 0.47142  0.98795  0.67094  Biso   1.000  H
  H52      1.0000 0.35058  0.10126  0.19151  Biso   1.000  H
  H53      1.0000 0.23208  0.91598  0.85818  Biso   1.000  H
  H54      1.0000 0.41735  0.98276  0.52485  Biso   1.000  H
