# Supplementary material for: In silico design and screening of hypothetical MOF-74 analogs and their experimental synthesis
Source: Chem Sci. 2016 Jun 21;7(9):6263–72. doi: 10.1039/c6sc01477a (PMC6024208; doi:10.1039/c6sc01477a)
Supplement: Supplementary file 1 [file SC-007-C6SC01477A-s001.zip › analogs/95_all_conf_567_0_full_symm.def]

#number of pseudo atoms
61
#type        print   as   scat      mass       charge          B-factor   radii  connectivity
UNIT         no      H       H      1.0        1.0             1.0        1.0    0
C_co2        yes     C       C      12.0107    0.6512          1.0        1.0    0
O_co2        yes     O       O      15.9994   -0.3256          1.0        1.0    0
N_n2         yes     N       N      14.00674  -0.482           1.0        0.7    0
N_com        no      N       N      0.0        0.964           1.0        0.7    0
Mof_Oc    yes       O         O         15.999    -0.94814  1.0       1.52      0         
Mof_Mg    yes       Mg        Mg        24.305    1.63451   1.0       1.73      0         
Mof_Ob    yes       O         O         15.999    -0.74396  1.0       1.52      0         
Mof_Oa    yes       O         O         15.999    -0.9054   1.0       1.52      0         
Mof_Cc    yes       C         C         12.011    0.52947   1.0       1.7       0         
C         yes       C         C         12.011    -0.21301  1.0       1.7       0         
C_a       yes       C         C         12.011    0.15191   1.0       1.7       0         
C_b       yes       C         C         12.011    -0.1849   1.0       1.7       0         
C_c       yes       C         C         12.011    -0.31735  1.0       1.7       0         
C_d       yes       C         C         12.011    0.28853   1.0       1.7       0         
C_e       yes       C         C         12.011    -0.26194  1.0       1.7       0         
C_f       yes       C         C         12.011    -0.16204  1.0       1.7       0         
C_g       yes       C         C         12.011    0.0955    1.0       1.7       0         
C_h       yes       C         C         12.011    -0.02565  1.0       1.7       0         
C_i       yes       C         C         12.011    -0.09798  1.0       1.7       0         
C_j       yes       C         C         12.011    -0.2206   1.0       1.7       0         
C_k       yes       C         C         12.011    0.22784   1.0       1.7       0         
C_l       yes       C         C         12.011    -0.09104  1.0       1.7       0         
C_m       yes       C         C         12.011    -0.12498  1.0       1.7       0         
C_n       yes       C         C         12.011    -0.10219  1.0       1.7       0         
Mof_Cb    yes       C         C         12.011    -0.3668   1.0       1.7       0         
Mof_Ca    yes       C         C         12.011    0.84253   1.0       1.7       0         
C_o       yes       C         C         12.011    -0.15553  1.0       1.7       0         
C_p       yes       C         C         12.011    -0.25841  1.0       1.7       0         
C_q       yes       C         C         12.011    -0.16263  1.0       1.7       0         
Mof_Cd    yes       C         C         12.011    -0.29828  1.0       1.7       0         
H         yes       H         H         1.008     0.1832    1.0       1.09      0         
H_a       yes       H         H         1.008     0.14049   1.0       1.09      0         
H_b       yes       H         H         1.008     0.15211   1.0       1.09      0         
H_c       yes       H         H         1.008     0.14134   1.0       1.09      0         
H_d       yes       H         H         1.008     0.1094    1.0       1.09      0         
H_e       yes       H         H         1.008     0.13558   1.0       1.09      0         
H_f       yes       H         H         1.008     0.13959   1.0       1.09      0         
H_g       yes       H         H         1.008     0.16182   1.0       1.09      0         
H_h       yes       H         H         1.008     0.15719   1.0       1.09      0         
Mof_H     yes       H         H         1.008     0.16598   1.0       1.09      0         
Mof_Ob_a  yes       O         O         15.999    -0.73162  1.0       1.52      0         
Mof_Oa_a  yes       O         O         15.999    -0.90633  1.0       1.52      0         
Mof_Oc_a  yes       O         O         15.999    -0.94378  1.0       1.52      0         
Mof_Mg_a  yes       Mg        Mg        24.305    1.63494   1.0       1.73      0         
Mof_Cb_a  yes       C         C         12.011    -0.30147  1.0       1.7       0         
C_r       yes       C         C         12.011    -0.24608  1.0       1.7       0         
C_s       yes       C         C         12.011    -0.30701  1.0       1.7       0         
C_t       yes       C         C         12.011    0.04017   1.0       1.7       0         
Mof_Cc_a  yes       C         C         12.011    0.55601   1.0       1.7       0         
Mof_Cd_a  yes       C         C         12.011    -0.31999  1.0       1.7       0         
C_u       yes       C         C         12.011    -0.12172  1.0       1.7       0         
Mof_Ca_a  yes       C         C         12.011    0.82638   1.0       1.7       0         
H_i       yes       H         H         1.008     0.17506   1.0       1.09      0         
H_j       yes       H         H         1.008     0.14406   1.0       1.09      0         
H_k       yes       H         H         1.008     0.11253   1.0       1.09      0         
H_l       yes       H         H         1.008     0.17017   1.0       1.09      0         
Mof_H_a   yes       H         H         1.008     0.16552   1.0       1.09      0         
H_m       yes       H         H         1.008     0.13943   1.0       1.09      0         
H_n       yes       H         H         1.008     0.15756   1.0       1.09      0         
H_o       yes       H         H         1.008     0.14001   1.0       1.09      0         
