# Supplementary material for: In silico design and screening of hypothetical MOF-74 analogs and their experimental synthesis
Source: Chem Sci. 2016 Jun 21;7(9):6263–72. doi: 10.1039/c6sc01477a (PMC6024208; doi:10.1039/c6sc01477a)
Supplement: Supplementary file 1 [file SC-007-C6SC01477A-s001.zip › analogs/119_all_conf_89_0_full_symm.cssr]

				55.4304  55.4304  6.86485
		90  90  120  SPGR =  1 P 1		 OPT = 1
468   0 
0 image0	: image0
 1 Mof_Ob 0.050380 0.356190 0.463660  0  0  0  0  0  0  0  0  -0.744410
 2 Mof_Ob 0.977140 0.360860 0.130330  0  0  0  0  0  0  0  0  -0.744410
 3 Mof_Ob 0.972480 0.282950 0.797000  0  0  0  0  0  0  0  0  -0.744410
 4 Mof_Oa 0.017650 0.336070 0.234360  0  0  0  0  0  0  0  0  -0.906120
 5 Mof_Oa 0.997270 0.348250 0.901020  0  0  0  0  0  0  0  0  -0.906120
 6 Mof_Oa 0.985090 0.315690 0.567690  0  0  0  0  0  0  0  0  -0.906120
 7 Mof_Oc 0.033260 0.329280 0.870710  0  0  0  0  0  0  0  0  -0.946340
 8 Mof_Oc 0.004050 0.370650 0.537380  0  0  0  0  0  0  0  0  -0.946340
 9 Mof_Oc 0.962690 0.300070 0.204040  0  0  0  0  0  0  0  0  -0.946340
 10 Mof_Mg 0.994840 0.311440 0.005220  0  0  0  0  0  0  0  0  1.635200
 11 Mof_Mg 0.021900 0.350070 0.671880  0  0  0  0  0  0  0  0  1.635200
 12 Mof_Mg 0.983270 0.338500 0.338550  0  0  0  0  0  0  0  0  1.635200
 13 Mof_Ob_a 0.951170 0.644610 0.209250  0  0  0  0  0  0  0  0  -0.775690
 14 Mof_Ob_a 0.022060 0.639890 0.542580  0  0  0  0  0  0  0  0  -0.775690
 15 Mof_Ob_a 0.026780 0.715500 0.875920  0  0  0  0  0  0  0  0  -0.775690
 16 Mof_Oa_a 0.983730 0.664020 0.439930  0  0  0  0  0  0  0  0  -0.909190
 17 Mof_Oa_a 0.002640 0.653030 0.773260  0  0  0  0  0  0  0  0  -0.909190
 18 Mof_Oa_a 0.013630 0.682940 0.106590  0  0  0  0  0  0  0  0  -0.909190
 19 Mof_Oc_a 0.967910 0.671580 0.802830  0  0  0  0  0  0  0  0  -0.928660
 20 Mof_Oc_a 0.995090 0.629660 0.136160  0  0  0  0  0  0  0  0  -0.928660
 21 Mof_Oc_a 0.037010 0.698760 0.469490  0  0  0  0  0  0  0  0  -0.928660
 22 Mof_Mg_a 0.006340 0.688860 0.668070  0  0  0  0  0  0  0  0  1.658510
 23 Mof_Mg_a 0.977810 0.650810 0.001400  0  0  0  0  0  0  0  0  1.658510
 24 Mof_Mg_a 0.015860 0.660330 0.334730  0  0  0  0  0  0  0  0  1.658510
 25 Mof_Cc 0.943160 0.662950 0.714830  0  0  0  0  0  0  0  0  0.509980
 26 Mof_Cc 0.003720 0.613550 0.048160  0  0  0  0  0  0  0  0  0.509980
 27 Mof_Cc 0.053120 0.723500 0.381490  0  0  0  0  0  0  0  0  0.509980
 28 Mof_Cb 0.937390 0.653810 0.516500  0  0  0  0  0  0  0  0  -0.402210
 29 Mof_Cb 0.012860 0.616910 0.849840  0  0  0  0  0  0  0  0  -0.402210
 30 Mof_Cb 0.049760 0.729280 0.183170  0  0  0  0  0  0  0  0  -0.402210
 31 C 0.910470 0.644250 0.440510  0  0  0  0  0  0  0  0  -0.044130
 32 C 0.022420 0.599550 0.773850  0  0  0  0  0  0  0  0  -0.044130
 33 C 0.067110 0.756200 0.107180  0  0  0  0  0  0  0  0  -0.044130
 34 C_a 0.889140 0.644050 0.548790  0  0  0  0  0  0  0  0  -0.002270
 35 C_a 0.022610 0.578420 0.882120  0  0  0  0  0  0  0  0  -0.002270
 36 C_a 0.088250 0.777530 0.215450  0  0  0  0  0  0  0  0  -0.002270
 37 C_b 0.194240 0.299680 0.129920  0  0  0  0  0  0  0  0  0.108230
 38 C_b 0.700320 0.894560 0.129920  0  0  0  0  0  0  0  0  0.108230
 39 C_b 0.105440 0.805760 0.129920  0  0  0  0  0  0  0  0  0.108230
 40 C_c 0.181430 0.275060 0.036170  0  0  0  0  0  0  0  0  -0.465910
 41 C_c 0.724940 0.906370 0.036170  0  0  0  0  0  0  0  0  -0.465910
 42 C_c 0.093630 0.818570 0.036170  0  0  0  0  0  0  0  0  -0.465910
 43 C_d 0.180580 0.316960 0.147400  0  0  0  0  0  0  0  0  0.012220
 44 C_d 0.683040 0.863620 0.147400  0  0  0  0  0  0  0  0  0.012220
 45 C_d 0.136380 0.819420 0.147400  0  0  0  0  0  0  0  0  0.012220
 46 C_e 0.854630 0.673100 0.349960  0  0  0  0  0  0  0  0  0.033640
 47 C_e 0.993570 0.514860 0.683290  0  0  0  0  0  0  0  0  0.033640
 48 C_e 0.151800 0.812040 0.016630  0  0  0  0  0  0  0  0  0.033640
 49 C_f 0.841160 0.689480 0.367730  0  0  0  0  0  0  0  0  0.194750
 50 C_f 0.310520 0.151680 0.367730  0  0  0  0  0  0  0  0  0.194750
 51 C_f 0.848320 0.158840 0.367730  0  0  0  0  0  0  0  0  0.194750
 52 C_g 0.820720 0.682800 0.516720  0  0  0  0  0  0  0  0  -0.134190
 53 C_g 0.317200 0.137920 0.516720  0  0  0  0  0  0  0  0  -0.134190
 54 C_g 0.862080 0.179280 0.516720  0  0  0  0  0  0  0  0  -0.134190
 55 C_h 0.147330 0.327130 0.306010  0  0  0  0  0  0  0  0  -0.109480
 56 C_h 0.006210 0.486870 0.972670  0  0  0  0  0  0  0  0  -0.109480
 57 C_h 0.846460 0.186000 0.639340  0  0  0  0  0  0  0  0  -0.109480
 58 C_i 0.160450 0.310990 0.288210  0  0  0  0  0  0  0  0  -0.203060
 59 C_i 0.689010 0.849460 0.288210  0  0  0  0  0  0  0  0  -0.203060
 60 C_i 0.150540 0.839550 0.288210  0  0  0  0  0  0  0  0  -0.203060
 61 C_j 0.806580 0.699520 0.545970  0  0  0  0  0  0  0  0  0.175750
 62 C_j 0.300480 0.107060 0.545970  0  0  0  0  0  0  0  0  0.175750
 63 C_j 0.892940 0.193420 0.545970  0  0  0  0  0  0  0  0  0.175750
 64 C_k 0.818470 0.722430 0.659100  0  0  0  0  0  0  0  0  -0.507000
 65 C_k 0.277570 0.096040 0.659100  0  0  0  0  0  0  0  0  -0.507000
 66 C_k 0.903960 0.181530 0.659100  0  0  0  0  0  0  0  0  -0.507000
 67 C_l 0.112070 0.355940 0.123430  0  0  0  0  0  0  0  0  -0.002760
 68 C_l 0.977400 0.422800 0.790100  0  0  0  0  0  0  0  0  -0.002760
 69 C_l 0.910540 0.221270 0.456760  0  0  0  0  0  0  0  0  -0.002760
 70 C_m 0.090690 0.355530 0.232810  0  0  0  0  0  0  0  0  -0.081560
 71 C_m 0.977800 0.401830 0.899480  0  0  0  0  0  0  0  0  -0.081560
 72 C_m 0.931500 0.242640 0.566140  0  0  0  0  0  0  0  0  -0.081560
 73 Mof_Cb_a 0.063900 0.346460 0.156730  0  0  0  0  0  0  0  0  -0.375950
 74 Mof_Cb_a 0.986870 0.384110 0.823400  0  0  0  0  0  0  0  0  -0.375950
 75 Mof_Cb_a 0.949230 0.269430 0.490060  0  0  0  0  0  0  0  0  -0.375950
 76 Mof_Cc_a 0.058060 0.337750 0.957530  0  0  0  0  0  0  0  0  0.539130
 77 Mof_Cc_a 0.995590 0.386980 0.624200  0  0  0  0  0  0  0  0  0.539130
 78 Mof_Cc_a 0.946350 0.275270 0.290860  0  0  0  0  0  0  0  0  0.539130
 79 Mof_Cd 0.079860 0.338030 0.848240  0  0  0  0  0  0  0  0  -0.289820
 80 Mof_Cd 0.995300 0.408490 0.514910  0  0  0  0  0  0  0  0  -0.289820
 81 Mof_Cd 0.924840 0.253480 0.181570  0  0  0  0  0  0  0  0  -0.289820
 82 C_n 0.105860 0.346340 0.928960  0  0  0  0  0  0  0  0  -0.143680
 83 C_n 0.986990 0.426190 0.595630  0  0  0  0  0  0  0  0  -0.143680
 84 C_n 0.907150 0.227470 0.262300  0  0  0  0  0  0  0  0  -0.143680
 85 Mof_Ca 0.043280 0.346480 0.291750  0  0  0  0  0  0  0  0  0.835460
 86 Mof_Ca 0.986860 0.363470 0.958420  0  0  0  0  0  0  0  0  0.835460
 87 Mof_Ca 0.969860 0.290050 0.625090  0  0  0  0  0  0  0  0  0.835460
 88 C_o 0.848430 0.711730 0.234170  0  0  0  0  0  0  0  0  -0.272600
 89 C_o 0.288270 0.136700 0.234170  0  0  0  0  0  0  0  0  -0.272600
 90 C_o 0.863300 0.151570 0.234170  0  0  0  0  0  0  0  0  -0.272600
 91 C_p 0.867760 0.717480 0.088560  0  0  0  0  0  0  0  0  -0.078930
 92 C_p 0.282520 0.150280 0.088560  0  0  0  0  0  0  0  0  -0.078930
 93 C_p 0.849720 0.132240 0.088560  0  0  0  0  0  0  0  0  -0.078930
 94 C_q 0.880940 0.701350 0.070530  0  0  0  0  0  0  0  0  -0.140610
 95 C_q 0.298650 0.179590 0.070530  0  0  0  0  0  0  0  0  -0.140610
 96 C_q 0.820410 0.119060 0.070530  0  0  0  0  0  0  0  0  -0.140610
 97 C_r 0.874540 0.679770 0.198740  0  0  0  0  0  0  0  0  -0.161920
 98 C_r 0.986900 0.528100 0.532080  0  0  0  0  0  0  0  0  -0.161920
 99 C_r 0.138560 0.792130 0.865410  0  0  0  0  0  0  0  0  -0.161920
 100 C_s 0.895370 0.654320 0.741470  0  0  0  0  0  0  0  0  -0.137370
 101 C_s 0.012340 0.574380 0.074810  0  0  0  0  0  0  0  0  -0.137370
 102 C_s 0.092280 0.771290 0.408140  0  0  0  0  0  0  0  0  -0.137370
 103 Mof_Cd_a 0.921420 0.662980 0.822600  0  0  0  0  0  0  0  0  -0.273190
 104 Mof_Cd_a 0.003690 0.591770 0.155930  0  0  0  0  0  0  0  0  -0.273190
 105 Mof_Cd_a 0.074900 0.745250 0.489270  0  0  0  0  0  0  0  0  -0.273190
 106 Mof_Ca_a 0.958140 0.653910 0.381990  0  0  0  0  0  0  0  0  0.856090
 107 Mof_Ca_a 0.012760 0.637570 0.715320  0  0  0  0  0  0  0  0  0.856090
 108 Mof_Ca_a 0.029100 0.708530 0.048660  0  0  0  0  0  0  0  0  0.856090
 109 H 0.906770 0.637170 0.289970  0  0  0  0  0  0  0  0  0.148530
 110 H 0.029490 0.602930 0.623300  0  0  0  0  0  0  0  0  0.148530
 111 H 0.063740 0.759900 0.956630  0  0  0  0  0  0  0  0  0.148530
 112 H_a 0.190900 0.262000 0.026010  0  0  0  0  0  0  0  0  0.172110
 113 H_a 0.738000 0.928900 0.026010  0  0  0  0  0  0  0  0  0.172110
 114 H_a 0.071100 0.809100 0.026010  0  0  0  0  0  0  0  0  0.172110
 115 H_b 0.161150 0.267460 0.968530  0  0  0  0  0  0  0  0  0.182750
 116 H_b 0.732540 0.893690 0.968530  0  0  0  0  0  0  0  0  0.182750
 117 H_b 0.106310 0.838850 0.968530  0  0  0  0  0  0  0  0  0.182750
 118 H_c 0.131750 0.322090 0.419050  0  0  0  0  0  0  0  0  0.131700
 119 H_c 0.011250 0.476330 0.085720  0  0  0  0  0  0  0  0  0.131700
 120 H_c 0.857000 0.201580 0.752390  0  0  0  0  0  0  0  0  0.131700
 121 H_d 0.154770 0.293610 0.386990  0  0  0  0  0  0  0  0  0.146870
 122 H_d 0.706390 0.861160 0.386990  0  0  0  0  0  0  0  0  0.146870
 123 H_d 0.138840 0.845230 0.386990  0  0  0  0  0  0  0  0  0.146870
 124 H_e 0.838410 0.729150 0.729580  0  0  0  0  0  0  0  0  0.207240
 125 H_e 0.270860 0.109260 0.729580  0  0  0  0  0  0  0  0  0.207240
 126 H_e 0.890740 0.161590 0.729580  0  0  0  0  0  0  0  0  0.207240
 127 H_f 0.808590 0.734910 0.683090  0  0  0  0  0  0  0  0  0.176750
 128 H_f 0.265090 0.073680 0.683090  0  0  0  0  0  0  0  0  0.176750
 129 H_f 0.926320 0.191410 0.683090  0  0  0  0  0  0  0  0  0.176750
 130 H_g 0.094280 0.361960 0.384650  0  0  0  0  0  0  0  0  0.158640
 131 H_g 0.971370 0.398980 0.051320  0  0  0  0  0  0  0  0  0.158640
 132 H_g 0.934350 0.239060 0.717980  0  0  0  0  0  0  0  0  0.158640
 133 Mof_H 0.075430 0.331330 0.697080  0  0  0  0  0  0  0  0  0.167880
 134 Mof_H 0.002000 0.410770 0.363750  0  0  0  0  0  0  0  0  0.167880
 135 Mof_H 0.922560 0.257900 0.030420  0  0  0  0  0  0  0  0  0.167880
 136 H_h 0.121880 0.345880 0.839700  0  0  0  0  0  0  0  0  0.154970
 137 H_h 0.987450 0.442670 0.506360  0  0  0  0  0  0  0  0  0.154970
 138 H_h 0.890660 0.211450 0.173030  0  0  0  0  0  0  0  0  0.154970
 139 H_i 0.838400 0.724220 0.249100  0  0  0  0  0  0  0  0  0.155910
 140 H_i 0.275780 0.114180 0.249100  0  0  0  0  0  0  0  0  0.155910
 141 H_i 0.885820 0.161600 0.249100  0  0  0  0  0  0  0  0  0.155910
 142 H_j 0.872960 0.734490 0.987300  0  0  0  0  0  0  0  0  0.114630
 143 H_j 0.265510 0.138460 0.987300  0  0  0  0  0  0  0  0  0.114630
 144 H_j 0.861540 0.127040 0.987300  0  0  0  0  0  0  0  0  0.114630
 145 H_k 0.896080 0.705920 0.955030  0  0  0  0  0  0  0  0  0.128470
 146 H_k 0.294080 0.190160 0.955030  0  0  0  0  0  0  0  0  0.128470
 147 H_k 0.809840 0.103920 0.955030  0  0  0  0  0  0  0  0  0.128470
 148 H_l 0.884660 0.667360 0.184990  0  0  0  0  0  0  0  0  0.109150
 149 H_l 0.999310 0.550630 0.518320  0  0  0  0  0  0  0  0  0.109150
 150 H_l 0.116030 0.782010 0.851650  0  0  0  0  0  0  0  0  0.109150
 151 H_m 0.879300 0.655010 0.828690  0  0  0  0  0  0  0  0  0.156520
 152 H_m 0.011660 0.557630 0.162020  0  0  0  0  0  0  0  0  0.156520
 153 H_m 0.109040 0.787360 0.495360  0  0  0  0  0  0  0  0  0.156520
 154 Mof_H_a 0.925930 0.670140 0.972860  0  0  0  0  0  0  0  0  0.165980
 155 Mof_H_a 0.996530 0.589120 0.306200  0  0  0  0  0  0  0  0  0.165980
 156 Mof_H_a 0.077540 0.740730 0.639530  0  0  0  0  0  0  0  0  0.165980
 157 Mof_Ob 0.717050 0.689520 0.797000  0  0  0  0  0  0  0  0  -0.744410
 158 Mof_Ob 0.643810 0.694190 0.463660  0  0  0  0  0  0  0  0  -0.744410
 159 Mof_Ob 0.639140 0.616290 0.130330  0  0  0  0  0  0  0  0  -0.744410
 160 Mof_Oa 0.684310 0.669400 0.567690  0  0  0  0  0  0  0  0  -0.906120
 161 Mof_Oa 0.663930 0.681580 0.234360  0  0  0  0  0  0  0  0  -0.906120
 162 Mof_Oa 0.651750 0.649020 0.901020  0  0  0  0  0  0  0  0  -0.906120
 163 Mof_Oc 0.699930 0.662620 0.204040  0  0  0  0  0  0  0  0  -0.946340
 164 Mof_Oc 0.670720 0.703980 0.870710  0  0  0  0  0  0  0  0  -0.946340
 165 Mof_Oc 0.629350 0.633400 0.537380  0  0  0  0  0  0  0  0  -0.946340
 166 Mof_Mg 0.661500 0.644770 0.338550  0  0  0  0  0  0  0  0  1.635200
 167 Mof_Mg 0.688560 0.683400 0.005220  0  0  0  0  0  0  0  0  1.635200
 168 Mof_Mg 0.649930 0.671830 0.671880  0  0  0  0  0  0  0  0  1.635200
 169 Mof_Ob_a 0.617830 0.977940 0.542580  0  0  0  0  0  0  0  0  -0.775690
 170 Mof_Ob_a 0.688730 0.973220 0.875920  0  0  0  0  0  0  0  0  -0.775690
 171 Mof_Ob_a 0.693440 0.048830 0.209250  0  0  0  0  0  0  0  0  -0.775690
 172 Mof_Oa_a 0.650390 0.997360 0.773260  0  0  0  0  0  0  0  0  -0.909190
 173 Mof_Oa_a 0.669310 0.986370 0.106590  0  0  0  0  0  0  0  0  -0.909190
 174 Mof_Oa_a 0.680300 0.016270 0.439930  0  0  0  0  0  0  0  0  -0.909190
 175 Mof_Oc_a 0.634570 0.004910 0.136160  0  0  0  0  0  0  0  0  -0.928660
 176 Mof_Oc_a 0.661750 0.962990 0.469490  0  0  0  0  0  0  0  0  -0.928660
 177 Mof_Oc_a 0.703670 0.032090 0.802830  0  0  0  0  0  0  0  0  -0.928660
 178 Mof_Mg_a 0.673000 0.022190 0.001400  0  0  0  0  0  0  0  0  1.658510
 179 Mof_Mg_a 0.644480 0.984140 0.334730  0  0  0  0  0  0  0  0  1.658510
 180 Mof_Mg_a 0.682520 0.993660 0.668070  0  0  0  0  0  0  0  0  1.658510
 181 Mof_Cc 0.609830 0.996280 0.048160  0  0  0  0  0  0  0  0  0.509980
 182 Mof_Cc 0.670390 0.946880 0.381490  0  0  0  0  0  0  0  0  0.509980
 183 Mof_Cc 0.719780 0.056840 0.714830  0  0  0  0  0  0  0  0  0.509980
 184 Mof_Cb 0.604060 0.987140 0.849840  0  0  0  0  0  0  0  0  -0.402210
 185 Mof_Cb 0.679520 0.950240 0.183170  0  0  0  0  0  0  0  0  -0.402210
 186 Mof_Cb 0.716420 0.062610 0.516500  0  0  0  0  0  0  0  0  -0.402210
 187 C 0.577130 0.977580 0.773850  0  0  0  0  0  0  0  0  -0.044130
 188 C 0.689090 0.932890 0.107180  0  0  0  0  0  0  0  0  -0.044130
 189 C 0.733780 0.089530 0.440510  0  0  0  0  0  0  0  0  -0.044130
 190 C_a 0.555800 0.977390 0.882120  0  0  0  0  0  0  0  0  -0.002270
 191 C_a 0.689280 0.911750 0.215450  0  0  0  0  0  0  0  0  -0.002270
 192 C_a 0.754920 0.110860 0.548790  0  0  0  0  0  0  0  0  -0.002270
 193 C_b 0.860910 0.633010 0.463250  0  0  0  0  0  0  0  0  0.108230
 194 C_b 0.366990 0.227900 0.463250  0  0  0  0  0  0  0  0  0.108230
 195 C_b 0.772100 0.139090 0.463250  0  0  0  0  0  0  0  0  0.108230
 196 C_c 0.848090 0.608390 0.369500  0  0  0  0  0  0  0  0  -0.465910
 197 C_c 0.391610 0.239700 0.369500  0  0  0  0  0  0  0  0  -0.465910
 198 C_c 0.760300 0.151910 0.369500  0  0  0  0  0  0  0  0  -0.465910
 199 C_d 0.847250 0.650290 0.480730  0  0  0  0  0  0  0  0  0.012220
 200 C_d 0.349710 0.196950 0.480730  0  0  0  0  0  0  0  0  0.012220
 201 C_d 0.803050 0.152750 0.480730  0  0  0  0  0  0  0  0  0.012220
 202 C_e 0.521290 0.006430 0.683290  0  0  0  0  0  0  0  0  0.033640
 203 C_e 0.660240 0.848200 0.016630  0  0  0  0  0  0  0  0  0.033640
 204 C_e 0.818470 0.145370 0.349960  0  0  0  0  0  0  0  0  0.033640
 205 C_f 0.507830 0.022820 0.701070  0  0  0  0  0  0  0  0  0.194750
 206 C_f 0.977180 0.485010 0.701070  0  0  0  0  0  0  0  0  0.194750
 207 C_f 0.514990 0.492170 0.701070  0  0  0  0  0  0  0  0  0.194750
 208 C_g 0.487390 0.016140 0.850050  0  0  0  0  0  0  0  0  -0.134190
 209 C_g 0.983860 0.471250 0.850050  0  0  0  0  0  0  0  0  -0.134190
 210 C_g 0.528750 0.512610 0.850050  0  0  0  0  0  0  0  0  -0.134190
 211 C_h 0.814000 0.660460 0.639340  0  0  0  0  0  0  0  0  -0.109480
 212 C_h 0.672870 0.820200 0.306010  0  0  0  0  0  0  0  0  -0.109480
 213 C_h 0.513130 0.519340 0.972670  0  0  0  0  0  0  0  0  -0.109480
 214 C_i 0.827120 0.644330 0.621540  0  0  0  0  0  0  0  0  -0.203060
 215 C_i 0.355680 0.182800 0.621540  0  0  0  0  0  0  0  0  -0.203060
 216 C_i 0.817200 0.172880 0.621540  0  0  0  0  0  0  0  0  -0.203060
 217 C_j 0.473250 0.032850 0.879300  0  0  0  0  0  0  0  0  0.175750
 218 C_j 0.967150 0.440400 0.879300  0  0  0  0  0  0  0  0  0.175750
 219 C_j 0.559600 0.526750 0.879300  0  0  0  0  0  0  0  0  0.175750
 220 C_k 0.485140 0.055770 0.992430  0  0  0  0  0  0  0  0  -0.507000
 221 C_k 0.944230 0.429370 0.992430  0  0  0  0  0  0  0  0  -0.507000
 222 C_k 0.570630 0.514860 0.992430  0  0  0  0  0  0  0  0  -0.507000
 223 C_l 0.778730 0.689270 0.456760  0  0  0  0  0  0  0  0  -0.002760
 224 C_l 0.644060 0.756130 0.123430  0  0  0  0  0  0  0  0  -0.002760
 225 C_l 0.577200 0.554600 0.790100  0  0  0  0  0  0  0  0  -0.002760
 226 C_m 0.757360 0.688860 0.566140  0  0  0  0  0  0  0  0  -0.081560
 227 C_m 0.644470 0.735170 0.232810  0  0  0  0  0  0  0  0  -0.081560
 228 C_m 0.598170 0.575970 0.899480  0  0  0  0  0  0  0  0  -0.081560
 229 Mof_Cb_a 0.730570 0.679790 0.490060  0  0  0  0  0  0  0  0  -0.375950
 230 Mof_Cb_a 0.653540 0.717440 0.156730  0  0  0  0  0  0  0  0  -0.375950
 231 Mof_Cb_a 0.615890 0.602770 0.823400  0  0  0  0  0  0  0  0  -0.375950
 232 Mof_Cc_a 0.724730 0.671080 0.290860  0  0  0  0  0  0  0  0  0.539130
 233 Mof_Cc_a 0.662250 0.720320 0.957530  0  0  0  0  0  0  0  0  0.539130
 234 Mof_Cc_a 0.613020 0.608600 0.624200  0  0  0  0  0  0  0  0  0.539130
 235 Mof_Cd 0.746520 0.671360 0.181570  0  0  0  0  0  0  0  0  -0.289820
 236 Mof_Cd 0.661970 0.741820 0.848240  0  0  0  0  0  0  0  0  -0.289820
 237 Mof_Cd 0.591510 0.586810 0.514910  0  0  0  0  0  0  0  0  -0.289820
 238 C_n 0.772530 0.679680 0.262300  0  0  0  0  0  0  0  0  -0.143680
 239 C_n 0.653660 0.759520 0.928960  0  0  0  0  0  0  0  0  -0.143680
 240 C_n 0.573810 0.560810 0.595630  0  0  0  0  0  0  0  0  -0.143680
 241 Mof_Ca 0.709950 0.679810 0.625090  0  0  0  0  0  0  0  0  0.835460
 242 Mof_Ca 0.653520 0.696810 0.291750  0  0  0  0  0  0  0  0  0.835460
 243 Mof_Ca 0.636530 0.623380 0.958420  0  0  0  0  0  0  0  0  0.835460
 244 C_o 0.515100 0.045060 0.567510  0  0  0  0  0  0  0  0  -0.272600
 245 C_o 0.954940 0.470030 0.567510  0  0  0  0  0  0  0  0  -0.272600
 246 C_o 0.529970 0.484900 0.567510  0  0  0  0  0  0  0  0  -0.272600
 247 C_p 0.534430 0.050810 0.421890  0  0  0  0  0  0  0  0  -0.078930
 248 C_p 0.949190 0.483620 0.421890  0  0  0  0  0  0  0  0  -0.078930
 249 C_p 0.516380 0.465570 0.421890  0  0  0  0  0  0  0  0  -0.078930
 250 C_q 0.547610 0.034680 0.403870  0  0  0  0  0  0  0  0  -0.140610
 251 C_q 0.965320 0.512920 0.403870  0  0  0  0  0  0  0  0  -0.140610
 252 C_q 0.487080 0.452390 0.403870  0  0  0  0  0  0  0  0  -0.140610
 253 C_r 0.541210 0.013100 0.532080  0  0  0  0  0  0  0  0  -0.161920
 254 C_r 0.653560 0.861440 0.865410  0  0  0  0  0  0  0  0  -0.161920
 255 C_r 0.805230 0.125460 0.198740  0  0  0  0  0  0  0  0  -0.161920
 256 C_s 0.562040 0.987660 0.074810  0  0  0  0  0  0  0  0  -0.137370
 257 C_s 0.679010 0.907720 0.408140  0  0  0  0  0  0  0  0  -0.137370
 258 C_s 0.758950 0.104630 0.741470  0  0  0  0  0  0  0  0  -0.137370
 259 Mof_Cd_a 0.588080 0.996310 0.155930  0  0  0  0  0  0  0  0  -0.273190
 260 Mof_Cd_a 0.670350 0.925100 0.489270  0  0  0  0  0  0  0  0  -0.273190
 261 Mof_Cd_a 0.741560 0.078580 0.822600  0  0  0  0  0  0  0  0  -0.273190
 262 Mof_Ca_a 0.624810 0.987240 0.715320  0  0  0  0  0  0  0  0  0.856090
 263 Mof_Ca_a 0.679430 0.970900 0.048660  0  0  0  0  0  0  0  0  0.856090
 264 Mof_Ca_a 0.695770 0.041860 0.381990  0  0  0  0  0  0  0  0  0.856090
 265 H 0.573440 0.970510 0.623300  0  0  0  0  0  0  0  0  0.148530
 266 H 0.696160 0.936260 0.956630  0  0  0  0  0  0  0  0  0.148530
 267 H 0.730410 0.093230 0.289970  0  0  0  0  0  0  0  0  0.148530
 268 H_a 0.857560 0.595330 0.359340  0  0  0  0  0  0  0  0  0.172110
 269 H_a 0.404670 0.262230 0.359340  0  0  0  0  0  0  0  0  0.172110
 270 H_a 0.737770 0.142440 0.359340  0  0  0  0  0  0  0  0  0.172110
 271 H_b 0.827810 0.600790 0.301860  0  0  0  0  0  0  0  0  0.182750
 272 H_b 0.399210 0.227020 0.301860  0  0  0  0  0  0  0  0  0.182750
 273 H_b 0.772980 0.172190 0.301860  0  0  0  0  0  0  0  0  0.182750
 274 H_c 0.798420 0.655420 0.752390  0  0  0  0  0  0  0  0  0.131700
 275 H_c 0.677910 0.809670 0.419050  0  0  0  0  0  0  0  0  0.131700
 276 H_c 0.523670 0.534910 0.085720  0  0  0  0  0  0  0  0  0.131700
 277 H_d 0.821440 0.626940 0.720330  0  0  0  0  0  0  0  0  0.146870
 278 H_d 0.373060 0.194500 0.720330  0  0  0  0  0  0  0  0  0.146870
 279 H_d 0.805500 0.178560 0.720330  0  0  0  0  0  0  0  0  0.146870
 280 H_e 0.505080 0.062480 0.062910  0  0  0  0  0  0  0  0  0.207240
 281 H_e 0.937520 0.442600 0.062910  0  0  0  0  0  0  0  0  0.207240
 282 H_e 0.557400 0.494920 0.062910  0  0  0  0  0  0  0  0  0.207240
 283 H_f 0.475260 0.068250 0.016430  0  0  0  0  0  0  0  0  0.176750
 284 H_f 0.931750 0.407010 0.016430  0  0  0  0  0  0  0  0  0.176750
 285 H_f 0.592990 0.524740 0.016430  0  0  0  0  0  0  0  0  0.176750
 286 H_g 0.760940 0.695290 0.717980  0  0  0  0  0  0  0  0  0.158640
 287 H_g 0.638040 0.732320 0.384650  0  0  0  0  0  0  0  0  0.158640
 288 H_g 0.601020 0.572390 0.051320  0  0  0  0  0  0  0  0  0.158640
 289 Mof_H 0.742100 0.664660 0.030420  0  0  0  0  0  0  0  0  0.167880
 290 Mof_H 0.668670 0.744100 0.697080  0  0  0  0  0  0  0  0  0.167880
 291 Mof_H 0.589230 0.591240 0.363750  0  0  0  0  0  0  0  0  0.167880
 292 H_h 0.788550 0.679210 0.173030  0  0  0  0  0  0  0  0  0.154970
 293 H_h 0.654120 0.776000 0.839700  0  0  0  0  0  0  0  0  0.154970
 294 H_h 0.557330 0.544790 0.506360  0  0  0  0  0  0  0  0  0.154970
 295 H_i 0.505070 0.057550 0.582430  0  0  0  0  0  0  0  0  0.155910
 296 H_i 0.942450 0.447520 0.582430  0  0  0  0  0  0  0  0  0.155910
 297 H_i 0.552480 0.494930 0.582430  0  0  0  0  0  0  0  0  0.155910
 298 H_j 0.539620 0.067830 0.320630  0  0  0  0  0  0  0  0  0.114630
 299 H_j 0.932170 0.471800 0.320630  0  0  0  0  0  0  0  0  0.114630
 300 H_j 0.528200 0.460380 0.320630  0  0  0  0  0  0  0  0  0.114630
 301 H_k 0.562750 0.039260 0.288370  0  0  0  0  0  0  0  0  0.128470
 302 H_k 0.960740 0.523490 0.288370  0  0  0  0  0  0  0  0  0.128470
 303 H_k 0.476510 0.437250 0.288370  0  0  0  0  0  0  0  0  0.128470
 304 H_l 0.551320 0.000690 0.518320  0  0  0  0  0  0  0  0  0.109150
 305 H_l 0.665980 0.883970 0.851650  0  0  0  0  0  0  0  0  0.109150
 306 H_l 0.782700 0.115340 0.184990  0  0  0  0  0  0  0  0  0.109150
 307 H_m 0.545970 0.988340 0.162020  0  0  0  0  0  0  0  0  0.156520
 308 H_m 0.678330 0.890960 0.495360  0  0  0  0  0  0  0  0  0.156520
 309 H_m 0.775700 0.120700 0.828690  0  0  0  0  0  0  0  0  0.156520
 310 Mof_H_a 0.592600 0.003470 0.306200  0  0  0  0  0  0  0  0  0.165980
 311 Mof_H_a 0.663190 0.922460 0.639530  0  0  0  0  0  0  0  0  0.165980
 312 Mof_H_a 0.744210 0.074070 0.972860  0  0  0  0  0  0  0  0  0.165980
 313 Mof_Ob 0.383710 0.022860 0.130330  0  0  0  0  0  0  0  0  -0.744410
 314 Mof_Ob 0.310480 0.027520 0.797000  0  0  0  0  0  0  0  0  -0.744410
 315 Mof_Ob 0.305810 0.949620 0.463660  0  0  0  0  0  0  0  0  -0.744410
 316 Mof_Oa 0.350980 0.002730 0.901020  0  0  0  0  0  0  0  0  -0.906120
 317 Mof_Oa 0.330600 0.014910 0.567690  0  0  0  0  0  0  0  0  -0.906120
 318 Mof_Oa 0.318420 0.982350 0.234360  0  0  0  0  0  0  0  0  -0.906120
 319 Mof_Oc 0.366600 0.995950 0.537380  0  0  0  0  0  0  0  0  -0.946340
 320 Mof_Oc 0.337380 0.037310 0.204040  0  0  0  0  0  0  0  0  -0.946340
 321 Mof_Oc 0.296020 0.966740 0.870710  0  0  0  0  0  0  0  0  -0.946340
 322 Mof_Mg 0.328170 0.978100 0.671880  0  0  0  0  0  0  0  0  1.635200
 323 Mof_Mg 0.355230 0.016730 0.338550  0  0  0  0  0  0  0  0  1.635200
 324 Mof_Mg 0.316600 0.005160 0.005220  0  0  0  0  0  0  0  0  1.635200
 325 Mof_Ob_a 0.284500 0.311270 0.875920  0  0  0  0  0  0  0  0  -0.775690
 326 Mof_Ob_a 0.355390 0.306560 0.209250  0  0  0  0  0  0  0  0  -0.775690
 327 Mof_Ob_a 0.360110 0.382170 0.542580  0  0  0  0  0  0  0  0  -0.775690
 328 Mof_Oa_a 0.317060 0.330690 0.106590  0  0  0  0  0  0  0  0  -0.909190
 329 Mof_Oa_a 0.335980 0.319700 0.439930  0  0  0  0  0  0  0  0  -0.909190
 330 Mof_Oa_a 0.346970 0.349610 0.773260  0  0  0  0  0  0  0  0  -0.909190
 331 Mof_Oc_a 0.301240 0.338250 0.469490  0  0  0  0  0  0  0  0  -0.928660
 332 Mof_Oc_a 0.328420 0.296330 0.802830  0  0  0  0  0  0  0  0  -0.928660
 333 Mof_Oc_a 0.370340 0.365430 0.136160  0  0  0  0  0  0  0  0  -0.928660
 334 Mof_Mg_a 0.339670 0.355520 0.334730  0  0  0  0  0  0  0  0  1.658510
 335 Mof_Mg_a 0.311140 0.317480 0.668070  0  0  0  0  0  0  0  0  1.658510
 336 Mof_Mg_a 0.349190 0.327000 0.001400  0  0  0  0  0  0  0  0  1.658510
 337 Mof_Cc 0.276500 0.329610 0.381490  0  0  0  0  0  0  0  0  0.509980
 338 Mof_Cc 0.337050 0.280220 0.714830  0  0  0  0  0  0  0  0  0.509980
 339 Mof_Cc 0.386450 0.390170 0.048160  0  0  0  0  0  0  0  0  0.509980
 340 Mof_Cb 0.270720 0.320480 0.183170  0  0  0  0  0  0  0  0  -0.402210
 341 Mof_Cb 0.346190 0.283580 0.516500  0  0  0  0  0  0  0  0  -0.402210
 342 Mof_Cb 0.383090 0.395940 0.849840  0  0  0  0  0  0  0  0  -0.402210
 343 C 0.243800 0.310910 0.107180  0  0  0  0  0  0  0  0  -0.044130
 344 C 0.355750 0.266220 0.440510  0  0  0  0  0  0  0  0  -0.044130
 345 C 0.400450 0.422870 0.773850  0  0  0  0  0  0  0  0  -0.044130
 346 C_a 0.222470 0.310720 0.215450  0  0  0  0  0  0  0  0  -0.002270
 347 C_a 0.355950 0.245080 0.548790  0  0  0  0  0  0  0  0  -0.002270
 348 C_a 0.421580 0.444200 0.882120  0  0  0  0  0  0  0  0  -0.002270
 349 C_b 0.527580 0.966350 0.796580  0  0  0  0  0  0  0  0  0.108230
 350 C_b 0.033650 0.561230 0.796580  0  0  0  0  0  0  0  0  0.108230
 351 C_b 0.438770 0.472420 0.796580  0  0  0  0  0  0  0  0  0.108230
 352 C_c 0.514760 0.941730 0.702830  0  0  0  0  0  0  0  0  -0.465910
 353 C_c 0.058270 0.573030 0.702830  0  0  0  0  0  0  0  0  -0.465910
 354 C_c 0.426970 0.485240 0.702830  0  0  0  0  0  0  0  0  -0.465910
 355 C_d 0.513910 0.983630 0.814060  0  0  0  0  0  0  0  0  0.012220
 356 C_d 0.016370 0.530290 0.814060  0  0  0  0  0  0  0  0  0.012220
 357 C_d 0.469710 0.486090 0.814060  0  0  0  0  0  0  0  0  0.012220
 358 C_e 0.187960 0.339760 0.016630  0  0  0  0  0  0  0  0  0.033640
 359 C_e 0.326900 0.181530 0.349960  0  0  0  0  0  0  0  0  0.033640
 360 C_e 0.485140 0.478710 0.683290  0  0  0  0  0  0  0  0  0.033640
 361 C_f 0.174500 0.356150 0.034400  0  0  0  0  0  0  0  0  0.194750
 362 C_f 0.643850 0.818340 0.034400  0  0  0  0  0  0  0  0  0.194750
 363 C_f 0.181660 0.825500 0.034400  0  0  0  0  0  0  0  0  0.194750
 364 C_g 0.154060 0.349470 0.183390  0  0  0  0  0  0  0  0  -0.134190
 365 C_g 0.650530 0.804590 0.183390  0  0  0  0  0  0  0  0  -0.134190
 366 C_g 0.195410 0.845940 0.183390  0  0  0  0  0  0  0  0  -0.134190
 367 C_h 0.480660 0.993790 0.972670  0  0  0  0  0  0  0  0  -0.109480
 368 C_h 0.339540 0.153540 0.639340  0  0  0  0  0  0  0  0  -0.109480
 369 C_h 0.179800 0.852670 0.306010  0  0  0  0  0  0  0  0  -0.109480
 370 C_i 0.493790 0.977660 0.954880  0  0  0  0  0  0  0  0  -0.203060
 371 C_i 0.022340 0.516130 0.954880  0  0  0  0  0  0  0  0  -0.203060
 372 C_i 0.483870 0.506210 0.954880  0  0  0  0  0  0  0  0  -0.203060
 373 C_j 0.139920 0.366190 0.212640  0  0  0  0  0  0  0  0  0.175750
 374 C_j 0.633810 0.773730 0.212640  0  0  0  0  0  0  0  0  0.175750
 375 C_j 0.226270 0.860080 0.212640  0  0  0  0  0  0  0  0  0.175750
 376 C_k 0.151800 0.389100 0.325760  0  0  0  0  0  0  0  0  -0.507000
 377 C_k 0.610900 0.762700 0.325760  0  0  0  0  0  0  0  0  -0.507000
 378 C_k 0.237300 0.848200 0.325760  0  0  0  0  0  0  0  0  -0.507000
 379 C_l 0.445400 0.022600 0.790100  0  0  0  0  0  0  0  0  -0.002760
 380 C_l 0.310730 0.089460 0.456760  0  0  0  0  0  0  0  0  -0.002760
 381 C_l 0.243870 0.887930 0.123430  0  0  0  0  0  0  0  0  -0.002760
 382 C_m 0.424030 0.022200 0.899480  0  0  0  0  0  0  0  0  -0.081560
 383 C_m 0.311140 0.068500 0.566140  0  0  0  0  0  0  0  0  -0.081560
 384 C_m 0.264830 0.909310 0.232810  0  0  0  0  0  0  0  0  -0.081560
 385 Mof_Cb_a 0.397230 0.013130 0.823400  0  0  0  0  0  0  0  0  -0.375950
 386 Mof_Cb_a 0.320210 0.050770 0.490060  0  0  0  0  0  0  0  0  -0.375950
 387 Mof_Cb_a 0.282560 0.936100 0.156730  0  0  0  0  0  0  0  0  -0.375950
 388 Mof_Cc_a 0.391400 0.004410 0.624200  0  0  0  0  0  0  0  0  0.539130
 389 Mof_Cc_a 0.328920 0.053650 0.290860  0  0  0  0  0  0  0  0  0.539130
 390 Mof_Cc_a 0.279680 0.941940 0.957530  0  0  0  0  0  0  0  0  0.539130
 391 Mof_Cd 0.413190 0.004700 0.514910  0  0  0  0  0  0  0  0  -0.289820
 392 Mof_Cd 0.328630 0.075160 0.181570  0  0  0  0  0  0  0  0  -0.289820
 393 Mof_Cd 0.258180 0.920140 0.848240  0  0  0  0  0  0  0  0  -0.289820
 394 C_n 0.439190 0.013010 0.595630  0  0  0  0  0  0  0  0  -0.143680
 395 C_n 0.320320 0.092850 0.262300  0  0  0  0  0  0  0  0  -0.143680
 396 C_n 0.240480 0.894140 0.928960  0  0  0  0  0  0  0  0  -0.143680
 397 Mof_Ca 0.376620 0.013140 0.958420  0  0  0  0  0  0  0  0  0.835460
 398 Mof_Ca 0.320190 0.030140 0.625090  0  0  0  0  0  0  0  0  0.835460
 399 Mof_Ca 0.303190 0.956720 0.291750  0  0  0  0  0  0  0  0  0.835460
 400 C_o 0.181770 0.378400 0.900840  0  0  0  0  0  0  0  0  -0.272600
 401 C_o 0.621600 0.803370 0.900840  0  0  0  0  0  0  0  0  -0.272600
 402 C_o 0.196630 0.818230 0.900840  0  0  0  0  0  0  0  0  -0.272600
 403 C_p 0.201100 0.384150 0.755220  0  0  0  0  0  0  0  0  -0.078930
 404 C_p 0.615850 0.816950 0.755220  0  0  0  0  0  0  0  0  -0.078930
 405 C_p 0.183050 0.798900 0.755220  0  0  0  0  0  0  0  0  -0.078930
 406 C_q 0.214270 0.368020 0.737200  0  0  0  0  0  0  0  0  -0.140610
 407 C_q 0.631980 0.846250 0.737200  0  0  0  0  0  0  0  0  -0.140610
 408 C_q 0.153750 0.785730 0.737200  0  0  0  0  0  0  0  0  -0.140610
 409 C_r 0.207870 0.346440 0.865410  0  0  0  0  0  0  0  0  -0.161920
 410 C_r 0.320230 0.194770 0.198740  0  0  0  0  0  0  0  0  -0.161920
 411 C_r 0.471900 0.458790 0.532080  0  0  0  0  0  0  0  0  -0.161920
 412 C_s 0.228710 0.320990 0.408140  0  0  0  0  0  0  0  0  -0.137370
 413 C_s 0.345680 0.241050 0.741470  0  0  0  0  0  0  0  0  -0.137370
 414 C_s 0.425620 0.437960 0.074810  0  0  0  0  0  0  0  0  -0.137370
 415 Mof_Cd_a 0.254750 0.329650 0.489270  0  0  0  0  0  0  0  0  -0.273190
 416 Mof_Cd_a 0.337020 0.258440 0.822600  0  0  0  0  0  0  0  0  -0.273190
 417 Mof_Cd_a 0.408230 0.411920 0.155930  0  0  0  0  0  0  0  0  -0.273190
 418 Mof_Ca_a 0.291470 0.320570 0.048660  0  0  0  0  0  0  0  0  0.856090
 419 Mof_Ca_a 0.346090 0.304230 0.381990  0  0  0  0  0  0  0  0  0.856090
 420 Mof_Ca_a 0.362430 0.375190 0.715320  0  0  0  0  0  0  0  0  0.856090
 421 H 0.240100 0.303840 0.956630  0  0  0  0  0  0  0  0  0.148530
 422 H 0.362830 0.269590 0.289970  0  0  0  0  0  0  0  0  0.148530
 423 H 0.397070 0.426560 0.623300  0  0  0  0  0  0  0  0  0.148530
 424 H_a 0.524230 0.928670 0.692670  0  0  0  0  0  0  0  0  0.172110
 425 H_a 0.071330 0.595560 0.692670  0  0  0  0  0  0  0  0  0.172110
 426 H_a 0.404440 0.475770 0.692670  0  0  0  0  0  0  0  0  0.172110
 427 H_b 0.494480 0.934120 0.635190  0  0  0  0  0  0  0  0  0.182750
 428 H_b 0.065870 0.560350 0.635190  0  0  0  0  0  0  0  0  0.182750
 429 H_b 0.439650 0.505520 0.635190  0  0  0  0  0  0  0  0  0.182750
 430 H_c 0.465090 0.988750 0.085720  0  0  0  0  0  0  0  0  0.131700
 431 H_c 0.344580 0.143000 0.752390  0  0  0  0  0  0  0  0  0.131700
 432 H_c 0.190330 0.868250 0.419050  0  0  0  0  0  0  0  0  0.131700
 433 H_d 0.488100 0.960270 0.053660  0  0  0  0  0  0  0  0  0.146870
 434 H_d 0.039730 0.527830 0.053660  0  0  0  0  0  0  0  0  0.146870
 435 H_d 0.472170 0.511900 0.053660  0  0  0  0  0  0  0  0  0.146870
 436 H_e 0.171740 0.395810 0.396240  0  0  0  0  0  0  0  0  0.207240
 437 H_e 0.604190 0.775930 0.396240  0  0  0  0  0  0  0  0  0.207240
 438 H_e 0.224070 0.828260 0.396240  0  0  0  0  0  0  0  0  0.207240
 439 H_f 0.141930 0.401580 0.349760  0  0  0  0  0  0  0  0  0.176750
 440 H_f 0.598420 0.740350 0.349760  0  0  0  0  0  0  0  0  0.176750
 441 H_f 0.259650 0.858070 0.349760  0  0  0  0  0  0  0  0  0.176750
 442 H_g 0.427610 0.028630 0.051320  0  0  0  0  0  0  0  0  0.158640
 443 H_g 0.304710 0.065650 0.717980  0  0  0  0  0  0  0  0  0.158640
 444 H_g 0.267680 0.905720 0.384650  0  0  0  0  0  0  0  0  0.158640
 445 Mof_H 0.408760 0.997990 0.363750  0  0  0  0  0  0  0  0  0.167880
 446 Mof_H 0.335340 0.077430 0.030420  0  0  0  0  0  0  0  0  0.167880
 447 Mof_H 0.255900 0.924570 0.697080  0  0  0  0  0  0  0  0  0.167880
 448 H_h 0.455210 0.012550 0.506360  0  0  0  0  0  0  0  0  0.154970
 449 H_h 0.320790 0.109340 0.173030  0  0  0  0  0  0  0  0  0.154970
 450 H_h 0.224000 0.878120 0.839700  0  0  0  0  0  0  0  0  0.154970
 451 H_i 0.171730 0.390880 0.915760  0  0  0  0  0  0  0  0  0.155910
 452 H_i 0.609120 0.780850 0.915760  0  0  0  0  0  0  0  0  0.155910
 453 H_i 0.219150 0.828270 0.915760  0  0  0  0  0  0  0  0  0.155910
 454 H_j 0.206290 0.401160 0.653960  0  0  0  0  0  0  0  0  0.114630
 455 H_j 0.598840 0.805130 0.653960  0  0  0  0  0  0  0  0  0.114630
 456 H_j 0.194870 0.793710 0.653960  0  0  0  0  0  0  0  0  0.114630
 457 H_k 0.229410 0.372590 0.621700  0  0  0  0  0  0  0  0  0.128470
 458 H_k 0.627410 0.856820 0.621700  0  0  0  0  0  0  0  0  0.128470
 459 H_k 0.143180 0.770590 0.621700  0  0  0  0  0  0  0  0  0.128470
 460 H_l 0.217990 0.334020 0.851650  0  0  0  0  0  0  0  0  0.109150
 461 H_l 0.332640 0.217300 0.184990  0  0  0  0  0  0  0  0  0.109150
 462 H_l 0.449370 0.448680 0.518320  0  0  0  0  0  0  0  0  0.109150
 463 H_m 0.212640 0.321670 0.495360  0  0  0  0  0  0  0  0  0.156520
 464 H_m 0.344990 0.224300 0.828690  0  0  0  0  0  0  0  0  0.156520
 465 H_m 0.442370 0.454030 0.162020  0  0  0  0  0  0  0  0  0.156520
 466 Mof_H_a 0.259270 0.336810 0.639530  0  0  0  0  0  0  0  0  0.165980
 467 Mof_H_a 0.329860 0.255790 0.972860  0  0  0  0  0  0  0  0  0.165980
 468 Mof_H_a 0.410880 0.407400 0.306200  0  0  0  0  0  0  0  0  0.165980
