# Supplementary material for: In silico design and screening of hypothetical MOF-74 analogs and their experimental synthesis
Source: Chem Sci. 2016 Jun 21;7(9):6263–72. doi: 10.1039/c6sc01477a (PMC6024208; doi:10.1039/c6sc01477a)
Supplement: Supplementary file 1 [file SC-007-C6SC01477A-s001.zip › analogs/34.1_all_conf_10_0_full_symm.def]

#number of pseudo atoms
47
#type        print   as   scat      mass       charge          B-factor   radii  connectivity
UNIT         no      H       H      1.0        1.0             1.0        1.0    0
C_co2        yes     C       C      12.0107    0.6512          1.0        1.0    0
O_co2        yes     O       O      15.9994   -0.3256          1.0        1.0    0
N_n2         yes     N       N      14.00674  -0.482           1.0        0.7    0
N_com        no      N       N      0.0        0.964           1.0        0.7    0
Mof_Ob    yes       O         O         15.999    -0.8475   1.0       1.52      0         
Mof_Oa    yes       O         O         15.999    -0.95116  1.0       1.52      0         
Mof_Oc    yes       O         O         15.999    -0.85853  1.0       1.52      0         
Mof_Mg    yes       Mg        Mg        24.305    1.64678   1.0       1.73      0         
Mof_Ob_a  yes       O         O         15.999    -0.70274  1.0       1.52      0         
Mof_Oa_a  yes       O         O         15.999    -0.96167  1.0       1.52      0         
Mof_Oc_a  yes       O         O         15.999    -0.91775  1.0       1.52      0         
Mof_Mg_a  yes       Mg        Mg        24.305    1.58605   1.0       1.73      0         
Mof_Ca    yes       C         C         12.011    0.98852   1.0       1.7       0         
Mof_Cb    yes       C         C         12.011    -0.49736  1.0       1.7       0         
C         yes       C         C         12.011    0.04443   1.0       1.7       0         
C_a       yes       C         C         12.011    -0.51493  1.0       1.7       0         
C_b       yes       C         C         12.011    0.60243   1.0       1.7       0         
Mof_Cd    yes       C         C         12.011    -0.4468   1.0       1.7       0         
Mof_Cc    yes       C         C         12.011    0.55322   1.0       1.7       0         
N         yes       N         N         14.007    -0.236    1.0       1.55      0         
N_a       yes       N         N         14.007    -0.25552  1.0       1.55      0         
C_c       yes       C         C         12.011    0.4634    1.0       1.7       0         
C_d       yes       C         C         12.011    -0.3472   1.0       1.7       0         
C_e       yes       C         C         12.011    0.07805   1.0       1.7       0         
C_f       yes       C         C         12.011    0.15267   1.0       1.7       0         
C_g       yes       C         C         12.011    -0.1642   1.0       1.7       0         
C_h       yes       C         C         12.011    -0.298    1.0       1.7       0         
N_b       yes       N         N         14.007    -0.19236  1.0       1.55      0         
N_c       yes       N         N         14.007    -0.1312   1.0       1.55      0         
C_i       yes       C         C         12.011    0.3756    1.0       1.7       0         
C_j       yes       C         C         12.011    -0.10538  1.0       1.7       0         
C_k       yes       C         C         12.011    -0.15767  1.0       1.7       0         
Mof_Cb_a  yes       C         C         12.011    -0.40653  1.0       1.7       0         
Mof_Ca_a  yes       C         C         12.011    0.89567   1.0       1.7       0         
Mof_Cc_a  yes       C         C         12.011    0.65178   1.0       1.7       0         
Mof_Cd_a  yes       C         C         12.011    -0.52797  1.0       1.7       0         
H         yes       H         H         1.008     0.20269   1.0       1.09      0         
H_a       yes       H         H         1.008     0.18385   1.0       1.09      0         
Mof_H     yes       H         H         1.008     0.13041   1.0       1.09      0         
H_b       yes       H         H         1.008     0.15146   1.0       1.09      0         
H_c       yes       H         H         1.008     0.05141   1.0       1.09      0         
H_d       yes       H         H         1.008     0.17315   1.0       1.09      0         
H_e       yes       H         H         1.008     0.17033   1.0       1.09      0         
H_f       yes       H         H         1.008     0.0489    1.0       1.09      0         
H_g       yes       H         H         1.008     0.17606   1.0       1.09      0         
Mof_H_a   yes       H         H         1.008     0.19361   1.0       1.09      0         
