# Supplementary material for: In silico design and screening of hypothetical MOF-74 analogs and their experimental synthesis
Source: Chem Sci. 2016 Jun 21;7(9):6263–72. doi: 10.1039/c6sc01477a (PMC6024208; doi:10.1039/c6sc01477a)
Supplement: Supplementary file 1 [file SC-007-C6SC01477A-s001.zip › analogs/187_all_conf_768_1_full_symm.cssr]

				60.7646  60.7646  6.8246
		90  90  120  SPGR =  1 P 1		 OPT = 1
387   0 
0 image0	: image0
 1 Mof_Ob 0.356390 0.310050 0.341110  0  0  0  0  0  0  0  0  -0.721400
 2 Mof_Oa 0.337990 0.321560 0.572680  0  0  0  0  0  0  0  0  -0.909390
 3 Mof_Oc 0.331600 0.300980 0.932140  0  0  0  0  0  0  0  0  -0.945030
 4 Mof_Mg 0.313430 0.317870 0.799620  0  0  0  0  0  0  0  0  1.638520
 5 Mof_Ob_a 0.688860 0.713390 0.308940  0  0  0  0  0  0  0  0  -0.721830
 6 Mof_Oa_a 0.671240 0.683370 0.540190  0  0  0  0  0  0  0  0  -0.911040
 7 Mof_Oc_a 0.664070 0.696530 0.899820  0  0  0  0  0  0  0  0  -0.951380
 8 Mof_Mg_a 0.646690 0.661710 0.768570  0  0  0  0  0  0  0  0  1.638600
 9 Mof_Cc 0.669750 0.718660 0.814010  0  0  0  0  0  0  0  0  0.534600
 10 Mof_Cb 0.676890 0.724370 0.612660  0  0  0  0  0  0  0  0  -0.298920
 11 C 0.681290 0.747760 0.535910  0  0  0  0  0  0  0  0  -0.215230
 12 C_a 0.678580 0.765640 0.647630  0  0  0  0  0  0  0  0  0.169390
 13 C_b 0.672490 0.759960 0.848720  0  0  0  0  0  0  0  0  -0.166640
 14 Mof_Cd 0.668420 0.737340 0.928820  0  0  0  0  0  0  0  0  -0.294040
 15 C_c 0.681010 0.788280 0.553670  0  0  0  0  0  0  0  0  -0.196040
 16 C_d 0.676010 0.805580 0.637360  0  0  0  0  0  0  0  0  -0.252820
 17 C_e 0.676360 0.827290 0.541870  0  0  0  0  0  0  0  0  0.470690
 18 C_f 0.677540 0.830550 0.340350  0  0  0  0  0  0  0  0  -0.592810
 19 C_g 0.678520 0.850970 0.223140  0  0  0  0  0  0  0  0  0.597490
 20 O 0.680410 0.850760 0.038300  0  0  0  0  0  0  0  0  -0.548740
 21 C_h 0.343930 0.205100 0.655230  0  0  0  0  0  0  0  0  -0.244460
 22 C_i 0.347270 0.226410 0.565080  0  0  0  0  0  0  0  0  -0.238340
 23 C_j 0.345130 0.246540 0.663570  0  0  0  0  0  0  0  0  0.208350
 24 C_k 0.347900 0.267430 0.556910  0  0  0  0  0  0  0  0  -0.221110
 25 Mof_Cb_a 0.343940 0.286390 0.640010  0  0  0  0  0  0  0  0  -0.291260
 26 Mof_Cc_a 0.337070 0.284620 0.842280  0  0  0  0  0  0  0  0  0.512300
 27 Mof_Cd_a 0.335730 0.264240 0.952150  0  0  0  0  0  0  0  0  -0.258220
 28 C_l 0.339440 0.245760 0.866210  0  0  0  0  0  0  0  0  -0.207470
 29 Mof_Ca 0.346540 0.307010 0.510930  0  0  0  0  0  0  0  0  0.821300
 30 O_a 0.674300 0.843770 0.661850  0  0  0  0  0  0  0  0  -0.499570
 31 Mof_Ca_a 0.679400 0.706470 0.479920  0  0  0  0  0  0  0  0  0.826560
 32 H 0.686650 0.751600 0.382120  0  0  0  0  0  0  0  0  0.188240
 33 H_a 0.670690 0.773480 0.942460  0  0  0  0  0  0  0  0  0.176490
 34 Mof_H 0.663500 0.732900 0.082620  0  0  0  0  0  0  0  0  0.159500
 35 H_b 0.686760 0.790670 0.400150  0  0  0  0  0  0  0  0  0.147750
 36 H_c 0.670780 0.803670 0.791860  0  0  0  0  0  0  0  0  0.136470
 37 H_d 0.677970 0.815740 0.253820  0  0  0  0  0  0  0  0  0.199860
 38 H_e 0.340120 0.202660 0.810880  0  0  0  0  0  0  0  0  0.173460
 39 H_f 0.351450 0.228690 0.408460  0  0  0  0  0  0  0  0  0.173650
 40 H_g 0.353020 0.269300 0.402480  0  0  0  0  0  0  0  0  0.188030
 41 Mof_H_a 0.330970 0.263340 0.106710  0  0  0  0  0  0  0  0  0.149250
 42 H_h 0.337610 0.230150 0.956510  0  0  0  0  0  0  0  0  0.184670
 43 H_i 0.676480 0.841960 0.805850  0  0  0  0  0  0  0  0  0.390610
 44 Mof_Ob 0.286990 0.310280 0.007770  0  0  0  0  0  0  0  0  -0.721400
 45 Mof_Oa 0.316900 0.328670 0.239350  0  0  0  0  0  0  0  0  -0.909390
 46 Mof_Oc 0.302710 0.335070 0.598800  0  0  0  0  0  0  0  0  -0.945030
 47 Mof_Mg 0.337770 0.353240 0.466280  0  0  0  0  0  0  0  0  1.638520
 48 Mof_Ob_a 0.691200 0.644470 0.642270  0  0  0  0  0  0  0  0  -0.721830
 49 Mof_Oa_a 0.678790 0.662090 0.873530  0  0  0  0  0  0  0  0  -0.911040
 50 Mof_Oc_a 0.699120 0.669260 0.233150  0  0  0  0  0  0  0  0  -0.951380
 51 Mof_Mg_a 0.681690 0.686640 0.101910  0  0  0  0  0  0  0  0  1.638600
 52 Mof_Cc 0.715570 0.663580 0.147340  0  0  0  0  0  0  0  0  0.534600
 53 Mof_Cb 0.714140 0.656440 0.945990  0  0  0  0  0  0  0  0  -0.298920
 54 C 0.733140 0.652040 0.869240  0  0  0  0  0  0  0  0  -0.215230
 55 C_a 0.753730 0.654750 0.980960  0  0  0  0  0  0  0  0  0.169390
 56 C_b 0.754140 0.660840 0.182050  0  0  0  0  0  0  0  0  -0.166640
 57 Mof_Cd 0.735580 0.664910 0.262150  0  0  0  0  0  0  0  0  -0.294040
 58 C_c 0.773940 0.652320 0.887000  0  0  0  0  0  0  0  0  -0.196040
 59 C_d 0.796240 0.657320 0.970690  0  0  0  0  0  0  0  0  -0.252820
 60 C_e 0.150930 0.323640 0.541870  0  0  0  0  0  0  0  0  0.470690
 61 C_f 0.153010 0.322460 0.340350  0  0  0  0  0  0  0  0  -0.592810
 62 C_g 0.172450 0.321480 0.223140  0  0  0  0  0  0  0  0  0.597490
 63 O 0.170350 0.319590 0.038300  0  0  0  0  0  0  0  0  -0.548740
 64 C_h 0.194500 0.322730 0.321900  0  0  0  0  0  0  0  0  -0.244460
 65 C_i 0.212470 0.319400 0.231750  0  0  0  0  0  0  0  0  -0.238340
 66 C_j 0.234740 0.321530 0.330230  0  0  0  0  0  0  0  0  0.208350
 67 C_k 0.252860 0.318770 0.223570  0  0  0  0  0  0  0  0  -0.221110
 68 Mof_Cb_a 0.275780 0.322720 0.306680  0  0  0  0  0  0  0  0  -0.291260
 69 Mof_Cc_a 0.280880 0.329600 0.508950  0  0  0  0  0  0  0  0  0.512300
 70 Mof_Cd_a 0.261850 0.330940 0.618810  0  0  0  0  0  0  0  0  -0.258220
 71 C_l 0.239650 0.327230 0.532870  0  0  0  0  0  0  0  0  -0.207470
 72 Mof_Ca 0.293810 0.320130 0.177600  0  0  0  0  0  0  0  0  0.821300
 73 O_a 0.169470 0.325700 0.661850  0  0  0  0  0  0  0  0  -0.499570
 74 Mof_Ca_a 0.693740 0.653930 0.813250  0  0  0  0  0  0  0  0  0.826560
 75 H 0.731610 0.646680 0.715450  0  0  0  0  0  0  0  0  0.188240
 76 H_a 0.769450 0.662640 0.275790  0  0  0  0  0  0  0  0  0.176490
 77 Mof_H 0.736070 0.669830 0.415950  0  0  0  0  0  0  0  0  0.159500
 78 H_b 0.770580 0.646580 0.733480  0  0  0  0  0  0  0  0  0.147750
 79 H_c 0.799560 0.662550 0.125190  0  0  0  0  0  0  0  0  0.136470
 80 H_d 0.804440 0.655360 0.587150  0  0  0  0  0  0  0  0  0.199860
 81 H_e 0.195880 0.326550 0.477550  0  0  0  0  0  0  0  0  0.173460
 82 H_f 0.210580 0.315220 0.075120  0  0  0  0  0  0  0  0  0.173650
 83 H_g 0.249610 0.313640 0.069150  0  0  0  0  0  0  0  0  0.188030
 84 Mof_H_a 0.265700 0.335700 0.773380  0  0  0  0  0  0  0  0  0.149250
 85 H_h 0.225880 0.329060 0.623180  0  0  0  0  0  0  0  0  0.184670
 86 H_i 0.165480 0.323520 0.805850  0  0  0  0  0  0  0  0  0.390610
 87 Mof_Ob 0.356620 0.379680 0.674440  0  0  0  0  0  0  0  0  -0.721400
 88 Mof_Oa 0.345100 0.349760 0.906020  0  0  0  0  0  0  0  0  -0.909390
 89 Mof_Oc 0.365690 0.363950 0.265470  0  0  0  0  0  0  0  0  -0.945030
 90 Mof_Mg 0.348800 0.328890 0.132950  0  0  0  0  0  0  0  0  1.638520
 91 Mof_Ob_a 0.619940 0.642140 0.975610  0  0  0  0  0  0  0  0  -0.721830
 92 Mof_Oa_a 0.649970 0.654540 0.206860  0  0  0  0  0  0  0  0  -0.911040
 93 Mof_Oc_a 0.636810 0.634210 0.566490  0  0  0  0  0  0  0  0  -0.951380
 94 Mof_Mg_a 0.671620 0.651650 0.435240  0  0  0  0  0  0  0  0  1.638600
 95 Mof_Cc 0.614680 0.617760 0.480680  0  0  0  0  0  0  0  0  0.534600
 96 Mof_Cb 0.608970 0.619190 0.279320  0  0  0  0  0  0  0  0  -0.298920
 97 C 0.585570 0.600190 0.202580  0  0  0  0  0  0  0  0  -0.215230
 98 C_a 0.567690 0.579600 0.314290  0  0  0  0  0  0  0  0  0.169390
 99 C_b 0.573370 0.579200 0.515390  0  0  0  0  0  0  0  0  -0.166640
 100 Mof_Cd 0.596000 0.597750 0.595480  0  0  0  0  0  0  0  0  -0.294040
 101 C_c 0.545050 0.559390 0.220340  0  0  0  0  0  0  0  0  -0.196040
 102 C_d 0.527750 0.537090 0.304020  0  0  0  0  0  0  0  0  -0.252820
 103 C_e 0.172710 0.849070 0.541870  0  0  0  0  0  0  0  0  0.470690
 104 C_f 0.169450 0.846990 0.340350  0  0  0  0  0  0  0  0  -0.592810
 105 C_g 0.149030 0.827550 0.223140  0  0  0  0  0  0  0  0  0.597490
 106 O 0.149240 0.829650 0.038300  0  0  0  0  0  0  0  0  -0.548740
 107 C_h 0.461560 0.472160 0.988570  0  0  0  0  0  0  0  0  -0.244460
 108 C_i 0.440260 0.454200 0.898410  0  0  0  0  0  0  0  0  -0.238340
 109 C_j 0.420130 0.431930 0.996900  0  0  0  0  0  0  0  0  0.208350
 110 C_k 0.399240 0.413810 0.890240  0  0  0  0  0  0  0  0  -0.221110
 111 Mof_Cb_a 0.380280 0.390890 0.973350  0  0  0  0  0  0  0  0  -0.291260
 112 Mof_Cc_a 0.382050 0.385790 0.175610  0  0  0  0  0  0  0  0  0.512300
 113 Mof_Cd_a 0.402420 0.404820 0.285480  0  0  0  0  0  0  0  0  -0.258220
 114 C_l 0.420910 0.427010 0.199540  0  0  0  0  0  0  0  0  -0.207470
 115 Mof_Ca 0.359650 0.372860 0.844260  0  0  0  0  0  0  0  0  0.821300
 116 O_a 0.156230 0.830530 0.661850  0  0  0  0  0  0  0  0  -0.499570
 117 Mof_Ca_a 0.626860 0.639600 0.146580  0  0  0  0  0  0  0  0  0.826560
 118 H 0.581740 0.601720 0.048790  0  0  0  0  0  0  0  0  0.188240
 119 H_a 0.559850 0.563880 0.609120  0  0  0  0  0  0  0  0  0.176490
 120 Mof_H 0.600430 0.597270 0.749280  0  0  0  0  0  0  0  0  0.159500
 121 H_b 0.542660 0.562750 0.066820  0  0  0  0  0  0  0  0  0.147750
 122 H_c 0.529660 0.533770 0.458530  0  0  0  0  0  0  0  0  0.136470
 123 H_d 0.517590 0.528890 0.920480  0  0  0  0  0  0  0  0  0.199860
 124 H_e 0.464010 0.470790 0.144210  0  0  0  0  0  0  0  0  0.173460
 125 H_f 0.437970 0.456090 0.741790  0  0  0  0  0  0  0  0  0.173650
 126 H_g 0.397360 0.417050 0.735820  0  0  0  0  0  0  0  0  0.188030
 127 Mof_H_a 0.403330 0.400960 0.440050  0  0  0  0  0  0  0  0  0.149250
 128 H_h 0.436510 0.440790 0.289850  0  0  0  0  0  0  0  0  0.184670
 129 H_i 0.158040 0.834520 0.805850  0  0  0  0  0  0  0  0  0.390610
 130 Mof_Ob 0.023060 0.643380 0.674440  0  0  0  0  0  0  0  0  -0.721400
 131 Mof_Oa 0.004660 0.654900 0.906020  0  0  0  0  0  0  0  0  -0.909390
 132 Mof_Oc 0.998260 0.634310 0.265470  0  0  0  0  0  0  0  0  -0.945030
 133 Mof_Mg 0.980090 0.651200 0.132950  0  0  0  0  0  0  0  0  1.638520
 134 Mof_Ob_a 0.355530 0.046730 0.642270  0  0  0  0  0  0  0  0  -0.721830
 135 Mof_Oa_a 0.337910 0.016700 0.873530  0  0  0  0  0  0  0  0  -0.911040
 136 Mof_Oc_a 0.330740 0.029860 0.233150  0  0  0  0  0  0  0  0  -0.951380
 137 Mof_Mg_a 0.313360 0.995040 0.101910  0  0  0  0  0  0  0  0  1.638600
 138 Mof_Cc 0.336420 0.051990 0.147340  0  0  0  0  0  0  0  0  0.534600
 139 Mof_Cb 0.343560 0.057700 0.945990  0  0  0  0  0  0  0  0  -0.298920
 140 C 0.347960 0.081100 0.869240  0  0  0  0  0  0  0  0  -0.215230
 141 C_a 0.345250 0.098980 0.980960  0  0  0  0  0  0  0  0  0.169390
 142 C_b 0.339160 0.093290 0.182050  0  0  0  0  0  0  0  0  -0.166640
 143 Mof_Cd 0.335090 0.070670 0.262150  0  0  0  0  0  0  0  0  -0.294040
 144 C_c 0.347680 0.121620 0.887000  0  0  0  0  0  0  0  0  -0.196040
 145 C_d 0.342680 0.138920 0.970690  0  0  0  0  0  0  0  0  -0.252820
 146 C_e 0.343030 0.160620 0.875200  0  0  0  0  0  0  0  0  0.470690
 147 C_f 0.344200 0.163880 0.673690  0  0  0  0  0  0  0  0  -0.592810
 148 C_g 0.345190 0.184300 0.556470  0  0  0  0  0  0  0  0  0.597490
 149 O 0.347080 0.184090 0.371630  0  0  0  0  0  0  0  0  -0.548740
 150 C_h 0.010600 0.538440 0.988570  0  0  0  0  0  0  0  0  -0.244460
 151 C_i 0.013940 0.559740 0.898410  0  0  0  0  0  0  0  0  -0.238340
 152 C_j 0.011800 0.579870 0.996900  0  0  0  0  0  0  0  0  0.208350
 153 C_k 0.014570 0.600760 0.890240  0  0  0  0  0  0  0  0  -0.221110
 154 Mof_Cb_a 0.010610 0.619720 0.973350  0  0  0  0  0  0  0  0  -0.291260
 155 Mof_Cc_a 0.003740 0.617950 0.175610  0  0  0  0  0  0  0  0  0.512300
 156 Mof_Cd_a 0.002390 0.597580 0.285480  0  0  0  0  0  0  0  0  -0.258220
 157 C_l 0.006110 0.579090 0.199540  0  0  0  0  0  0  0  0  -0.207470
 158 Mof_Ca 0.013210 0.640350 0.844260  0  0  0  0  0  0  0  0  0.821300
 159 O_a 0.340970 0.177110 0.995190  0  0  0  0  0  0  0  0  -0.499570
 160 Mof_Ca_a 0.346070 0.039810 0.813250  0  0  0  0  0  0  0  0  0.826560
 161 H 0.353320 0.084930 0.715450  0  0  0  0  0  0  0  0  0.188240
 162 H_a 0.337360 0.106810 0.275790  0  0  0  0  0  0  0  0  0.176490
 163 Mof_H 0.330170 0.066240 0.415950  0  0  0  0  0  0  0  0  0.159500
 164 H_b 0.353420 0.124010 0.733480  0  0  0  0  0  0  0  0  0.147750
 165 H_c 0.337450 0.137010 0.125190  0  0  0  0  0  0  0  0  0.136470
 166 H_d 0.344640 0.149080 0.587150  0  0  0  0  0  0  0  0  0.199860
 167 H_e 0.006780 0.535990 0.144210  0  0  0  0  0  0  0  0  0.173460
 168 H_f 0.018110 0.562030 0.741790  0  0  0  0  0  0  0  0  0.173650
 169 H_g 0.019690 0.602640 0.735820  0  0  0  0  0  0  0  0  0.188030
 170 Mof_H_a 0.997640 0.596670 0.440050  0  0  0  0  0  0  0  0  0.149250
 171 H_h 0.004280 0.563490 0.289850  0  0  0  0  0  0  0  0  0.184670
 172 H_i 0.343150 0.175290 0.139180  0  0  0  0  0  0  0  0  0.390610
 173 Mof_Ob 0.953660 0.643610 0.341110  0  0  0  0  0  0  0  0  -0.721400
 174 Mof_Oa 0.983570 0.662010 0.572680  0  0  0  0  0  0  0  0  -0.909390
 175 Mof_Oc 0.969380 0.668400 0.932140  0  0  0  0  0  0  0  0  -0.945030
 176 Mof_Mg 0.004440 0.686570 0.799620  0  0  0  0  0  0  0  0  1.638520
 177 Mof_Ob_a 0.357860 0.977800 0.975610  0  0  0  0  0  0  0  0  -0.721830
 178 Mof_Oa_a 0.345460 0.995430 0.206860  0  0  0  0  0  0  0  0  -0.911040
 179 Mof_Oc_a 0.365790 0.002590 0.566490  0  0  0  0  0  0  0  0  -0.951380
 180 Mof_Mg_a 0.348350 0.019980 0.435240  0  0  0  0  0  0  0  0  1.638600
 181 Mof_Cc 0.382240 0.996920 0.480680  0  0  0  0  0  0  0  0  0.534600
 182 Mof_Cb 0.380810 0.989780 0.279320  0  0  0  0  0  0  0  0  -0.298920
 183 C 0.399810 0.985380 0.202580  0  0  0  0  0  0  0  0  -0.215230
 184 C_a 0.420400 0.988090 0.314290  0  0  0  0  0  0  0  0  0.169390
 185 C_b 0.420800 0.994180 0.515390  0  0  0  0  0  0  0  0  -0.166640
 186 Mof_Cd 0.402250 0.998250 0.595480  0  0  0  0  0  0  0  0  -0.294040
 187 C_c 0.440610 0.985660 0.220340  0  0  0  0  0  0  0  0  -0.196040
 188 C_d 0.462910 0.990660 0.304020  0  0  0  0  0  0  0  0  -0.252820
 189 C_e 0.817590 0.656970 0.875200  0  0  0  0  0  0  0  0  0.470690
 190 C_f 0.819680 0.655800 0.673690  0  0  0  0  0  0  0  0  -0.592810
 191 C_g 0.839110 0.654810 0.556470  0  0  0  0  0  0  0  0  0.597490
 192 O 0.837010 0.652920 0.371630  0  0  0  0  0  0  0  0  -0.548740
 193 C_h 0.861170 0.656070 0.655230  0  0  0  0  0  0  0  0  -0.244460
 194 C_i 0.879140 0.652730 0.565080  0  0  0  0  0  0  0  0  -0.238340
 195 C_j 0.901400 0.654870 0.663570  0  0  0  0  0  0  0  0  0.208350
 196 C_k 0.919530 0.652100 0.556910  0  0  0  0  0  0  0  0  -0.221110
 197 Mof_Cb_a 0.942440 0.656060 0.640010  0  0  0  0  0  0  0  0  -0.291260
 198 Mof_Cc_a 0.947550 0.662930 0.842280  0  0  0  0  0  0  0  0  0.512300
 199 Mof_Cd_a 0.928520 0.664270 0.952150  0  0  0  0  0  0  0  0  -0.258220
 200 C_l 0.906320 0.660560 0.866210  0  0  0  0  0  0  0  0  -0.207470
 201 Mof_Ca 0.960470 0.653460 0.510930  0  0  0  0  0  0  0  0  0.821300
 202 O_a 0.836140 0.659030 0.995190  0  0  0  0  0  0  0  0  -0.499570
 203 Mof_Ca_a 0.360400 0.987260 0.146580  0  0  0  0  0  0  0  0  0.826560
 204 H 0.398280 0.980020 0.048790  0  0  0  0  0  0  0  0  0.188240
 205 H_a 0.436120 0.995970 0.609120  0  0  0  0  0  0  0  0  0.176490
 206 Mof_H 0.402730 0.003160 0.749280  0  0  0  0  0  0  0  0  0.159500
 207 H_b 0.437250 0.979910 0.066820  0  0  0  0  0  0  0  0  0.147750
 208 H_c 0.466230 0.995890 0.458530  0  0  0  0  0  0  0  0  0.136470
 209 H_d 0.471110 0.988700 0.920480  0  0  0  0  0  0  0  0  0.199860
 210 H_e 0.862540 0.659880 0.810880  0  0  0  0  0  0  0  0  0.173460
 211 H_f 0.877250 0.648550 0.408460  0  0  0  0  0  0  0  0  0.173650
 212 H_g 0.916280 0.646980 0.402480  0  0  0  0  0  0  0  0  0.188030
 213 Mof_H_a 0.932370 0.669030 0.106710  0  0  0  0  0  0  0  0  0.149250
 214 H_h 0.892540 0.662390 0.956510  0  0  0  0  0  0  0  0  0.184670
 215 H_i 0.832140 0.656850 0.139180  0  0  0  0  0  0  0  0  0.390610
 216 Mof_Ob 0.023290 0.713010 0.007770  0  0  0  0  0  0  0  0  -0.721400
 217 Mof_Oa 0.011770 0.683100 0.239350  0  0  0  0  0  0  0  0  -0.909390
 218 Mof_Oc 0.032360 0.697290 0.598800  0  0  0  0  0  0  0  0  -0.945030
 219 Mof_Mg 0.015470 0.662230 0.466280  0  0  0  0  0  0  0  0  1.638520
 220 Mof_Ob_a 0.286610 0.975470 0.308940  0  0  0  0  0  0  0  0  -0.721830
 221 Mof_Oa_a 0.316630 0.987870 0.540190  0  0  0  0  0  0  0  0  -0.911040
 222 Mof_Oc_a 0.303470 0.967550 0.899820  0  0  0  0  0  0  0  0  -0.951380
 223 Mof_Mg_a 0.338290 0.984980 0.768570  0  0  0  0  0  0  0  0  1.638600
 224 Mof_Cc 0.281340 0.951090 0.814010  0  0  0  0  0  0  0  0  0.534600
 225 Mof_Cb 0.275630 0.952520 0.612660  0  0  0  0  0  0  0  0  -0.298920
 226 C 0.252240 0.933530 0.535910  0  0  0  0  0  0  0  0  -0.215230
 227 C_a 0.234360 0.912940 0.647630  0  0  0  0  0  0  0  0  0.169390
 228 C_b 0.240040 0.912530 0.848720  0  0  0  0  0  0  0  0  -0.166640
 229 Mof_Cd 0.262660 0.931080 0.928820  0  0  0  0  0  0  0  0  -0.294040
 230 C_c 0.211720 0.892730 0.553670  0  0  0  0  0  0  0  0  -0.196040
 231 C_d 0.194420 0.870430 0.637360  0  0  0  0  0  0  0  0  -0.252820
 232 C_e 0.839380 0.182410 0.875200  0  0  0  0  0  0  0  0  0.470690
 233 C_f 0.836120 0.180320 0.673690  0  0  0  0  0  0  0  0  -0.592810
 234 C_g 0.815700 0.160890 0.556470  0  0  0  0  0  0  0  0  0.597490
 235 O 0.815910 0.162990 0.371630  0  0  0  0  0  0  0  0  -0.548740
 236 C_h 0.128230 0.805500 0.321900  0  0  0  0  0  0  0  0  -0.244460
 237 C_i 0.106930 0.787530 0.231750  0  0  0  0  0  0  0  0  -0.238340
 238 C_j 0.086800 0.765260 0.330230  0  0  0  0  0  0  0  0  0.208350
 239 C_k 0.065910 0.747140 0.223570  0  0  0  0  0  0  0  0  -0.221110
 240 Mof_Cb_a 0.046950 0.724220 0.306680  0  0  0  0  0  0  0  0  -0.291260
 241 Mof_Cc_a 0.048720 0.719120 0.508950  0  0  0  0  0  0  0  0  0.512300
 242 Mof_Cd_a 0.069090 0.738150 0.618810  0  0  0  0  0  0  0  0  -0.258220
 243 C_l 0.087570 0.760350 0.532870  0  0  0  0  0  0  0  0  -0.207470
 244 Mof_Ca 0.026320 0.706190 0.177600  0  0  0  0  0  0  0  0  0.821300
 245 O_a 0.822890 0.163860 0.995190  0  0  0  0  0  0  0  0  -0.499570
 246 Mof_Ca_a 0.293530 0.972930 0.479920  0  0  0  0  0  0  0  0  0.826560
 247 H 0.248400 0.935050 0.382120  0  0  0  0  0  0  0  0  0.188240
 248 H_a 0.226520 0.897210 0.942460  0  0  0  0  0  0  0  0  0.176490
 249 Mof_H 0.267100 0.930600 0.082620  0  0  0  0  0  0  0  0  0.159500
 250 H_b 0.209330 0.896080 0.400150  0  0  0  0  0  0  0  0  0.147750
 251 H_c 0.196330 0.867110 0.791860  0  0  0  0  0  0  0  0  0.136470
 252 H_d 0.184260 0.862230 0.253820  0  0  0  0  0  0  0  0  0.199860
 253 H_e 0.130670 0.804120 0.477550  0  0  0  0  0  0  0  0  0.173460
 254 H_f 0.104640 0.789420 0.075120  0  0  0  0  0  0  0  0  0.173650
 255 H_g 0.064030 0.750390 0.069150  0  0  0  0  0  0  0  0  0.188030
 256 Mof_H_a 0.069990 0.734300 0.773380  0  0  0  0  0  0  0  0  0.149250
 257 H_h 0.103180 0.774120 0.623180  0  0  0  0  0  0  0  0  0.184670
 258 H_i 0.824710 0.167860 0.139180  0  0  0  0  0  0  0  0  0.390610
 259 Mof_Ob 0.689720 0.976710 0.007770  0  0  0  0  0  0  0  0  -0.721400
 260 Mof_Oa 0.671330 0.988230 0.239350  0  0  0  0  0  0  0  0  -0.909390
 261 Mof_Oc 0.664930 0.967640 0.598800  0  0  0  0  0  0  0  0  -0.945030
 262 Mof_Mg 0.646760 0.984530 0.466280  0  0  0  0  0  0  0  0  1.638520
 263 Mof_Ob_a 0.022200 0.380060 0.975610  0  0  0  0  0  0  0  0  -0.721830
 264 Mof_Oa_a 0.004570 0.350030 0.206860  0  0  0  0  0  0  0  0  -0.911040
 265 Mof_Oc_a 0.997410 0.363190 0.566490  0  0  0  0  0  0  0  0  -0.951380
 266 Mof_Mg_a 0.980020 0.328380 0.435240  0  0  0  0  0  0  0  0  1.638600
 267 Mof_Cc 0.003080 0.385320 0.480680  0  0  0  0  0  0  0  0  0.534600
 268 Mof_Cb 0.010220 0.391030 0.279320  0  0  0  0  0  0  0  0  -0.298920
 269 C 0.014620 0.414430 0.202580  0  0  0  0  0  0  0  0  -0.215230
 270 C_a 0.011910 0.432310 0.314290  0  0  0  0  0  0  0  0  0.169390
 271 C_b 0.005820 0.426630 0.515390  0  0  0  0  0  0  0  0  -0.166640
 272 Mof_Cd 0.001750 0.404000 0.595480  0  0  0  0  0  0  0  0  -0.294040
 273 C_c 0.014340 0.454950 0.220340  0  0  0  0  0  0  0  0  -0.196040
 274 C_d 0.009340 0.472250 0.304020  0  0  0  0  0  0  0  0  -0.252820
 275 C_e 0.009690 0.493950 0.208530  0  0  0  0  0  0  0  0  0.470690
 276 C_f 0.010870 0.497220 0.007020  0  0  0  0  0  0  0  0  -0.592810
 277 C_g 0.011850 0.517630 0.889810  0  0  0  0  0  0  0  0  0.597490
 278 O 0.013740 0.517420 0.704960  0  0  0  0  0  0  0  0  -0.548740
 279 C_h 0.677270 0.871770 0.321900  0  0  0  0  0  0  0  0  -0.244460
 280 C_i 0.680600 0.893070 0.231750  0  0  0  0  0  0  0  0  -0.238340
 281 C_j 0.678470 0.913200 0.330230  0  0  0  0  0  0  0  0  0.208350
 282 C_k 0.681230 0.934090 0.223570  0  0  0  0  0  0  0  0  -0.221110
 283 Mof_Cb_a 0.677280 0.953050 0.306680  0  0  0  0  0  0  0  0  -0.291260
 284 Mof_Cc_a 0.670400 0.951280 0.508950  0  0  0  0  0  0  0  0  0.512300
 285 Mof_Cd_a 0.669060 0.930910 0.618810  0  0  0  0  0  0  0  0  -0.258220
 286 C_l 0.672770 0.912430 0.532870  0  0  0  0  0  0  0  0  -0.207470
 287 Mof_Ca 0.679870 0.973680 0.177600  0  0  0  0  0  0  0  0  0.821300
 288 O_a 0.007630 0.510440 0.328520  0  0  0  0  0  0  0  0  -0.499570
 289 Mof_Ca_a 0.012740 0.373140 0.146580  0  0  0  0  0  0  0  0  0.826560
 290 H 0.019980 0.418260 0.048790  0  0  0  0  0  0  0  0  0.188240
 291 H_a 0.004030 0.440150 0.609120  0  0  0  0  0  0  0  0  0.176490
 292 Mof_H 0.996840 0.399570 0.749280  0  0  0  0  0  0  0  0  0.159500
 293 H_b 0.020090 0.457340 0.066820  0  0  0  0  0  0  0  0  0.147750
 294 H_c 0.004110 0.470340 0.458530  0  0  0  0  0  0  0  0  0.136470
 295 H_d 0.011300 0.482410 0.920480  0  0  0  0  0  0  0  0  0.199860
 296 H_e 0.673450 0.869330 0.477550  0  0  0  0  0  0  0  0  0.173460
 297 H_f 0.684780 0.895360 0.075120  0  0  0  0  0  0  0  0  0.173650
 298 H_g 0.686360 0.935970 0.069150  0  0  0  0  0  0  0  0  0.188030
 299 Mof_H_a 0.664300 0.930010 0.773380  0  0  0  0  0  0  0  0  0.149250
 300 H_h 0.670940 0.896820 0.623180  0  0  0  0  0  0  0  0  0.184670
 301 H_i 0.009810 0.508620 0.472520  0  0  0  0  0  0  0  0  0.390610
 302 Mof_Ob 0.620320 0.976940 0.674440  0  0  0  0  0  0  0  0  -0.721400
 303 Mof_Oa 0.650240 0.995340 0.906020  0  0  0  0  0  0  0  0  -0.909390
 304 Mof_Oc 0.636050 0.001740 0.265470  0  0  0  0  0  0  0  0  -0.945030
 305 Mof_Mg 0.671110 0.019910 0.132950  0  0  0  0  0  0  0  0  1.638520
 306 Mof_Ob_a 0.024530 0.311140 0.308940  0  0  0  0  0  0  0  0  -0.721830
 307 Mof_Oa_a 0.012130 0.328760 0.540190  0  0  0  0  0  0  0  0  -0.911040
 308 Mof_Oc_a 0.032450 0.335930 0.899820  0  0  0  0  0  0  0  0  -0.951380
 309 Mof_Mg_a 0.015020 0.353310 0.768570  0  0  0  0  0  0  0  0  1.638600
 310 Mof_Cc 0.048910 0.330250 0.814010  0  0  0  0  0  0  0  0  0.534600
 311 Mof_Cb 0.047480 0.323110 0.612660  0  0  0  0  0  0  0  0  -0.298920
 312 C 0.066470 0.318710 0.535910  0  0  0  0  0  0  0  0  -0.215230
 313 C_a 0.087060 0.321420 0.647630  0  0  0  0  0  0  0  0  0.169390
 314 C_b 0.087470 0.327510 0.848720  0  0  0  0  0  0  0  0  -0.166640
 315 Mof_Cd 0.068920 0.331580 0.928820  0  0  0  0  0  0  0  0  -0.294040
 316 C_c 0.107270 0.318990 0.553670  0  0  0  0  0  0  0  0  -0.196040
 317 C_d 0.129570 0.323990 0.637360  0  0  0  0  0  0  0  0  -0.252820
 318 C_e 0.484260 0.990310 0.208530  0  0  0  0  0  0  0  0  0.470690
 319 C_f 0.486350 0.989130 0.007020  0  0  0  0  0  0  0  0  -0.592810
 320 C_g 0.505780 0.988150 0.889810  0  0  0  0  0  0  0  0  0.597490
 321 O 0.503680 0.986260 0.704960  0  0  0  0  0  0  0  0  -0.548740
 322 C_h 0.527840 0.989400 0.988570  0  0  0  0  0  0  0  0  -0.244460
 323 C_i 0.545800 0.986060 0.898410  0  0  0  0  0  0  0  0  -0.238340
 324 C_j 0.568070 0.988200 0.996900  0  0  0  0  0  0  0  0  0.208350
 325 C_k 0.586190 0.985430 0.890240  0  0  0  0  0  0  0  0  -0.221110
 326 Mof_Cb_a 0.609110 0.989390 0.973350  0  0  0  0  0  0  0  0  -0.291260
 327 Mof_Cc_a 0.614210 0.996260 0.175610  0  0  0  0  0  0  0  0  0.512300
 328 Mof_Cd_a 0.595180 0.997610 0.285480  0  0  0  0  0  0  0  0  -0.258220
 329 C_l 0.572990 0.993890 0.199540  0  0  0  0  0  0  0  0  -0.207470
 330 Mof_Ca 0.627140 0.986790 0.844260  0  0  0  0  0  0  0  0  0.821300
 331 O_a 0.502810 0.992370 0.328520  0  0  0  0  0  0  0  0  -0.499570
 332 Mof_Ca_a 0.027070 0.320600 0.479920  0  0  0  0  0  0  0  0  0.826560
 333 H 0.064950 0.313350 0.382120  0  0  0  0  0  0  0  0  0.188240
 334 H_a 0.102790 0.329310 0.942460  0  0  0  0  0  0  0  0  0.176490
 335 Mof_H 0.069400 0.336500 0.082620  0  0  0  0  0  0  0  0  0.159500
 336 H_b 0.103920 0.313240 0.400150  0  0  0  0  0  0  0  0  0.147750
 337 H_c 0.132890 0.329220 0.791860  0  0  0  0  0  0  0  0  0.136470
 338 H_d 0.137770 0.322030 0.253820  0  0  0  0  0  0  0  0  0.199860
 339 H_e 0.529210 0.993220 0.144210  0  0  0  0  0  0  0  0  0.173460
 340 H_f 0.543910 0.981890 0.741790  0  0  0  0  0  0  0  0  0.173650
 341 H_g 0.582950 0.980310 0.735820  0  0  0  0  0  0  0  0  0.188030
 342 Mof_H_a 0.599040 0.002360 0.440050  0  0  0  0  0  0  0  0  0.149250
 343 H_h 0.559210 0.995720 0.289850  0  0  0  0  0  0  0  0  0.184670
 344 H_i 0.498810 0.990190 0.472520  0  0  0  0  0  0  0  0  0.390610
 345 Mof_Ob 0.689950 0.046340 0.341110  0  0  0  0  0  0  0  0  -0.721400
 346 Mof_Oa 0.678440 0.016430 0.572680  0  0  0  0  0  0  0  0  -0.909390
 347 Mof_Oc 0.699020 0.030620 0.932140  0  0  0  0  0  0  0  0  -0.945030
 348 Mof_Mg 0.682130 0.995560 0.799620  0  0  0  0  0  0  0  0  1.638520
 349 Mof_Ob_a 0.953270 0.308800 0.642270  0  0  0  0  0  0  0  0  -0.721830
 350 Mof_Oa_a 0.983300 0.321210 0.873530  0  0  0  0  0  0  0  0  -0.911040
 351 Mof_Oc_a 0.970140 0.300880 0.233150  0  0  0  0  0  0  0  0  -0.951380
 352 Mof_Mg_a 0.004960 0.318310 0.101910  0  0  0  0  0  0  0  0  1.638600
 353 Mof_Cc 0.948010 0.284430 0.147340  0  0  0  0  0  0  0  0  0.534600
 354 Mof_Cb 0.942300 0.285860 0.945990  0  0  0  0  0  0  0  0  -0.298920
 355 C 0.918900 0.266860 0.869240  0  0  0  0  0  0  0  0  -0.215230
 356 C_a 0.901020 0.246270 0.980960  0  0  0  0  0  0  0  0  0.169390
 357 C_b 0.906710 0.245860 0.182050  0  0  0  0  0  0  0  0  -0.166640
 358 Mof_Cd 0.929330 0.264420 0.262150  0  0  0  0  0  0  0  0  -0.294040
 359 C_c 0.878380 0.226060 0.887000  0  0  0  0  0  0  0  0  -0.196040
 360 C_d 0.861080 0.203760 0.970690  0  0  0  0  0  0  0  0  -0.252820
 361 C_e 0.506050 0.515740 0.208530  0  0  0  0  0  0  0  0  0.470690
 362 C_f 0.502780 0.513650 0.007020  0  0  0  0  0  0  0  0  -0.592810
 363 C_g 0.482370 0.494220 0.889810  0  0  0  0  0  0  0  0  0.597490
 364 O 0.482580 0.496320 0.704960  0  0  0  0  0  0  0  0  -0.548740
 365 C_h 0.794900 0.138830 0.655230  0  0  0  0  0  0  0  0  -0.244460
 366 C_i 0.773590 0.120860 0.565080  0  0  0  0  0  0  0  0  -0.238340
 367 C_j 0.753460 0.098600 0.663570  0  0  0  0  0  0  0  0  0.208350
 368 C_k 0.732570 0.080470 0.556910  0  0  0  0  0  0  0  0  -0.221110
 369 Mof_Cb_a 0.713610 0.057560 0.640010  0  0  0  0  0  0  0  0  -0.291260
 370 Mof_Cc_a 0.715380 0.052450 0.842280  0  0  0  0  0  0  0  0  0.512300
 371 Mof_Cd_a 0.735760 0.071480 0.952150  0  0  0  0  0  0  0  0  -0.258220
 372 C_l 0.754240 0.093680 0.866210  0  0  0  0  0  0  0  0  -0.207470
 373 Mof_Ca 0.692990 0.039530 0.510930  0  0  0  0  0  0  0  0  0.821300
 374 O_a 0.489560 0.497190 0.328520  0  0  0  0  0  0  0  0  -0.499570
 375 Mof_Ca_a 0.960190 0.306260 0.813250  0  0  0  0  0  0  0  0  0.826560
 376 H 0.915070 0.268390 0.715450  0  0  0  0  0  0  0  0  0.188240
 377 H_a 0.893190 0.230550 0.275790  0  0  0  0  0  0  0  0  0.176490
 378 Mof_H 0.933760 0.263930 0.415950  0  0  0  0  0  0  0  0  0.159500
 379 H_b 0.875990 0.229420 0.733480  0  0  0  0  0  0  0  0  0.147750
 380 H_c 0.862990 0.200440 0.125190  0  0  0  0  0  0  0  0  0.136470
 381 H_d 0.850920 0.195560 0.587150  0  0  0  0  0  0  0  0  0.199860
 382 H_e 0.797340 0.137460 0.810880  0  0  0  0  0  0  0  0  0.173460
 383 H_f 0.771310 0.122750 0.408460  0  0  0  0  0  0  0  0  0.173650
 384 H_g 0.730700 0.083720 0.402480  0  0  0  0  0  0  0  0  0.188030
 385 Mof_H_a 0.736660 0.067630 0.106710  0  0  0  0  0  0  0  0  0.149250
 386 H_h 0.769850 0.107460 0.956510  0  0  0  0  0  0  0  0  0.184670
 387 H_i 0.491380 0.501190 0.472520  0  0  0  0  0  0  0  0  0.390610
