# Supplementary material for: In silico design and screening of hypothetical MOF-74 analogs and their experimental synthesis
Source: Chem Sci. 2016 Jun 21;7(9):6263–72. doi: 10.1039/c6sc01477a (PMC6024208; doi:10.1039/c6sc01477a)
Supplement: Supplementary file 1 [file SC-007-C6SC01477A-s001.zip › analogs/96_all_conf_27_0_full_symm.cif]

data_image0
_cell_length_a       43.2396
_cell_length_b       43.2396
_cell_length_c       6.97725
_cell_angle_alpha    90
_cell_angle_beta     90
_cell_angle_gamma    120

_symmetry_space_group_name_H-M    "P 1"
_symmetry_int_tables_number       1

loop_
  _symmetry_equiv_pos_as_xyz
  'x, y, z'

loop_
  _atom_site_label
  _atom_site_occupancy
  _atom_site_fract_x
  _atom_site_fract_y
  _atom_site_fract_z
  _atom_site_thermal_displace_type
  _atom_site_B_iso_or_equiv
  _atom_site_type_symbol
  O1       1.0000 0.02708  0.39625  0.26146  Biso   1.000  O
  O2       1.0000 0.00573  0.35589  0.49852  Biso   1.000  O
  O3       1.0000 0.99426  0.37503  0.84529  Biso   1.000  O
  Mg1      1.0000 0.97183  0.32479  0.71617  Biso   1.000  Mg
  O4       1.0000 0.97579  0.60377  0.45418  Biso   1.000  O
  O5       1.0000 0.99803  0.64565  0.22603  Biso   1.000  O
  O6       1.0000 0.00944  0.62703  0.86942  Biso   1.000  O
  Mg2      1.0000 0.02871  0.67665  0.00033  Biso   1.000  Mg
  C1       1.0000 0.00134  0.40543  0.75493  Biso   1.000  C
  C2       1.0000 0.01112  0.41255  0.55672  Biso   1.000  C
  C3       1.0000 0.01727  0.44503  0.47347  Biso   1.000  C
  C4       1.0000 0.01385  0.47036  0.57651  Biso   1.000  C
  C5       1.0000 0.00438  0.46358  0.77208  Biso   1.000  C
  N1       1.0000 0.00004  0.48722  0.89446  Biso   1.000  N
  N2       1.0000 0.00209  0.51431  0.80924  Biso   1.000  N
  C6       1.0000 0.99806  0.53790  0.93417  Biso   1.000  C
  C7       1.0000 0.00413  0.56986  0.85080  Biso   1.000  C
  C8       1.0000 0.00211  0.59644  0.95836  Biso   1.000  C
  C9       1.0000 0.99240  0.58896  0.15656  Biso   1.000  C
  C10      1.0000 0.98585  0.55605  0.23613  Biso   1.000  C
  C11      1.0000 0.98872  0.53074  0.12980  Biso   1.000  C
  C12      1.0000 0.98831  0.61361  0.28575  Biso   1.000  C
  C13      1.0000 0.99876  0.43201  0.85906  Biso   1.000  C
  C14      1.0000 0.01513  0.38739  0.43160  Biso   1.000  C
  H1       1.0000 0.02485  0.44939  0.32300  Biso   1.000  H
  H2       1.0000 0.68500  0.82848  0.84550  Biso   1.000  H
  H3       1.0000 0.01124  0.57483  0.69986  Biso   1.000  H
  H4       1.0000 0.97834  0.55130  0.38661  Biso   1.000  H
  H5       1.0000 0.31727  0.17235  0.85843  Biso   1.000  H
  H6       1.0000 0.99154  0.42742  0.00999  Biso   1.000  H
  O7       1.0000 0.03584  0.30626  0.59479  Biso   1.000  O
  O8       1.0000 0.01683  0.32760  0.83186  Biso   1.000  O
  O9       1.0000 0.04744  0.33907  0.17862  Biso   1.000  O
  Mg3      1.0000 0.01963  0.36151  0.04950  Biso   1.000  Mg
  O10      1.0000 0.96132  0.69088  0.12085  Biso   1.000  O
  O11      1.0000 0.98095  0.66864  0.89269  Biso   1.000  O
  O12      1.0000 0.95092  0.65722  0.53608  Biso   1.000  O
  Mg4      1.0000 0.98127  0.63795  0.66700  Biso   1.000  Mg
  C15      1.0000 0.07076  0.33199  0.08827  Biso   1.000  C
  C16      1.0000 0.06810  0.32222  0.89006  Biso   1.000  C
  C17      1.0000 0.09442  0.31606  0.80680  Biso   1.000  C
  C18      1.0000 0.12318  0.31948  0.90985  Biso   1.000  C
  C19      1.0000 0.12586  0.32895  0.10541  Biso   1.000  C
  N3       1.0000 0.15385  0.33329  0.22779  Biso   1.000  N
  N4       1.0000 0.84556  0.66458  0.47590  Biso   1.000  N
  C20      1.0000 0.87317  0.66861  0.60083  Biso   1.000  C
  C21      1.0000 0.89906  0.66253  0.51746  Biso   1.000  C
  C22      1.0000 0.92766  0.66455  0.62502  Biso   1.000  C
  C23      1.0000 0.92990  0.67427  0.82323  Biso   1.000  C
  C24      1.0000 0.90354  0.68082  0.90280  Biso   1.000  C
  C25      1.0000 0.87535  0.67794  0.79646  Biso   1.000  C
  C26      1.0000 0.95864  0.67836  0.95241  Biso   1.000  C
  C27      1.0000 0.09992  0.33458  0.19239  Biso   1.000  C
  C28      1.0000 0.03893  0.31820  0.76493  Biso   1.000  C
  H7       1.0000 0.09120  0.30848  0.65633  Biso   1.000  H
  H8       1.0000 0.14348  0.31500  0.84550  Biso   1.000  H
  H9       1.0000 0.89693  0.65543  0.36653  Biso   1.000  H
  H10      1.0000 0.90629  0.68832  0.05328  Biso   1.000  H
  H11      1.0000 0.85508  0.68273  0.85843  Biso   1.000  H
  H12      1.0000 0.10254  0.34179  0.34333  Biso   1.000  H
  O13      1.0000 0.93709  0.29750  0.92812  Biso   1.000  O
  O14      1.0000 0.97744  0.31651  0.16519  Biso   1.000  O
  O15      1.0000 0.95830  0.28590  0.51196  Biso   1.000  O
  Mg5      1.0000 0.00854  0.31370  0.38283  Biso   1.000  Mg
  O16      1.0000 0.06289  0.70535  0.78752  Biso   1.000  O
  O17      1.0000 0.02102  0.68571  0.55936  Biso   1.000  O
  O18      1.0000 0.03964  0.71575  0.20275  Biso   1.000  O
  Mg6      1.0000 0.99002  0.68540  0.33366  Biso   1.000  Mg
  C29      1.0000 0.92790  0.26258  0.42160  Biso   1.000  C
  C30      1.0000 0.92079  0.26524  0.22339  Biso   1.000  C
  C31      1.0000 0.88831  0.23891  0.14013  Biso   1.000  C
  C32      1.0000 0.86297  0.21016  0.24318  Biso   1.000  C
  C33      1.0000 0.86976  0.20747  0.43874  Biso   1.000  C
  N5       1.0000 0.84611  0.17949  0.56112  Biso   1.000  N
  N6       1.0000 0.15235  0.82111  0.14257  Biso   1.000  N
  C34      1.0000 0.12877  0.79349  0.26750  Biso   1.000  C
  C35      1.0000 0.09680  0.76760  0.18413  Biso   1.000  C
  C36      1.0000 0.07023  0.73901  0.29169  Biso   1.000  C
  C37      1.0000 0.07771  0.73677  0.48990  Biso   1.000  C
  C38      1.0000 0.11061  0.76313  0.56947  Biso   1.000  C
  C39      1.0000 0.13593  0.79132  0.46313  Biso   1.000  C
  C40      1.0000 0.05305  0.70803  0.61908  Biso   1.000  C
  C41      1.0000 0.90133  0.23342  0.52573  Biso   1.000  C
  C42      1.0000 0.94594  0.29440  0.09826  Biso   1.000  C
  H13      1.0000 0.88395  0.24213  0.98966  Biso   1.000  H
  H14      1.0000 0.17152  0.85652  0.84550  Biso   1.000  H
  H15      1.0000 0.09183  0.76974  0.03319  Biso   1.000  H
  H16      1.0000 0.11537  0.76038  0.71995  Biso   1.000  H
  H17      1.0000 0.82765  0.14492  0.85843  Biso   1.000  H
  H18      1.0000 0.90592  0.23079  0.67666  Biso   1.000  H
  O19      1.0000 0.69374  0.72958  0.59479  Biso   1.000  O
  O20      1.0000 0.67240  0.68922  0.83186  Biso   1.000  O
  O21      1.0000 0.66093  0.70836  0.17862  Biso   1.000  O
  Mg7      1.0000 0.63849  0.65813  0.04950  Biso   1.000  Mg
  O22      1.0000 0.64245  0.93711  0.78752  Biso   1.000  O
  O23      1.0000 0.66470  0.97898  0.55936  Biso   1.000  O
  O24      1.0000 0.67611  0.96036  0.20275  Biso   1.000  O
  Mg8      1.0000 0.69538  0.00998  0.33366  Biso   1.000  Mg
  C43      1.0000 0.66801  0.73877  0.08827  Biso   1.000  C
  C44      1.0000 0.67778  0.74588  0.89006  Biso   1.000  C
  C45      1.0000 0.68394  0.77836  0.80680  Biso   1.000  C
  C46      1.0000 0.68052  0.80370  0.90985  Biso   1.000  C
  C47      1.0000 0.67105  0.79691  0.10541  Biso   1.000  C
  N7       1.0000 0.66671  0.82055  0.22779  Biso   1.000  N
  N8       1.0000 0.66876  0.84765  0.14257  Biso   1.000  N
  C48      1.0000 0.66472  0.87123  0.26750  Biso   1.000  C
  C49      1.0000 0.67080  0.90320  0.18413  Biso   1.000  C
  C50      1.0000 0.66878  0.92977  0.29169  Biso   1.000  C
  C51      1.0000 0.65906  0.92229  0.48990  Biso   1.000  C
  C52      1.0000 0.65252  0.88939  0.56947  Biso   1.000  C
  C53      1.0000 0.65539  0.86407  0.46313  Biso   1.000  C
  C54      1.0000 0.65497  0.94695  0.61908  Biso   1.000  C
  C55      1.0000 0.66542  0.76534  0.19239  Biso   1.000  C
  C56      1.0000 0.68180  0.72073  0.76493  Biso   1.000  C
  H19      1.0000 0.69152  0.78272  0.65633  Biso   1.000  H
  H20      1.0000 0.35167  0.16181  0.17884  Biso   1.000  H
  H21      1.0000 0.67791  0.90817  0.03319  Biso   1.000  H
  H22      1.0000 0.64501  0.88463  0.71995  Biso   1.000  H
  H23      1.0000 0.98393  0.50568  0.19177  Biso   1.000  H
  H24      1.0000 0.65821  0.76075  0.34333  Biso   1.000  H
  O25      1.0000 0.70250  0.63959  0.92812  Biso   1.000  O
  O26      1.0000 0.68349  0.66094  0.16519  Biso   1.000  O
  O27      1.0000 0.71410  0.67241  0.51196  Biso   1.000  O
  Mg9      1.0000 0.68630  0.69484  0.38283  Biso   1.000  Mg
  O28      1.0000 0.62799  0.02421  0.45418  Biso   1.000  O
  O29      1.0000 0.64762  0.00197  0.22603  Biso   1.000  O
  O30      1.0000 0.61759  0.99056  0.86942  Biso   1.000  O
  Mg10     1.0000 0.64793  0.97129  0.00033  Biso   1.000  Mg
  C57      1.0000 0.73742  0.66532  0.42160  Biso   1.000  C
  C58      1.0000 0.73476  0.65555  0.22339  Biso   1.000  C
  C59      1.0000 0.76109  0.64940  0.14013  Biso   1.000  C
  C60      1.0000 0.78984  0.65281  0.24318  Biso   1.000  C
  C61      1.0000 0.79253  0.66229  0.43874  Biso   1.000  C
  N9       1.0000 0.82051  0.66663  0.56112  Biso   1.000  N
  N10      1.0000 0.51222  0.99791  0.80924  Biso   1.000  N
  C62      1.0000 0.53984  0.00194  0.93417  Biso   1.000  C
  C63      1.0000 0.56573  0.99587  0.85080  Biso   1.000  C
  C64      1.0000 0.59433  0.99789  0.95836  Biso   1.000  C
  C65      1.0000 0.59656  0.00760  0.15656  Biso   1.000  C
  C66      1.0000 0.57020  0.01415  0.23613  Biso   1.000  C
  C67      1.0000 0.54202  0.01128  0.12980  Biso   1.000  C
  C68      1.0000 0.62531  0.01169  0.28575  Biso   1.000  C
  C69      1.0000 0.76658  0.66791  0.52573  Biso   1.000  C
  C70      1.0000 0.70560  0.65154  0.09826  Biso   1.000  C
  H25      1.0000 0.75787  0.64181  0.98966  Biso   1.000  H
  H26      1.0000 0.81014  0.64833  0.17884  Biso   1.000  H
  H27      1.0000 0.56359  0.98876  0.69986  Biso   1.000  H
  H28      1.0000 0.57296  0.02166  0.38661  Biso   1.000  H
  H29      1.0000 0.52175  0.01607  0.19177  Biso   1.000  H
  H30      1.0000 0.76921  0.67513  0.67666  Biso   1.000  H
  O31      1.0000 0.60375  0.63083  0.26146  Biso   1.000  O
  O32      1.0000 0.64411  0.64984  0.49852  Biso   1.000  O
  O33      1.0000 0.62497  0.61923  0.84529  Biso   1.000  O
  Mg11     1.0000 0.67521  0.64703  0.71617  Biso   1.000  Mg
  O34      1.0000 0.72956  0.03868  0.12085  Biso   1.000  O
  O35      1.0000 0.68768  0.01905  0.89269  Biso   1.000  O
  O36      1.0000 0.70630  0.04908  0.53608  Biso   1.000  O
  Mg12     1.0000 0.65669  0.01873  0.66700  Biso   1.000  Mg
  C71      1.0000 0.59457  0.59591  0.75493  Biso   1.000  C
  C72      1.0000 0.58745  0.59857  0.55672  Biso   1.000  C
  C73      1.0000 0.55497  0.57224  0.47347  Biso   1.000  C
  C74      1.0000 0.52964  0.54349  0.57651  Biso   1.000  C
  C75      1.0000 0.53642  0.54080  0.77208  Biso   1.000  C
  N11      1.0000 0.51278  0.51282  0.89446  Biso   1.000  N
  N12      1.0000 0.81902  0.15444  0.47590  Biso   1.000  N
  C76      1.0000 0.79544  0.12683  0.60083  Biso   1.000  C
  C77      1.0000 0.76347  0.10094  0.51746  Biso   1.000  C
  C78      1.0000 0.73689  0.07234  0.62502  Biso   1.000  C
  C79      1.0000 0.74437  0.07010  0.82323  Biso   1.000  C
  C80      1.0000 0.77728  0.09646  0.90280  Biso   1.000  C
  C81      1.0000 0.80259  0.12465  0.79646  Biso   1.000  C
  C82      1.0000 0.71972  0.04136  0.95241  Biso   1.000  C
  C83      1.0000 0.56799  0.56675  0.85906  Biso   1.000  C
  C84      1.0000 0.61261  0.62774  0.43160  Biso   1.000  C
  H31      1.0000 0.55061  0.57547  0.32300  Biso   1.000  H
  H32      1.0000 0.83819  0.18986  0.17884  Biso   1.000  H
  H33      1.0000 0.75850  0.10307  0.36653  Biso   1.000  H
  H34      1.0000 0.78203  0.09371  0.05328  Biso   1.000  H
  H35      1.0000 0.49432  0.47825  0.19177  Biso   1.000  H
  H36      1.0000 0.57258  0.56412  0.00999  Biso   1.000  H
  O37      1.0000 0.36041  0.06291  0.92812  Biso   1.000  O
  O38      1.0000 0.33906  0.02256  0.16519  Biso   1.000  O
  O39      1.0000 0.32759  0.04170  0.51196  Biso   1.000  O
  Mg13     1.0000 0.30516  0.99146  0.38283  Biso   1.000  Mg
  O40      1.0000 0.30912  0.27044  0.12085  Biso   1.000  O
  O41      1.0000 0.33136  0.31232  0.89269  Biso   1.000  O
  O42      1.0000 0.34278  0.29370  0.53608  Biso   1.000  O
  Mg14     1.0000 0.36205  0.34331  0.66700  Biso   1.000  Mg
  C85      1.0000 0.33468  0.07210  0.42160  Biso   1.000  C
  C86      1.0000 0.34445  0.07921  0.22339  Biso   1.000  C
  C87      1.0000 0.35060  0.11169  0.14013  Biso   1.000  C
  C88      1.0000 0.34719  0.13703  0.24318  Biso   1.000  C
  C89      1.0000 0.33771  0.13024  0.43874  Biso   1.000  C
  N13      1.0000 0.33337  0.15389  0.56112  Biso   1.000  N
  N14      1.0000 0.33542  0.18098  0.47590  Biso   1.000  N
  C90      1.0000 0.33139  0.20456  0.60083  Biso   1.000  C
  C91      1.0000 0.33747  0.23653  0.51746  Biso   1.000  C
  C92      1.0000 0.33545  0.26311  0.62502  Biso   1.000  C
  C93      1.0000 0.32573  0.25563  0.82323  Biso   1.000  C
  C94      1.0000 0.31918  0.22272  0.90280  Biso   1.000  C
  C95      1.0000 0.32206  0.19741  0.79646  Biso   1.000  C
  C96      1.0000 0.32164  0.28028  0.95241  Biso   1.000  C
  C97      1.0000 0.33209  0.09867  0.52573  Biso   1.000  C
  C98      1.0000 0.34846  0.05406  0.09826  Biso   1.000  C
  H37      1.0000 0.35819  0.11605  0.98966  Biso   1.000  H
  H38      1.0000 0.01834  0.49515  0.51217  Biso   1.000  H
  H39      1.0000 0.34457  0.24150  0.36653  Biso   1.000  H
  H40      1.0000 0.31168  0.21797  0.05328  Biso   1.000  H
  H41      1.0000 0.65060  0.83901  0.52510  Biso   1.000  H
  H42      1.0000 0.32487  0.09408  0.67666  Biso   1.000  H
  O43      1.0000 0.36917  0.97292  0.26146  Biso   1.000  O
  O44      1.0000 0.35016  0.99427  0.49852  Biso   1.000  O
  O45      1.0000 0.38077  0.00574  0.84529  Biso   1.000  O
  Mg15     1.0000 0.35297  0.02817  0.71617  Biso   1.000  Mg
  O46      1.0000 0.29465  0.35755  0.78752  Biso   1.000  O
  O47      1.0000 0.31429  0.33530  0.55936  Biso   1.000  O
  O48      1.0000 0.28425  0.32389  0.20275  Biso   1.000  O
  Mg16     1.0000 0.31460  0.30462  0.33366  Biso   1.000  Mg
  C99      1.0000 0.40409  0.99866  0.75493  Biso   1.000  C
  C100     1.0000 0.40143  0.98888  0.55672  Biso   1.000  C
  C101     1.0000 0.42776  0.98273  0.47347  Biso   1.000  C
  C102     1.0000 0.45651  0.98615  0.57651  Biso   1.000  C
  C103     1.0000 0.45920  0.99562  0.77208  Biso   1.000  C
  N15      1.0000 0.48718  0.99996  0.89446  Biso   1.000  N
  N16      1.0000 0.17889  0.33124  0.14257  Biso   1.000  N
  C104     1.0000 0.20651  0.33528  0.26750  Biso   1.000  C
  C105     1.0000 0.23240  0.32920  0.18413  Biso   1.000  C
  C106     1.0000 0.26099  0.33122  0.29169  Biso   1.000  C
  C107     1.0000 0.26323  0.34094  0.48990  Biso   1.000  C
  C108     1.0000 0.23687  0.34748  0.56947  Biso   1.000  C
  C109     1.0000 0.20868  0.34461  0.46313  Biso   1.000  C
  C110     1.0000 0.29197  0.34503  0.61908  Biso   1.000  C
  C111     1.0000 0.43325  0.00124  0.85906  Biso   1.000  C
  C112     1.0000 0.37226  0.98487  0.43160  Biso   1.000  C
  H43      1.0000 0.42453  0.97515  0.32300  Biso   1.000  H
  H44      1.0000 0.47681  0.98166  0.51217  Biso   1.000  H
  H45      1.0000 0.23026  0.32209  0.03319  Biso   1.000  H
  H46      1.0000 0.23962  0.35499  0.71995  Biso   1.000  H
  H47      1.0000 0.18841  0.34940  0.52510  Biso   1.000  H
  H48      1.0000 0.43588  0.00846  0.00999  Biso   1.000  H
  O49      1.0000 0.27042  0.96416  0.59479  Biso   1.000  O
  O50      1.0000 0.31078  0.98317  0.83186  Biso   1.000  O
  O51      1.0000 0.29164  0.95256  0.17862  Biso   1.000  O
  Mg17     1.0000 0.34187  0.98037  0.04950  Biso   1.000  Mg
  O52      1.0000 0.39623  0.37201  0.45418  Biso   1.000  O
  O53      1.0000 0.35435  0.35238  0.22603  Biso   1.000  O
  O54      1.0000 0.37297  0.38241  0.86942  Biso   1.000  O
  Mg18     1.0000 0.32335  0.35207  0.00033  Biso   1.000  Mg
  C113     1.0000 0.26123  0.92924  0.08827  Biso   1.000  C
  C114     1.0000 0.25412  0.93190  0.89006  Biso   1.000  C
  C115     1.0000 0.22164  0.90558  0.80680  Biso   1.000  C
  C116     1.0000 0.19630  0.87682  0.90985  Biso   1.000  C
  C117     1.0000 0.20309  0.87414  0.10541  Biso   1.000  C
  N17      1.0000 0.17945  0.84615  0.22779  Biso   1.000  N
  N18      1.0000 0.48569  0.48778  0.80924  Biso   1.000  N
  C118     1.0000 0.46210  0.46016  0.93417  Biso   1.000  C
  C119     1.0000 0.43014  0.43427  0.85080  Biso   1.000  C
  C120     1.0000 0.40356  0.40567  0.95836  Biso   1.000  C
  C121     1.0000 0.41104  0.40344  0.15656  Biso   1.000  C
  C122     1.0000 0.44395  0.42980  0.23613  Biso   1.000  C
  C123     1.0000 0.46926  0.45798  0.12980  Biso   1.000  C
  C124     1.0000 0.38639  0.37469  0.28575  Biso   1.000  C
  C125     1.0000 0.23466  0.90008  0.19239  Biso   1.000  C
  C126     1.0000 0.27927  0.96107  0.76493  Biso   1.000  C
  H49      1.0000 0.21728  0.90880  0.65633  Biso   1.000  H
  H50      1.0000 0.50485  0.52319  0.51217  Biso   1.000  H
  H51      1.0000 0.42517  0.43641  0.69986  Biso   1.000  H
  H52      1.0000 0.44870  0.42704  0.38661  Biso   1.000  H
  H53      1.0000 0.16099  0.81159  0.52510  Biso   1.000  H
  H54      1.0000 0.23925  0.89746  0.34333  Biso   1.000  H
