# Supplementary material for: In silico design and screening of hypothetical MOF-74 analogs and their experimental synthesis
Source: Chem Sci. 2016 Jun 21;7(9):6263–72. doi: 10.1039/c6sc01477a (PMC6024208; doi:10.1039/c6sc01477a)
Supplement: Supplementary file 1 [file SC-007-C6SC01477A-s001.zip › analogs/196_all_conf_14_0_full_symm.cssr]

				59.5394  59.5394  6.95815
		90  90  120  SPGR =  1 P 1		 OPT = 1
522   0 
0 image0	: image0
 1 Mof_Ob 0.045640 0.347500 0.709940  0  0  0  0  0  0  0  0  -0.741700
 2 Mof_Oa 0.015740 0.335100 0.478200  0  0  0  0  0  0  0  0  -0.897530
 3 Mof_Oc 0.026540 0.324600 0.124850  0  0  0  0  0  0  0  0  -0.969610
 4 Mof_Mg 0.991300 0.312450 0.253310  0  0  0  0  0  0  0  0  1.648670
 5 Mof_Cc 0.951720 0.672320 0.790830  0  0  0  0  0  0  0  0  0.544630
 6 Mof_Cb 0.945620 0.666070 0.591490  0  0  0  0  0  0  0  0  -0.349060
 7 C 0.922920 0.664340 0.515440  0  0  0  0  0  0  0  0  -0.102320
 8 C_a 0.905780 0.668620 0.626280  0  0  0  0  0  0  0  0  0.034300
 9 C_b 0.882880 0.668410 0.548040  0  0  0  0  0  0  0  0  -0.147080
 10 C_c 0.877960 0.669160 0.358670  0  0  0  0  0  0  0  0  -0.136460
 11 C_d 0.855110 0.668100 0.269840  0  0  0  0  0  0  0  0  -0.150950
 12 C_e 0.859040 0.685790 0.118160  0  0  0  0  0  0  0  0  0.024520
 13 C_f 0.837370 0.684340 0.013010  0  0  0  0  0  0  0  0  0.156630
 14 C_g 0.157170 0.296770 0.133620  0  0  0  0  0  0  0  0  -0.191080
 15 C_h 0.132210 0.278140 0.179700  0  0  0  0  0  0  0  0  -0.117580
 16 C_i 0.111010 0.276570 0.075630  0  0  0  0  0  0  0  0  -0.166460
 17 C_j 0.115440 0.293790 0.928800  0  0  0  0  0  0  0  0  -0.094820
 18 Mof_Cd 0.066360 0.324810 0.096040  0  0  0  0  0  0  0  0  -0.299370
 19 C_k 0.088560 0.326640 0.175490  0  0  0  0  0  0  0  0  -0.139050
 20 Mof_Ca 0.038060 0.339250 0.539740  0  0  0  0  0  0  0  0  0.831230
 21 H 0.918910 0.659110 0.364450  0  0  0  0  0  0  0  0  0.149740
 22 H_a 0.869520 0.668690 0.654160  0  0  0  0  0  0  0  0  0.166280
 23 H_b 0.892790 0.671110 0.256940  0  0  0  0  0  0  0  0  0.141140
 24 H_c 0.173280 0.297020 0.208440  0  0  0  0  0  0  0  0  0.126820
 25 H_d 0.128800 0.264220 0.293190  0  0  0  0  0  0  0  0  0.133980
 26 H_e 0.091310 0.261470 0.109050  0  0  0  0  0  0  0  0  0.136440
 27 H_f 0.099190 0.291650 0.843390  0  0  0  0  0  0  0  0  0.102790
 28 Mof_H 0.061990 0.320780 0.943850  0  0  0  0  0  0  0  0  0.162670
 29 H_g 0.101880 0.323850 0.084940  0  0  0  0  0  0  0  0  0.143230
 30 Mof_Ob 0.968530 0.287690 0.043280  0  0  0  0  0  0  0  0  -0.741700
 31 Mof_Oa 0.986030 0.317590 0.811540  0  0  0  0  0  0  0  0  -0.897530
 32 Mof_Oc 0.964730 0.306790 0.458180  0  0  0  0  0  0  0  0  -0.969610
 33 Mof_Mg 0.987820 0.342030 0.586640  0  0  0  0  0  0  0  0  1.648670
 34 Mof_Cc 0.053930 0.714950 0.457490  0  0  0  0  0  0  0  0  0.544630
 35 Mof_Cb 0.053780 0.721040 0.258160  0  0  0  0  0  0  0  0  -0.349060
 36 C 0.074760 0.743750 0.182100  0  0  0  0  0  0  0  0  -0.102320
 37 C_a 0.096170 0.760880 0.292940  0  0  0  0  0  0  0  0  0.034300
 38 C_b 0.118870 0.783780 0.214710  0  0  0  0  0  0  0  0  -0.147080
 39 C_c 0.124530 0.788710 0.025340  0  0  0  0  0  0  0  0  -0.136460
 40 C_d 0.146320 0.811550 0.936510  0  0  0  0  0  0  0  0  -0.150950
 41 C_e 0.826750 0.140960 0.118160  0  0  0  0  0  0  0  0  0.024520
 42 C_f 0.846980 0.162630 0.013010  0  0  0  0  0  0  0  0  0.156630
 43 C_g 0.139600 0.842830 0.133620  0  0  0  0  0  0  0  0  -0.191080
 44 C_h 0.145930 0.867790 0.179700  0  0  0  0  0  0  0  0  -0.117580
 45 C_i 0.165570 0.888990 0.075630  0  0  0  0  0  0  0  0  -0.166460
 46 C_j 0.178360 0.884560 0.928800  0  0  0  0  0  0  0  0  -0.094820
 47 Mof_Cd 0.925130 0.266980 0.429380  0  0  0  0  0  0  0  0  -0.299370
 48 C_k 0.904750 0.244770 0.508830  0  0  0  0  0  0  0  0  -0.139050
 49 Mof_Ca 0.967860 0.295270 0.873080  0  0  0  0  0  0  0  0  0.831230
 50 H 0.073530 0.747760 0.031110  0  0  0  0  0  0  0  0  0.149740
 51 H_a 0.132500 0.797140 0.320830  0  0  0  0  0  0  0  0  0.166280
 52 H_b 0.111660 0.773870 0.923610  0  0  0  0  0  0  0  0  0.141140
 53 H_c 0.123740 0.826720 0.208440  0  0  0  0  0  0  0  0  0.126820
 54 H_d 0.135420 0.871200 0.293190  0  0  0  0  0  0  0  0  0.133980
 55 H_e 0.170160 0.908690 0.109050  0  0  0  0  0  0  0  0  0.136440
 56 H_f 0.192470 0.900810 0.843390  0  0  0  0  0  0  0  0  0.102790
 57 Mof_H 0.925460 0.271340 0.277180  0  0  0  0  0  0  0  0  0.162670
 58 H_g 0.888640 0.231450 0.418270  0  0  0  0  0  0  0  0  0.143230
 59 Mof_Ob 0.985830 0.364800 0.376610  0  0  0  0  0  0  0  0  -0.741700
 60 Mof_Oa 0.998230 0.347300 0.144870  0  0  0  0  0  0  0  0  -0.897530
 61 Mof_Oc 0.008730 0.368600 0.791510  0  0  0  0  0  0  0  0  -0.969610
 62 Mof_Mg 0.020880 0.345510 0.919980  0  0  0  0  0  0  0  0  1.648670
 63 Mof_Cc 0.994350 0.612730 0.124160  0  0  0  0  0  0  0  0  0.544630
 64 Mof_Cb 0.000600 0.612890 0.924820  0  0  0  0  0  0  0  0  -0.349060
 65 C 0.002320 0.591910 0.848770  0  0  0  0  0  0  0  0  -0.102320
 66 C_a 0.998050 0.570500 0.959610  0  0  0  0  0  0  0  0  0.034300
 67 C_b 0.998250 0.547800 0.881380  0  0  0  0  0  0  0  0  -0.147080
 68 C_c 0.997510 0.542130 0.692010  0  0  0  0  0  0  0  0  -0.136460
 69 C_d 0.998570 0.520350 0.603170  0  0  0  0  0  0  0  0  -0.150950
 70 C_e 0.314210 0.173250 0.118160  0  0  0  0  0  0  0  0  0.024520
 71 C_f 0.315660 0.153020 0.013010  0  0  0  0  0  0  0  0  0.156630
 72 C_g 0.703230 0.860400 0.133620  0  0  0  0  0  0  0  0  -0.191080
 73 C_h 0.721860 0.854070 0.179700  0  0  0  0  0  0  0  0  -0.117580
 74 C_i 0.723430 0.834430 0.075630  0  0  0  0  0  0  0  0  -0.166460
 75 C_j 0.706210 0.821640 0.928800  0  0  0  0  0  0  0  0  -0.094820
 76 Mof_Cd 0.008520 0.408210 0.762710  0  0  0  0  0  0  0  0  -0.299370
 77 C_k 0.006700 0.428590 0.842160  0  0  0  0  0  0  0  0  -0.139050
 78 Mof_Ca 0.994080 0.365470 0.206410  0  0  0  0  0  0  0  0  0.831230
 79 H 0.007560 0.593130 0.697780  0  0  0  0  0  0  0  0  0.149740
 80 H_a 0.997980 0.534170 0.987490  0  0  0  0  0  0  0  0  0.166280
 81 H_b 0.995550 0.555010 0.590280  0  0  0  0  0  0  0  0  0.141140
 82 H_c 0.702980 0.876260 0.208440  0  0  0  0  0  0  0  0  0.126820
 83 H_d 0.735780 0.864580 0.293190  0  0  0  0  0  0  0  0  0.133980
 84 H_e 0.738530 0.829840 0.109050  0  0  0  0  0  0  0  0  0.136440
 85 H_f 0.708350 0.807530 0.843390  0  0  0  0  0  0  0  0  0.102790
 86 Mof_H 0.012550 0.407880 0.610520  0  0  0  0  0  0  0  0  0.162670
 87 H_g 0.009490 0.444700 0.751600  0  0  0  0  0  0  0  0  0.143230
 88 Mof_Ob 0.954360 0.652500 0.290060  0  0  0  0  0  0  0  0  -0.741700
 89 Mof_Oa 0.984260 0.664900 0.521800  0  0  0  0  0  0  0  0  -0.897530
 90 Mof_Oc 0.973460 0.675400 0.875150  0  0  0  0  0  0  0  0  -0.969610
 91 Mof_Mg 0.008700 0.687550 0.746690  0  0  0  0  0  0  0  0  1.648670
 92 Mof_Cc 0.048280 0.327680 0.209170  0  0  0  0  0  0  0  0  0.544630
 93 Mof_Cb 0.054380 0.333930 0.408510  0  0  0  0  0  0  0  0  -0.349060
 94 C 0.077080 0.335660 0.484560  0  0  0  0  0  0  0  0  -0.102320
 95 C_a 0.094220 0.331380 0.373720  0  0  0  0  0  0  0  0  0.034300
 96 C_b 0.117120 0.331590 0.451960  0  0  0  0  0  0  0  0  -0.147080
 97 C_c 0.122040 0.330840 0.641330  0  0  0  0  0  0  0  0  -0.136460
 98 C_d 0.144890 0.331900 0.730160  0  0  0  0  0  0  0  0  -0.150950
 99 C_e 0.140960 0.314210 0.881840  0  0  0  0  0  0  0  0  0.024520
 100 C_f 0.162630 0.315660 0.986990  0  0  0  0  0  0  0  0  0.156630
 101 C_g 0.842830 0.703230 0.866380  0  0  0  0  0  0  0  0  -0.191080
 102 C_h 0.867790 0.721860 0.820300  0  0  0  0  0  0  0  0  -0.117580
 103 C_i 0.888990 0.723430 0.924370  0  0  0  0  0  0  0  0  -0.166460
 104 C_j 0.884560 0.706210 0.071200  0  0  0  0  0  0  0  0  -0.094820
 105 Mof_Cd 0.933640 0.675190 0.903960  0  0  0  0  0  0  0  0  -0.299370
 106 C_k 0.911440 0.673360 0.824510  0  0  0  0  0  0  0  0  -0.139050
 107 Mof_Ca 0.961940 0.660750 0.460260  0  0  0  0  0  0  0  0  0.831230
 108 H 0.081090 0.340890 0.635550  0  0  0  0  0  0  0  0  0.149740
 109 H_a 0.130480 0.331310 0.345840  0  0  0  0  0  0  0  0  0.166280
 110 H_b 0.107210 0.328890 0.743060  0  0  0  0  0  0  0  0  0.141140
 111 H_c 0.826720 0.702980 0.791560  0  0  0  0  0  0  0  0  0.126820
 112 H_d 0.871200 0.735780 0.706810  0  0  0  0  0  0  0  0  0.133980
 113 H_e 0.908690 0.738530 0.890950  0  0  0  0  0  0  0  0  0.136440
 114 H_f 0.900810 0.708350 0.156610  0  0  0  0  0  0  0  0  0.102790
 115 Mof_H 0.938010 0.679220 0.056150  0  0  0  0  0  0  0  0  0.162670
 116 H_g 0.898120 0.676150 0.915060  0  0  0  0  0  0  0  0  0.143230
 117 Mof_Ob 0.031470 0.712310 0.956720  0  0  0  0  0  0  0  0  -0.741700
 118 Mof_Oa 0.013970 0.682410 0.188460  0  0  0  0  0  0  0  0  -0.897530
 119 Mof_Oc 0.035270 0.693210 0.541820  0  0  0  0  0  0  0  0  -0.969610
 120 Mof_Mg 0.012180 0.657970 0.413360  0  0  0  0  0  0  0  0  1.648670
 121 Mof_Cc 0.946070 0.285050 0.542510  0  0  0  0  0  0  0  0  0.544630
 122 Mof_Cb 0.946220 0.278960 0.741840  0  0  0  0  0  0  0  0  -0.349060
 123 C 0.925240 0.256250 0.817900  0  0  0  0  0  0  0  0  -0.102320
 124 C_a 0.903830 0.239120 0.707060  0  0  0  0  0  0  0  0  0.034300
 125 C_b 0.881130 0.216220 0.785290  0  0  0  0  0  0  0  0  -0.147080
 126 C_c 0.875470 0.211290 0.974660  0  0  0  0  0  0  0  0  -0.136460
 127 C_d 0.853680 0.188450 0.063490  0  0  0  0  0  0  0  0  -0.150950
 128 C_e 0.173250 0.859040 0.881840  0  0  0  0  0  0  0  0  0.024520
 129 C_f 0.153020 0.837370 0.986990  0  0  0  0  0  0  0  0  0.156630
 130 C_g 0.860400 0.157170 0.866380  0  0  0  0  0  0  0  0  -0.191080
 131 C_h 0.854070 0.132210 0.820300  0  0  0  0  0  0  0  0  -0.117580
 132 C_i 0.834430 0.111010 0.924370  0  0  0  0  0  0  0  0  -0.166460
 133 C_j 0.821640 0.115440 0.071200  0  0  0  0  0  0  0  0  -0.094820
 134 Mof_Cd 0.074870 0.733020 0.570620  0  0  0  0  0  0  0  0  -0.299370
 135 C_k 0.095250 0.755230 0.491170  0  0  0  0  0  0  0  0  -0.139050
 136 Mof_Ca 0.032140 0.704730 0.126920  0  0  0  0  0  0  0  0  0.831230
 137 H 0.926470 0.252240 0.968890  0  0  0  0  0  0  0  0  0.149740
 138 H_a 0.867500 0.202860 0.679170  0  0  0  0  0  0  0  0  0.166280
 139 H_b 0.888340 0.226130 0.076390  0  0  0  0  0  0  0  0  0.141140
 140 H_c 0.876260 0.173280 0.791560  0  0  0  0  0  0  0  0  0.126820
 141 H_d 0.864580 0.128800 0.706810  0  0  0  0  0  0  0  0  0.133980
 142 H_e 0.829840 0.091310 0.890950  0  0  0  0  0  0  0  0  0.136440
 143 H_f 0.807530 0.099190 0.156610  0  0  0  0  0  0  0  0  0.102790
 144 Mof_H 0.074540 0.728660 0.722820  0  0  0  0  0  0  0  0  0.162670
 145 H_g 0.111360 0.768550 0.581730  0  0  0  0  0  0  0  0  0.143230
 146 Mof_Ob 0.014170 0.635200 0.623390  0  0  0  0  0  0  0  0  -0.741700
 147 Mof_Oa 0.001770 0.652700 0.855130  0  0  0  0  0  0  0  0  -0.897530
 148 Mof_Oc 0.991270 0.631400 0.208490  0  0  0  0  0  0  0  0  -0.969610
 149 Mof_Mg 0.979120 0.654490 0.080020  0  0  0  0  0  0  0  0  1.648670
 150 Mof_Cc 0.005650 0.387270 0.875840  0  0  0  0  0  0  0  0  0.544630
 151 Mof_Cb 0.999400 0.387110 0.075180  0  0  0  0  0  0  0  0  -0.349060
 152 C 0.997680 0.408090 0.151230  0  0  0  0  0  0  0  0  -0.102320
 153 C_a 0.001950 0.429500 0.040390  0  0  0  0  0  0  0  0  0.034300
 154 C_b 0.001750 0.452200 0.118620  0  0  0  0  0  0  0  0  -0.147080
 155 C_c 0.002490 0.457870 0.307990  0  0  0  0  0  0  0  0  -0.136460
 156 C_d 0.001430 0.479650 0.396830  0  0  0  0  0  0  0  0  -0.150950
 157 C_e 0.685790 0.826750 0.881840  0  0  0  0  0  0  0  0  0.024520
 158 C_f 0.684340 0.846980 0.986990  0  0  0  0  0  0  0  0  0.156630
 159 C_g 0.296770 0.139600 0.866380  0  0  0  0  0  0  0  0  -0.191080
 160 C_h 0.278140 0.145930 0.820300  0  0  0  0  0  0  0  0  -0.117580
 161 C_i 0.276570 0.165570 0.924370  0  0  0  0  0  0  0  0  -0.166460
 162 C_j 0.293790 0.178360 0.071200  0  0  0  0  0  0  0  0  -0.094820
 163 Mof_Cd 0.991480 0.591790 0.237290  0  0  0  0  0  0  0  0  -0.299370
 164 C_k 0.993300 0.571410 0.157840  0  0  0  0  0  0  0  0  -0.139050
 165 Mof_Ca 0.005920 0.634530 0.793590  0  0  0  0  0  0  0  0  0.831230
 166 H 0.992440 0.406870 0.302220  0  0  0  0  0  0  0  0  0.149740
 167 H_a 0.002020 0.465830 0.012510  0  0  0  0  0  0  0  0  0.166280
 168 H_b 0.004450 0.444990 0.409720  0  0  0  0  0  0  0  0  0.141140
 169 H_c 0.297020 0.123740 0.791560  0  0  0  0  0  0  0  0  0.126820
 170 H_d 0.264220 0.135420 0.706810  0  0  0  0  0  0  0  0  0.133980
 171 H_e 0.261470 0.170160 0.890950  0  0  0  0  0  0  0  0  0.136440
 172 H_f 0.291650 0.192470 0.156610  0  0  0  0  0  0  0  0  0.102790
 173 Mof_H 0.987450 0.592120 0.389480  0  0  0  0  0  0  0  0  0.162670
 174 H_g 0.990510 0.555300 0.248400  0  0  0  0  0  0  0  0  0.143230
 175 Mof_Ob 0.712310 0.680830 0.043280  0  0  0  0  0  0  0  0  -0.741700
 176 Mof_Oa 0.682410 0.668430 0.811540  0  0  0  0  0  0  0  0  -0.897530
 177 Mof_Oc 0.693210 0.657930 0.458180  0  0  0  0  0  0  0  0  -0.969610
 178 Mof_Mg 0.657970 0.645790 0.586640  0  0  0  0  0  0  0  0  1.648670
 179 Mof_Cc 0.618390 0.005650 0.124160  0  0  0  0  0  0  0  0  0.544630
 180 Mof_Cb 0.612290 0.999400 0.924820  0  0  0  0  0  0  0  0  -0.349060
 181 C 0.589590 0.997680 0.848770  0  0  0  0  0  0  0  0  -0.102320
 182 C_a 0.572450 0.001950 0.959610  0  0  0  0  0  0  0  0  0.034300
 183 C_b 0.549550 0.001750 0.881380  0  0  0  0  0  0  0  0  -0.147080
 184 C_c 0.544630 0.002490 0.692010  0  0  0  0  0  0  0  0  -0.136460
 185 C_d 0.521780 0.001430 0.603170  0  0  0  0  0  0  0  0  -0.150950
 186 C_e 0.525710 0.019130 0.451500  0  0  0  0  0  0  0  0  0.024520
 187 C_f 0.504040 0.017680 0.346340  0  0  0  0  0  0  0  0  0.156630
 188 C_g 0.823840 0.630100 0.466950  0  0  0  0  0  0  0  0  -0.191080
 189 C_h 0.798870 0.611470 0.513030  0  0  0  0  0  0  0  0  -0.117580
 190 C_i 0.777680 0.609910 0.408970  0  0  0  0  0  0  0  0  -0.166460
 191 C_j 0.782100 0.627130 0.262140  0  0  0  0  0  0  0  0  -0.094820
 192 Mof_Cd 0.733020 0.658150 0.429380  0  0  0  0  0  0  0  0  -0.299370
 193 C_k 0.755230 0.659970 0.508830  0  0  0  0  0  0  0  0  -0.139050
 194 Mof_Ca 0.704730 0.672580 0.873080  0  0  0  0  0  0  0  0  0.831230
 195 H 0.585580 0.992440 0.697780  0  0  0  0  0  0  0  0  0.149740
 196 H_a 0.536190 0.002020 0.987490  0  0  0  0  0  0  0  0  0.166280
 197 H_b 0.559460 0.004450 0.590280  0  0  0  0  0  0  0  0  0.141140
 198 H_c 0.839950 0.630350 0.541770  0  0  0  0  0  0  0  0  0.126820
 199 H_d 0.795470 0.597550 0.626530  0  0  0  0  0  0  0  0  0.133980
 200 H_e 0.757980 0.594800 0.442390  0  0  0  0  0  0  0  0  0.136440
 201 H_f 0.765850 0.624990 0.176720  0  0  0  0  0  0  0  0  0.102790
 202 Mof_H 0.728660 0.654110 0.277180  0  0  0  0  0  0  0  0  0.162670
 203 H_g 0.768550 0.657180 0.418270  0  0  0  0  0  0  0  0  0.143230
 204 Mof_Ob 0.635200 0.621030 0.376610  0  0  0  0  0  0  0  0  -0.741700
 205 Mof_Oa 0.652700 0.650930 0.144870  0  0  0  0  0  0  0  0  -0.897530
 206 Mof_Oc 0.631400 0.640130 0.791510  0  0  0  0  0  0  0  0  -0.969610
 207 Mof_Mg 0.654490 0.675360 0.919980  0  0  0  0  0  0  0  0  1.648670
 208 Mof_Cc 0.720600 0.048280 0.790830  0  0  0  0  0  0  0  0  0.544630
 209 Mof_Cb 0.720450 0.054380 0.591490  0  0  0  0  0  0  0  0  -0.349060
 210 C 0.741430 0.077080 0.515440  0  0  0  0  0  0  0  0  -0.102320
 211 C_a 0.762840 0.094220 0.626280  0  0  0  0  0  0  0  0  0.034300
 212 C_b 0.785530 0.117120 0.548040  0  0  0  0  0  0  0  0  -0.147080
 213 C_c 0.791200 0.122040 0.358670  0  0  0  0  0  0  0  0  -0.136460
 214 C_d 0.812990 0.144890 0.269840  0  0  0  0  0  0  0  0  -0.150950
 215 C_e 0.493420 0.474290 0.451500  0  0  0  0  0  0  0  0  0.024520
 216 C_f 0.513640 0.495960 0.346340  0  0  0  0  0  0  0  0  0.156630
 217 C_g 0.806270 0.176160 0.466950  0  0  0  0  0  0  0  0  -0.191080
 218 C_h 0.812600 0.201130 0.513030  0  0  0  0  0  0  0  0  -0.117580
 219 C_i 0.832230 0.222320 0.408970  0  0  0  0  0  0  0  0  -0.166460
 220 C_j 0.845030 0.217900 0.262140  0  0  0  0  0  0  0  0  -0.094820
 221 Mof_Cd 0.591790 0.600310 0.762710  0  0  0  0  0  0  0  0  -0.299370
 222 C_k 0.571410 0.578110 0.842160  0  0  0  0  0  0  0  0  -0.139050
 223 Mof_Ca 0.634530 0.628610 0.206410  0  0  0  0  0  0  0  0  0.831230
 224 H 0.740200 0.081090 0.364450  0  0  0  0  0  0  0  0  0.149740
 225 H_a 0.799170 0.130480 0.654160  0  0  0  0  0  0  0  0  0.166280
 226 H_b 0.778320 0.107210 0.256940  0  0  0  0  0  0  0  0  0.141140
 227 H_c 0.790400 0.160050 0.541770  0  0  0  0  0  0  0  0  0.126820
 228 H_d 0.802080 0.204530 0.626530  0  0  0  0  0  0  0  0  0.133980
 229 H_e 0.836820 0.242020 0.442390  0  0  0  0  0  0  0  0  0.136440
 230 H_f 0.859140 0.234150 0.176720  0  0  0  0  0  0  0  0  0.102790
 231 Mof_H 0.592120 0.604670 0.610520  0  0  0  0  0  0  0  0  0.162670
 232 H_g 0.555300 0.564790 0.751600  0  0  0  0  0  0  0  0  0.143230
 233 Mof_Ob 0.652500 0.698140 0.709940  0  0  0  0  0  0  0  0  -0.741700
 234 Mof_Oa 0.664900 0.680640 0.478200  0  0  0  0  0  0  0  0  -0.897530
 235 Mof_Oc 0.675400 0.701940 0.124850  0  0  0  0  0  0  0  0  -0.969610
 236 Mof_Mg 0.687550 0.678850 0.253310  0  0  0  0  0  0  0  0  1.648670
 237 Mof_Cc 0.661020 0.946070 0.457490  0  0  0  0  0  0  0  0  0.544630
 238 Mof_Cb 0.667270 0.946220 0.258160  0  0  0  0  0  0  0  0  -0.349060
 239 C 0.668990 0.925240 0.182100  0  0  0  0  0  0  0  0  -0.102320
 240 C_a 0.664720 0.903830 0.292940  0  0  0  0  0  0  0  0  0.034300
 241 C_b 0.664920 0.881130 0.214710  0  0  0  0  0  0  0  0  -0.147080
 242 C_c 0.664180 0.875470 0.025340  0  0  0  0  0  0  0  0  -0.136460
 243 C_d 0.665240 0.853680 0.936510  0  0  0  0  0  0  0  0  -0.150950
 244 C_e 0.980870 0.506580 0.451500  0  0  0  0  0  0  0  0  0.024520
 245 C_f 0.982320 0.486360 0.346340  0  0  0  0  0  0  0  0  0.156630
 246 C_g 0.369900 0.193730 0.466950  0  0  0  0  0  0  0  0  -0.191080
 247 C_h 0.388530 0.187400 0.513030  0  0  0  0  0  0  0  0  -0.117580
 248 C_i 0.390090 0.167770 0.408970  0  0  0  0  0  0  0  0  -0.166460
 249 C_j 0.372870 0.154970 0.262140  0  0  0  0  0  0  0  0  -0.094820
 250 Mof_Cd 0.675190 0.741540 0.096040  0  0  0  0  0  0  0  0  -0.299370
 251 C_k 0.673360 0.761920 0.175490  0  0  0  0  0  0  0  0  -0.139050
 252 Mof_Ca 0.660750 0.698810 0.539740  0  0  0  0  0  0  0  0  0.831230
 253 H 0.674230 0.926470 0.031110  0  0  0  0  0  0  0  0  0.149740
 254 H_a 0.664650 0.867500 0.320830  0  0  0  0  0  0  0  0  0.166280
 255 H_b 0.662220 0.888340 0.923610  0  0  0  0  0  0  0  0  0.141140
 256 H_c 0.369650 0.209600 0.541770  0  0  0  0  0  0  0  0  0.126820
 257 H_d 0.402450 0.197920 0.626530  0  0  0  0  0  0  0  0  0.133980
 258 H_e 0.405200 0.163180 0.442390  0  0  0  0  0  0  0  0  0.136440
 259 H_f 0.375010 0.140860 0.176720  0  0  0  0  0  0  0  0  0.102790
 260 Mof_H 0.679220 0.741210 0.943850  0  0  0  0  0  0  0  0  0.162670
 261 H_g 0.676150 0.778030 0.084940  0  0  0  0  0  0  0  0  0.143230
 262 Mof_Ob 0.621030 0.985830 0.623390  0  0  0  0  0  0  0  0  -0.741700
 263 Mof_Oa 0.650930 0.998230 0.855130  0  0  0  0  0  0  0  0  -0.897530
 264 Mof_Oc 0.640130 0.008730 0.208490  0  0  0  0  0  0  0  0  -0.969610
 265 Mof_Mg 0.675360 0.020880 0.080020  0  0  0  0  0  0  0  0  1.648670
 266 Mof_Cc 0.714950 0.661020 0.542510  0  0  0  0  0  0  0  0  0.544630
 267 Mof_Cb 0.721040 0.667270 0.741840  0  0  0  0  0  0  0  0  -0.349060
 268 C 0.743750 0.668990 0.817900  0  0  0  0  0  0  0  0  -0.102320
 269 C_a 0.760880 0.664720 0.707060  0  0  0  0  0  0  0  0  0.034300
 270 C_b 0.783780 0.664920 0.785290  0  0  0  0  0  0  0  0  -0.147080
 271 C_c 0.788710 0.664180 0.974660  0  0  0  0  0  0  0  0  -0.136460
 272 C_d 0.811550 0.665240 0.063490  0  0  0  0  0  0  0  0  -0.150950
 273 C_e 0.807620 0.647540 0.215170  0  0  0  0  0  0  0  0  0.024520
 274 C_f 0.829300 0.648990 0.320320  0  0  0  0  0  0  0  0  0.156630
 275 C_g 0.509490 0.036560 0.199710  0  0  0  0  0  0  0  0  -0.191080
 276 C_h 0.534460 0.055200 0.153640  0  0  0  0  0  0  0  0  -0.117580
 277 C_i 0.555660 0.056760 0.257700  0  0  0  0  0  0  0  0  -0.166460
 278 C_j 0.551230 0.039540 0.404530  0  0  0  0  0  0  0  0  -0.094820
 279 Mof_Cd 0.600310 0.008520 0.237290  0  0  0  0  0  0  0  0  -0.299370
 280 C_k 0.578110 0.006700 0.157840  0  0  0  0  0  0  0  0  -0.139050
 281 Mof_Ca 0.628610 0.994080 0.793590  0  0  0  0  0  0  0  0  0.831230
 282 H 0.747760 0.674230 0.968890  0  0  0  0  0  0  0  0  0.149740
 283 H_a 0.797140 0.664650 0.679170  0  0  0  0  0  0  0  0  0.166280
 284 H_b 0.773870 0.662220 0.076390  0  0  0  0  0  0  0  0  0.141140
 285 H_c 0.493380 0.036320 0.124890  0  0  0  0  0  0  0  0  0.126820
 286 H_d 0.537860 0.069120 0.040140  0  0  0  0  0  0  0  0  0.133980
 287 H_e 0.575350 0.071870 0.224280  0  0  0  0  0  0  0  0  0.136440
 288 H_f 0.567480 0.041680 0.489940  0  0  0  0  0  0  0  0  0.102790
 289 Mof_H 0.604670 0.012550 0.389480  0  0  0  0  0  0  0  0  0.162670
 290 H_g 0.564790 0.009490 0.248400  0  0  0  0  0  0  0  0  0.143230
 291 Mof_Ob 0.698140 0.045640 0.290060  0  0  0  0  0  0  0  0  -0.741700
 292 Mof_Oa 0.680640 0.015740 0.521800  0  0  0  0  0  0  0  0  -0.897530
 293 Mof_Oc 0.701940 0.026540 0.875150  0  0  0  0  0  0  0  0  -0.969610
 294 Mof_Mg 0.678850 0.991300 0.746690  0  0  0  0  0  0  0  0  1.648670
 295 Mof_Cc 0.612730 0.618390 0.875840  0  0  0  0  0  0  0  0  0.544630
 296 Mof_Cb 0.612890 0.612290 0.075180  0  0  0  0  0  0  0  0  -0.349060
 297 C 0.591910 0.589590 0.151230  0  0  0  0  0  0  0  0  -0.102320
 298 C_a 0.570500 0.572450 0.040390  0  0  0  0  0  0  0  0  0.034300
 299 C_b 0.547800 0.549550 0.118620  0  0  0  0  0  0  0  0  -0.147080
 300 C_c 0.542130 0.544630 0.307990  0  0  0  0  0  0  0  0  -0.136460
 301 C_d 0.520350 0.521780 0.396830  0  0  0  0  0  0  0  0  -0.150950
 302 C_e 0.839910 0.192380 0.215170  0  0  0  0  0  0  0  0  0.024520
 303 C_f 0.819690 0.170700 0.320320  0  0  0  0  0  0  0  0  0.156630
 304 C_g 0.527070 0.490510 0.199710  0  0  0  0  0  0  0  0  -0.191080
 305 C_h 0.520730 0.465540 0.153640  0  0  0  0  0  0  0  0  -0.117580
 306 C_i 0.501100 0.444340 0.257700  0  0  0  0  0  0  0  0  -0.166460
 307 C_j 0.488310 0.448770 0.404530  0  0  0  0  0  0  0  0  -0.094820
 308 Mof_Cd 0.741540 0.066360 0.903960  0  0  0  0  0  0  0  0  -0.299370
 309 C_k 0.761920 0.088560 0.824510  0  0  0  0  0  0  0  0  -0.139050
 310 Mof_Ca 0.698810 0.038060 0.460260  0  0  0  0  0  0  0  0  0.831230
 311 H 0.593130 0.585580 0.302220  0  0  0  0  0  0  0  0  0.149740
 312 H_a 0.534170 0.536190 0.012510  0  0  0  0  0  0  0  0  0.166280
 313 H_b 0.555010 0.559460 0.409720  0  0  0  0  0  0  0  0  0.141140
 314 H_c 0.542930 0.506620 0.124890  0  0  0  0  0  0  0  0  0.126820
 315 H_d 0.531250 0.462140 0.040140  0  0  0  0  0  0  0  0  0.133980
 316 H_e 0.496510 0.424650 0.224280  0  0  0  0  0  0  0  0  0.136440
 317 H_f 0.474200 0.432520 0.489940  0  0  0  0  0  0  0  0  0.102790
 318 Mof_H 0.741210 0.061990 0.056150  0  0  0  0  0  0  0  0  0.162670
 319 H_g 0.778030 0.101880 0.915060  0  0  0  0  0  0  0  0  0.143230
 320 Mof_Ob 0.680830 0.968530 0.956720  0  0  0  0  0  0  0  0  -0.741700
 321 Mof_Oa 0.668430 0.986030 0.188460  0  0  0  0  0  0  0  0  -0.897530
 322 Mof_Oc 0.657930 0.964730 0.541820  0  0  0  0  0  0  0  0  -0.969610
 323 Mof_Mg 0.645790 0.987820 0.413360  0  0  0  0  0  0  0  0  1.648670
 324 Mof_Cc 0.672320 0.720600 0.209170  0  0  0  0  0  0  0  0  0.544630
 325 Mof_Cb 0.666070 0.720450 0.408510  0  0  0  0  0  0  0  0  -0.349060
 326 C 0.664340 0.741430 0.484560  0  0  0  0  0  0  0  0  -0.102320
 327 C_a 0.668620 0.762840 0.373720  0  0  0  0  0  0  0  0  0.034300
 328 C_b 0.668410 0.785530 0.451960  0  0  0  0  0  0  0  0  -0.147080
 329 C_c 0.669160 0.791200 0.641330  0  0  0  0  0  0  0  0  -0.136460
 330 C_d 0.668100 0.812990 0.730160  0  0  0  0  0  0  0  0  -0.150950
 331 C_e 0.352460 0.160090 0.215170  0  0  0  0  0  0  0  0  0.024520
 332 C_f 0.351010 0.180310 0.320320  0  0  0  0  0  0  0  0  0.156630
 333 C_g 0.963440 0.472930 0.199710  0  0  0  0  0  0  0  0  -0.191080
 334 C_h 0.944800 0.479270 0.153640  0  0  0  0  0  0  0  0  -0.117580
 335 C_i 0.943240 0.498900 0.257700  0  0  0  0  0  0  0  0  -0.166460
 336 C_j 0.960460 0.511690 0.404530  0  0  0  0  0  0  0  0  -0.094820
 337 Mof_Cd 0.658150 0.925130 0.570620  0  0  0  0  0  0  0  0  -0.299370
 338 C_k 0.659970 0.904750 0.491170  0  0  0  0  0  0  0  0  -0.139050
 339 Mof_Ca 0.672580 0.967860 0.126920  0  0  0  0  0  0  0  0  0.831230
 340 H 0.659110 0.740200 0.635550  0  0  0  0  0  0  0  0  0.149740
 341 H_a 0.668690 0.799170 0.345840  0  0  0  0  0  0  0  0  0.166280
 342 H_b 0.671110 0.778320 0.743060  0  0  0  0  0  0  0  0  0.141140
 343 H_c 0.963680 0.457070 0.124890  0  0  0  0  0  0  0  0  0.126820
 344 H_d 0.930880 0.468750 0.040140  0  0  0  0  0  0  0  0  0.133980
 345 H_e 0.928130 0.503490 0.224280  0  0  0  0  0  0  0  0  0.136440
 346 H_f 0.958320 0.525800 0.489940  0  0  0  0  0  0  0  0  0.102790
 347 Mof_H 0.654110 0.925460 0.722820  0  0  0  0  0  0  0  0  0.162670
 348 H_g 0.657180 0.888640 0.581730  0  0  0  0  0  0  0  0  0.143230
 349 Mof_Ob 0.378970 0.014170 0.376610  0  0  0  0  0  0  0  0  -0.741700
 350 Mof_Oa 0.349070 0.001770 0.144870  0  0  0  0  0  0  0  0  -0.897530
 351 Mof_Oc 0.359870 0.991270 0.791510  0  0  0  0  0  0  0  0  -0.969610
 352 Mof_Mg 0.324640 0.979120 0.919980  0  0  0  0  0  0  0  0  1.648670
 353 Mof_Cc 0.285050 0.338980 0.457490  0  0  0  0  0  0  0  0  0.544630
 354 Mof_Cb 0.278960 0.332730 0.258160  0  0  0  0  0  0  0  0  -0.349060
 355 C 0.256250 0.331010 0.182100  0  0  0  0  0  0  0  0  -0.102320
 356 C_a 0.239120 0.335280 0.292940  0  0  0  0  0  0  0  0  0.034300
 357 C_b 0.216220 0.335080 0.214710  0  0  0  0  0  0  0  0  -0.147080
 358 C_c 0.211290 0.335820 0.025340  0  0  0  0  0  0  0  0  -0.136460
 359 C_d 0.188450 0.334760 0.936510  0  0  0  0  0  0  0  0  -0.150950
 360 C_e 0.192380 0.352460 0.784830  0  0  0  0  0  0  0  0  0.024520
 361 C_f 0.170700 0.351010 0.679680  0  0  0  0  0  0  0  0  0.156630
 362 C_g 0.490510 0.963440 0.800290  0  0  0  0  0  0  0  0  -0.191080
 363 C_h 0.465540 0.944800 0.846360  0  0  0  0  0  0  0  0  -0.117580
 364 C_i 0.444340 0.943240 0.742300  0  0  0  0  0  0  0  0  -0.166460
 365 C_j 0.448770 0.960460 0.595470  0  0  0  0  0  0  0  0  -0.094820
 366 Mof_Cd 0.399690 0.991480 0.762710  0  0  0  0  0  0  0  0  -0.299370
 367 C_k 0.421890 0.993300 0.842160  0  0  0  0  0  0  0  0  -0.139050
 368 Mof_Ca 0.371390 0.005920 0.206410  0  0  0  0  0  0  0  0  0.831230
 369 H 0.252240 0.325770 0.031110  0  0  0  0  0  0  0  0  0.149740
 370 H_a 0.202860 0.335350 0.320830  0  0  0  0  0  0  0  0  0.166280
 371 H_b 0.226130 0.337780 0.923610  0  0  0  0  0  0  0  0  0.141140
 372 H_c 0.506620 0.963680 0.875110  0  0  0  0  0  0  0  0  0.126820
 373 H_d 0.462140 0.930880 0.959860  0  0  0  0  0  0  0  0  0.133980
 374 H_e 0.424650 0.928130 0.775720  0  0  0  0  0  0  0  0  0.136440
 375 H_f 0.432520 0.958320 0.510060  0  0  0  0  0  0  0  0  0.102790
 376 Mof_H 0.395330 0.987450 0.610520  0  0  0  0  0  0  0  0  0.162670
 377 H_g 0.435210 0.990510 0.751600  0  0  0  0  0  0  0  0  0.143230
 378 Mof_Ob 0.301860 0.954360 0.709940  0  0  0  0  0  0  0  0  -0.741700
 379 Mof_Oa 0.319360 0.984260 0.478200  0  0  0  0  0  0  0  0  -0.897530
 380 Mof_Oc 0.298060 0.973460 0.124850  0  0  0  0  0  0  0  0  -0.969610
 381 Mof_Mg 0.321150 0.008700 0.253310  0  0  0  0  0  0  0  0  1.648670
 382 Mof_Cc 0.387270 0.381610 0.124160  0  0  0  0  0  0  0  0  0.544630
 383 Mof_Cb 0.387110 0.387710 0.924820  0  0  0  0  0  0  0  0  -0.349060
 384 C 0.408090 0.410410 0.848770  0  0  0  0  0  0  0  0  -0.102320
 385 C_a 0.429500 0.427550 0.959610  0  0  0  0  0  0  0  0  0.034300
 386 C_b 0.452200 0.450450 0.881380  0  0  0  0  0  0  0  0  -0.147080
 387 C_c 0.457870 0.455370 0.692010  0  0  0  0  0  0  0  0  -0.136460
 388 C_d 0.479650 0.478220 0.603170  0  0  0  0  0  0  0  0  -0.150950
 389 C_e 0.160090 0.807620 0.784830  0  0  0  0  0  0  0  0  0.024520
 390 C_f 0.180310 0.829300 0.679680  0  0  0  0  0  0  0  0  0.156630
 391 C_g 0.472930 0.509490 0.800290  0  0  0  0  0  0  0  0  -0.191080
 392 C_h 0.479270 0.534460 0.846360  0  0  0  0  0  0  0  0  -0.117580
 393 C_i 0.498900 0.555660 0.742300  0  0  0  0  0  0  0  0  -0.166460
 394 C_j 0.511690 0.551230 0.595470  0  0  0  0  0  0  0  0  -0.094820
 395 Mof_Cd 0.258460 0.933640 0.096040  0  0  0  0  0  0  0  0  -0.299370
 396 C_k 0.238080 0.911440 0.175490  0  0  0  0  0  0  0  0  -0.139050
 397 Mof_Ca 0.301190 0.961940 0.539740  0  0  0  0  0  0  0  0  0.831230
 398 H 0.406870 0.414420 0.697780  0  0  0  0  0  0  0  0  0.149740
 399 H_a 0.465830 0.463810 0.987490  0  0  0  0  0  0  0  0  0.166280
 400 H_b 0.444990 0.440540 0.590280  0  0  0  0  0  0  0  0  0.141140
 401 H_c 0.457070 0.493380 0.875110  0  0  0  0  0  0  0  0  0.126820
 402 H_d 0.468750 0.537860 0.959860  0  0  0  0  0  0  0  0  0.133980
 403 H_e 0.503490 0.575350 0.775720  0  0  0  0  0  0  0  0  0.136440
 404 H_f 0.525800 0.567480 0.510060  0  0  0  0  0  0  0  0  0.102790
 405 Mof_H 0.258790 0.938010 0.943850  0  0  0  0  0  0  0  0  0.162670
 406 H_g 0.221970 0.898120 0.084940  0  0  0  0  0  0  0  0  0.143230
 407 Mof_Ob 0.319170 0.031470 0.043280  0  0  0  0  0  0  0  0  -0.741700
 408 Mof_Oa 0.331570 0.013970 0.811540  0  0  0  0  0  0  0  0  -0.897530
 409 Mof_Oc 0.342070 0.035270 0.458180  0  0  0  0  0  0  0  0  -0.969610
 410 Mof_Mg 0.354210 0.012180 0.586640  0  0  0  0  0  0  0  0  1.648670
 411 Mof_Cc 0.327680 0.279400 0.790830  0  0  0  0  0  0  0  0  0.544630
 412 Mof_Cb 0.333930 0.279550 0.591490  0  0  0  0  0  0  0  0  -0.349060
 413 C 0.335660 0.258570 0.515440  0  0  0  0  0  0  0  0  -0.102320
 414 C_a 0.331380 0.237160 0.626280  0  0  0  0  0  0  0  0  0.034300
 415 C_b 0.331590 0.214470 0.548040  0  0  0  0  0  0  0  0  -0.147080
 416 C_c 0.330840 0.208800 0.358670  0  0  0  0  0  0  0  0  -0.136460
 417 C_d 0.331900 0.187010 0.269840  0  0  0  0  0  0  0  0  -0.150950
 418 C_e 0.647540 0.839910 0.784830  0  0  0  0  0  0  0  0  0.024520
 419 C_f 0.648990 0.819690 0.679680  0  0  0  0  0  0  0  0  0.156630
 420 C_g 0.036560 0.527070 0.800290  0  0  0  0  0  0  0  0  -0.191080
 421 C_h 0.055200 0.520730 0.846360  0  0  0  0  0  0  0  0  -0.117580
 422 C_i 0.056760 0.501100 0.742300  0  0  0  0  0  0  0  0  -0.166460
 423 C_j 0.039540 0.488310 0.595470  0  0  0  0  0  0  0  0  -0.094820
 424 Mof_Cd 0.341850 0.074870 0.429380  0  0  0  0  0  0  0  0  -0.299370
 425 C_k 0.340030 0.095250 0.508830  0  0  0  0  0  0  0  0  -0.139050
 426 Mof_Ca 0.327420 0.032140 0.873080  0  0  0  0  0  0  0  0  0.831230
 427 H 0.340890 0.259800 0.364450  0  0  0  0  0  0  0  0  0.149740
 428 H_a 0.331310 0.200830 0.654160  0  0  0  0  0  0  0  0  0.166280
 429 H_b 0.328890 0.221680 0.256940  0  0  0  0  0  0  0  0  0.141140
 430 H_c 0.036320 0.542930 0.875110  0  0  0  0  0  0  0  0  0.126820
 431 H_d 0.069120 0.531250 0.959860  0  0  0  0  0  0  0  0  0.133980
 432 H_e 0.071870 0.496510 0.775720  0  0  0  0  0  0  0  0  0.136440
 433 H_f 0.041680 0.474200 0.510060  0  0  0  0  0  0  0  0  0.102790
 434 Mof_H 0.345890 0.074540 0.277180  0  0  0  0  0  0  0  0  0.162670
 435 H_g 0.342820 0.111360 0.418270  0  0  0  0  0  0  0  0  0.143230
 436 Mof_Ob 0.287690 0.319170 0.956720  0  0  0  0  0  0  0  0  -0.741700
 437 Mof_Oa 0.317590 0.331570 0.188460  0  0  0  0  0  0  0  0  -0.897530
 438 Mof_Oc 0.306790 0.342070 0.541820  0  0  0  0  0  0  0  0  -0.969610
 439 Mof_Mg 0.342030 0.354210 0.413360  0  0  0  0  0  0  0  0  1.648670
 440 Mof_Cc 0.381610 0.994350 0.875840  0  0  0  0  0  0  0  0  0.544630
 441 Mof_Cb 0.387710 0.000600 0.075180  0  0  0  0  0  0  0  0  -0.349060
 442 C 0.410410 0.002320 0.151230  0  0  0  0  0  0  0  0  -0.102320
 443 C_a 0.427550 0.998050 0.040390  0  0  0  0  0  0  0  0  0.034300
 444 C_b 0.450450 0.998250 0.118620  0  0  0  0  0  0  0  0  -0.147080
 445 C_c 0.455370 0.997510 0.307990  0  0  0  0  0  0  0  0  -0.136460
 446 C_d 0.478220 0.998570 0.396830  0  0  0  0  0  0  0  0  -0.150950
 447 C_e 0.474290 0.980870 0.548500  0  0  0  0  0  0  0  0  0.024520
 448 C_f 0.495960 0.982320 0.653660  0  0  0  0  0  0  0  0  0.156630
 449 C_g 0.176160 0.369900 0.533050  0  0  0  0  0  0  0  0  -0.191080
 450 C_h 0.201130 0.388530 0.486970  0  0  0  0  0  0  0  0  -0.117580
 451 C_i 0.222320 0.390090 0.591030  0  0  0  0  0  0  0  0  -0.166460
 452 C_j 0.217900 0.372870 0.737860  0  0  0  0  0  0  0  0  -0.094820
 453 Mof_Cd 0.266980 0.341850 0.570620  0  0  0  0  0  0  0  0  -0.299370
 454 C_k 0.244770 0.340030 0.491170  0  0  0  0  0  0  0  0  -0.139050
 455 Mof_Ca 0.295270 0.327420 0.126920  0  0  0  0  0  0  0  0  0.831230
 456 H 0.414420 0.007560 0.302220  0  0  0  0  0  0  0  0  0.149740
 457 H_a 0.463810 0.997980 0.012510  0  0  0  0  0  0  0  0  0.166280
 458 H_b 0.440540 0.995550 0.409720  0  0  0  0  0  0  0  0  0.141140
 459 H_c 0.160050 0.369650 0.458230  0  0  0  0  0  0  0  0  0.126820
 460 H_d 0.204530 0.402450 0.373470  0  0  0  0  0  0  0  0  0.133980
 461 H_e 0.242020 0.405200 0.557610  0  0  0  0  0  0  0  0  0.136440
 462 H_f 0.234150 0.375010 0.823280  0  0  0  0  0  0  0  0  0.102790
 463 Mof_H 0.271340 0.345890 0.722820  0  0  0  0  0  0  0  0  0.162670
 464 H_g 0.231450 0.342820 0.581730  0  0  0  0  0  0  0  0  0.143230
 465 Mof_Ob 0.364800 0.378970 0.623390  0  0  0  0  0  0  0  0  -0.741700
 466 Mof_Oa 0.347300 0.349070 0.855130  0  0  0  0  0  0  0  0  -0.897530
 467 Mof_Oc 0.368600 0.359870 0.208490  0  0  0  0  0  0  0  0  -0.969610
 468 Mof_Mg 0.345510 0.324640 0.080020  0  0  0  0  0  0  0  0  1.648670
 469 Mof_Cc 0.279400 0.951720 0.209170  0  0  0  0  0  0  0  0  0.544630
 470 Mof_Cb 0.279550 0.945620 0.408510  0  0  0  0  0  0  0  0  -0.349060
 471 C 0.258570 0.922920 0.484560  0  0  0  0  0  0  0  0  -0.102320
 472 C_a 0.237160 0.905780 0.373720  0  0  0  0  0  0  0  0  0.034300
 473 C_b 0.214470 0.882880 0.451960  0  0  0  0  0  0  0  0  -0.147080
 474 C_c 0.208800 0.877960 0.641330  0  0  0  0  0  0  0  0  -0.136460
 475 C_d 0.187010 0.855110 0.730160  0  0  0  0  0  0  0  0  -0.150950
 476 C_e 0.506580 0.525710 0.548500  0  0  0  0  0  0  0  0  0.024520
 477 C_f 0.486360 0.504040 0.653660  0  0  0  0  0  0  0  0  0.156630
 478 C_g 0.193730 0.823840 0.533050  0  0  0  0  0  0  0  0  -0.191080
 479 C_h 0.187400 0.798870 0.486970  0  0  0  0  0  0  0  0  -0.117580
 480 C_i 0.167770 0.777680 0.591030  0  0  0  0  0  0  0  0  -0.166460
 481 C_j 0.154970 0.782100 0.737860  0  0  0  0  0  0  0  0  -0.094820
 482 Mof_Cd 0.408210 0.399690 0.237290  0  0  0  0  0  0  0  0  -0.299370
 483 C_k 0.428590 0.421890 0.157840  0  0  0  0  0  0  0  0  -0.139050
 484 Mof_Ca 0.365470 0.371390 0.793590  0  0  0  0  0  0  0  0  0.831230
 485 H 0.259800 0.918910 0.635550  0  0  0  0  0  0  0  0  0.149740
 486 H_a 0.200830 0.869520 0.345840  0  0  0  0  0  0  0  0  0.166280
 487 H_b 0.221680 0.892790 0.743060  0  0  0  0  0  0  0  0  0.141140
 488 H_c 0.209600 0.839950 0.458230  0  0  0  0  0  0  0  0  0.126820
 489 H_d 0.197920 0.795470 0.373470  0  0  0  0  0  0  0  0  0.133980
 490 H_e 0.163180 0.757980 0.557610  0  0  0  0  0  0  0  0  0.136440
 491 H_f 0.140860 0.765850 0.823280  0  0  0  0  0  0  0  0  0.102790
 492 Mof_H 0.407880 0.395330 0.389480  0  0  0  0  0  0  0  0  0.162670
 493 H_g 0.444700 0.435210 0.248400  0  0  0  0  0  0  0  0  0.143230
 494 Mof_Ob 0.347500 0.301860 0.290060  0  0  0  0  0  0  0  0  -0.741700
 495 Mof_Oa 0.335100 0.319360 0.521800  0  0  0  0  0  0  0  0  -0.897530
 496 Mof_Oc 0.324600 0.298060 0.875150  0  0  0  0  0  0  0  0  -0.969610
 497 Mof_Mg 0.312450 0.321150 0.746690  0  0  0  0  0  0  0  0  1.648670
 498 Mof_Cc 0.338980 0.053930 0.542510  0  0  0  0  0  0  0  0  0.544630
 499 Mof_Cb 0.332730 0.053780 0.741840  0  0  0  0  0  0  0  0  -0.349060
 500 C 0.331010 0.074760 0.817900  0  0  0  0  0  0  0  0  -0.102320
 501 C_a 0.335280 0.096170 0.707060  0  0  0  0  0  0  0  0  0.034300
 502 C_b 0.335080 0.118870 0.785290  0  0  0  0  0  0  0  0  -0.147080
 503 C_c 0.335820 0.124530 0.974660  0  0  0  0  0  0  0  0  -0.136460
 504 C_d 0.334760 0.146320 0.063490  0  0  0  0  0  0  0  0  -0.150950
 505 C_e 0.019130 0.493420 0.548500  0  0  0  0  0  0  0  0  0.024520
 506 C_f 0.017680 0.513640 0.653660  0  0  0  0  0  0  0  0  0.156630
 507 C_g 0.630100 0.806270 0.533050  0  0  0  0  0  0  0  0  -0.191080
 508 C_h 0.611470 0.812600 0.486970  0  0  0  0  0  0  0  0  -0.117580
 509 C_i 0.609910 0.832230 0.591030  0  0  0  0  0  0  0  0  -0.166460
 510 C_j 0.627130 0.845030 0.737860  0  0  0  0  0  0  0  0  -0.094820
 511 Mof_Cd 0.324810 0.258460 0.903960  0  0  0  0  0  0  0  0  -0.299370
 512 C_k 0.326640 0.238080 0.824510  0  0  0  0  0  0  0  0  -0.139050
 513 Mof_Ca 0.339250 0.301190 0.460260  0  0  0  0  0  0  0  0  0.831230
 514 H 0.325770 0.073530 0.968890  0  0  0  0  0  0  0  0  0.149740
 515 H_a 0.335350 0.132500 0.679170  0  0  0  0  0  0  0  0  0.166280
 516 H_b 0.337780 0.111660 0.076390  0  0  0  0  0  0  0  0  0.141140
 517 H_c 0.630350 0.790400 0.458230  0  0  0  0  0  0  0  0  0.126820
 518 H_d 0.597550 0.802080 0.373470  0  0  0  0  0  0  0  0  0.133980
 519 H_e 0.594800 0.836820 0.557610  0  0  0  0  0  0  0  0  0.136440
 520 H_f 0.624990 0.859140 0.823280  0  0  0  0  0  0  0  0  0.102790
 521 Mof_H 0.320780 0.258790 0.056150  0  0  0  0  0  0  0  0  0.162670
 522 H_g 0.323850 0.221970 0.915060  0  0  0  0  0  0  0  0  0.143230
