# Supplementary material for: In silico design and screening of hypothetical MOF-74 analogs and their experimental synthesis
Source: Chem Sci. 2016 Jun 21;7(9):6263–72. doi: 10.1039/c6sc01477a (PMC6024208; doi:10.1039/c6sc01477a)
Supplement: Supplementary file 1 [file SC-007-C6SC01477A-s001.zip › analogs/208_all_conf_5978_0_full_symm.cssr]

				71.9822  71.9822  6.90705
		90  90  120  SPGR =  1 P 1		 OPT = 1
495   0 
0 image0	: image0
 1 Mof_Ob 0.037980 0.346030 0.609090  0  0  0  0  0  0  0  0  -0.768880
 2 Mof_Ob 0.987310 0.358620 0.275750  0  0  0  0  0  0  0  0  -0.768880
 3 Mof_Ob 0.974710 0.295350 0.942420  0  0  0  0  0  0  0  0  -0.768880
 4 Mof_Oa 0.013060 0.335200 0.376570  0  0  0  0  0  0  0  0  -0.926360
 5 Mof_Oa 0.998140 0.344530 0.043240  0  0  0  0  0  0  0  0  -0.926360
 6 Mof_Oa 0.988800 0.320270 0.709900  0  0  0  0  0  0  0  0  -0.926360
 7 Mof_Oc 0.022280 0.326850 0.023170  0  0  0  0  0  0  0  0  -0.959540
 8 Mof_Oc 0.006490 0.362100 0.689840  0  0  0  0  0  0  0  0  -0.959540
 9 Mof_Oc 0.971230 0.311050 0.356510  0  0  0  0  0  0  0  0  -0.959540
 10 Mof_Mg 0.992930 0.315890 0.151900  0  0  0  0  0  0  0  0  1.666290
 11 Mof_Mg 0.017440 0.343710 0.818570  0  0  0  0  0  0  0  0  1.666290
 12 Mof_Mg 0.989620 0.340400 0.485230  0  0  0  0  0  0  0  0  1.666290
 13 Mof_Ob_a 0.961420 0.654050 0.223110  0  0  0  0  0  0  0  0  -0.743440
 14 Mof_Ob_a 0.012610 0.640700 0.556440  0  0  0  0  0  0  0  0  -0.743440
 15 Mof_Ob_a 0.025970 0.705250 0.889770  0  0  0  0  0  0  0  0  -0.743440
 16 Mof_Oa_a 0.986620 0.665020 0.452740  0  0  0  0  0  0  0  0  -0.918620
 17 Mof_Oa_a 0.001650 0.654940 0.786080  0  0  0  0  0  0  0  0  -0.918620
 18 Mof_Oa_a 0.011730 0.680040 0.119410  0  0  0  0  0  0  0  0  -0.918620
 19 Mof_Oc_a 0.978310 0.673950 0.809460  0  0  0  0  0  0  0  0  -0.960820
 20 Mof_Oc_a 0.992720 0.637700 0.142800  0  0  0  0  0  0  0  0  -0.960820
 21 Mof_Oc_a 0.028970 0.688350 0.476130  0  0  0  0  0  0  0  0  -0.960820
 22 Mof_Mg_a 0.007090 0.683850 0.680480  0  0  0  0  0  0  0  0  1.659850
 23 Mof_Mg_a 0.982810 0.656570 0.013810  0  0  0  0  0  0  0  0  1.659850
 24 Mof_Mg_a 0.010100 0.659580 0.347140  0  0  0  0  0  0  0  0  1.659850
 25 O 0.902340 0.662930 0.487850  0  0  0  0  0  0  0  0  -0.368090
 26 O 0.003730 0.572740 0.821180  0  0  0  0  0  0  0  0  -0.368090
 27 O 0.093930 0.764330 0.154520  0  0  0  0  0  0  0  0  -0.368090
 28 C 0.883830 0.657260 0.590820  0  0  0  0  0  0  0  0  0.555780
 29 C 0.009410 0.559910 0.924150  0  0  0  0  0  0  0  0  0.555780
 30 C 0.106760 0.782840 0.257490  0  0  0  0  0  0  0  0  0.555780
 31 O_a 0.882030 0.654150 0.765510  0  0  0  0  0  0  0  0  -0.445260
 32 O_a 0.012520 0.561220 0.098840  0  0  0  0  0  0  0  0  -0.445260
 33 O_a 0.105450 0.784630 0.432170  0  0  0  0  0  0  0  0  -0.445260
 34 C_a 0.866540 0.655680 0.463010  0  0  0  0  0  0  0  0  -0.032910
 35 C_a 0.010990 0.544200 0.796340  0  0  0  0  0  0  0  0  -0.032910
 36 C_a 0.122470 0.800120 0.129680  0  0  0  0  0  0  0  0  -0.032910
 37 C_b 0.868810 0.659310 0.262190  0  0  0  0  0  0  0  0  -0.179120
 38 C_b 0.007360 0.542830 0.595530  0  0  0  0  0  0  0  0  -0.179120
 39 C_b 0.123830 0.797860 0.928860  0  0  0  0  0  0  0  0  -0.179120
 40 C_c 0.851880 0.657980 0.153300  0  0  0  0  0  0  0  0  -0.076660
 41 C_c 0.008680 0.527230 0.486640  0  0  0  0  0  0  0  0  -0.076660
 42 C_c 0.139440 0.814790 0.819970  0  0  0  0  0  0  0  0  -0.076660
 43 C_d 0.165560 0.319620 0.907400  0  0  0  0  0  0  0  0  0.010300
 44 C_d 0.680380 0.845940 0.907400  0  0  0  0  0  0  0  0  0.010300
 45 C_d 0.154060 0.834440 0.907400  0  0  0  0  0  0  0  0  0.010300
 46 C_e 0.147390 0.318430 0.796860  0  0  0  0  0  0  0  0  0.091040
 47 C_e 0.681570 0.828950 0.796860  0  0  0  0  0  0  0  0  0.091040
 48 C_e 0.171050 0.852610 0.796860  0  0  0  0  0  0  0  0  0.091040
 49 C_f 0.150470 0.332200 0.640150  0  0  0  0  0  0  0  0  -0.128460
 50 C_f 0.001130 0.484930 0.306820  0  0  0  0  0  0  0  0  -0.128460
 51 C_f 0.848400 0.182870 0.973480  0  0  0  0  0  0  0  0  -0.128460
 52 C_g 0.133040 0.332170 0.550090  0  0  0  0  0  0  0  0  -0.131910
 53 C_g 0.001170 0.467540 0.216750  0  0  0  0  0  0  0  0  -0.131910
 54 C_g 0.865790 0.200290 0.883420  0  0  0  0  0  0  0  0  -0.131910
 55 C_h 0.112010 0.318350 0.614420  0  0  0  0  0  0  0  0  -0.096820
 56 C_h 0.014980 0.460330 0.281080  0  0  0  0  0  0  0  0  -0.096820
 57 C_h 0.873010 0.221320 0.947750  0  0  0  0  0  0  0  0  -0.096820
 58 C_i 0.108830 0.303950 0.765480  0  0  0  0  0  0  0  0  -0.091960
 59 C_i 0.696050 0.804880 0.765480  0  0  0  0  0  0  0  0  -0.091960
 60 C_i 0.195120 0.891170 0.765480  0  0  0  0  0  0  0  0  -0.091960
 61 C_j 0.126120 0.303890 0.853810  0  0  0  0  0  0  0  0  -0.171300
 62 C_j 0.696110 0.822240 0.853810  0  0  0  0  0  0  0  0  -0.171300
 63 C_j 0.177760 0.873880 0.853810  0  0  0  0  0  0  0  0  -0.171300
 64 C_k 0.092420 0.318810 0.547280  0  0  0  0  0  0  0  0  0.537190
 65 C_k 0.014530 0.440280 0.213950  0  0  0  0  0  0  0  0  0.537190
 66 C_k 0.893050 0.240920 0.880620  0  0  0  0  0  0  0  0  0.537190
 67 O_b 0.076550 0.311950 0.654510  0  0  0  0  0  0  0  0  -0.448970
 68 O_b 0.021390 0.431280 0.321180  0  0  0  0  0  0  0  0  -0.448970
 69 O_b 0.902060 0.256780 0.987840  0  0  0  0  0  0  0  0  -0.448970
 70 N 0.093220 0.327510 0.367400  0  0  0  0  0  0  0  0  -0.575690
 71 N 0.005820 0.432370 0.034070  0  0  0  0  0  0  0  0  -0.575690
 72 N 0.900960 0.240120 0.700730  0  0  0  0  0  0  0  0  -0.575690
 73 C_l 0.075780 0.328640 0.282420  0  0  0  0  0  0  0  0  0.343790
 74 C_l 0.004690 0.413800 0.949080  0  0  0  0  0  0  0  0  0.343790
 75 C_l 0.919530 0.257560 0.615750  0  0  0  0  0  0  0  0  0.343790
 76 C_m 0.062760 0.333820 0.391950  0  0  0  0  0  0  0  0  -0.294520
 77 C_m 0.999510 0.395610 0.058610  0  0  0  0  0  0  0  0  -0.294520
 78 C_m 0.937730 0.270570 0.725280  0  0  0  0  0  0  0  0  -0.294520
 79 Mof_Cb 0.044770 0.333660 0.309910  0  0  0  0  0  0  0  0  -0.292520
 80 Mof_Cb 0.999670 0.377770 0.976570  0  0  0  0  0  0  0  0  -0.292520
 81 Mof_Cb 0.955560 0.288570 0.643240  0  0  0  0  0  0  0  0  -0.292520
 82 Mof_Cc 0.039790 0.328390 0.109660  0  0  0  0  0  0  0  0  0.498870
 83 Mof_Cc 0.004940 0.378070 0.776330  0  0  0  0  0  0  0  0  0.498870
 84 Mof_Cc 0.955260 0.293540 0.442990  0  0  0  0  0  0  0  0  0.498870
 85 Mof_Cd 0.053950 0.324400 0.999820  0  0  0  0  0  0  0  0  -0.270840
 86 Mof_Cd 0.008940 0.396220 0.666490  0  0  0  0  0  0  0  0  -0.270840
 87 Mof_Cd 0.937110 0.279380 0.333160  0  0  0  0  0  0  0  0  -0.270840
 88 C_n 0.071420 0.324270 0.084000  0  0  0  0  0  0  0  0  -0.243470
 89 C_n 0.009060 0.413810 0.750660  0  0  0  0  0  0  0  0  -0.243470
 90 C_n 0.919520 0.261910 0.417330  0  0  0  0  0  0  0  0  -0.243470
 91 Mof_Ca 0.031550 0.338740 0.439230  0  0  0  0  0  0  0  0  0.874770
 92 Mof_Ca 0.994590 0.359470 0.105890  0  0  0  0  0  0  0  0  0.874770
 93 Mof_Ca 0.973860 0.301790 0.772560  0  0  0  0  0  0  0  0  0.874770
 94 C_o 0.163450 0.315840 0.108850  0  0  0  0  0  0  0  0  -0.117280
 95 C_o 0.684160 0.847610 0.108850  0  0  0  0  0  0  0  0  -0.117280
 96 C_o 0.152390 0.836550 0.108850  0  0  0  0  0  0  0  0  -0.117280
 97 C_p 0.180240 0.317080 0.217730  0  0  0  0  0  0  0  0  -0.127280
 98 C_p 0.682920 0.863160 0.217730  0  0  0  0  0  0  0  0  -0.127280
 99 C_p 0.136840 0.819760 0.217730  0  0  0  0  0  0  0  0  -0.127280
 100 C_q 0.920930 0.665370 0.578370  0  0  0  0  0  0  0  0  0.379500
 101 C_q 0.001300 0.588900 0.911700  0  0  0  0  0  0  0  0  0.379500
 102 C_q 0.077770 0.745730 0.245030  0  0  0  0  0  0  0  0  0.379500
 103 C_r 0.934440 0.661790 0.460430  0  0  0  0  0  0  0  0  -0.294420
 104 C_r 0.004880 0.605990 0.793760  0  0  0  0  0  0  0  0  -0.294420
 105 C_r 0.060680 0.732230 0.127090  0  0  0  0  0  0  0  0  -0.294420
 106 Mof_Cb_a 0.954150 0.664680 0.530140  0  0  0  0  0  0  0  0  -0.276740
 107 Mof_Cb_a 0.001990 0.622810 0.863470  0  0  0  0  0  0  0  0  -0.276740
 108 Mof_Cb_a 0.043860 0.712520 0.196810  0  0  0  0  0  0  0  0  -0.276740
 109 Mof_Cc_a 0.960070 0.671090 0.727110  0  0  0  0  0  0  0  0  0.480820
 110 Mof_Cc_a 0.995570 0.622310 0.060440  0  0  0  0  0  0  0  0  0.480820
 111 Mof_Cc_a 0.044360 0.706600 0.393770  0  0  0  0  0  0  0  0  0.480820
 112 Mof_Cd_a 0.945990 0.674720 0.841810  0  0  0  0  0  0  0  0  -0.243910
 113 Mof_Cd_a 0.991950 0.604600 0.175140  0  0  0  0  0  0  0  0  -0.243910
 114 Mof_Cd_a 0.062060 0.720680 0.508470  0  0  0  0  0  0  0  0  -0.243910
 115 C_s 0.926820 0.672180 0.770490  0  0  0  0  0  0  0  0  -0.298620
 116 C_s 0.994480 0.587970 0.103820  0  0  0  0  0  0  0  0  -0.298620
 117 C_s 0.078700 0.739850 0.437150  0  0  0  0  0  0  0  0  -0.298620
 118 Mof_Ca_a 0.967810 0.660880 0.394290  0  0  0  0  0  0  0  0  0.840580
 119 Mof_Ca_a 0.005780 0.640260 0.727620  0  0  0  0  0  0  0  0  0.840580
 120 Mof_Ca_a 0.026410 0.698860 0.060950  0  0  0  0  0  0  0  0  0.840580
 121 H 0.883690 0.662940 0.190450  0  0  0  0  0  0  0  0  0.159670
 122 H 0.003730 0.554080 0.523780  0  0  0  0  0  0  0  0  0.159670
 123 H 0.112580 0.782980 0.857110  0  0  0  0  0  0  0  0  0.159670
 124 H_a 0.854000 0.660530 0.997750  0  0  0  0  0  0  0  0  0.117080
 125 H_a 0.006140 0.526810 0.331090  0  0  0  0  0  0  0  0  0.117080
 126 H_a 0.139860 0.812660 0.664420  0  0  0  0  0  0  0  0  0.117080
 127 H_b 0.833350 0.677040 0.927180  0  0  0  0  0  0  0  0  0.109650
 128 H_b 0.322960 0.156310 0.927180  0  0  0  0  0  0  0  0  0.109650
 129 H_b 0.843690 0.166650 0.927180  0  0  0  0  0  0  0  0  0.109650
 130 H_c 0.136150 0.343800 0.435840  0  0  0  0  0  0  0  0  0.121960
 131 H_c 0.989530 0.459020 0.102510  0  0  0  0  0  0  0  0  0.121960
 132 H_c 0.874320 0.197180 0.769170  0  0  0  0  0  0  0  0  0.121960
 133 H_d 0.092490 0.293100 0.813000  0  0  0  0  0  0  0  0  0.125550
 134 H_d 0.706900 0.799390 0.813000  0  0  0  0  0  0  0  0  0.125550
 135 H_d 0.200610 0.907510 0.813000  0  0  0  0  0  0  0  0  0.125550
 136 H_e 0.123220 0.292420 0.968820  0  0  0  0  0  0  0  0  0.132630
 137 H_e 0.707580 0.830810 0.968820  0  0  0  0  0  0  0  0  0.132630
 138 H_e 0.169190 0.876780 0.968820  0  0  0  0  0  0  0  0  0.132630
 139 H_f 0.105170 0.329530 0.276310  0  0  0  0  0  0  0  0  0.327170
 140 H_f 0.003810 0.442310 0.942980  0  0  0  0  0  0  0  0  0.327170
 141 H_f 0.891030 0.228170 0.609640  0  0  0  0  0  0  0  0  0.327170
 142 H_g 0.066050 0.337840 0.544080  0  0  0  0  0  0  0  0  0.233390
 143 H_g 0.995490 0.394880 0.210750  0  0  0  0  0  0  0  0  0.233390
 144 H_g 0.938450 0.267280 0.877410  0  0  0  0  0  0  0  0  0.233390
 145 Mof_H 0.050530 0.320610 0.846990  0  0  0  0  0  0  0  0  0.184820
 146 Mof_H 0.012720 0.396580 0.513650  0  0  0  0  0  0  0  0  0.184820
 147 Mof_H 0.936750 0.282810 0.180320  0  0  0  0  0  0  0  0  0.184820
 148 H_h 0.081310 0.320270 0.993440  0  0  0  0  0  0  0  0  0.175540
 149 H_h 0.013070 0.427710 0.660100  0  0  0  0  0  0  0  0  0.175540
 150 H_h 0.905620 0.252020 0.326770  0  0  0  0  0  0  0  0  0.175540
 151 H_i 0.148630 0.312340 0.181460  0  0  0  0  0  0  0  0  0.123760
 152 H_i 0.687660 0.836290 0.181460  0  0  0  0  0  0  0  0  0.123760
 153 H_i 0.163710 0.851370 0.181460  0  0  0  0  0  0  0  0  0.123760
 154 H_j 0.178440 0.314050 0.372690  0  0  0  0  0  0  0  0  0.120550
 155 H_j 0.685950 0.864390 0.372690  0  0  0  0  0  0  0  0  0.120550
 156 H_j 0.135610 0.821560 0.372690  0  0  0  0  0  0  0  0  0.120550
 157 H_k 0.929940 0.656680 0.311260  0  0  0  0  0  0  0  0  0.231820
 158 H_k 0.009990 0.606600 0.644600  0  0  0  0  0  0  0  0  0.231820
 159 H_k 0.060070 0.736730 0.977930  0  0  0  0  0  0  0  0  0.231820
 160 Mof_H_a 0.950740 0.679750 0.990760  0  0  0  0  0  0  0  0  0.165870
 161 Mof_H_a 0.986920 0.604330 0.324100  0  0  0  0  0  0  0  0  0.165870
 162 Mof_H_a 0.062340 0.715930 0.657430  0  0  0  0  0  0  0  0  0.165870
 163 H_l 0.916500 0.675310 0.862390  0  0  0  0  0  0  0  0  0.216190
 164 H_l 0.991360 0.574520 0.195730  0  0  0  0  0  0  0  0  0.216190
 165 H_l 0.092150 0.750170 0.529060  0  0  0  0  0  0  0  0  0.216190
 166 Mof_Ob 0.704650 0.679360 0.942420  0  0  0  0  0  0  0  0  -0.768880
 167 Mof_Ob 0.653970 0.691960 0.609090  0  0  0  0  0  0  0  0  -0.768880
 168 Mof_Ob 0.641380 0.628680 0.275750  0  0  0  0  0  0  0  0  -0.768880
 169 Mof_Oa 0.679730 0.668530 0.709900  0  0  0  0  0  0  0  0  -0.926360
 170 Mof_Oa 0.664800 0.677870 0.376570  0  0  0  0  0  0  0  0  -0.926360
 171 Mof_Oa 0.655460 0.653600 0.043240  0  0  0  0  0  0  0  0  -0.926360
 172 Mof_Oc 0.688950 0.660180 0.356510  0  0  0  0  0  0  0  0  -0.959540
 173 Mof_Oc 0.673150 0.695440 0.023170  0  0  0  0  0  0  0  0  -0.959540
 174 Mof_Oc 0.637900 0.644380 0.689840  0  0  0  0  0  0  0  0  -0.959540
 175 Mof_Mg 0.659600 0.649230 0.485230  0  0  0  0  0  0  0  0  1.666290
 176 Mof_Mg 0.684110 0.677040 0.151900  0  0  0  0  0  0  0  0  1.666290
 177 Mof_Mg 0.656290 0.673730 0.818570  0  0  0  0  0  0  0  0  1.666290
 178 Mof_Ob_a 0.628080 0.987390 0.556440  0  0  0  0  0  0  0  0  -0.743440
 179 Mof_Ob_a 0.679280 0.974030 0.889770  0  0  0  0  0  0  0  0  -0.743440
 180 Mof_Ob_a 0.692640 0.038580 0.223110  0  0  0  0  0  0  0  0  -0.743440
 181 Mof_Oa_a 0.653290 0.998350 0.786080  0  0  0  0  0  0  0  0  -0.918620
 182 Mof_Oa_a 0.668310 0.988270 0.119410  0  0  0  0  0  0  0  0  -0.918620
 183 Mof_Oa_a 0.678400 0.013380 0.452740  0  0  0  0  0  0  0  0  -0.918620
 184 Mof_Oc_a 0.644980 0.007280 0.142800  0  0  0  0  0  0  0  0  -0.960820
 185 Mof_Oc_a 0.659380 0.971030 0.476130  0  0  0  0  0  0  0  0  -0.960820
 186 Mof_Oc_a 0.695640 0.021690 0.809460  0  0  0  0  0  0  0  0  -0.960820
 187 Mof_Mg_a 0.673750 0.017180 0.013810  0  0  0  0  0  0  0  0  1.659850
 188 Mof_Mg_a 0.649480 0.989900 0.347140  0  0  0  0  0  0  0  0  1.659850
 189 Mof_Mg_a 0.676760 0.992910 0.680480  0  0  0  0  0  0  0  0  1.659850
 190 O 0.569010 0.996270 0.821180  0  0  0  0  0  0  0  0  -0.368090
 191 O 0.670400 0.906070 0.154520  0  0  0  0  0  0  0  0  -0.368090
 192 O 0.760590 0.097660 0.487850  0  0  0  0  0  0  0  0  -0.368090
 193 C 0.550500 0.990590 0.924150  0  0  0  0  0  0  0  0  0.555780
 194 C 0.676080 0.893240 0.257490  0  0  0  0  0  0  0  0  0.555780
 195 C 0.773420 0.116170 0.590820  0  0  0  0  0  0  0  0  0.555780
 196 O_a 0.548700 0.987490 0.098840  0  0  0  0  0  0  0  0  -0.445260
 197 O_a 0.679180 0.894550 0.432170  0  0  0  0  0  0  0  0  -0.445260
 198 O_a 0.772120 0.117970 0.765510  0  0  0  0  0  0  0  0  -0.445260
 199 C_a 0.533210 0.989010 0.796340  0  0  0  0  0  0  0  0  -0.032910
 200 C_a 0.677660 0.877530 0.129680  0  0  0  0  0  0  0  0  -0.032910
 201 C_a 0.789130 0.133460 0.463010  0  0  0  0  0  0  0  0  -0.032910
 202 C_b 0.535470 0.992640 0.595530  0  0  0  0  0  0  0  0  -0.179120
 203 C_b 0.674020 0.876170 0.928860  0  0  0  0  0  0  0  0  -0.179120
 204 C_b 0.790500 0.131190 0.262190  0  0  0  0  0  0  0  0  -0.179120
 205 C_c 0.518540 0.991320 0.486640  0  0  0  0  0  0  0  0  -0.076660
 206 C_c 0.675350 0.860560 0.819970  0  0  0  0  0  0  0  0  -0.076660
 207 C_c 0.806110 0.148120 0.153300  0  0  0  0  0  0  0  0  -0.076660
 208 C_d 0.832230 0.652960 0.240730  0  0  0  0  0  0  0  0  0.010300
 209 C_d 0.347040 0.179270 0.240730  0  0  0  0  0  0  0  0  0.010300
 210 C_d 0.820730 0.167770 0.240730  0  0  0  0  0  0  0  0  0.010300
 211 C_e 0.814050 0.651770 0.130200  0  0  0  0  0  0  0  0  0.091040
 212 C_e 0.348230 0.162290 0.130200  0  0  0  0  0  0  0  0  0.091040
 213 C_e 0.837710 0.185950 0.130200  0  0  0  0  0  0  0  0  0.091040
 214 C_f 0.817130 0.665530 0.973480  0  0  0  0  0  0  0  0  -0.128460
 215 C_f 0.667800 0.818260 0.640150  0  0  0  0  0  0  0  0  -0.128460
 216 C_f 0.515070 0.516200 0.306820  0  0  0  0  0  0  0  0  -0.128460
 217 C_g 0.799710 0.665500 0.883420  0  0  0  0  0  0  0  0  -0.131910
 218 C_g 0.667830 0.800870 0.550090  0  0  0  0  0  0  0  0  -0.131910
 219 C_g 0.532460 0.533630 0.216750  0  0  0  0  0  0  0  0  -0.131910
 220 C_h 0.778680 0.651680 0.947750  0  0  0  0  0  0  0  0  -0.096820
 221 C_h 0.681650 0.793660 0.614420  0  0  0  0  0  0  0  0  -0.096820
 222 C_h 0.539670 0.554660 0.281080  0  0  0  0  0  0  0  0  -0.096820
 223 C_i 0.775500 0.637290 0.098810  0  0  0  0  0  0  0  0  -0.091960
 224 C_i 0.362710 0.138210 0.098810  0  0  0  0  0  0  0  0  -0.091960
 225 C_i 0.861790 0.224500 0.098810  0  0  0  0  0  0  0  0  -0.091960
 226 C_j 0.792790 0.637220 0.187150  0  0  0  0  0  0  0  0  -0.171300
 227 C_j 0.362780 0.155570 0.187150  0  0  0  0  0  0  0  0  -0.171300
 228 C_j 0.844430 0.207210 0.187150  0  0  0  0  0  0  0  0  -0.171300
 229 C_k 0.759080 0.652140 0.880620  0  0  0  0  0  0  0  0  0.537190
 230 C_k 0.681190 0.773610 0.547280  0  0  0  0  0  0  0  0  0.537190
 231 C_k 0.559720 0.574250 0.213950  0  0  0  0  0  0  0  0  0.537190
 232 O_b 0.743220 0.645280 0.987840  0  0  0  0  0  0  0  0  -0.448970
 233 O_b 0.688050 0.764610 0.654510  0  0  0  0  0  0  0  0  -0.448970
 234 O_b 0.568720 0.590110 0.321180  0  0  0  0  0  0  0  0  -0.448970
 235 N 0.759880 0.660850 0.700730  0  0  0  0  0  0  0  0  -0.575690
 236 N 0.672490 0.765700 0.367400  0  0  0  0  0  0  0  0  -0.575690
 237 N 0.567630 0.573450 0.034070  0  0  0  0  0  0  0  0  -0.575690
 238 C_l 0.742440 0.661980 0.615750  0  0  0  0  0  0  0  0  0.343790
 239 C_l 0.671360 0.747130 0.282420  0  0  0  0  0  0  0  0  0.343790
 240 C_l 0.586200 0.590890 0.949080  0  0  0  0  0  0  0  0  0.343790
 241 C_m 0.729430 0.667160 0.725280  0  0  0  0  0  0  0  0  -0.294520
 242 C_m 0.666180 0.728940 0.391950  0  0  0  0  0  0  0  0  -0.294520
 243 C_m 0.604390 0.603900 0.058610  0  0  0  0  0  0  0  0  -0.294520
 244 Mof_Cb 0.711430 0.667000 0.643240  0  0  0  0  0  0  0  0  -0.292520
 245 Mof_Cb 0.666340 0.711110 0.309910  0  0  0  0  0  0  0  0  -0.292520
 246 Mof_Cb 0.622230 0.621900 0.976570  0  0  0  0  0  0  0  0  -0.292520
 247 Mof_Cc 0.706460 0.661730 0.442990  0  0  0  0  0  0  0  0  0.498870
 248 Mof_Cc 0.671610 0.711400 0.109660  0  0  0  0  0  0  0  0  0.498870
 249 Mof_Cc 0.621930 0.626870 0.776330  0  0  0  0  0  0  0  0  0.498870
 250 Mof_Cd 0.720620 0.657730 0.333160  0  0  0  0  0  0  0  0  -0.270840
 251 Mof_Cd 0.675600 0.729560 0.999820  0  0  0  0  0  0  0  0  -0.270840
 252 Mof_Cd 0.603780 0.612710 0.666490  0  0  0  0  0  0  0  0  -0.270840
 253 C_n 0.738090 0.657610 0.417330  0  0  0  0  0  0  0  0  -0.243470
 254 C_n 0.675730 0.747150 0.084000  0  0  0  0  0  0  0  0  -0.243470
 255 C_n 0.586190 0.595250 0.750660  0  0  0  0  0  0  0  0  -0.243470
 256 Mof_Ca 0.698210 0.672080 0.772560  0  0  0  0  0  0  0  0  0.874770
 257 Mof_Ca 0.661260 0.692800 0.439230  0  0  0  0  0  0  0  0  0.874770
 258 Mof_Ca 0.640530 0.635120 0.105890  0  0  0  0  0  0  0  0  0.874770
 259 C_o 0.830120 0.649170 0.442180  0  0  0  0  0  0  0  0  -0.117280
 260 C_o 0.350830 0.180940 0.442180  0  0  0  0  0  0  0  0  -0.117280
 261 C_o 0.819050 0.169890 0.442180  0  0  0  0  0  0  0  0  -0.117280
 262 C_p 0.846910 0.650420 0.551060  0  0  0  0  0  0  0  0  -0.127280
 263 C_p 0.349580 0.196490 0.551060  0  0  0  0  0  0  0  0  -0.127280
 264 C_p 0.803510 0.153090 0.551060  0  0  0  0  0  0  0  0  -0.127280
 265 C_q 0.587600 0.998700 0.911700  0  0  0  0  0  0  0  0  0.379500
 266 C_q 0.667970 0.922240 0.245030  0  0  0  0  0  0  0  0  0.379500
 267 C_q 0.744430 0.079070 0.578370  0  0  0  0  0  0  0  0  0.379500
 268 C_r 0.601110 0.995120 0.793760  0  0  0  0  0  0  0  0  -0.294420
 269 C_r 0.671550 0.939320 0.127090  0  0  0  0  0  0  0  0  -0.294420
 270 C_r 0.727350 0.065560 0.460430  0  0  0  0  0  0  0  0  -0.294420
 271 Mof_Cb_a 0.620820 0.998010 0.863470  0  0  0  0  0  0  0  0  -0.276740
 272 Mof_Cb_a 0.668660 0.956140 0.196810  0  0  0  0  0  0  0  0  -0.276740
 273 Mof_Cb_a 0.710530 0.045850 0.530140  0  0  0  0  0  0  0  0  -0.276740
 274 Mof_Cc_a 0.626730 0.004430 0.060440  0  0  0  0  0  0  0  0  0.480820
 275 Mof_Cc_a 0.662240 0.955640 0.393770  0  0  0  0  0  0  0  0  0.480820
 276 Mof_Cc_a 0.711030 0.039930 0.727110  0  0  0  0  0  0  0  0  0.480820
 277 Mof_Cd_a 0.612660 0.008050 0.175140  0  0  0  0  0  0  0  0  -0.243910
 278 Mof_Cd_a 0.658610 0.937940 0.508470  0  0  0  0  0  0  0  0  -0.243910
 279 Mof_Cd_a 0.728730 0.054010 0.841810  0  0  0  0  0  0  0  0  -0.243910
 280 C_s 0.593480 0.005520 0.103820  0  0  0  0  0  0  0  0  -0.298620
 281 C_s 0.661150 0.921300 0.437150  0  0  0  0  0  0  0  0  -0.298620
 282 C_s 0.745370 0.073180 0.770490  0  0  0  0  0  0  0  0  -0.298620
 283 Mof_Ca_a 0.634480 0.994220 0.727620  0  0  0  0  0  0  0  0  0.840580
 284 Mof_Ca_a 0.672450 0.973590 0.060950  0  0  0  0  0  0  0  0  0.840580
 285 Mof_Ca_a 0.693070 0.032190 0.394290  0  0  0  0  0  0  0  0  0.840580
 286 H 0.550350 0.996270 0.523780  0  0  0  0  0  0  0  0  0.159670
 287 H 0.670390 0.887420 0.857110  0  0  0  0  0  0  0  0  0.159670
 288 H 0.779250 0.116310 0.190450  0  0  0  0  0  0  0  0  0.159670
 289 H_a 0.520670 0.993860 0.331090  0  0  0  0  0  0  0  0  0.117080
 290 H_a 0.672800 0.860140 0.664420  0  0  0  0  0  0  0  0  0.117080
 291 H_a 0.806530 0.146000 0.997750  0  0  0  0  0  0  0  0  0.117080
 292 H_b 0.500020 0.010380 0.260520  0  0  0  0  0  0  0  0  0.109650
 293 H_b 0.989620 0.489650 0.260520  0  0  0  0  0  0  0  0  0.109650
 294 H_b 0.510350 0.499980 0.260520  0  0  0  0  0  0  0  0  0.109650
 295 H_c 0.802820 0.677130 0.769170  0  0  0  0  0  0  0  0  0.121960
 296 H_c 0.656200 0.792350 0.435840  0  0  0  0  0  0  0  0  0.121960
 297 H_c 0.540980 0.530520 0.102510  0  0  0  0  0  0  0  0  0.121960
 298 H_d 0.759150 0.626430 0.146330  0  0  0  0  0  0  0  0  0.125550
 299 H_d 0.373570 0.132720 0.146330  0  0  0  0  0  0  0  0  0.125550
 300 H_d 0.867280 0.240850 0.146330  0  0  0  0  0  0  0  0  0.125550
 301 H_e 0.789890 0.625750 0.302160  0  0  0  0  0  0  0  0  0.132630
 302 H_e 0.374250 0.164140 0.302160  0  0  0  0  0  0  0  0  0.132630
 303 H_e 0.835860 0.210110 0.302160  0  0  0  0  0  0  0  0  0.132630
 304 H_f 0.771830 0.662860 0.609640  0  0  0  0  0  0  0  0  0.327170
 305 H_f 0.670470 0.775640 0.276310  0  0  0  0  0  0  0  0  0.327170
 306 H_f 0.557690 0.561500 0.942980  0  0  0  0  0  0  0  0  0.327170
 307 H_g 0.732720 0.671170 0.877410  0  0  0  0  0  0  0  0  0.233390
 308 H_g 0.662160 0.728210 0.544080  0  0  0  0  0  0  0  0  0.233390
 309 H_g 0.605120 0.600610 0.210750  0  0  0  0  0  0  0  0  0.233390
 310 Mof_H 0.717190 0.653950 0.180320  0  0  0  0  0  0  0  0  0.184820
 311 Mof_H 0.679390 0.729920 0.846990  0  0  0  0  0  0  0  0  0.184820
 312 Mof_H 0.603420 0.616140 0.513650  0  0  0  0  0  0  0  0  0.184820
 313 H_h 0.747980 0.653600 0.326770  0  0  0  0  0  0  0  0  0.175540
 314 H_h 0.679730 0.761050 0.993440  0  0  0  0  0  0  0  0  0.175540
 315 H_h 0.572290 0.585360 0.660100  0  0  0  0  0  0  0  0  0.175540
 316 H_i 0.815300 0.645670 0.514790  0  0  0  0  0  0  0  0  0.123760
 317 H_i 0.354330 0.169630 0.514790  0  0  0  0  0  0  0  0  0.123760
 318 H_i 0.830370 0.184700 0.514790  0  0  0  0  0  0  0  0  0.123760
 319 H_j 0.845110 0.647380 0.706030  0  0  0  0  0  0  0  0  0.120550
 320 H_j 0.352620 0.197720 0.706030  0  0  0  0  0  0  0  0  0.120550
 321 H_j 0.802280 0.154890 0.706030  0  0  0  0  0  0  0  0  0.120550
 322 H_k 0.596610 0.990010 0.644600  0  0  0  0  0  0  0  0  0.231820
 323 H_k 0.676660 0.939930 0.977930  0  0  0  0  0  0  0  0  0.231820
 324 H_k 0.726740 0.070060 0.311260  0  0  0  0  0  0  0  0  0.231820
 325 Mof_H_a 0.617410 0.013080 0.324100  0  0  0  0  0  0  0  0  0.165870
 326 Mof_H_a 0.653590 0.937660 0.657430  0  0  0  0  0  0  0  0  0.165870
 327 Mof_H_a 0.729010 0.049260 0.990760  0  0  0  0  0  0  0  0  0.165870
 328 H_l 0.583160 0.008640 0.195730  0  0  0  0  0  0  0  0  0.216190
 329 H_l 0.658020 0.907850 0.529060  0  0  0  0  0  0  0  0  0.216190
 330 H_l 0.758810 0.083500 0.862390  0  0  0  0  0  0  0  0  0.216190
 331 Mof_Ob 0.371320 0.012690 0.275750  0  0  0  0  0  0  0  0  -0.768880
 332 Mof_Ob 0.320640 0.025290 0.942420  0  0  0  0  0  0  0  0  -0.768880
 333 Mof_Ob 0.308040 0.962020 0.609090  0  0  0  0  0  0  0  0  -0.768880
 334 Mof_Oa 0.346400 0.001860 0.043240  0  0  0  0  0  0  0  0  -0.926360
 335 Mof_Oa 0.331470 0.011200 0.709900  0  0  0  0  0  0  0  0  -0.926360
 336 Mof_Oa 0.322130 0.986940 0.376570  0  0  0  0  0  0  0  0  -0.926360
 337 Mof_Oc 0.355620 0.993510 0.689840  0  0  0  0  0  0  0  0  -0.959540
 338 Mof_Oc 0.339820 0.028770 0.356510  0  0  0  0  0  0  0  0  -0.959540
 339 Mof_Oc 0.304560 0.977720 0.023170  0  0  0  0  0  0  0  0  -0.959540
 340 Mof_Mg 0.326270 0.982560 0.818570  0  0  0  0  0  0  0  0  1.666290
 341 Mof_Mg 0.350770 0.010370 0.485230  0  0  0  0  0  0  0  0  1.666290
 342 Mof_Mg 0.322960 0.007070 0.151900  0  0  0  0  0  0  0  0  1.666290
 343 Mof_Ob_a 0.294750 0.320720 0.889770  0  0  0  0  0  0  0  0  -0.743440
 344 Mof_Ob_a 0.345950 0.307360 0.223110  0  0  0  0  0  0  0  0  -0.743440
 345 Mof_Ob_a 0.359300 0.371920 0.556440  0  0  0  0  0  0  0  0  -0.743440
 346 Mof_Oa_a 0.319960 0.331690 0.119410  0  0  0  0  0  0  0  0  -0.918620
 347 Mof_Oa_a 0.334980 0.321600 0.452740  0  0  0  0  0  0  0  0  -0.918620
 348 Mof_Oa_a 0.345060 0.346710 0.786080  0  0  0  0  0  0  0  0  -0.918620
 349 Mof_Oc_a 0.311650 0.340620 0.476130  0  0  0  0  0  0  0  0  -0.960820
 350 Mof_Oc_a 0.326050 0.304360 0.809460  0  0  0  0  0  0  0  0  -0.960820
 351 Mof_Oc_a 0.362300 0.355020 0.142800  0  0  0  0  0  0  0  0  -0.960820
 352 Mof_Mg_a 0.340420 0.350520 0.347140  0  0  0  0  0  0  0  0  1.659850
 353 Mof_Mg_a 0.316150 0.323240 0.680480  0  0  0  0  0  0  0  0  1.659850
 354 Mof_Mg_a 0.343430 0.326250 0.013810  0  0  0  0  0  0  0  0  1.659850
 355 O 0.235670 0.329600 0.154520  0  0  0  0  0  0  0  0  -0.368090
 356 O 0.337070 0.239410 0.487850  0  0  0  0  0  0  0  0  -0.368090
 357 O 0.427260 0.430990 0.821180  0  0  0  0  0  0  0  0  -0.368090
 358 C 0.217160 0.323920 0.257490  0  0  0  0  0  0  0  0  0.555780
 359 C 0.342740 0.226570 0.590820  0  0  0  0  0  0  0  0  0.555780
 360 C 0.440090 0.449500 0.924150  0  0  0  0  0  0  0  0  0.555780
 361 O_a 0.215370 0.320820 0.432170  0  0  0  0  0  0  0  0  -0.445260
 362 O_a 0.345850 0.227880 0.765510  0  0  0  0  0  0  0  0  -0.445260
 363 O_a 0.438780 0.451300 0.098840  0  0  0  0  0  0  0  0  -0.445260
 364 C_a 0.199880 0.322340 0.129680  0  0  0  0  0  0  0  0  -0.032910
 365 C_a 0.344320 0.210870 0.463010  0  0  0  0  0  0  0  0  -0.032910
 366 C_a 0.455800 0.466790 0.796340  0  0  0  0  0  0  0  0  -0.032910
 367 C_b 0.202140 0.325970 0.928860  0  0  0  0  0  0  0  0  -0.179120
 368 C_b 0.340690 0.209500 0.262190  0  0  0  0  0  0  0  0  -0.179120
 369 C_b 0.457170 0.464530 0.595530  0  0  0  0  0  0  0  0  -0.179120
 370 C_c 0.185210 0.324650 0.819970  0  0  0  0  0  0  0  0  -0.076660
 371 C_c 0.342020 0.193890 0.153300  0  0  0  0  0  0  0  0  -0.076660
 372 C_c 0.472770 0.481460 0.486640  0  0  0  0  0  0  0  0  -0.076660
 373 C_d 0.498890 0.986290 0.574070  0  0  0  0  0  0  0  0  0.010300
 374 C_d 0.013710 0.512600 0.574070  0  0  0  0  0  0  0  0  0.010300
 375 C_d 0.487400 0.501110 0.574070  0  0  0  0  0  0  0  0  0.010300
 376 C_e 0.480720 0.985100 0.463530  0  0  0  0  0  0  0  0  0.091040
 377 C_e 0.014900 0.495620 0.463530  0  0  0  0  0  0  0  0  0.091040
 378 C_e 0.504380 0.519280 0.463530  0  0  0  0  0  0  0  0  0.091040
 379 C_f 0.483800 0.998870 0.306820  0  0  0  0  0  0  0  0  -0.128460
 380 C_f 0.334460 0.151600 0.973480  0  0  0  0  0  0  0  0  -0.128460
 381 C_f 0.181740 0.849530 0.640150  0  0  0  0  0  0  0  0  -0.128460
 382 C_g 0.466370 0.998830 0.216750  0  0  0  0  0  0  0  0  -0.131910
 383 C_g 0.334500 0.134210 0.883420  0  0  0  0  0  0  0  0  -0.131910
 384 C_g 0.199130 0.866960 0.550090  0  0  0  0  0  0  0  0  -0.131910
 385 C_h 0.445340 0.985020 0.281080  0  0  0  0  0  0  0  0  -0.096820
 386 C_h 0.348320 0.126990 0.947750  0  0  0  0  0  0  0  0  -0.096820
 387 C_h 0.206340 0.887990 0.614420  0  0  0  0  0  0  0  0  -0.096820
 388 C_i 0.442160 0.970620 0.432140  0  0  0  0  0  0  0  0  -0.091960
 389 C_i 0.029380 0.471550 0.432140  0  0  0  0  0  0  0  0  -0.091960
 390 C_i 0.528450 0.557840 0.432140  0  0  0  0  0  0  0  0  -0.091960
 391 C_j 0.459460 0.970550 0.520480  0  0  0  0  0  0  0  0  -0.171300
 392 C_j 0.029450 0.488900 0.520480  0  0  0  0  0  0  0  0  -0.171300
 393 C_j 0.511100 0.540540 0.520480  0  0  0  0  0  0  0  0  -0.171300
 394 C_k 0.425750 0.985470 0.213950  0  0  0  0  0  0  0  0  0.537190
 395 C_k 0.347860 0.106950 0.880620  0  0  0  0  0  0  0  0  0.537190
 396 C_k 0.226390 0.907580 0.547280  0  0  0  0  0  0  0  0  0.537190
 397 O_b 0.409890 0.978610 0.321180  0  0  0  0  0  0  0  0  -0.448970
 398 O_b 0.354720 0.097940 0.987840  0  0  0  0  0  0  0  0  -0.448970
 399 O_b 0.235390 0.923450 0.654510  0  0  0  0  0  0  0  0  -0.448970
 400 N 0.426550 0.994180 0.034070  0  0  0  0  0  0  0  0  -0.575690
 401 N 0.339150 0.099040 0.700730  0  0  0  0  0  0  0  0  -0.575690
 402 N 0.234300 0.906780 0.367400  0  0  0  0  0  0  0  0  -0.575690
 403 C_l 0.409110 0.995310 0.949080  0  0  0  0  0  0  0  0  0.343790
 404 C_l 0.338020 0.080470 0.615750  0  0  0  0  0  0  0  0  0.343790
 405 C_l 0.252870 0.924220 0.282420  0  0  0  0  0  0  0  0  0.343790
 406 C_m 0.396100 0.000490 0.058610  0  0  0  0  0  0  0  0  -0.294520
 407 C_m 0.332840 0.062270 0.725280  0  0  0  0  0  0  0  0  -0.294520
 408 C_m 0.271060 0.937240 0.391950  0  0  0  0  0  0  0  0  -0.294520
 409 Mof_Cb 0.378100 0.000330 0.976570  0  0  0  0  0  0  0  0  -0.292520
 410 Mof_Cb 0.333000 0.044440 0.643240  0  0  0  0  0  0  0  0  -0.292520
 411 Mof_Cb 0.288890 0.955230 0.309910  0  0  0  0  0  0  0  0  -0.292520
 412 Mof_Cc 0.373130 0.995060 0.776330  0  0  0  0  0  0  0  0  0.498870
 413 Mof_Cc 0.338270 0.044740 0.442990  0  0  0  0  0  0  0  0  0.498870
 414 Mof_Cc 0.288600 0.960210 0.109660  0  0  0  0  0  0  0  0  0.498870
 415 Mof_Cd 0.387290 0.991060 0.666490  0  0  0  0  0  0  0  0  -0.270840
 416 Mof_Cd 0.342270 0.062890 0.333160  0  0  0  0  0  0  0  0  -0.270840
 417 Mof_Cd 0.270440 0.946050 0.999820  0  0  0  0  0  0  0  0  -0.270840
 418 C_n 0.404750 0.990940 0.750660  0  0  0  0  0  0  0  0  -0.243470
 419 C_n 0.342390 0.080480 0.417330  0  0  0  0  0  0  0  0  -0.243470
 420 C_n 0.252850 0.928580 0.084000  0  0  0  0  0  0  0  0  -0.243470
 421 Mof_Ca 0.364880 0.005410 0.105890  0  0  0  0  0  0  0  0  0.874770
 422 Mof_Ca 0.327920 0.026140 0.772560  0  0  0  0  0  0  0  0  0.874770
 423 Mof_Ca 0.307200 0.968450 0.439230  0  0  0  0  0  0  0  0  0.874770
 424 C_o 0.496780 0.982500 0.775520  0  0  0  0  0  0  0  0  -0.117280
 425 C_o 0.017500 0.514280 0.775520  0  0  0  0  0  0  0  0  -0.117280
 426 C_o 0.485720 0.503220 0.775520  0  0  0  0  0  0  0  0  -0.117280
 427 C_p 0.513570 0.983750 0.884400  0  0  0  0  0  0  0  0  -0.127280
 428 C_p 0.016250 0.529820 0.884400  0  0  0  0  0  0  0  0  -0.127280
 429 C_p 0.470180 0.486430 0.884400  0  0  0  0  0  0  0  0  -0.127280
 430 C_q 0.254270 0.332030 0.245030  0  0  0  0  0  0  0  0  0.379500
 431 C_q 0.334630 0.255570 0.578370  0  0  0  0  0  0  0  0  0.379500
 432 C_q 0.411100 0.412400 0.911700  0  0  0  0  0  0  0  0  0.379500
 433 C_r 0.267770 0.328450 0.127090  0  0  0  0  0  0  0  0  -0.294420
 434 C_r 0.338210 0.272650 0.460430  0  0  0  0  0  0  0  0  -0.294420
 435 C_r 0.394010 0.398890 0.793760  0  0  0  0  0  0  0  0  -0.294420
 436 Mof_Cb_a 0.287480 0.331340 0.196810  0  0  0  0  0  0  0  0  -0.276740
 437 Mof_Cb_a 0.335320 0.289470 0.530140  0  0  0  0  0  0  0  0  -0.276740
 438 Mof_Cb_a 0.377190 0.379190 0.863470  0  0  0  0  0  0  0  0  -0.276740
 439 Mof_Cc_a 0.293400 0.337760 0.393770  0  0  0  0  0  0  0  0  0.480820
 440 Mof_Cc_a 0.328910 0.288970 0.727110  0  0  0  0  0  0  0  0  0.480820
 441 Mof_Cc_a 0.377690 0.373270 0.060440  0  0  0  0  0  0  0  0  0.480820
 442 Mof_Cd_a 0.279320 0.341390 0.508470  0  0  0  0  0  0  0  0  -0.243910
 443 Mof_Cd_a 0.325280 0.271270 0.841810  0  0  0  0  0  0  0  0  -0.243910
 444 Mof_Cd_a 0.395400 0.387340 0.175140  0  0  0  0  0  0  0  0  -0.243910
 445 C_s 0.260150 0.338850 0.437150  0  0  0  0  0  0  0  0  -0.298620
 446 C_s 0.327820 0.254630 0.770490  0  0  0  0  0  0  0  0  -0.298620
 447 C_s 0.412030 0.406520 0.103820  0  0  0  0  0  0  0  0  -0.298620
 448 Mof_Ca_a 0.301140 0.327550 0.060950  0  0  0  0  0  0  0  0  0.840580
 449 Mof_Ca_a 0.339120 0.306930 0.394290  0  0  0  0  0  0  0  0  0.840580
 450 Mof_Ca_a 0.359740 0.365520 0.727620  0  0  0  0  0  0  0  0  0.840580
 451 H 0.217020 0.329600 0.857110  0  0  0  0  0  0  0  0  0.159670
 452 H 0.337060 0.220750 0.190450  0  0  0  0  0  0  0  0  0.159670
 453 H 0.445920 0.449640 0.523780  0  0  0  0  0  0  0  0  0.159670
 454 H_a 0.187340 0.327200 0.664420  0  0  0  0  0  0  0  0  0.117080
 455 H_a 0.339470 0.193470 0.997750  0  0  0  0  0  0  0  0  0.117080
 456 H_a 0.473190 0.479330 0.331090  0  0  0  0  0  0  0  0  0.117080
 457 H_b 0.166690 0.343710 0.593850  0  0  0  0  0  0  0  0  0.109650
 458 H_b 0.656290 0.822980 0.593850  0  0  0  0  0  0  0  0  0.109650
 459 H_b 0.177020 0.833310 0.593850  0  0  0  0  0  0  0  0  0.109650
 460 H_c 0.469480 0.010470 0.102510  0  0  0  0  0  0  0  0  0.121960
 461 H_c 0.322870 0.125680 0.769170  0  0  0  0  0  0  0  0  0.121960
 462 H_c 0.207650 0.863850 0.435840  0  0  0  0  0  0  0  0  0.121960
 463 H_d 0.425820 0.959770 0.479660  0  0  0  0  0  0  0  0  0.125550
 464 H_d 0.040230 0.466050 0.479660  0  0  0  0  0  0  0  0  0.125550
 465 H_d 0.533950 0.574180 0.479660  0  0  0  0  0  0  0  0  0.125550
 466 H_e 0.456550 0.959080 0.635490  0  0  0  0  0  0  0  0  0.132630
 467 H_e 0.040920 0.497470 0.635490  0  0  0  0  0  0  0  0  0.132630
 468 H_e 0.502530 0.543450 0.635490  0  0  0  0  0  0  0  0  0.132630
 469 H_f 0.438500 0.996190 0.942980  0  0  0  0  0  0  0  0  0.327170
 470 H_f 0.337140 0.108970 0.609640  0  0  0  0  0  0  0  0  0.327170
 471 H_f 0.224360 0.894830 0.276310  0  0  0  0  0  0  0  0  0.327170
 472 H_g 0.399390 0.004510 0.210750  0  0  0  0  0  0  0  0  0.233390
 473 H_g 0.328830 0.061550 0.877410  0  0  0  0  0  0  0  0  0.233390
 474 H_g 0.271790 0.933950 0.544080  0  0  0  0  0  0  0  0  0.233390
 475 Mof_H 0.383860 0.987280 0.513650  0  0  0  0  0  0  0  0  0.184820
 476 Mof_H 0.346050 0.063250 0.180320  0  0  0  0  0  0  0  0  0.184820
 477 Mof_H 0.270080 0.949470 0.846990  0  0  0  0  0  0  0  0  0.184820
 478 H_h 0.414640 0.986930 0.660100  0  0  0  0  0  0  0  0  0.175540
 479 H_h 0.346400 0.094380 0.326770  0  0  0  0  0  0  0  0  0.175540
 480 H_h 0.238950 0.918690 0.993440  0  0  0  0  0  0  0  0  0.175540
 481 H_i 0.481960 0.979000 0.848130  0  0  0  0  0  0  0  0  0.123760
 482 H_i 0.021000 0.502960 0.848130  0  0  0  0  0  0  0  0  0.123760
 483 H_i 0.497040 0.518040 0.848130  0  0  0  0  0  0  0  0  0.123760
 484 H_j 0.511770 0.980720 0.039360  0  0  0  0  0  0  0  0  0.120550
 485 H_j 0.019280 0.531060 0.039360  0  0  0  0  0  0  0  0  0.120550
 486 H_j 0.468940 0.488230 0.039360  0  0  0  0  0  0  0  0  0.120550
 487 H_k 0.263270 0.323340 0.977930  0  0  0  0  0  0  0  0  0.231820
 488 H_k 0.343320 0.273260 0.311260  0  0  0  0  0  0  0  0  0.231820
 489 H_k 0.393400 0.403390 0.644600  0  0  0  0  0  0  0  0  0.231820
 490 Mof_H_a 0.284070 0.346410 0.657430  0  0  0  0  0  0  0  0  0.165870
 491 Mof_H_a 0.320250 0.270990 0.990760  0  0  0  0  0  0  0  0  0.165870
 492 Mof_H_a 0.395670 0.382590 0.324100  0  0  0  0  0  0  0  0  0.165870
 493 H_l 0.249830 0.341980 0.529060  0  0  0  0  0  0  0  0  0.216190
 494 H_l 0.324690 0.241190 0.862390  0  0  0  0  0  0  0  0  0.216190
 495 H_l 0.425480 0.416840 0.195730  0  0  0  0  0  0  0  0  0.216190
