# Supplementary material for: In silico design and screening of hypothetical MOF-74 analogs and their experimental synthesis
Source: Chem Sci. 2016 Jun 21;7(9):6263–72. doi: 10.1039/c6sc01477a (PMC6024208; doi:10.1039/c6sc01477a)
Supplement: Supplementary file 1 [file SC-007-C6SC01477A-s001.zip › analogs/119_all_conf_89_0_full_symm.cif]

data_image0
_cell_length_a       55.4304
_cell_length_b       55.4304
_cell_length_c       6.86485
_cell_angle_alpha    90
_cell_angle_beta     90
_cell_angle_gamma    120

_symmetry_space_group_name_H-M    "P 1"
_symmetry_int_tables_number       1

loop_
  _symmetry_equiv_pos_as_xyz
  'x, y, z'

loop_
  _atom_site_label
  _atom_site_occupancy
  _atom_site_fract_x
  _atom_site_fract_y
  _atom_site_fract_z
  _atom_site_thermal_displace_type
  _atom_site_B_iso_or_equiv
  _atom_site_type_symbol
  O1       1.0000 0.05038  0.35619  0.46366  Biso   1.000  O
  O2       1.0000 0.97714  0.36086  0.13033  Biso   1.000  O
  O3       1.0000 0.97248  0.28295  0.79700  Biso   1.000  O
  O4       1.0000 0.01765  0.33607  0.23436  Biso   1.000  O
  O5       1.0000 0.99727  0.34825  0.90102  Biso   1.000  O
  O6       1.0000 0.98509  0.31569  0.56769  Biso   1.000  O
  O7       1.0000 0.03326  0.32928  0.87071  Biso   1.000  O
  O8       1.0000 0.00405  0.37065  0.53738  Biso   1.000  O
  O9       1.0000 0.96269  0.30007  0.20404  Biso   1.000  O
  Mg1      1.0000 0.99484  0.31144  0.00522  Biso   1.000  Mg
  Mg2      1.0000 0.02190  0.35007  0.67188  Biso   1.000  Mg
  Mg3      1.0000 0.98327  0.33850  0.33855  Biso   1.000  Mg
  O10      1.0000 0.95117  0.64461  0.20925  Biso   1.000  O
  O11      1.0000 0.02206  0.63989  0.54258  Biso   1.000  O
  O12      1.0000 0.02678  0.71550  0.87592  Biso   1.000  O
  O13      1.0000 0.98373  0.66402  0.43993  Biso   1.000  O
  O14      1.0000 0.00264  0.65303  0.77326  Biso   1.000  O
  O15      1.0000 0.01363  0.68294  0.10659  Biso   1.000  O
  O16      1.0000 0.96791  0.67158  0.80283  Biso   1.000  O
  O17      1.0000 0.99509  0.62966  0.13616  Biso   1.000  O
  O18      1.0000 0.03701  0.69876  0.46949  Biso   1.000  O
  Mg4      1.0000 0.00634  0.68886  0.66807  Biso   1.000  Mg
  Mg5      1.0000 0.97781  0.65081  0.00140  Biso   1.000  Mg
  Mg6      1.0000 0.01586  0.66033  0.33473  Biso   1.000  Mg
  C1       1.0000 0.94316  0.66295  0.71483  Biso   1.000  C
  C2       1.0000 0.00372  0.61355  0.04816  Biso   1.000  C
  C3       1.0000 0.05312  0.72350  0.38149  Biso   1.000  C
  C4       1.0000 0.93739  0.65381  0.51650  Biso   1.000  C
  C5       1.0000 0.01286  0.61691  0.84984  Biso   1.000  C
  C6       1.0000 0.04976  0.72928  0.18317  Biso   1.000  C
  C7       1.0000 0.91047  0.64425  0.44051  Biso   1.000  C
  C8       1.0000 0.02242  0.59955  0.77385  Biso   1.000  C
  C9       1.0000 0.06711  0.75620  0.10718  Biso   1.000  C
  C10      1.0000 0.88914  0.64405  0.54879  Biso   1.000  C
  C11      1.0000 0.02261  0.57842  0.88212  Biso   1.000  C
  C12      1.0000 0.08825  0.77753  0.21545  Biso   1.000  C
  C13      1.0000 0.19424  0.29968  0.12992  Biso   1.000  C
  C14      1.0000 0.70032  0.89456  0.12992  Biso   1.000  C
  C15      1.0000 0.10544  0.80576  0.12992  Biso   1.000  C
  C16      1.0000 0.18143  0.27506  0.03617  Biso   1.000  C
  C17      1.0000 0.72494  0.90637  0.03617  Biso   1.000  C
  C18      1.0000 0.09363  0.81857  0.03617  Biso   1.000  C
  C19      1.0000 0.18058  0.31696  0.14740  Biso   1.000  C
  C20      1.0000 0.68304  0.86362  0.14740  Biso   1.000  C
  C21      1.0000 0.13638  0.81942  0.14740  Biso   1.000  C
  C22      1.0000 0.85463  0.67310  0.34996  Biso   1.000  C
  C23      1.0000 0.99357  0.51486  0.68329  Biso   1.000  C
  C24      1.0000 0.15180  0.81204  0.01663  Biso   1.000  C
  C25      1.0000 0.84116  0.68948  0.36773  Biso   1.000  C
  C26      1.0000 0.31052  0.15168  0.36773  Biso   1.000  C
  C27      1.0000 0.84832  0.15884  0.36773  Biso   1.000  C
  C28      1.0000 0.82072  0.68280  0.51672  Biso   1.000  C
  C29      1.0000 0.31720  0.13792  0.51672  Biso   1.000  C
  C30      1.0000 0.86208  0.17928  0.51672  Biso   1.000  C
  C31      1.0000 0.14733  0.32713  0.30601  Biso   1.000  C
  C32      1.0000 0.00621  0.48687  0.97267  Biso   1.000  C
  C33      1.0000 0.84646  0.18600  0.63934  Biso   1.000  C
  C34      1.0000 0.16045  0.31099  0.28821  Biso   1.000  C
  C35      1.0000 0.68901  0.84946  0.28821  Biso   1.000  C
  C36      1.0000 0.15054  0.83955  0.28821  Biso   1.000  C
  C37      1.0000 0.80658  0.69952  0.54597  Biso   1.000  C
  C38      1.0000 0.30048  0.10706  0.54597  Biso   1.000  C
  C39      1.0000 0.89294  0.19342  0.54597  Biso   1.000  C
  C40      1.0000 0.81847  0.72243  0.65910  Biso   1.000  C
  C41      1.0000 0.27757  0.09604  0.65910  Biso   1.000  C
  C42      1.0000 0.90396  0.18153  0.65910  Biso   1.000  C
  C43      1.0000 0.11207  0.35594  0.12343  Biso   1.000  C
  C44      1.0000 0.97740  0.42280  0.79010  Biso   1.000  C
  C45      1.0000 0.91054  0.22127  0.45676  Biso   1.000  C
  C46      1.0000 0.09069  0.35553  0.23281  Biso   1.000  C
  C47      1.0000 0.97780  0.40183  0.89948  Biso   1.000  C
  C48      1.0000 0.93150  0.24264  0.56614  Biso   1.000  C
  C49      1.0000 0.06390  0.34646  0.15673  Biso   1.000  C
  C50      1.0000 0.98687  0.38411  0.82340  Biso   1.000  C
  C51      1.0000 0.94923  0.26943  0.49006  Biso   1.000  C
  C52      1.0000 0.05806  0.33775  0.95753  Biso   1.000  C
  C53      1.0000 0.99559  0.38698  0.62420  Biso   1.000  C
  C54      1.0000 0.94635  0.27527  0.29086  Biso   1.000  C
  C55      1.0000 0.07986  0.33803  0.84824  Biso   1.000  C
  C56      1.0000 0.99530  0.40849  0.51491  Biso   1.000  C
  C57      1.0000 0.92484  0.25348  0.18157  Biso   1.000  C
  C58      1.0000 0.10586  0.34634  0.92896  Biso   1.000  C
  C59      1.0000 0.98699  0.42619  0.59563  Biso   1.000  C
  C60      1.0000 0.90715  0.22747  0.26230  Biso   1.000  C
  C61      1.0000 0.04328  0.34648  0.29175  Biso   1.000  C
  C62      1.0000 0.98686  0.36347  0.95842  Biso   1.000  C
  C63      1.0000 0.96986  0.29005  0.62509  Biso   1.000  C
  C64      1.0000 0.84843  0.71173  0.23417  Biso   1.000  C
  C65      1.0000 0.28827  0.13670  0.23417  Biso   1.000  C
  C66      1.0000 0.86330  0.15157  0.23417  Biso   1.000  C
  C67      1.0000 0.86776  0.71748  0.08856  Biso   1.000  C
  C68      1.0000 0.28252  0.15028  0.08856  Biso   1.000  C
  C69      1.0000 0.84972  0.13224  0.08856  Biso   1.000  C
  C70      1.0000 0.88094  0.70135  0.07053  Biso   1.000  C
  C71      1.0000 0.29865  0.17959  0.07053  Biso   1.000  C
  C72      1.0000 0.82041  0.11906  0.07053  Biso   1.000  C
  C73      1.0000 0.87454  0.67977  0.19874  Biso   1.000  C
  C74      1.0000 0.98690  0.52810  0.53208  Biso   1.000  C
  C75      1.0000 0.13856  0.79213  0.86541  Biso   1.000  C
  C76      1.0000 0.89537  0.65432  0.74147  Biso   1.000  C
  C77      1.0000 0.01234  0.57438  0.07481  Biso   1.000  C
  C78      1.0000 0.09228  0.77129  0.40814  Biso   1.000  C
  C79      1.0000 0.92142  0.66298  0.82260  Biso   1.000  C
  C80      1.0000 0.00369  0.59177  0.15593  Biso   1.000  C
  C81      1.0000 0.07490  0.74525  0.48927  Biso   1.000  C
  C82      1.0000 0.95814  0.65391  0.38199  Biso   1.000  C
  C83      1.0000 0.01276  0.63757  0.71532  Biso   1.000  C
  C84      1.0000 0.02910  0.70853  0.04866  Biso   1.000  C
  H1       1.0000 0.90677  0.63717  0.28997  Biso   1.000  H
  H2       1.0000 0.02949  0.60293  0.62330  Biso   1.000  H
  H3       1.0000 0.06374  0.75990  0.95663  Biso   1.000  H
  H4       1.0000 0.19090  0.26200  0.02601  Biso   1.000  H
  H5       1.0000 0.73800  0.92890  0.02601  Biso   1.000  H
  H6       1.0000 0.07110  0.80910  0.02601  Biso   1.000  H
  H7       1.0000 0.16115  0.26746  0.96853  Biso   1.000  H
  H8       1.0000 0.73254  0.89369  0.96853  Biso   1.000  H
  H9       1.0000 0.10631  0.83885  0.96853  Biso   1.000  H
  H10      1.0000 0.13175  0.32209  0.41905  Biso   1.000  H
  H11      1.0000 0.01125  0.47633  0.08572  Biso   1.000  H
  H12      1.0000 0.85700  0.20158  0.75239  Biso   1.000  H
  H13      1.0000 0.15477  0.29361  0.38699  Biso   1.000  H
  H14      1.0000 0.70639  0.86116  0.38699  Biso   1.000  H
  H15      1.0000 0.13884  0.84523  0.38699  Biso   1.000  H
  H16      1.0000 0.83841  0.72915  0.72958  Biso   1.000  H
  H17      1.0000 0.27086  0.10926  0.72958  Biso   1.000  H
  H18      1.0000 0.89074  0.16159  0.72958  Biso   1.000  H
  H19      1.0000 0.80859  0.73491  0.68309  Biso   1.000  H
  H20      1.0000 0.26509  0.07368  0.68309  Biso   1.000  H
  H21      1.0000 0.92632  0.19141  0.68309  Biso   1.000  H
  H22      1.0000 0.09428  0.36196  0.38465  Biso   1.000  H
  H23      1.0000 0.97137  0.39898  0.05132  Biso   1.000  H
  H24      1.0000 0.93435  0.23906  0.71798  Biso   1.000  H
  H25      1.0000 0.07543  0.33133  0.69708  Biso   1.000  H
  H26      1.0000 0.00200  0.41077  0.36375  Biso   1.000  H
  H27      1.0000 0.92256  0.25790  0.03042  Biso   1.000  H
  H28      1.0000 0.12188  0.34588  0.83970  Biso   1.000  H
  H29      1.0000 0.98745  0.44267  0.50636  Biso   1.000  H
  H30      1.0000 0.89066  0.21145  0.17303  Biso   1.000  H
  H31      1.0000 0.83840  0.72422  0.24910  Biso   1.000  H
  H32      1.0000 0.27578  0.11418  0.24910  Biso   1.000  H
  H33      1.0000 0.88582  0.16160  0.24910  Biso   1.000  H
  H34      1.0000 0.87296  0.73449  0.98730  Biso   1.000  H
  H35      1.0000 0.26551  0.13846  0.98730  Biso   1.000  H
  H36      1.0000 0.86154  0.12704  0.98730  Biso   1.000  H
  H37      1.0000 0.89608  0.70592  0.95503  Biso   1.000  H
  H38      1.0000 0.29408  0.19016  0.95503  Biso   1.000  H
  H39      1.0000 0.80984  0.10392  0.95503  Biso   1.000  H
  H40      1.0000 0.88466  0.66736  0.18499  Biso   1.000  H
  H41      1.0000 0.99931  0.55063  0.51832  Biso   1.000  H
  H42      1.0000 0.11603  0.78201  0.85165  Biso   1.000  H
  H43      1.0000 0.87930  0.65501  0.82869  Biso   1.000  H
  H44      1.0000 0.01166  0.55763  0.16202  Biso   1.000  H
  H45      1.0000 0.10904  0.78736  0.49536  Biso   1.000  H
  H46      1.0000 0.92593  0.67014  0.97286  Biso   1.000  H
  H47      1.0000 0.99653  0.58912  0.30620  Biso   1.000  H
  H48      1.0000 0.07754  0.74073  0.63953  Biso   1.000  H
  O19      1.0000 0.71705  0.68952  0.79700  Biso   1.000  O
  O20      1.0000 0.64381  0.69419  0.46366  Biso   1.000  O
  O21      1.0000 0.63914  0.61629  0.13033  Biso   1.000  O
  O22      1.0000 0.68431  0.66940  0.56769  Biso   1.000  O
  O23      1.0000 0.66393  0.68158  0.23436  Biso   1.000  O
  O24      1.0000 0.65175  0.64902  0.90102  Biso   1.000  O
  O25      1.0000 0.69993  0.66262  0.20404  Biso   1.000  O
  O26      1.0000 0.67072  0.70398  0.87071  Biso   1.000  O
  O27      1.0000 0.62935  0.63340  0.53738  Biso   1.000  O
  Mg7      1.0000 0.66150  0.64477  0.33855  Biso   1.000  Mg
  Mg8      1.0000 0.68856  0.68340  0.00522  Biso   1.000  Mg
  Mg9      1.0000 0.64993  0.67183  0.67188  Biso   1.000  Mg
  O28      1.0000 0.61783  0.97794  0.54258  Biso   1.000  O
  O29      1.0000 0.68873  0.97322  0.87592  Biso   1.000  O
  O30      1.0000 0.69344  0.04883  0.20925  Biso   1.000  O
  O31      1.0000 0.65039  0.99736  0.77326  Biso   1.000  O
  O32      1.0000 0.66931  0.98637  0.10659  Biso   1.000  O
  O33      1.0000 0.68030  0.01627  0.43993  Biso   1.000  O
  O34      1.0000 0.63457  0.00491  0.13616  Biso   1.000  O
  O35      1.0000 0.66175  0.96299  0.46949  Biso   1.000  O
  O36      1.0000 0.70367  0.03209  0.80283  Biso   1.000  O
  Mg10     1.0000 0.67300  0.02219  0.00140  Biso   1.000  Mg
  Mg11     1.0000 0.64448  0.98414  0.33473  Biso   1.000  Mg
  Mg12     1.0000 0.68252  0.99366  0.66807  Biso   1.000  Mg
  C85      1.0000 0.60983  0.99628  0.04816  Biso   1.000  C
  C86      1.0000 0.67039  0.94688  0.38149  Biso   1.000  C
  C87      1.0000 0.71978  0.05684  0.71483  Biso   1.000  C
  C88      1.0000 0.60406  0.98714  0.84984  Biso   1.000  C
  C89      1.0000 0.67952  0.95024  0.18317  Biso   1.000  C
  C90      1.0000 0.71642  0.06261  0.51650  Biso   1.000  C
  C91      1.0000 0.57713  0.97758  0.77385  Biso   1.000  C
  C92      1.0000 0.68909  0.93289  0.10718  Biso   1.000  C
  C93      1.0000 0.73378  0.08953  0.44051  Biso   1.000  C
  C94      1.0000 0.55580  0.97739  0.88212  Biso   1.000  C
  C95      1.0000 0.68928  0.91175  0.21545  Biso   1.000  C
  C96      1.0000 0.75492  0.11086  0.54879  Biso   1.000  C
  C97      1.0000 0.86091  0.63301  0.46325  Biso   1.000  C
  C98      1.0000 0.36699  0.22790  0.46325  Biso   1.000  C
  C99      1.0000 0.77210  0.13909  0.46325  Biso   1.000  C
  C100     1.0000 0.84809  0.60839  0.36950  Biso   1.000  C
  C101     1.0000 0.39161  0.23970  0.36950  Biso   1.000  C
  C102     1.0000 0.76030  0.15191  0.36950  Biso   1.000  C
  C103     1.0000 0.84725  0.65029  0.48073  Biso   1.000  C
  C104     1.0000 0.34971  0.19695  0.48073  Biso   1.000  C
  C105     1.0000 0.80305  0.15275  0.48073  Biso   1.000  C
  C106     1.0000 0.52129  0.00643  0.68329  Biso   1.000  C
  C107     1.0000 0.66024  0.84820  0.01663  Biso   1.000  C
  C108     1.0000 0.81847  0.14537  0.34996  Biso   1.000  C
  C109     1.0000 0.50783  0.02282  0.70107  Biso   1.000  C
  C110     1.0000 0.97718  0.48501  0.70107  Biso   1.000  C
  C111     1.0000 0.51499  0.49217  0.70107  Biso   1.000  C
  C112     1.0000 0.48739  0.01614  0.85005  Biso   1.000  C
  C113     1.0000 0.98386  0.47125  0.85005  Biso   1.000  C
  C114     1.0000 0.52875  0.51261  0.85005  Biso   1.000  C
  C115     1.0000 0.81400  0.66046  0.63934  Biso   1.000  C
  C116     1.0000 0.67287  0.82020  0.30601  Biso   1.000  C
  C117     1.0000 0.51313  0.51934  0.97267  Biso   1.000  C
  C118     1.0000 0.82712  0.64433  0.62154  Biso   1.000  C
  C119     1.0000 0.35568  0.18280  0.62154  Biso   1.000  C
  C120     1.0000 0.81720  0.17288  0.62154  Biso   1.000  C
  C121     1.0000 0.47325  0.03285  0.87930  Biso   1.000  C
  C122     1.0000 0.96715  0.44040  0.87930  Biso   1.000  C
  C123     1.0000 0.55960  0.52675  0.87930  Biso   1.000  C
  C124     1.0000 0.48514  0.05577  0.99243  Biso   1.000  C
  C125     1.0000 0.94423  0.42937  0.99243  Biso   1.000  C
  C126     1.0000 0.57063  0.51486  0.99243  Biso   1.000  C
  C127     1.0000 0.77873  0.68927  0.45676  Biso   1.000  C
  C128     1.0000 0.64406  0.75613  0.12343  Biso   1.000  C
  C129     1.0000 0.57720  0.55460  0.79010  Biso   1.000  C
  C130     1.0000 0.75736  0.68886  0.56614  Biso   1.000  C
  C131     1.0000 0.64447  0.73517  0.23281  Biso   1.000  C
  C132     1.0000 0.59817  0.57597  0.89948  Biso   1.000  C
  C133     1.0000 0.73057  0.67979  0.49006  Biso   1.000  C
  C134     1.0000 0.65354  0.71744  0.15673  Biso   1.000  C
  C135     1.0000 0.61589  0.60277  0.82340  Biso   1.000  C
  C136     1.0000 0.72473  0.67108  0.29086  Biso   1.000  C
  C137     1.0000 0.66225  0.72032  0.95753  Biso   1.000  C
  C138     1.0000 0.61302  0.60860  0.62420  Biso   1.000  C
  C139     1.0000 0.74652  0.67136  0.18157  Biso   1.000  C
  C140     1.0000 0.66197  0.74182  0.84824  Biso   1.000  C
  C141     1.0000 0.59151  0.58681  0.51491  Biso   1.000  C
  C142     1.0000 0.77253  0.67968  0.26230  Biso   1.000  C
  C143     1.0000 0.65366  0.75952  0.92896  Biso   1.000  C
  C144     1.0000 0.57381  0.56081  0.59563  Biso   1.000  C
  C145     1.0000 0.70995  0.67981  0.62509  Biso   1.000  C
  C146     1.0000 0.65352  0.69681  0.29175  Biso   1.000  C
  C147     1.0000 0.63653  0.62338  0.95842  Biso   1.000  C
  C148     1.0000 0.51510  0.04506  0.56751  Biso   1.000  C
  C149     1.0000 0.95494  0.47003  0.56751  Biso   1.000  C
  C150     1.0000 0.52997  0.48490  0.56751  Biso   1.000  C
  C151     1.0000 0.53443  0.05081  0.42189  Biso   1.000  C
  C152     1.0000 0.94919  0.48362  0.42189  Biso   1.000  C
  C153     1.0000 0.51638  0.46557  0.42189  Biso   1.000  C
  C154     1.0000 0.54761  0.03468  0.40387  Biso   1.000  C
  C155     1.0000 0.96532  0.51292  0.40387  Biso   1.000  C
  C156     1.0000 0.48708  0.45239  0.40387  Biso   1.000  C
  C157     1.0000 0.54121  0.01310  0.53208  Biso   1.000  C
  C158     1.0000 0.65356  0.86144  0.86541  Biso   1.000  C
  C159     1.0000 0.80523  0.12546  0.19874  Biso   1.000  C
  C160     1.0000 0.56204  0.98766  0.07481  Biso   1.000  C
  C161     1.0000 0.67901  0.90772  0.40814  Biso   1.000  C
  C162     1.0000 0.75895  0.10463  0.74147  Biso   1.000  C
  C163     1.0000 0.58808  0.99631  0.15593  Biso   1.000  C
  C164     1.0000 0.67035  0.92510  0.48927  Biso   1.000  C
  C165     1.0000 0.74156  0.07858  0.82260  Biso   1.000  C
  C166     1.0000 0.62481  0.98724  0.71532  Biso   1.000  C
  C167     1.0000 0.67943  0.97090  0.04866  Biso   1.000  C
  C168     1.0000 0.69577  0.04186  0.38199  Biso   1.000  C
  H49      1.0000 0.57344  0.97051  0.62330  Biso   1.000  H
  H50      1.0000 0.69616  0.93626  0.95663  Biso   1.000  H
  H51      1.0000 0.73041  0.09323  0.28997  Biso   1.000  H
  H52      1.0000 0.85756  0.59533  0.35934  Biso   1.000  H
  H53      1.0000 0.40467  0.26223  0.35934  Biso   1.000  H
  H54      1.0000 0.73777  0.14244  0.35934  Biso   1.000  H
  H55      1.0000 0.82781  0.60079  0.30186  Biso   1.000  H
  H56      1.0000 0.39921  0.22702  0.30186  Biso   1.000  H
  H57      1.0000 0.77298  0.17219  0.30186  Biso   1.000  H
  H58      1.0000 0.79842  0.65542  0.75239  Biso   1.000  H
  H59      1.0000 0.67791  0.80967  0.41905  Biso   1.000  H
  H60      1.0000 0.52367  0.53491  0.08572  Biso   1.000  H
  H61      1.0000 0.82144  0.62694  0.72033  Biso   1.000  H
  H62      1.0000 0.37306  0.19450  0.72033  Biso   1.000  H
  H63      1.0000 0.80550  0.17856  0.72033  Biso   1.000  H
  H64      1.0000 0.50508  0.06248  0.06291  Biso   1.000  H
  H65      1.0000 0.93752  0.44260  0.06291  Biso   1.000  H
  H66      1.0000 0.55740  0.49492  0.06291  Biso   1.000  H
  H67      1.0000 0.47526  0.06825  0.01643  Biso   1.000  H
  H68      1.0000 0.93175  0.40701  0.01643  Biso   1.000  H
  H69      1.0000 0.59299  0.52474  0.01643  Biso   1.000  H
  H70      1.0000 0.76094  0.69529  0.71798  Biso   1.000  H
  H71      1.0000 0.63804  0.73232  0.38465  Biso   1.000  H
  H72      1.0000 0.60102  0.57239  0.05132  Biso   1.000  H
  H73      1.0000 0.74210  0.66466  0.03042  Biso   1.000  H
  H74      1.0000 0.66867  0.74410  0.69708  Biso   1.000  H
  H75      1.0000 0.58923  0.59124  0.36375  Biso   1.000  H
  H76      1.0000 0.78855  0.67921  0.17303  Biso   1.000  H
  H77      1.0000 0.65412  0.77600  0.83970  Biso   1.000  H
  H78      1.0000 0.55733  0.54479  0.50636  Biso   1.000  H
  H79      1.0000 0.50507  0.05755  0.58243  Biso   1.000  H
  H80      1.0000 0.94245  0.44752  0.58243  Biso   1.000  H
  H81      1.0000 0.55248  0.49493  0.58243  Biso   1.000  H
  H82      1.0000 0.53962  0.06783  0.32063  Biso   1.000  H
  H83      1.0000 0.93217  0.47180  0.32063  Biso   1.000  H
  H84      1.0000 0.52820  0.46038  0.32063  Biso   1.000  H
  H85      1.0000 0.56275  0.03926  0.28837  Biso   1.000  H
  H86      1.0000 0.96074  0.52349  0.28837  Biso   1.000  H
  H87      1.0000 0.47651  0.43725  0.28837  Biso   1.000  H
  H88      1.0000 0.55132  0.00069  0.51832  Biso   1.000  H
  H89      1.0000 0.66598  0.88397  0.85165  Biso   1.000  H
  H90      1.0000 0.78270  0.11534  0.18499  Biso   1.000  H
  H91      1.0000 0.54597  0.98834  0.16202  Biso   1.000  H
  H92      1.0000 0.67833  0.89096  0.49536  Biso   1.000  H
  H93      1.0000 0.77570  0.12070  0.82869  Biso   1.000  H
  H94      1.0000 0.59260  0.00347  0.30620  Biso   1.000  H
  H95      1.0000 0.66319  0.92246  0.63953  Biso   1.000  H
  H96      1.0000 0.74421  0.07407  0.97286  Biso   1.000  H
  O37      1.0000 0.38371  0.02286  0.13033  Biso   1.000  O
  O38      1.0000 0.31048  0.02752  0.79700  Biso   1.000  O
  O39      1.0000 0.30581  0.94962  0.46366  Biso   1.000  O
  O40      1.0000 0.35098  0.00273  0.90102  Biso   1.000  O
  O41      1.0000 0.33060  0.01491  0.56769  Biso   1.000  O
  O42      1.0000 0.31842  0.98235  0.23436  Biso   1.000  O
  O43      1.0000 0.36660  0.99595  0.53738  Biso   1.000  O
  O44      1.0000 0.33738  0.03731  0.20404  Biso   1.000  O
  O45      1.0000 0.29602  0.96674  0.87071  Biso   1.000  O
  Mg13     1.0000 0.32817  0.97810  0.67188  Biso   1.000  Mg
  Mg14     1.0000 0.35523  0.01673  0.33855  Biso   1.000  Mg
  Mg15     1.0000 0.31660  0.00516  0.00522  Biso   1.000  Mg
  O46      1.0000 0.28450  0.31127  0.87592  Biso   1.000  O
  O47      1.0000 0.35539  0.30656  0.20925  Biso   1.000  O
  O48      1.0000 0.36011  0.38217  0.54258  Biso   1.000  O
  O49      1.0000 0.31706  0.33069  0.10659  Biso   1.000  O
  O50      1.0000 0.33598  0.31970  0.43993  Biso   1.000  O
  O51      1.0000 0.34697  0.34961  0.77326  Biso   1.000  O
  O52      1.0000 0.30124  0.33825  0.46949  Biso   1.000  O
  O53      1.0000 0.32842  0.29633  0.80283  Biso   1.000  O
  O54      1.0000 0.37034  0.36543  0.13616  Biso   1.000  O
  Mg16     1.0000 0.33967  0.35552  0.33473  Biso   1.000  Mg
  Mg17     1.0000 0.31114  0.31748  0.66807  Biso   1.000  Mg
  Mg18     1.0000 0.34919  0.32700  0.00140  Biso   1.000  Mg
  C169     1.0000 0.27650  0.32961  0.38149  Biso   1.000  C
  C170     1.0000 0.33705  0.28022  0.71483  Biso   1.000  C
  C171     1.0000 0.38645  0.39017  0.04816  Biso   1.000  C
  C172     1.0000 0.27072  0.32048  0.18317  Biso   1.000  C
  C173     1.0000 0.34619  0.28358  0.51650  Biso   1.000  C
  C174     1.0000 0.38309  0.39594  0.84984  Biso   1.000  C
  C175     1.0000 0.24380  0.31091  0.10718  Biso   1.000  C
  C176     1.0000 0.35575  0.26622  0.44051  Biso   1.000  C
  C177     1.0000 0.40045  0.42287  0.77385  Biso   1.000  C
  C178     1.0000 0.22247  0.31072  0.21545  Biso   1.000  C
  C179     1.0000 0.35595  0.24508  0.54879  Biso   1.000  C
  C180     1.0000 0.42158  0.44420  0.88212  Biso   1.000  C
  C181     1.0000 0.52758  0.96635  0.79658  Biso   1.000  C
  C182     1.0000 0.03365  0.56123  0.79658  Biso   1.000  C
  C183     1.0000 0.43877  0.47242  0.79658  Biso   1.000  C
  C184     1.0000 0.51476  0.94173  0.70283  Biso   1.000  C
  C185     1.0000 0.05827  0.57303  0.70283  Biso   1.000  C
  C186     1.0000 0.42697  0.48524  0.70283  Biso   1.000  C
  C187     1.0000 0.51391  0.98363  0.81406  Biso   1.000  C
  C188     1.0000 0.01637  0.53029  0.81406  Biso   1.000  C
  C189     1.0000 0.46971  0.48609  0.81406  Biso   1.000  C
  C190     1.0000 0.18796  0.33976  0.01663  Biso   1.000  C
  C191     1.0000 0.32690  0.18153  0.34996  Biso   1.000  C
  C192     1.0000 0.48514  0.47871  0.68329  Biso   1.000  C
  C193     1.0000 0.17450  0.35615  0.03440  Biso   1.000  C
  C194     1.0000 0.64385  0.81834  0.03440  Biso   1.000  C
  C195     1.0000 0.18166  0.82550  0.03440  Biso   1.000  C
  C196     1.0000 0.15406  0.34947  0.18339  Biso   1.000  C
  C197     1.0000 0.65053  0.80459  0.18339  Biso   1.000  C
  C198     1.0000 0.19541  0.84594  0.18339  Biso   1.000  C
  C199     1.0000 0.48066  0.99379  0.97267  Biso   1.000  C
  C200     1.0000 0.33954  0.15354  0.63934  Biso   1.000  C
  C201     1.0000 0.17980  0.85267  0.30601  Biso   1.000  C
  C202     1.0000 0.49379  0.97766  0.95488  Biso   1.000  C
  C203     1.0000 0.02234  0.51613  0.95488  Biso   1.000  C
  C204     1.0000 0.48387  0.50621  0.95488  Biso   1.000  C
  C205     1.0000 0.13992  0.36619  0.21264  Biso   1.000  C
  C206     1.0000 0.63381  0.77373  0.21264  Biso   1.000  C
  C207     1.0000 0.22627  0.86008  0.21264  Biso   1.000  C
  C208     1.0000 0.15180  0.38910  0.32576  Biso   1.000  C
  C209     1.0000 0.61090  0.76270  0.32576  Biso   1.000  C
  C210     1.0000 0.23730  0.84820  0.32576  Biso   1.000  C
  C211     1.0000 0.44540  0.02260  0.79010  Biso   1.000  C
  C212     1.0000 0.31073  0.08946  0.45676  Biso   1.000  C
  C213     1.0000 0.24387  0.88793  0.12343  Biso   1.000  C
  C214     1.0000 0.42403  0.02220  0.89948  Biso   1.000  C
  C215     1.0000 0.31114  0.06850  0.56614  Biso   1.000  C
  C216     1.0000 0.26483  0.90931  0.23281  Biso   1.000  C
  C217     1.0000 0.39723  0.01313  0.82340  Biso   1.000  C
  C218     1.0000 0.32021  0.05077  0.49006  Biso   1.000  C
  C219     1.0000 0.28256  0.93610  0.15673  Biso   1.000  C
  C220     1.0000 0.39140  0.00441  0.62420  Biso   1.000  C
  C221     1.0000 0.32892  0.05365  0.29086  Biso   1.000  C
  C222     1.0000 0.27968  0.94194  0.95753  Biso   1.000  C
  C223     1.0000 0.41319  0.00470  0.51491  Biso   1.000  C
  C224     1.0000 0.32863  0.07516  0.18157  Biso   1.000  C
  C225     1.0000 0.25818  0.92014  0.84824  Biso   1.000  C
  C226     1.0000 0.43919  0.01301  0.59563  Biso   1.000  C
  C227     1.0000 0.32032  0.09285  0.26230  Biso   1.000  C
  C228     1.0000 0.24048  0.89414  0.92896  Biso   1.000  C
  C229     1.0000 0.37662  0.01314  0.95842  Biso   1.000  C
  C230     1.0000 0.32019  0.03014  0.62509  Biso   1.000  C
  C231     1.0000 0.30319  0.95672  0.29175  Biso   1.000  C
  C232     1.0000 0.18177  0.37840  0.90084  Biso   1.000  C
  C233     1.0000 0.62160  0.80337  0.90084  Biso   1.000  C
  C234     1.0000 0.19663  0.81823  0.90084  Biso   1.000  C
  C235     1.0000 0.20110  0.38415  0.75522  Biso   1.000  C
  C236     1.0000 0.61585  0.81695  0.75522  Biso   1.000  C
  C237     1.0000 0.18305  0.79890  0.75522  Biso   1.000  C
  C238     1.0000 0.21427  0.36802  0.73720  Biso   1.000  C
  C239     1.0000 0.63198  0.84625  0.73720  Biso   1.000  C
  C240     1.0000 0.15375  0.78573  0.73720  Biso   1.000  C
  C241     1.0000 0.20787  0.34644  0.86541  Biso   1.000  C
  C242     1.0000 0.32023  0.19477  0.19874  Biso   1.000  C
  C243     1.0000 0.47190  0.45879  0.53208  Biso   1.000  C
  C244     1.0000 0.22871  0.32099  0.40814  Biso   1.000  C
  C245     1.0000 0.34568  0.24105  0.74147  Biso   1.000  C
  C246     1.0000 0.42562  0.43796  0.07481  Biso   1.000  C
  C247     1.0000 0.25475  0.32965  0.48927  Biso   1.000  C
  C248     1.0000 0.33702  0.25844  0.82260  Biso   1.000  C
  C249     1.0000 0.40823  0.41192  0.15593  Biso   1.000  C
  C250     1.0000 0.29147  0.32057  0.04866  Biso   1.000  C
  C251     1.0000 0.34609  0.30423  0.38199  Biso   1.000  C
  C252     1.0000 0.36243  0.37519  0.71532  Biso   1.000  C
  H97      1.0000 0.24010  0.30384  0.95663  Biso   1.000  H
  H98      1.0000 0.36283  0.26959  0.28997  Biso   1.000  H
  H99      1.0000 0.39707  0.42656  0.62330  Biso   1.000  H
  H100     1.0000 0.52423  0.92867  0.69267  Biso   1.000  H
  H101     1.0000 0.07133  0.59556  0.69267  Biso   1.000  H
  H102     1.0000 0.40444  0.47577  0.69267  Biso   1.000  H
  H103     1.0000 0.49448  0.93412  0.63519  Biso   1.000  H
  H104     1.0000 0.06587  0.56035  0.63519  Biso   1.000  H
  H105     1.0000 0.43965  0.50552  0.63519  Biso   1.000  H
  H106     1.0000 0.46509  0.98875  0.08572  Biso   1.000  H
  H107     1.0000 0.34458  0.14300  0.75239  Biso   1.000  H
  H108     1.0000 0.19033  0.86825  0.41905  Biso   1.000  H
  H109     1.0000 0.48810  0.96027  0.05366  Biso   1.000  H
  H110     1.0000 0.03973  0.52783  0.05366  Biso   1.000  H
  H111     1.0000 0.47217  0.51190  0.05366  Biso   1.000  H
  H112     1.0000 0.17174  0.39581  0.39624  Biso   1.000  H
  H113     1.0000 0.60419  0.77593  0.39624  Biso   1.000  H
  H114     1.0000 0.22407  0.82826  0.39624  Biso   1.000  H
  H115     1.0000 0.14193  0.40158  0.34976  Biso   1.000  H
  H116     1.0000 0.59842  0.74035  0.34976  Biso   1.000  H
  H117     1.0000 0.25965  0.85807  0.34976  Biso   1.000  H
  H118     1.0000 0.42761  0.02863  0.05132  Biso   1.000  H
  H119     1.0000 0.30471  0.06565  0.71798  Biso   1.000  H
  H120     1.0000 0.26768  0.90572  0.38465  Biso   1.000  H
  H121     1.0000 0.40876  0.99799  0.36375  Biso   1.000  H
  H122     1.0000 0.33534  0.07743  0.03042  Biso   1.000  H
  H123     1.0000 0.25590  0.92457  0.69708  Biso   1.000  H
  H124     1.0000 0.45521  0.01255  0.50636  Biso   1.000  H
  H125     1.0000 0.32079  0.10934  0.17303  Biso   1.000  H
  H126     1.0000 0.22400  0.87812  0.83970  Biso   1.000  H
  H127     1.0000 0.17173  0.39088  0.91576  Biso   1.000  H
  H128     1.0000 0.60912  0.78085  0.91576  Biso   1.000  H
  H129     1.0000 0.21915  0.82827  0.91576  Biso   1.000  H
  H130     1.0000 0.20629  0.40116  0.65396  Biso   1.000  H
  H131     1.0000 0.59884  0.80513  0.65396  Biso   1.000  H
  H132     1.0000 0.19487  0.79371  0.65396  Biso   1.000  H
  H133     1.0000 0.22941  0.37259  0.62170  Biso   1.000  H
  H134     1.0000 0.62741  0.85682  0.62170  Biso   1.000  H
  H135     1.0000 0.14318  0.77059  0.62170  Biso   1.000  H
  H136     1.0000 0.21799  0.33402  0.85165  Biso   1.000  H
  H137     1.0000 0.33264  0.21730  0.18499  Biso   1.000  H
  H138     1.0000 0.44937  0.44868  0.51832  Biso   1.000  H
  H139     1.0000 0.21264  0.32167  0.49536  Biso   1.000  H
  H140     1.0000 0.34499  0.22430  0.82869  Biso   1.000  H
  H141     1.0000 0.44237  0.45403  0.16202  Biso   1.000  H
  H142     1.0000 0.25927  0.33681  0.63953  Biso   1.000  H
  H143     1.0000 0.32986  0.25579  0.97286  Biso   1.000  H
  H144     1.0000 0.41088  0.40740  0.30620  Biso   1.000  H
