# Supplementary material for: In silico design and screening of hypothetical MOF-74 analogs and their experimental synthesis
Source: Chem Sci. 2016 Jun 21;7(9):6263–72. doi: 10.1039/c6sc01477a (PMC6024208; doi:10.1039/c6sc01477a)
Supplement: Supplementary file 1 [file SC-007-C6SC01477A-s001.zip › analogs/22_all_conf_75_0_full_symm.cssr]

				60.2319  60.2319  6.9385
		90  90  120  SPGR =  1 P 1		 OPT = 1
414   0 
0 image0	: image0
 1 Mof_Ob 0.953810 0.304990 0.291720  0  0  0  0  0  0  0  0  -0.747860
 2 Mof_Oa 0.984330 0.319030 0.518200  0  0  0  0  0  0  0  0  -0.899050
 3 Mof_Oc 0.971570 0.298910 0.880940  0  0  0  0  0  0  0  0  -0.928250
 4 Mof_Mg 0.006730 0.319710 0.750310  0  0  0  0  0  0  0  0  1.627290
 5 Mof_Ob_a 0.046210 0.697060 0.750520  0  0  0  0  0  0  0  0  -0.759750
 6 Mof_Oa_a 0.015700 0.681100 0.523620  0  0  0  0  0  0  0  0  -0.910470
 7 Mof_Oc_a 0.026410 0.701570 0.164970  0  0  0  0  0  0  0  0  -0.899290
 8 Mof_Mg_a 0.991880 0.679070 0.293500  0  0  0  0  0  0  0  0  1.617370
 9 O 0.867910 0.194420 0.726470  0  0  0  0  0  0  0  0  -0.447720
 10 C 0.869320 0.201220 0.895980  0  0  0  0  0  0  0  0  0.579400
 11 N 0.888050 0.225380 0.957120  0  0  0  0  0  0  0  0  -0.599870
 12 C_a 0.906140 0.244870 0.835840  0  0  0  0  0  0  0  0  0.523120
 13 Mof_Cd 0.929970 0.262860 0.911360  0  0  0  0  0  0  0  0  -0.538490
 14 Mof_Cc 0.948940 0.282640 0.797160  0  0  0  0  0  0  0  0  0.578440
 15 Mof_Cb 0.943080 0.284160 0.598920  0  0  0  0  0  0  0  0  -0.365360
 16 C_b 0.918510 0.266190 0.529210  0  0  0  0  0  0  0  0  -0.043560
 17 C_c 0.900170 0.246790 0.641890  0  0  0  0  0  0  0  0  -0.423550
 18 Mof_Ca 0.960950 0.303550 0.462610  0  0  0  0  0  0  0  0  0.811030
 19 C_d 0.850410 0.183940 0.043680  0  0  0  0  0  0  0  0  -0.141690
 20 C_e 0.855210 0.185280 0.242580  0  0  0  0  0  0  0  0  -0.166390
 21 C_f 0.836320 0.168160 0.367920  0  0  0  0  0  0  0  0  0.039950
 22 C_g 0.145690 0.815910 0.964660  0  0  0  0  0  0  0  0  -0.184220
 23 C_h 0.140870 0.814470 0.765790  0  0  0  0  0  0  0  0  -0.151060
 24 C_i 0.159740 0.831690 0.640560  0  0  0  0  0  0  0  0  0.007520
 25 C_j 0.126670 0.798970 0.112940  0  0  0  0  0  0  0  0  0.645440
 26 O_a 0.126500 0.806820 0.276820  0  0  0  0  0  0  0  0  -0.476720
 27 N_a 0.109720 0.773810 0.060320  0  0  0  0  0  0  0  0  -0.643780
 28 C_k 0.092010 0.755110 0.188970  0  0  0  0  0  0  0  0  0.546330
 29 Mof_Cd_a 0.067810 0.737070 0.121590  0  0  0  0  0  0  0  0  -0.522060
 30 Mof_Cc_a 0.049380 0.717950 0.242930  0  0  0  0  0  0  0  0  0.554650
 31 Mof_Cb_a 0.056080 0.717090 0.439750  0  0  0  0  0  0  0  0  -0.361720
 32 C_l 0.080960 0.735390 0.502250  0  0  0  0  0  0  0  0  -0.041340
 33 C_m 0.098810 0.754190 0.382470  0  0  0  0  0  0  0  0  -0.440840
 34 Mof_Ca_a 0.038780 0.697650 0.578830  0  0  0  0  0  0  0  0  0.827650
 35 H 0.889660 0.229060 0.100860  0  0  0  0  0  0  0  0  0.341530
 36 Mof_H 0.934810 0.261800 0.060940  0  0  0  0  0  0  0  0  0.224020
 37 H_a 0.914280 0.268380 0.380300  0  0  0  0  0  0  0  0  0.155640
 38 H_b 0.881500 0.233270 0.584270  0  0  0  0  0  0  0  0  0.211850
 39 H_c 0.873730 0.199080 0.303860  0  0  0  0  0  0  0  0  0.143890
 40 H_d 0.840360 0.169460 0.521290  0  0  0  0  0  0  0  0  0.072740
 41 H_e 0.122300 0.800650 0.705460  0  0  0  0  0  0  0  0  0.154070
 42 H_f 0.155590 0.830620 0.487390  0  0  0  0  0  0  0  0  0.097260
 43 H_g 0.108530 0.768950 0.918930  0  0  0  0  0  0  0  0  0.343430
 44 Mof_H_a 0.062280 0.737510 0.973000  0  0  0  0  0  0  0  0  0.220700
 45 H_h 0.085890 0.733820 0.650560  0  0  0  0  0  0  0  0  0.157960
 46 H_i 0.117800 0.767900 0.434220  0  0  0  0  0  0  0  0  0.211740
 47 Mof_Ob 0.017850 0.379520 0.625050  0  0  0  0  0  0  0  0  -0.747860
 48 Mof_Oa 0.001370 0.349010 0.851540  0  0  0  0  0  0  0  0  -0.899050
 49 Mof_Oc 0.994010 0.361760 0.214270  0  0  0  0  0  0  0  0  -0.928250
 50 Mof_Mg 0.979640 0.326600 0.083640  0  0  0  0  0  0  0  0  1.627290
 51 Mof_Ob_a 0.984190 0.620460 0.417180  0  0  0  0  0  0  0  0  -0.759750
 52 Mof_Oa_a 0.998730 0.650970 0.190290  0  0  0  0  0  0  0  0  -0.910470
 53 Mof_Oc_a 0.008500 0.640260 0.831630  0  0  0  0  0  0  0  0  -0.899290
 54 Mof_Mg_a 0.020530 0.674790 0.960160  0  0  0  0  0  0  0  0  1.617370
 55 O 0.993170 0.465420 0.059800  0  0  0  0  0  0  0  0  -0.447720
 56 C 0.998570 0.464020 0.229310  0  0  0  0  0  0  0  0  0.579400
 57 N 0.004000 0.445290 0.290450  0  0  0  0  0  0  0  0  -0.599870
 58 C_a 0.005400 0.427190 0.169170  0  0  0  0  0  0  0  0  0.523120
 59 Mof_Cd 0.999550 0.403360 0.244700  0  0  0  0  0  0  0  0  -0.538490
 60 Mof_Cc 0.000370 0.384400 0.130500  0  0  0  0  0  0  0  0  0.578440
 61 Mof_Cb 0.007740 0.390250 0.932250  0  0  0  0  0  0  0  0  -0.365360
 62 C_b 0.014350 0.414830 0.862540  0  0  0  0  0  0  0  0  -0.043560
 63 C_c 0.013280 0.433160 0.975230  0  0  0  0  0  0  0  0  -0.423550
 64 Mof_Ca 0.009270 0.372380 0.795940  0  0  0  0  0  0  0  0  0.811030
 65 C_d 0.000200 0.482930 0.377010  0  0  0  0  0  0  0  0  -0.141690
 66 C_e 0.996740 0.478120 0.575910  0  0  0  0  0  0  0  0  -0.166390
 67 C_f 0.331850 0.163680 0.367920  0  0  0  0  0  0  0  0  0.039950
 68 C_g 0.003550 0.520980 0.631320  0  0  0  0  0  0  0  0  -0.184220
 69 C_h 0.006930 0.525800 0.432460  0  0  0  0  0  0  0  0  -0.151060
 70 C_i 0.671960 0.840260 0.640560  0  0  0  0  0  0  0  0  0.007520
 71 C_j 0.005630 0.540000 0.779610  0  0  0  0  0  0  0  0  0.645440
 72 O_a 0.013650 0.540160 0.943480  0  0  0  0  0  0  0  0  -0.476720
 73 N_a 0.997430 0.556950 0.726980  0  0  0  0  0  0  0  0  -0.643780
 74 C_k 0.996440 0.574660 0.855630  0  0  0  0  0  0  0  0  0.546330
 75 Mof_Cd_a 0.002590 0.598860 0.788250  0  0  0  0  0  0  0  0  -0.522060
 76 Mof_Cc_a 0.001900 0.617280 0.909590  0  0  0  0  0  0  0  0  0.554650
 77 Mof_Cb_a 0.994340 0.610590 0.106420  0  0  0  0  0  0  0  0  -0.361720
 78 C_l 0.987760 0.585710 0.168920  0  0  0  0  0  0  0  0  -0.041340
 79 C_m 0.988720 0.567860 0.049140  0  0  0  0  0  0  0  0  -0.440840
 80 Mof_Ca_a 0.992200 0.627880 0.245500  0  0  0  0  0  0  0  0  0.827650
 81 H 0.006060 0.443670 0.434190  0  0  0  0  0  0  0  0  0.341530
 82 Mof_H 0.993660 0.398530 0.394270  0  0  0  0  0  0  0  0  0.224020
 83 H_a 0.020770 0.419060 0.713630  0  0  0  0  0  0  0  0  0.155640
 84 H_b 0.018440 0.451840 0.917610  0  0  0  0  0  0  0  0  0.211850
 85 H_c 0.992020 0.459610 0.637200  0  0  0  0  0  0  0  0  0.143890
 86 H_d 0.329100 0.159640 0.521290  0  0  0  0  0  0  0  0  0.072740
 87 H_e 0.011690 0.544370 0.372120  0  0  0  0  0  0  0  0  0.154070
 88 H_f 0.675030 0.844410 0.487390  0  0  0  0  0  0  0  0  0.097260
 89 H_g 0.993750 0.558140 0.585590  0  0  0  0  0  0  0  0  0.343430
 90 Mof_H_a 0.008570 0.604390 0.639670  0  0  0  0  0  0  0  0  0.220700
 91 H_h 0.981260 0.580770 0.317230  0  0  0  0  0  0  0  0  0.157960
 92 H_i 0.983440 0.548870 0.100890  0  0  0  0  0  0  0  0  0.211740
 93 Mof_Ob 0.028340 0.315490 0.958390  0  0  0  0  0  0  0  0  -0.747860
 94 Mof_Oa 0.014310 0.331970 0.184870  0  0  0  0  0  0  0  0  -0.899050
 95 Mof_Oc 0.034420 0.339320 0.547600  0  0  0  0  0  0  0  0  -0.928250
 96 Mof_Mg 0.013620 0.353690 0.416970  0  0  0  0  0  0  0  0  1.627290
 97 Mof_Ob_a 0.969610 0.682480 0.083850  0  0  0  0  0  0  0  0  -0.759750
 98 Mof_Oa_a 0.985570 0.667930 0.856950  0  0  0  0  0  0  0  0  -0.910470
 99 Mof_Oc_a 0.965100 0.658170 0.498300  0  0  0  0  0  0  0  0  -0.899290
 100 Mof_Mg_a 0.987590 0.646140 0.626830  0  0  0  0  0  0  0  0  1.617370
 101 O 0.138910 0.340160 0.393130  0  0  0  0  0  0  0  0  -0.447720
 102 C 0.132110 0.334760 0.562640  0  0  0  0  0  0  0  0  0.579400
 103 N 0.107950 0.329330 0.623780  0  0  0  0  0  0  0  0  -0.599870
 104 C_a 0.088460 0.327930 0.502510  0  0  0  0  0  0  0  0  0.523120
 105 Mof_Cd 0.070480 0.333780 0.578030  0  0  0  0  0  0  0  0  -0.538490
 106 Mof_Cc 0.050690 0.332960 0.463830  0  0  0  0  0  0  0  0  0.578440
 107 Mof_Cb 0.049170 0.325590 0.265590  0  0  0  0  0  0  0  0  -0.365360
 108 C_b 0.067140 0.318980 0.195880  0  0  0  0  0  0  0  0  -0.043560
 109 C_c 0.086550 0.320050 0.308560  0  0  0  0  0  0  0  0  -0.423550
 110 Mof_Ca 0.029780 0.324060 0.129280  0  0  0  0  0  0  0  0  0.811030
 111 C_d 0.149390 0.333130 0.710350  0  0  0  0  0  0  0  0  -0.141690
 112 C_e 0.148050 0.336600 0.909240  0  0  0  0  0  0  0  0  -0.166390
 113 C_f 0.831840 0.668150 0.367920  0  0  0  0  0  0  0  0  0.039950
 114 C_g 0.850760 0.663120 0.297990  0  0  0  0  0  0  0  0  -0.184220
 115 C_h 0.852200 0.659730 0.099130  0  0  0  0  0  0  0  0  -0.151060
 116 C_i 0.168310 0.328040 0.640560  0  0  0  0  0  0  0  0  0.007520
 117 C_j 0.867690 0.661030 0.446270  0  0  0  0  0  0  0  0  0.645440
 118 O_a 0.859850 0.653020 0.610150  0  0  0  0  0  0  0  0  -0.476720
 119 N_a 0.892860 0.669240 0.393650  0  0  0  0  0  0  0  0  -0.643780
 120 C_k 0.911550 0.670230 0.522300  0  0  0  0  0  0  0  0  0.546330
 121 Mof_Cd_a 0.929600 0.664070 0.454920  0  0  0  0  0  0  0  0  -0.522060
 122 Mof_Cc_a 0.948720 0.664770 0.576260  0  0  0  0  0  0  0  0  0.554650
 123 Mof_Cb_a 0.949580 0.672320 0.773080  0  0  0  0  0  0  0  0  -0.361720
 124 C_l 0.931280 0.678900 0.835590  0  0  0  0  0  0  0  0  -0.041340
 125 C_m 0.912470 0.677950 0.715810  0  0  0  0  0  0  0  0  -0.440840
 126 Mof_Ca_a 0.969010 0.674460 0.912170  0  0  0  0  0  0  0  0  0.827650
 127 H 0.104280 0.327270 0.767530  0  0  0  0  0  0  0  0  0.341530
 128 Mof_H 0.071530 0.339670 0.727600  0  0  0  0  0  0  0  0  0.224020
 129 H_a 0.064950 0.312560 0.046960  0  0  0  0  0  0  0  0  0.155640
 130 H_b 0.100060 0.314890 0.250940  0  0  0  0  0  0  0  0  0.211850
 131 H_c 0.134250 0.341310 0.970530  0  0  0  0  0  0  0  0  0.143890
 132 H_d 0.830540 0.670900 0.521290  0  0  0  0  0  0  0  0  0.072740
 133 H_e 0.866020 0.654980 0.038790  0  0  0  0  0  0  0  0  0.154070
 134 H_f 0.169380 0.324970 0.487390  0  0  0  0  0  0  0  0  0.097260
 135 H_g 0.897720 0.672910 0.252260  0  0  0  0  0  0  0  0  0.343430
 136 Mof_H_a 0.929150 0.658090 0.306340  0  0  0  0  0  0  0  0  0.220700
 137 H_h 0.932840 0.685410 0.983900  0  0  0  0  0  0  0  0  0.157960
 138 H_i 0.898770 0.683230 0.767550  0  0  0  0  0  0  0  0  0.211740
 139 Mof_Ob 0.620480 0.638320 0.625050  0  0  0  0  0  0  0  0  -0.747860
 140 Mof_Oa 0.650990 0.652360 0.851540  0  0  0  0  0  0  0  0  -0.899050
 141 Mof_Oc 0.638240 0.632250 0.214270  0  0  0  0  0  0  0  0  -0.928250
 142 Mof_Mg 0.673400 0.653040 0.083640  0  0  0  0  0  0  0  0  1.627290
 143 Mof_Ob_a 0.712870 0.030390 0.083850  0  0  0  0  0  0  0  0  -0.759750
 144 Mof_Oa_a 0.682370 0.014430 0.856950  0  0  0  0  0  0  0  0  -0.910470
 145 Mof_Oc_a 0.693070 0.034900 0.498300  0  0  0  0  0  0  0  0  -0.899290
 146 Mof_Mg_a 0.658540 0.012410 0.626830  0  0  0  0  0  0  0  0  1.617370
 147 O 0.534580 0.527750 0.059800  0  0  0  0  0  0  0  0  -0.447720
 148 C 0.535980 0.534550 0.229310  0  0  0  0  0  0  0  0  0.579400
 149 N 0.554710 0.558710 0.290450  0  0  0  0  0  0  0  0  -0.599870
 150 C_a 0.572810 0.578210 0.169170  0  0  0  0  0  0  0  0  0.523120
 151 Mof_Cd 0.596640 0.596190 0.244700  0  0  0  0  0  0  0  0  -0.538490
 152 Mof_Cc 0.615600 0.615980 0.130500  0  0  0  0  0  0  0  0  0.578440
 153 Mof_Cb 0.609750 0.617490 0.932250  0  0  0  0  0  0  0  0  -0.365360
 154 C_b 0.585170 0.599530 0.862540  0  0  0  0  0  0  0  0  -0.043560
 155 C_c 0.566840 0.580120 0.975230  0  0  0  0  0  0  0  0  -0.423550
 156 Mof_Ca 0.627620 0.636890 0.795940  0  0  0  0  0  0  0  0  0.811030
 157 C_d 0.517070 0.517280 0.377010  0  0  0  0  0  0  0  0  -0.141690
 158 C_e 0.521880 0.518610 0.575910  0  0  0  0  0  0  0  0  -0.166390
 159 C_f 0.502980 0.501500 0.701250  0  0  0  0  0  0  0  0  0.039950
 160 C_g 0.812360 0.149240 0.297990  0  0  0  0  0  0  0  0  -0.184220
 161 C_h 0.807540 0.147800 0.099130  0  0  0  0  0  0  0  0  -0.151060
 162 C_i 0.826400 0.165030 0.973890  0  0  0  0  0  0  0  0  0.007520
 163 C_j 0.793340 0.132300 0.446270  0  0  0  0  0  0  0  0  0.645440
 164 O_a 0.793170 0.140150 0.610150  0  0  0  0  0  0  0  0  -0.476720
 165 N_a 0.776380 0.107140 0.393650  0  0  0  0  0  0  0  0  -0.643780
 166 C_k 0.758680 0.088450 0.522300  0  0  0  0  0  0  0  0  0.546330
 167 Mof_Cd_a 0.734470 0.070400 0.454920  0  0  0  0  0  0  0  0  -0.522060
 168 Mof_Cc_a 0.716050 0.051280 0.576260  0  0  0  0  0  0  0  0  0.554650
 169 Mof_Cb_a 0.722740 0.050420 0.773080  0  0  0  0  0  0  0  0  -0.361720
 170 C_l 0.747620 0.068720 0.835590  0  0  0  0  0  0  0  0  -0.041340
 171 C_m 0.765470 0.087520 0.715810  0  0  0  0  0  0  0  0  -0.440840
 172 Mof_Ca_a 0.705450 0.030990 0.912170  0  0  0  0  0  0  0  0  0.827650
 173 H 0.556330 0.562390 0.434190  0  0  0  0  0  0  0  0  0.341530
 174 Mof_H 0.601470 0.595140 0.394270  0  0  0  0  0  0  0  0  0.224020
 175 H_a 0.580940 0.601720 0.713630  0  0  0  0  0  0  0  0  0.155640
 176 H_b 0.548160 0.566600 0.917610  0  0  0  0  0  0  0  0  0.211850
 177 H_c 0.540390 0.532410 0.637200  0  0  0  0  0  0  0  0  0.143890
 178 H_d 0.507030 0.502790 0.854620  0  0  0  0  0  0  0  0  0.072740
 179 H_e 0.788960 0.133980 0.038790  0  0  0  0  0  0  0  0  0.154070
 180 H_f 0.822250 0.163950 0.820720  0  0  0  0  0  0  0  0  0.097260
 181 H_g 0.775200 0.102280 0.252260  0  0  0  0  0  0  0  0  0.343430
 182 Mof_H_a 0.728940 0.070850 0.306340  0  0  0  0  0  0  0  0  0.220700
 183 H_h 0.752560 0.067150 0.983900  0  0  0  0  0  0  0  0  0.157960
 184 H_i 0.784460 0.101230 0.767550  0  0  0  0  0  0  0  0  0.211740
 185 Mof_Ob 0.684510 0.712860 0.958380  0  0  0  0  0  0  0  0  -0.747860
 186 Mof_Oa 0.668030 0.682340 0.184870  0  0  0  0  0  0  0  0  -0.899050
 187 Mof_Oc 0.660680 0.695100 0.547600  0  0  0  0  0  0  0  0  -0.928250
 188 Mof_Mg 0.646310 0.659930 0.416970  0  0  0  0  0  0  0  0  1.627290
 189 Mof_Ob_a 0.650850 0.953790 0.750510  0  0  0  0  0  0  0  0  -0.759750
 190 Mof_Oa_a 0.665400 0.984300 0.523620  0  0  0  0  0  0  0  0  -0.910470
 191 Mof_Oc_a 0.675160 0.973590 0.164970  0  0  0  0  0  0  0  0  -0.899290
 192 Mof_Mg_a 0.687200 0.008120 0.293500  0  0  0  0  0  0  0  0  1.617370
 193 O 0.659840 0.798750 0.393130  0  0  0  0  0  0  0  0  -0.447720
 194 C 0.665240 0.797350 0.562640  0  0  0  0  0  0  0  0  0.579400
 195 N 0.670670 0.778620 0.623780  0  0  0  0  0  0  0  0  -0.599870
 196 C_a 0.672060 0.760520 0.502510  0  0  0  0  0  0  0  0  0.523120
 197 Mof_Cd 0.666220 0.736700 0.578030  0  0  0  0  0  0  0  0  -0.538490
 198 Mof_Cc 0.667040 0.717730 0.463830  0  0  0  0  0  0  0  0  0.578440
 199 Mof_Cb 0.674410 0.723590 0.265590  0  0  0  0  0  0  0  0  -0.365360
 200 C_b 0.681020 0.748160 0.195880  0  0  0  0  0  0  0  0  -0.043560
 201 C_c 0.679950 0.766500 0.308560  0  0  0  0  0  0  0  0  -0.423550
 202 Mof_Ca 0.675940 0.705720 0.129280  0  0  0  0  0  0  0  0  0.811030
 203 C_d 0.666870 0.816260 0.710350  0  0  0  0  0  0  0  0  -0.141690
 204 C_e 0.663400 0.811460 0.909240  0  0  0  0  0  0  0  0  -0.166390
 205 C_f 0.998510 0.497020 0.701250  0  0  0  0  0  0  0  0  0.039950
 206 C_g 0.670220 0.854310 0.964660  0  0  0  0  0  0  0  0  -0.184220
 207 C_h 0.673600 0.859130 0.765790  0  0  0  0  0  0  0  0  -0.151060
 208 C_i 0.338620 0.173590 0.973890  0  0  0  0  0  0  0  0  0.007520
 209 C_j 0.672300 0.873330 0.112940  0  0  0  0  0  0  0  0  0.645440
 210 O_a 0.680310 0.873490 0.276820  0  0  0  0  0  0  0  0  -0.476720
 211 N_a 0.664090 0.890280 0.060320  0  0  0  0  0  0  0  0  -0.643780
 212 C_k 0.663100 0.907990 0.188970  0  0  0  0  0  0  0  0  0.546330
 213 Mof_Cd_a 0.669260 0.932190 0.121590  0  0  0  0  0  0  0  0  -0.522060
 214 Mof_Cc_a 0.668570 0.950620 0.242930  0  0  0  0  0  0  0  0  0.554650
 215 Mof_Cb_a 0.661010 0.943920 0.439750  0  0  0  0  0  0  0  0  -0.361720
 216 C_l 0.654430 0.919040 0.502250  0  0  0  0  0  0  0  0  -0.041340
 217 C_m 0.655390 0.901190 0.382470  0  0  0  0  0  0  0  0  -0.440840
 218 Mof_Ca_a 0.658870 0.961220 0.578830  0  0  0  0  0  0  0  0  0.827650
 219 H 0.672720 0.777000 0.767530  0  0  0  0  0  0  0  0  0.341530
 220 Mof_H 0.660330 0.731860 0.727600  0  0  0  0  0  0  0  0  0.224020
 221 H_a 0.687440 0.752390 0.046960  0  0  0  0  0  0  0  0  0.155640
 222 H_b 0.685110 0.785170 0.250940  0  0  0  0  0  0  0  0  0.211850
 223 H_c 0.658690 0.792940 0.970530  0  0  0  0  0  0  0  0  0.143890
 224 H_d 0.995760 0.492970 0.854620  0  0  0  0  0  0  0  0  0.072740
 225 H_e 0.678350 0.877700 0.705460  0  0  0  0  0  0  0  0  0.154070
 226 H_f 0.341700 0.177740 0.820720  0  0  0  0  0  0  0  0  0.097260
 227 H_g 0.660420 0.891470 0.918930  0  0  0  0  0  0  0  0  0.343430
 228 Mof_H_a 0.675240 0.937720 0.973000  0  0  0  0  0  0  0  0  0.220700
 229 H_h 0.647930 0.914110 0.650560  0  0  0  0  0  0  0  0  0.157960
 230 H_i 0.650100 0.882200 0.434220  0  0  0  0  0  0  0  0  0.211740
 231 Mof_Ob 0.695010 0.648820 0.291720  0  0  0  0  0  0  0  0  -0.747860
 232 Mof_Oa 0.680970 0.665300 0.518200  0  0  0  0  0  0  0  0  -0.899050
 233 Mof_Oc 0.701090 0.672660 0.880930  0  0  0  0  0  0  0  0  -0.928250
 234 Mof_Mg 0.680290 0.687030 0.750310  0  0  0  0  0  0  0  0  1.627290
 235 Mof_Ob_a 0.636270 0.015810 0.417180  0  0  0  0  0  0  0  0  -0.759750
 236 Mof_Oa_a 0.652240 0.001270 0.190290  0  0  0  0  0  0  0  0  -0.910470
 237 Mof_Oc_a 0.631760 0.991500 0.831630  0  0  0  0  0  0  0  0  -0.899290
 238 Mof_Mg_a 0.654260 0.979470 0.960160  0  0  0  0  0  0  0  0  1.617370
 239 O 0.805580 0.673500 0.726470  0  0  0  0  0  0  0  0  -0.447720
 240 C 0.798780 0.668100 0.895980  0  0  0  0  0  0  0  0  0.579400
 241 N 0.774620 0.662670 0.957120  0  0  0  0  0  0  0  0  -0.599870
 242 C_a 0.755130 0.661270 0.835840  0  0  0  0  0  0  0  0  0.523120
 243 Mof_Cd 0.737140 0.667110 0.911360  0  0  0  0  0  0  0  0  -0.538490
 244 Mof_Cc 0.717360 0.666290 0.797160  0  0  0  0  0  0  0  0  0.578440
 245 Mof_Cb 0.715840 0.658920 0.598920  0  0  0  0  0  0  0  0  -0.365360
 246 C_b 0.733810 0.652310 0.529210  0  0  0  0  0  0  0  0  -0.043560
 247 C_c 0.753210 0.653380 0.641890  0  0  0  0  0  0  0  0  -0.423550
 248 Mof_Ca 0.696450 0.657390 0.462610  0  0  0  0  0  0  0  0  0.811030
 249 C_d 0.816060 0.666460 0.043680  0  0  0  0  0  0  0  0  -0.141690
 250 C_e 0.814720 0.669930 0.242580  0  0  0  0  0  0  0  0  -0.166390
 251 C_f 0.498500 0.001490 0.701250  0  0  0  0  0  0  0  0  0.039950
 252 C_g 0.517430 0.996450 0.631320  0  0  0  0  0  0  0  0  -0.184220
 253 C_h 0.518860 0.993070 0.432460  0  0  0  0  0  0  0  0  -0.151060
 254 C_i 0.834970 0.661380 0.973890  0  0  0  0  0  0  0  0  0.007520
 255 C_j 0.534360 0.994370 0.779610  0  0  0  0  0  0  0  0  0.645440
 256 O_a 0.526510 0.986350 0.943480  0  0  0  0  0  0  0  0  -0.476720
 257 N_a 0.559520 0.002570 0.726980  0  0  0  0  0  0  0  0  -0.643780
 258 C_k 0.578220 0.003560 0.855630  0  0  0  0  0  0  0  0  0.546330
 259 Mof_Cd_a 0.596260 0.997400 0.788250  0  0  0  0  0  0  0  0  -0.522060
 260 Mof_Cc_a 0.615380 0.998100 0.909590  0  0  0  0  0  0  0  0  0.554650
 261 Mof_Cb_a 0.616250 0.005660 0.106410  0  0  0  0  0  0  0  0  -0.361720
 262 C_l 0.597940 0.012240 0.168920  0  0  0  0  0  0  0  0  -0.041340
 263 C_m 0.579140 0.011280 0.049140  0  0  0  0  0  0  0  0  -0.440840
 264 Mof_Ca_a 0.635680 0.007800 0.245500  0  0  0  0  0  0  0  0  0.827650
 265 H 0.770940 0.660610 0.100860  0  0  0  0  0  0  0  0  0.341530
 266 Mof_H 0.738190 0.673000 0.060940  0  0  0  0  0  0  0  0  0.224020
 267 H_a 0.731620 0.645890 0.380300  0  0  0  0  0  0  0  0  0.155640
 268 H_b 0.766730 0.648220 0.584270  0  0  0  0  0  0  0  0  0.211850
 269 H_c 0.800920 0.674650 0.303860  0  0  0  0  0  0  0  0  0.143890
 270 H_d 0.497210 0.004240 0.854620  0  0  0  0  0  0  0  0  0.072740
 271 H_e 0.532680 0.988310 0.372120  0  0  0  0  0  0  0  0  0.154070
 272 H_f 0.836050 0.658300 0.820720  0  0  0  0  0  0  0  0  0.097260
 273 H_g 0.564380 0.006250 0.585590  0  0  0  0  0  0  0  0  0.343430
 274 Mof_H_a 0.595820 0.991430 0.639670  0  0  0  0  0  0  0  0  0.220700
 275 H_h 0.599510 0.018740 0.317230  0  0  0  0  0  0  0  0  0.157960
 276 H_i 0.565430 0.016560 0.100890  0  0  0  0  0  0  0  0  0.211740
 277 Mof_Ob 0.287140 0.971660 0.958390  0  0  0  0  0  0  0  0  -0.747860
 278 Mof_Oa 0.317660 0.985690 0.184870  0  0  0  0  0  0  0  0  -0.899050
 279 Mof_Oc 0.304900 0.965580 0.547600  0  0  0  0  0  0  0  0  -0.928250
 280 Mof_Mg 0.340070 0.986380 0.416970  0  0  0  0  0  0  0  0  1.627290
 281 Mof_Ob_a 0.379540 0.363730 0.417180  0  0  0  0  0  0  0  0  -0.759750
 282 Mof_Oa_a 0.349030 0.347760 0.190290  0  0  0  0  0  0  0  0  -0.910470
 283 Mof_Oc_a 0.359740 0.368240 0.831630  0  0  0  0  0  0  0  0  -0.899290
 284 Mof_Mg_a 0.325210 0.345740 0.960160  0  0  0  0  0  0  0  0  1.617370
 285 O 0.201250 0.861080 0.393130  0  0  0  0  0  0  0  0  -0.447720
 286 C 0.202650 0.867880 0.562640  0  0  0  0  0  0  0  0  0.579400
 287 N 0.221380 0.892050 0.623780  0  0  0  0  0  0  0  0  -0.599870
 288 C_a 0.239480 0.911540 0.502510  0  0  0  0  0  0  0  0  0.523120
 289 Mof_Cd 0.263300 0.929520 0.578030  0  0  0  0  0  0  0  0  -0.538490
 290 Mof_Cc 0.282270 0.949310 0.463830  0  0  0  0  0  0  0  0  0.578440
 291 Mof_Cb 0.276410 0.950820 0.265590  0  0  0  0  0  0  0  0  -0.365360
 292 C_b 0.251840 0.932860 0.195880  0  0  0  0  0  0  0  0  -0.043560
 293 C_c 0.233500 0.913450 0.308560  0  0  0  0  0  0  0  0  -0.423550
 294 Mof_Ca 0.294280 0.970220 0.129280  0  0  0  0  0  0  0  0  0.811030
 295 C_d 0.183740 0.850610 0.710350  0  0  0  0  0  0  0  0  -0.141690
 296 C_e 0.188540 0.851950 0.909240  0  0  0  0  0  0  0  0  -0.166390
 297 C_f 0.169650 0.834830 0.034590  0  0  0  0  0  0  0  0  0.039950
 298 C_g 0.479020 0.482570 0.631320  0  0  0  0  0  0  0  0  -0.184220
 299 C_h 0.474200 0.481140 0.432460  0  0  0  0  0  0  0  0  -0.151060
 300 C_i 0.493070 0.498360 0.307220  0  0  0  0  0  0  0  0  0.007520
 301 C_j 0.460000 0.465640 0.779610  0  0  0  0  0  0  0  0  0.645440
 302 O_a 0.459840 0.473480 0.943480  0  0  0  0  0  0  0  0  -0.476720
 303 N_a 0.443050 0.440480 0.726980  0  0  0  0  0  0  0  0  -0.643780
 304 C_k 0.425340 0.421780 0.855630  0  0  0  0  0  0  0  0  0.546330
 305 Mof_Cd_a 0.401140 0.403740 0.788250  0  0  0  0  0  0  0  0  -0.522060
 306 Mof_Cc_a 0.382720 0.384620 0.909590  0  0  0  0  0  0  0  0  0.554650
 307 Mof_Cb_a 0.389410 0.383750 0.106420  0  0  0  0  0  0  0  0  -0.361720
 308 C_l 0.414290 0.402050 0.168920  0  0  0  0  0  0  0  0  -0.041340
 309 C_m 0.432140 0.420860 0.049140  0  0  0  0  0  0  0  0  -0.440840
 310 Mof_Ca_a 0.372120 0.364320 0.245500  0  0  0  0  0  0  0  0  0.827650
 311 H 0.223000 0.895720 0.767530  0  0  0  0  0  0  0  0  0.341530
 312 Mof_H 0.268140 0.928470 0.727600  0  0  0  0  0  0  0  0  0.224020
 313 H_a 0.247610 0.935050 0.046960  0  0  0  0  0  0  0  0  0.155640
 314 H_b 0.214830 0.899940 0.250940  0  0  0  0  0  0  0  0  0.211850
 315 H_c 0.207060 0.865750 0.970530  0  0  0  0  0  0  0  0  0.143890
 316 H_d 0.173700 0.836130 0.187960  0  0  0  0  0  0  0  0  0.072740
 317 H_e 0.455630 0.467320 0.372120  0  0  0  0  0  0  0  0  0.154070
 318 H_f 0.488920 0.497290 0.154050  0  0  0  0  0  0  0  0  0.097260
 319 H_g 0.441860 0.435620 0.585590  0  0  0  0  0  0  0  0  0.343430
 320 Mof_H_a 0.395610 0.404180 0.639670  0  0  0  0  0  0  0  0  0.220700
 321 H_h 0.419230 0.400490 0.317230  0  0  0  0  0  0  0  0  0.157960
 322 H_i 0.451130 0.434570 0.100890  0  0  0  0  0  0  0  0  0.211740
 323 Mof_Ob 0.351180 0.046190 0.291720  0  0  0  0  0  0  0  0  -0.747860
 324 Mof_Oa 0.334700 0.015670 0.518200  0  0  0  0  0  0  0  0  -0.899050
 325 Mof_Oc 0.327340 0.028430 0.880930  0  0  0  0  0  0  0  0  -0.928250
 326 Mof_Mg 0.312970 0.993270 0.750310  0  0  0  0  0  0  0  0  1.627290
 327 Mof_Ob_a 0.317520 0.287130 0.083850  0  0  0  0  0  0  0  0  -0.759750
 328 Mof_Oa_a 0.332070 0.317630 0.856950  0  0  0  0  0  0  0  0  -0.910470
 329 Mof_Oc_a 0.341830 0.306930 0.498300  0  0  0  0  0  0  0  0  -0.899290
 330 Mof_Mg_a 0.353860 0.341460 0.626830  0  0  0  0  0  0  0  0  1.617370
 331 O 0.326500 0.132090 0.726470  0  0  0  0  0  0  0  0  -0.447720
 332 C 0.331900 0.130680 0.895970  0  0  0  0  0  0  0  0  0.579400
 333 N 0.337330 0.111950 0.957110  0  0  0  0  0  0  0  0  -0.599870
 334 C_a 0.338730 0.093860 0.835840  0  0  0  0  0  0  0  0  0.523120
 335 Mof_Cd 0.332890 0.070030 0.911360  0  0  0  0  0  0  0  0  -0.538490
 336 Mof_Cc 0.333700 0.051060 0.797160  0  0  0  0  0  0  0  0  0.578440
 337 Mof_Cb 0.341080 0.056920 0.598920  0  0  0  0  0  0  0  0  -0.365360
 338 C_b 0.347690 0.081490 0.529210  0  0  0  0  0  0  0  0  -0.043560
 339 C_c 0.346620 0.099830 0.641890  0  0  0  0  0  0  0  0  -0.423550
 340 Mof_Ca 0.342600 0.039050 0.462610  0  0  0  0  0  0  0  0  0.811030
 341 C_d 0.333540 0.149590 0.043680  0  0  0  0  0  0  0  0  -0.141690
 342 C_e 0.330070 0.144790 0.242580  0  0  0  0  0  0  0  0  -0.166390
 343 C_f 0.665180 0.830350 0.034590  0  0  0  0  0  0  0  0  0.039950
 344 C_g 0.336880 0.187640 0.297990  0  0  0  0  0  0  0  0  -0.184220
 345 C_h 0.340270 0.192460 0.099130  0  0  0  0  0  0  0  0  -0.151060
 346 C_i 0.005290 0.506930 0.307220  0  0  0  0  0  0  0  0  0.007520
 347 C_j 0.338970 0.206660 0.446270  0  0  0  0  0  0  0  0  0.645440
 348 O_a 0.346980 0.206830 0.610150  0  0  0  0  0  0  0  0  -0.476720
 349 N_a 0.330760 0.223620 0.393650  0  0  0  0  0  0  0  0  -0.643780
 350 C_k 0.329770 0.241320 0.522300  0  0  0  0  0  0  0  0  0.546330
 351 Mof_Cd_a 0.335930 0.265530 0.454920  0  0  0  0  0  0  0  0  -0.522060
 352 Mof_Cc_a 0.335230 0.283950 0.576260  0  0  0  0  0  0  0  0  0.554650
 353 Mof_Cb_a 0.327680 0.277260 0.773080  0  0  0  0  0  0  0  0  -0.361720
 354 C_l 0.321100 0.252380 0.835580  0  0  0  0  0  0  0  0  -0.041340
 355 C_m 0.322050 0.234530 0.715800  0  0  0  0  0  0  0  0  -0.440840
 356 Mof_Ca_a 0.325540 0.294550 0.912170  0  0  0  0  0  0  0  0  0.827650
 357 H 0.339390 0.110340 0.100860  0  0  0  0  0  0  0  0  0.341530
 358 Mof_H 0.327000 0.065190 0.060940  0  0  0  0  0  0  0  0  0.224020
 359 H_a 0.354110 0.085720 0.380300  0  0  0  0  0  0  0  0  0.155640
 360 H_b 0.351780 0.118500 0.584270  0  0  0  0  0  0  0  0  0.211850
 361 H_c 0.325350 0.126270 0.303860  0  0  0  0  0  0  0  0  0.143890
 362 H_d 0.662430 0.826300 0.187960  0  0  0  0  0  0  0  0  0.072740
 363 H_e 0.345020 0.211040 0.038790  0  0  0  0  0  0  0  0  0.154070
 364 H_f 0.008360 0.511080 0.154050  0  0  0  0  0  0  0  0  0.097260
 365 H_g 0.327090 0.224800 0.252260  0  0  0  0  0  0  0  0  0.343430
 366 Mof_H_a 0.341900 0.271060 0.306340  0  0  0  0  0  0  0  0  0.220700
 367 H_h 0.314590 0.247440 0.983900  0  0  0  0  0  0  0  0  0.157960
 368 H_i 0.316770 0.215540 0.767550  0  0  0  0  0  0  0  0  0.211740
 369 Mof_Ob 0.361680 0.982150 0.625050  0  0  0  0  0  0  0  0  -0.747860
 370 Mof_Oa 0.347640 0.998630 0.851540  0  0  0  0  0  0  0  0  -0.899050
 371 Mof_Oc 0.367750 0.005990 0.214270  0  0  0  0  0  0  0  0  -0.928250
 372 Mof_Mg 0.346960 0.020360 0.083640  0  0  0  0  0  0  0  0  1.627290
 373 Mof_Ob_a 0.302940 0.349150 0.750520  0  0  0  0  0  0  0  0  -0.759750
 374 Mof_Oa_a 0.318900 0.334600 0.523620  0  0  0  0  0  0  0  0  -0.910470
 375 Mof_Oc_a 0.298430 0.324840 0.164970  0  0  0  0  0  0  0  0  -0.899290
 376 Mof_Mg_a 0.320930 0.312800 0.293500  0  0  0  0  0  0  0  0  1.617370
 377 O 0.472250 0.006830 0.059800  0  0  0  0  0  0  0  0  -0.447720
 378 C 0.465450 0.001430 0.229310  0  0  0  0  0  0  0  0  0.579400
 379 N 0.441290 0.996000 0.290450  0  0  0  0  0  0  0  0  -0.599870
 380 C_a 0.421790 0.994600 0.169170  0  0  0  0  0  0  0  0  0.523120
 381 Mof_Cd 0.403810 0.000450 0.244700  0  0  0  0  0  0  0  0  -0.538490
 382 Mof_Cc 0.384020 0.999630 0.130500  0  0  0  0  0  0  0  0  0.578440
 383 Mof_Cb 0.382510 0.992250 0.932250  0  0  0  0  0  0  0  0  -0.365360
 384 C_b 0.400470 0.985640 0.862540  0  0  0  0  0  0  0  0  -0.043560
 385 C_c 0.419880 0.986720 0.975230  0  0  0  0  0  0  0  0  -0.423550
 386 Mof_Ca 0.363110 0.990730 0.795940  0  0  0  0  0  0  0  0  0.811030
 387 C_d 0.482720 0.999800 0.377010  0  0  0  0  0  0  0  0  -0.141690
 388 C_e 0.481390 0.003260 0.575910  0  0  0  0  0  0  0  0  -0.166390
 389 C_f 0.165170 0.334820 0.034590  0  0  0  0  0  0  0  0  0.039950
 390 C_g 0.184090 0.329780 0.964660  0  0  0  0  0  0  0  0  -0.184220
 391 C_h 0.185530 0.326400 0.765790  0  0  0  0  0  0  0  0  -0.151060
 392 C_i 0.501640 0.994710 0.307220  0  0  0  0  0  0  0  0  0.007520
 393 C_j 0.201030 0.327700 0.112940  0  0  0  0  0  0  0  0  0.645440
 394 O_a 0.193180 0.319690 0.276820  0  0  0  0  0  0  0  0  -0.476720
 395 N_a 0.226190 0.335910 0.060320  0  0  0  0  0  0  0  0  -0.643780
 396 C_k 0.244890 0.336900 0.188970  0  0  0  0  0  0  0  0  0.546330
 397 Mof_Cd_a 0.262930 0.330740 0.121590  0  0  0  0  0  0  0  0  -0.522060
 398 Mof_Cc_a 0.282050 0.331430 0.242930  0  0  0  0  0  0  0  0  0.554650
 399 Mof_Cb_a 0.282910 0.338990 0.439750  0  0  0  0  0  0  0  0  -0.361720
 400 C_l 0.264610 0.345570 0.502250  0  0  0  0  0  0  0  0  -0.041340
 401 C_m 0.245810 0.344610 0.382470  0  0  0  0  0  0  0  0  -0.440840
 402 Mof_Ca_a 0.302340 0.341130 0.578830  0  0  0  0  0  0  0  0  0.827650
 403 H 0.437610 0.993940 0.434190  0  0  0  0  0  0  0  0  0.341530
 404 Mof_H 0.404860 0.006340 0.394270  0  0  0  0  0  0  0  0  0.224020
 405 H_a 0.398280 0.979220 0.713630  0  0  0  0  0  0  0  0  0.155640
 406 H_b 0.433400 0.981560 0.917610  0  0  0  0  0  0  0  0  0.211850
 407 H_c 0.467590 0.007980 0.637200  0  0  0  0  0  0  0  0  0.143890
 408 H_d 0.163870 0.337570 0.187960  0  0  0  0  0  0  0  0  0.072740
 409 H_e 0.199350 0.321650 0.705460  0  0  0  0  0  0  0  0  0.154070
 410 H_f 0.502710 0.991630 0.154050  0  0  0  0  0  0  0  0  0.097260
 411 H_g 0.231050 0.339580 0.918930  0  0  0  0  0  0  0  0  0.343430
 412 Mof_H_a 0.262490 0.324760 0.973000  0  0  0  0  0  0  0  0  0.220700
 413 H_h 0.266180 0.352070 0.650560  0  0  0  0  0  0  0  0  0.157960
 414 H_i 0.232100 0.349900 0.434220  0  0  0  0  0  0  0  0  0.211740
