# Supplementary material for: In silico design and screening of hypothetical MOF-74 analogs and their experimental synthesis
Source: Chem Sci. 2016 Jun 21;7(9):6263–72. doi: 10.1039/c6sc01477a (PMC6024208; doi:10.1039/c6sc01477a)
Supplement: Supplementary file 1 [file SC-007-C6SC01477A-s001.zip › analogs/216_all_conf_471_0_full_symm.def]

#number of pseudo atoms
65
#type        print   as   scat      mass       charge          B-factor   radii  connectivity
UNIT         no      H       H      1.0        1.0             1.0        1.0    0
C_co2        yes     C       C      12.0107    0.6512          1.0        1.0    0
O_co2        yes     O       O      15.9994   -0.3256          1.0        1.0    0
N_n2         yes     N       N      14.00674  -0.482           1.0        0.7    0
N_com        no      N       N      0.0        0.964           1.0        0.7    0
Mof_Ob    yes       O         O         15.999    -0.81642  1.0       1.52      0         
Mof_Oa    yes       O         O         15.999    -0.96346  1.0       1.52      0         
Mof_Oc    yes       O         O         15.999    -0.85059  1.0       1.52      0         
Mof_Mg    yes       Mg        Mg        24.305    1.63395   1.0       1.73      0         
Mof_Ob_a  yes       O         O         15.999    -0.81345  1.0       1.52      0         
Mof_Oa_a  yes       O         O         15.999    -0.96331  1.0       1.52      0         
Mof_Oc_a  yes       O         O         15.999    -0.86676  1.0       1.52      0         
Mof_Mg_a  yes       Mg        Mg        24.305    1.6302    1.0       1.73      0         
S         yes       S         S         32.066    0.76593   1.0       1.8       0         
O         yes       O         O         15.999    -0.41382  1.0       1.52      0         
O_a       yes       O         O         15.999    -0.35478  1.0       1.52      0         
O_b       yes       O         O         15.999    -0.45588  1.0       1.52      0         
C         yes       C         C         12.011    0.11787   1.0       1.7       0         
C_a       yes       C         C         12.011    0.09574   1.0       1.7       0         
C_b       yes       C         C         12.011    -0.17183  1.0       1.7       0         
C_c       yes       C         C         12.011    0.25451   1.0       1.7       0         
S_a       yes       S         S         32.066    0.10372   1.0       1.8       0         
O_c       yes       O         O         15.999    -0.13819  1.0       1.52      0         
O_d       yes       O         O         15.999    -0.18015  1.0       1.52      0         
O_e       yes       O         O         15.999    -0.26895  1.0       1.52      0         
C_d       yes       C         C         12.011    -0.42094  1.0       1.7       0         
C_e       yes       C         C         12.011    0.47969   1.0       1.7       0         
N         yes       N         N         14.007    -0.27503  1.0       1.55      0         
N_a       yes       N         N         14.007    -0.22261  1.0       1.55      0         
C_f       yes       C         C         12.011    0.414     1.0       1.7       0         
Mof_Cd    yes       C         C         12.011    -0.302    1.0       1.7       0         
Mof_Cc    yes       C         C         12.011    0.44544   1.0       1.7       0         
Mof_Cb    yes       C         C         12.011    -0.33653  1.0       1.7       0         
C_g       yes       C         C         12.011    -0.14957  1.0       1.7       0         
C_h       yes       C         C         12.011    -0.30657  1.0       1.7       0         
Mof_Ca    yes       C         C         12.011    0.9304    1.0       1.7       0         
C_i       yes       C         C         12.011    -0.04892  1.0       1.7       0         
C_j       yes       C         C         12.011    -0.20047  1.0       1.7       0         
C_k       yes       C         C         12.011    -0.20431  1.0       1.7       0         
C_l       yes       C         C         12.011    -0.27337  1.0       1.7       0         
C_m       yes       C         C         12.011    0.62877   1.0       1.7       0         
N_b       yes       N         N         14.007    -0.2898   1.0       1.55      0         
N_c       yes       N         N         14.007    -0.3779   1.0       1.55      0         
C_n       yes       C         C         12.011    0.69891   1.0       1.7       0         
Mof_Cd_a  yes       C         C         12.011    -0.5246   1.0       1.7       0         
Mof_Cc_a  yes       C         C         12.011    0.5792    1.0       1.7       0         
Mof_Cb_a  yes       C         C         12.011    -0.43749  1.0       1.7       0         
C_o       yes       C         C         12.011    -0.07812  1.0       1.7       0         
C_p       yes       C         C         12.011    -0.49414  1.0       1.7       0         
Mof_Ca_a  yes       C         C         12.011    0.94635   1.0       1.7       0         
C_q       yes       C         C         12.011    -0.46405  1.0       1.7       0         
H         yes       H         H         1.008     0.40242   1.0       1.09      0         
H_a       yes       H         H         1.008     0.36702   1.0       1.09      0         
H_b       yes       H         H         1.008     0.20953   1.0       1.09      0         
Mof_H     yes       H         H         1.008     0.14087   1.0       1.09      0         
H_c       yes       H         H         1.008     0.25269   1.0       1.09      0         
H_d       yes       H         H         1.008     0.14812   1.0       1.09      0         
H_e       yes       H         H         1.008     0.07026   1.0       1.09      0         
H_f       yes       H         H         1.008     0.17225   1.0       1.09      0         
H_g       yes       H         H         1.008     0.18111   1.0       1.09      0         
H_h       yes       H         H         1.008     0.17087   1.0       1.09      0         
Mof_H_a   yes       H         H         1.008     0.17272   1.0       1.09      0         
H_i       yes       H         H         1.008     0.26766   1.0       1.09      0         
H_j       yes       H         H         1.008     0.19725   1.0       1.09      0         
H_k       yes       H         H         1.008     0.18652   1.0       1.09      0         
