# Supplementary material for: In silico design and screening of hypothetical MOF-74 analogs and their experimental synthesis
Source: Chem Sci. 2016 Jun 21;7(9):6263–72. doi: 10.1039/c6sc01477a (PMC6024208; doi:10.1039/c6sc01477a)
Supplement: Supplementary file 1 [file SC-007-C6SC01477A-s001.zip › analogs/190_all_conf_3_1_full_symm.cssr]

				44.6148  44.6148  6.97195
		90  90  120  SPGR =  1 P 1		 OPT = 1
288   0 
0 image0	: image0
 1 Mof_Ob 0.394560 0.363520 0.309990  0  0  0  0  0  0  0  0  -0.741770
 2 Mof_Ob 0.303150 0.364370 0.643320  0  0  0  0  0  0  0  0  -0.741770
 3 Mof_Ob 0.302290 0.272110 0.976660  0  0  0  0  0  0  0  0  -0.741770
 4 Mof_Oa 0.355560 0.348040 0.072930  0  0  0  0  0  0  0  0  -0.904090
 5 Mof_Oa 0.318630 0.340860 0.406260  0  0  0  0  0  0  0  0  -0.904090
 6 Mof_Oa 0.325810 0.311100 0.739600  0  0  0  0  0  0  0  0  -0.904090
 7 Mof_Oc 0.376060 0.377730 0.725710  0  0  0  0  0  0  0  0  -0.930750
 8 Mof_Oc 0.288930 0.331660 0.059040  0  0  0  0  0  0  0  0  -0.930750
 9 Mof_Oc 0.335010 0.290610 0.392370  0  0  0  0  0  0  0  0  -0.930750
 10 Mof_Mg 0.327430 0.353950 0.855340  0  0  0  0  0  0  0  0  1.627850
 11 Mof_Mg 0.312720 0.306820 0.188670  0  0  0  0  0  0  0  0  1.627850
 12 Mof_Mg 0.359850 0.339230 0.522000  0  0  0  0  0  0  0  0  1.627850
 13 Mof_Ob_a 0.632420 0.604540 0.999890  0  0  0  0  0  0  0  0  -0.745250
 14 Mof_Ob_a 0.728790 0.694540 0.666550  0  0  0  0  0  0  0  0  -0.745250
 15 Mof_Ob_a 0.638800 0.700920 0.333220  0  0  0  0  0  0  0  0  -0.745250
 16 Mof_Oa_a 0.650980 0.643880 0.764220  0  0  0  0  0  0  0  0  -0.900150
 17 Mof_Oa_a 0.689450 0.673770 0.430880  0  0  0  0  0  0  0  0  -0.900150
 18 Mof_Oa_a 0.659570 0.682350 0.097550  0  0  0  0  0  0  0  0  -0.900150
 19 Mof_Oc_a 0.623160 0.626000 0.415270  0  0  0  0  0  0  0  0  -0.971380
 20 Mof_Oc_a 0.707340 0.663830 0.081930  0  0  0  0  0  0  0  0  -0.971380
 21 Mof_Oc_a 0.669500 0.710170 0.748600  0  0  0  0  0  0  0  0  -0.971380
 22 Mof_Mg_a 0.646600 0.673720 0.540830  0  0  0  0  0  0  0  0  1.651100
 23 Mof_Mg_a 0.659610 0.639540 0.207490  0  0  0  0  0  0  0  0  1.651100
 24 Mof_Mg_a 0.693790 0.686740 0.874160  0  0  0  0  0  0  0  0  1.651100
 25 Mof_Cc 0.406910 0.396980 0.813110  0  0  0  0  0  0  0  0  0.549890
 26 Mof_Cc 0.269680 0.343260 0.146450  0  0  0  0  0  0  0  0  0.549890
 27 Mof_Cc 0.323410 0.259760 0.479780  0  0  0  0  0  0  0  0  0.549890
 28 Mof_Cd 0.434600 0.423360 0.707700  0  0  0  0  0  0  0  0  -0.412020
 29 Mof_Cd 0.243300 0.344570 0.041030  0  0  0  0  0  0  0  0  -0.412020
 30 Mof_Cd 0.322090 0.232060 0.374370  0  0  0  0  0  0  0  0  -0.412020
 31 C 0.467280 0.445260 0.788970  0  0  0  0  0  0  0  0  0.251450
 32 C 0.221400 0.355350 0.122300  0  0  0  0  0  0  0  0  0.251450
 33 C 0.311320 0.199390 0.455630  0  0  0  0  0  0  0  0  0.251450
 34 C_a 0.827100 0.140760 0.344310  0  0  0  0  0  0  0  0  -0.196770
 35 C_a 0.859240 0.686340 0.344310  0  0  0  0  0  0  0  0  -0.196770
 36 C_a 0.313660 0.172900 0.344310  0  0  0  0  0  0  0  0  -0.196770
 37 C_b 0.857090 0.166430 0.419460  0  0  0  0  0  0  0  0  -0.241180
 38 C_b 0.833570 0.690660 0.419460  0  0  0  0  0  0  0  0  -0.241180
 39 C_b 0.309340 0.142910 0.419460  0  0  0  0  0  0  0  0  -0.241180
 40 C_c 0.550320 0.530940 0.659380  0  0  0  0  0  0  0  0  0.164560
 41 C_c 0.802400 0.686040 0.326040  0  0  0  0  0  0  0  0  0.164560
 42 C_c 0.647290 0.783020 0.992710  0  0  0  0  0  0  0  0  0.164560
 43 C_d 0.577340 0.556110 0.770890  0  0  0  0  0  0  0  0  -0.211250
 44 C_d 0.777220 0.687890 0.437550  0  0  0  0  0  0  0  0  -0.211250
 45 C_d 0.645440 0.755990 0.104220  0  0  0  0  0  0  0  0  -0.211250
 46 Mof_Cb 0.602750 0.588240 0.696990  0  0  0  0  0  0  0  0  -0.308520
 47 Mof_Cb 0.745090 0.681170 0.363650  0  0  0  0  0  0  0  0  -0.308520
 48 Mof_Cb 0.652160 0.730580 0.030320  0  0  0  0  0  0  0  0  -0.308520
 49 Mof_Cc_a 0.601190 0.595610 0.498640  0  0  0  0  0  0  0  0  0.551100
 50 Mof_Cc_a 0.737720 0.672240 0.165300  0  0  0  0  0  0  0  0  0.551100
 51 Mof_Cc_a 0.661090 0.732150 0.831970  0  0  0  0  0  0  0  0  0.551100
 52 Mof_Cd_a 0.574860 0.569490 0.384460  0  0  0  0  0  0  0  0  -0.309770
 53 Mof_Cd_a 0.763850 0.672040 0.051130  0  0  0  0  0  0  0  0  -0.309770
 54 Mof_Cd_a 0.661290 0.758470 0.717790  0  0  0  0  0  0  0  0  -0.309770
 55 C_e 0.550100 0.538250 0.461760  0  0  0  0  0  0  0  0  -0.164120
 56 C_e 0.795090 0.678520 0.128430  0  0  0  0  0  0  0  0  -0.164120
 57 C_e 0.654810 0.783230 0.795100  0  0  0  0  0  0  0  0  -0.164120
 58 Mof_Ca 0.629930 0.613050 0.828310  0  0  0  0  0  0  0  0  0.836640
 59 Mof_Ca 0.720290 0.683550 0.494980  0  0  0  0  0  0  0  0  0.836640
 60 Mof_Ca 0.649790 0.703410 0.161640  0  0  0  0  0  0  0  0  0.836640
 61 C_f 0.806390 0.106120 0.648670  0  0  0  0  0  0  0  0  -0.301420
 62 C_f 0.893880 0.700270 0.648670  0  0  0  0  0  0  0  0  -0.301420
 63 C_f 0.299730 0.193610 0.648670  0  0  0  0  0  0  0  0  -0.301420
 64 C_g 0.446540 0.413880 0.087730  0  0  0  0  0  0  0  0  -0.067840
 65 C_g 0.252790 0.365990 0.421060  0  0  0  0  0  0  0  0  -0.067840
 66 C_g 0.300680 0.220130 0.754400  0  0  0  0  0  0  0  0  -0.067840
 67 Mof_Cb_a 0.413190 0.392580 0.009820  0  0  0  0  0  0  0  0  -0.345850
 68 Mof_Cb_a 0.274090 0.353940 0.343150  0  0  0  0  0  0  0  0  -0.345850
 69 Mof_Cb_a 0.312720 0.253480 0.676490  0  0  0  0  0  0  0  0  -0.345850
 70 Mof_Ca_a 0.386850 0.366880 0.138010  0  0  0  0  0  0  0  0  0.817540
 71 Mof_Ca_a 0.299780 0.353300 0.471340  0  0  0  0  0  0  0  0  0.817540
 72 Mof_Ca_a 0.313370 0.279820 0.804670  0  0  0  0  0  0  0  0  0.817540
 73 Mof_H 0.429440 0.426850 0.559120  0  0  0  0  0  0  0  0  0.181590
 74 Mof_H 0.239820 0.335920 0.892450  0  0  0  0  0  0  0  0  0.181590
 75 Mof_H 0.330750 0.237230 0.225790  0  0  0  0  0  0  0  0  0.181590
 76 H 0.487530 0.475130 0.527420  0  0  0  0  0  0  0  0  0.141920
 77 H 0.191540 0.345730 0.860750  0  0  0  0  0  0  0  0  0.141920
 78 H 0.320930 0.179140 0.194090  0  0  0  0  0  0  0  0  0.141920
 79 H_a 0.862040 0.165020 0.571360  0  0  0  0  0  0  0  0  0.154400
 80 H_a 0.834980 0.697030 0.571360  0  0  0  0  0  0  0  0  0.154400
 81 H_a 0.302970 0.137960 0.571360  0  0  0  0  0  0  0  0  0.154400
 82 H_b 0.579030 0.551220 0.922420  0  0  0  0  0  0  0  0  0.183270
 83 H_b 0.782120 0.694480 0.589090  0  0  0  0  0  0  0  0  0.183270
 84 H_b 0.638850 0.754300 0.255750  0  0  0  0  0  0  0  0  0.183270
 85 Mof_H_a 0.574560 0.575290 0.233120  0  0  0  0  0  0  0  0  0.168720
 86 Mof_H_a 0.758050 0.665940 0.899790  0  0  0  0  0  0  0  0  0.168720
 87 Mof_H_a 0.667390 0.758770 0.566450  0  0  0  0  0  0  0  0  0.168720
 88 H_c 0.529920 0.519200 0.368920  0  0  0  0  0  0  0  0  0.165950
 89 H_c 0.814140 0.677390 0.035590  0  0  0  0  0  0  0  0  0.165950
 90 H_c 0.655940 0.803410 0.702260  0  0  0  0  0  0  0  0  0.165950
 91 H_d 0.831640 0.121700 0.714530  0  0  0  0  0  0  0  0  0.149710
 92 H_d 0.878300 0.709940 0.714530  0  0  0  0  0  0  0  0  0.149710
 93 H_d 0.290060 0.168360 0.714530  0  0  0  0  0  0  0  0  0.149710
 94 H_e 0.450570 0.409270 0.236200  0  0  0  0  0  0  0  0  0.156430
 95 H_e 0.257390 0.374630 0.569540  0  0  0  0  0  0  0  0  0.156430
 96 H_e 0.292040 0.216100 0.902870  0  0  0  0  0  0  0  0  0.156430
 97 Mof_Ob 0.061230 0.696850 0.643320  0  0  0  0  0  0  0  0  -0.741770
 98 Mof_Ob 0.969820 0.697710 0.976660  0  0  0  0  0  0  0  0  -0.741770
 99 Mof_Ob 0.968960 0.605440 0.309990  0  0  0  0  0  0  0  0  -0.741770
 100 Mof_Oa 0.022230 0.681370 0.406260  0  0  0  0  0  0  0  0  -0.904090
 101 Mof_Oa 0.985300 0.674190 0.739600  0  0  0  0  0  0  0  0  -0.904090
 102 Mof_Oa 0.992470 0.644440 0.072930  0  0  0  0  0  0  0  0  -0.904090
 103 Mof_Oc 0.042730 0.711070 0.059040  0  0  0  0  0  0  0  0  -0.930750
 104 Mof_Oc 0.955600 0.664990 0.392370  0  0  0  0  0  0  0  0  -0.930750
 105 Mof_Oc 0.001680 0.623940 0.725710  0  0  0  0  0  0  0  0  -0.930750
 106 Mof_Mg 0.994100 0.687280 0.188670  0  0  0  0  0  0  0  0  1.627850
 107 Mof_Mg 0.979380 0.640150 0.522000  0  0  0  0  0  0  0  0  1.627850
 108 Mof_Mg 0.026520 0.672570 0.855340  0  0  0  0  0  0  0  0  1.627850
 109 Mof_Ob_a 0.299080 0.937880 0.333220  0  0  0  0  0  0  0  0  -0.745250
 110 Mof_Ob_a 0.395460 0.027870 0.999890  0  0  0  0  0  0  0  0  -0.745250
 111 Mof_Ob_a 0.305460 0.034250 0.666550  0  0  0  0  0  0  0  0  -0.745250
 112 Mof_Oa_a 0.317650 0.977210 0.097550  0  0  0  0  0  0  0  0  -0.900150
 113 Mof_Oa_a 0.356120 0.007100 0.764220  0  0  0  0  0  0  0  0  -0.900150
 114 Mof_Oa_a 0.326230 0.015690 0.430880  0  0  0  0  0  0  0  0  -0.900150
 115 Mof_Oc_a 0.289830 0.959330 0.748600  0  0  0  0  0  0  0  0  -0.971380
 116 Mof_Oc_a 0.374000 0.997160 0.415270  0  0  0  0  0  0  0  0  -0.971380
 117 Mof_Oc_a 0.336170 0.043510 0.081930  0  0  0  0  0  0  0  0  -0.971380
 118 Mof_Mg_a 0.313260 0.007050 0.874160  0  0  0  0  0  0  0  0  1.651100
 119 Mof_Mg_a 0.326280 0.972880 0.540830  0  0  0  0  0  0  0  0  1.651100
 120 Mof_Mg_a 0.360460 0.020070 0.207490  0  0  0  0  0  0  0  0  1.651100
 121 Mof_Cc 0.073580 0.730320 0.146450  0  0  0  0  0  0  0  0  0.549890
 122 Mof_Cc 0.936350 0.676590 0.479780  0  0  0  0  0  0  0  0  0.549890
 123 Mof_Cc 0.990070 0.593090 0.813110  0  0  0  0  0  0  0  0  0.549890
 124 Mof_Cd 0.101270 0.756700 0.041030  0  0  0  0  0  0  0  0  -0.412020
 125 Mof_Cd 0.909970 0.677910 0.374370  0  0  0  0  0  0  0  0  -0.412020
 126 Mof_Cd 0.988760 0.565400 0.707700  0  0  0  0  0  0  0  0  -0.412020
 127 C 0.133950 0.778600 0.122300  0  0  0  0  0  0  0  0  0.251450
 128 C 0.888070 0.688680 0.455630  0  0  0  0  0  0  0  0  0.251450
 129 C 0.977990 0.532720 0.788970  0  0  0  0  0  0  0  0  0.251450
 130 C_a 0.493770 0.474100 0.677650  0  0  0  0  0  0  0  0  -0.196770
 131 C_a 0.525900 0.019670 0.677650  0  0  0  0  0  0  0  0  -0.196770
 132 C_a 0.980330 0.506230 0.677650  0  0  0  0  0  0  0  0  -0.196770
 133 C_b 0.523760 0.499770 0.752790  0  0  0  0  0  0  0  0  -0.241180
 134 C_b 0.500230 0.023990 0.752790  0  0  0  0  0  0  0  0  -0.241180
 135 C_b 0.976010 0.476240 0.752790  0  0  0  0  0  0  0  0  -0.241180
 136 C_c 0.216980 0.864270 0.992710  0  0  0  0  0  0  0  0  0.164560
 137 C_c 0.469060 0.019380 0.659380  0  0  0  0  0  0  0  0  0.164560
 138 C_c 0.313960 0.116350 0.326040  0  0  0  0  0  0  0  0  0.164560
 139 C_d 0.244010 0.889450 0.104220  0  0  0  0  0  0  0  0  -0.211250
 140 C_d 0.443890 0.021230 0.770890  0  0  0  0  0  0  0  0  -0.211250
 141 C_d 0.312110 0.089330 0.437550  0  0  0  0  0  0  0  0  -0.211250
 142 Mof_Cb 0.269420 0.921580 0.030320  0  0  0  0  0  0  0  0  -0.308520
 143 Mof_Cb 0.411760 0.014510 0.696990  0  0  0  0  0  0  0  0  -0.308520
 144 Mof_Cb 0.318830 0.063920 0.363650  0  0  0  0  0  0  0  0  -0.308520
 145 Mof_Cc_a 0.267850 0.928940 0.831970  0  0  0  0  0  0  0  0  0.551100
 146 Mof_Cc_a 0.404390 0.005580 0.498640  0  0  0  0  0  0  0  0  0.551100
 147 Mof_Cc_a 0.327760 0.065480 0.165300  0  0  0  0  0  0  0  0  0.551100
 148 Mof_Cd_a 0.241530 0.902820 0.717790  0  0  0  0  0  0  0  0  -0.309770
 149 Mof_Cd_a 0.430510 0.005380 0.384460  0  0  0  0  0  0  0  0  -0.309770
 150 Mof_Cd_a 0.327960 0.091800 0.051130  0  0  0  0  0  0  0  0  -0.309770
 151 C_e 0.216770 0.871580 0.795100  0  0  0  0  0  0  0  0  -0.164120
 152 C_e 0.461750 0.011850 0.461760  0  0  0  0  0  0  0  0  -0.164120
 153 C_e 0.321480 0.116570 0.128430  0  0  0  0  0  0  0  0  -0.164120
 154 Mof_Ca 0.296590 0.946380 0.161640  0  0  0  0  0  0  0  0  0.836640
 155 Mof_Ca 0.386950 0.016880 0.828310  0  0  0  0  0  0  0  0  0.836640
 156 Mof_Ca 0.316450 0.036740 0.494980  0  0  0  0  0  0  0  0  0.836640
 157 C_f 0.473060 0.439460 0.982000  0  0  0  0  0  0  0  0  -0.301420
 158 C_f 0.560540 0.033600 0.982000  0  0  0  0  0  0  0  0  -0.301420
 159 C_f 0.966400 0.526940 0.982000  0  0  0  0  0  0  0  0  -0.301420
 160 C_g 0.113200 0.747210 0.421060  0  0  0  0  0  0  0  0  -0.067840
 161 C_g 0.919450 0.699320 0.754400  0  0  0  0  0  0  0  0  -0.067840
 162 C_g 0.967340 0.553460 0.087730  0  0  0  0  0  0  0  0  -0.067840
 163 Mof_Cb_a 0.079860 0.725910 0.343150  0  0  0  0  0  0  0  0  -0.345850
 164 Mof_Cb_a 0.940760 0.687280 0.676490  0  0  0  0  0  0  0  0  -0.345850
 165 Mof_Cb_a 0.979390 0.586810 0.009820  0  0  0  0  0  0  0  0  -0.345850
 166 Mof_Ca_a 0.053510 0.700220 0.471340  0  0  0  0  0  0  0  0  0.817540
 167 Mof_Ca_a 0.966450 0.686630 0.804670  0  0  0  0  0  0  0  0  0.817540
 168 Mof_Ca_a 0.980040 0.613150 0.138010  0  0  0  0  0  0  0  0  0.817540
 169 Mof_H 0.096100 0.760180 0.892450  0  0  0  0  0  0  0  0  0.181590
 170 Mof_H 0.906490 0.669250 0.225790  0  0  0  0  0  0  0  0  0.181590
 171 Mof_H 0.997410 0.570560 0.559120  0  0  0  0  0  0  0  0  0.181590
 172 H 0.154190 0.808460 0.860750  0  0  0  0  0  0  0  0  0.141920
 173 H 0.858210 0.679070 0.194090  0  0  0  0  0  0  0  0  0.141920
 174 H 0.987600 0.512470 0.527420  0  0  0  0  0  0  0  0  0.141920
 175 H_a 0.528710 0.498350 0.904700  0  0  0  0  0  0  0  0  0.154400
 176 H_a 0.501650 0.030360 0.904700  0  0  0  0  0  0  0  0  0.154400
 177 H_a 0.969640 0.471290 0.904700  0  0  0  0  0  0  0  0  0.154400
 178 H_b 0.245700 0.884550 0.255750  0  0  0  0  0  0  0  0  0.183270
 179 H_b 0.448780 0.027810 0.922420  0  0  0  0  0  0  0  0  0.183270
 180 H_b 0.305520 0.087640 0.589090  0  0  0  0  0  0  0  0  0.183270
 181 Mof_H_a 0.241230 0.908620 0.566450  0  0  0  0  0  0  0  0  0.168720
 182 Mof_H_a 0.424710 0.999270 0.233120  0  0  0  0  0  0  0  0  0.168720
 183 Mof_H_a 0.334060 0.092110 0.899790  0  0  0  0  0  0  0  0  0.168720
 184 H_c 0.196590 0.852530 0.702260  0  0  0  0  0  0  0  0  0.165950
 185 H_c 0.480800 0.010730 0.368920  0  0  0  0  0  0  0  0  0.165950
 186 H_c 0.322610 0.136740 0.035590  0  0  0  0  0  0  0  0  0.165950
 187 H_d 0.498310 0.455030 0.047870  0  0  0  0  0  0  0  0  0.149710
 188 H_d 0.544970 0.043270 0.047870  0  0  0  0  0  0  0  0  0.149710
 189 H_d 0.956730 0.501690 0.047870  0  0  0  0  0  0  0  0  0.149710
 190 H_e 0.117230 0.742610 0.569540  0  0  0  0  0  0  0  0  0.156430
 191 H_e 0.924060 0.707960 0.902870  0  0  0  0  0  0  0  0  0.156430
 192 H_e 0.958710 0.549430 0.236200  0  0  0  0  0  0  0  0  0.156430
 193 Mof_Ob 0.727890 0.030180 0.976660  0  0  0  0  0  0  0  0  -0.741770
 194 Mof_Ob 0.636480 0.031040 0.309990  0  0  0  0  0  0  0  0  -0.741770
 195 Mof_Ob 0.635630 0.938770 0.643320  0  0  0  0  0  0  0  0  -0.741770
 196 Mof_Oa 0.688900 0.014700 0.739600  0  0  0  0  0  0  0  0  -0.904090
 197 Mof_Oa 0.651960 0.007530 0.072930  0  0  0  0  0  0  0  0  -0.904090
 198 Mof_Oa 0.659140 0.977770 0.406260  0  0  0  0  0  0  0  0  -0.904090
 199 Mof_Oc 0.709390 0.044400 0.392370  0  0  0  0  0  0  0  0  -0.930750
 200 Mof_Oc 0.622270 0.998320 0.725710  0  0  0  0  0  0  0  0  -0.930750
 201 Mof_Oc 0.668340 0.957270 0.059040  0  0  0  0  0  0  0  0  -0.930750
 202 Mof_Mg 0.660770 0.020620 0.522000  0  0  0  0  0  0  0  0  1.627850
 203 Mof_Mg 0.646050 0.973480 0.855340  0  0  0  0  0  0  0  0  1.627850
 204 Mof_Mg 0.693180 0.005900 0.188670  0  0  0  0  0  0  0  0  1.627850
 205 Mof_Ob_a 0.965750 0.271210 0.666550  0  0  0  0  0  0  0  0  -0.745250
 206 Mof_Ob_a 0.062120 0.361200 0.333220  0  0  0  0  0  0  0  0  -0.745250
 207 Mof_Ob_a 0.972130 0.367580 0.999890  0  0  0  0  0  0  0  0  -0.745250
 208 Mof_Oa_a 0.984310 0.310550 0.430880  0  0  0  0  0  0  0  0  -0.900150
 209 Mof_Oa_a 0.022790 0.340430 0.097550  0  0  0  0  0  0  0  0  -0.900150
 210 Mof_Oa_a 0.992900 0.349020 0.764220  0  0  0  0  0  0  0  0  -0.900150
 211 Mof_Oc_a 0.956490 0.292660 0.081930  0  0  0  0  0  0  0  0  -0.971380
 212 Mof_Oc_a 0.040670 0.330500 0.748600  0  0  0  0  0  0  0  0  -0.971380
 213 Mof_Oc_a 0.002840 0.376840 0.415270  0  0  0  0  0  0  0  0  -0.971380
 214 Mof_Mg_a 0.979930 0.340390 0.207490  0  0  0  0  0  0  0  0  1.651100
 215 Mof_Mg_a 0.992950 0.306210 0.874160  0  0  0  0  0  0  0  0  1.651100
 216 Mof_Mg_a 0.027120 0.353400 0.540830  0  0  0  0  0  0  0  0  1.651100
 217 Mof_Cc 0.740240 0.063650 0.479780  0  0  0  0  0  0  0  0  0.549890
 218 Mof_Cc 0.603020 0.009930 0.813110  0  0  0  0  0  0  0  0  0.549890
 219 Mof_Cc 0.656740 0.926420 0.146450  0  0  0  0  0  0  0  0  0.549890
 220 Mof_Cd 0.767940 0.090030 0.374370  0  0  0  0  0  0  0  0  -0.412020
 221 Mof_Cd 0.576640 0.011240 0.707700  0  0  0  0  0  0  0  0  -0.412020
 222 Mof_Cd 0.655430 0.898730 0.041030  0  0  0  0  0  0  0  0  -0.412020
 223 C 0.800610 0.111930 0.455630  0  0  0  0  0  0  0  0  0.251450
 224 C 0.554740 0.022010 0.788970  0  0  0  0  0  0  0  0  0.251450
 225 C 0.644650 0.866050 0.122300  0  0  0  0  0  0  0  0  0.251450
 226 C_a 0.160430 0.807430 0.010980  0  0  0  0  0  0  0  0  -0.196770
 227 C_a 0.192570 0.353000 0.010980  0  0  0  0  0  0  0  0  -0.196770
 228 C_a 0.647000 0.839570 0.010980  0  0  0  0  0  0  0  0  -0.196770
 229 C_b 0.190420 0.833100 0.086130  0  0  0  0  0  0  0  0  -0.241180
 230 C_b 0.166900 0.357320 0.086130  0  0  0  0  0  0  0  0  -0.241180
 231 C_b 0.642680 0.809580 0.086130  0  0  0  0  0  0  0  0  -0.241180
 232 C_c 0.883650 0.197600 0.326040  0  0  0  0  0  0  0  0  0.164560
 233 C_c 0.135730 0.352710 0.992710  0  0  0  0  0  0  0  0  0.164560
 234 C_c 0.980620 0.449680 0.659380  0  0  0  0  0  0  0  0  0.164560
 235 C_d 0.910670 0.222780 0.437550  0  0  0  0  0  0  0  0  -0.211250
 236 C_d 0.110550 0.354560 0.104220  0  0  0  0  0  0  0  0  -0.211250
 237 C_d 0.978770 0.422660 0.770890  0  0  0  0  0  0  0  0  -0.211250
 238 Mof_Cb 0.936080 0.254910 0.363650  0  0  0  0  0  0  0  0  -0.308520
 239 Mof_Cb 0.078420 0.347840 0.030320  0  0  0  0  0  0  0  0  -0.308520
 240 Mof_Cb 0.985490 0.397250 0.696990  0  0  0  0  0  0  0  0  -0.308520
 241 Mof_Cc_a 0.934520 0.262280 0.165300  0  0  0  0  0  0  0  0  0.551100
 242 Mof_Cc_a 0.071060 0.338910 0.831970  0  0  0  0  0  0  0  0  0.551100
 243 Mof_Cc_a 0.994420 0.398810 0.498640  0  0  0  0  0  0  0  0  0.551100
 244 Mof_Cd_a 0.908200 0.236150 0.051130  0  0  0  0  0  0  0  0  -0.309770
 245 Mof_Cd_a 0.097180 0.338710 0.717790  0  0  0  0  0  0  0  0  -0.309770
 246 Mof_Cd_a 0.994620 0.425140 0.384460  0  0  0  0  0  0  0  0  -0.309770
 247 C_e 0.883430 0.204910 0.128430  0  0  0  0  0  0  0  0  -0.164120
 248 C_e 0.128420 0.345190 0.795100  0  0  0  0  0  0  0  0  -0.164120
 249 C_e 0.988150 0.449900 0.461760  0  0  0  0  0  0  0  0  -0.164120
 250 Mof_Ca 0.963260 0.279710 0.494980  0  0  0  0  0  0  0  0  0.836640
 251 Mof_Ca 0.053620 0.350210 0.161640  0  0  0  0  0  0  0  0  0.836640
 252 Mof_Ca 0.983120 0.370070 0.828310  0  0  0  0  0  0  0  0  0.836640
 253 C_f 0.139720 0.772790 0.315340  0  0  0  0  0  0  0  0  -0.301420
 254 C_f 0.227210 0.366930 0.315340  0  0  0  0  0  0  0  0  -0.301420
 255 C_f 0.633070 0.860280 0.315340  0  0  0  0  0  0  0  0  -0.301420
 256 C_g 0.779870 0.080550 0.754400  0  0  0  0  0  0  0  0  -0.067840
 257 C_g 0.586120 0.032660 0.087730  0  0  0  0  0  0  0  0  -0.067840
 258 C_g 0.634010 0.886800 0.421060  0  0  0  0  0  0  0  0  -0.067840
 259 Mof_Cb_a 0.746520 0.059240 0.676490  0  0  0  0  0  0  0  0  -0.345850
 260 Mof_Cb_a 0.607420 0.020610 0.009820  0  0  0  0  0  0  0  0  -0.345850
 261 Mof_Cb_a 0.646060 0.920140 0.343150  0  0  0  0  0  0  0  0  -0.345850
 262 Mof_Ca_a 0.720180 0.033550 0.804670  0  0  0  0  0  0  0  0  0.817540
 263 Mof_Ca_a 0.633120 0.019960 0.138010  0  0  0  0  0  0  0  0  0.817540
 264 Mof_Ca_a 0.646700 0.946490 0.471340  0  0  0  0  0  0  0  0  0.817540
 265 Mof_H 0.762770 0.093510 0.225790  0  0  0  0  0  0  0  0  0.181590
 266 Mof_H 0.573150 0.002590 0.559120  0  0  0  0  0  0  0  0  0.181590
 267 Mof_H 0.664080 0.903900 0.892450  0  0  0  0  0  0  0  0  0.181590
 268 H 0.820860 0.141790 0.194090  0  0  0  0  0  0  0  0  0.141920
 269 H 0.524870 0.012400 0.527420  0  0  0  0  0  0  0  0  0.141920
 270 H 0.654270 0.845810 0.860750  0  0  0  0  0  0  0  0  0.141920
 271 H_a 0.195380 0.831680 0.238030  0  0  0  0  0  0  0  0  0.154400
 272 H_a 0.168320 0.363690 0.238030  0  0  0  0  0  0  0  0  0.154400
 273 H_a 0.636310 0.804620 0.238030  0  0  0  0  0  0  0  0  0.154400
 274 H_b 0.912360 0.217880 0.589090  0  0  0  0  0  0  0  0  0.183270
 275 H_b 0.115450 0.361150 0.255750  0  0  0  0  0  0  0  0  0.183270
 276 H_b 0.972190 0.420970 0.922420  0  0  0  0  0  0  0  0  0.183270
 277 Mof_H_a 0.907890 0.241950 0.899790  0  0  0  0  0  0  0  0  0.168720
 278 Mof_H_a 0.091380 0.332610 0.566450  0  0  0  0  0  0  0  0  0.168720
 279 Mof_H_a 0.000730 0.425440 0.233120  0  0  0  0  0  0  0  0  0.168720
 280 H_c 0.863260 0.185860 0.035590  0  0  0  0  0  0  0  0  0.165950
 281 H_c 0.147470 0.344060 0.702260  0  0  0  0  0  0  0  0  0.165950
 282 H_c 0.989270 0.470080 0.368920  0  0  0  0  0  0  0  0  0.165950
 283 H_d 0.164980 0.788370 0.381200  0  0  0  0  0  0  0  0  0.149710
 284 H_d 0.211630 0.376610 0.381200  0  0  0  0  0  0  0  0  0.149710
 285 H_d 0.623390 0.835020 0.381200  0  0  0  0  0  0  0  0  0.149710
 286 H_e 0.783900 0.075940 0.902870  0  0  0  0  0  0  0  0  0.156430
 287 H_e 0.590730 0.041290 0.236200  0  0  0  0  0  0  0  0  0.156430
 288 H_e 0.625370 0.882770 0.569540  0  0  0  0  0  0  0  0  0.156430
