# Supplementary material for: In silico design and screening of hypothetical MOF-74 analogs and their experimental synthesis
Source: Chem Sci. 2016 Jun 21;7(9):6263–72. doi: 10.1039/c6sc01477a (PMC6024208; doi:10.1039/c6sc01477a)
Supplement: Supplementary file 1 [file SC-007-C6SC01477A-s001.zip › analogs/192_all_conf_39_0_full_symm.cif]

data_image0
_cell_length_a       61.9199
_cell_length_b       61.9199
_cell_length_c       6.9343
_cell_angle_alpha    90
_cell_angle_beta     90
_cell_angle_gamma    120

_symmetry_space_group_name_H-M    "P 1"
_symmetry_int_tables_number       1

loop_
  _symmetry_equiv_pos_as_xyz
  'x, y, z'

loop_
  _atom_site_label
  _atom_site_occupancy
  _atom_site_fract_x
  _atom_site_fract_y
  _atom_site_fract_z
  _atom_site_thermal_displace_type
  _atom_site_B_iso_or_equiv
  _atom_site_type_symbol
  O1       1.0000 0.95564  0.30422  0.13083  Biso   1.000  O
  O2       1.0000 0.98421  0.32057  0.36684  Biso   1.000  O
  O3       1.0000 0.97438  0.29936  0.71466  Biso   1.000  O
  Mg1      1.0000 0.00818  0.32148  0.58633  Biso   1.000  Mg
  O4       1.0000 0.04360  0.69706  0.77437  Biso   1.000  O
  O5       1.0000 0.01569  0.67907  0.53579  Biso   1.000  O
  O6       1.0000 0.02517  0.70108  0.18972  Biso   1.000  O
  Mg2      1.0000 0.99117  0.67800  0.31913  Biso   1.000  Mg
  C1       1.0000 0.95287  0.28218  0.63188  Biso   1.000  C
  C2       1.0000 0.94642  0.28294  0.43434  Biso   1.000  C
  C3       1.0000 0.92357  0.26389  0.36127  Biso   1.000  C
  C4       1.0000 0.90651  0.24374  0.47384  Biso   1.000  C
  C5       1.0000 0.88271  0.22353  0.40241  Biso   1.000  C
  C6       1.0000 0.87571  0.21875  0.21447  Biso   1.000  C
  C7       1.0000 0.85258  0.19922  0.12874  Biso   1.000  C
  C8       1.0000 0.16142  0.85432  0.88204  Biso   1.000  C
  C9       1.0000 0.14044  0.83415  0.78292  Biso   1.000  C
  C10      1.0000 0.14393  0.82586  0.59677  Biso   1.000  C
  C11      1.0000 0.16744  0.83915  0.51155  Biso   1.000  C
  C12      1.0000 0.85438  0.19163  0.94245  Biso   1.000  C
  C13      1.0000 0.12460  0.80483  0.48800  Biso   1.000  C
  C14      1.0000 0.10665  0.78281  0.56135  Biso   1.000  C
  C15      1.0000 0.08698  0.76173  0.45656  Biso   1.000  C
  C16      1.0000 0.07156  0.73994  0.55967  Biso   1.000  C
  C17      1.0000 0.05106  0.71902  0.47676  Biso   1.000  C
  C18      1.0000 0.04528  0.71967  0.27803  Biso   1.000  C
  C19      1.0000 0.06153  0.74135  0.17191  Biso   1.000  C
  C20      1.0000 0.08161  0.76177  0.25769  Biso   1.000  C
  C21      1.0000 0.03629  0.69740  0.60312  Biso   1.000  C
  C22      1.0000 0.11639  0.82418  0.86770  Biso   1.000  C
  C23      1.0000 0.11280  0.83277  0.04192  Biso   1.000  C
  C24      1.0000 0.13323  0.85243  0.13828  Biso   1.000  C
  C25      1.0000 0.15678  0.86306  0.05815  Biso   1.000  C
  C26      1.0000 0.91311  0.24369  0.66920  Biso   1.000  C
  C27      1.0000 0.93541  0.26218  0.74586  Biso   1.000  C
  C28      1.0000 0.96265  0.30348  0.30258  Biso   1.000  C
  H1       1.0000 0.91937  0.26569  0.21175  Biso   1.000  H
  H2       1.0000 0.87024  0.21114  0.51361  Biso   1.000  H
  H3       1.0000 0.88960  0.23038  0.10706  Biso   1.000  H
  H4       1.0000 0.83684  0.16715  0.70126  Biso   1.000  H
  H5       1.0000 0.87257  0.20036  0.87325  Biso   1.000  H
  H6       1.0000 0.12610  0.80733  0.33178  Biso   1.000  H
  H7       1.0000 0.10658  0.77984  0.71639  Biso   1.000  H
  H8       1.0000 0.07520  0.73875  0.71175  Biso   1.000  H
  H9       1.0000 0.05726  0.74164  0.01998  Biso   1.000  H
  H10      1.0000 0.09313  0.77827  0.17060  Biso   1.000  H
  H11      1.0000 0.10038  0.80997  0.78952  Biso   1.000  H
  H12      1.0000 0.09411  0.82483  0.10197  Biso   1.000  H
  H13      1.0000 0.13045  0.85958  0.27374  Biso   1.000  H
  H14      1.0000 0.17207  0.87901  0.12884  Biso   1.000  H
  H15      1.0000 0.90028  0.22851  0.76211  Biso   1.000  H
  H16      1.0000 0.94016  0.26174  0.89635  Biso   1.000  H
  O7       1.0000 0.02911  0.31809  0.79750  Biso   1.000  O
  O8       1.0000 0.01276  0.33030  0.03351  Biso   1.000  O
  O9       1.0000 0.03397  0.34168  0.38133  Biso   1.000  O
  Mg3      1.0000 0.01185  0.35337  0.25299  Biso   1.000  Mg
  O10      1.0000 0.96960  0.67987  0.10771  Biso   1.000  O
  O11      1.0000 0.98760  0.66996  0.86912  Biso   1.000  O
  O12      1.0000 0.96559  0.65743  0.52305  Biso   1.000  O
  Mg4      1.0000 0.98866  0.64650  0.65247  Biso   1.000  Mg
  C29      1.0000 0.05115  0.33736  0.29855  Biso   1.000  C
  C30      1.0000 0.05039  0.33014  0.10101  Biso   1.000  C
  C31      1.0000 0.06944  0.32634  0.02794  Biso   1.000  C
  C32      1.0000 0.08960  0.32944  0.14051  Biso   1.000  C
  C33      1.0000 0.10981  0.32585  0.06908  Biso   1.000  C
  C34      1.0000 0.11458  0.32363  0.88114  Biso   1.000  C
  C35      1.0000 0.13411  0.32002  0.79541  Biso   1.000  C
  C36      1.0000 0.14568  0.30710  0.88204  Biso   1.000  C
  C37      1.0000 0.16585  0.30629  0.78292  Biso   1.000  C
  C38      1.0000 0.17414  0.31807  0.59677  Biso   1.000  C
  C39      1.0000 0.16085  0.32828  0.51155  Biso   1.000  C
  C40      1.0000 0.14170  0.32942  0.60911  Biso   1.000  C
  C41      1.0000 0.86183  0.65310  0.82134  Biso   1.000  C
  C42      1.0000 0.88385  0.65717  0.89469  Biso   1.000  C
  C43      1.0000 0.90494  0.65859  0.78989  Biso   1.000  C
  C44      1.0000 0.92673  0.66496  0.89300  Biso   1.000  C
  C45      1.0000 0.94765  0.66537  0.81010  Biso   1.000  C
  C46      1.0000 0.94700  0.65895  0.61137  Biso   1.000  C
  C47      1.0000 0.92531  0.65351  0.50524  Biso   1.000  C
  C48      1.0000 0.90490  0.65318  0.59103  Biso   1.000  C
  C49      1.0000 0.96927  0.67223  0.93646  Biso   1.000  C
  C50      1.0000 0.17582  0.29221  0.86770  Biso   1.000  C
  C51      1.0000 0.16723  0.28002  0.04192  Biso   1.000  C
  C52      1.0000 0.14757  0.28079  0.13828  Biso   1.000  C
  C53      1.0000 0.13694  0.29372  0.05815  Biso   1.000  C
  C54      1.0000 0.08964  0.33609  0.33587  Biso   1.000  C
  C55      1.0000 0.07116  0.33990  0.41253  Biso   1.000  C
  C56      1.0000 0.02985  0.32584  0.96925  Biso   1.000  C
  H17      1.0000 0.06764  0.32035  0.87841  Biso   1.000  H
  H18      1.0000 0.12219  0.32576  0.18027  Biso   1.000  H
  H19      1.0000 0.10295  0.32588  0.77373  Biso   1.000  H
  H20      1.0000 0.83285  0.66968  0.70126  Biso   1.000  H
  H21      1.0000 0.13297  0.33888  0.53991  Biso   1.000  H
  H22      1.0000 0.85934  0.65210  0.66511  Biso   1.000  H
  H23      1.0000 0.88682  0.66007  0.04972  Biso   1.000  H
  H24      1.0000 0.92792  0.66979  0.04509  Biso   1.000  H
  H25      1.0000 0.92502  0.64895  0.35331  Biso   1.000  H
  H26      1.0000 0.88840  0.64819  0.50394  Biso   1.000  H
  H27      1.0000 0.19003  0.29041  0.78952  Biso   1.000  H
  H28      1.0000 0.17517  0.26929  0.10197  Biso   1.000  H
  H29      1.0000 0.14042  0.27087  0.27374  Biso   1.000  H
  H30      1.0000 0.12099  0.29306  0.12884  Biso   1.000  H
  H31      1.0000 0.10482  0.33844  0.42878  Biso   1.000  H
  H32      1.0000 0.07159  0.34508  0.56302  Biso   1.000  H
  O13      1.0000 0.01524  0.37769  0.46416  Biso   1.000  O
  O14      1.0000 0.00303  0.34912  0.70018  Biso   1.000  O
  O15      1.0000 0.99165  0.35896  0.04799  Biso   1.000  O
  Mg5      1.0000 0.97997  0.32515  0.91966  Biso   1.000  Mg
  O16      1.0000 0.98680  0.62307  0.44104  Biso   1.000  O
  O17      1.0000 0.99671  0.65097  0.20245  Biso   1.000  O
  O18      1.0000 0.00924  0.64149  0.85638  Biso   1.000  O
  Mg6      1.0000 0.02017  0.67550  0.98580  Biso   1.000  Mg
  C57      1.0000 0.99598  0.38046  0.96521  Biso   1.000  C
  C58      1.0000 0.00319  0.38692  0.76767  Biso   1.000  C
  C59      1.0000 0.00699  0.40977  0.69461  Biso   1.000  C
  C60      1.0000 0.00389  0.42682  0.80718  Biso   1.000  C
  C61      1.0000 0.00748  0.45062  0.73575  Biso   1.000  C
  C62      1.0000 0.00971  0.45762  0.54780  Biso   1.000  C
  C63      1.0000 0.01331  0.48075  0.46208  Biso   1.000  C
  C64      1.0000 0.69290  0.83858  0.88204  Biso   1.000  C
  C65      1.0000 0.69371  0.85956  0.78292  Biso   1.000  C
  C66      1.0000 0.68193  0.85607  0.59677  Biso   1.000  C
  C67      1.0000 0.67172  0.83256  0.51155  Biso   1.000  C
  C68      1.0000 0.00392  0.47895  0.27578  Biso   1.000  C
  C69      1.0000 0.01357  0.54207  0.15467  Biso   1.000  C
  C70      1.0000 0.00950  0.56002  0.22802  Biso   1.000  C
  C71      1.0000 0.00808  0.57968  0.12322  Biso   1.000  C
  C72      1.0000 0.00171  0.59510  0.22633  Biso   1.000  C
  C73      1.0000 0.00130  0.61561  0.14343  Biso   1.000  C
  C74      1.0000 0.00772  0.62138  0.94470  Biso   1.000  C
  C75      1.0000 0.01315  0.60513  0.83857  Biso   1.000  C
  C76      1.0000 0.01349  0.58506  0.92436  Biso   1.000  C
  C77      1.0000 0.99444  0.63037  0.26979  Biso   1.000  C
  C78      1.0000 0.70779  0.88361  0.86770  Biso   1.000  C
  C79      1.0000 0.71998  0.88720  0.04192  Biso   1.000  C
  C80      1.0000 0.71921  0.86677  0.13828  Biso   1.000  C
  C81      1.0000 0.70628  0.84322  0.05815  Biso   1.000  C
  C82      1.0000 0.99725  0.42022  0.00253  Biso   1.000  C
  C83      1.0000 0.99343  0.39792  0.07920  Biso   1.000  C
  C84      1.0000 0.00750  0.37068  0.63591  Biso   1.000  C
  H33      1.0000 0.01298  0.41396  0.54508  Biso   1.000  H
  H34      1.0000 0.00757  0.46310  0.84694  Biso   1.000  H
  H35      1.0000 0.00745  0.44374  0.44040  Biso   1.000  H
  H36      1.0000 0.33032  0.16316  0.70126  Biso   1.000  H
  H37      1.0000 0.99445  0.46076  0.20658  Biso   1.000  H
  H38      1.0000 0.01457  0.54057  0.99844  Biso   1.000  H
  H39      1.0000 0.00660  0.56009  0.38306  Biso   1.000  H
  H40      1.0000 0.99688  0.59146  0.37842  Biso   1.000  H
  H41      1.0000 0.01771  0.60940  0.68665  Biso   1.000  H
  H42      1.0000 0.01847  0.57354  0.83727  Biso   1.000  H
  H43      1.0000 0.70959  0.89962  0.78952  Biso   1.000  H
  H44      1.0000 0.73071  0.90589  0.10197  Biso   1.000  H
  H45      1.0000 0.72913  0.86955  0.27374  Biso   1.000  H
  H46      1.0000 0.70694  0.82793  0.12884  Biso   1.000  H
  H47      1.0000 0.99489  0.43305  0.09545  Biso   1.000  H
  H48      1.0000 0.98825  0.39318  0.22968  Biso   1.000  H
  O19      1.0000 0.62231  0.63755  0.46416  Biso   1.000  O
  O20      1.0000 0.65088  0.65391  0.70018  Biso   1.000  O
  O21      1.0000 0.64104  0.63269  0.04799  Biso   1.000  O
  Mg7      1.0000 0.67485  0.65482  0.91966  Biso   1.000  Mg
  O22      1.0000 0.71027  0.03040  0.10771  Biso   1.000  O
  O23      1.0000 0.68236  0.01240  0.86912  Biso   1.000  O
  O24      1.0000 0.69184  0.03441  0.52305  Biso   1.000  O
  Mg8      1.0000 0.65783  0.01134  0.65247  Biso   1.000  Mg
  C85      1.0000 0.61954  0.61552  0.96521  Biso   1.000  C
  C86      1.0000 0.61308  0.61628  0.76767  Biso   1.000  C
  C87      1.0000 0.59023  0.59722  0.69461  Biso   1.000  C
  C88      1.0000 0.57318  0.57707  0.80718  Biso   1.000  C
  C89      1.0000 0.54938  0.55686  0.73575  Biso   1.000  C
  C90      1.0000 0.54238  0.55209  0.54780  Biso   1.000  C
  C91      1.0000 0.51925  0.53256  0.46208  Biso   1.000  C
  C92      1.0000 0.82809  0.18765  0.21538  Biso   1.000  C
  C93      1.0000 0.80711  0.16748  0.11625  Biso   1.000  C
  C94      1.0000 0.81060  0.15919  0.93010  Biso   1.000  C
  C95      1.0000 0.83410  0.17249  0.84488  Biso   1.000  C
  C96      1.0000 0.52105  0.52497  0.27578  Biso   1.000  C
  C97      1.0000 0.79127  0.13817  0.82134  Biso   1.000  C
  C98      1.0000 0.77332  0.11615  0.89469  Biso   1.000  C
  C99      1.0000 0.75365  0.09506  0.78989  Biso   1.000  C
  C100     1.0000 0.73823  0.07327  0.89300  Biso   1.000  C
  C101     1.0000 0.71772  0.05235  0.81010  Biso   1.000  C
  C102     1.0000 0.71195  0.05300  0.61137  Biso   1.000  C
  C103     1.0000 0.72820  0.07469  0.50524  Biso   1.000  C
  C104     1.0000 0.74828  0.09510  0.59103  Biso   1.000  C
  C105     1.0000 0.70296  0.03073  0.93646  Biso   1.000  C
  C106     1.0000 0.78306  0.15751  0.20104  Biso   1.000  C
  C107     1.0000 0.77946  0.16611  0.37525  Biso   1.000  C
  C108     1.0000 0.79989  0.18577  0.47161  Biso   1.000  C
  C109     1.0000 0.82345  0.19639  0.39148  Biso   1.000  C
  C110     1.0000 0.57978  0.57703  0.00253  Biso   1.000  C
  C111     1.0000 0.60208  0.59551  0.07920  Biso   1.000  C
  C112     1.0000 0.62932  0.63681  0.63591  Biso   1.000  C
  H49      1.0000 0.58604  0.59902  0.54508  Biso   1.000  H
  H50      1.0000 0.53690  0.54448  0.84694  Biso   1.000  H
  H51      1.0000 0.55626  0.56371  0.44040  Biso   1.000  H
  H52      1.0000 0.50350  0.50049  0.03460  Biso   1.000  H
  H53      1.0000 0.53924  0.53369  0.20658  Biso   1.000  H
  H54      1.0000 0.79276  0.14066  0.66511  Biso   1.000  H
  H55      1.0000 0.77325  0.11318  0.04972  Biso   1.000  H
  H56      1.0000 0.74187  0.07208  0.04509  Biso   1.000  H
  H57      1.0000 0.72393  0.07498  0.35331  Biso   1.000  H
  H58      1.0000 0.75979  0.11160  0.50394  Biso   1.000  H
  H59      1.0000 0.76704  0.14330  0.12286  Biso   1.000  H
  H60      1.0000 0.76078  0.15816  0.43531  Biso   1.000  H
  H61      1.0000 0.79711  0.19291  0.60708  Biso   1.000  H
  H62      1.0000 0.83874  0.21234  0.46218  Biso   1.000  H
  H63      1.0000 0.56695  0.56184  0.09545  Biso   1.000  H
  H64      1.0000 0.60682  0.59507  0.22968  Biso   1.000  H
  O25      1.0000 0.69578  0.65142  0.13083  Biso   1.000  O
  O26      1.0000 0.67943  0.66364  0.36684  Biso   1.000  O
  O27      1.0000 0.70064  0.67502  0.71466  Biso   1.000  O
  Mg9      1.0000 0.67852  0.68670  0.58633  Biso   1.000  Mg
  O28      1.0000 0.63627  0.01320  0.44104  Biso   1.000  O
  O29      1.0000 0.65427  0.00329  0.20245  Biso   1.000  O
  O30      1.0000 0.63225  0.99076  0.85638  Biso   1.000  O
  Mg10     1.0000 0.65533  0.97983  0.98580  Biso   1.000  Mg
  C113     1.0000 0.71782  0.67069  0.63188  Biso   1.000  C
  C114     1.0000 0.71706  0.66347  0.43434  Biso   1.000  C
  C115     1.0000 0.73611  0.65968  0.36127  Biso   1.000  C
  C116     1.0000 0.75626  0.66277  0.47384  Biso   1.000  C
  C117     1.0000 0.77647  0.65918  0.40241  Biso   1.000  C
  C118     1.0000 0.78125  0.65696  0.21447  Biso   1.000  C
  C119     1.0000 0.80078  0.65336  0.12874  Biso   1.000  C
  C120     1.0000 0.81235  0.64043  0.21538  Biso   1.000  C
  C121     1.0000 0.83252  0.63963  0.11625  Biso   1.000  C
  C122     1.0000 0.84081  0.65141  0.93010  Biso   1.000  C
  C123     1.0000 0.82751  0.66162  0.84488  Biso   1.000  C
  C124     1.0000 0.80837  0.66275  0.94245  Biso   1.000  C
  C125     1.0000 0.52850  0.98643  0.15467  Biso   1.000  C
  C126     1.0000 0.55052  0.99050  0.22802  Biso   1.000  C
  C127     1.0000 0.57161  0.99192  0.12322  Biso   1.000  C
  C128     1.0000 0.59339  0.99829  0.22633  Biso   1.000  C
  C129     1.0000 0.61431  0.99870  0.14343  Biso   1.000  C
  C130     1.0000 0.61367  0.99228  0.94470  Biso   1.000  C
  C131     1.0000 0.59198  0.98685  0.83857  Biso   1.000  C
  C132     1.0000 0.57157  0.98651  0.92436  Biso   1.000  C
  C133     1.0000 0.63593  0.00556  0.26979  Biso   1.000  C
  C134     1.0000 0.84249  0.62555  0.20104  Biso   1.000  C
  C135     1.0000 0.83389  0.61336  0.37525  Biso   1.000  C
  C136     1.0000 0.81423  0.61413  0.47161  Biso   1.000  C
  C137     1.0000 0.80361  0.62706  0.39148  Biso   1.000  C
  C138     1.0000 0.75631  0.66942  0.66920  Biso   1.000  C
  C139     1.0000 0.73782  0.67323  0.74586  Biso   1.000  C
  C140     1.0000 0.69652  0.65917  0.30258  Biso   1.000  C
  H65      1.0000 0.73431  0.65368  0.21175  Biso   1.000  H
  H66      1.0000 0.78886  0.65909  0.51361  Biso   1.000  H
  H67      1.0000 0.76962  0.65922  0.10706  Biso   1.000  H
  H68      1.0000 0.49951  0.00302  0.03460  Biso   1.000  H
  H69      1.0000 0.79964  0.67221  0.87325  Biso   1.000  H
  H70      1.0000 0.52600  0.98543  0.99844  Biso   1.000  H
  H71      1.0000 0.55349  0.99340  0.38306  Biso   1.000  H
  H72      1.0000 0.59458  0.00312  0.37842  Biso   1.000  H
  H73      1.0000 0.59169  0.98229  0.68665  Biso   1.000  H
  H74      1.0000 0.55507  0.98153  0.83727  Biso   1.000  H
  H75      1.0000 0.85670  0.62374  0.12286  Biso   1.000  H
  H76      1.0000 0.84184  0.60262  0.43531  Biso   1.000  H
  H77      1.0000 0.80709  0.60420  0.60708  Biso   1.000  H
  H78      1.0000 0.78766  0.62640  0.46218  Biso   1.000  H
  H79      1.0000 0.77149  0.67177  0.76211  Biso   1.000  H
  H80      1.0000 0.73826  0.67842  0.89635  Biso   1.000  H
  O31      1.0000 0.68191  0.71102  0.79750  Biso   1.000  O
  O32      1.0000 0.66970  0.68246  0.03351  Biso   1.000  O
  O33      1.0000 0.65832  0.69229  0.38133  Biso   1.000  O
  Mg11     1.0000 0.64663  0.65848  0.25299  Biso   1.000  Mg
  O34      1.0000 0.65346  0.95640  0.77437  Biso   1.000  O
  O35      1.0000 0.66337  0.98431  0.53579  Biso   1.000  O
  O36      1.0000 0.67591  0.97483  0.18972  Biso   1.000  O
  Mg12     1.0000 0.68684  0.00883  0.31913  Biso   1.000  Mg
  C141     1.0000 0.66264  0.71379  0.29855  Biso   1.000  C
  C142     1.0000 0.66986  0.72025  0.10101  Biso   1.000  C
  C143     1.0000 0.67366  0.74310  0.02794  Biso   1.000  C
  C144     1.0000 0.67056  0.76016  0.14051  Biso   1.000  C
  C145     1.0000 0.67415  0.78396  0.06908  Biso   1.000  C
  C146     1.0000 0.67637  0.79095  0.88114  Biso   1.000  C
  C147     1.0000 0.67998  0.81409  0.79541  Biso   1.000  C
  C148     1.0000 0.35957  0.17191  0.21538  Biso   1.000  C
  C149     1.0000 0.36037  0.19289  0.11625  Biso   1.000  C
  C150     1.0000 0.34859  0.18940  0.93010  Biso   1.000  C
  C151     1.0000 0.33838  0.16590  0.84488  Biso   1.000  C
  C152     1.0000 0.67058  0.81228  0.60911  Biso   1.000  C
  C153     1.0000 0.68023  0.87540  0.48800  Biso   1.000  C
  C154     1.0000 0.67616  0.89335  0.56135  Biso   1.000  C
  C155     1.0000 0.67474  0.91302  0.45656  Biso   1.000  C
  C156     1.0000 0.66838  0.92844  0.55967  Biso   1.000  C
  C157     1.0000 0.66796  0.94894  0.47676  Biso   1.000  C
  C158     1.0000 0.67438  0.95472  0.27803  Biso   1.000  C
  C159     1.0000 0.67982  0.93847  0.17191  Biso   1.000  C
  C160     1.0000 0.68016  0.91839  0.25769  Biso   1.000  C
  C161     1.0000 0.66111  0.96371  0.60312  Biso   1.000  C
  C162     1.0000 0.37445  0.21694  0.20104  Biso   1.000  C
  C163     1.0000 0.38664  0.22054  0.37525  Biso   1.000  C
  C164     1.0000 0.38587  0.20011  0.47161  Biso   1.000  C
  C165     1.0000 0.37294  0.17655  0.39148  Biso   1.000  C
  C166     1.0000 0.66391  0.75355  0.33587  Biso   1.000  C
  C167     1.0000 0.66010  0.73126  0.41253  Biso   1.000  C
  C168     1.0000 0.67416  0.70402  0.96925  Biso   1.000  C
  H81      1.0000 0.67965  0.74729  0.87841  Biso   1.000  H
  H82      1.0000 0.67424  0.79643  0.18027  Biso   1.000  H
  H83      1.0000 0.67412  0.77707  0.77373  Biso   1.000  H
  H84      1.0000 0.99698  0.49650  0.03460  Biso   1.000  H
  H85      1.0000 0.66112  0.79409  0.53991  Biso   1.000  H
  H86      1.0000 0.68123  0.87390  0.33178  Biso   1.000  H
  H87      1.0000 0.67326  0.89342  0.71639  Biso   1.000  H
  H88      1.0000 0.66355  0.92480  0.71175  Biso   1.000  H
  H89      1.0000 0.68438  0.94274  0.01998  Biso   1.000  H
  H90      1.0000 0.68514  0.90687  0.17060  Biso   1.000  H
  H91      1.0000 0.37626  0.23296  0.12286  Biso   1.000  H
  H92      1.0000 0.39738  0.23922  0.43531  Biso   1.000  H
  H93      1.0000 0.39580  0.20289  0.60708  Biso   1.000  H
  H94      1.0000 0.37360  0.16126  0.46218  Biso   1.000  H
  H95      1.0000 0.66156  0.76638  0.42878  Biso   1.000  H
  H96      1.0000 0.65492  0.72651  0.56302  Biso   1.000  H
  O37      1.0000 0.28898  0.97089  0.79750  Biso   1.000  O
  O38      1.0000 0.31754  0.98724  0.03351  Biso   1.000  O
  O39      1.0000 0.30771  0.96603  0.38133  Biso   1.000  O
  Mg13     1.0000 0.34152  0.98815  0.25299  Biso   1.000  Mg
  O40      1.0000 0.37693  0.36373  0.44104  Biso   1.000  O
  O41      1.0000 0.34903  0.34573  0.20245  Biso   1.000  O
  O42      1.0000 0.35851  0.36775  0.85638  Biso   1.000  O
  Mg14     1.0000 0.32450  0.34467  0.98580  Biso   1.000  Mg
  C169     1.0000 0.28621  0.94885  0.29855  Biso   1.000  C
  C170     1.0000 0.27975  0.94961  0.10101  Biso   1.000  C
  C171     1.0000 0.25690  0.93056  0.02794  Biso   1.000  C
  C172     1.0000 0.23984  0.91040  0.14051  Biso   1.000  C
  C173     1.0000 0.21604  0.89019  0.06908  Biso   1.000  C
  C174     1.0000 0.20905  0.88542  0.88114  Biso   1.000  C
  C175     1.0000 0.18591  0.86589  0.79541  Biso   1.000  C
  C176     1.0000 0.49475  0.52099  0.54871  Biso   1.000  C
  C177     1.0000 0.47378  0.50082  0.44958  Biso   1.000  C
  C178     1.0000 0.47727  0.49253  0.26344  Biso   1.000  C
  C179     1.0000 0.50077  0.50582  0.17821  Biso   1.000  C
  C180     1.0000 0.18772  0.85830  0.60911  Biso   1.000  C
  C181     1.0000 0.45793  0.47150  0.15467  Biso   1.000  C
  C182     1.0000 0.43998  0.44948  0.22802  Biso   1.000  C
  C183     1.0000 0.42032  0.42839  0.12322  Biso   1.000  C
  C184     1.0000 0.40490  0.40661  0.22633  Biso   1.000  C
  C185     1.0000 0.38439  0.38569  0.14343  Biso   1.000  C
  C186     1.0000 0.37862  0.38633  0.94470  Biso   1.000  C
  C187     1.0000 0.39487  0.40802  0.83857  Biso   1.000  C
  C188     1.0000 0.41494  0.42843  0.92436  Biso   1.000  C
  C189     1.0000 0.36963  0.36407  0.26979  Biso   1.000  C
  C190     1.0000 0.44972  0.49084  0.53437  Biso   1.000  C
  C191     1.0000 0.44613  0.49944  0.70859  Biso   1.000  C
  C192     1.0000 0.46656  0.51910  0.80494  Biso   1.000  C
  C193     1.0000 0.49011  0.52972  0.72481  Biso   1.000  C
  C194     1.0000 0.24645  0.91036  0.33587  Biso   1.000  C
  C195     1.0000 0.26874  0.92884  0.41253  Biso   1.000  C
  C196     1.0000 0.29598  0.97015  0.96925  Biso   1.000  C
  H97      1.0000 0.25271  0.93236  0.87841  Biso   1.000  H
  H98      1.0000 0.20357  0.87781  0.18027  Biso   1.000  H
  H99      1.0000 0.22293  0.89705  0.77373  Biso   1.000  H
  H100     1.0000 0.17017  0.83382  0.36793  Biso   1.000  H
  H101     1.0000 0.20591  0.86703  0.53991  Biso   1.000  H
  H102     1.0000 0.45943  0.47400  0.99844  Biso   1.000  H
  H103     1.0000 0.43991  0.44651  0.38306  Biso   1.000  H
  H104     1.0000 0.40854  0.40542  0.37842  Biso   1.000  H
  H105     1.0000 0.39060  0.40831  0.68665  Biso   1.000  H
  H106     1.0000 0.42646  0.44493  0.83727  Biso   1.000  H
  H107     1.0000 0.43371  0.47664  0.45619  Biso   1.000  H
  H108     1.0000 0.42745  0.49149  0.76864  Biso   1.000  H
  H109     1.0000 0.46378  0.52624  0.94041  Biso   1.000  H
  H110     1.0000 0.50541  0.54568  0.79551  Biso   1.000  H
  H111     1.0000 0.23362  0.89518  0.42878  Biso   1.000  H
  H112     1.0000 0.27349  0.92841  0.56302  Biso   1.000  H
  O43      1.0000 0.36245  0.98476  0.46416  Biso   1.000  O
  O44      1.0000 0.34609  0.99697  0.70018  Biso   1.000  O
  O45      1.0000 0.36731  0.00835  0.04799  Biso   1.000  O
  Mg15     1.0000 0.34518  0.02003  0.91966  Biso   1.000  Mg
  O46      1.0000 0.30294  0.34654  0.77437  Biso   1.000  O
  O47      1.0000 0.32093  0.33663  0.53579  Biso   1.000  O
  O48      1.0000 0.29892  0.32409  0.18972  Biso   1.000  O
  Mg16     1.0000 0.32200  0.31316  0.31913  Biso   1.000  Mg
  C197     1.0000 0.38448  0.00402  0.96521  Biso   1.000  C
  C198     1.0000 0.38372  0.99681  0.76767  Biso   1.000  C
  C199     1.0000 0.40278  0.99301  0.69461  Biso   1.000  C
  C200     1.0000 0.42293  0.99611  0.80718  Biso   1.000  C
  C201     1.0000 0.44314  0.99252  0.73575  Biso   1.000  C
  C202     1.0000 0.44791  0.99029  0.54780  Biso   1.000  C
  C203     1.0000 0.46744  0.98669  0.46208  Biso   1.000  C
  C204     1.0000 0.47901  0.97377  0.54871  Biso   1.000  C
  C205     1.0000 0.49918  0.97296  0.44958  Biso   1.000  C
  C206     1.0000 0.50747  0.98474  0.26344  Biso   1.000  C
  C207     1.0000 0.49418  0.99495  0.17821  Biso   1.000  C
  C208     1.0000 0.47503  0.99608  0.27578  Biso   1.000  C
  C209     1.0000 0.19517  0.31977  0.48800  Biso   1.000  C
  C210     1.0000 0.21719  0.32384  0.56135  Biso   1.000  C
  C211     1.0000 0.23827  0.32526  0.45656  Biso   1.000  C
  C212     1.0000 0.26006  0.33162  0.55967  Biso   1.000  C
  C213     1.0000 0.28098  0.33204  0.47676  Biso   1.000  C
  C214     1.0000 0.28033  0.32562  0.27803  Biso   1.000  C
  C215     1.0000 0.25865  0.32018  0.17191  Biso   1.000  C
  C216     1.0000 0.23823  0.31984  0.25769  Biso   1.000  C
  C217     1.0000 0.30260  0.33889  0.60312  Biso   1.000  C
  C218     1.0000 0.50916  0.95888  0.53437  Biso   1.000  C
  C219     1.0000 0.50056  0.94669  0.70859  Biso   1.000  C
  C220     1.0000 0.48090  0.94746  0.80494  Biso   1.000  C
  C221     1.0000 0.47028  0.96039  0.72481  Biso   1.000  C
  C222     1.0000 0.42297  0.00275  0.00253  Biso   1.000  C
  C223     1.0000 0.40449  0.00657  0.07920  Biso   1.000  C
  C224     1.0000 0.36319  0.99250  0.63591  Biso   1.000  C
  H113     1.0000 0.40098  0.98702  0.54508  Biso   1.000  H
  H114     1.0000 0.45552  0.99243  0.84694  Biso   1.000  H
  H115     1.0000 0.43629  0.99255  0.44040  Biso   1.000  H
  H116     1.0000 0.16618  0.33635  0.36793  Biso   1.000  H
  H117     1.0000 0.46631  0.00555  0.20658  Biso   1.000  H
  H118     1.0000 0.19267  0.31877  0.33178  Biso   1.000  H
  H119     1.0000 0.22016  0.32674  0.71639  Biso   1.000  H
  H120     1.0000 0.26125  0.33645  0.71175  Biso   1.000  H
  H121     1.0000 0.25836  0.31562  0.01998  Biso   1.000  H
  H122     1.0000 0.22173  0.31486  0.17060  Biso   1.000  H
  H123     1.0000 0.52336  0.95707  0.45619  Biso   1.000  H
  H124     1.0000 0.50851  0.93595  0.76864  Biso   1.000  H
  H125     1.0000 0.47376  0.93754  0.94041  Biso   1.000  H
  H126     1.0000 0.45432  0.95973  0.79551  Biso   1.000  H
  H127     1.0000 0.43816  0.00511  0.09545  Biso   1.000  H
  H128     1.0000 0.40493  0.01175  0.22968  Biso   1.000  H
  O49      1.0000 0.34858  0.04436  0.13083  Biso   1.000  O
  O50      1.0000 0.33636  0.01579  0.36684  Biso   1.000  O
  O51      1.0000 0.32498  0.02562  0.71466  Biso   1.000  O
  Mg17     1.0000 0.31330  0.99182  0.58633  Biso   1.000  Mg
  O52      1.0000 0.32013  0.28973  0.10771  Biso   1.000  O
  O53      1.0000 0.33004  0.31764  0.86912  Biso   1.000  O
  O54      1.0000 0.34257  0.30816  0.52305  Biso   1.000  O
  Mg18     1.0000 0.35350  0.34217  0.65247  Biso   1.000  Mg
  C225     1.0000 0.32931  0.04713  0.63188  Biso   1.000  C
  C226     1.0000 0.33653  0.05358  0.43434  Biso   1.000  C
  C227     1.0000 0.34032  0.07643  0.36127  Biso   1.000  C
  C228     1.0000 0.33723  0.09349  0.47384  Biso   1.000  C
  C229     1.0000 0.34082  0.11729  0.40241  Biso   1.000  C
  C230     1.0000 0.34304  0.12429  0.21447  Biso   1.000  C
  C231     1.0000 0.34664  0.14742  0.12874  Biso   1.000  C
  C232     1.0000 0.02623  0.50525  0.54871  Biso   1.000  C
  C233     1.0000 0.02704  0.52622  0.44958  Biso   1.000  C
  C234     1.0000 0.01526  0.52273  0.26344  Biso   1.000  C
  C235     1.0000 0.00505  0.49923  0.17821  Biso   1.000  C
  C236     1.0000 0.33725  0.14562  0.94245  Biso   1.000  C
  C237     1.0000 0.34690  0.20873  0.82134  Biso   1.000  C
  C238     1.0000 0.34283  0.22668  0.89469  Biso   1.000  C
  C239     1.0000 0.34141  0.24635  0.78989  Biso   1.000  C
  C240     1.0000 0.33504  0.26177  0.89300  Biso   1.000  C
  C241     1.0000 0.33463  0.28228  0.81010  Biso   1.000  C
  C242     1.0000 0.34105  0.28805  0.61137  Biso   1.000  C
  C243     1.0000 0.34649  0.27180  0.50524  Biso   1.000  C
  C244     1.0000 0.34682  0.25172  0.59103  Biso   1.000  C
  C245     1.0000 0.32777  0.29704  0.93646  Biso   1.000  C
  C246     1.0000 0.04112  0.55028  0.53437  Biso   1.000  C
  C247     1.0000 0.05331  0.55387  0.70859  Biso   1.000  C
  C248     1.0000 0.05254  0.53344  0.80494  Biso   1.000  C
  C249     1.0000 0.03961  0.50989  0.72481  Biso   1.000  C
  C250     1.0000 0.33058  0.08689  0.66920  Biso   1.000  C
  C251     1.0000 0.32677  0.06459  0.74586  Biso   1.000  C
  C252     1.0000 0.34083  0.03735  0.30258  Biso   1.000  C
  H129     1.0000 0.34632  0.08063  0.21175  Biso   1.000  H
  H130     1.0000 0.34091  0.12976  0.51361  Biso   1.000  H
  H131     1.0000 0.34078  0.11040  0.10706  Biso   1.000  H
  H132     1.0000 0.66365  0.82983  0.36793  Biso   1.000  H
  H133     1.0000 0.32779  0.12743  0.87325  Biso   1.000  H
  H134     1.0000 0.34790  0.20724  0.66511  Biso   1.000  H
  H135     1.0000 0.33993  0.22675  0.04972  Biso   1.000  H
  H136     1.0000 0.33021  0.25813  0.04509  Biso   1.000  H
  H137     1.0000 0.35105  0.27607  0.35331  Biso   1.000  H
  H138     1.0000 0.35181  0.24021  0.50394  Biso   1.000  H
  H139     1.0000 0.04293  0.56629  0.45619  Biso   1.000  H
  H140     1.0000 0.06405  0.57255  0.76864  Biso   1.000  H
  H141     1.0000 0.06246  0.53622  0.94041  Biso   1.000  H
  H142     1.0000 0.04027  0.49459  0.79551  Biso   1.000  H
  H143     1.0000 0.32823  0.09972  0.76211  Biso   1.000  H
  H144     1.0000 0.32158  0.05984  0.89635  Biso   1.000  H
