# Supplementary material for: In silico design and screening of hypothetical MOF-74 analogs and their experimental synthesis
Source: Chem Sci. 2016 Jun 21;7(9):6263–72. doi: 10.1039/c6sc01477a (PMC6024208; doi:10.1039/c6sc01477a)
Supplement: Supplementary file 1 [file SC-007-C6SC01477A-s001.zip › analogs/185x1_all_conf_10123_1_full_symm.cif]

data_image0
_cell_length_a       63.6017
_cell_length_b       63.6017
_cell_length_c       6.9091
_cell_angle_alpha    90
_cell_angle_beta     90
_cell_angle_gamma    120

_symmetry_space_group_name_H-M    "P 1"
_symmetry_int_tables_number       1

loop_
  _symmetry_equiv_pos_as_xyz
  'x, y, z'

loop_
  _atom_site_label
  _atom_site_occupancy
  _atom_site_fract_x
  _atom_site_fract_y
  _atom_site_fract_z
  _atom_site_thermal_displace_type
  _atom_site_B_iso_or_equiv
  _atom_site_type_symbol
  O1       1.0000 0.95704  0.63989  0.10636  Biso   1.000  O
  O2       1.0000 0.01619  0.70963  0.77303  Biso   1.000  O
  O3       1.0000 0.02677  0.65048  0.43969  Biso   1.000  O
  O4       1.0000 0.98420  0.65892  0.34405  Biso   1.000  O
  O5       1.0000 0.00805  0.68246  0.01072  Biso   1.000  O
  O6       1.0000 0.00774  0.65861  0.67739  Biso   1.000  O
  O7       1.0000 0.96818  0.66394  0.69102  Biso   1.000  O
  O8       1.0000 0.02909  0.69849  0.35769  Biso   1.000  O
  O9       1.0000 0.00273  0.63757  0.02435  Biso   1.000  O
  Mg1      1.0000 0.00193  0.68473  0.55974  Biso   1.000  Mg
  Mg2      1.0000 0.01613  0.66473  0.22640  Biso   1.000  Mg
  Mg3      1.0000 0.98194  0.65054  0.89307  Biso   1.000  Mg
  O10      1.0000 0.02808  0.31788  0.32490  Biso   1.000  O
  O11      1.0000 0.95646  0.30525  0.65824  Biso   1.000  O
  O12      1.0000 0.01546  0.37687  0.99157  Biso   1.000  O
  O13      1.0000 0.01296  0.33117  0.55593  Biso   1.000  O
  O14      1.0000 0.98487  0.32037  0.88926  Biso   1.000  O
  O15      1.0000 0.00216  0.34846  0.22259  Biso   1.000  O
  O16      1.0000 0.03251  0.34063  0.91126  Biso   1.000  O
  O17      1.0000 0.97479  0.30082  0.24459  Biso   1.000  O
  O18      1.0000 0.99270  0.35855  0.57793  Biso   1.000  O
  Mg4      1.0000 0.01198  0.35297  0.78339  Biso   1.000  Mg
  Mg5      1.0000 0.00765  0.32135  0.11673  Biso   1.000  Mg
  Mg6      1.0000 0.98037  0.32568  0.45006  Biso   1.000  Mg
  S1       1.0000 0.11543  0.38038  0.18251  Biso   1.000  S
  S2       1.0000 0.93162  0.21790  0.51584  Biso   1.000  S
  S3       1.0000 0.95295  0.40171  0.84917  Biso   1.000  S
  C1       1.0000 0.11853  0.35653  0.13456  Biso   1.000  C
  C2       1.0000 0.90467  0.21480  0.46790  Biso   1.000  C
  C3       1.0000 0.97680  0.42867  0.80123  Biso   1.000  C
  N1       1.0000 0.13589  0.35353  0.23466  Biso   1.000  N
  N2       1.0000 0.88431  0.19745  0.56799  Biso   1.000  N
  N3       1.0000 0.97980  0.44902  0.90132  Biso   1.000  N
  C4       1.0000 0.13661  0.33210  0.27525  Biso   1.000  C
  C5       1.0000 0.86216  0.19672  0.60859  Biso   1.000  C
  C6       1.0000 0.00123  0.47117  0.94192  Biso   1.000  C
  C7       1.0000 0.15944  0.33422  0.30344  Biso   1.000  C
  C8       1.0000 0.84144  0.17389  0.63677  Biso   1.000  C
  C9       1.0000 0.99912  0.49189  0.97010  Biso   1.000  C
  C10      1.0000 0.16151  0.31397  0.35407  Biso   1.000  C
  C11      1.0000 0.15246  0.83849  0.35407  Biso   1.000  C
  C12      1.0000 0.68603  0.84754  0.35407  Biso   1.000  C
  N4       1.0000 0.85200  0.65132  0.71226  Biso   1.000  N
  N5       1.0000 0.13265  0.81466  0.37893  Biso   1.000  N
  N6       1.0000 0.01534  0.53402  0.04559  Biso   1.000  N
  C13      1.0000 0.19451  0.30273  0.33720  Biso   1.000  C
  C14      1.0000 0.10823  0.80549  0.33720  Biso   1.000  C
  C15      1.0000 0.69727  0.89177  0.33720  Biso   1.000  C
  S4       1.0000 0.17898  0.27487  0.25018  Biso   1.000  S
  S5       1.0000 0.09589  0.82102  0.25018  Biso   1.000  S
  S6       1.0000 0.72513  0.90411  0.25018  Biso   1.000  S
  N7       1.0000 0.88614  0.64796  0.71335  Biso   1.000  N
  N8       1.0000 0.09516  0.78053  0.38001  Biso   1.000  N
  N9       1.0000 0.01870  0.57151  0.04668  Biso   1.000  N
  C16      1.0000 0.90432  0.64615  0.61200  Biso   1.000  C
  C17      1.0000 0.07516  0.76235  0.27866  Biso   1.000  C
  C18      1.0000 0.02052  0.59150  0.94533  Biso   1.000  C
  C19      1.0000 0.92687  0.65415  0.70127  Biso   1.000  C
  C20      1.0000 0.06062  0.73980  0.36794  Biso   1.000  C
  C21      1.0000 0.01251  0.60605  0.03461  Biso   1.000  C
  C22      1.0000 0.94668  0.65531  0.59982  Biso   1.000  C
  C23      1.0000 0.04197  0.71999  0.26649  Biso   1.000  C
  C24      1.0000 0.01136  0.62470  0.93316  Biso   1.000  C
  C25      1.0000 0.94297  0.64749  0.40221  Biso   1.000  C
  C26      1.0000 0.03785  0.72370  0.06888  Biso   1.000  C
  C27      1.0000 0.01918  0.62881  0.73554  Biso   1.000  C
  C28      1.0000 0.91987  0.63890  0.31824  Biso   1.000  C
  C29      1.0000 0.05237  0.74680  0.98491  Biso   1.000  C
  C30      1.0000 0.02777  0.61430  0.65158  Biso   1.000  C
  C31      1.0000 0.90074  0.63818  0.41790  Biso   1.000  C
  C32      1.0000 0.07077  0.76593  0.08457  Biso   1.000  C
  C33      1.0000 0.02849  0.59589  0.75124  Biso   1.000  C
  C34      1.0000 0.96210  0.64855  0.27773  Biso   1.000  C
  C35      1.0000 0.01978  0.70456  0.94440  Biso   1.000  C
  C36      1.0000 0.01812  0.64689  0.61106  Biso   1.000  C
  C37      1.0000 0.14049  0.29126  0.37789  Biso   1.000  C
  C38      1.0000 0.15077  0.85951  0.37789  Biso   1.000  C
  C39      1.0000 0.70874  0.84923  0.37789  Biso   1.000  C
  C40      1.0000 0.11787  0.28928  0.34636  Biso   1.000  C
  C41      1.0000 0.17141  0.88213  0.34636  Biso   1.000  C
  C42      1.0000 0.71072  0.82859  0.34636  Biso   1.000  C
  C43      1.0000 0.11556  0.30927  0.29533  Biso   1.000  C
  C44      1.0000 0.86037  0.21777  0.62866  Biso   1.000  C
  C45      1.0000 0.02406  0.47296  0.96199  Biso   1.000  C
  N10      1.0000 0.10655  0.33911  0.99391  Biso   1.000  N
  N11      1.0000 0.89923  0.22679  0.32725  Biso   1.000  N
  N12      1.0000 0.99423  0.43411  0.66058  Biso   1.000  N
  C46      1.0000 0.08711  0.33601  0.87517  Biso   1.000  C
  C47      1.0000 0.91557  0.24623  0.20850  Biso   1.000  C
  C48      1.0000 0.99733  0.41777  0.54184  Biso   1.000  C
  C49      1.0000 0.06869  0.33958  0.94722  Biso   1.000  C
  C50      1.0000 0.93756  0.26464  0.28056  Biso   1.000  C
  C51      1.0000 0.99375  0.39578  0.61389  Biso   1.000  C
  C52      1.0000 0.04938  0.33660  0.82917  Biso   1.000  C
  C53      1.0000 0.95389  0.28395  0.16250  Biso   1.000  C
  C54      1.0000 0.99673  0.37945  0.49584  Biso   1.000  C
  C55      1.0000 0.04857  0.32939  0.63148  Biso   1.000  C
  C56      1.0000 0.94749  0.28477  0.96481  Biso   1.000  C
  C57      1.0000 0.00395  0.38585  0.29814  Biso   1.000  C
  C58      1.0000 0.06727  0.32543  0.56410  Biso   1.000  C
  C59      1.0000 0.92483  0.26606  0.89744  Biso   1.000  C
  C60      1.0000 0.00790  0.40851  0.23077  Biso   1.000  C
  C61      1.0000 0.08631  0.32858  0.68159  Biso   1.000  C
  C62      1.0000 0.90894  0.24703  0.01493  Biso   1.000  C
  C63      1.0000 0.00476  0.42440  0.34826  Biso   1.000  C
  C64      1.0000 0.02907  0.32580  0.49645  Biso   1.000  C
  C65      1.0000 0.96340  0.30427  0.82978  Biso   1.000  C
  C66      1.0000 0.00753  0.36994  0.16311  Biso   1.000  C
  H1       1.0000 0.81320  0.70169  0.65059  Biso   1.000  H
  H2       1.0000 0.88849  0.18680  0.65059  Biso   1.000  H
  H3       1.0000 0.29831  0.11151  0.65059  Biso   1.000  H
  H4       1.0000 0.84236  0.68514  0.61475  Biso   1.000  H
  H5       1.0000 0.84278  0.15764  0.61475  Biso   1.000  H
  H6       1.0000 0.31487  0.15722  0.61475  Biso   1.000  H
  H7       1.0000 0.86485  0.66921  0.71957  Biso   1.000  H
  H8       1.0000 0.13769  0.80181  0.38623  Biso   1.000  H
  H9       1.0000 0.99746  0.52898  0.05290  Biso   1.000  H
  H10      1.0000 0.89178  0.65913  0.83060  Biso   1.000  H
  H11      1.0000 0.10068  0.77488  0.49726  Biso   1.000  H
  H12      1.0000 0.00753  0.56598  0.16393  Biso   1.000  H
  H13      1.0000 0.92983  0.66012  0.85156  Biso   1.000  H
  H14      1.0000 0.06362  0.73684  0.51823  Biso   1.000  H
  H15      1.0000 0.00655  0.60304  0.18489  Biso   1.000  H
  H16      1.0000 0.91761  0.63302  0.16810  Biso   1.000  H
  H17      1.0000 0.04874  0.74906  0.83476  Biso   1.000  H
  H18      1.0000 0.03365  0.61793  0.50143  Biso   1.000  H
  H19      1.0000 0.88328  0.63176  0.34884  Biso   1.000  H
  H20      1.0000 0.08181  0.78339  0.01551  Biso   1.000  H
  H21      1.0000 0.03491  0.58485  0.68218  Biso   1.000  H
  H22      1.0000 0.14197  0.27558  0.41781  Biso   1.000  H
  H23      1.0000 0.13362  0.85803  0.41781  Biso   1.000  H
  H24      1.0000 0.72442  0.86638  0.41781  Biso   1.000  H
  H25      1.0000 0.10156  0.27171  0.36530  Biso   1.000  H
  H26      1.0000 0.17015  0.89844  0.36530  Biso   1.000  H
  H27      1.0000 0.72829  0.82985  0.36530  Biso   1.000  H
  H28      1.0000 0.09774  0.30737  0.27578  Biso   1.000  H
  H29      1.0000 0.87630  0.23559  0.60912  Biso   1.000  H
  H30      1.0000 0.02596  0.45703  0.94245  Biso   1.000  H
  H31      1.0000 0.11440  0.32916  0.95516  Biso   1.000  H
  H32      1.0000 0.88143  0.21893  0.28849  Biso   1.000  H
  H33      1.0000 0.00417  0.45191  0.62183  Biso   1.000  H
  H34      1.0000 0.06890  0.34501  0.09632  Biso   1.000  H
  H35      1.0000 0.94278  0.26443  0.42965  Biso   1.000  H
  H36      1.0000 0.98833  0.39056  0.76298  Biso   1.000  H
  H37      1.0000 0.06642  0.32001  0.41365  Biso   1.000  H
  H38      1.0000 0.92025  0.26691  0.74699  Biso   1.000  H
  H39      1.0000 0.01333  0.41309  0.08032  Biso   1.000  H
  H40      1.0000 0.10073  0.32588  0.62445  Biso   1.000  H
  H41      1.0000 0.89182  0.23260  0.95778  Biso   1.000  H
  H42      1.0000 0.00745  0.44152  0.29112  Biso   1.000  H
  O19      1.0000 0.62371  0.97323  0.43969  Biso   1.000  O
  O20      1.0000 0.68285  0.04296  0.10636  Biso   1.000  O
  O21      1.0000 0.69344  0.98381  0.77303  Biso   1.000  O
  O22      1.0000 0.65087  0.99226  0.67739  Biso   1.000  O
  O23      1.0000 0.67472  0.01580  0.34405  Biso   1.000  O
  O24      1.0000 0.67441  0.99195  0.01072  Biso   1.000  O
  O25      1.0000 0.63484  0.99727  0.02435  Biso   1.000  O
  O26      1.0000 0.69576  0.03182  0.69102  Biso   1.000  O
  O27      1.0000 0.66940  0.97091  0.35769  Biso   1.000  O
  Mg7      1.0000 0.66860  0.01806  0.89307  Biso   1.000  Mg
  Mg8      1.0000 0.68279  0.99807  0.55973  Biso   1.000  Mg
  Mg9      1.0000 0.64861  0.98387  0.22640  Biso   1.000  Mg
  O28      1.0000 0.69475  0.65121  0.65824  Biso   1.000  O
  O29      1.0000 0.62313  0.63859  0.99157  Biso   1.000  O
  O30      1.0000 0.68212  0.71020  0.32490  Biso   1.000  O
  O31      1.0000 0.67963  0.66450  0.88926  Biso   1.000  O
  O32      1.0000 0.65154  0.65371  0.22259  Biso   1.000  O
  O33      1.0000 0.66883  0.68179  0.55593  Biso   1.000  O
  O34      1.0000 0.69918  0.67396  0.24459  Biso   1.000  O
  O35      1.0000 0.64145  0.63416  0.57793  Biso   1.000  O
  O36      1.0000 0.65937  0.69188  0.91126  Biso   1.000  O
  Mg10     1.0000 0.67865  0.68630  0.11673  Biso   1.000  Mg
  Mg11     1.0000 0.67432  0.65468  0.45006  Biso   1.000  Mg
  Mg12     1.0000 0.64703  0.65902  0.78339  Biso   1.000  Mg
  S7       1.0000 0.78210  0.71372  0.51584  Biso   1.000  S
  S8       1.0000 0.59829  0.55124  0.84917  Biso   1.000  S
  S9       1.0000 0.61962  0.73505  0.18250  Biso   1.000  S
  C67      1.0000 0.78520  0.68987  0.46790  Biso   1.000  C
  C68      1.0000 0.57133  0.54813  0.80123  Biso   1.000  C
  C69      1.0000 0.64347  0.76200  0.13456  Biso   1.000  C
  N13      1.0000 0.80255  0.68687  0.56799  Biso   1.000  N
  N14      1.0000 0.55098  0.53078  0.90132  Biso   1.000  N
  N15      1.0000 0.64647  0.78235  0.23466  Biso   1.000  N
  C70      1.0000 0.80328  0.66544  0.60859  Biso   1.000  C
  C71      1.0000 0.52883  0.53006  0.94192  Biso   1.000  C
  C72      1.0000 0.66790  0.80451  0.27525  Biso   1.000  C
  C73      1.0000 0.82611  0.66755  0.63677  Biso   1.000  C
  C74      1.0000 0.50811  0.50723  0.97010  Biso   1.000  C
  C75      1.0000 0.66578  0.82522  0.30344  Biso   1.000  C
  C76      1.0000 0.82818  0.64731  0.68741  Biso   1.000  C
  C77      1.0000 0.81913  0.17182  0.68741  Biso   1.000  C
  C78      1.0000 0.35269  0.18087  0.68741  Biso   1.000  C
  N16      1.0000 0.51867  0.98465  0.04559  Biso   1.000  N
  N17      1.0000 0.79932  0.14800  0.71226  Biso   1.000  N
  N18      1.0000 0.68201  0.86735  0.37893  Biso   1.000  N
  C79      1.0000 0.86117  0.63607  0.67053  Biso   1.000  C
  C80      1.0000 0.77489  0.13883  0.67053  Biso   1.000  C
  C81      1.0000 0.36393  0.22511  0.67053  Biso   1.000  C
  S10      1.0000 0.84565  0.60821  0.58351  Biso   1.000  S
  S11      1.0000 0.76256  0.15435  0.58351  Biso   1.000  S
  S12      1.0000 0.39179  0.23744  0.58351  Biso   1.000  S
  N19      1.0000 0.55280  0.98130  0.04668  Biso   1.000  N
  N20      1.0000 0.76183  0.11386  0.71335  Biso   1.000  N
  N21      1.0000 0.68537  0.90484  0.38001  Biso   1.000  N
  C82      1.0000 0.57098  0.97948  0.94533  Biso   1.000  C
  C83      1.0000 0.74183  0.09568  0.61199  Biso   1.000  C
  C84      1.0000 0.68719  0.92484  0.27866  Biso   1.000  C
  C85      1.0000 0.59353  0.98749  0.03461  Biso   1.000  C
  C86      1.0000 0.72729  0.07313  0.70127  Biso   1.000  C
  C87      1.0000 0.67918  0.93938  0.36794  Biso   1.000  C
  C88      1.0000 0.61334  0.98864  0.93316  Biso   1.000  C
  C89      1.0000 0.70863  0.05332  0.59982  Biso   1.000  C
  C90      1.0000 0.67802  0.95803  0.26649  Biso   1.000  C
  C91      1.0000 0.60963  0.98082  0.73554  Biso   1.000  C
  C92      1.0000 0.70452  0.05703  0.40221  Biso   1.000  C
  C93      1.0000 0.68585  0.96215  0.06888  Biso   1.000  C
  C94      1.0000 0.58653  0.97223  0.65158  Biso   1.000  C
  C95      1.0000 0.71903  0.08013  0.31824  Biso   1.000  C
  C96      1.0000 0.69443  0.94763  0.98491  Biso   1.000  C
  C97      1.0000 0.56740  0.97151  0.75124  Biso   1.000  C
  C98      1.0000 0.73744  0.09926  0.41790  Biso   1.000  C
  C99      1.0000 0.69516  0.92923  0.08457  Biso   1.000  C
  C100     1.0000 0.62877  0.98188  0.61106  Biso   1.000  C
  C101     1.0000 0.68644  0.03790  0.27773  Biso   1.000  C
  C102     1.0000 0.68479  0.98022  0.94440  Biso   1.000  C
  C103     1.0000 0.80715  0.62459  0.71122  Biso   1.000  C
  C104     1.0000 0.81744  0.19285  0.71122  Biso   1.000  C
  C105     1.0000 0.37541  0.18256  0.71122  Biso   1.000  C
  C106     1.0000 0.78454  0.62261  0.67970  Biso   1.000  C
  C107     1.0000 0.83807  0.21546  0.67970  Biso   1.000  C
  C108     1.0000 0.37739  0.16193  0.67970  Biso   1.000  C
  C109     1.0000 0.78223  0.64260  0.62866  Biso   1.000  C
  C110     1.0000 0.52704  0.55110  0.96199  Biso   1.000  C
  C111     1.0000 0.69073  0.80629  0.29533  Biso   1.000  C
  N22      1.0000 0.77321  0.67244  0.32725  Biso   1.000  N
  N23      1.0000 0.56589  0.56012  0.66058  Biso   1.000  N
  N24      1.0000 0.66089  0.76744  0.99391  Biso   1.000  N
  C112     1.0000 0.75377  0.66934  0.20850  Biso   1.000  C
  C113     1.0000 0.58223  0.57956  0.54184  Biso   1.000  C
  C114     1.0000 0.66400  0.75110  0.87517  Biso   1.000  C
  C115     1.0000 0.73536  0.67292  0.28056  Biso   1.000  C
  C116     1.0000 0.60422  0.59797  0.61389  Biso   1.000  C
  C117     1.0000 0.66042  0.72911  0.94722  Biso   1.000  C
  C118     1.0000 0.71605  0.66994  0.16250  Biso   1.000  C
  C119     1.0000 0.62055  0.61728  0.49584  Biso   1.000  C
  C120     1.0000 0.66340  0.71278  0.82917  Biso   1.000  C
  C121     1.0000 0.71523  0.66272  0.96481  Biso   1.000  C
  C122     1.0000 0.61415  0.61810  0.29814  Biso   1.000  C
  C123     1.0000 0.67061  0.71918  0.63147  Biso   1.000  C
  C124     1.0000 0.73394  0.65876  0.89744  Biso   1.000  C
  C125     1.0000 0.59149  0.59940  0.23077  Biso   1.000  C
  C126     1.0000 0.67457  0.74184  0.56410  Biso   1.000  C
  C127     1.0000 0.75297  0.66191  0.01493  Biso   1.000  C
  C128     1.0000 0.57560  0.58036  0.34826  Biso   1.000  C
  C129     1.0000 0.67142  0.75773  0.68159  Biso   1.000  C
  C130     1.0000 0.69573  0.65913  0.82978  Biso   1.000  C
  C131     1.0000 0.63006  0.63760  0.16311  Biso   1.000  C
  C132     1.0000 0.67420  0.70327  0.49645  Biso   1.000  C
  H43      1.0000 0.47986  0.03502  0.98393  Biso   1.000  H
  H44      1.0000 0.55515  0.52014  0.98393  Biso   1.000  H
  H45      1.0000 0.96498  0.44485  0.98393  Biso   1.000  H
  H46      1.0000 0.50902  0.01847  0.94809  Biso   1.000  H
  H47      1.0000 0.50945  0.49098  0.94809  Biso   1.000  H
  H48      1.0000 0.98153  0.49055  0.94809  Biso   1.000  H
  H49      1.0000 0.53152  0.00254  0.05290  Biso   1.000  H
  H50      1.0000 0.80436  0.13515  0.71957  Biso   1.000  H
  H51      1.0000 0.66412  0.86231  0.38623  Biso   1.000  H
  H52      1.0000 0.55845  0.99247  0.16393  Biso   1.000  H
  H53      1.0000 0.76735  0.10822  0.83060  Biso   1.000  H
  H54      1.0000 0.67420  0.89932  0.49726  Biso   1.000  H
  H55      1.0000 0.59649  0.99345  0.18489  Biso   1.000  H
  H56      1.0000 0.73029  0.07017  0.85156  Biso   1.000  H
  H57      1.0000 0.67322  0.93638  0.51823  Biso   1.000  H
  H58      1.0000 0.58428  0.96635  0.50143  Biso   1.000  H
  H59      1.0000 0.71541  0.08239  0.16810  Biso   1.000  H
  H60      1.0000 0.70032  0.95126  0.83476  Biso   1.000  H
  H61      1.0000 0.54995  0.96509  0.68218  Biso   1.000  H
  H62      1.0000 0.74848  0.11672  0.34884  Biso   1.000  H
  H63      1.0000 0.70157  0.91819  0.01551  Biso   1.000  H
  H64      1.0000 0.80863  0.60892  0.75114  Biso   1.000  H
  H65      1.0000 0.80028  0.19137  0.75114  Biso   1.000  H
  H66      1.0000 0.39108  0.19972  0.75114  Biso   1.000  H
  H67      1.0000 0.76823  0.60504  0.69863  Biso   1.000  H
  H68      1.0000 0.83681  0.23177  0.69863  Biso   1.000  H
  H69      1.0000 0.39496  0.16319  0.69863  Biso   1.000  H
  H70      1.0000 0.76441  0.64071  0.60912  Biso   1.000  H
  H71      1.0000 0.54297  0.56893  0.94245  Biso   1.000  H
  H72      1.0000 0.69263  0.79037  0.27578  Biso   1.000  H
  H73      1.0000 0.78107  0.66250  0.28849  Biso   1.000  H
  H74      1.0000 0.54809  0.55226  0.62183  Biso   1.000  H
  H75      1.0000 0.67084  0.78524  0.95516  Biso   1.000  H
  H76      1.0000 0.73557  0.67834  0.42965  Biso   1.000  H
  H77      1.0000 0.60944  0.59777  0.76298  Biso   1.000  H
  H78      1.0000 0.65499  0.72389  0.09632  Biso   1.000  H
  H79      1.0000 0.73309  0.65334  0.74699  Biso   1.000  H
  H80      1.0000 0.58691  0.60024  0.08032  Biso   1.000  H
  H81      1.0000 0.68000  0.74642  0.41365  Biso   1.000  H
  H82      1.0000 0.76740  0.65921  0.95778  Biso   1.000  H
  H83      1.0000 0.55848  0.56594  0.29112  Biso   1.000  H
  H84      1.0000 0.67412  0.77485  0.62445  Biso   1.000  H
  O37      1.0000 0.29037  0.30656  0.77303  Biso   1.000  O
  O38      1.0000 0.34952  0.37629  0.43969  Biso   1.000  O
  O39      1.0000 0.36011  0.31715  0.10636  Biso   1.000  O
  O40      1.0000 0.31754  0.32559  0.01072  Biso   1.000  O
  O41      1.0000 0.34139  0.34913  0.67739  Biso   1.000  O
  O42      1.0000 0.34108  0.32528  0.34405  Biso   1.000  O
  O43      1.0000 0.30151  0.33060  0.35769  Biso   1.000  O
  O44      1.0000 0.36243  0.36516  0.02435  Biso   1.000  O
  O45      1.0000 0.33606  0.30424  0.69102  Biso   1.000  O
  Mg13     1.0000 0.33527  0.35139  0.22640  Biso   1.000  Mg
  Mg14     1.0000 0.34946  0.33140  0.89307  Biso   1.000  Mg
  Mg15     1.0000 0.31527  0.31721  0.55973  Biso   1.000  Mg
  O46      1.0000 0.36141  0.98454  0.99157  Biso   1.000  O
  O47      1.0000 0.28980  0.97192  0.32490  Biso   1.000  O
  O48      1.0000 0.34879  0.04354  0.65824  Biso   1.000  O
  O49      1.0000 0.34629  0.99784  0.22259  Biso   1.000  O
  O50      1.0000 0.31821  0.98704  0.55593  Biso   1.000  O
  O51      1.0000 0.33550  0.01513  0.88926  Biso   1.000  O
  O52      1.0000 0.36584  0.00730  0.57793  Biso   1.000  O
  O53      1.0000 0.30812  0.96749  0.91126  Biso   1.000  O
  O54      1.0000 0.32604  0.02521  0.24459  Biso   1.000  O
  Mg16     1.0000 0.34532  0.01964  0.45006  Biso   1.000  Mg
  Mg17     1.0000 0.34098  0.98802  0.78339  Biso   1.000  Mg
  Mg18     1.0000 0.31370  0.99235  0.11672  Biso   1.000  Mg
  S13      1.0000 0.44876  0.04705  0.84917  Biso   1.000  S
  S14      1.0000 0.26495  0.88457  0.18251  Biso   1.000  S
  S15      1.0000 0.28628  0.06838  0.51584  Biso   1.000  S
  C133     1.0000 0.45187  0.02320  0.80123  Biso   1.000  C
  C134     1.0000 0.23800  0.88147  0.13456  Biso   1.000  C
  C135     1.0000 0.31013  0.09533  0.46789  Biso   1.000  C
  N25      1.0000 0.46922  0.02020  0.90132  Biso   1.000  N
  N26      1.0000 0.21765  0.86411  0.23466  Biso   1.000  N
  N27      1.0000 0.31313  0.11569  0.56799  Biso   1.000  N
  C136     1.0000 0.46994  0.99877  0.94192  Biso   1.000  C
  C137     1.0000 0.19549  0.86339  0.27525  Biso   1.000  C
  C138     1.0000 0.33456  0.13784  0.60859  Biso   1.000  C
  C139     1.0000 0.49277  0.00089  0.97010  Biso   1.000  C
  C140     1.0000 0.17478  0.84056  0.30344  Biso   1.000  C
  C141     1.0000 0.33245  0.15856  0.63677  Biso   1.000  C
  C142     1.0000 0.49485  0.98064  0.02074  Biso   1.000  C
  C143     1.0000 0.48579  0.50515  0.02074  Biso   1.000  C
  C144     1.0000 0.01936  0.51421  0.02074  Biso   1.000  C
  N28      1.0000 0.18534  0.31799  0.37893  Biso   1.000  N
  N29      1.0000 0.46598  0.48133  0.04559  Biso   1.000  N
  N30      1.0000 0.34868  0.20068  0.71226  Biso   1.000  N
  C145     1.0000 0.52784  0.96940  0.00386  Biso   1.000  C
  C146     1.0000 0.44156  0.47216  0.00386  Biso   1.000  C
  C147     1.0000 0.03060  0.55844  0.00386  Biso   1.000  C
  S16      1.0000 0.51232  0.94154  0.91685  Biso   1.000  S
  S17      1.0000 0.42922  0.48768  0.91685  Biso   1.000  S
  S18      1.0000 0.05846  0.57078  0.91685  Biso   1.000  S
  N31      1.0000 0.21947  0.31463  0.38001  Biso   1.000  N
  N32      1.0000 0.42849  0.44720  0.04668  Biso   1.000  N
  N33      1.0000 0.35204  0.23817  0.71335  Biso   1.000  N
  C148     1.0000 0.23765  0.31281  0.27866  Biso   1.000  C
  C149     1.0000 0.40850  0.42902  0.94533  Biso   1.000  C
  C150     1.0000 0.35386  0.25817  0.61199  Biso   1.000  C
  C151     1.0000 0.26020  0.32082  0.36794  Biso   1.000  C
  C152     1.0000 0.39395  0.40647  0.03461  Biso   1.000  C
  C153     1.0000 0.34585  0.27271  0.70127  Biso   1.000  C
  C154     1.0000 0.28001  0.32198  0.26649  Biso   1.000  C
  C155     1.0000 0.37530  0.38666  0.93316  Biso   1.000  C
  C156     1.0000 0.34469  0.29137  0.59982  Biso   1.000  C
  C157     1.0000 0.27630  0.31415  0.06888  Biso   1.000  C
  C158     1.0000 0.37119  0.39037  0.73554  Biso   1.000  C
  C159     1.0000 0.35251  0.29548  0.40221  Biso   1.000  C
  C160     1.0000 0.25320  0.30557  0.98491  Biso   1.000  C
  C161     1.0000 0.38570  0.41347  0.65158  Biso   1.000  C
  C162     1.0000 0.36110  0.28097  0.31824  Biso   1.000  C
  C163     1.0000 0.23407  0.30484  0.08457  Biso   1.000  C
  C164     1.0000 0.40411  0.43260  0.75124  Biso   1.000  C
  C165     1.0000 0.36182  0.26256  0.41790  Biso   1.000  C
  C166     1.0000 0.29544  0.31521  0.94440  Biso   1.000  C
  C167     1.0000 0.35311  0.37123  0.61106  Biso   1.000  C
  C168     1.0000 0.35145  0.31356  0.27773  Biso   1.000  C
  C169     1.0000 0.47382  0.95793  0.04455  Biso   1.000  C
  C170     1.0000 0.48411  0.52618  0.04455  Biso   1.000  C
  C171     1.0000 0.04207  0.51589  0.04455  Biso   1.000  C
  C172     1.0000 0.45121  0.95595  0.01303  Biso   1.000  C
  C173     1.0000 0.50474  0.54879  0.01303  Biso   1.000  C
  C174     1.0000 0.04405  0.49526  0.01303  Biso   1.000  C
  C175     1.0000 0.44890  0.97594  0.96199  Biso   1.000  C
  C176     1.0000 0.19371  0.88444  0.29533  Biso   1.000  C
  C177     1.0000 0.35740  0.13963  0.62866  Biso   1.000  C
  N34      1.0000 0.43988  0.00578  0.66058  Biso   1.000  N
  N35      1.0000 0.23256  0.89345  0.99391  Biso   1.000  N
  N36      1.0000 0.32756  0.10077  0.32725  Biso   1.000  N
  C178     1.0000 0.42044  0.00267  0.54184  Biso   1.000  C
  C179     1.0000 0.24890  0.91289  0.87517  Biso   1.000  C
  C180     1.0000 0.33066  0.08443  0.20850  Biso   1.000  C
  C181     1.0000 0.40203  0.00625  0.61389  Biso   1.000  C
  C182     1.0000 0.27089  0.93131  0.94722  Biso   1.000  C
  C183     1.0000 0.32708  0.06244  0.28056  Biso   1.000  C
  C184     1.0000 0.38272  0.00327  0.49584  Biso   1.000  C
  C185     1.0000 0.28722  0.95062  0.82917  Biso   1.000  C
  C186     1.0000 0.33006  0.04611  0.16250  Biso   1.000  C
  C187     1.0000 0.38190  0.99605  0.29814  Biso   1.000  C
  C188     1.0000 0.28082  0.95143  0.63147  Biso   1.000  C
  C189     1.0000 0.33728  0.05251  0.96481  Biso   1.000  C
  C190     1.0000 0.40060  0.99210  0.23077  Biso   1.000  C
  C191     1.0000 0.25816  0.93273  0.56410  Biso   1.000  C
  C192     1.0000 0.34124  0.07517  0.89744  Biso   1.000  C
  C193     1.0000 0.41964  0.99524  0.34826  Biso   1.000  C
  C194     1.0000 0.24227  0.91369  0.68159  Biso   1.000  C
  C195     1.0000 0.33809  0.09106  0.01493  Biso   1.000  C
  C196     1.0000 0.36240  0.99247  0.16311  Biso   1.000  C
  C197     1.0000 0.29673  0.97093  0.49645  Biso   1.000  C
  C198     1.0000 0.34087  0.03660  0.82978  Biso   1.000  C
  H85      1.0000 0.14653  0.36835  0.31726  Biso   1.000  H
  H86      1.0000 0.22182  0.85347  0.31726  Biso   1.000  H
  H87      1.0000 0.63165  0.77818  0.31726  Biso   1.000  H
  H88      1.0000 0.17569  0.35180  0.28142  Biso   1.000  H
  H89      1.0000 0.17611  0.82431  0.28142  Biso   1.000  H
  H90      1.0000 0.64820  0.82389  0.28142  Biso   1.000  H
  H91      1.0000 0.19819  0.33588  0.38623  Biso   1.000  H
  H92      1.0000 0.47102  0.46848  0.05290  Biso   1.000  H
  H93      1.0000 0.33079  0.19564  0.71957  Biso   1.000  H
  H94      1.0000 0.22512  0.32580  0.49726  Biso   1.000  H
  H95      1.0000 0.43402  0.44155  0.16393  Biso   1.000  H
  H96      1.0000 0.34087  0.23265  0.83060  Biso   1.000  H
  H97      1.0000 0.26316  0.32678  0.51823  Biso   1.000  H
  H98      1.0000 0.39696  0.40351  0.18489  Biso   1.000  H
  H99      1.0000 0.33988  0.26971  0.85156  Biso   1.000  H
  H100     1.0000 0.25094  0.29968  0.83476  Biso   1.000  H
  H101     1.0000 0.38207  0.41572  0.50143  Biso   1.000  H
  H102     1.0000 0.36698  0.28459  0.16810  Biso   1.000  H
  H103     1.0000 0.21661  0.29843  0.01551  Biso   1.000  H
  H104     1.0000 0.41515  0.45005  0.68218  Biso   1.000  H
  H105     1.0000 0.36824  0.25152  0.34884  Biso   1.000  H
  H106     1.0000 0.47530  0.94225  0.08447  Biso   1.000  H
  H107     1.0000 0.46695  0.52470  0.08447  Biso   1.000  H
  H108     1.0000 0.05775  0.53305  0.08447  Biso   1.000  H
  H109     1.0000 0.43490  0.93838  0.03196  Biso   1.000  H
  H110     1.0000 0.50348  0.56510  0.03196  Biso   1.000  H
  H111     1.0000 0.06162  0.49652  0.03196  Biso   1.000  H
  H112     1.0000 0.43107  0.97404  0.94245  Biso   1.000  H
  H113     1.0000 0.20963  0.90226  0.27578  Biso   1.000  H
  H114     1.0000 0.35929  0.12370  0.60912  Biso   1.000  H
  H115     1.0000 0.44774  0.99583  0.62183  Biso   1.000  H
  H116     1.0000 0.21476  0.88560  0.95516  Biso   1.000  H
  H117     1.0000 0.33750  0.11857  0.28849  Biso   1.000  H
  H118     1.0000 0.40223  0.01168  0.76298  Biso   1.000  H
  H119     1.0000 0.27611  0.93110  0.09632  Biso   1.000  H
  H120     1.0000 0.32166  0.05722  0.42965  Biso   1.000  H
  H121     1.0000 0.39976  0.98667  0.08032  Biso   1.000  H
  H122     1.0000 0.25358  0.93358  0.41365  Biso   1.000  H
  H123     1.0000 0.34666  0.07975  0.74699  Biso   1.000  H
  H124     1.0000 0.43406  0.99255  0.29112  Biso   1.000  H
  H125     1.0000 0.22515  0.89927  0.62445  Biso   1.000  H
  H126     1.0000 0.34079  0.10818  0.95778  Biso   1.000  H
