# Supplementary material for: In silico design and screening of hypothetical MOF-74 analogs and their experimental synthesis
Source: Chem Sci. 2016 Jun 21;7(9):6263–72. doi: 10.1039/c6sc01477a (PMC6024208; doi:10.1039/c6sc01477a)
Supplement: Supplementary file 1 [file SC-007-C6SC01477A-s001.zip › analogs/152x0_all_conf_7740_0_full_symm.cif]

data_image0
_cell_length_a       56.5313
_cell_length_b       56.5313
_cell_length_c       7.00325
_cell_angle_alpha    90
_cell_angle_beta     90
_cell_angle_gamma    120

_symmetry_space_group_name_H-M    "P 1"
_symmetry_int_tables_number       1

loop_
  _symmetry_equiv_pos_as_xyz
  'x, y, z'

loop_
  _atom_site_label
  _atom_site_occupancy
  _atom_site_fract_x
  _atom_site_fract_y
  _atom_site_fract_z
  _atom_site_thermal_displace_type
  _atom_site_B_iso_or_equiv
  _atom_site_type_symbol
  O1       1.0000 0.04640  0.34668  0.74120  Biso   1.000  O
  O2       1.0000 0.01599  0.33545  0.50402  Biso   1.000  O
  O3       1.0000 0.02825  0.32349  0.15696  Biso   1.000  O
  Mg1      1.0000 0.99027  0.31127  0.28667  Biso   1.000  Mg
  O4       1.0000 0.95184  0.65204  0.22272  Biso   1.000  O
  O5       1.0000 0.98354  0.66535  0.45219  Biso   1.000  O
  O6       1.0000 0.97279  0.67661  0.80653  Biso   1.000  O
  Mg2      1.0000 0.00947  0.68818  0.67797  Biso   1.000  Mg
  C1       1.0000 0.94865  0.67056  0.72742  Biso   1.000  C
  C2       1.0000 0.92924  0.67154  0.84722  Biso   1.000  C
  C3       1.0000 0.90324  0.66501  0.78304  Biso   1.000  C
  N1       1.0000 0.88594  0.66711  0.91708  Biso   1.000  N
  C4       1.0000 0.85795  0.65750  0.89998  Biso   1.000  C
  O7       1.0000 0.17749  0.31099  0.42855  Biso   1.000  O
  N2       1.0000 0.84717  0.66378  0.05663  Biso   1.000  N
  C5       1.0000 0.15218  0.32432  0.71920  Biso   1.000  C
  N3       1.0000 0.14004  0.31691  0.90768  Biso   1.000  N
  C6       1.0000 0.12182  0.32552  0.96417  Biso   1.000  C
  O8       1.0000 0.11826  0.34204  0.87281  Biso   1.000  O
  N4       1.0000 0.10863  0.31363  0.13506  Biso   1.000  N
  C7       1.0000 0.09079  0.32046  0.23231  Biso   1.000  C
  C8       1.0000 0.06867  0.32036  0.14243  Biso   1.000  C
  C9       1.0000 0.05021  0.32539  0.24698  Biso   1.000  C
  C10      1.0000 0.05552  0.33173  0.44637  Biso   1.000  C
  C11      1.0000 0.07816  0.33191  0.53157  Biso   1.000  C
  C12      1.0000 0.09543  0.32609  0.42848  Biso   1.000  C
  C13      1.0000 0.03875  0.33841  0.57090  Biso   1.000  C
  C14      1.0000 0.89598  0.65731  0.59031  Biso   1.000  C
  C15      1.0000 0.91506  0.65642  0.47094  Biso   1.000  C
  C16      1.0000 0.94143  0.66278  0.53167  Biso   1.000  C
  C17      1.0000 0.95947  0.65985  0.39443  Biso   1.000  C
  H1       1.0000 0.93509  0.67716  0.99564  Biso   1.000  H
  H2       1.0000 0.89446  0.67404  0.04766  Biso   1.000  H
  H3       1.0000 0.85987  0.67903  0.14593  Biso   1.000  H
  H4       1.0000 0.14175  0.30792  0.61409  Biso   1.000  H
  H5       1.0000 0.15044  0.34197  0.67419  Biso   1.000  H
  H6       1.0000 0.13740  0.29911  0.96277  Biso   1.000  H
  H7       1.0000 0.11886  0.30746  0.22290  Biso   1.000  H
  H8       1.0000 0.06474  0.31577  0.99128  Biso   1.000  H
  H9       1.0000 0.08220  0.33719  0.68178  Biso   1.000  H
  H10      1.0000 0.11284  0.32660  0.49806  Biso   1.000  H
  H11      1.0000 0.87570  0.65174  0.54050  Biso   1.000  H
  H12      1.0000 0.90974  0.64996  0.32314  Biso   1.000  H
  O9       1.0000 0.98665  0.36638  0.40787  Biso   1.000  O
  O10      1.0000 0.99789  0.34721  0.17069  Biso   1.000  O
  O11      1.0000 0.00985  0.37143  0.82363  Biso   1.000  O
  Mg3      1.0000 0.02207  0.34567  0.95334  Biso   1.000  Mg
  O12      1.0000 0.01462  0.63313  0.55606  Biso   1.000  O
  O13      1.0000 0.00132  0.65152  0.78552  Biso   1.000  O
  O14      1.0000 0.99006  0.62951  0.13986  Biso   1.000  O
  Mg4      1.0000 0.97848  0.65462  0.01130  Biso   1.000  Mg
  C18      1.0000 0.99611  0.61142  0.06075  Biso   1.000  C
  C19      1.0000 0.99513  0.59103  0.18055  Biso   1.000  C
  C20      1.0000 0.00166  0.57156  0.11637  Biso   1.000  C
  N5       1.0000 0.99956  0.55216  0.25041  Biso   1.000  N
  C21      1.0000 0.00917  0.53378  0.23331  Biso   1.000  C
  O15      1.0000 0.68901  0.86650  0.42855  Biso   1.000  O
  N6       1.0000 0.00289  0.51672  0.38997  Biso   1.000  N
  C22      1.0000 0.67568  0.82786  0.71920  Biso   1.000  C
  N7       1.0000 0.68309  0.82313  0.90768  Biso   1.000  N
  C23      1.0000 0.00782  0.46297  0.63084  Biso   1.000  C
  O16      1.0000 0.99130  0.44289  0.53948  Biso   1.000  O
  N8       1.0000 0.01971  0.46167  0.80172  Biso   1.000  N
  C24      1.0000 0.01288  0.43700  0.89898  Biso   1.000  C
  C25      1.0000 0.01297  0.41498  0.80909  Biso   1.000  C
  C26      1.0000 0.00794  0.39148  0.91365  Biso   1.000  C
  C27      1.0000 0.00160  0.39045  0.11304  Biso   1.000  C
  C28      1.0000 0.00142  0.41291  0.19823  Biso   1.000  C
  C29      1.0000 0.00724  0.43600  0.09515  Biso   1.000  C
  C30      1.0000 0.99492  0.36700  0.23756  Biso   1.000  C
  C31      1.0000 0.00935  0.57200  0.92364  Biso   1.000  C
  C32      1.0000 0.01025  0.59197  0.80427  Biso   1.000  C
  C33      1.0000 0.00389  0.61198  0.86500  Biso   1.000  C
  C34      1.0000 0.00682  0.63296  0.72776  Biso   1.000  C
  H13      1.0000 0.98951  0.59127  0.32898  Biso   1.000  H
  H14      1.0000 0.99263  0.55376  0.38099  Biso   1.000  H
  H15      1.0000 0.32097  0.18084  0.14593  Biso   1.000  H
  H16      1.0000 0.69208  0.83383  0.61409  Biso   1.000  H
  H17      1.0000 0.99136  0.47513  0.34085  Biso   1.000  H
  H18      1.0000 0.70089  0.83829  0.96277  Biso   1.000  H
  H19      1.0000 0.69254  0.81140  0.22290  Biso   1.000  H
  H20      1.0000 0.01756  0.41564  0.65795  Biso   1.000  H
  H21      1.0000 0.99614  0.41168  0.34845  Biso   1.000  H
  H22      1.0000 0.00673  0.45290  0.16473  Biso   1.000  H
  H23      1.0000 0.01493  0.55730  0.87384  Biso   1.000  H
  H24      1.0000 0.01671  0.59311  0.65647  Biso   1.000  H
  O17      1.0000 0.96695  0.28694  0.07454  Biso   1.000  O
  O18      1.0000 0.98612  0.31734  0.83736  Biso   1.000  O
  O19      1.0000 0.96191  0.30508  0.49030  Biso   1.000  O
  Mg5      1.0000 0.98766  0.34306  0.62000  Biso   1.000  Mg
  O20      1.0000 0.03354  0.71483  0.88939  Biso   1.000  O
  O21      1.0000 0.01514  0.68313  0.11886  Biso   1.000  O
  O22      1.0000 0.03715  0.69388  0.47320  Biso   1.000  O
  Mg6      1.0000 0.01204  0.65719  0.34464  Biso   1.000  Mg
  C35      1.0000 0.05524  0.71802  0.39408  Biso   1.000  C
  C36      1.0000 0.07563  0.73743  0.51389  Biso   1.000  C
  C37      1.0000 0.09510  0.76343  0.44970  Biso   1.000  C
  N9       1.0000 0.11451  0.78073  0.58375  Biso   1.000  N
  C38      1.0000 0.13288  0.80872  0.56664  Biso   1.000  C
  O23      1.0000 0.13350  0.82251  0.42855  Biso   1.000  O
  N10      1.0000 0.14994  0.81950  0.72330  Biso   1.000  N
  C39      1.0000 0.17214  0.84782  0.71920  Biso   1.000  C
  N11      1.0000 0.17687  0.85996  0.90768  Biso   1.000  N
  C40      1.0000 0.87037  0.21152  0.29751  Biso   1.000  C
  O24      1.0000 0.89044  0.21507  0.20615  Biso   1.000  O
  N12      1.0000 0.87167  0.22470  0.46839  Biso   1.000  N
  C41      1.0000 0.89633  0.24254  0.56565  Biso   1.000  C
  C42      1.0000 0.91836  0.26466  0.47576  Biso   1.000  C
  C43      1.0000 0.94185  0.28312  0.58032  Biso   1.000  C
  C44      1.0000 0.94288  0.27781  0.77971  Biso   1.000  C
  C45      1.0000 0.92042  0.25518  0.86490  Biso   1.000  C
  C46      1.0000 0.89733  0.23791  0.76181  Biso   1.000  C
  C47      1.0000 0.96633  0.29458  0.90423  Biso   1.000  C
  C48      1.0000 0.09467  0.77069  0.25698  Biso   1.000  C
  C49      1.0000 0.07469  0.75161  0.13761  Biso   1.000  C
  C50      1.0000 0.05468  0.72524  0.19833  Biso   1.000  C
  C51      1.0000 0.03371  0.70720  0.06110  Biso   1.000  C
  H25      1.0000 0.07540  0.73157  0.66231  Biso   1.000  H
  H26      1.0000 0.11291  0.77221  0.71433  Biso   1.000  H
  H27      1.0000 0.15249  0.80679  0.81260  Biso   1.000  H
  H28      1.0000 0.16617  0.85825  0.61409  Biso   1.000  H
  H29      1.0000 0.85820  0.18289  0.00752  Biso   1.000  H
  H30      1.0000 0.16171  0.86260  0.96277  Biso   1.000  H
  H31      1.0000 0.18860  0.88114  0.22290  Biso   1.000  H
  H32      1.0000 0.91769  0.26859  0.32461  Biso   1.000  H
  H33      1.0000 0.92165  0.25113  0.01512  Biso   1.000  H
  H34      1.0000 0.88043  0.22050  0.83139  Biso   1.000  H
  H35      1.0000 0.10937  0.79096  0.20717  Biso   1.000  H
  H36      1.0000 0.07356  0.75693  0.98980  Biso   1.000  H
  O25      1.0000 0.71306  0.68001  0.07454  Biso   1.000  O
  O26      1.0000 0.68266  0.66878  0.83736  Biso   1.000  O
  O27      1.0000 0.69492  0.65682  0.49030  Biso   1.000  O
  Mg7      1.0000 0.65694  0.64460  0.62000  Biso   1.000  Mg
  O28      1.0000 0.61851  0.98538  0.55606  Biso   1.000  O
  O29      1.0000 0.65021  0.99868  0.78552  Biso   1.000  O
  O30      1.0000 0.63945  0.00994  0.13986  Biso   1.000  O
  Mg8      1.0000 0.67614  0.02152  0.01130  Biso   1.000  Mg
  C52      1.0000 0.61532  0.00389  0.06075  Biso   1.000  C
  C53      1.0000 0.59590  0.00487  0.18055  Biso   1.000  C
  C54      1.0000 0.56991  0.99834  0.11637  Biso   1.000  C
  N13      1.0000 0.55260  0.00044  0.25041  Biso   1.000  N
  C55      1.0000 0.52461  0.99083  0.23331  Biso   1.000  C
  O31      1.0000 0.84416  0.64432  0.76189  Biso   1.000  O
  N14      1.0000 0.51384  0.99711  0.38997  Biso   1.000  N
  C56      1.0000 0.81885  0.65765  0.05254  Biso   1.000  C
  N15      1.0000 0.80670  0.65024  0.24101  Biso   1.000  N
  C57      1.0000 0.78848  0.65885  0.29751  Biso   1.000  C
  O32      1.0000 0.78493  0.67537  0.20615  Biso   1.000  O
  N16      1.0000 0.77530  0.64696  0.46839  Biso   1.000  N
  C58      1.0000 0.75746  0.65379  0.56565  Biso   1.000  C
  C59      1.0000 0.73534  0.65369  0.47576  Biso   1.000  C
  C60      1.0000 0.71688  0.65873  0.58032  Biso   1.000  C
  C61      1.0000 0.72219  0.66507  0.77971  Biso   1.000  C
  C62      1.0000 0.74482  0.66525  0.86490  Biso   1.000  C
  C63      1.0000 0.76209  0.65942  0.76181  Biso   1.000  C
  C64      1.0000 0.70542  0.67175  0.90423  Biso   1.000  C
  C65      1.0000 0.56265  0.99065  0.92364  Biso   1.000  C
  C66      1.0000 0.58172  0.98975  0.80427  Biso   1.000  C
  C67      1.0000 0.60809  0.99611  0.86500  Biso   1.000  C
  C68      1.0000 0.62614  0.99318  0.72776  Biso   1.000  C
  H37      1.0000 0.60176  0.01049  0.32898  Biso   1.000  H
  H38      1.0000 0.56113  0.00737  0.38099  Biso   1.000  H
  H39      1.0000 0.52654  0.01236  0.47927  Biso   1.000  H
  H40      1.0000 0.80842  0.64125  0.94742  Biso   1.000  H
  H41      1.0000 0.81711  0.67531  0.00752  Biso   1.000  H
  H42      1.0000 0.80406  0.63244  0.29611  Biso   1.000  H
  H43      1.0000 0.78552  0.64079  0.55624  Biso   1.000  H
  H44      1.0000 0.73141  0.64910  0.32461  Biso   1.000  H
  H45      1.0000 0.74887  0.67052  0.01512  Biso   1.000  H
  H46      1.0000 0.77950  0.65994  0.83139  Biso   1.000  H
  H47      1.0000 0.54237  0.98507  0.87384  Biso   1.000  H
  H48      1.0000 0.57640  0.98329  0.65647  Biso   1.000  H
  O33      1.0000 0.65332  0.69971  0.74120  Biso   1.000  O
  O34      1.0000 0.66455  0.68054  0.50402  Biso   1.000  O
  O35      1.0000 0.67651  0.70476  0.15696  Biso   1.000  O
  Mg9      1.0000 0.68873  0.67901  0.28667  Biso   1.000  Mg
  O36      1.0000 0.68129  0.96646  0.88939  Biso   1.000  O
  O37      1.0000 0.66798  0.98486  0.11886  Biso   1.000  O
  O38      1.0000 0.65673  0.96285  0.47320  Biso   1.000  O
  Mg10     1.0000 0.64515  0.98796  0.34464  Biso   1.000  Mg
  C69      1.0000 0.66277  0.94476  0.39408  Biso   1.000  C
  C70      1.0000 0.66180  0.92437  0.51389  Biso   1.000  C
  C71      1.0000 0.66832  0.90490  0.44970  Biso   1.000  C
  N17      1.0000 0.66623  0.88549  0.58375  Biso   1.000  N
  C72      1.0000 0.67584  0.86712  0.56664  Biso   1.000  C
  O39      1.0000 0.35568  0.19984  0.76189  Biso   1.000  O
  N18      1.0000 0.66955  0.85006  0.72330  Biso   1.000  N
  C73      1.0000 0.34235  0.16120  0.05254  Biso   1.000  C
  N19      1.0000 0.34976  0.15646  0.24101  Biso   1.000  N
  C74      1.0000 0.67448  0.79630  0.96417  Biso   1.000  C
  O40      1.0000 0.65796  0.77622  0.87281  Biso   1.000  O
  N20      1.0000 0.68637  0.79500  0.13506  Biso   1.000  N
  C75      1.0000 0.67954  0.77034  0.23231  Biso   1.000  C
  C76      1.0000 0.67964  0.74831  0.14243  Biso   1.000  C
  C77      1.0000 0.67461  0.72482  0.24698  Biso   1.000  C
  C78      1.0000 0.66827  0.72379  0.44637  Biso   1.000  C
  C79      1.0000 0.66809  0.74624  0.53157  Biso   1.000  C
  C80      1.0000 0.67391  0.76934  0.42848  Biso   1.000  C
  C81      1.0000 0.66159  0.70034  0.57090  Biso   1.000  C
  C82      1.0000 0.67602  0.90533  0.25698  Biso   1.000  C
  C83      1.0000 0.67692  0.92531  0.13761  Biso   1.000  C
  C84      1.0000 0.67056  0.94532  0.19833  Biso   1.000  C
  C85      1.0000 0.67349  0.96629  0.06110  Biso   1.000  C
  H49      1.0000 0.65618  0.92460  0.66231  Biso   1.000  H
  H50      1.0000 0.65930  0.88709  0.71433  Biso   1.000  H
  H51      1.0000 0.98764  0.51418  0.47927  Biso   1.000  H
  H52      1.0000 0.35875  0.16717  0.94742  Biso   1.000  H
  H53      1.0000 0.65803  0.80846  0.67419  Biso   1.000  H
  H54      1.0000 0.36756  0.17162  0.29611  Biso   1.000  H
  H55      1.0000 0.35921  0.14473  0.55624  Biso   1.000  H
  H56      1.0000 0.68423  0.74897  0.99128  Biso   1.000  H
  H57      1.0000 0.66281  0.74501  0.68178  Biso   1.000  H
  H58      1.0000 0.67340  0.78623  0.49806  Biso   1.000  H
  H59      1.0000 0.68159  0.89063  0.20717  Biso   1.000  H
  H60      1.0000 0.68338  0.92644  0.98980  Biso   1.000  H
  O41      1.0000 0.63362  0.62027  0.40787  Biso   1.000  O
  O42      1.0000 0.65279  0.65068  0.17069  Biso   1.000  O
  O43      1.0000 0.62857  0.63842  0.82363  Biso   1.000  O
  Mg11     1.0000 0.65433  0.67639  0.95334  Biso   1.000  Mg
  O44      1.0000 0.70020  0.04816  0.22272  Biso   1.000  O
  O45      1.0000 0.68181  0.01646  0.45219  Biso   1.000  O
  O46      1.0000 0.70382  0.02721  0.80653  Biso   1.000  O
  Mg12     1.0000 0.67871  0.99053  0.67797  Biso   1.000  Mg
  C86      1.0000 0.72191  0.05135  0.72742  Biso   1.000  C
  C87      1.0000 0.74230  0.07076  0.84722  Biso   1.000  C
  C88      1.0000 0.76177  0.09676  0.78304  Biso   1.000  C
  N21      1.0000 0.78117  0.11406  0.91708  Biso   1.000  N
  C89      1.0000 0.79955  0.14205  0.89998  Biso   1.000  C
  O47      1.0000 0.80016  0.15584  0.76189  Biso   1.000  O
  N22      1.0000 0.81661  0.15283  0.05663  Biso   1.000  N
  C90      1.0000 0.83880  0.18115  0.05254  Biso   1.000  C
  N23      1.0000 0.84354  0.19330  0.24101  Biso   1.000  N
  C91      1.0000 0.53703  0.54485  0.63084  Biso   1.000  C
  O48      1.0000 0.55711  0.54841  0.53948  Biso   1.000  O
  N24      1.0000 0.53833  0.55804  0.80172  Biso   1.000  N
  C92      1.0000 0.56300  0.57587  0.89898  Biso   1.000  C
  C93      1.0000 0.58502  0.59800  0.80909  Biso   1.000  C
  C94      1.0000 0.60852  0.61645  0.91365  Biso   1.000  C
  C95      1.0000 0.60955  0.61115  0.11304  Biso   1.000  C
  C96      1.0000 0.58709  0.58851  0.19823  Biso   1.000  C
  C97      1.0000 0.56400  0.57124  0.09515  Biso   1.000  C
  C98      1.0000 0.63300  0.62791  0.23756  Biso   1.000  C
  C99      1.0000 0.76134  0.10402  0.59031  Biso   1.000  C
  C100     1.0000 0.74136  0.08494  0.47094  Biso   1.000  C
  C101     1.0000 0.72135  0.05857  0.53167  Biso   1.000  C
  C102     1.0000 0.70038  0.04053  0.39443  Biso   1.000  C
  H61      1.0000 0.74206  0.06491  0.99564  Biso   1.000  H
  H62      1.0000 0.77958  0.10554  0.04766  Biso   1.000  H
  H63      1.0000 0.81916  0.14013  0.14593  Biso   1.000  H
  H64      1.0000 0.83283  0.19158  0.94742  Biso   1.000  H
  H65      1.0000 0.52487  0.51623  0.34085  Biso   1.000  H
  H66      1.0000 0.82838  0.19594  0.29611  Biso   1.000  H
  H67      1.0000 0.85527  0.21448  0.55624  Biso   1.000  H
  H68      1.0000 0.58436  0.60192  0.65795  Biso   1.000  H
  H69      1.0000 0.58832  0.58446  0.34845  Biso   1.000  H
  H70      1.0000 0.54710  0.55383  0.16473  Biso   1.000  H
  H71      1.0000 0.77604  0.12430  0.54050  Biso   1.000  H
  H72      1.0000 0.74022  0.09026  0.32314  Biso   1.000  H
  O49      1.0000 0.37973  0.01335  0.40787  Biso   1.000  O
  O50      1.0000 0.34932  0.00211  0.17069  Biso   1.000  O
  O51      1.0000 0.36158  0.99015  0.82363  Biso   1.000  O
  Mg13     1.0000 0.32361  0.97793  0.95334  Biso   1.000  Mg
  O52      1.0000 0.28517  0.31871  0.88939  Biso   1.000  O
  O53      1.0000 0.31687  0.33202  0.11886  Biso   1.000  O
  O54      1.0000 0.30612  0.34327  0.47320  Biso   1.000  O
  Mg14     1.0000 0.34281  0.35485  0.34464  Biso   1.000  Mg
  C103     1.0000 0.28198  0.33723  0.39408  Biso   1.000  C
  C104     1.0000 0.26257  0.33820  0.51389  Biso   1.000  C
  C105     1.0000 0.23657  0.33168  0.44970  Biso   1.000  C
  N25      1.0000 0.21927  0.33377  0.58375  Biso   1.000  N
  C106     1.0000 0.19128  0.32416  0.56664  Biso   1.000  C
  O55      1.0000 0.51083  0.97766  0.09522  Biso   1.000  O
  N26      1.0000 0.18050  0.33045  0.72330  Biso   1.000  N
  C107     1.0000 0.48552  0.99099  0.38587  Biso   1.000  C
  N27      1.0000 0.47337  0.98357  0.57435  Biso   1.000  N
  C108     1.0000 0.45515  0.99218  0.63084  Biso   1.000  C
  O56      1.0000 0.45159  0.00870  0.53948  Biso   1.000  O
  N28      1.0000 0.44196  0.98029  0.80172  Biso   1.000  N
  C109     1.0000 0.42413  0.98712  0.89898  Biso   1.000  C
  C110     1.0000 0.40200  0.98703  0.80909  Biso   1.000  C
  C111     1.0000 0.38355  0.99206  0.91365  Biso   1.000  C
  C112     1.0000 0.38885  0.99840  0.11304  Biso   1.000  C
  C113     1.0000 0.41149  0.99858  0.19823  Biso   1.000  C
  C114     1.0000 0.42876  0.99276  0.09515  Biso   1.000  C
  C115     1.0000 0.37209  0.00508  0.23756  Biso   1.000  C
  C116     1.0000 0.22931  0.32398  0.25698  Biso   1.000  C
  C117     1.0000 0.24839  0.32308  0.13761  Biso   1.000  C
  C118     1.0000 0.27476  0.32944  0.19833  Biso   1.000  C
  C119     1.0000 0.29280  0.32651  0.06110  Biso   1.000  C
  H73      1.0000 0.26843  0.34382  0.66231  Biso   1.000  H
  H74      1.0000 0.22779  0.34070  0.71433  Biso   1.000  H
  H75      1.0000 0.19321  0.34570  0.81260  Biso   1.000  H
  H76      1.0000 0.47509  0.97459  0.28075  Biso   1.000  H
  H77      1.0000 0.48377  0.00864  0.34085  Biso   1.000  H
  H78      1.0000 0.47073  0.96578  0.62944  Biso   1.000  H
  H79      1.0000 0.45219  0.97413  0.88957  Biso   1.000  H
  H80      1.0000 0.39808  0.98244  0.65795  Biso   1.000  H
  H81      1.0000 0.41554  0.00386  0.34845  Biso   1.000  H
  H82      1.0000 0.44617  0.99327  0.16473  Biso   1.000  H
  H83      1.0000 0.20904  0.31841  0.20717  Biso   1.000  H
  H84      1.0000 0.24307  0.31662  0.98980  Biso   1.000  H
  O57      1.0000 0.31999  0.03305  0.07454  Biso   1.000  O
  O58      1.0000 0.33122  0.01388  0.83736  Biso   1.000  O
  O59      1.0000 0.34318  0.03809  0.49030  Biso   1.000  O
  Mg15     1.0000 0.35540  0.01234  0.62000  Biso   1.000  Mg
  O60      1.0000 0.34796  0.29980  0.22272  Biso   1.000  O
  O61      1.0000 0.33465  0.31819  0.45219  Biso   1.000  O
  O62      1.0000 0.32339  0.29618  0.80653  Biso   1.000  O
  Mg16     1.0000 0.31182  0.32129  0.67797  Biso   1.000  Mg
  C120     1.0000 0.32944  0.27809  0.72742  Biso   1.000  C
  C121     1.0000 0.32846  0.25770  0.84722  Biso   1.000  C
  C122     1.0000 0.33499  0.23823  0.78304  Biso   1.000  C
  N29      1.0000 0.33289  0.21883  0.91708  Biso   1.000  N
  C123     1.0000 0.34250  0.20045  0.89998  Biso   1.000  C
  O63      1.0000 0.02234  0.53317  0.09522  Biso   1.000  O
  N30      1.0000 0.33622  0.18339  0.05663  Biso   1.000  N
  C124     1.0000 0.00901  0.49453  0.38587  Biso   1.000  C
  N31      1.0000 0.01643  0.48980  0.57435  Biso   1.000  N
  C125     1.0000 0.34115  0.12963  0.29751  Biso   1.000  C
  O64      1.0000 0.32463  0.10956  0.20615  Biso   1.000  O
  N32      1.0000 0.35304  0.12833  0.46839  Biso   1.000  N
  C126     1.0000 0.34621  0.10367  0.56565  Biso   1.000  C
  C127     1.0000 0.34631  0.08164  0.47576  Biso   1.000  C
  C128     1.0000 0.34127  0.05815  0.58032  Biso   1.000  C
  C129     1.0000 0.33493  0.05712  0.77971  Biso   1.000  C
  C130     1.0000 0.33475  0.07958  0.86490  Biso   1.000  C
  C131     1.0000 0.34058  0.10267  0.76181  Biso   1.000  C
  C132     1.0000 0.32825  0.03367  0.90423  Biso   1.000  C
  C133     1.0000 0.34269  0.23866  0.59031  Biso   1.000  C
  C134     1.0000 0.34358  0.25864  0.47094  Biso   1.000  C
  C135     1.0000 0.33722  0.27865  0.53167  Biso   1.000  C
  C136     1.0000 0.34015  0.29962  0.39443  Biso   1.000  C
  H85      1.0000 0.32284  0.25794  0.99564  Biso   1.000  H
  H86      1.0000 0.32596  0.22042  0.04766  Biso   1.000  H
  H87      1.0000 0.65430  0.84751  0.81260  Biso   1.000  H
  H88      1.0000 0.02541  0.50050  0.28075  Biso   1.000  H
  H89      1.0000 0.32469  0.14180  0.00752  Biso   1.000  H
  H90      1.0000 0.03422  0.50495  0.62944  Biso   1.000  H
  H91      1.0000 0.02587  0.47806  0.88957  Biso   1.000  H
  H92      1.0000 0.35090  0.08231  0.32461  Biso   1.000  H
  H93      1.0000 0.32948  0.07835  0.01512  Biso   1.000  H
  H94      1.0000 0.34006  0.11957  0.83139  Biso   1.000  H
  H95      1.0000 0.34826  0.22396  0.54050  Biso   1.000  H
  H96      1.0000 0.35004  0.25978  0.32314  Biso   1.000  H
  O65      1.0000 0.30029  0.95360  0.74120  Biso   1.000  O
  O66      1.0000 0.31946  0.98401  0.50402  Biso   1.000  O
  O67      1.0000 0.29524  0.97175  0.15696  Biso   1.000  O
  Mg17     1.0000 0.32099  0.00973  0.28667  Biso   1.000  Mg
  O68      1.0000 0.36687  0.38149  0.55606  Biso   1.000  O
  O69      1.0000 0.34848  0.34979  0.78552  Biso   1.000  O
  O70      1.0000 0.37049  0.36055  0.13986  Biso   1.000  O
  Mg18     1.0000 0.34538  0.32386  0.01130  Biso   1.000  Mg
  C137     1.0000 0.38858  0.38468  0.06075  Biso   1.000  C
  C138     1.0000 0.40897  0.40410  0.18055  Biso   1.000  C
  C139     1.0000 0.42844  0.43009  0.11637  Biso   1.000  C
  N33      1.0000 0.44784  0.44740  0.25041  Biso   1.000  N
  C140     1.0000 0.46622  0.47539  0.23331  Biso   1.000  C
  O71      1.0000 0.46683  0.48917  0.09522  Biso   1.000  O
  N34      1.0000 0.48328  0.48616  0.38997  Biso   1.000  N
  C141     1.0000 0.50547  0.51448  0.38587  Biso   1.000  C
  N35      1.0000 0.51020  0.52663  0.57435  Biso   1.000  N
  C142     1.0000 0.20370  0.87818  0.96417  Biso   1.000  C
  O72      1.0000 0.22378  0.88174  0.87281  Biso   1.000  O
  N36      1.0000 0.20500  0.89137  0.13506  Biso   1.000  N
  C143     1.0000 0.22966  0.90921  0.23231  Biso   1.000  C
  C144     1.0000 0.25169  0.93133  0.14243  Biso   1.000  C
  C145     1.0000 0.27518  0.94979  0.24698  Biso   1.000  C
  C146     1.0000 0.27621  0.94448  0.44637  Biso   1.000  C
  C147     1.0000 0.25376  0.92184  0.53157  Biso   1.000  C
  C148     1.0000 0.23066  0.90457  0.42848  Biso   1.000  C
  C149     1.0000 0.29966  0.96125  0.57090  Biso   1.000  C
  C150     1.0000 0.42800  0.43735  0.92364  Biso   1.000  C
  C151     1.0000 0.40803  0.41828  0.80427  Biso   1.000  C
  C152     1.0000 0.38802  0.39191  0.86500  Biso   1.000  C
  C153     1.0000 0.36704  0.37386  0.72776  Biso   1.000  C
  H97      1.0000 0.40873  0.39824  0.32898  Biso   1.000  H
  H98      1.0000 0.44624  0.43887  0.38099  Biso   1.000  H
  H99      1.0000 0.48582  0.47346  0.47927  Biso   1.000  H
  H100     1.0000 0.49950  0.52491  0.28075  Biso   1.000  H
  H101     1.0000 0.19154  0.84956  0.67419  Biso   1.000  H
  H102     1.0000 0.49505  0.52927  0.62944  Biso   1.000  H
  H103     1.0000 0.52194  0.54781  0.88957  Biso   1.000  H
  H104     1.0000 0.25103  0.93526  0.99128  Biso   1.000  H
  H105     1.0000 0.25499  0.91780  0.68178  Biso   1.000  H
  H106     1.0000 0.21377  0.88716  0.49806  Biso   1.000  H
  H107     1.0000 0.44270  0.45763  0.87384  Biso   1.000  H
  H108     1.0000 0.40689  0.42360  0.65647  Biso   1.000  H
