# Supplementary material for: In silico design and screening of hypothetical MOF-74 analogs and their experimental synthesis
Source: Chem Sci. 2016 Jun 21;7(9):6263–72. doi: 10.1039/c6sc01477a (PMC6024208; doi:10.1039/c6sc01477a)
Supplement: Supplementary file 1 [file SC-007-C6SC01477A-s001.zip › analogs/208_all_conf_5978_0_full_symm.def]

#number of pseudo atoms
60
#type        print   as   scat      mass       charge          B-factor   radii  connectivity
UNIT         no      H       H      1.0        1.0             1.0        1.0    0
C_co2        yes     C       C      12.0107    0.6512          1.0        1.0    0
O_co2        yes     O       O      15.9994   -0.3256          1.0        1.0    0
N_n2         yes     N       N      14.00674  -0.482           1.0        0.7    0
N_com        no      N       N      0.0        0.964           1.0        0.7    0
Mof_Ob    yes       O         O         15.999    -0.76888  1.0       1.52      0         
Mof_Oa    yes       O         O         15.999    -0.92636  1.0       1.52      0         
Mof_Oc    yes       O         O         15.999    -0.95954  1.0       1.52      0         
Mof_Mg    yes       Mg        Mg        24.305    1.66629   1.0       1.73      0         
Mof_Ob_a  yes       O         O         15.999    -0.74344  1.0       1.52      0         
Mof_Oa_a  yes       O         O         15.999    -0.91862  1.0       1.52      0         
Mof_Oc_a  yes       O         O         15.999    -0.96082  1.0       1.52      0         
Mof_Mg_a  yes       Mg        Mg        24.305    1.65985   1.0       1.73      0         
O         yes       O         O         15.999    -0.36809  1.0       1.52      0         
C         yes       C         C         12.011    0.55578   1.0       1.7       0         
O_a       yes       O         O         15.999    -0.44526  1.0       1.52      0         
C_a       yes       C         C         12.011    -0.03291  1.0       1.7       0         
C_b       yes       C         C         12.011    -0.17912  1.0       1.7       0         
C_c       yes       C         C         12.011    -0.07666  1.0       1.7       0         
C_d       yes       C         C         12.011    0.0103    1.0       1.7       0         
C_e       yes       C         C         12.011    0.09104   1.0       1.7       0         
C_f       yes       C         C         12.011    -0.12846  1.0       1.7       0         
C_g       yes       C         C         12.011    -0.13191  1.0       1.7       0         
C_h       yes       C         C         12.011    -0.09682  1.0       1.7       0         
C_i       yes       C         C         12.011    -0.09196  1.0       1.7       0         
C_j       yes       C         C         12.011    -0.1713   1.0       1.7       0         
C_k       yes       C         C         12.011    0.53719   1.0       1.7       0         
O_b       yes       O         O         15.999    -0.44897  1.0       1.52      0         
N         yes       N         N         14.007    -0.57569  1.0       1.55      0         
C_l       yes       C         C         12.011    0.34379   1.0       1.7       0         
C_m       yes       C         C         12.011    -0.29452  1.0       1.7       0         
Mof_Cb    yes       C         C         12.011    -0.29252  1.0       1.7       0         
Mof_Cc    yes       C         C         12.011    0.49887   1.0       1.7       0         
Mof_Cd    yes       C         C         12.011    -0.27084  1.0       1.7       0         
C_n       yes       C         C         12.011    -0.24347  1.0       1.7       0         
Mof_Ca    yes       C         C         12.011    0.87477   1.0       1.7       0         
C_o       yes       C         C         12.011    -0.11728  1.0       1.7       0         
C_p       yes       C         C         12.011    -0.12728  1.0       1.7       0         
C_q       yes       C         C         12.011    0.3795    1.0       1.7       0         
C_r       yes       C         C         12.011    -0.29442  1.0       1.7       0         
Mof_Cb_a  yes       C         C         12.011    -0.27674  1.0       1.7       0         
Mof_Cc_a  yes       C         C         12.011    0.48082   1.0       1.7       0         
Mof_Cd_a  yes       C         C         12.011    -0.24391  1.0       1.7       0         
C_s       yes       C         C         12.011    -0.29862  1.0       1.7       0         
Mof_Ca_a  yes       C         C         12.011    0.84058   1.0       1.7       0         
H         yes       H         H         1.008     0.15967   1.0       1.09      0         
H_a       yes       H         H         1.008     0.11708   1.0       1.09      0         
H_b       yes       H         H         1.008     0.10965   1.0       1.09      0         
H_c       yes       H         H         1.008     0.12196   1.0       1.09      0         
H_d       yes       H         H         1.008     0.12555   1.0       1.09      0         
H_e       yes       H         H         1.008     0.13263   1.0       1.09      0         
H_f       yes       H         H         1.008     0.32717   1.0       1.09      0         
H_g       yes       H         H         1.008     0.23339   1.0       1.09      0         
Mof_H     yes       H         H         1.008     0.18482   1.0       1.09      0         
H_h       yes       H         H         1.008     0.17554   1.0       1.09      0         
H_i       yes       H         H         1.008     0.12376   1.0       1.09      0         
H_j       yes       H         H         1.008     0.12055   1.0       1.09      0         
H_k       yes       H         H         1.008     0.23182   1.0       1.09      0         
Mof_H_a   yes       H         H         1.008     0.16587   1.0       1.09      0         
H_l       yes       H         H         1.008     0.21619   1.0       1.09      0         
