# Supplementary material for: In silico design and screening of hypothetical MOF-74 analogs and their experimental synthesis
Source: Chem Sci. 2016 Jun 21;7(9):6263–72. doi: 10.1039/c6sc01477a (PMC6024208; doi:10.1039/c6sc01477a)
Supplement: Supplementary file 1 [file SC-007-C6SC01477A-s001.zip › analogs/34.1_all_conf_10_0_full_symm.cssr]

				55.2395  55.2395  6.9271
		90  90  120  SPGR =  1 P 1		 OPT = 1
378   0 
0 image0	: image0
 1 Mof_Ob 0.952010 0.299910 0.121010  0  0  0  0  0  0  0  0  -0.847500
 2 Mof_Ob 0.014560 0.381320 0.454340  0  0  0  0  0  0  0  0  -0.847500
 3 Mof_Ob 0.033430 0.318770 0.787670  0  0  0  0  0  0  0  0  -0.847500
 4 Mof_Oa 0.984580 0.318160 0.352470  0  0  0  0  0  0  0  0  -0.951160
 5 Mof_Oa 0.000240 0.348750 0.685810  0  0  0  0  0  0  0  0  -0.951160
 6 Mof_Oa 0.015170 0.333090 0.019140  0  0  0  0  0  0  0  0  -0.951160
 7 Mof_Oc 0.973160 0.294620 0.706710  0  0  0  0  0  0  0  0  -0.858530
 8 Mof_Oc 0.988120 0.360170 0.040050  0  0  0  0  0  0  0  0  -0.858530
 9 Mof_Oc 0.038710 0.345210 0.373380  0  0  0  0  0  0  0  0  -0.858530
 10 Mof_Mg 0.010800 0.320290 0.576570  0  0  0  0  0  0  0  0  1.646780
 11 Mof_Mg 0.976150 0.322530 0.909900  0  0  0  0  0  0  0  0  1.646780
 12 Mof_Mg 0.013040 0.357180 0.243230  0  0  0  0  0  0  0  0  1.646780
 13 Mof_Ob_a 0.051330 0.697820 0.763470  0  0  0  0  0  0  0  0  -0.702740
 14 Mof_Ob_a 0.979830 0.615330 0.430140  0  0  0  0  0  0  0  0  -0.702740
 15 Mof_Ob_a 0.968840 0.686840 0.096800  0  0  0  0  0  0  0  0  -0.702740
 16 Mof_Oa_a 0.018400 0.682050 0.535380  0  0  0  0  0  0  0  0  -0.961670
 17 Mof_Oa_a 0.996990 0.648270 0.202050  0  0  0  0  0  0  0  0  -0.961670
 18 Mof_Oa_a 0.984610 0.669680 0.868720  0  0  0  0  0  0  0  0  -0.961670
 19 Mof_Oc_a 0.031150 0.704380 0.177570  0  0  0  0  0  0  0  0  -0.917750
 20 Mof_Oc_a 0.006560 0.635520 0.844230  0  0  0  0  0  0  0  0  -0.917750
 21 Mof_Oc_a 0.962290 0.660100 0.510900  0  0  0  0  0  0  0  0  -0.917750
 22 Mof_Mg_a 0.993280 0.680800 0.306890  0  0  0  0  0  0  0  0  1.586050
 23 Mof_Mg_a 0.020850 0.673390 0.973560  0  0  0  0  0  0  0  0  1.586050
 24 Mof_Mg_a 0.985870 0.645810 0.640220  0  0  0  0  0  0  0  0  1.586050
 25 Mof_Ca 0.959910 0.299410 0.293170  0  0  0  0  0  0  0  0  0.988520
 26 Mof_Ca 0.006160 0.373420 0.626500  0  0  0  0  0  0  0  0  0.988520
 27 Mof_Ca 0.033930 0.327170 0.959830  0  0  0  0  0  0  0  0  0.988520
 28 Mof_Cb 0.941220 0.277290 0.428890  0  0  0  0  0  0  0  0  -0.497360
 29 Mof_Cb 0.002740 0.392120 0.762220  0  0  0  0  0  0  0  0  -0.497360
 30 Mof_Cb 0.056040 0.330600 0.095560  0  0  0  0  0  0  0  0  -0.497360
 31 C 0.914540 0.257130 0.360480  0  0  0  0  0  0  0  0  0.044430
 32 C 0.009250 0.418790 0.693820  0  0  0  0  0  0  0  0  0.044430
 33 C 0.076200 0.324080 0.027150  0  0  0  0  0  0  0  0  0.044430
 34 C_a 0.895360 0.235920 0.477920  0  0  0  0  0  0  0  0  -0.514930
 35 C_a 0.007220 0.437970 0.811250  0  0  0  0  0  0  0  0  -0.514930
 36 C_a 0.097420 0.326110 0.144580  0  0  0  0  0  0  0  0  -0.514930
 37 C_b 0.903060 0.233650 0.668240  0  0  0  0  0  0  0  0  0.602430
 38 C_b 0.997250 0.430270 0.001580  0  0  0  0  0  0  0  0  0.602430
 39 C_b 0.099680 0.336080 0.334910  0  0  0  0  0  0  0  0  0.602430
 40 Mof_Cd 0.929270 0.253520 0.740730  0  0  0  0  0  0  0  0  -0.446800
 41 Mof_Cd 0.990910 0.404060 0.074060  0  0  0  0  0  0  0  0  -0.446800
 42 Mof_Cd 0.079810 0.342420 0.407390  0  0  0  0  0  0  0  0  -0.446800
 43 Mof_Cc 0.948630 0.275780 0.625760  0  0  0  0  0  0  0  0  0.553220
 44 Mof_Cc 0.993810 0.384700 0.959090  0  0  0  0  0  0  0  0  0.553220
 45 Mof_Cc 0.057560 0.339520 0.292430  0  0  0  0  0  0  0  0  0.553220
 46 N 0.882490 0.210820 0.775620  0  0  0  0  0  0  0  0  -0.236000
 47 N 0.995000 0.450850 0.108950  0  0  0  0  0  0  0  0  -0.236000
 48 N 0.122510 0.338330 0.442280  0  0  0  0  0  0  0  0  -0.236000
 49 N_a 0.891600 0.205700 0.931150  0  0  0  0  0  0  0  0  -0.255520
 50 N_a 0.980760 0.441740 0.264480  0  0  0  0  0  0  0  0  -0.255520
 51 N_a 0.127640 0.352570 0.597820  0  0  0  0  0  0  0  0  -0.255520
 52 C_c 0.870850 0.183870 0.043500  0  0  0  0  0  0  0  0  0.463400
 53 C_c 0.313020 0.129150 0.043500  0  0  0  0  0  0  0  0  0.463400
 54 C_c 0.816130 0.686980 0.043500  0  0  0  0  0  0  0  0  0.463400
 55 C_d 0.842240 0.167710 0.992350  0  0  0  0  0  0  0  0  -0.347200
 56 C_d 0.325470 0.157760 0.992350  0  0  0  0  0  0  0  0  -0.347200
 57 C_d 0.832290 0.674530 0.992350  0  0  0  0  0  0  0  0  -0.347200
 58 C_e 0.156740 0.814810 0.787070  0  0  0  0  0  0  0  0  0.078050
 59 C_e 0.991410 0.509920 0.453730  0  0  0  0  0  0  0  0  0.078050
 60 C_e 0.851850 0.675260 0.120400  0  0  0  0  0  0  0  0  0.078050
 61 C_f 0.832640 0.144280 0.302730  0  0  0  0  0  0  0  0  0.152670
 62 C_f 0.311640 0.167370 0.302730  0  0  0  0  0  0  0  0  0.152670
 63 C_f 0.855720 0.688360 0.302730  0  0  0  0  0  0  0  0  0.152670
 64 C_g 0.861120 0.159890 0.351560  0  0  0  0  0  0  0  0  -0.164200
 65 C_g 0.298780 0.138880 0.351560  0  0  0  0  0  0  0  0  -0.164200
 66 C_g 0.840110 0.701220 0.351560  0  0  0  0  0  0  0  0  -0.164200
 67 C_h 0.880130 0.179310 0.221710  0  0  0  0  0  0  0  0  -0.298000
 68 C_h 0.299190 0.119880 0.221710  0  0  0  0  0  0  0  0  -0.298000
 69 C_h 0.820690 0.700810 0.221710  0  0  0  0  0  0  0  0  -0.298000
 70 N_b 0.814900 0.125900 0.447050  0  0  0  0  0  0  0  0  -0.192360
 71 N_b 0.311000 0.185100 0.447050  0  0  0  0  0  0  0  0  -0.192360
 72 N_b 0.874100 0.689000 0.447050  0  0  0  0  0  0  0  0  -0.192360
 73 N_c 0.123010 0.776940 0.058070  0  0  0  0  0  0  0  0  -0.131200
 74 N_c 0.987260 0.543660 0.724740  0  0  0  0  0  0  0  0  -0.131200
 75 N_c 0.889730 0.679400 0.391400  0  0  0  0  0  0  0  0  -0.131200
 76 C_i 0.104630 0.758960 0.201630  0  0  0  0  0  0  0  0  0.375600
 77 C_i 0.987670 0.562040 0.868300  0  0  0  0  0  0  0  0  0.375600
 78 C_i 0.907710 0.679000 0.534960  0  0  0  0  0  0  0  0  0.375600
 79 C_j 0.111490 0.758250 0.397510  0  0  0  0  0  0  0  0  -0.105380
 80 C_j 0.980090 0.555170 0.064180  0  0  0  0  0  0  0  0  -0.105380
 81 C_j 0.908420 0.686580 0.730840  0  0  0  0  0  0  0  0  -0.105380
 82 C_k 0.091010 0.739080 0.518960  0  0  0  0  0  0  0  0  -0.157670
 83 C_k 0.981410 0.575660 0.185630  0  0  0  0  0  0  0  0  -0.157670
 84 C_k 0.927590 0.685260 0.852290  0  0  0  0  0  0  0  0  -0.157670
 85 Mof_Cb_a 0.063510 0.720120 0.453960  0  0  0  0  0  0  0  0  -0.406530
 86 Mof_Cb_a 0.989940 0.603160 0.120620  0  0  0  0  0  0  0  0  -0.406530
 87 Mof_Cb_a 0.946550 0.676720 0.787290  0  0  0  0  0  0  0  0  -0.406530
 88 Mof_Ca_a 0.043750 0.699230 0.592000  0  0  0  0  0  0  0  0  0.895670
 89 Mof_Ca_a 0.988810 0.622920 0.258670  0  0  0  0  0  0  0  0  0.895670
 90 Mof_Ca_a 0.967440 0.677850 0.925340  0  0  0  0  0  0  0  0  0.895670
 91 Mof_Cc_a 0.056460 0.721200 0.256390  0  0  0  0  0  0  0  0  0.651780
 92 Mof_Cc_a 0.998070 0.610200 0.923050  0  0  0  0  0  0  0  0  0.651780
 93 Mof_Cc_a 0.945460 0.668600 0.589720  0  0  0  0  0  0  0  0  0.651780
 94 Mof_Cd_a 0.077560 0.740920 0.134930  0  0  0  0  0  0  0  0  -0.527970
 95 Mof_Cd_a 0.996700 0.589110 0.801590  0  0  0  0  0  0  0  0  -0.527970
 96 Mof_Cd_a 0.925740 0.669970 0.468260  0  0  0  0  0  0  0  0  -0.527970
 97 H 0.909420 0.258880 0.211460  0  0  0  0  0  0  0  0  0.202690
 98 H 0.016120 0.423910 0.544790  0  0  0  0  0  0  0  0  0.202690
 99 H 0.074450 0.317210 0.878120  0  0  0  0  0  0  0  0  0.202690
 100 H_a 0.874720 0.220570 0.426190  0  0  0  0  0  0  0  0  0.183850
 101 H_a 0.012510 0.458610 0.759520  0  0  0  0  0  0  0  0  0.183850
 102 H_a 0.112760 0.320820 0.092850  0  0  0  0  0  0  0  0  0.183850
 103 Mof_H 0.934840 0.252050 0.888980  0  0  0  0  0  0  0  0  0.130410
 104 Mof_H 0.983870 0.398490 0.222310  0  0  0  0  0  0  0  0  0.130410
 105 Mof_H 0.081290 0.349460 0.555640  0  0  0  0  0  0  0  0  0.130410
 106 H_b 0.168900 0.837930 0.519370  0  0  0  0  0  0  0  0  0.151460
 107 H_b 0.669040 0.831100 0.519370  0  0  0  0  0  0  0  0  0.151460
 108 H_b 0.162070 0.330960 0.519370  0  0  0  0  0  0  0  0  0.151460
 109 H_c 0.134630 0.802410 0.752420  0  0  0  0  0  0  0  0  0.051410
 110 H_c 0.001110 0.532040 0.419090  0  0  0  0  0  0  0  0  0.051410
 111 H_c 0.864260 0.665560 0.085760  0  0  0  0  0  0  0  0  0.051410
 112 H_d 0.867660 0.156700 0.492850  0  0  0  0  0  0  0  0  0.173150
 113 H_d 0.289040 0.132340 0.492850  0  0  0  0  0  0  0  0  0.173150
 114 H_d 0.843300 0.710960 0.492850  0  0  0  0  0  0  0  0  0.173150
 115 H_e 0.902200 0.191970 0.256940  0  0  0  0  0  0  0  0  0.170330
 116 H_e 0.289770 0.097800 0.256940  0  0  0  0  0  0  0  0  0.170330
 117 H_e 0.808030 0.710230 0.256940  0  0  0  0  0  0  0  0  0.170330
 118 H_f 0.132550 0.772470 0.448380  0  0  0  0  0  0  0  0  0.048900
 119 H_f 0.973250 0.534120 0.115050  0  0  0  0  0  0  0  0  0.048900
 120 H_f 0.894200 0.693420 0.781720  0  0  0  0  0  0  0  0  0.048900
 121 H_g 0.095710 0.737890 0.670070  0  0  0  0  0  0  0  0  0.176060
 122 H_g 0.975510 0.570950 0.336730  0  0  0  0  0  0  0  0  0.176060
 123 H_g 0.928780 0.691160 0.003400  0  0  0  0  0  0  0  0  0.176060
 124 Mof_H_a 0.072610 0.741810 0.984130  0  0  0  0  0  0  0  0  0.193610
 125 Mof_H_a 0.002530 0.594060 0.650790  0  0  0  0  0  0  0  0  0.193610
 126 Mof_H_a 0.924860 0.664130 0.317460  0  0  0  0  0  0  0  0  0.193610
 127 Mof_Ob 0.618680 0.633240 0.454340  0  0  0  0  0  0  0  0  -0.847500
 128 Mof_Ob 0.681230 0.714660 0.787670  0  0  0  0  0  0  0  0  -0.847500
 129 Mof_Ob 0.700090 0.652100 0.121010  0  0  0  0  0  0  0  0  -0.847500
 130 Mof_Oa 0.651250 0.651490 0.685810  0  0  0  0  0  0  0  0  -0.951160
 131 Mof_Oa 0.666910 0.682090 0.019140  0  0  0  0  0  0  0  0  -0.951160
 132 Mof_Oa 0.681840 0.666420 0.352470  0  0  0  0  0  0  0  0  -0.951160
 133 Mof_Oc 0.639830 0.627950 0.040050  0  0  0  0  0  0  0  0  -0.858530
 134 Mof_Oc 0.654790 0.693500 0.373380  0  0  0  0  0  0  0  0  -0.858530
 135 Mof_Oc 0.705380 0.678540 0.706710  0  0  0  0  0  0  0  0  -0.858530
 136 Mof_Mg 0.677470 0.653620 0.909900  0  0  0  0  0  0  0  0  1.646780
 137 Mof_Mg 0.642820 0.655860 0.243230  0  0  0  0  0  0  0  0  1.646780
 138 Mof_Mg 0.679710 0.690510 0.576570  0  0  0  0  0  0  0  0  1.646780
 139 Mof_Ob_a 0.718000 0.031160 0.096800  0  0  0  0  0  0  0  0  -0.702740
 140 Mof_Ob_a 0.646490 0.948670 0.763470  0  0  0  0  0  0  0  0  -0.702740
 141 Mof_Ob_a 0.635510 0.020170 0.430140  0  0  0  0  0  0  0  0  -0.702740
 142 Mof_Oa_a 0.685070 0.015390 0.868720  0  0  0  0  0  0  0  0  -0.961670
 143 Mof_Oa_a 0.663650 0.981600 0.535380  0  0  0  0  0  0  0  0  -0.961670
 144 Mof_Oa_a 0.651280 0.003010 0.202050  0  0  0  0  0  0  0  0  -0.961670
 145 Mof_Oc_a 0.697820 0.037710 0.510900  0  0  0  0  0  0  0  0  -0.917750
 146 Mof_Oc_a 0.673230 0.968850 0.177570  0  0  0  0  0  0  0  0  -0.917750
 147 Mof_Oc_a 0.628950 0.993440 0.844230  0  0  0  0  0  0  0  0  -0.917750
 148 Mof_Mg_a 0.659940 0.014130 0.640220  0  0  0  0  0  0  0  0  1.586050
 149 Mof_Mg_a 0.687520 0.006720 0.306890  0  0  0  0  0  0  0  0  1.586050
 150 Mof_Mg_a 0.652530 0.979140 0.973560  0  0  0  0  0  0  0  0  1.586050
 151 Mof_Ca 0.626580 0.632740 0.626500  0  0  0  0  0  0  0  0  0.988520
 152 Mof_Ca 0.672830 0.706750 0.959830  0  0  0  0  0  0  0  0  0.988520
 153 Mof_Ca 0.700590 0.660510 0.293170  0  0  0  0  0  0  0  0  0.988520
 154 Mof_Cb 0.607880 0.610620 0.762220  0  0  0  0  0  0  0  0  -0.497360
 155 Mof_Cb 0.669400 0.725450 0.095560  0  0  0  0  0  0  0  0  -0.497360
 156 Mof_Cb 0.722710 0.663930 0.428890  0  0  0  0  0  0  0  0  -0.497360
 157 C 0.581210 0.590460 0.693820  0  0  0  0  0  0  0  0  0.044430
 158 C 0.675920 0.752120 0.027150  0  0  0  0  0  0  0  0  0.044430
 159 C 0.742870 0.657410 0.360480  0  0  0  0  0  0  0  0  0.044430
 160 C_a 0.562030 0.569250 0.811250  0  0  0  0  0  0  0  0  -0.514930
 161 C_a 0.673890 0.771300 0.144580  0  0  0  0  0  0  0  0  -0.514930
 162 C_a 0.764080 0.659450 0.477920  0  0  0  0  0  0  0  0  -0.514930
 163 C_b 0.569730 0.566990 0.001580  0  0  0  0  0  0  0  0  0.602430
 164 C_b 0.663920 0.763600 0.334910  0  0  0  0  0  0  0  0  0.602430
 165 C_b 0.766350 0.669410 0.668240  0  0  0  0  0  0  0  0  0.602430
 166 Mof_Cd 0.595940 0.586850 0.074060  0  0  0  0  0  0  0  0  -0.446800
 167 Mof_Cd 0.657580 0.737400 0.407390  0  0  0  0  0  0  0  0  -0.446800
 168 Mof_Cd 0.746480 0.675750 0.740730  0  0  0  0  0  0  0  0  -0.446800
 169 Mof_Cc 0.615300 0.609110 0.959090  0  0  0  0  0  0  0  0  0.553220
 170 Mof_Cc 0.660480 0.718040 0.292430  0  0  0  0  0  0  0  0  0.553220
 171 Mof_Cc 0.724220 0.672860 0.625760  0  0  0  0  0  0  0  0  0.553220
 172 N 0.549150 0.544150 0.108950  0  0  0  0  0  0  0  0  -0.236000
 173 N 0.661670 0.784180 0.442280  0  0  0  0  0  0  0  0  -0.236000
 174 N 0.789180 0.671670 0.775620  0  0  0  0  0  0  0  0  -0.236000
 175 N_a 0.558260 0.539030 0.264480  0  0  0  0  0  0  0  0  -0.255520
 176 N_a 0.647430 0.775070 0.597820  0  0  0  0  0  0  0  0  -0.255520
 177 N_a 0.794300 0.685900 0.931150  0  0  0  0  0  0  0  0  -0.255520
 178 C_c 0.537510 0.517200 0.376840  0  0  0  0  0  0  0  0  0.463400
 179 C_c 0.979690 0.462490 0.376840  0  0  0  0  0  0  0  0  0.463400
 180 C_c 0.482800 0.020310 0.376840  0  0  0  0  0  0  0  0  0.463400
 181 C_d 0.508910 0.501040 0.325690  0  0  0  0  0  0  0  0  -0.347200
 182 C_d 0.992130 0.491090 0.325690  0  0  0  0  0  0  0  0  -0.347200
 183 C_d 0.498960 0.007870 0.325690  0  0  0  0  0  0  0  0  -0.347200
 184 C_e 0.823410 0.148150 0.120400  0  0  0  0  0  0  0  0  0.078050
 185 C_e 0.658070 0.843260 0.787070  0  0  0  0  0  0  0  0  0.078050
 186 C_e 0.518520 0.008590 0.453730  0  0  0  0  0  0  0  0  0.078050
 187 C_f 0.499300 0.477610 0.636070  0  0  0  0  0  0  0  0  0.152670
 188 C_f 0.978310 0.500700 0.636070  0  0  0  0  0  0  0  0  0.152670
 189 C_f 0.522390 0.021690 0.636070  0  0  0  0  0  0  0  0  0.152670
 190 C_g 0.527780 0.493230 0.684900  0  0  0  0  0  0  0  0  -0.164200
 191 C_g 0.965440 0.472220 0.684900  0  0  0  0  0  0  0  0  -0.164200
 192 C_g 0.506770 0.034560 0.684900  0  0  0  0  0  0  0  0  -0.164200
 193 C_h 0.546790 0.512640 0.555040  0  0  0  0  0  0  0  0  -0.298000
 194 C_h 0.965850 0.453210 0.555040  0  0  0  0  0  0  0  0  -0.298000
 195 C_h 0.487360 0.034150 0.555040  0  0  0  0  0  0  0  0  -0.298000
 196 N_b 0.481570 0.459240 0.780380  0  0  0  0  0  0  0  0  -0.192360
 197 N_b 0.977670 0.518430 0.780380  0  0  0  0  0  0  0  0  -0.192360
 198 N_b 0.540760 0.022330 0.780380  0  0  0  0  0  0  0  0  -0.192360
 199 N_c 0.789680 0.110270 0.391400  0  0  0  0  0  0  0  0  -0.131200
 200 N_c 0.653930 0.876990 0.058070  0  0  0  0  0  0  0  0  -0.131200
 201 N_c 0.556390 0.012740 0.724740  0  0  0  0  0  0  0  0  -0.131200
 202 C_i 0.771290 0.092290 0.534960  0  0  0  0  0  0  0  0  0.375600
 203 C_i 0.654330 0.895370 0.201630  0  0  0  0  0  0  0  0  0.375600
 204 C_i 0.574370 0.012330 0.868300  0  0  0  0  0  0  0  0  0.375600
 205 C_j 0.778160 0.091580 0.730840  0  0  0  0  0  0  0  0  -0.105380
 206 C_j 0.646750 0.888510 0.397510  0  0  0  0  0  0  0  0  -0.105380
 207 C_j 0.575080 0.019910 0.064180  0  0  0  0  0  0  0  0  -0.105380
 208 C_k 0.757670 0.072410 0.852290  0  0  0  0  0  0  0  0  -0.157670
 209 C_k 0.648070 0.908990 0.518960  0  0  0  0  0  0  0  0  -0.157670
 210 C_k 0.594250 0.018590 0.185630  0  0  0  0  0  0  0  0  -0.157670
 211 Mof_Cb_a 0.730170 0.053450 0.787290  0  0  0  0  0  0  0  0  -0.406530
 212 Mof_Cb_a 0.656610 0.936490 0.453960  0  0  0  0  0  0  0  0  -0.406530
 213 Mof_Cb_a 0.613220 0.010060 0.120620  0  0  0  0  0  0  0  0  -0.406530
 214 Mof_Ca_a 0.710420 0.032560 0.925340  0  0  0  0  0  0  0  0  0.895670
 215 Mof_Ca_a 0.655480 0.956250 0.592000  0  0  0  0  0  0  0  0  0.895670
 216 Mof_Ca_a 0.634100 0.011190 0.258670  0  0  0  0  0  0  0  0  0.895670
 217 Mof_Cc_a 0.723130 0.054530 0.589720  0  0  0  0  0  0  0  0  0.651780
 218 Mof_Cc_a 0.664740 0.943540 0.256390  0  0  0  0  0  0  0  0  0.651780
 219 Mof_Cc_a 0.612130 0.001930 0.923050  0  0  0  0  0  0  0  0  0.651780
 220 Mof_Cd_a 0.744230 0.074260 0.468260  0  0  0  0  0  0  0  0  -0.527970
 221 Mof_Cd_a 0.663360 0.922440 0.134930  0  0  0  0  0  0  0  0  -0.527970
 222 Mof_Cd_a 0.592410 0.003300 0.801590  0  0  0  0  0  0  0  0  -0.527970
 223 H 0.576090 0.592210 0.544790  0  0  0  0  0  0  0  0  0.202690
 224 H 0.682790 0.757240 0.878120  0  0  0  0  0  0  0  0  0.202690
 225 H 0.741120 0.650540 0.211460  0  0  0  0  0  0  0  0  0.202690
 226 H_a 0.541390 0.553900 0.759520  0  0  0  0  0  0  0  0  0.183850
 227 H_a 0.679180 0.791940 0.092850  0  0  0  0  0  0  0  0  0.183850
 228 H_a 0.779430 0.654150 0.426190  0  0  0  0  0  0  0  0  0.183850
 229 Mof_H 0.601510 0.585380 0.222310  0  0  0  0  0  0  0  0  0.130410
 230 Mof_H 0.650540 0.731830 0.555640  0  0  0  0  0  0  0  0  0.130410
 231 Mof_H 0.747950 0.682790 0.888980  0  0  0  0  0  0  0  0  0.130410
 232 H_b 0.835560 0.171270 0.852710  0  0  0  0  0  0  0  0  0.151460
 233 H_b 0.335700 0.164440 0.852710  0  0  0  0  0  0  0  0  0.151460
 234 H_b 0.828730 0.664300 0.852710  0  0  0  0  0  0  0  0  0.151460
 235 H_c 0.801300 0.135740 0.085760  0  0  0  0  0  0  0  0  0.051410
 236 H_c 0.667780 0.865370 0.752420  0  0  0  0  0  0  0  0  0.051410
 237 H_c 0.530930 0.998890 0.419090  0  0  0  0  0  0  0  0  0.051410
 238 H_d 0.534330 0.490030 0.826180  0  0  0  0  0  0  0  0  0.173150
 239 H_d 0.955710 0.465670 0.826180  0  0  0  0  0  0  0  0  0.173150
 240 H_d 0.509970 0.044290 0.826180  0  0  0  0  0  0  0  0  0.173150
 241 H_e 0.568870 0.525310 0.590280  0  0  0  0  0  0  0  0  0.170330
 242 H_e 0.956440 0.431130 0.590280  0  0  0  0  0  0  0  0  0.170330
 243 H_e 0.474690 0.043560 0.590280  0  0  0  0  0  0  0  0  0.170330
 244 H_f 0.799220 0.105800 0.781720  0  0  0  0  0  0  0  0  0.048900
 245 H_f 0.639920 0.867450 0.448380  0  0  0  0  0  0  0  0  0.048900
 246 H_f 0.560870 0.026750 0.115050  0  0  0  0  0  0  0  0  0.048900
 247 H_g 0.762380 0.071220 0.003400  0  0  0  0  0  0  0  0  0.176060
 248 H_g 0.642170 0.904290 0.670070  0  0  0  0  0  0  0  0  0.176060
 249 H_g 0.595440 0.024490 0.336730  0  0  0  0  0  0  0  0  0.176060
 250 Mof_H_a 0.739280 0.075140 0.317460  0  0  0  0  0  0  0  0  0.193610
 251 Mof_H_a 0.669200 0.927390 0.984130  0  0  0  0  0  0  0  0  0.193610
 252 Mof_H_a 0.591520 0.997470 0.650790  0  0  0  0  0  0  0  0  0.193610
 253 Mof_Ob 0.285340 0.966570 0.787670  0  0  0  0  0  0  0  0  -0.847500
 254 Mof_Ob 0.347900 0.047990 0.121010  0  0  0  0  0  0  0  0  -0.847500
 255 Mof_Ob 0.366760 0.985440 0.454340  0  0  0  0  0  0  0  0  -0.847500
 256 Mof_Oa 0.317910 0.984830 0.019140  0  0  0  0  0  0  0  0  -0.951160
 257 Mof_Oa 0.333580 0.015420 0.352470  0  0  0  0  0  0  0  0  -0.951160
 258 Mof_Oa 0.348510 0.999760 0.685810  0  0  0  0  0  0  0  0  -0.951160
 259 Mof_Oc 0.306490 0.961280 0.373380  0  0  0  0  0  0  0  0  -0.858530
 260 Mof_Oc 0.321460 0.026840 0.706710  0  0  0  0  0  0  0  0  -0.858530
 261 Mof_Oc 0.372050 0.011880 0.040050  0  0  0  0  0  0  0  0  -0.858530
 262 Mof_Mg 0.344140 0.986960 0.243230  0  0  0  0  0  0  0  0  1.646780
 263 Mof_Mg 0.309490 0.989200 0.576570  0  0  0  0  0  0  0  0  1.646780
 264 Mof_Mg 0.346380 0.023850 0.909900  0  0  0  0  0  0  0  0  1.646780
 265 Mof_Ob_a 0.384660 0.364490 0.430140  0  0  0  0  0  0  0  0  -0.702740
 266 Mof_Ob_a 0.313160 0.282000 0.096800  0  0  0  0  0  0  0  0  -0.702740
 267 Mof_Ob_a 0.302180 0.353510 0.763470  0  0  0  0  0  0  0  0  -0.702740
 268 Mof_Oa_a 0.351730 0.348720 0.202050  0  0  0  0  0  0  0  0  -0.961670
 269 Mof_Oa_a 0.330320 0.314930 0.868720  0  0  0  0  0  0  0  0  -0.961670
 270 Mof_Oa_a 0.317950 0.336350 0.535380  0  0  0  0  0  0  0  0  -0.961670
 271 Mof_Oc_a 0.364480 0.371050 0.844230  0  0  0  0  0  0  0  0  -0.917750
 272 Mof_Oc_a 0.339900 0.302180 0.510900  0  0  0  0  0  0  0  0  -0.917750
 273 Mof_Oc_a 0.295620 0.326770 0.177570  0  0  0  0  0  0  0  0  -0.917750
 274 Mof_Mg_a 0.326610 0.347460 0.973560  0  0  0  0  0  0  0  0  1.586050
 275 Mof_Mg_a 0.354190 0.340060 0.640220  0  0  0  0  0  0  0  0  1.586050
 276 Mof_Mg_a 0.319200 0.312480 0.306890  0  0  0  0  0  0  0  0  1.586050
 277 Mof_Ca 0.293250 0.966070 0.959830  0  0  0  0  0  0  0  0  0.988520
 278 Mof_Ca 0.339490 0.040080 0.293170  0  0  0  0  0  0  0  0  0.988520
 279 Mof_Ca 0.367260 0.993840 0.626500  0  0  0  0  0  0  0  0  0.988520
 280 Mof_Cb 0.274550 0.943960 0.095560  0  0  0  0  0  0  0  0  -0.497360
 281 Mof_Cb 0.336070 0.058780 0.428890  0  0  0  0  0  0  0  0  -0.497360
 282 Mof_Cb 0.389380 0.997260 0.762220  0  0  0  0  0  0  0  0  -0.497360
 283 C 0.247880 0.923800 0.027150  0  0  0  0  0  0  0  0  0.044430
 284 C 0.342590 0.085460 0.360480  0  0  0  0  0  0  0  0  0.044430
 285 C 0.409540 0.990750 0.693820  0  0  0  0  0  0  0  0  0.044430
 286 C_a 0.228700 0.902580 0.144580  0  0  0  0  0  0  0  0  -0.514930
 287 C_a 0.340550 0.104640 0.477920  0  0  0  0  0  0  0  0  -0.514930
 288 C_a 0.430750 0.992780 0.811250  0  0  0  0  0  0  0  0  -0.514930
 289 C_b 0.236400 0.900320 0.334910  0  0  0  0  0  0  0  0  0.602430
 290 C_b 0.330590 0.096930 0.668240  0  0  0  0  0  0  0  0  0.602430
 291 C_b 0.433010 0.002750 0.001580  0  0  0  0  0  0  0  0  0.602430
 292 Mof_Cd 0.262600 0.920190 0.407390  0  0  0  0  0  0  0  0  -0.446800
 293 Mof_Cd 0.324250 0.070730 0.740730  0  0  0  0  0  0  0  0  -0.446800
 294 Mof_Cd 0.413150 0.009080 0.074060  0  0  0  0  0  0  0  0  -0.446800
 295 Mof_Cc 0.281960 0.942440 0.292430  0  0  0  0  0  0  0  0  0.553220
 296 Mof_Cc 0.327140 0.051370 0.625760  0  0  0  0  0  0  0  0  0.553220
 297 Mof_Cc 0.390890 0.006190 0.959090  0  0  0  0  0  0  0  0  0.553220
 298 N 0.215820 0.877490 0.442280  0  0  0  0  0  0  0  0  -0.236000
 299 N 0.328330 0.117510 0.775620  0  0  0  0  0  0  0  0  -0.236000
 300 N 0.455850 0.005000 0.108950  0  0  0  0  0  0  0  0  -0.236000
 301 N_a 0.224930 0.872360 0.597820  0  0  0  0  0  0  0  0  -0.255520
 302 N_a 0.314100 0.108400 0.931150  0  0  0  0  0  0  0  0  -0.255520
 303 N_a 0.460970 0.019240 0.264480  0  0  0  0  0  0  0  0  -0.255520
 304 C_c 0.204180 0.850540 0.710170  0  0  0  0  0  0  0  0  0.463400
 305 C_c 0.646350 0.795820 0.710170  0  0  0  0  0  0  0  0  0.463400
 306 C_c 0.149460 0.353650 0.710170  0  0  0  0  0  0  0  0  0.463400
 307 C_d 0.175580 0.834380 0.659020  0  0  0  0  0  0  0  0  -0.347200
 308 C_d 0.658800 0.824420 0.659020  0  0  0  0  0  0  0  0  -0.347200
 309 C_d 0.165620 0.341200 0.659020  0  0  0  0  0  0  0  0  -0.347200
 310 C_e 0.490070 0.481480 0.453730  0  0  0  0  0  0  0  0  0.078050
 311 C_e 0.324740 0.176590 0.120400  0  0  0  0  0  0  0  0  0.078050
 312 C_e 0.185190 0.341930 0.787070  0  0  0  0  0  0  0  0  0.078050
 313 C_f 0.165970 0.810950 0.969400  0  0  0  0  0  0  0  0  0.152670
 314 C_f 0.644980 0.834030 0.969400  0  0  0  0  0  0  0  0  0.152670
 315 C_f 0.189050 0.355020 0.969400  0  0  0  0  0  0  0  0  0.152670
 316 C_g 0.194450 0.826560 0.018230  0  0  0  0  0  0  0  0  -0.164200
 317 C_g 0.632110 0.805550 0.018230  0  0  0  0  0  0  0  0  -0.164200
 318 C_g 0.173440 0.367890 0.018230  0  0  0  0  0  0  0  0  -0.164200
 319 C_h 0.213460 0.845980 0.888370  0  0  0  0  0  0  0  0  -0.298000
 320 C_h 0.632520 0.786540 0.888370  0  0  0  0  0  0  0  0  -0.298000
 321 C_h 0.154020 0.367480 0.888370  0  0  0  0  0  0  0  0  -0.298000
 322 N_b 0.148230 0.792570 0.113710  0  0  0  0  0  0  0  0  -0.192360
 323 N_b 0.644340 0.851760 0.113710  0  0  0  0  0  0  0  0  -0.192360
 324 N_b 0.207430 0.355660 0.113710  0  0  0  0  0  0  0  0  -0.192360
 325 N_c 0.456340 0.443600 0.724740  0  0  0  0  0  0  0  0  -0.131200
 326 N_c 0.320590 0.210320 0.391400  0  0  0  0  0  0  0  0  -0.131200
 327 N_c 0.223060 0.346070 0.058070  0  0  0  0  0  0  0  0  -0.131200
 328 C_i 0.437960 0.425620 0.868300  0  0  0  0  0  0  0  0  0.375600
 329 C_i 0.321000 0.228710 0.534960  0  0  0  0  0  0  0  0  0.375600
 330 C_i 0.241040 0.345670 0.201630  0  0  0  0  0  0  0  0  0.375600
 331 C_j 0.444830 0.424920 0.064180  0  0  0  0  0  0  0  0  -0.105380
 332 C_j 0.313420 0.221840 0.730840  0  0  0  0  0  0  0  0  -0.105380
 333 C_j 0.241750 0.353240 0.397510  0  0  0  0  0  0  0  0  -0.105380
 334 C_k 0.424340 0.405740 0.185630  0  0  0  0  0  0  0  0  -0.157670
 335 C_k 0.314740 0.242330 0.852290  0  0  0  0  0  0  0  0  -0.157670
 336 C_k 0.260920 0.351930 0.518960  0  0  0  0  0  0  0  0  -0.157670
 337 Mof_Cb_a 0.396840 0.386780 0.120620  0  0  0  0  0  0  0  0  -0.406530
 338 Mof_Cb_a 0.323280 0.269830 0.787290  0  0  0  0  0  0  0  0  -0.406530
 339 Mof_Cb_a 0.279880 0.343390 0.453960  0  0  0  0  0  0  0  0  -0.406530
 340 Mof_Ca_a 0.377080 0.365900 0.258670  0  0  0  0  0  0  0  0  0.895670
 341 Mof_Ca_a 0.322150 0.289580 0.925340  0  0  0  0  0  0  0  0  0.895670
 342 Mof_Ca_a 0.300770 0.344520 0.592000  0  0  0  0  0  0  0  0  0.895670
 343 Mof_Cc_a 0.389800 0.387870 0.923050  0  0  0  0  0  0  0  0  0.651780
 344 Mof_Cc_a 0.331400 0.276870 0.589720  0  0  0  0  0  0  0  0  0.651780
 345 Mof_Cc_a 0.278800 0.335260 0.256390  0  0  0  0  0  0  0  0  0.651780
 346 Mof_Cd_a 0.410890 0.407590 0.801590  0  0  0  0  0  0  0  0  -0.527970
 347 Mof_Cd_a 0.330030 0.255770 0.468260  0  0  0  0  0  0  0  0  -0.527970
 348 Mof_Cd_a 0.259080 0.336640 0.134930  0  0  0  0  0  0  0  0  -0.527970
 349 H 0.242750 0.925540 0.878120  0  0  0  0  0  0  0  0  0.202690
 350 H 0.349460 0.090580 0.211460  0  0  0  0  0  0  0  0  0.202690
 351 H 0.407790 0.983880 0.544790  0  0  0  0  0  0  0  0  0.202690
 352 H_a 0.208060 0.887240 0.092850  0  0  0  0  0  0  0  0  0.183850
 353 H_a 0.345850 0.125280 0.426190  0  0  0  0  0  0  0  0  0.183850
 354 H_a 0.446100 0.987490 0.759520  0  0  0  0  0  0  0  0  0.183850
 355 Mof_H 0.268170 0.918710 0.555640  0  0  0  0  0  0  0  0  0.130410
 356 Mof_H 0.317210 0.065160 0.888980  0  0  0  0  0  0  0  0  0.130410
 357 Mof_H 0.414620 0.016130 0.222310  0  0  0  0  0  0  0  0  0.130410
 358 H_b 0.502230 0.504600 0.186040  0  0  0  0  0  0  0  0  0.151460
 359 H_b 0.002370 0.497770 0.186040  0  0  0  0  0  0  0  0  0.151460
 360 H_b 0.495400 0.997630 0.186040  0  0  0  0  0  0  0  0  0.151460
 361 H_c 0.467960 0.469070 0.419090  0  0  0  0  0  0  0  0  0.051410
 362 H_c 0.334440 0.198700 0.085760  0  0  0  0  0  0  0  0  0.051410
 363 H_c 0.197590 0.332220 0.752420  0  0  0  0  0  0  0  0  0.051410
 364 H_d 0.200990 0.823370 0.159520  0  0  0  0  0  0  0  0  0.173150
 365 H_d 0.622370 0.799010 0.159520  0  0  0  0  0  0  0  0  0.173150
 366 H_d 0.176630 0.377630 0.159520  0  0  0  0  0  0  0  0  0.173150
 367 H_e 0.235530 0.858640 0.923610  0  0  0  0  0  0  0  0  0.170330
 368 H_e 0.623110 0.764470 0.923610  0  0  0  0  0  0  0  0  0.170330
 369 H_e 0.141360 0.376890 0.923610  0  0  0  0  0  0  0  0  0.170330
 370 H_f 0.465880 0.439130 0.115050  0  0  0  0  0  0  0  0  0.048900
 371 H_f 0.306580 0.200780 0.781720  0  0  0  0  0  0  0  0  0.048900
 372 H_f 0.227530 0.360080 0.448380  0  0  0  0  0  0  0  0  0.048900
 373 H_g 0.429050 0.404550 0.336730  0  0  0  0  0  0  0  0  0.176060
 374 H_g 0.308840 0.237620 0.003400  0  0  0  0  0  0  0  0  0.176060
 375 H_g 0.262110 0.357820 0.670070  0  0  0  0  0  0  0  0  0.176060
 376 Mof_H_a 0.405940 0.408480 0.650790  0  0  0  0  0  0  0  0  0.193610
 377 Mof_H_a 0.335870 0.260720 0.317460  0  0  0  0  0  0  0  0  0.193610
 378 Mof_H_a 0.258190 0.330800 0.984130  0  0  0  0  0  0  0  0  0.193610
