# Supplementary material for: In silico design and screening of hypothetical MOF-74 analogs and their experimental synthesis
Source: Chem Sci. 2016 Jun 21;7(9):6263–72. doi: 10.1039/c6sc01477a (PMC6024208; doi:10.1039/c6sc01477a)
Supplement: Supplementary file 1 [file SC-007-C6SC01477A-s001.zip › analogs/218_all_conf_2770_0_full_symm.def]

#number of pseudo atoms
63
#type        print   as   scat      mass       charge          B-factor   radii  connectivity
UNIT         no      H       H      1.0        1.0             1.0        1.0    0
C_co2        yes     C       C      12.0107    0.6512          1.0        1.0    0
O_co2        yes     O       O      15.9994   -0.3256          1.0        1.0    0
N_n2         yes     N       N      14.00674  -0.482           1.0        0.7    0
N_com        no      N       N      0.0        0.964           1.0        0.7    0
Mof_Ob    yes       O         O         15.999    -0.76398  1.0       1.52      0         
Mof_Oa    yes       O         O         15.999    -0.91392  1.0       1.52      0         
Mof_Oc    yes       O         O         15.999    -0.93723  1.0       1.52      0         
Mof_Mg    yes       Mg        Mg        24.305    1.64223   1.0       1.73      0         
Mof_Ob_a  yes       O         O         15.999    -0.74389  1.0       1.52      0         
Mof_Oa_a  yes       O         O         15.999    -0.92271  1.0       1.52      0         
Mof_Oc_a  yes       O         O         15.999    -0.92851  1.0       1.52      0         
Mof_Mg_a  yes       Mg        Mg        24.305    1.63329   1.0       1.73      0         
O         yes       O         O         15.999    -0.51498  1.0       1.52      0         
C         yes       C         C         12.011    0.84673   1.0       1.7       0         
N         yes       N         N         14.007    -0.71348  1.0       1.55      0         
C_a       yes       C         C         12.011    0.31721   1.0       1.7       0         
N_a       yes       N         N         14.007    -0.49865  1.0       1.55      0         
C_b       yes       C         C         12.011    0.67533   1.0       1.7       0         
O_a       yes       O         O         15.999    -0.5031   1.0       1.52      0         
N_b       yes       N         N         14.007    -0.66706  1.0       1.55      0         
C_c       yes       C         C         12.011    0.46785   1.0       1.7       0         
Mof_Cd    yes       C         C         12.011    -0.49442  1.0       1.7       0         
Mof_Cc    yes       C         C         12.011    0.53488   1.0       1.7       0         
Mof_Cb    yes       C         C         12.011    -0.35389  1.0       1.7       0         
C_d       yes       C         C         12.011    -0.07106  1.0       1.7       0         
C_e       yes       C         C         12.011    -0.3563   1.0       1.7       0         
Mof_Ca    yes       C         C         12.011    0.83135   1.0       1.7       0         
C_f       yes       C         C         12.011    -0.40468  1.0       1.7       0         
C_g       yes       C         C         12.011    0.13726   1.0       1.7       0         
C_h       yes       C         C         12.011    -0.15945  1.0       1.7       0         
C_i       yes       C         C         12.011    0.0065    1.0       1.7       0         
C_j       yes       C         C         12.011    -0.29283  1.0       1.7       0         
N_c       yes       N         N         14.007    -0.75745  1.0       1.55      0         
C_k       yes       C         C         12.011    0.50323   1.0       1.7       0         
Mof_Cd_a  yes       C         C         12.011    -0.50375  1.0       1.7       0         
Mof_Cc_a  yes       C         C         12.011    0.58878   1.0       1.7       0         
Mof_Cb_a  yes       C         C         12.011    -0.4172   1.0       1.7       0         
C_l       yes       C         C         12.011    -0.05497  1.0       1.7       0         
C_m       yes       C         C         12.011    -0.3783   1.0       1.7       0         
Mof_Ca_a  yes       C         C         12.011    0.86988   1.0       1.7       0         
H         yes       H         H         1.008     0.34966   1.0       1.09      0         
H_a       yes       H         H         1.008     0.13465   1.0       1.09      0         
H_b       yes       H         H         1.008     0.29739   1.0       1.09      0         
H_c       yes       H         H         1.008     0.3646    1.0       1.09      0         
Mof_H     yes       H         H         1.008     0.21106   1.0       1.09      0         
H_d       yes       H         H         1.008     0.15614   1.0       1.09      0         
H_e       yes       H         H         1.008     0.17135   1.0       1.09      0         
H_f       yes       H         H         1.008     0.10314   1.0       1.09      0         
H_g       yes       H         H         1.008     0.12461   1.0       1.09      0         
H_h       yes       H         H         1.008     0.0256    1.0       1.09      0         
H_i       yes       H         H         1.008     0.01483   1.0       1.09      0         
H_j       yes       H         H         1.008     0.03186   1.0       1.09      0         
H_k       yes       H         H         1.008     0.07386   1.0       1.09      0         
H_l       yes       H         H         1.008     0.02761   1.0       1.09      0         
H_m       yes       H         H         1.008     0.0397    1.0       1.09      0         
H_n       yes       H         H         1.008     0.06216   1.0       1.09      0         
H_o       yes       H         H         1.008     0.08597   1.0       1.09      0         
H_p       yes       H         H         1.008     0.08967   1.0       1.09      0         
H_q       yes       H         H         1.008     0.34553   1.0       1.09      0         
Mof_H_a   yes       H         H         1.008     0.2111    1.0       1.09      0         
H_r       yes       H         H         1.008     0.21405   1.0       1.09      0         
H_s       yes       H         H         1.008     0.16273   1.0       1.09      0         
