# Supplementary material for: In silico design and screening of hypothetical MOF-74 analogs and their experimental synthesis
Source: Chem Sci. 2016 Jun 21;7(9):6263–72. doi: 10.1039/c6sc01477a (PMC6024208; doi:10.1039/c6sc01477a)
Supplement: Supplementary file 1 [file SC-007-C6SC01477A-s001.zip › analogs/277_all_conf_224_0_full_symm.def]

#number of pseudo atoms
116
#type        print   as   scat      mass       charge          B-factor   radii  connectivity
UNIT         no      H       H      1.0        1.0             1.0        1.0    0
C_co2        yes     C       C      12.0107    0.6512          1.0        1.0    0
O_co2        yes     O       O      15.9994   -0.3256          1.0        1.0    0
N_n2         yes     N       N      14.00674  -0.482           1.0        0.7    0
N_com        no      N       N      0.0        0.964           1.0        0.7    0
Mof_Ob    yes       O         O         15.999    -0.73951  1.0       1.52      0         
Mof_Oa    yes       O         O         15.999    -0.89812  1.0       1.52      0         
Mof_Oc    yes       O         O         15.999    -0.96894  1.0       1.52      0         
Mof_Mg    yes       Mg        Mg        24.305    1.63902   1.0       1.73      0         
Mof_Ob_a  yes       O         O         15.999    -0.7454   1.0       1.52      0         
Mof_Oa_a  yes       O         O         15.999    -0.90603  1.0       1.52      0         
Mof_Oc_a  yes       O         O         15.999    -0.95267  1.0       1.52      0         
Mof_Mg_a  yes       Mg        Mg        24.305    1.63968   1.0       1.73      0         
Mof_Cc    yes       C         C         12.011    0.53535   1.0       1.7       0         
Mof_Cd    yes       C         C         12.011    -0.39761  1.0       1.7       0         
C         yes       C         C         12.011    0.09691   1.0       1.7       0         
C_a       yes       C         C         12.011    0.02148   1.0       1.7       0         
C_b       yes       C         C         12.011    0.21394   1.0       1.7       0         
C_c       yes       C         C         12.011    -0.34641  1.0       1.7       0         
C_d       yes       C         C         12.011    -0.03284  1.0       1.7       0         
C_e       yes       C         C         12.011    0.03485   1.0       1.7       0         
C_f       yes       C         C         12.011    0.15673   1.0       1.7       0         
C_g       yes       C         C         12.011    -0.29034  1.0       1.7       0         
C_h       yes       C         C         12.011    -0.02075  1.0       1.7       0         
C_i       yes       C         C         12.011    0.02234   1.0       1.7       0         
C_j       yes       C         C         12.011    0.16977   1.0       1.7       0         
C_k       yes       C         C         12.011    -0.28396  1.0       1.7       0         
C_l       yes       C         C         12.011    -0.06216  1.0       1.7       0         
C_m       yes       C         C         12.011    0.05523   1.0       1.7       0         
C_n       yes       C         C         12.011    0.22398   1.0       1.7       0         
C_o       yes       C         C         12.011    -0.29898  1.0       1.7       0         
C_p       yes       C         C         12.011    -0.05904  1.0       1.7       0         
C_q       yes       C         C         12.011    0.26465   1.0       1.7       0         
C_r       yes       C         C         12.011    -0.38127  1.0       1.7       0         
C_s       yes       C         C         12.011    -0.46977  1.0       1.7       0         
C_t       yes       C         C         12.011    0.08994   1.0       1.7       0         
C_u       yes       C         C         12.011    0.11672   1.0       1.7       0         
C_v       yes       C         C         12.011    -0.23737  1.0       1.7       0         
C_w       yes       C         C         12.011    -0.19186  1.0       1.7       0         
C_x       yes       C         C         12.011    0.30056   1.0       1.7       0         
C_y       yes       C         C         12.011    -0.36782  1.0       1.7       0         
C_z       yes       C         C         12.011    -0.45799  1.0       1.7       0         
C_aa      yes       C         C         12.011    0.34544   1.0       1.7       0         
Mof_Cd_a  yes       C         C         12.011    -0.45955  1.0       1.7       0         
Mof_Cc_a  yes       C         C         12.011    0.57279   1.0       1.7       0         
Mof_Cb    yes       C         C         12.011    -0.37536  1.0       1.7       0         
C_ab      yes       C         C         12.011    -0.00549  1.0       1.7       0         
C_ac      yes       C         C         12.011    -0.37013  1.0       1.7       0         
Mof_Ca    yes       C         C         12.011    0.81935   1.0       1.7       0         
C_ad      yes       C         C         12.011    -0.38666  1.0       1.7       0         
C_ae      yes       C         C         12.011    -0.48662  1.0       1.7       0         
C_af      yes       C         C         12.011    0.25199   1.0       1.7       0         
C_ag      yes       C         C         12.011    -0.34926  1.0       1.7       0         
C_ah      yes       C         C         12.011    -0.52047  1.0       1.7       0         
C_ai      yes       C         C         12.011    -0.39231  1.0       1.7       0         
C_aj      yes       C         C         12.011    0.26636   1.0       1.7       0         
C_ak      yes       C         C         12.011    -0.37189  1.0       1.7       0         
C_al      yes       C         C         12.011    -0.48028  1.0       1.7       0         
C_am      yes       C         C         12.011    -0.43329  1.0       1.7       0         
C_an      yes       C         C         12.011    0.24087   1.0       1.7       0         
C_ao      yes       C         C         12.011    -0.35558  1.0       1.7       0         
C_ap      yes       C         C         12.011    -0.43087  1.0       1.7       0         
C_aq      yes       C         C         12.011    -0.49567  1.0       1.7       0         
C_ar      yes       C         C         12.011    0.03462   1.0       1.7       0         
C_as      yes       C         C         12.011    -0.16628  1.0       1.7       0         
Mof_Cb_a  yes       C         C         12.011    -0.35442  1.0       1.7       0         
Mof_Ca_a  yes       C         C         12.011    0.84126   1.0       1.7       0         
C_at      yes       C         C         12.011    -0.28033  1.0       1.7       0         
Mof_H     yes       H         H         1.008     0.18547   1.0       1.09      0         
H         yes       H         H         1.008     0.20935   1.0       1.09      0         
H_a       yes       H         H         1.008     0.17039   1.0       1.09      0         
H_b       yes       H         H         1.008     0.17528   1.0       1.09      0         
H_c       yes       H         H         1.008     0.16891   1.0       1.09      0         
H_d       yes       H         H         1.008     0.19773   1.0       1.09      0         
H_e       yes       H         H         1.008     0.13776   1.0       1.09      0         
H_f       yes       H         H         1.008     0.12691   1.0       1.09      0         
H_g       yes       H         H         1.008     0.12627   1.0       1.09      0         
H_h       yes       H         H         1.008     0.15484   1.0       1.09      0         
H_i       yes       H         H         1.008     0.19115   1.0       1.09      0         
H_j       yes       H         H         1.008     0.12725   1.0       1.09      0         
H_k       yes       H         H         1.008     0.12625   1.0       1.09      0         
H_l       yes       H         H         1.008     0.11534   1.0       1.09      0         
Mof_H_a   yes       H         H         1.008     0.21585   1.0       1.09      0         
H_m       yes       H         H         1.008     0.13308   1.0       1.09      0         
H_n       yes       H         H         1.008     0.17436   1.0       1.09      0         
H_o       yes       H         H         1.008     0.11488   1.0       1.09      0         
H_p       yes       H         H         1.008     0.12382   1.0       1.09      0         
H_q       yes       H         H         1.008     0.11651   1.0       1.09      0         
H_r       yes       H         H         1.008     0.13984   1.0       1.09      0         
H_s       yes       H         H         1.008     0.12934   1.0       1.09      0         
H_t       yes       H         H         1.008     0.12399   1.0       1.09      0         
H_u       yes       H         H         1.008     0.1763    1.0       1.09      0         
H_v       yes       H         H         1.008     0.15139   1.0       1.09      0         
H_w       yes       H         H         1.008     0.14691   1.0       1.09      0         
H_x       yes       H         H         1.008     0.1407    1.0       1.09      0         
H_y       yes       H         H         1.008     0.13378   1.0       1.09      0         
H_z       yes       H         H         1.008     0.1108    1.0       1.09      0         
H_aa      yes       H         H         1.008     0.11595   1.0       1.09      0         
H_ab      yes       H         H         1.008     0.19557   1.0       1.09      0         
H_ac      yes       H         H         1.008     0.13861   1.0       1.09      0         
H_ad      yes       H         H         1.008     0.12686   1.0       1.09      0         
H_ae      yes       H         H         1.008     0.13059   1.0       1.09      0         
H_af      yes       H         H         1.008     0.14226   1.0       1.09      0         
H_ag      yes       H         H         1.008     0.11157   1.0       1.09      0         
H_ah      yes       H         H         1.008     0.12395   1.0       1.09      0         
H_ai      yes       H         H         1.008     0.17863   1.0       1.09      0         
H_aj      yes       H         H         1.008     0.12916   1.0       1.09      0         
H_ak      yes       H         H         1.008     0.11825   1.0       1.09      0         
H_al      yes       H         H         1.008     0.11909   1.0       1.09      0         
H_am      yes       H         H         1.008     0.14854   1.0       1.09      0         
H_an      yes       H         H         1.008     0.13074   1.0       1.09      0         
H_ao      yes       H         H         1.008     0.1314    1.0       1.09      0         
H_ap      yes       H         H         1.008     0.16994   1.0       1.09      0         
H_aq      yes       H         H         1.008     0.1187    1.0       1.09      0         
H_ar      yes       H         H         1.008     0.08952   1.0       1.09      0         
H_as      yes       H         H         1.008     0.10567   1.0       1.09      0         
