# Supplementary material for: In silico design and screening of hypothetical MOF-74 analogs and their experimental synthesis
Source: Chem Sci. 2016 Jun 21;7(9):6263–72. doi: 10.1039/c6sc01477a (PMC6024208; doi:10.1039/c6sc01477a)
Supplement: Supplementary file 1 [file SC-007-C6SC01477A-s001.zip › analogs/261.1_all_conf_203_0_full_symm.cssr]

				72.8334  72.8334  6.8814
		90  90  120  SPGR =  1 P 1		 OPT = 1
594   0 
0 image0	: image0
 1 Mof_Ob 0.977290 0.295020 0.578030  0  0  0  0  0  0  0  0  -0.727740
 2 Mof_Oa 0.988550 0.320100 0.348700  0  0  0  0  0  0  0  0  -0.924360
 3 Mof_Oc 0.971320 0.309740 0.986090  0  0  0  0  0  0  0  0  -0.908760
 4 Mof_Mg 0.988260 0.338600 0.119710  0  0  0  0  0  0  0  0  1.608010
 5 Mof_Ob_a 0.024110 0.704800 0.903560  0  0  0  0  0  0  0  0  -0.723100
 6 Mof_Oa_a 0.011930 0.679570 0.132310  0  0  0  0  0  0  0  0  -0.918670
 7 Mof_Oc_a 0.028840 0.689380 0.495590  0  0  0  0  0  0  0  0  -0.913890
 8 Mof_Mg_a 0.010820 0.660650 0.363940  0  0  0  0  0  0  0  0  1.604390
 9 Mof_Ca 0.025140 0.698790 0.075510  0  0  0  0  0  0  0  0  0.851530
 10 Mof_Cb 0.041260 0.713470 0.213510  0  0  0  0  0  0  0  0  -0.414040
 11 C 0.056160 0.733960 0.144120  0  0  0  0  0  0  0  0  -0.005990
 12 C_a 0.071170 0.749410 0.263230  0  0  0  0  0  0  0  0  -0.355780
 13 C_b 0.071540 0.744620 0.462000  0  0  0  0  0  0  0  0  0.471610
 14 Mof_Cd 0.057310 0.724400 0.533350  0  0  0  0  0  0  0  0  -0.482340
 15 Mof_Cc 0.041990 0.708360 0.413540  0  0  0  0  0  0  0  0  0.597640
 16 N 0.085480 0.759020 0.602060  0  0  0  0  0  0  0  0  -0.281720
 17 N_a 0.098100 0.777520 0.533040  0  0  0  0  0  0  0  0  -0.020200
 18 C_c 0.112820 0.791890 0.665630  0  0  0  0  0  0  0  0  0.099490
 19 C_d 0.116970 0.785880 0.846910  0  0  0  0  0  0  0  0  0.013740
 20 C_e 0.132760 0.800650 0.967330  0  0  0  0  0  0  0  0  -0.320660
 21 C_f 0.144990 0.821960 0.910410  0  0  0  0  0  0  0  0  0.372220
 22 N_b 0.161340 0.837380 0.022940  0  0  0  0  0  0  0  0  -0.207340
 23 N_c 0.834520 0.163270 0.492380  0  0  0  0  0  0  0  0  -0.227110
 24 C_g 0.851210 0.178550 0.602390  0  0  0  0  0  0  0  0  0.379910
 25 C_h 0.864070 0.199620 0.540600  0  0  0  0  0  0  0  0  -0.353070
 26 C_i 0.880680 0.214160 0.655550  0  0  0  0  0  0  0  0  0.015310
 27 C_j 0.884960 0.208170 0.836380  0  0  0  0  0  0  0  0  0.108010
 28 N_d 0.900550 0.222350 0.963640  0  0  0  0  0  0  0  0  -0.031710
 29 N_e 0.913940 0.240340 0.890060  0  0  0  0  0  0  0  0  -0.282200
 30 C_k 0.928560 0.254650 0.026830  0  0  0  0  0  0  0  0  0.489810
 31 C_l 0.929400 0.250000 0.225260  0  0  0  0  0  0  0  0  -0.380380
 32 C_m 0.944800 0.265470 0.341530  0  0  0  0  0  0  0  0  0.017290
 33 Mof_Cb_a 0.959590 0.285890 0.270050  0  0  0  0  0  0  0  0  -0.434420
 34 Mof_Ca_a 0.975800 0.300820 0.406500  0  0  0  0  0  0  0  0  0.870790
 35 Mof_Cc_a 0.958440 0.290810 0.070100  0  0  0  0  0  0  0  0  0.590970
 36 Mof_Cd_a 0.942870 0.274690 0.952740  0  0  0  0  0  0  0  0  -0.477940
 37 C_n 0.872430 0.186680 0.903640  0  0  0  0  0  0  0  0  -0.046600
 38 C_o 0.876380 0.179910 0.084440  0  0  0  0  0  0  0  0  -0.093050
 39 C_p 0.864180 0.159070 0.143550  0  0  0  0  0  0  0  0  -0.049410
 40 C_q 0.847580 0.144170 0.024570  0  0  0  0  0  0  0  0  -0.176870
 41 C_r 0.843260 0.150290 0.848290  0  0  0  0  0  0  0  0  -0.116540
 42 C_s 0.855510 0.171550 0.783270  0  0  0  0  0  0  0  0  0.007590
 43 C_t 0.140670 0.828980 0.729750  0  0  0  0  0  0  0  0  -0.024510
 44 C_u 0.152290 0.850470 0.669320  0  0  0  0  0  0  0  0  -0.077640
 45 C_v 0.148000 0.856630 0.493190  0  0  0  0  0  0  0  0  -0.198060
 46 C_w 0.132020 0.841570 0.370030  0  0  0  0  0  0  0  0  -0.046760
 47 C_x 0.120510 0.820520 0.424180  0  0  0  0  0  0  0  0  -0.091590
 48 C_y 0.124500 0.813670 0.604280  0  0  0  0  0  0  0  0  -0.033460
 49 H 0.055280 0.737320 0.991400  0  0  0  0  0  0  0  0  0.138370
 50 H_a 0.082400 0.765070 0.208630  0  0  0  0  0  0  0  0  0.142530
 51 Mof_H 0.057830 0.720920 0.686190  0  0  0  0  0  0  0  0  0.189780
 52 H_b 0.107630 0.769290 0.888840  0  0  0  0  0  0  0  0  0.082540
 53 H_c 0.136080 0.796070 0.107620  0  0  0  0  0  0  0  0  0.157090
 54 H_d 0.860700 0.204120 0.400160  0  0  0  0  0  0  0  0  0.172250
 55 H_e 0.890620 0.230540 0.609370  0  0  0  0  0  0  0  0  0.083480
 56 H_f 0.918160 0.234450 0.281990  0  0  0  0  0  0  0  0  0.150280
 57 H_g 0.946010 0.262220 0.493930  0  0  0  0  0  0  0  0  0.132140
 58 Mof_H_a 0.942020 0.278090 0.800180  0  0  0  0  0  0  0  0  0.183180
 59 H_h 0.889110 0.191500 0.175150  0  0  0  0  0  0  0  0  0.074940
 60 H_i 0.867210 0.154160 0.283530  0  0  0  0  0  0  0  0  0.092790
 61 H_j 0.837990 0.127840 0.073200  0  0  0  0  0  0  0  0  0.143990
 62 H_k 0.830390 0.139050 0.756570  0  0  0  0  0  0  0  0  0.103770
 63 H_l 0.164630 0.861830 0.764600  0  0  0  0  0  0  0  0  0.088050
 64 H_m 0.157080 0.873140 0.448100  0  0  0  0  0  0  0  0  0.151440
 65 H_n 0.128970 0.846560 0.230510  0  0  0  0  0  0  0  0  0.094640
 66 H_o 0.108310 0.808810 0.329930  0  0  0  0  0  0  0  0  0.066320
 67 Mof_Ob 0.038320 0.348940 0.244700  0  0  0  0  0  0  0  0  -0.727740
 68 Mof_Oa 0.013230 0.335110 0.015360  0  0  0  0  0  0  0  0  -0.924360
 69 Mof_Oc 0.023590 0.328250 0.652760  0  0  0  0  0  0  0  0  -0.908760
 70 Mof_Mg 0.994730 0.316330 0.786380  0  0  0  0  0  0  0  0  1.608010
 71 Mof_Ob_a 0.961860 0.652640 0.236900  0  0  0  0  0  0  0  0  -0.723100
 72 Mof_Oa_a 0.987090 0.665690 0.465640  0  0  0  0  0  0  0  0  -0.918670
 73 Mof_Oc_a 0.977290 0.672800 0.828930  0  0  0  0  0  0  0  0  -0.913890
 74 Mof_Mg_a 0.006010 0.683500 0.697280  0  0  0  0  0  0  0  0  1.604390
 75 Mof_Ca 0.967880 0.659680 0.408850  0  0  0  0  0  0  0  0  0.851530
 76 Mof_Cb 0.953190 0.661120 0.546840  0  0  0  0  0  0  0  0  -0.414040
 77 C 0.932710 0.655530 0.477450  0  0  0  0  0  0  0  0  -0.005990
 78 C_a 0.917260 0.655090 0.596560  0  0  0  0  0  0  0  0  -0.355780
 79 C_b 0.922050 0.660260 0.795330  0  0  0  0  0  0  0  0  0.471610
 80 Mof_Cd 0.942260 0.666240 0.866680  0  0  0  0  0  0  0  0  -0.482340
 81 Mof_Cc 0.958310 0.666960 0.746880  0  0  0  0  0  0  0  0  0.597640
 82 N 0.907650 0.659800 0.935400  0  0  0  0  0  0  0  0  -0.281720
 83 N_a 0.889150 0.653910 0.866370  0  0  0  0  0  0  0  0  -0.020200
 84 C_c 0.874770 0.654260 0.998960  0  0  0  0  0  0  0  0  0.099490
 85 C_d 0.880790 0.664420 0.180240  0  0  0  0  0  0  0  0  0.013740
 86 C_e 0.866020 0.665450 0.300660  0  0  0  0  0  0  0  0  -0.320660
 87 C_f 0.844700 0.656360 0.243740  0  0  0  0  0  0  0  0  0.372220
 88 N_b 0.162620 0.323960 0.022940  0  0  0  0  0  0  0  0  -0.207340
 89 N_c 0.836730 0.671250 0.492380  0  0  0  0  0  0  0  0  -0.227110
 90 C_g 0.154790 0.339330 0.269060  0  0  0  0  0  0  0  0  0.379910
 91 C_h 0.133720 0.331120 0.207270  0  0  0  0  0  0  0  0  -0.353070
 92 C_i 0.119170 0.333190 0.322220  0  0  0  0  0  0  0  0  0.015310
 93 C_j 0.125160 0.343450 0.503050  0  0  0  0  0  0  0  0  0.108010
 94 N_d 0.110980 0.344870 0.630310  0  0  0  0  0  0  0  0  -0.031710
 95 N_e 0.092990 0.340260 0.556730  0  0  0  0  0  0  0  0  -0.282200
 96 C_k 0.078680 0.340570 0.693500  0  0  0  0  0  0  0  0  0.489810
 97 C_l 0.083330 0.346070 0.891920  0  0  0  0  0  0  0  0  -0.380380
 98 C_m 0.067860 0.346000 0.008200  0  0  0  0  0  0  0  0  0.017290
 99 Mof_Cb_a 0.047440 0.340370 0.936720  0  0  0  0  0  0  0  0  -0.434420
 100 Mof_Ca_a 0.032510 0.341650 0.073170  0  0  0  0  0  0  0  0  0.870790
 101 Mof_Cc_a 0.042520 0.334300 0.736770  0  0  0  0  0  0  0  0  0.590970
 102 Mof_Cd_a 0.058640 0.334840 0.619400  0  0  0  0  0  0  0  0  -0.477940
 103 C_n 0.146660 0.352420 0.570300  0  0  0  0  0  0  0  0  -0.046600
 104 C_o 0.820090 0.696470 0.084440  0  0  0  0  0  0  0  0  -0.093050
 105 C_p 0.840930 0.705100 0.143550  0  0  0  0  0  0  0  0  -0.049410
 106 C_q 0.855830 0.703400 0.024570  0  0  0  0  0  0  0  0  -0.176870
 107 C_r 0.849710 0.692970 0.848290  0  0  0  0  0  0  0  0  -0.116540
 108 C_s 0.828450 0.683960 0.783270  0  0  0  0  0  0  0  0  0.007590
 109 C_t 0.171020 0.311690 0.729750  0  0  0  0  0  0  0  0  -0.024510
 110 C_u 0.149530 0.301820 0.669320  0  0  0  0  0  0  0  0  -0.077640
 111 C_v 0.143370 0.291360 0.493190  0  0  0  0  0  0  0  0  -0.198060
 112 C_w 0.158430 0.290450 0.370030  0  0  0  0  0  0  0  0  -0.046760
 113 C_x 0.179480 0.299990 0.424180  0  0  0  0  0  0  0  0  -0.091590
 114 C_y 0.186330 0.310830 0.604280  0  0  0  0  0  0  0  0  -0.033460
 115 H 0.929350 0.651300 0.324730  0  0  0  0  0  0  0  0  0.138370
 116 H_a 0.901590 0.650660 0.541970  0  0  0  0  0  0  0  0  0.142530
 117 Mof_H 0.945750 0.670250 0.019520  0  0  0  0  0  0  0  0  0.189780
 118 H_b 0.897380 0.671680 0.222170  0  0  0  0  0  0  0  0  0.082540
 119 H_c 0.870600 0.673340 0.440950  0  0  0  0  0  0  0  0  0.157090
 120 H_d 0.129210 0.323240 0.066830  0  0  0  0  0  0  0  0  0.172250
 121 H_e 0.102790 0.326750 0.276040  0  0  0  0  0  0  0  0  0.083480
 122 H_f 0.098880 0.350370 0.948650  0  0  0  0  0  0  0  0  0.150280
 123 H_g 0.071110 0.350450 0.160600  0  0  0  0  0  0  0  0  0.132140
 124 Mof_H_a 0.055240 0.330600 0.466850  0  0  0  0  0  0  0  0  0.183180
 125 H_h 0.808500 0.697610 0.175150  0  0  0  0  0  0  0  0  0.074940
 126 H_i 0.845840 0.713050 0.283530  0  0  0  0  0  0  0  0  0.092790
 127 H_j 0.872160 0.710150 0.073200  0  0  0  0  0  0  0  0  0.143990
 128 H_k 0.860950 0.691340 0.756570  0  0  0  0  0  0  0  0  0.103770
 129 H_l 0.138170 0.302800 0.764600  0  0  0  0  0  0  0  0  0.088050
 130 H_m 0.126860 0.283950 0.448100  0  0  0  0  0  0  0  0  0.151440
 131 H_n 0.153440 0.282410 0.230510  0  0  0  0  0  0  0  0  0.094640
 132 H_o 0.191190 0.299500 0.329930  0  0  0  0  0  0  0  0  0.066320
 133 Mof_Ob 0.984390 0.356040 0.911370  0  0  0  0  0  0  0  0  -0.727740
 134 Mof_Oa 0.998220 0.344790 0.682030  0  0  0  0  0  0  0  0  -0.924360
 135 Mof_Oc 0.005090 0.362010 0.319430  0  0  0  0  0  0  0  0  -0.908760
 136 Mof_Mg 0.017010 0.345070 0.453050  0  0  0  0  0  0  0  0  1.608010
 137 Mof_Ob_a 0.014030 0.642560 0.570230  0  0  0  0  0  0  0  0  -0.723100
 138 Mof_Oa_a 0.000980 0.654740 0.798980  0  0  0  0  0  0  0  0  -0.918670
 139 Mof_Oc_a 0.993870 0.637820 0.162260  0  0  0  0  0  0  0  0  -0.913890
 140 Mof_Mg_a 0.983170 0.655850 0.030610  0  0  0  0  0  0  0  0  1.604390
 141 Mof_Ca 0.006980 0.641530 0.742180  0  0  0  0  0  0  0  0  0.851530
 142 Mof_Cb 0.005550 0.625410 0.880170  0  0  0  0  0  0  0  0  -0.414040
 143 C 0.011130 0.610510 0.810790  0  0  0  0  0  0  0  0  -0.005990
 144 C_a 0.011570 0.595500 0.929890  0  0  0  0  0  0  0  0  -0.355780
 145 C_b 0.006410 0.595130 0.128660  0  0  0  0  0  0  0  0  0.471610
 146 Mof_Cd 0.000430 0.609360 0.200010  0  0  0  0  0  0  0  0  -0.482340
 147 Mof_Cc 0.999700 0.624680 0.080210  0  0  0  0  0  0  0  0  0.597640
 148 N 0.006870 0.581190 0.268730  0  0  0  0  0  0  0  0  -0.281720
 149 N_a 0.012750 0.568570 0.199710  0  0  0  0  0  0  0  0  -0.020200
 150 C_c 0.012410 0.553850 0.332290  0  0  0  0  0  0  0  0  0.099490
 151 C_d 0.002250 0.549700 0.513570  0  0  0  0  0  0  0  0  0.013740
 152 C_e 0.001220 0.533910 0.633990  0  0  0  0  0  0  0  0  -0.320660
 153 C_f 0.010310 0.521680 0.577070  0  0  0  0  0  0  0  0  0.372220
 154 N_b 0.676040 0.838660 0.022940  0  0  0  0  0  0  0  0  -0.207340
 155 N_c 0.328750 0.165480 0.492380  0  0  0  0  0  0  0  0  -0.227110
 156 C_g 0.994010 0.482130 0.935720  0  0  0  0  0  0  0  0  0.379910
 157 C_h 0.002210 0.469260 0.873930  0  0  0  0  0  0  0  0  -0.353070
 158 C_i 0.000150 0.452650 0.988880  0  0  0  0  0  0  0  0  0.015310
 159 C_j 0.989880 0.448370 0.169720  0  0  0  0  0  0  0  0  0.108010
 160 N_d 0.988460 0.432780 0.296970  0  0  0  0  0  0  0  0  -0.031710
 161 N_e 0.993070 0.419390 0.223390  0  0  0  0  0  0  0  0  -0.282200
 162 C_k 0.992760 0.404780 0.360160  0  0  0  0  0  0  0  0  0.489810
 163 C_l 0.987270 0.403930 0.558590  0  0  0  0  0  0  0  0  -0.380380
 164 C_m 0.987340 0.388530 0.674860  0  0  0  0  0  0  0  0  0.017290
 165 Mof_Cb_a 0.992960 0.373740 0.603390  0  0  0  0  0  0  0  0  -0.434420
 166 Mof_Ca_a 0.991690 0.357530 0.739830  0  0  0  0  0  0  0  0  0.870790
 167 Mof_Cc_a 0.999040 0.374890 0.403430  0  0  0  0  0  0  0  0  0.590970
 168 Mof_Cd_a 0.998490 0.390460 0.286070  0  0  0  0  0  0  0  0  -0.477940
 169 C_n 0.980910 0.460900 0.236970  0  0  0  0  0  0  0  0  -0.046600
 170 C_o 0.303530 0.123620 0.084440  0  0  0  0  0  0  0  0  -0.093050
 171 C_p 0.294900 0.135820 0.143550  0  0  0  0  0  0  0  0  -0.049410
 172 C_q 0.296600 0.152420 0.024570  0  0  0  0  0  0  0  0  -0.176870
 173 C_r 0.307030 0.156740 0.848290  0  0  0  0  0  0  0  0  -0.116540
 174 C_s 0.316040 0.144490 0.783270  0  0  0  0  0  0  0  0  0.007590
 175 C_t 0.688310 0.859330 0.729750  0  0  0  0  0  0  0  0  -0.024510
 176 C_u 0.698180 0.847710 0.669320  0  0  0  0  0  0  0  0  -0.077640
 177 C_v 0.708640 0.852000 0.493190  0  0  0  0  0  0  0  0  -0.198060
 178 C_w 0.709550 0.867980 0.370030  0  0  0  0  0  0  0  0  -0.046760
 179 C_x 0.700010 0.879490 0.424180  0  0  0  0  0  0  0  0  -0.091590
 180 C_y 0.689170 0.875500 0.604280  0  0  0  0  0  0  0  0  -0.033460
 181 H 0.015370 0.611380 0.658070  0  0  0  0  0  0  0  0  0.138370
 182 H_a 0.016010 0.584270 0.875300  0  0  0  0  0  0  0  0  0.142530
 183 Mof_H 0.996420 0.608830 0.352860  0  0  0  0  0  0  0  0  0.189780
 184 H_b 0.994990 0.559030 0.555510  0  0  0  0  0  0  0  0  0.082540
 185 H_c 0.993320 0.530590 0.774280  0  0  0  0  0  0  0  0  0.157090
 186 H_d 0.010090 0.472630 0.733490  0  0  0  0  0  0  0  0  0.172250
 187 H_e 0.006590 0.442710 0.942710  0  0  0  0  0  0  0  0  0.083480
 188 H_f 0.982960 0.415180 0.615320  0  0  0  0  0  0  0  0  0.150280
 189 H_g 0.982880 0.387330 0.827270  0  0  0  0  0  0  0  0  0.132140
 190 Mof_H_a 0.002740 0.391310 0.133520  0  0  0  0  0  0  0  0  0.183180
 191 H_h 0.302390 0.110890 0.175150  0  0  0  0  0  0  0  0  0.074940
 192 H_i 0.286950 0.132790 0.283530  0  0  0  0  0  0  0  0  0.092790
 193 H_j 0.289850 0.162010 0.073200  0  0  0  0  0  0  0  0  0.143990
 194 H_k 0.308660 0.169610 0.756570  0  0  0  0  0  0  0  0  0.103770
 195 H_l 0.697200 0.835370 0.764600  0  0  0  0  0  0  0  0  0.088050
 196 H_m 0.716050 0.842920 0.448100  0  0  0  0  0  0  0  0  0.151440
 197 H_n 0.717590 0.871030 0.230510  0  0  0  0  0  0  0  0  0.094640
 198 H_o 0.700500 0.891690 0.329930  0  0  0  0  0  0  0  0  0.066320
 199 Mof_Ob 0.643960 0.628350 0.911370  0  0  0  0  0  0  0  0  -0.727740
 200 Mof_Oa 0.655210 0.653440 0.682030  0  0  0  0  0  0  0  0  -0.924360
 201 Mof_Oc 0.637990 0.643070 0.319430  0  0  0  0  0  0  0  0  -0.908760
 202 Mof_Mg 0.654930 0.671940 0.453050  0  0  0  0  0  0  0  0  1.608010
 203 Mof_Ob_a 0.690770 0.038140 0.236900  0  0  0  0  0  0  0  0  -0.723100
 204 Mof_Oa_a 0.678590 0.012910 0.465640  0  0  0  0  0  0  0  0  -0.918670
 205 Mof_Oc_a 0.695510 0.022710 0.828930  0  0  0  0  0  0  0  0  -0.913890
 206 Mof_Mg_a 0.677490 0.993990 0.697280  0  0  0  0  0  0  0  0  1.604390
 207 Mof_Ca 0.691800 0.032120 0.408850  0  0  0  0  0  0  0  0  0.851530
 208 Mof_Cb 0.707920 0.046810 0.546840  0  0  0  0  0  0  0  0  -0.414040
 209 C 0.722830 0.067290 0.477450  0  0  0  0  0  0  0  0  -0.005990
 210 C_a 0.737840 0.082740 0.596560  0  0  0  0  0  0  0  0  -0.355780
 211 C_b 0.738210 0.077950 0.795330  0  0  0  0  0  0  0  0  0.471610
 212 Mof_Cd 0.723980 0.057740 0.866680  0  0  0  0  0  0  0  0  -0.482340
 213 Mof_Cc 0.708660 0.041690 0.746880  0  0  0  0  0  0  0  0  0.597640
 214 N 0.752150 0.092350 0.935400  0  0  0  0  0  0  0  0  -0.281720
 215 N_a 0.764770 0.110850 0.866370  0  0  0  0  0  0  0  0  -0.020200
 216 C_c 0.779480 0.125230 0.998960  0  0  0  0  0  0  0  0  0.099490
 217 C_d 0.783630 0.119210 0.180240  0  0  0  0  0  0  0  0  0.013740
 218 C_e 0.799430 0.133980 0.300660  0  0  0  0  0  0  0  0  -0.320660
 219 C_f 0.811650 0.155300 0.243740  0  0  0  0  0  0  0  0  0.372220
 220 N_b 0.828010 0.170710 0.356270  0  0  0  0  0  0  0  0  -0.207340
 221 N_c 0.501190 0.496600 0.825710  0  0  0  0  0  0  0  0  -0.227110
 222 C_g 0.517870 0.511880 0.935720  0  0  0  0  0  0  0  0  0.379910
 223 C_h 0.530740 0.532950 0.873930  0  0  0  0  0  0  0  0  -0.353070
 224 C_i 0.547350 0.547490 0.988880  0  0  0  0  0  0  0  0  0.015310
 225 C_j 0.551630 0.541510 0.169720  0  0  0  0  0  0  0  0  0.108010
 226 N_d 0.567220 0.555680 0.296970  0  0  0  0  0  0  0  0  -0.031710
 227 N_e 0.580610 0.573680 0.223390  0  0  0  0  0  0  0  0  -0.282200
 228 C_k 0.595220 0.587980 0.360160  0  0  0  0  0  0  0  0  0.489810
 229 C_l 0.596070 0.583340 0.558590  0  0  0  0  0  0  0  0  -0.380380
 230 C_m 0.611470 0.598800 0.674860  0  0  0  0  0  0  0  0  0.017290
 231 Mof_Cb_a 0.626260 0.619220 0.603390  0  0  0  0  0  0  0  0  -0.434420
 232 Mof_Ca_a 0.642470 0.634160 0.739830  0  0  0  0  0  0  0  0  0.870790
 233 Mof_Cc_a 0.625110 0.624150 0.403430  0  0  0  0  0  0  0  0  0.590970
 234 Mof_Cd_a 0.609540 0.608030 0.286070  0  0  0  0  0  0  0  0  -0.477940
 235 C_n 0.539100 0.520010 0.236970  0  0  0  0  0  0  0  0  -0.046600
 236 C_o 0.543040 0.513240 0.417770  0  0  0  0  0  0  0  0  -0.093050
 237 C_p 0.530840 0.492410 0.476880  0  0  0  0  0  0  0  0  -0.049410
 238 C_q 0.514240 0.477510 0.357900  0  0  0  0  0  0  0  0  -0.176870
 239 C_r 0.509930 0.483630 0.181620  0  0  0  0  0  0  0  0  -0.116540
 240 C_s 0.522180 0.504890 0.116600  0  0  0  0  0  0  0  0  0.007590
 241 C_t 0.807340 0.162320 0.063080  0  0  0  0  0  0  0  0  -0.024510
 242 C_u 0.818950 0.183800 0.002650  0  0  0  0  0  0  0  0  -0.077640
 243 C_v 0.814660 0.189970 0.826530  0  0  0  0  0  0  0  0  -0.198060
 244 C_w 0.798690 0.174910 0.703370  0  0  0  0  0  0  0  0  -0.046760
 245 C_x 0.787180 0.153850 0.757520  0  0  0  0  0  0  0  0  -0.091590
 246 C_y 0.791170 0.147000 0.937610  0  0  0  0  0  0  0  0  -0.033460
 247 H 0.721950 0.070650 0.324730  0  0  0  0  0  0  0  0  0.138370
 248 H_a 0.749060 0.098410 0.541970  0  0  0  0  0  0  0  0  0.142530
 249 Mof_H 0.724500 0.054250 0.019520  0  0  0  0  0  0  0  0  0.189780
 250 H_b 0.774300 0.102620 0.222170  0  0  0  0  0  0  0  0  0.082540
 251 H_c 0.802740 0.129400 0.440950  0  0  0  0  0  0  0  0  0.157090
 252 H_d 0.527370 0.537460 0.733490  0  0  0  0  0  0  0  0  0.172250
 253 H_e 0.557290 0.563880 0.942710  0  0  0  0  0  0  0  0  0.083480
 254 H_f 0.584820 0.567780 0.615320  0  0  0  0  0  0  0  0  0.150280
 255 H_g 0.612670 0.595560 0.827270  0  0  0  0  0  0  0  0  0.132140
 256 Mof_H_a 0.608690 0.611420 0.133520  0  0  0  0  0  0  0  0  0.183180
 257 H_h 0.555780 0.524830 0.508490  0  0  0  0  0  0  0  0  0.074940
 258 H_i 0.533880 0.487490 0.616860  0  0  0  0  0  0  0  0  0.092790
 259 H_j 0.504660 0.461170 0.406530  0  0  0  0  0  0  0  0  0.143990
 260 H_k 0.497060 0.472380 0.089900  0  0  0  0  0  0  0  0  0.103770
 261 H_l 0.831300 0.195160 0.097930  0  0  0  0  0  0  0  0  0.088050
 262 H_m 0.823750 0.206470 0.781430  0  0  0  0  0  0  0  0  0.151440
 263 H_n 0.795640 0.179900 0.563850  0  0  0  0  0  0  0  0  0.094640
 264 H_o 0.774970 0.142140 0.663270  0  0  0  0  0  0  0  0  0.066320
 265 Mof_Ob 0.704980 0.682270 0.578030  0  0  0  0  0  0  0  0  -0.727740
 266 Mof_Oa 0.679900 0.668440 0.348700  0  0  0  0  0  0  0  0  -0.924360
 267 Mof_Oc 0.690260 0.661580 0.986090  0  0  0  0  0  0  0  0  -0.908760
 268 Mof_Mg 0.661400 0.649660 0.119710  0  0  0  0  0  0  0  0  1.608010
 269 Mof_Ob_a 0.628530 0.985970 0.570230  0  0  0  0  0  0  0  0  -0.723100
 270 Mof_Oa_a 0.653760 0.999020 0.798980  0  0  0  0  0  0  0  0  -0.918670
 271 Mof_Oc_a 0.643950 0.006130 0.162260  0  0  0  0  0  0  0  0  -0.913890
 272 Mof_Mg_a 0.672680 0.016830 0.030610  0  0  0  0  0  0  0  0  1.604390
 273 Mof_Ca 0.634550 0.993020 0.742180  0  0  0  0  0  0  0  0  0.851530
 274 Mof_Cb 0.619860 0.994450 0.880170  0  0  0  0  0  0  0  0  -0.414040
 275 C 0.599370 0.988870 0.810790  0  0  0  0  0  0  0  0  -0.005990
 276 C_a 0.583920 0.988430 0.929890  0  0  0  0  0  0  0  0  -0.355780
 277 C_b 0.588720 0.993590 0.128660  0  0  0  0  0  0  0  0  0.471610
 278 Mof_Cd 0.608930 0.999570 0.200010  0  0  0  0  0  0  0  0  -0.482340
 279 Mof_Cc 0.624970 0.000300 0.080210  0  0  0  0  0  0  0  0  0.597640
 280 N 0.574320 0.993130 0.268730  0  0  0  0  0  0  0  0  -0.281720
 281 N_a 0.555810 0.987250 0.199710  0  0  0  0  0  0  0  0  -0.020200
 282 C_c 0.541440 0.987590 0.332290  0  0  0  0  0  0  0  0  0.099490
 283 C_d 0.547450 0.997750 0.513570  0  0  0  0  0  0  0  0  0.013740
 284 C_e 0.532690 0.998780 0.633990  0  0  0  0  0  0  0  0  -0.320660
 285 C_f 0.511370 0.989690 0.577070  0  0  0  0  0  0  0  0  0.372220
 286 N_b 0.829290 0.657300 0.356270  0  0  0  0  0  0  0  0  -0.207340
 287 N_c 0.503400 0.004580 0.825710  0  0  0  0  0  0  0  0  -0.227110
 288 C_g 0.821450 0.672660 0.602390  0  0  0  0  0  0  0  0  0.379910
 289 C_h 0.800380 0.664450 0.540600  0  0  0  0  0  0  0  0  -0.353070
 290 C_i 0.785840 0.666520 0.655550  0  0  0  0  0  0  0  0  0.015310
 291 C_j 0.791830 0.676790 0.836380  0  0  0  0  0  0  0  0  0.108010
 292 N_d 0.777650 0.678200 0.963640  0  0  0  0  0  0  0  0  -0.031710
 293 N_e 0.759660 0.673600 0.890060  0  0  0  0  0  0  0  0  -0.282200
 294 C_k 0.745350 0.673910 0.026830  0  0  0  0  0  0  0  0  0.489810
 295 C_l 0.750000 0.679400 0.225260  0  0  0  0  0  0  0  0  -0.380380
 296 C_m 0.734530 0.679330 0.341530  0  0  0  0  0  0  0  0  0.017290
 297 Mof_Cb_a 0.714110 0.673700 0.270050  0  0  0  0  0  0  0  0  -0.434420
 298 Mof_Ca_a 0.699180 0.674980 0.406500  0  0  0  0  0  0  0  0  0.870790
 299 Mof_Cc_a 0.709190 0.667630 0.070100  0  0  0  0  0  0  0  0  0.590970
 300 Mof_Cd_a 0.725310 0.668180 0.952740  0  0  0  0  0  0  0  0  -0.477940
 301 C_n 0.813320 0.685760 0.903640  0  0  0  0  0  0  0  0  -0.046600
 302 C_o 0.486760 0.029800 0.417770  0  0  0  0  0  0  0  0  -0.093050
 303 C_p 0.507590 0.038440 0.476880  0  0  0  0  0  0  0  0  -0.049410
 304 C_q 0.522490 0.036740 0.357900  0  0  0  0  0  0  0  0  -0.176870
 305 C_r 0.516370 0.026300 0.181620  0  0  0  0  0  0  0  0  -0.116540
 306 C_s 0.495110 0.017290 0.116600  0  0  0  0  0  0  0  0  0.007590
 307 C_t 0.837680 0.645020 0.063080  0  0  0  0  0  0  0  0  -0.024510
 308 C_u 0.816200 0.635150 0.002650  0  0  0  0  0  0  0  0  -0.077640
 309 C_v 0.810030 0.624700 0.826530  0  0  0  0  0  0  0  0  -0.198060
 310 C_w 0.825090 0.623780 0.703370  0  0  0  0  0  0  0  0  -0.046760
 311 C_x 0.846150 0.633320 0.757520  0  0  0  0  0  0  0  0  -0.091590
 312 C_y 0.853000 0.644170 0.937610  0  0  0  0  0  0  0  0  -0.033460
 313 H 0.596020 0.984630 0.658070  0  0  0  0  0  0  0  0  0.138370
 314 H_a 0.568260 0.983990 0.875300  0  0  0  0  0  0  0  0  0.142530
 315 Mof_H 0.612420 0.003580 0.352860  0  0  0  0  0  0  0  0  0.189780
 316 H_b 0.564040 0.005010 0.555510  0  0  0  0  0  0  0  0  0.082540
 317 H_c 0.537270 0.006680 0.774280  0  0  0  0  0  0  0  0  0.157090
 318 H_d 0.795880 0.656580 0.400160  0  0  0  0  0  0  0  0  0.172250
 319 H_e 0.769460 0.660080 0.609370  0  0  0  0  0  0  0  0  0.083480
 320 H_f 0.765550 0.683710 0.281990  0  0  0  0  0  0  0  0  0.150280
 321 H_g 0.737780 0.683780 0.493930  0  0  0  0  0  0  0  0  0.132140
 322 Mof_H_a 0.721910 0.663930 0.800180  0  0  0  0  0  0  0  0  0.183180
 323 H_h 0.475170 0.030950 0.508490  0  0  0  0  0  0  0  0  0.074940
 324 H_i 0.512510 0.046380 0.616860  0  0  0  0  0  0  0  0  0.092790
 325 H_j 0.538830 0.043480 0.406530  0  0  0  0  0  0  0  0  0.143990
 326 H_k 0.527620 0.024680 0.089900  0  0  0  0  0  0  0  0  0.103770
 327 H_l 0.804840 0.636140 0.097930  0  0  0  0  0  0  0  0  0.088050
 328 H_m 0.793530 0.617280 0.781430  0  0  0  0  0  0  0  0  0.151440
 329 H_n 0.820100 0.615740 0.563850  0  0  0  0  0  0  0  0  0.094640
 330 H_o 0.857860 0.632830 0.663270  0  0  0  0  0  0  0  0  0.066320
 331 Mof_Ob 0.651060 0.689380 0.244700  0  0  0  0  0  0  0  0  -0.727740
 332 Mof_Oa 0.664890 0.678120 0.015360  0  0  0  0  0  0  0  0  -0.924360
 333 Mof_Oc 0.671750 0.695350 0.652760  0  0  0  0  0  0  0  0  -0.908760
 334 Mof_Mg 0.683670 0.678400 0.786380  0  0  0  0  0  0  0  0  1.608010
 335 Mof_Ob_a 0.680700 0.975890 0.903560  0  0  0  0  0  0  0  0  -0.723100
 336 Mof_Oa_a 0.667650 0.988070 0.132310  0  0  0  0  0  0  0  0  -0.918670
 337 Mof_Oc_a 0.660540 0.971160 0.495590  0  0  0  0  0  0  0  0  -0.913890
 338 Mof_Mg_a 0.649830 0.989180 0.363940  0  0  0  0  0  0  0  0  1.604390
 339 Mof_Ca 0.673650 0.974860 0.075510  0  0  0  0  0  0  0  0  0.851530
 340 Mof_Cb 0.672220 0.958740 0.213510  0  0  0  0  0  0  0  0  -0.414040
 341 C 0.677800 0.943840 0.144120  0  0  0  0  0  0  0  0  -0.005990
 342 C_a 0.678240 0.928830 0.263230  0  0  0  0  0  0  0  0  -0.355780
 343 C_b 0.673080 0.928460 0.462000  0  0  0  0  0  0  0  0  0.471610
 344 Mof_Cd 0.667090 0.942690 0.533350  0  0  0  0  0  0  0  0  -0.482340
 345 Mof_Cc 0.666370 0.958010 0.413540  0  0  0  0  0  0  0  0  0.597640
 346 N 0.673540 0.914520 0.602060  0  0  0  0  0  0  0  0  -0.281720
 347 N_a 0.679420 0.901900 0.533040  0  0  0  0  0  0  0  0  -0.020200
 348 C_c 0.679080 0.887180 0.665630  0  0  0  0  0  0  0  0  0.099490
 349 C_d 0.668910 0.883030 0.846910  0  0  0  0  0  0  0  0  0.013740
 350 C_e 0.667890 0.867240 0.967330  0  0  0  0  0  0  0  0  -0.320660
 351 C_f 0.676980 0.855010 0.910410  0  0  0  0  0  0  0  0  0.372220
 352 N_b 0.342700 0.171990 0.356270  0  0  0  0  0  0  0  0  -0.207340
 353 N_c 0.995420 0.498810 0.825710  0  0  0  0  0  0  0  0  -0.227110
 354 C_g 0.660670 0.815460 0.269060  0  0  0  0  0  0  0  0  0.379910
 355 C_h 0.668880 0.802600 0.207270  0  0  0  0  0  0  0  0  -0.353070
 356 C_i 0.666810 0.785990 0.322220  0  0  0  0  0  0  0  0  0.015310
 357 C_j 0.656550 0.781710 0.503050  0  0  0  0  0  0  0  0  0.108010
 358 N_d 0.655130 0.766110 0.630310  0  0  0  0  0  0  0  0  -0.031710
 359 N_e 0.659740 0.752730 0.556730  0  0  0  0  0  0  0  0  -0.282200
 360 C_k 0.659430 0.738110 0.693500  0  0  0  0  0  0  0  0  0.489810
 361 C_l 0.653930 0.737260 0.891920  0  0  0  0  0  0  0  0  -0.380380
 362 C_m 0.654000 0.721870 0.008200  0  0  0  0  0  0  0  0  0.017290
 363 Mof_Cb_a 0.659630 0.707070 0.936720  0  0  0  0  0  0  0  0  -0.434420
 364 Mof_Ca_a 0.658350 0.690860 0.073170  0  0  0  0  0  0  0  0  0.870790
 365 Mof_Cc_a 0.665700 0.708220 0.736770  0  0  0  0  0  0  0  0  0.590970
 366 Mof_Cd_a 0.665160 0.723800 0.619400  0  0  0  0  0  0  0  0  -0.477940
 367 C_n 0.647580 0.794230 0.570300  0  0  0  0  0  0  0  0  -0.046600
 368 C_o 0.970200 0.456960 0.417770  0  0  0  0  0  0  0  0  -0.093050
 369 C_p 0.961560 0.469160 0.476880  0  0  0  0  0  0  0  0  -0.049410
 370 C_q 0.963260 0.485760 0.357900  0  0  0  0  0  0  0  0  -0.176870
 371 C_r 0.973700 0.490070 0.181620  0  0  0  0  0  0  0  0  -0.116540
 372 C_s 0.982710 0.477820 0.116600  0  0  0  0  0  0  0  0  0.007590
 373 C_t 0.354980 0.192660 0.063080  0  0  0  0  0  0  0  0  -0.024510
 374 C_u 0.364850 0.181050 0.002650  0  0  0  0  0  0  0  0  -0.077640
 375 C_v 0.375300 0.185340 0.826530  0  0  0  0  0  0  0  0  -0.198060
 376 C_w 0.376220 0.201310 0.703370  0  0  0  0  0  0  0  0  -0.046760
 377 C_x 0.366680 0.212820 0.757520  0  0  0  0  0  0  0  0  -0.091590
 378 C_y 0.355830 0.208830 0.937610  0  0  0  0  0  0  0  0  -0.033460
 379 H 0.682030 0.944720 0.991400  0  0  0  0  0  0  0  0  0.138370
 380 H_a 0.682680 0.917600 0.208630  0  0  0  0  0  0  0  0  0.142530
 381 Mof_H 0.663080 0.942170 0.686190  0  0  0  0  0  0  0  0  0.189780
 382 H_b 0.661660 0.892370 0.888840  0  0  0  0  0  0  0  0  0.082540
 383 H_c 0.659990 0.863920 0.107620  0  0  0  0  0  0  0  0  0.157090
 384 H_d 0.676760 0.805970 0.066830  0  0  0  0  0  0  0  0  0.172250
 385 H_e 0.673250 0.776040 0.276040  0  0  0  0  0  0  0  0  0.083480
 386 H_f 0.649630 0.748510 0.948650  0  0  0  0  0  0  0  0  0.150280
 387 H_g 0.649550 0.720660 0.160600  0  0  0  0  0  0  0  0  0.132140
 388 Mof_H_a 0.669400 0.724650 0.466850  0  0  0  0  0  0  0  0  0.183180
 389 H_h 0.969050 0.444220 0.508490  0  0  0  0  0  0  0  0  0.074940
 390 H_i 0.953620 0.466120 0.616860  0  0  0  0  0  0  0  0  0.092790
 391 H_j 0.956520 0.495340 0.406530  0  0  0  0  0  0  0  0  0.143990
 392 H_k 0.975320 0.502940 0.089900  0  0  0  0  0  0  0  0  0.103770
 393 H_l 0.363860 0.168700 0.097930  0  0  0  0  0  0  0  0  0.088050
 394 H_m 0.382720 0.176250 0.781430  0  0  0  0  0  0  0  0  0.151440
 395 H_n 0.384260 0.204360 0.563850  0  0  0  0  0  0  0  0  0.094640
 396 H_o 0.367170 0.225030 0.663270  0  0  0  0  0  0  0  0  0.066320
 397 Mof_Ob 0.310620 0.961680 0.244700  0  0  0  0  0  0  0  0  -0.727740
 398 Mof_Oa 0.321880 0.986770 0.015360  0  0  0  0  0  0  0  0  -0.924360
 399 Mof_Oc 0.304650 0.976410 0.652760  0  0  0  0  0  0  0  0  -0.908760
 400 Mof_Mg 0.321600 0.005270 0.786380  0  0  0  0  0  0  0  0  1.608010
 401 Mof_Ob_a 0.357440 0.371470 0.570230  0  0  0  0  0  0  0  0  -0.723100
 402 Mof_Oa_a 0.345260 0.346240 0.798980  0  0  0  0  0  0  0  0  -0.918670
 403 Mof_Oc_a 0.362180 0.356050 0.162260  0  0  0  0  0  0  0  0  -0.913890
 404 Mof_Mg_a 0.344150 0.327320 0.030610  0  0  0  0  0  0  0  0  1.604390
 405 Mof_Ca 0.358470 0.365450 0.742180  0  0  0  0  0  0  0  0  0.851530
 406 Mof_Cb 0.374590 0.380140 0.880170  0  0  0  0  0  0  0  0  -0.414040
 407 C 0.389490 0.400630 0.810790  0  0  0  0  0  0  0  0  -0.005990
 408 C_a 0.404500 0.416080 0.929890  0  0  0  0  0  0  0  0  -0.355780
 409 C_b 0.404870 0.411280 0.128660  0  0  0  0  0  0  0  0  0.471610
 410 Mof_Cd 0.390640 0.391070 0.200010  0  0  0  0  0  0  0  0  -0.482340
 411 Mof_Cc 0.375320 0.375030 0.080210  0  0  0  0  0  0  0  0  0.597640
 412 N 0.418810 0.425680 0.268730  0  0  0  0  0  0  0  0  -0.281720
 413 N_a 0.431430 0.444190 0.199710  0  0  0  0  0  0  0  0  -0.020200
 414 C_c 0.446150 0.458560 0.332290  0  0  0  0  0  0  0  0  0.099490
 415 C_d 0.450300 0.452550 0.513570  0  0  0  0  0  0  0  0  0.013740
 416 C_e 0.466090 0.467310 0.633990  0  0  0  0  0  0  0  0  -0.320660
 417 C_f 0.478320 0.488630 0.577070  0  0  0  0  0  0  0  0  0.372220
 418 N_b 0.494670 0.504040 0.689610  0  0  0  0  0  0  0  0  -0.207340
 419 N_c 0.167850 0.829940 0.159050  0  0  0  0  0  0  0  0  -0.227110
 420 C_g 0.184540 0.845210 0.269060  0  0  0  0  0  0  0  0  0.379910
 421 C_h 0.197400 0.866280 0.207270  0  0  0  0  0  0  0  0  -0.353070
 422 C_i 0.214010 0.880830 0.322220  0  0  0  0  0  0  0  0  0.015310
 423 C_j 0.218290 0.874840 0.503050  0  0  0  0  0  0  0  0  0.108010
 424 N_d 0.233890 0.889020 0.630310  0  0  0  0  0  0  0  0  -0.031710
 425 N_e 0.247270 0.907010 0.556730  0  0  0  0  0  0  0  0  -0.282200
 426 C_k 0.261890 0.921320 0.693500  0  0  0  0  0  0  0  0  0.489810
 427 C_l 0.262740 0.916670 0.891920  0  0  0  0  0  0  0  0  -0.380380
 428 C_m 0.278130 0.932140 0.008200  0  0  0  0  0  0  0  0  0.017290
 429 Mof_Cb_a 0.292930 0.952560 0.936720  0  0  0  0  0  0  0  0  -0.434420
 430 Mof_Ca_a 0.309140 0.967490 0.073170  0  0  0  0  0  0  0  0  0.870790
 431 Mof_Cc_a 0.291780 0.957480 0.736770  0  0  0  0  0  0  0  0  0.590970
 432 Mof_Cd_a 0.276200 0.941360 0.619400  0  0  0  0  0  0  0  0  -0.477940
 433 C_n 0.205770 0.853340 0.570300  0  0  0  0  0  0  0  0  -0.046600
 434 C_o 0.209710 0.846570 0.751110  0  0  0  0  0  0  0  0  -0.093050
 435 C_p 0.197510 0.825740 0.810210  0  0  0  0  0  0  0  0  -0.049410
 436 C_q 0.180910 0.810840 0.691240  0  0  0  0  0  0  0  0  -0.176870
 437 C_r 0.176600 0.816960 0.514950  0  0  0  0  0  0  0  0  -0.116540
 438 C_s 0.188850 0.838220 0.449930  0  0  0  0  0  0  0  0  0.007590
 439 C_t 0.474010 0.495650 0.396420  0  0  0  0  0  0  0  0  -0.024510
 440 C_u 0.485620 0.517130 0.335990  0  0  0  0  0  0  0  0  -0.077640
 441 C_v 0.481330 0.523300 0.159860  0  0  0  0  0  0  0  0  -0.198060
 442 C_w 0.465350 0.508240 0.036700  0  0  0  0  0  0  0  0  -0.046760
 443 C_x 0.453840 0.487190 0.090850  0  0  0  0  0  0  0  0  -0.091590
 444 C_y 0.457830 0.480330 0.270940  0  0  0  0  0  0  0  0  -0.033460
 445 H 0.388620 0.403980 0.658070  0  0  0  0  0  0  0  0  0.138370
 446 H_a 0.415730 0.431740 0.875300  0  0  0  0  0  0  0  0  0.142530
 447 Mof_H 0.391170 0.387580 0.352860  0  0  0  0  0  0  0  0  0.189780
 448 H_b 0.440970 0.435960 0.555510  0  0  0  0  0  0  0  0  0.082540
 449 H_c 0.469410 0.462730 0.774280  0  0  0  0  0  0  0  0  0.157090
 450 H_d 0.194030 0.870790 0.066830  0  0  0  0  0  0  0  0  0.172250
 451 H_e 0.223960 0.897210 0.276040  0  0  0  0  0  0  0  0  0.083480
 452 H_f 0.251490 0.901120 0.948650  0  0  0  0  0  0  0  0  0.150280
 453 H_g 0.279340 0.928890 0.160600  0  0  0  0  0  0  0  0  0.132140
 454 Mof_H_a 0.275350 0.944760 0.466850  0  0  0  0  0  0  0  0  0.183180
 455 H_h 0.222450 0.858170 0.841820  0  0  0  0  0  0  0  0  0.074940
 456 H_i 0.200540 0.820830 0.950190  0  0  0  0  0  0  0  0  0.092790
 457 H_j 0.171320 0.794510 0.739870  0  0  0  0  0  0  0  0  0.143990
 458 H_k 0.163730 0.805720 0.423240  0  0  0  0  0  0  0  0  0.103770
 459 H_l 0.497970 0.528500 0.431260  0  0  0  0  0  0  0  0  0.088050
 460 H_m 0.490420 0.539800 0.114760  0  0  0  0  0  0  0  0  0.151440
 461 H_n 0.462310 0.513230 0.897180  0  0  0  0  0  0  0  0  0.094640
 462 H_o 0.441640 0.475470 0.996600  0  0  0  0  0  0  0  0  0.066320
 463 Mof_Ob 0.371650 0.015610 0.911370  0  0  0  0  0  0  0  0  -0.727740
 464 Mof_Oa 0.346560 0.001780 0.682030  0  0  0  0  0  0  0  0  -0.924360
 465 Mof_Oc 0.356930 0.994910 0.319430  0  0  0  0  0  0  0  0  -0.908760
 466 Mof_Mg 0.328060 0.982990 0.453050  0  0  0  0  0  0  0  0  1.608010
 467 Mof_Ob_a 0.295200 0.319300 0.903560  0  0  0  0  0  0  0  0  -0.723100
 468 Mof_Oa_a 0.320430 0.332350 0.132310  0  0  0  0  0  0  0  0  -0.918670
 469 Mof_Oc_a 0.310620 0.339460 0.495590  0  0  0  0  0  0  0  0  -0.913890
 470 Mof_Mg_a 0.339350 0.350170 0.363940  0  0  0  0  0  0  0  0  1.604390
 471 Mof_Ca 0.301210 0.326350 0.075510  0  0  0  0  0  0  0  0  0.851530
 472 Mof_Cb 0.286530 0.327780 0.213510  0  0  0  0  0  0  0  0  -0.414040
 473 C 0.266040 0.322200 0.144120  0  0  0  0  0  0  0  0  -0.005990
 474 C_a 0.250590 0.321760 0.263230  0  0  0  0  0  0  0  0  -0.355780
 475 C_b 0.255380 0.326920 0.462000  0  0  0  0  0  0  0  0  0.471610
 476 Mof_Cd 0.275600 0.332910 0.533350  0  0  0  0  0  0  0  0  -0.482340
 477 Mof_Cc 0.291640 0.333630 0.413540  0  0  0  0  0  0  0  0  0.597640
 478 N 0.240980 0.326460 0.602060  0  0  0  0  0  0  0  0  -0.281720
 479 N_a 0.222480 0.320580 0.533040  0  0  0  0  0  0  0  0  -0.020200
 480 C_c 0.208110 0.320920 0.665630  0  0  0  0  0  0  0  0  0.099490
 481 C_d 0.214120 0.331090 0.846910  0  0  0  0  0  0  0  0  0.013740
 482 C_e 0.199350 0.332110 0.967330  0  0  0  0  0  0  0  0  -0.320660
 483 C_f 0.178040 0.323020 0.910410  0  0  0  0  0  0  0  0  0.372220
 484 N_b 0.495960 0.990630 0.689610  0  0  0  0  0  0  0  0  -0.207340
 485 N_c 0.170060 0.337920 0.159050  0  0  0  0  0  0  0  0  -0.227110
 486 C_g 0.488120 0.005990 0.935720  0  0  0  0  0  0  0  0  0.379910
 487 C_h 0.467050 0.997790 0.873930  0  0  0  0  0  0  0  0  -0.353070
 488 C_i 0.452510 0.999850 0.988880  0  0  0  0  0  0  0  0  0.015310
 489 C_j 0.458490 0.010120 0.169720  0  0  0  0  0  0  0  0  0.108010
 490 N_d 0.444320 0.011540 0.296970  0  0  0  0  0  0  0  0  -0.031710
 491 N_e 0.426320 0.006930 0.223390  0  0  0  0  0  0  0  0  -0.282200
 492 C_k 0.412020 0.007240 0.360160  0  0  0  0  0  0  0  0  0.489810
 493 C_l 0.416660 0.012730 0.558590  0  0  0  0  0  0  0  0  -0.380380
 494 C_m 0.401200 0.012660 0.674860  0  0  0  0  0  0  0  0  0.017290
 495 Mof_Cb_a 0.380780 0.007040 0.603390  0  0  0  0  0  0  0  0  -0.434420
 496 Mof_Ca_a 0.365840 0.008310 0.739830  0  0  0  0  0  0  0  0  0.870790
 497 Mof_Cc_a 0.375850 0.000960 0.403430  0  0  0  0  0  0  0  0  0.590970
 498 Mof_Cd_a 0.391970 0.001510 0.286070  0  0  0  0  0  0  0  0  -0.477940
 499 C_n 0.479990 0.019090 0.236970  0  0  0  0  0  0  0  0  -0.046600
 500 C_o 0.153430 0.363140 0.751110  0  0  0  0  0  0  0  0  -0.093050
 501 C_p 0.174260 0.371770 0.810210  0  0  0  0  0  0  0  0  -0.049410
 502 C_q 0.189160 0.370070 0.691240  0  0  0  0  0  0  0  0  -0.176870
 503 C_r 0.183040 0.359640 0.514950  0  0  0  0  0  0  0  0  -0.116540
 504 C_s 0.161780 0.350630 0.449930  0  0  0  0  0  0  0  0  0.007590
 505 C_t 0.504350 0.978360 0.396420  0  0  0  0  0  0  0  0  -0.024510
 506 C_u 0.482870 0.968490 0.335990  0  0  0  0  0  0  0  0  -0.077640
 507 C_v 0.476700 0.958030 0.159860  0  0  0  0  0  0  0  0  -0.198060
 508 C_w 0.491760 0.957110 0.036700  0  0  0  0  0  0  0  0  -0.046760
 509 C_x 0.512810 0.966660 0.090850  0  0  0  0  0  0  0  0  -0.091590
 510 C_y 0.519670 0.977500 0.270940  0  0  0  0  0  0  0  0  -0.033460
 511 H 0.262680 0.317970 0.991400  0  0  0  0  0  0  0  0  0.138370
 512 H_a 0.234930 0.317320 0.208630  0  0  0  0  0  0  0  0  0.142530
 513 Mof_H 0.279080 0.336920 0.686190  0  0  0  0  0  0  0  0  0.189780
 514 H_b 0.230710 0.338340 0.888840  0  0  0  0  0  0  0  0  0.082540
 515 H_c 0.203930 0.340010 0.107620  0  0  0  0  0  0  0  0  0.157090
 516 H_d 0.462540 0.989910 0.733490  0  0  0  0  0  0  0  0  0.172250
 517 H_e 0.436120 0.993410 0.942710  0  0  0  0  0  0  0  0  0.083480
 518 H_f 0.432220 0.017040 0.615320  0  0  0  0  0  0  0  0  0.150280
 519 H_g 0.404440 0.017120 0.827270  0  0  0  0  0  0  0  0  0.132140
 520 Mof_H_a 0.388580 0.997260 0.133520  0  0  0  0  0  0  0  0  0.183180
 521 H_h 0.141830 0.364280 0.841820  0  0  0  0  0  0  0  0  0.074940
 522 H_i 0.179170 0.379720 0.950190  0  0  0  0  0  0  0  0  0.092790
 523 H_j 0.205490 0.376820 0.739870  0  0  0  0  0  0  0  0  0.143990
 524 H_k 0.194280 0.358010 0.423240  0  0  0  0  0  0  0  0  0.103770
 525 H_l 0.471500 0.969470 0.431260  0  0  0  0  0  0  0  0  0.088050
 526 H_m 0.460200 0.950610 0.114760  0  0  0  0  0  0  0  0  0.151440
 527 H_n 0.486770 0.949080 0.897180  0  0  0  0  0  0  0  0  0.094640
 528 H_o 0.524530 0.966170 0.996600  0  0  0  0  0  0  0  0  0.066320
 529 Mof_Ob 0.317730 0.022710 0.578030  0  0  0  0  0  0  0  0  -0.727740
 530 Mof_Oa 0.331560 0.011450 0.348700  0  0  0  0  0  0  0  0  -0.924360
 531 Mof_Oc 0.338420 0.028680 0.986090  0  0  0  0  0  0  0  0  -0.908760
 532 Mof_Mg 0.350340 0.011740 0.119710  0  0  0  0  0  0  0  0  1.608010
 533 Mof_Ob_a 0.347360 0.309230 0.236900  0  0  0  0  0  0  0  0  -0.723100
 534 Mof_Oa_a 0.334310 0.321410 0.465640  0  0  0  0  0  0  0  0  -0.918670
 535 Mof_Oc_a 0.327200 0.304490 0.828930  0  0  0  0  0  0  0  0  -0.913890
 536 Mof_Mg_a 0.316500 0.322510 0.697280  0  0  0  0  0  0  0  0  1.604390
 537 Mof_Ca 0.340320 0.308200 0.408850  0  0  0  0  0  0  0  0  0.851530
 538 Mof_Cb 0.338880 0.292080 0.546840  0  0  0  0  0  0  0  0  -0.414040
 539 C 0.344470 0.277170 0.477450  0  0  0  0  0  0  0  0  -0.005990
 540 C_a 0.344910 0.262160 0.596560  0  0  0  0  0  0  0  0  -0.355780
 541 C_b 0.339740 0.261790 0.795330  0  0  0  0  0  0  0  0  0.471610
 542 Mof_Cd 0.333760 0.276020 0.866680  0  0  0  0  0  0  0  0  -0.482340
 543 Mof_Cc 0.333040 0.291340 0.746880  0  0  0  0  0  0  0  0  0.597640
 544 N 0.340200 0.247850 0.935400  0  0  0  0  0  0  0  0  -0.281720
 545 N_a 0.346090 0.235230 0.866370  0  0  0  0  0  0  0  0  -0.020200
 546 C_c 0.345740 0.220520 0.998960  0  0  0  0  0  0  0  0  0.099490
 547 C_d 0.335580 0.216370 0.180240  0  0  0  0  0  0  0  0  0.013740
 548 C_e 0.334550 0.200570 0.300660  0  0  0  0  0  0  0  0  -0.320660
 549 C_f 0.343640 0.188350 0.243740  0  0  0  0  0  0  0  0  0.372220
 550 N_b 0.009370 0.505330 0.689610  0  0  0  0  0  0  0  0  -0.207340
 551 N_c 0.662080 0.832150 0.159050  0  0  0  0  0  0  0  0  -0.227110
 552 C_g 0.327340 0.148790 0.602390  0  0  0  0  0  0  0  0  0.379910
 553 C_h 0.335550 0.135930 0.540600  0  0  0  0  0  0  0  0  -0.353070
 554 C_i 0.333480 0.119320 0.655550  0  0  0  0  0  0  0  0  0.015310
 555 C_j 0.323210 0.115040 0.836380  0  0  0  0  0  0  0  0  0.108010
 556 N_d 0.321800 0.099450 0.963640  0  0  0  0  0  0  0  0  -0.031710
 557 N_e 0.326400 0.086060 0.890060  0  0  0  0  0  0  0  0  -0.282200
 558 C_k 0.326090 0.071440 0.026830  0  0  0  0  0  0  0  0  0.489810
 559 C_l 0.320600 0.070600 0.225260  0  0  0  0  0  0  0  0  -0.380380
 560 C_m 0.320670 0.055200 0.341530  0  0  0  0  0  0  0  0  0.017290
 561 Mof_Cb_a 0.326300 0.040410 0.270050  0  0  0  0  0  0  0  0  -0.434420
 562 Mof_Ca_a 0.325020 0.024200 0.406500  0  0  0  0  0  0  0  0  0.870790
 563 Mof_Cc_a 0.332370 0.041560 0.070100  0  0  0  0  0  0  0  0  0.590970
 564 Mof_Cd_a 0.331820 0.057130 0.952740  0  0  0  0  0  0  0  0  -0.477940
 565 C_n 0.314240 0.127570 0.903640  0  0  0  0  0  0  0  0  -0.046600
 566 C_o 0.636860 0.790290 0.751110  0  0  0  0  0  0  0  0  -0.093050
 567 C_p 0.628230 0.802490 0.810210  0  0  0  0  0  0  0  0  -0.049410
 568 C_q 0.629930 0.819090 0.691240  0  0  0  0  0  0  0  0  -0.176870
 569 C_r 0.640360 0.823400 0.514950  0  0  0  0  0  0  0  0  -0.116540
 570 C_s 0.649370 0.811150 0.449930  0  0  0  0  0  0  0  0  0.007590
 571 C_t 0.021640 0.525990 0.396420  0  0  0  0  0  0  0  0  -0.024510
 572 C_u 0.031510 0.514380 0.335990  0  0  0  0  0  0  0  0  -0.077640
 573 C_v 0.041970 0.518670 0.159860  0  0  0  0  0  0  0  0  -0.198060
 574 C_w 0.042890 0.534650 0.036700  0  0  0  0  0  0  0  0  -0.046760
 575 C_x 0.033340 0.546160 0.090850  0  0  0  0  0  0  0  0  -0.091590
 576 C_y 0.022500 0.542170 0.270940  0  0  0  0  0  0  0  0  -0.033460
 577 H 0.348700 0.278050 0.324730  0  0  0  0  0  0  0  0  0.138370
 578 H_a 0.349340 0.250940 0.541970  0  0  0  0  0  0  0  0  0.142530
 579 Mof_H 0.329750 0.275500 0.019520  0  0  0  0  0  0  0  0  0.189780
 580 H_b 0.328320 0.225700 0.222170  0  0  0  0  0  0  0  0  0.082540
 581 H_c 0.326660 0.197260 0.440950  0  0  0  0  0  0  0  0  0.157090
 582 H_d 0.343420 0.139300 0.400160  0  0  0  0  0  0  0  0  0.172250
 583 H_e 0.339920 0.109380 0.609370  0  0  0  0  0  0  0  0  0.083480
 584 H_f 0.316290 0.081840 0.281990  0  0  0  0  0  0  0  0  0.150280
 585 H_g 0.316220 0.053990 0.493930  0  0  0  0  0  0  0  0  0.132140
 586 Mof_H_a 0.336070 0.057980 0.800180  0  0  0  0  0  0  0  0  0.183180
 587 H_h 0.635720 0.777550 0.841820  0  0  0  0  0  0  0  0  0.074940
 588 H_i 0.620280 0.799460 0.950190  0  0  0  0  0  0  0  0  0.092790
 589 H_j 0.623180 0.828680 0.739870  0  0  0  0  0  0  0  0  0.143990
 590 H_k 0.641990 0.836270 0.423240  0  0  0  0  0  0  0  0  0.103770
 591 H_l 0.030530 0.502030 0.431260  0  0  0  0  0  0  0  0  0.088050
 592 H_m 0.049390 0.509580 0.114760  0  0  0  0  0  0  0  0  0.151440
 593 H_n 0.050920 0.537690 0.897180  0  0  0  0  0  0  0  0  0.094640
 594 H_o 0.033830 0.558360 0.996600  0  0  0  0  0  0  0  0  0.066320
