# Supplementary material for: In silico design and screening of hypothetical MOF-74 analogs and their experimental synthesis
Source: Chem Sci. 2016 Jun 21;7(9):6263–72. doi: 10.1039/c6sc01477a (PMC6024208; doi:10.1039/c6sc01477a)
Supplement: Supplementary file 1 [file SC-007-C6SC01477A-s001.zip › analogs/98x0_all_conf_2659_0_full_symm.cif]

data_image0
_cell_length_a       49.7377
_cell_length_b       49.7377
_cell_length_c       7.00805
_cell_angle_alpha    90
_cell_angle_beta     90
_cell_angle_gamma    120

_symmetry_space_group_name_H-M    "P 1"
_symmetry_int_tables_number       1

loop_
  _symmetry_equiv_pos_as_xyz
  'x, y, z'

loop_
  _atom_site_label
  _atom_site_occupancy
  _atom_site_fract_x
  _atom_site_fract_y
  _atom_site_fract_z
  _atom_site_thermal_displace_type
  _atom_site_B_iso_or_equiv
  _atom_site_type_symbol
  O1       1.0000 0.05502  0.35886  0.84974  Biso   1.000  O
  O2       1.0000 0.01950  0.33760  0.61861  Biso   1.000  O
  O3       1.0000 0.03684  0.32985  0.26472  Biso   1.000  O
  Mg1      1.0000 0.99388  0.30936  0.39391  Biso   1.000  Mg
  O4       1.0000 0.94539  0.64521  0.20451  Biso   1.000  O
  O5       1.0000 0.98141  0.66491  0.43431  Biso   1.000  O
  O6       1.0000 0.96486  0.67341  0.78921  Biso   1.000  O
  Mg2      1.0000 0.00804  0.69150  0.66017  Biso   1.000  Mg
  O7       1.0000 0.88804  0.69458  0.04217  Biso   1.000  O
  C1       1.0000 0.86305  0.67183  0.00265  Biso   1.000  C
  N1       1.0000 0.85964  0.65128  0.85928  Biso   1.000  N
  C2       1.0000 0.88367  0.65281  0.74408  Biso   1.000  C
  C3       1.0000 0.91326  0.66309  0.81830  Biso   1.000  C
  C4       1.0000 0.93721  0.66416  0.70512  Biso   1.000  C
  C5       1.0000 0.93050  0.65497  0.50875  Biso   1.000  C
  C6       1.0000 0.90024  0.64447  0.43875  Biso   1.000  C
  C7       1.0000 0.87686  0.64302  0.55268  Biso   1.000  C
  C8       1.0000 0.95321  0.65489  0.37528  Biso   1.000  C
  C9       1.0000 0.16653  0.33021  0.77470  Biso   1.000  C
  C10      1.0000 0.83988  0.68445  0.28167  Biso   1.000  C
  C11      1.0000 0.14448  0.34030  0.07070  Biso   1.000  C
  O8       1.0000 0.12316  0.31342  0.07515  Biso   1.000  O
  N2       1.0000 0.81122  0.69688  0.51306  Biso   1.000  N
  C12      1.0000 0.12013  0.35935  0.30250  Biso   1.000  C
  C13      1.0000 0.08990  0.34556  0.23235  Biso   1.000  C
  C14      1.0000 0.06504  0.34186  0.34728  Biso   1.000  C
  C15      1.0000 0.07157  0.35176  0.54277  Biso   1.000  C
  C16      1.0000 0.10244  0.36553  0.60944  Biso   1.000  C
  C17      1.0000 0.12669  0.36973  0.49266  Biso   1.000  C
  C18      1.0000 0.04790  0.34944  0.67804  Biso   1.000  C
  H1       1.0000 0.17098  0.30245  0.48584  Biso   1.000  H
  H2       1.0000 0.91852  0.67040  0.96595  Biso   1.000  H
  H3       1.0000 0.89583  0.63745  0.28985  Biso   1.000  H
  H4       1.0000 0.18699  0.30146  0.16275  Biso   1.000  H
  H5       1.0000 0.15482  0.30579  0.81972  Biso   1.000  H
  H6       1.0000 0.15022  0.33216  0.67735  Biso   1.000  H
  H7       1.0000 0.84936  0.70868  0.23796  Biso   1.000  H
  H8       1.0000 0.85813  0.68407  0.36854  Biso   1.000  H
  H9       1.0000 0.83163  0.71694  0.52542  Biso   1.000  H
  H10      1.0000 0.08500  0.33794  0.08483  Biso   1.000  H
  H11      1.0000 0.10664  0.37298  0.75772  Biso   1.000  H
  H12      1.0000 0.81703  0.71382  0.87964  Biso   1.000  H
  O9       1.0000 0.97447  0.36283  0.51641  Biso   1.000  O
  O10      1.0000 0.99573  0.34856  0.28528  Biso   1.000  O
  O11      1.0000 0.00349  0.37366  0.93139  Biso   1.000  O
  Mg3      1.0000 0.02398  0.35119  0.06057  Biso   1.000  Mg
  O12      1.0000 0.02146  0.63352  0.53784  Biso   1.000  O
  O13      1.0000 0.00176  0.64984  0.76764  Biso   1.000  O
  O14      1.0000 0.99326  0.62478  0.12254  Biso   1.000  O
  Mg4      1.0000 0.97517  0.64988  0.99350  Biso   1.000  Mg
  O15      1.0000 0.97209  0.52679  0.37551  Biso   1.000  O
  C19      1.0000 0.99484  0.52456  0.33599  Biso   1.000  C
  N3       1.0000 0.01539  0.54169  0.19261  Biso   1.000  N
  C20      1.0000 0.01385  0.56419  0.07742  Biso   1.000  C
  C21      1.0000 0.00358  0.58351  0.15163  Biso   1.000  C
  C22      1.0000 0.00250  0.60638  0.03845  Biso   1.000  C
  C23      1.0000 0.01169  0.60886  0.84209  Biso   1.000  C
  C24      1.0000 0.02219  0.58910  0.77209  Biso   1.000  C
  C25      1.0000 0.02365  0.56717  0.88601  Biso   1.000  C
  C26      1.0000 0.01178  0.63166  0.70862  Biso   1.000  C
  C27      1.0000 0.66979  0.83632  0.77470  Biso   1.000  C
  C28      1.0000 0.31555  0.15543  0.28167  Biso   1.000  C
  C29      1.0000 0.99304  0.47085  0.73736  Biso   1.000  C
  O16      1.0000 0.01991  0.47641  0.74182  Biso   1.000  O
  N4       1.0000 0.30312  0.11434  0.51306  Biso   1.000  N
  C30      1.0000 0.97399  0.42745  0.96917  Biso   1.000  C
  C31      1.0000 0.98777  0.41101  0.89902  Biso   1.000  C
  C32      1.0000 0.99147  0.38984  0.01395  Biso   1.000  C
  C33      1.0000 0.98158  0.38648  0.20944  Biso   1.000  C
  C34      1.0000 0.96780  0.40357  0.27611  Biso   1.000  C
  C35      1.0000 0.96361  0.42363  0.15933  Biso   1.000  C
  C36      1.0000 0.98390  0.36513  0.34470  Biso   1.000  C
  H13      1.0000 0.69755  0.86853  0.48584  Biso   1.000  H
  H14      1.0000 0.99627  0.58146  0.29928  Biso   1.000  H
  H15      1.0000 0.02922  0.59172  0.62319  Biso   1.000  H
  H16      1.0000 0.69854  0.88554  0.16275  Biso   1.000  H
  H17      1.0000 0.69421  0.84903  0.81972  Biso   1.000  H
  H18      1.0000 0.00117  0.48472  0.34402  Biso   1.000  H
  H19      1.0000 0.29132  0.14068  0.23796  Biso   1.000  H
  H20      1.0000 0.31593  0.17405  0.36854  Biso   1.000  H
  H21      1.0000 0.28306  0.11469  0.52542  Biso   1.000  H
  H22      1.0000 0.99540  0.41373  0.75150  Biso   1.000  H
  H23      1.0000 0.96035  0.40033  0.42439  Biso   1.000  H
  H24      1.0000 0.28618  0.10321  0.87964  Biso   1.000  H
  O17      1.0000 0.97051  0.27831  0.18308  Biso   1.000  O
  O18      1.0000 0.98477  0.31384  0.95194  Biso   1.000  O
  O19      1.0000 0.95968  0.29650  0.59805  Biso   1.000  O
  Mg5      1.0000 0.98214  0.33946  0.72724  Biso   1.000  Mg
  O20      1.0000 0.03315  0.72127  0.87118  Biso   1.000  O
  O21      1.0000 0.01682  0.68525  0.10098  Biso   1.000  O
  O22      1.0000 0.04188  0.70181  0.45587  Biso   1.000  O
  Mg6      1.0000 0.01679  0.65862  0.32683  Biso   1.000  Mg
  O23      1.0000 0.80654  0.11196  0.04217  Biso   1.000  O
  C37      1.0000 0.14211  0.80361  0.66932  Biso   1.000  C
  N5       1.0000 0.12497  0.80703  0.52594  Biso   1.000  N
  C38      1.0000 0.10248  0.78300  0.41075  Biso   1.000  C
  C39      1.0000 0.08316  0.75341  0.48497  Biso   1.000  C
  C40      1.0000 0.06029  0.72946  0.37179  Biso   1.000  C
  C41      1.0000 0.05780  0.73616  0.17542  Biso   1.000  C
  C42      1.0000 0.07757  0.76643  0.10542  Biso   1.000  C
  C43      1.0000 0.09949  0.78981  0.21934  Biso   1.000  C
  C44      1.0000 0.03501  0.71345  0.04195  Biso   1.000  C
  C45      1.0000 0.16368  0.83347  0.77470  Biso   1.000  C
  C46      1.0000 0.84457  0.16012  0.28167  Biso   1.000  C
  C47      1.0000 0.86248  0.18885  0.40403  Biso   1.000  C
  O24      1.0000 0.85693  0.21017  0.40849  Biso   1.000  O
  N6       1.0000 0.88566  0.18878  0.51306  Biso   1.000  N
  C48      1.0000 0.90589  0.21321  0.63584  Biso   1.000  C
  C49      1.0000 0.92232  0.24343  0.56569  Biso   1.000  C
  C50      1.0000 0.94349  0.26830  0.68061  Biso   1.000  C
  C51      1.0000 0.94686  0.26177  0.87611  Biso   1.000  C
  C52      1.0000 0.92976  0.23089  0.94277  Biso   1.000  C
  C53      1.0000 0.90970  0.20664  0.82599  Biso   1.000  C
  C54      1.0000 0.96821  0.28544  0.01137  Biso   1.000  C
  H25      1.0000 0.13147  0.82902  0.48584  Biso   1.000  H
  H26      1.0000 0.08521  0.74814  0.63262  Biso   1.000  H
  H27      1.0000 0.07495  0.77083  0.95652  Biso   1.000  H
  H28      1.0000 0.11446  0.81301  0.16275  Biso   1.000  H
  H29      1.0000 0.15097  0.84518  0.81972  Biso   1.000  H
  H30      1.0000 0.84861  0.18312  0.01068  Biso   1.000  H
  H31      1.0000 0.85932  0.15064  0.23796  Biso   1.000  H
  H32      1.0000 0.82595  0.14187  0.36854  Biso   1.000  H
  H33      1.0000 0.88531  0.16837  0.52542  Biso   1.000  H
  H34      1.0000 0.91961  0.24834  0.41817  Biso   1.000  H
  H35      1.0000 0.93300  0.22669  0.09106  Biso   1.000  H
  H36      1.0000 0.89679  0.18297  0.87964  Biso   1.000  H
  O25      1.0000 0.72169  0.69219  0.18308  Biso   1.000  O
  O26      1.0000 0.68616  0.67094  0.95194  Biso   1.000  O
  O27      1.0000 0.70350  0.66318  0.59805  Biso   1.000  O
  Mg7      1.0000 0.66054  0.64269  0.72724  Biso   1.000  Mg
  O28      1.0000 0.61206  0.97854  0.53784  Biso   1.000  O
  O29      1.0000 0.64808  0.99824  0.76764  Biso   1.000  O
  O30      1.0000 0.63153  0.00674  0.12254  Biso   1.000  O
  Mg8      1.0000 0.67471  0.02483  0.99350  Biso   1.000  Mg
  O31      1.0000 0.55470  0.02791  0.37551  Biso   1.000  O
  C55      1.0000 0.52972  0.00516  0.33599  Biso   1.000  C
  N7       1.0000 0.52630  0.98461  0.19261  Biso   1.000  N
  C56      1.0000 0.55033  0.98615  0.07742  Biso   1.000  C
  C57      1.0000 0.57993  0.99642  0.15163  Biso   1.000  C
  C58      1.0000 0.60387  0.99750  0.03845  Biso   1.000  C
  C59      1.0000 0.59717  0.98831  0.84209  Biso   1.000  C
  C60      1.0000 0.56691  0.97781  0.77209  Biso   1.000  C
  C61      1.0000 0.54353  0.97635  0.88601  Biso   1.000  C
  C62      1.0000 0.61988  0.98822  0.70862  Biso   1.000  C
  C63      1.0000 0.83320  0.66354  0.10803  Biso   1.000  C
  C64      1.0000 0.50655  0.01778  0.61500  Biso   1.000  C
  C65      1.0000 0.81115  0.67363  0.40403  Biso   1.000  C
  O32      1.0000 0.78983  0.64675  0.40849  Biso   1.000  O
  N8       1.0000 0.47789  0.03022  0.84640  Biso   1.000  N
  C66      1.0000 0.78679  0.69268  0.63584  Biso   1.000  C
  C67      1.0000 0.75657  0.67890  0.56569  Biso   1.000  C
  C68      1.0000 0.73170  0.67520  0.68061  Biso   1.000  C
  C69      1.0000 0.73823  0.68509  0.87611  Biso   1.000  C
  C70      1.0000 0.76911  0.69887  0.94277  Biso   1.000  C
  C71      1.0000 0.79336  0.70306  0.82599  Biso   1.000  C
  C72      1.0000 0.71456  0.68277  0.01137  Biso   1.000  C
  H37      1.0000 0.83765  0.63579  0.81917  Biso   1.000  H
  H38      1.0000 0.58519  0.00373  0.29928  Biso   1.000  H
  H39      1.0000 0.56250  0.97078  0.62319  Biso   1.000  H
  H40      1.0000 0.85366  0.63479  0.49608  Biso   1.000  H
  H41      1.0000 0.82148  0.63913  0.15305  Biso   1.000  H
  H42      1.0000 0.81688  0.66549  0.01068  Biso   1.000  H
  H43      1.0000 0.51602  0.04201  0.57129  Biso   1.000  H
  H44      1.0000 0.52479  0.01741  0.70187  Biso   1.000  H
  H45      1.0000 0.49829  0.05027  0.85875  Biso   1.000  H
  H46      1.0000 0.75166  0.67127  0.41817  Biso   1.000  H
  H47      1.0000 0.77331  0.70631  0.09106  Biso   1.000  H
  H48      1.0000 0.48369  0.04716  0.21297  Biso   1.000  H
  O33      1.0000 0.64114  0.69616  0.84974  Biso   1.000  O
  O34      1.0000 0.66240  0.68189  0.61861  Biso   1.000  O
  O35      1.0000 0.67015  0.70699  0.26472  Biso   1.000  O
  Mg9      1.0000 0.69064  0.68452  0.39391  Biso   1.000  Mg
  O36      1.0000 0.68812  0.96685  0.87118  Biso   1.000  O
  O37      1.0000 0.66843  0.98318  0.10098  Biso   1.000  O
  O38      1.0000 0.65992  0.95812  0.45587  Biso   1.000  O
  Mg10     1.0000 0.64184  0.98321  0.32683  Biso   1.000  Mg
  O39      1.0000 0.63875  0.86012  0.70884  Biso   1.000  O
  C73      1.0000 0.66151  0.85789  0.66932  Biso   1.000  C
  N9       1.0000 0.68205  0.87503  0.52594  Biso   1.000  N
  C74      1.0000 0.68052  0.89752  0.41075  Biso   1.000  C
  C75      1.0000 0.67025  0.91684  0.48497  Biso   1.000  C
  C76      1.0000 0.66917  0.93971  0.37179  Biso   1.000  C
  C77      1.0000 0.67836  0.94220  0.17542  Biso   1.000  C
  C78      1.0000 0.68886  0.92243  0.10542  Biso   1.000  C
  C79      1.0000 0.69031  0.90051  0.21934  Biso   1.000  C
  C80      1.0000 0.67844  0.96499  0.04195  Biso   1.000  C
  C81      1.0000 0.33646  0.16966  0.10803  Biso   1.000  C
  C82      1.0000 0.98222  0.48877  0.61500  Biso   1.000  C
  C83      1.0000 0.65970  0.80419  0.07070  Biso   1.000  C
  O40      1.0000 0.68658  0.80974  0.07515  Biso   1.000  O
  N10      1.0000 0.96978  0.44767  0.84640  Biso   1.000  N
  C84      1.0000 0.64065  0.76078  0.30250  Biso   1.000  C
  C85      1.0000 0.65444  0.74434  0.23235  Biso   1.000  C
  C86      1.0000 0.65814  0.72317  0.34728  Biso   1.000  C
  C87      1.0000 0.64824  0.71981  0.54277  Biso   1.000  C
  C88      1.0000 0.63447  0.73691  0.60944  Biso   1.000  C
  C89      1.0000 0.63027  0.75696  0.49266  Biso   1.000  C
  C90      1.0000 0.65056  0.69846  0.67804  Biso   1.000  C
  H49      1.0000 0.36421  0.20186  0.81917  Biso   1.000  H
  H50      1.0000 0.66293  0.91479  0.63262  Biso   1.000  H
  H51      1.0000 0.69589  0.92505  0.95652  Biso   1.000  H
  H52      1.0000 0.36521  0.21887  0.49608  Biso   1.000  H
  H53      1.0000 0.36087  0.18236  0.15305  Biso   1.000  H
  H54      1.0000 0.66784  0.81806  0.67735  Biso   1.000  H
  H55      1.0000 0.95799  0.47401  0.57129  Biso   1.000  H
  H56      1.0000 0.98259  0.50739  0.70187  Biso   1.000  H
  H57      1.0000 0.94973  0.44802  0.85875  Biso   1.000  H
  H58      1.0000 0.66206  0.74706  0.08483  Biso   1.000  H
  H59      1.0000 0.62702  0.73366  0.75772  Biso   1.000  H
  H60      1.0000 0.95284  0.43654  0.21297  Biso   1.000  H
  O41      1.0000 0.63717  0.61165  0.51641  Biso   1.000  O
  O42      1.0000 0.65144  0.64717  0.28528  Biso   1.000  O
  O43      1.0000 0.62634  0.62983  0.93139  Biso   1.000  O
  Mg11     1.0000 0.64881  0.67279  0.06057  Biso   1.000  Mg
  O44      1.0000 0.69982  0.05461  0.20451  Biso   1.000  O
  O45      1.0000 0.68349  0.01859  0.43431  Biso   1.000  O
  O46      1.0000 0.70855  0.03514  0.78921  Biso   1.000  O
  Mg12     1.0000 0.68345  0.99196  0.66017  Biso   1.000  Mg
  O47      1.0000 0.47321  0.44530  0.37551  Biso   1.000  O
  C91      1.0000 0.80877  0.13695  0.00265  Biso   1.000  C
  N11      1.0000 0.79164  0.14036  0.85928  Biso   1.000  N
  C92      1.0000 0.76915  0.11633  0.74408  Biso   1.000  C
  C93      1.0000 0.74983  0.08674  0.81830  Biso   1.000  C
  C94      1.0000 0.72696  0.06279  0.70512  Biso   1.000  C
  C95      1.0000 0.72447  0.06950  0.50875  Biso   1.000  C
  C96      1.0000 0.74423  0.09976  0.43875  Biso   1.000  C
  C97      1.0000 0.76616  0.12314  0.55268  Biso   1.000  C
  C98      1.0000 0.70168  0.04679  0.37528  Biso   1.000  C
  C99      1.0000 0.83034  0.16680  0.10803  Biso   1.000  C
  C100     1.0000 0.51123  0.49345  0.61500  Biso   1.000  C
  C101     1.0000 0.52915  0.52219  0.73736  Biso   1.000  C
  O48      1.0000 0.52359  0.54351  0.74182  Biso   1.000  O
  N12      1.0000 0.55233  0.52211  0.84640  Biso   1.000  N
  C102     1.0000 0.57255  0.54654  0.96917  Biso   1.000  C
  C103     1.0000 0.58899  0.57676  0.89902  Biso   1.000  C
  C104     1.0000 0.61016  0.60163  0.01395  Biso   1.000  C
  C105     1.0000 0.61352  0.59510  0.20944  Biso   1.000  C
  C106     1.0000 0.59643  0.56423  0.27611  Biso   1.000  C
  C107     1.0000 0.57637  0.53998  0.15933  Biso   1.000  C
  C108     1.0000 0.63487  0.61877  0.34470  Biso   1.000  C
  H61      1.0000 0.79814  0.16235  0.81917  Biso   1.000  H
  H62      1.0000 0.75188  0.08148  0.96595  Biso   1.000  H
  H63      1.0000 0.74161  0.10417  0.28985  Biso   1.000  H
  H64      1.0000 0.78113  0.14634  0.49608  Biso   1.000  H
  H65      1.0000 0.81764  0.17852  0.15305  Biso   1.000  H
  H66      1.0000 0.51528  0.51645  0.34402  Biso   1.000  H
  H67      1.0000 0.52599  0.48398  0.57129  Biso   1.000  H
  H68      1.0000 0.49261  0.47521  0.70187  Biso   1.000  H
  H69      1.0000 0.55198  0.50171  0.85875  Biso   1.000  H
  H70      1.0000 0.58627  0.58167  0.75150  Biso   1.000  H
  H71      1.0000 0.59967  0.56002  0.42439  Biso   1.000  H
  H72      1.0000 0.56346  0.51631  0.21297  Biso   1.000  H
  O49      1.0000 0.38835  0.02553  0.51641  Biso   1.000  O
  O50      1.0000 0.35283  0.00427  0.28528  Biso   1.000  O
  O51      1.0000 0.37017  0.99651  0.93139  Biso   1.000  O
  Mg13     1.0000 0.32721  0.97602  0.06057  Biso   1.000  Mg
  O52      1.0000 0.27873  0.31188  0.87118  Biso   1.000  O
  O53      1.0000 0.31475  0.33157  0.10098  Biso   1.000  O
  O54      1.0000 0.29819  0.34008  0.45587  Biso   1.000  O
  Mg14     1.0000 0.34138  0.35816  0.32683  Biso   1.000  Mg
  O55      1.0000 0.22137  0.36125  0.70884  Biso   1.000  O
  C109     1.0000 0.19639  0.33849  0.66932  Biso   1.000  C
  N13      1.0000 0.19297  0.31795  0.52594  Biso   1.000  N
  C110     1.0000 0.21700  0.31948  0.41075  Biso   1.000  C
  C111     1.0000 0.24659  0.32975  0.48497  Biso   1.000  C
  C112     1.0000 0.27054  0.33083  0.37179  Biso   1.000  C
  C113     1.0000 0.26384  0.32164  0.17542  Biso   1.000  C
  C114     1.0000 0.23357  0.31114  0.10542  Biso   1.000  C
  C115     1.0000 0.21019  0.30969  0.21934  Biso   1.000  C
  C116     1.0000 0.28655  0.32156  0.04195  Biso   1.000  C
  C117     1.0000 0.49987  0.99688  0.44136  Biso   1.000  C
  C118     1.0000 0.17321  0.35111  0.94833  Biso   1.000  C
  C119     1.0000 0.47781  0.00696  0.73736  Biso   1.000  C
  O56      1.0000 0.45649  0.98009  0.74182  Biso   1.000  O
  N14      1.0000 0.14455  0.36355  0.17973  Biso   1.000  N
  C120     1.0000 0.45346  0.02601  0.96917  Biso   1.000  C
  C121     1.0000 0.42324  0.01223  0.89902  Biso   1.000  C
  C122     1.0000 0.39837  0.00853  0.01395  Biso   1.000  C
  C123     1.0000 0.40490  0.01842  0.20944  Biso   1.000  C
  C124     1.0000 0.43577  0.03220  0.27611  Biso   1.000  C
  C125     1.0000 0.46002  0.03639  0.15933  Biso   1.000  C
  C126     1.0000 0.38123  0.01610  0.34470  Biso   1.000  C
  H73      1.0000 0.50431  0.96912  0.15250  Biso   1.000  H
  H74      1.0000 0.25186  0.33707  0.63262  Biso   1.000  H
  H75      1.0000 0.22917  0.30411  0.95652  Biso   1.000  H
  H76      1.0000 0.52033  0.96812  0.82941  Biso   1.000  H
  H77      1.0000 0.48815  0.97246  0.48638  Biso   1.000  H
  H78      1.0000 0.48355  0.99883  0.34402  Biso   1.000  H
  H79      1.0000 0.18269  0.37535  0.90463  Biso   1.000  H
  H80      1.0000 0.19146  0.35074  0.03521  Biso   1.000  H
  H81      1.0000 0.16496  0.38361  0.19208  Biso   1.000  H
  H82      1.0000 0.41833  0.00460  0.75150  Biso   1.000  H
  H83      1.0000 0.43998  0.03965  0.42439  Biso   1.000  H
  H84      1.0000 0.15036  0.38049  0.54630  Biso   1.000  H
  O57      1.0000 0.30781  0.02949  0.18308  Biso   1.000  O
  O58      1.0000 0.32906  0.01523  0.95194  Biso   1.000  O
  O59      1.0000 0.33682  0.04032  0.59805  Biso   1.000  O
  Mg15     1.0000 0.35731  0.01786  0.72724  Biso   1.000  Mg
  O60      1.0000 0.35479  0.30018  0.20451  Biso   1.000  O
  O61      1.0000 0.33509  0.31651  0.43431  Biso   1.000  O
  O62      1.0000 0.32659  0.29145  0.78921  Biso   1.000  O
  Mg16     1.0000 0.30850  0.31655  0.66017  Biso   1.000  Mg
  O63      1.0000 0.30542  0.19346  0.04217  Biso   1.000  O
  C127     1.0000 0.32817  0.19123  0.00265  Biso   1.000  C
  N15      1.0000 0.34872  0.20836  0.85928  Biso   1.000  N
  C128     1.0000 0.34719  0.23085  0.74408  Biso   1.000  C
  C129     1.0000 0.33691  0.25017  0.81830  Biso   1.000  C
  C130     1.0000 0.33584  0.27304  0.70512  Biso   1.000  C
  C131     1.0000 0.34503  0.27553  0.50875  Biso   1.000  C
  C132     1.0000 0.35553  0.25577  0.43875  Biso   1.000  C
  C133     1.0000 0.35698  0.23384  0.55268  Biso   1.000  C
  C134     1.0000 0.34511  0.29832  0.37528  Biso   1.000  C
  C135     1.0000 0.00312  0.50299  0.44136  Biso   1.000  C
  C136     1.0000 0.64889  0.82210  0.94833  Biso   1.000  C
  C137     1.0000 0.32637  0.13752  0.40403  Biso   1.000  C
  O64      1.0000 0.35325  0.14307  0.40849  Biso   1.000  O
  N16      1.0000 0.63645  0.78100  0.17973  Biso   1.000  N
  C138     1.0000 0.30732  0.09411  0.63584  Biso   1.000  C
  C139     1.0000 0.32110  0.07768  0.56569  Biso   1.000  C
  C140     1.0000 0.32480  0.05651  0.68061  Biso   1.000  C
  C141     1.0000 0.31491  0.05314  0.87611  Biso   1.000  C
  C142     1.0000 0.30113  0.07024  0.94277  Biso   1.000  C
  C143     1.0000 0.29694  0.09030  0.82599  Biso   1.000  C
  C144     1.0000 0.31723  0.03179  0.01137  Biso   1.000  C
  H85      1.0000 0.03088  0.53519  0.15250  Biso   1.000  H
  H86      1.0000 0.32960  0.24812  0.96595  Biso   1.000  H
  H87      1.0000 0.36255  0.25839  0.28985  Biso   1.000  H
  H88      1.0000 0.03188  0.55221  0.82941  Biso   1.000  H
  H89      1.0000 0.02754  0.51569  0.48638  Biso   1.000  H
  H90      1.0000 0.33451  0.15139  0.01068  Biso   1.000  H
  H91      1.0000 0.62465  0.80734  0.90463  Biso   1.000  H
  H92      1.0000 0.64926  0.84072  0.03521  Biso   1.000  H
  H93      1.0000 0.61639  0.78135  0.19208  Biso   1.000  H
  H94      1.0000 0.32873  0.08039  0.41817  Biso   1.000  H
  H95      1.0000 0.29369  0.06700  0.09106  Biso   1.000  H
  H96      1.0000 0.61951  0.76987  0.54630  Biso   1.000  H
  O65      1.0000 0.30384  0.94498  0.84974  Biso   1.000  O
  O66      1.0000 0.31811  0.98050  0.61861  Biso   1.000  O
  O67      1.0000 0.29301  0.96316  0.26472  Biso   1.000  O
  Mg17     1.0000 0.31548  0.00612  0.39391  Biso   1.000  Mg
  O68      1.0000 0.36648  0.38794  0.53784  Biso   1.000  O
  O69      1.0000 0.35016  0.35192  0.76764  Biso   1.000  O
  O70      1.0000 0.37522  0.36847  0.12254  Biso   1.000  O
  Mg18     1.0000 0.35012  0.32529  0.99350  Biso   1.000  Mg
  O71      1.0000 0.13988  0.77863  0.70884  Biso   1.000  O
  C145     1.0000 0.47544  0.47028  0.33599  Biso   1.000  C
  N17      1.0000 0.45831  0.47370  0.19261  Biso   1.000  N
  C146     1.0000 0.43581  0.44967  0.07742  Biso   1.000  C
  C147     1.0000 0.41649  0.42007  0.15163  Biso   1.000  C
  C148     1.0000 0.39362  0.39613  0.03845  Biso   1.000  C
  C149     1.0000 0.39114  0.40283  0.84209  Biso   1.000  C
  C150     1.0000 0.41090  0.43309  0.77209  Biso   1.000  C
  C151     1.0000 0.43283  0.45647  0.88601  Biso   1.000  C
  C152     1.0000 0.36834  0.38012  0.70862  Biso   1.000  C
  C153     1.0000 0.49701  0.50013  0.44136  Biso   1.000  C
  C154     1.0000 0.17790  0.82679  0.94833  Biso   1.000  C
  C155     1.0000 0.19581  0.85552  0.07070  Biso   1.000  C
  O72      1.0000 0.19026  0.87684  0.07515  Biso   1.000  O
  N18      1.0000 0.21900  0.85545  0.17973  Biso   1.000  N
  C156     1.0000 0.23922  0.87987  0.30250  Biso   1.000  C
  C157     1.0000 0.25566  0.91010  0.23235  Biso   1.000  C
  C158     1.0000 0.27683  0.93496  0.34728  Biso   1.000  C
  C159     1.0000 0.28019  0.92843  0.54277  Biso   1.000  C
  C160     1.0000 0.26309  0.89756  0.60944  Biso   1.000  C
  C161     1.0000 0.24304  0.87331  0.49266  Biso   1.000  C
  C162     1.0000 0.30154  0.95210  0.67804  Biso   1.000  C
  H97      1.0000 0.46481  0.49569  0.15250  Biso   1.000  H
  H98      1.0000 0.41854  0.41481  0.29928  Biso   1.000  H
  H99      1.0000 0.40828  0.43750  0.62319  Biso   1.000  H
  H100     1.0000 0.44779  0.47967  0.82941  Biso   1.000  H
  H101     1.0000 0.48431  0.51185  0.48638  Biso   1.000  H
  H102     1.0000 0.18194  0.84978  0.67735  Biso   1.000  H
  H103     1.0000 0.19266  0.81731  0.90463  Biso   1.000  H
  H104     1.0000 0.15928  0.80854  0.03521  Biso   1.000  H
  H105     1.0000 0.21865  0.83504  0.19208  Biso   1.000  H
  H106     1.0000 0.25294  0.91500  0.08483  Biso   1.000  H
  H107     1.0000 0.26634  0.89336  0.75772  Biso   1.000  H
  H108     1.0000 0.23013  0.84964  0.54630  Biso   1.000  H
