# Supplementary material for: In silico design and screening of hypothetical MOF-74 analogs and their experimental synthesis
Source: Chem Sci. 2016 Jun 21;7(9):6263–72. doi: 10.1039/c6sc01477a (PMC6024208; doi:10.1039/c6sc01477a)
Supplement: Supplementary file 1 [file SC-007-C6SC01477A-s001.zip › analogs/216_all_conf_471_0_full_symm.cif]

data_image0
_cell_length_a       64.8809
_cell_length_b       64.8809
_cell_length_c       6.9058
_cell_angle_alpha    90
_cell_angle_beta     90
_cell_angle_gamma    120

_symmetry_space_group_name_H-M    "P 1"
_symmetry_int_tables_number       1

loop_
  _symmetry_equiv_pos_as_xyz
  'x, y, z'

loop_
  _atom_site_label
  _atom_site_occupancy
  _atom_site_fract_x
  _atom_site_fract_y
  _atom_site_fract_z
  _atom_site_thermal_displace_type
  _atom_site_B_iso_or_equiv
  _atom_site_type_symbol
  O1       1.0000 0.04283  0.34973  0.31903  Biso   1.000  O
  O2       1.0000 0.98361  0.35977  0.98570  Biso   1.000  O
  O3       1.0000 0.97357  0.29051  0.65236  Biso   1.000  O
  O4       1.0000 0.01402  0.33346  0.09569  Biso   1.000  O
  O5       1.0000 0.99988  0.34723  0.76236  Biso   1.000  O
  O6       1.0000 0.98611  0.31932  0.42903  Biso   1.000  O
  O7       1.0000 0.02548  0.32601  0.72752  Biso   1.000  O
  O8       1.0000 0.00732  0.36614  0.39419  Biso   1.000  O
  O9       1.0000 0.96720  0.30785  0.06085  Biso   1.000  O
  Mg1      1.0000 0.99347  0.31423  0.86197  Biso   1.000  Mg
  Mg2      1.0000 0.01910  0.34591  0.52863  Biso   1.000  Mg
  Mg3      1.0000 0.98742  0.33986  0.19530  Biso   1.000  Mg
  O10      1.0000 0.95727  0.65037  0.23841  Biso   1.000  O
  O11      1.0000 0.01629  0.64023  0.57175  Biso   1.000  O
  O12      1.0000 0.02643  0.70939  0.90508  Biso   1.000  O
  O13      1.0000 0.98590  0.66599  0.46388  Biso   1.000  O
  O14      1.0000 0.00068  0.65325  0.79722  Biso   1.000  O
  O15      1.0000 0.01342  0.68076  0.13055  Biso   1.000  O
  O16      1.0000 0.97435  0.67358  0.82823  Biso   1.000  O
  O17      1.0000 0.99309  0.63411  0.16157  Biso   1.000  O
  O18      1.0000 0.03256  0.69231  0.49490  Biso   1.000  O
  Mg4      1.0000 0.00666  0.68590  0.69558  Biso   1.000  Mg
  Mg5      1.0000 0.98076  0.65409  0.02892  Biso   1.000  Mg
  Mg6      1.0000 0.01258  0.66001  0.36225  Biso   1.000  Mg
  S1       1.0000 0.87902  0.72097  0.48386  Biso   1.000  S
  S2       1.0000 0.27903  0.15805  0.48386  Biso   1.000  S
  S3       1.0000 0.84195  0.12098  0.48386  Biso   1.000  S
  O19      1.0000 0.90157  0.73805  0.39710  Biso   1.000  O
  O20      1.0000 0.26195  0.16352  0.39710  Biso   1.000  O
  O21      1.0000 0.83648  0.09843  0.39710  Biso   1.000  O
  O22      1.0000 0.85948  0.72549  0.49972  Biso   1.000  O
  O23      1.0000 0.27451  0.13399  0.49972  Biso   1.000  O
  O24      1.0000 0.86601  0.14052  0.49972  Biso   1.000  O
  O25      1.0000 0.88482  0.71612  0.70644  Biso   1.000  O
  O26      1.0000 0.28388  0.16869  0.70644  Biso   1.000  O
  O27      1.0000 0.83131  0.11518  0.70644  Biso   1.000  O
  C1       1.0000 0.86966  0.69234  0.37673  Biso   1.000  C
  C2       1.0000 0.30766  0.17732  0.37673  Biso   1.000  C
  C3       1.0000 0.82268  0.13034  0.37673  Biso   1.000  C
  C4       1.0000 0.84724  0.67145  0.40689  Biso   1.000  C
  C5       1.0000 0.99522  0.50913  0.74022  Biso   1.000  C
  C6       1.0000 0.15754  0.81943  0.07356  Biso   1.000  C
  C7       1.0000 0.16049  0.33691  0.18615  Biso   1.000  C
  C8       1.0000 0.99643  0.49025  0.85282  Biso   1.000  C
  C9       1.0000 0.84308  0.17284  0.51948  Biso   1.000  C
  C10      1.0000 0.13703  0.32573  0.10860  Biso   1.000  C
  C11      1.0000 0.00760  0.47796  0.77527  Biso   1.000  C
  C12      1.0000 0.85537  0.19630  0.44194  Biso   1.000  C
  S4       1.0000 0.13059  0.31338  0.87075  Biso   1.000  S
  S5       1.0000 0.68662  0.81721  0.87075  Biso   1.000  S
  S6       1.0000 0.18279  0.86941  0.87075  Biso   1.000  S
  O28      1.0000 0.10339  0.29921  0.85571  Biso   1.000  O
  O29      1.0000 0.70079  0.80419  0.85571  Biso   1.000  O
  O30      1.0000 0.19581  0.89661  0.85571  Biso   1.000  O
  O31      1.0000 0.09859  0.26886  0.96597  Biso   1.000  O
  O32      1.0000 0.73114  0.82974  0.96597  Biso   1.000  O
  O33      1.0000 0.17026  0.90141  0.96597  Biso   1.000  O
  O34      1.0000 0.07637  0.24960  0.99419  Biso   1.000  O
  O35      1.0000 0.75040  0.82677  0.99419  Biso   1.000  O
  O36      1.0000 0.17323  0.92363  0.99419  Biso   1.000  O
  C13      1.0000 0.11823  0.32492  0.21469  Biso   1.000  C
  C14      1.0000 0.00841  0.45997  0.88136  Biso   1.000  C
  C15      1.0000 0.87336  0.21511  0.54803  Biso   1.000  C
  C16      1.0000 0.12242  0.33581  0.39627  Biso   1.000  C
  C17      1.0000 0.99753  0.45328  0.06293  Biso   1.000  C
  C18      1.0000 0.88005  0.21091  0.72960  Biso   1.000  C
  N1       1.0000 0.10241  0.33466  0.48962  Biso   1.000  N
  N2       1.0000 0.99867  0.43441  0.15629  Biso   1.000  N
  N3       1.0000 0.89892  0.23093  0.82295  Biso   1.000  N
  N4       1.0000 0.10764  0.34488  0.65465  Biso   1.000  N
  N5       1.0000 0.98845  0.42942  0.32131  Biso   1.000  N
  N6       1.0000 0.90391  0.22570  0.98798  Biso   1.000  N
  C19      1.0000 0.08844  0.34371  0.76008  Biso   1.000  C
  C20      1.0000 0.98962  0.41140  0.42675  Biso   1.000  C
  C21      1.0000 0.92193  0.24489  0.09341  Biso   1.000  C
  C22      1.0000 0.06527  0.33480  0.68989  Biso   1.000  C
  C23      1.0000 0.99854  0.39714  0.35656  Biso   1.000  C
  C24      1.0000 0.93619  0.26806  0.02323  Biso   1.000  C
  C25      1.0000 0.04718  0.33394  0.80796  Biso   1.000  C
  C26      1.0000 0.99939  0.37991  0.47463  Biso   1.000  C
  C27      1.0000 0.95342  0.28615  0.14129  Biso   1.000  C
  C28      1.0000 0.05307  0.34179  0.00601  Biso   1.000  C
  C29      1.0000 0.99155  0.37794  0.67268  Biso   1.000  C
  C30      1.0000 0.95539  0.28027  0.33934  Biso   1.000  C
  C31      1.0000 0.07663  0.35076  0.07190  Biso   1.000  C
  C32      1.0000 0.98258  0.39254  0.73856  Biso   1.000  C
  C33      1.0000 0.94079  0.25670  0.40523  Biso   1.000  C
  C34      1.0000 0.09431  0.35221  0.95136  Biso   1.000  C
  C35      1.0000 0.98112  0.40876  0.61803  Biso   1.000  C
  C36      1.0000 0.92457  0.23903  0.28470  Biso   1.000  C
  C37      1.0000 0.03603  0.34177  0.14787  Biso   1.000  C
  C38      1.0000 0.99156  0.36092  0.81454  Biso   1.000  C
  C39      1.0000 0.97241  0.29730  0.48121  Biso   1.000  C
  C40      1.0000 0.14553  0.34672  0.47581  Biso   1.000  C
  C41      1.0000 0.98661  0.46548  0.14248  Biso   1.000  C
  C42      1.0000 0.86786  0.18780  0.80915  Biso   1.000  C
  C43      1.0000 0.83056  0.68001  0.70691  Biso   1.000  C
  C44      1.0000 0.31999  0.15055  0.70691  Biso   1.000  C
  C45      1.0000 0.84945  0.16944  0.70691  Biso   1.000  C
  C46      1.0000 0.17740  0.31699  0.98535  Biso   1.000  C
  C47      1.0000 0.68301  0.86041  0.98535  Biso   1.000  C
  C48      1.0000 0.13959  0.82260  0.98535  Biso   1.000  C
  C49      1.0000 0.86084  0.64995  0.19593  Biso   1.000  C
  C50      1.0000 0.01672  0.54423  0.52927  Biso   1.000  C
  C51      1.0000 0.12244  0.80582  0.86260  Biso   1.000  C
  C52      1.0000 0.88231  0.67114  0.16094  Biso   1.000  C
  C53      1.0000 0.99552  0.54450  0.49427  Biso   1.000  C
  C54      1.0000 0.12217  0.78435  0.82760  Biso   1.000  C
  N7       1.0000 0.90071  0.67340  0.03807  Biso   1.000  N
  N8       1.0000 0.99327  0.56064  0.37140  Biso   1.000  N
  N9       1.0000 0.10602  0.76596  0.70474  Biso   1.000  N
  N10      1.0000 0.89366  0.65773  0.90467  Biso   1.000  N
  N11      1.0000 0.00894  0.56927  0.23800  Biso   1.000  N
  N12      1.0000 0.09740  0.77300  0.57133  Biso   1.000  N
  C55      1.0000 0.91232  0.65903  0.78964  Biso   1.000  C
  C56      1.0000 0.00764  0.58662  0.12298  Biso   1.000  C
  C57      1.0000 0.08004  0.75434  0.45631  Biso   1.000  C
  C58      1.0000 0.93510  0.66651  0.86257  Biso   1.000  C
  C59      1.0000 0.00015  0.60192  0.19590  Biso   1.000  C
  C60      1.0000 0.06475  0.73157  0.52924  Biso   1.000  C
  C61      1.0000 0.95301  0.66678  0.74579  Biso   1.000  C
  C62      1.0000 0.99988  0.61956  0.07912  Biso   1.000  C
  C63      1.0000 0.04710  0.71365  0.41246  Biso   1.000  C
  C64      1.0000 0.94732  0.65960  0.54695  Biso   1.000  C
  C65      1.0000 0.00707  0.62105  0.88029  Biso   1.000  C
  C66      1.0000 0.04561  0.71935  0.21362  Biso   1.000  C
  C67      1.0000 0.92416  0.65234  0.47748  Biso   1.000  C
  C68      1.0000 0.01433  0.60515  0.81081  Biso   1.000  C
  C69      1.0000 0.06152  0.74251  0.14414  Biso   1.000  C
  C70      1.0000 0.90658  0.65152  0.59591  Biso   1.000  C
  C71      1.0000 0.01515  0.58839  0.92924  Biso   1.000  C
  C72      1.0000 0.07828  0.76009  0.26258  Biso   1.000  C
  C73      1.0000 0.96410  0.65848  0.40915  Biso   1.000  C
  C74      1.0000 0.00819  0.63895  0.74249  Biso   1.000  C
  C75      1.0000 0.02771  0.70257  0.07582  Biso   1.000  C
  C76      1.0000 0.88686  0.69195  0.25770  Biso   1.000  C
  C77      1.0000 0.97471  0.52824  0.59103  Biso   1.000  C
  C78      1.0000 0.13843  0.77981  0.92436  Biso   1.000  C
  H1       1.0000 0.90180  0.72134  0.71195  Biso   1.000  H
  H2       1.0000 0.27866  0.18046  0.71195  Biso   1.000  H
  H3       1.0000 0.81954  0.09820  0.71195  Biso   1.000  H
  H4       1.0000 0.07263  0.24140  0.86886  Biso   1.000  H
  H5       1.0000 0.75860  0.83123  0.86886  Biso   1.000  H
  H6       1.0000 0.16877  0.92737  0.86886  Biso   1.000  H
  H7       1.0000 0.10036  0.31615  0.15407  Biso   1.000  H
  H8       1.0000 0.01718  0.45088  0.82074  Biso   1.000  H
  H9       1.0000 0.88245  0.23297  0.48741  Biso   1.000  H
  H10      1.0000 0.06101  0.32852  0.54140  Biso   1.000  H
  H11      1.0000 0.00481  0.39916  0.20807  Biso   1.000  H
  H12      1.0000 0.93417  0.27232  0.87474  Biso   1.000  H
  H13      1.0000 0.08050  0.35659  0.22170  Biso   1.000  H
  H14      1.0000 0.97674  0.39058  0.88837  Biso   1.000  H
  H15      1.0000 0.94276  0.25284  0.55503  Biso   1.000  H
  H16      1.0000 0.11253  0.35932  0.00079  Biso   1.000  H
  H17      1.0000 0.97401  0.41987  0.66745  Biso   1.000  H
  H18      1.0000 0.91346  0.22081  0.33412  Biso   1.000  H
  H19      1.0000 0.81528  0.68848  0.95030  Biso   1.000  H
  H20      1.0000 0.31152  0.12681  0.95030  Biso   1.000  H
  H21      1.0000 0.87319  0.18472  0.95030  Biso   1.000  H
  H22      1.0000 0.84802  0.68771  0.77313  Biso   1.000  H
  H23      1.0000 0.31229  0.16031  0.77313  Biso   1.000  H
  H24      1.0000 0.83969  0.15198  0.77313  Biso   1.000  H
  H25      1.0000 0.16106  0.30044  0.01630  Biso   1.000  H
  H26      1.0000 0.69956  0.86062  0.01630  Biso   1.000  H
  H27      1.0000 0.13938  0.83894  0.01630  Biso   1.000  H
  H28      1.0000 0.19106  0.30018  0.79459  Biso   1.000  H
  H29      1.0000 0.69982  0.89088  0.79459  Biso   1.000  H
  H30      1.0000 0.10912  0.80894  0.79459  Biso   1.000  H
  H31      1.0000 0.93915  0.67188  0.01322  Biso   1.000  H
  H32      1.0000 0.99479  0.60061  0.34655  Biso   1.000  H
  H33      1.0000 0.06606  0.72751  0.67989  Biso   1.000  H
  H34      1.0000 0.92046  0.64701  0.32647  Biso   1.000  H
  H35      1.0000 0.01966  0.60679  0.65980  Biso   1.000  H
  H36      1.0000 0.05988  0.74621  0.99313  Biso   1.000  H
  H37      1.0000 0.88872  0.64574  0.54276  Biso   1.000  H
  H38      1.0000 0.02093  0.57632  0.87610  Biso   1.000  H
  H39      1.0000 0.09035  0.77794  0.20943  Biso   1.000  H
  H40      1.0000 0.90380  0.70810  0.23426  Biso   1.000  H
  H41      1.0000 0.29190  0.19571  0.23426  Biso   1.000  H
  H42      1.0000 0.80429  0.09620  0.23426  Biso   1.000  H
  O37      1.0000 0.70949  0.68306  0.65236  Biso   1.000  O
  O38      1.0000 0.65027  0.69310  0.31903  Biso   1.000  O
  O39      1.0000 0.64023  0.62384  0.98569  Biso   1.000  O
  O40      1.0000 0.68068  0.66679  0.42903  Biso   1.000  O
  O41      1.0000 0.66654  0.68056  0.09569  Biso   1.000  O
  O42      1.0000 0.65277  0.65265  0.76236  Biso   1.000  O
  O43      1.0000 0.69215  0.65934  0.06085  Biso   1.000  O
  O44      1.0000 0.67399  0.69947  0.72752  Biso   1.000  O
  O45      1.0000 0.63386  0.64119  0.39419  Biso   1.000  O
  Mg7      1.0000 0.66014  0.64757  0.19530  Biso   1.000  Mg
  Mg8      1.0000 0.68577  0.67924  0.86197  Biso   1.000  Mg
  Mg9      1.0000 0.65409  0.67319  0.52863  Biso   1.000  Mg
  O46      1.0000 0.62394  0.98370  0.57175  Biso   1.000  O
  O47      1.0000 0.68296  0.97357  0.90508  Biso   1.000  O
  O48      1.0000 0.69310  0.04273  0.23841  Biso   1.000  O
  O49      1.0000 0.65257  0.99932  0.79722  Biso   1.000  O
  O50      1.0000 0.66735  0.98658  0.13055  Biso   1.000  O
  O51      1.0000 0.68008  0.01410  0.46388  Biso   1.000  O
  O52      1.0000 0.64102  0.00691  0.16157  Biso   1.000  O
  O53      1.0000 0.65975  0.96744  0.49490  Biso   1.000  O
  O54      1.0000 0.69923  0.02565  0.82823  Biso   1.000  O
  Mg10     1.0000 0.67333  0.01924  0.02892  Biso   1.000  Mg
  Mg11     1.0000 0.64743  0.98742  0.36225  Biso   1.000  Mg
  Mg12     1.0000 0.67924  0.99334  0.69558  Biso   1.000  Mg
  S7       1.0000 0.54568  0.05430  0.81719  Biso   1.000  S
  S8       1.0000 0.94570  0.49138  0.81719  Biso   1.000  S
  S9       1.0000 0.50862  0.45432  0.81719  Biso   1.000  S
  O55      1.0000 0.56824  0.07139  0.73044  Biso   1.000  O
  O56      1.0000 0.92861  0.49685  0.73044  Biso   1.000  O
  O57      1.0000 0.50315  0.43176  0.73044  Biso   1.000  O
  O58      1.0000 0.52615  0.05882  0.83305  Biso   1.000  O
  O59      1.0000 0.94118  0.46733  0.83305  Biso   1.000  O
  O60      1.0000 0.53267  0.47385  0.83305  Biso   1.000  O
  O61      1.0000 0.55148  0.04946  0.03977  Biso   1.000  O
  O62      1.0000 0.95054  0.50203  0.03977  Biso   1.000  O
  O63      1.0000 0.49797  0.44851  0.03977  Biso   1.000  O
  C79      1.0000 0.53633  0.02568  0.71006  Biso   1.000  C
  C80      1.0000 0.97432  0.51065  0.71006  Biso   1.000  C
  C81      1.0000 0.48935  0.46367  0.71006  Biso   1.000  C
  C82      1.0000 0.51390  0.00478  0.74022  Biso   1.000  C
  C83      1.0000 0.66189  0.84246  0.07356  Biso   1.000  C
  C84      1.0000 0.82421  0.15276  0.40689  Biso   1.000  C
  C85      1.0000 0.82716  0.67024  0.51948  Biso   1.000  C
  C86      1.0000 0.66309  0.82358  0.18615  Biso   1.000  C
  C87      1.0000 0.50975  0.50618  0.85282  Biso   1.000  C
  C88      1.0000 0.80370  0.65907  0.44194  Biso   1.000  C
  C89      1.0000 0.67427  0.81130  0.10860  Biso   1.000  C
  C90      1.0000 0.52204  0.52964  0.77527  Biso   1.000  C
  S10      1.0000 0.79726  0.64671  0.20408  Biso   1.000  S
  S11      1.0000 0.35329  0.15055  0.20408  Biso   1.000  S
  S12      1.0000 0.84945  0.20274  0.20408  Biso   1.000  S
  O64      1.0000 0.77006  0.63254  0.18905  Biso   1.000  O
  O65      1.0000 0.36746  0.13752  0.18905  Biso   1.000  O
  O66      1.0000 0.86248  0.22994  0.18905  Biso   1.000  O
  O67      1.0000 0.76526  0.60219  0.29930  Biso   1.000  O
  O68      1.0000 0.39781  0.16307  0.29930  Biso   1.000  O
  O69      1.0000 0.83693  0.23474  0.29930  Biso   1.000  O
  O70      1.0000 0.74303  0.58293  0.32752  Biso   1.000  O
  O71      1.0000 0.41707  0.16010  0.32752  Biso   1.000  O
  O72      1.0000 0.83990  0.25697  0.32752  Biso   1.000  O
  C91      1.0000 0.78489  0.65825  0.54803  Biso   1.000  C
  C92      1.0000 0.67508  0.79331  0.21469  Biso   1.000  C
  C93      1.0000 0.54003  0.54844  0.88136  Biso   1.000  C
  C94      1.0000 0.78909  0.66914  0.72960  Biso   1.000  C
  C95      1.0000 0.66419  0.78661  0.39627  Biso   1.000  C
  C96      1.0000 0.54672  0.54424  0.06294  Biso   1.000  C
  N13      1.0000 0.76907  0.66800  0.82295  Biso   1.000  N
  N14      1.0000 0.66534  0.76774  0.48962  Biso   1.000  N
  N15      1.0000 0.56559  0.56426  0.15629  Biso   1.000  N
  N16      1.0000 0.77430  0.67822  0.98798  Biso   1.000  N
  N17      1.0000 0.65512  0.76275  0.65464  Biso   1.000  N
  N18      1.0000 0.57058  0.55903  0.32131  Biso   1.000  N
  C97      1.0000 0.75511  0.67704  0.09341  Biso   1.000  C
  C98      1.0000 0.65629  0.74473  0.76008  Biso   1.000  C
  C99      1.0000 0.58860  0.57822  0.42675  Biso   1.000  C
  C100     1.0000 0.73194  0.66813  0.02323  Biso   1.000  C
  C101     1.0000 0.66520  0.73048  0.68989  Biso   1.000  C
  C102     1.0000 0.60286  0.60140  0.35656  Biso   1.000  C
  C103     1.0000 0.71385  0.66727  0.14129  Biso   1.000  C
  C104     1.0000 0.66606  0.71324  0.80796  Biso   1.000  C
  C105     1.0000 0.62009  0.61948  0.47463  Biso   1.000  C
  C106     1.0000 0.71973  0.67512  0.33934  Biso   1.000  C
  C107     1.0000 0.65821  0.71128  0.00601  Biso   1.000  C
  C108     1.0000 0.62206  0.61360  0.67268  Biso   1.000  C
  C109     1.0000 0.74330  0.68409  0.40523  Biso   1.000  C
  C110     1.0000 0.64924  0.72587  0.07190  Biso   1.000  C
  C111     1.0000 0.60746  0.59004  0.73856  Biso   1.000  C
  C112     1.0000 0.76097  0.68554  0.28470  Biso   1.000  C
  C113     1.0000 0.64779  0.74210  0.95136  Biso   1.000  C
  C114     1.0000 0.59124  0.57236  0.61803  Biso   1.000  C
  C115     1.0000 0.70270  0.67511  0.48121  Biso   1.000  C
  C116     1.0000 0.65822  0.69425  0.14787  Biso   1.000  C
  C117     1.0000 0.63908  0.63064  0.81454  Biso   1.000  C
  C118     1.0000 0.81220  0.68006  0.80915  Biso   1.000  C
  C119     1.0000 0.65328  0.79881  0.47581  Biso   1.000  C
  C120     1.0000 0.53452  0.52113  0.14248  Biso   1.000  C
  C121     1.0000 0.49722  0.01334  0.04024  Biso   1.000  C
  C122     1.0000 0.98666  0.48388  0.04024  Biso   1.000  C
  C123     1.0000 0.51612  0.50278  0.04024  Biso   1.000  C
  C124     1.0000 0.84407  0.65032  0.31868  Biso   1.000  C
  C125     1.0000 0.34968  0.19375  0.31868  Biso   1.000  C
  C126     1.0000 0.80625  0.15593  0.31868  Biso   1.000  C
  C127     1.0000 0.52751  0.98328  0.52927  Biso   1.000  C
  C128     1.0000 0.68338  0.87756  0.86260  Biso   1.000  C
  C129     1.0000 0.78911  0.13916  0.19593  Biso   1.000  C
  C130     1.0000 0.54898  0.00448  0.49427  Biso   1.000  C
  C131     1.0000 0.66219  0.87783  0.82760  Biso   1.000  C
  C132     1.0000 0.78883  0.11769  0.16093  Biso   1.000  C
  N19      1.0000 0.56738  0.00673  0.37140  Biso   1.000  N
  N20      1.0000 0.65993  0.89398  0.70474  Biso   1.000  N
  N21      1.0000 0.77269  0.09929  0.03807  Biso   1.000  N
  N22      1.0000 0.56033  0.99106  0.23800  Biso   1.000  N
  N23      1.0000 0.67561  0.90260  0.57133  Biso   1.000  N
  N24      1.0000 0.76406  0.10634  0.90467  Biso   1.000  N
  C133     1.0000 0.57899  0.99236  0.12298  Biso   1.000  C
  C134     1.0000 0.67430  0.91996  0.45631  Biso   1.000  C
  C135     1.0000 0.74671  0.08768  0.78964  Biso   1.000  C
  C136     1.0000 0.60177  0.99985  0.19590  Biso   1.000  C
  C137     1.0000 0.66682  0.93525  0.52924  Biso   1.000  C
  C138     1.0000 0.73141  0.06490  0.86257  Biso   1.000  C
  C139     1.0000 0.61968  0.00012  0.07912  Biso   1.000  C
  C140     1.0000 0.66655  0.95290  0.41246  Biso   1.000  C
  C141     1.0000 0.71377  0.04699  0.74579  Biso   1.000  C
  C142     1.0000 0.61398  0.99293  0.88029  Biso   1.000  C
  C143     1.0000 0.67374  0.95439  0.21362  Biso   1.000  C
  C144     1.0000 0.71228  0.05268  0.54695  Biso   1.000  C
  C145     1.0000 0.59082  0.98567  0.81081  Biso   1.000  C
  C146     1.0000 0.68099  0.93848  0.14415  Biso   1.000  C
  C147     1.0000 0.72818  0.07584  0.47748  Biso   1.000  C
  C148     1.0000 0.57324  0.98485  0.92924  Biso   1.000  C
  C149     1.0000 0.68181  0.92172  0.26258  Biso   1.000  C
  C150     1.0000 0.74494  0.09342  0.59591  Biso   1.000  C
  C151     1.0000 0.63076  0.99181  0.74249  Biso   1.000  C
  C152     1.0000 0.67486  0.97229  0.07582  Biso   1.000  C
  C153     1.0000 0.69438  0.03590  0.40915  Biso   1.000  C
  C154     1.0000 0.55353  0.02529  0.59103  Biso   1.000  C
  C155     1.0000 0.64138  0.86157  0.92436  Biso   1.000  C
  C156     1.0000 0.80509  0.11314  0.25770  Biso   1.000  C
  H43      1.0000 0.56846  0.05467  0.04529  Biso   1.000  H
  H44      1.0000 0.94533  0.51379  0.04529  Biso   1.000  H
  H45      1.0000 0.48621  0.43153  0.04529  Biso   1.000  H
  H46      1.0000 0.73929  0.57473  0.20219  Biso   1.000  H
  H47      1.0000 0.42527  0.16456  0.20219  Biso   1.000  H
  H48      1.0000 0.83544  0.26071  0.20219  Biso   1.000  H
  H49      1.0000 0.76703  0.64948  0.48741  Biso   1.000  H
  H50      1.0000 0.68385  0.78421  0.15407  Biso   1.000  H
  H51      1.0000 0.54912  0.56630  0.82074  Biso   1.000  H
  H52      1.0000 0.72768  0.66186  0.87474  Biso   1.000  H
  H53      1.0000 0.67148  0.73249  0.54140  Biso   1.000  H
  H54      1.0000 0.60084  0.60565  0.20807  Biso   1.000  H
  H55      1.0000 0.74716  0.68992  0.55503  Biso   1.000  H
  H56      1.0000 0.64341  0.72391  0.22170  Biso   1.000  H
  H57      1.0000 0.60942  0.58617  0.88837  Biso   1.000  H
  H58      1.0000 0.77919  0.69266  0.33412  Biso   1.000  H
  H59      1.0000 0.64068  0.75320  0.00079  Biso   1.000  H
  H60      1.0000 0.58013  0.55414  0.66745  Biso   1.000  H
  H61      1.0000 0.48195  0.02181  0.28364  Biso   1.000  H
  H62      1.0000 0.97819  0.46014  0.28364  Biso   1.000  H
  H63      1.0000 0.53986  0.51805  0.28364  Biso   1.000  H
  H64      1.0000 0.51469  0.02105  0.10646  Biso   1.000  H
  H65      1.0000 0.97895  0.49364  0.10646  Biso   1.000  H
  H66      1.0000 0.50636  0.48531  0.10646  Biso   1.000  H
  H67      1.0000 0.82773  0.63378  0.34963  Biso   1.000  H
  H68      1.0000 0.36622  0.19395  0.34963  Biso   1.000  H
  H69      1.0000 0.80605  0.17227  0.34963  Biso   1.000  H
  H70      1.0000 0.85773  0.63351  0.12793  Biso   1.000  H
  H71      1.0000 0.36649  0.22422  0.12793  Biso   1.000  H
  H72      1.0000 0.77578  0.14227  0.12793  Biso   1.000  H
  H73      1.0000 0.60582  0.00521  0.34655  Biso   1.000  H
  H74      1.0000 0.66146  0.93394  0.67989  Biso   1.000  H
  H75      1.0000 0.73272  0.06085  0.01322  Biso   1.000  H
  H76      1.0000 0.58713  0.98034  0.65980  Biso   1.000  H
  H77      1.0000 0.68633  0.94012  0.99313  Biso   1.000  H
  H78      1.0000 0.72654  0.07954  0.32647  Biso   1.000  H
  H79      1.0000 0.55539  0.97907  0.87610  Biso   1.000  H
  H80      1.0000 0.68760  0.90965  0.20943  Biso   1.000  H
  H81      1.0000 0.75701  0.11128  0.54276  Biso   1.000  H
  H82      1.0000 0.57047  0.04143  0.56759  Biso   1.000  H
  H83      1.0000 0.95857  0.52904  0.56759  Biso   1.000  H
  H84      1.0000 0.47096  0.42953  0.56759  Biso   1.000  H
  O73      1.0000 0.37616  0.01639  0.98570  Biso   1.000  O
  O74      1.0000 0.31694  0.02643  0.65236  Biso   1.000  O
  O75      1.0000 0.30690  0.95717  0.31903  Biso   1.000  O
  O76      1.0000 0.34735  0.00012  0.76236  Biso   1.000  O
  O77      1.0000 0.33321  0.01389  0.42903  Biso   1.000  O
  O78      1.0000 0.31944  0.98598  0.09569  Biso   1.000  O
  O79      1.0000 0.35881  0.99268  0.39419  Biso   1.000  O
  O80      1.0000 0.34065  0.03280  0.06085  Biso   1.000  O
  O81      1.0000 0.30053  0.97452  0.72752  Biso   1.000  O
  Mg13     1.0000 0.32681  0.98090  0.52863  Biso   1.000  Mg
  Mg14     1.0000 0.35243  0.01258  0.19530  Biso   1.000  Mg
  Mg15     1.0000 0.32076  0.00652  0.86197  Biso   1.000  Mg
  O82      1.0000 0.29061  0.31704  0.90508  Biso   1.000  O
  O83      1.0000 0.34963  0.30690  0.23841  Biso   1.000  O
  O84      1.0000 0.35977  0.37606  0.57175  Biso   1.000  O
  O85      1.0000 0.31924  0.33265  0.13055  Biso   1.000  O
  O86      1.0000 0.33401  0.31992  0.46388  Biso   1.000  O
  O87      1.0000 0.34675  0.34743  0.79721  Biso   1.000  O
  O88      1.0000 0.30769  0.34025  0.49490  Biso   1.000  O
  O89      1.0000 0.32642  0.30077  0.82823  Biso   1.000  O
  O90      1.0000 0.36589  0.35898  0.16157  Biso   1.000  O
  Mg16     1.0000 0.33999  0.35257  0.36225  Biso   1.000  Mg
  Mg17     1.0000 0.31410  0.32076  0.69558  Biso   1.000  Mg
  Mg18     1.0000 0.34591  0.32667  0.02892  Biso   1.000  Mg
  S13      1.0000 0.21235  0.38764  0.15053  Biso   1.000  S
  S14      1.0000 0.61236  0.82472  0.15053  Biso   1.000  S
  S15      1.0000 0.17528  0.78765  0.15053  Biso   1.000  S
  O91      1.0000 0.23491  0.40472  0.06377  Biso   1.000  O
  O92      1.0000 0.59528  0.83019  0.06377  Biso   1.000  O
  O93      1.0000 0.16981  0.76509  0.06377  Biso   1.000  O
  O94      1.0000 0.19281  0.39215  0.16638  Biso   1.000  O
  O95      1.0000 0.60785  0.80066  0.16638  Biso   1.000  O
  O96      1.0000 0.19934  0.80719  0.16638  Biso   1.000  O
  O97      1.0000 0.21815  0.38279  0.37311  Biso   1.000  O
  O98      1.0000 0.61721  0.83536  0.37311  Biso   1.000  O
  O99      1.0000 0.16464  0.78185  0.37311  Biso   1.000  O
  C157     1.0000 0.20299  0.35901  0.04340  Biso   1.000  C
  C158     1.0000 0.64099  0.84398  0.04340  Biso   1.000  C
  C159     1.0000 0.15602  0.79700  0.04340  Biso   1.000  C
  C160     1.0000 0.18057  0.33811  0.07356  Biso   1.000  C
  C161     1.0000 0.32855  0.17579  0.40689  Biso   1.000  C
  C162     1.0000 0.49087  0.48609  0.74022  Biso   1.000  C
  C163     1.0000 0.49382  0.00357  0.85282  Biso   1.000  C
  C164     1.0000 0.32976  0.15692  0.51948  Biso   1.000  C
  C165     1.0000 0.17642  0.83951  0.18615  Biso   1.000  C
  C166     1.0000 0.47036  0.99240  0.77527  Biso   1.000  C
  C167     1.0000 0.34093  0.14463  0.44194  Biso   1.000  C
  C168     1.0000 0.18870  0.86297  0.10860  Biso   1.000  C
  S16      1.0000 0.46393  0.98005  0.53741  Biso   1.000  S
  S17      1.0000 0.01995  0.48388  0.53741  Biso   1.000  S
  S18      1.0000 0.51612  0.53607  0.53741  Biso   1.000  S
  O100     1.0000 0.43673  0.96587  0.52238  Biso   1.000  O
  O101     1.0000 0.03412  0.47085  0.52238  Biso   1.000  O
  O102     1.0000 0.52915  0.56327  0.52238  Biso   1.000  O
  O103     1.0000 0.43192  0.93552  0.63263  Biso   1.000  O
  O104     1.0000 0.06448  0.49640  0.63263  Biso   1.000  O
  O105     1.0000 0.50360  0.56808  0.63263  Biso   1.000  O
  O106     1.0000 0.40970  0.91627  0.66086  Biso   1.000  O
  O107     1.0000 0.08373  0.49343  0.66086  Biso   1.000  O
  O108     1.0000 0.50657  0.59030  0.66086  Biso   1.000  O
  C169     1.0000 0.45156  0.99159  0.88136  Biso   1.000  C
  C170     1.0000 0.34175  0.12664  0.54802  Biso   1.000  C
  C171     1.0000 0.20669  0.88177  0.21469  Biso   1.000  C
  C172     1.0000 0.45575  0.00247  0.06293  Biso   1.000  C
  C173     1.0000 0.33086  0.11995  0.72960  Biso   1.000  C
  C174     1.0000 0.21339  0.87758  0.39627  Biso   1.000  C
  N25      1.0000 0.43574  0.00133  0.15629  Biso   1.000  N
  N26      1.0000 0.33200  0.10108  0.82295  Biso   1.000  N
  N27      1.0000 0.23226  0.89759  0.48962  Biso   1.000  N
  N28      1.0000 0.44097  0.01155  0.32131  Biso   1.000  N
  N29      1.0000 0.32178  0.09609  0.98798  Biso   1.000  N
  N30      1.0000 0.23725  0.89236  0.65464  Biso   1.000  N
  C175     1.0000 0.42178  0.01038  0.42675  Biso   1.000  C
  C176     1.0000 0.32296  0.07807  0.09341  Biso   1.000  C
  C177     1.0000 0.25527  0.91156  0.76008  Biso   1.000  C
  C178     1.0000 0.39860  0.00146  0.35656  Biso   1.000  C
  C179     1.0000 0.33187  0.06381  0.02323  Biso   1.000  C
  C180     1.0000 0.26952  0.93473  0.68989  Biso   1.000  C
  C181     1.0000 0.38052  0.00061  0.47463  Biso   1.000  C
  C182     1.0000 0.33273  0.04658  0.14129  Biso   1.000  C
  C183     1.0000 0.28676  0.95282  0.80796  Biso   1.000  C
  C184     1.0000 0.38640  0.00846  0.67268  Biso   1.000  C
  C185     1.0000 0.32488  0.04461  0.33934  Biso   1.000  C
  C186     1.0000 0.28872  0.94693  0.00601  Biso   1.000  C
  C187     1.0000 0.40996  0.01742  0.73856  Biso   1.000  C
  C188     1.0000 0.31591  0.05921  0.40523  Biso   1.000  C
  C189     1.0000 0.27413  0.92337  0.07190  Biso   1.000  C
  C190     1.0000 0.42764  0.01888  0.61803  Biso   1.000  C
  C191     1.0000 0.31446  0.07543  0.28470  Biso   1.000  C
  C192     1.0000 0.25790  0.90569  0.95136  Biso   1.000  C
  C193     1.0000 0.36936  0.00844  0.81454  Biso   1.000  C
  C194     1.0000 0.32489  0.02759  0.48120  Biso   1.000  C
  C195     1.0000 0.30575  0.96397  0.14787  Biso   1.000  C
  C196     1.0000 0.47887  0.01339  0.14248  Biso   1.000  C
  C197     1.0000 0.31994  0.13214  0.80915  Biso   1.000  C
  C198     1.0000 0.20119  0.85447  0.47581  Biso   1.000  C
  C199     1.0000 0.16389  0.34667  0.37358  Biso   1.000  C
  C200     1.0000 0.65333  0.81722  0.37358  Biso   1.000  C
  C201     1.0000 0.18278  0.83611  0.37358  Biso   1.000  C
  C202     1.0000 0.51074  0.98365  0.65201  Biso   1.000  C
  C203     1.0000 0.01634  0.52708  0.65201  Biso   1.000  C
  C204     1.0000 0.47292  0.48926  0.65201  Biso   1.000  C
  C205     1.0000 0.19418  0.31662  0.86260  Biso   1.000  C
  C206     1.0000 0.35005  0.21089  0.19593  Biso   1.000  C
  C207     1.0000 0.45577  0.47249  0.52926  Biso   1.000  C
  C208     1.0000 0.21565  0.33781  0.82760  Biso   1.000  C
  C209     1.0000 0.32885  0.21117  0.16094  Biso   1.000  C
  C210     1.0000 0.45550  0.45102  0.49427  Biso   1.000  C
  N31      1.0000 0.23404  0.34007  0.70474  Biso   1.000  N
  N32      1.0000 0.32660  0.22731  0.03807  Biso   1.000  N
  N33      1.0000 0.43936  0.43262  0.37140  Biso   1.000  N
  N34      1.0000 0.22699  0.32439  0.57133  Biso   1.000  N
  N35      1.0000 0.34227  0.23594  0.90467  Biso   1.000  N
  N36      1.0000 0.43073  0.43967  0.23800  Biso   1.000  N
  C211     1.0000 0.24565  0.32570  0.45631  Biso   1.000  C
  C212     1.0000 0.34097  0.25329  0.78964  Biso   1.000  C
  C213     1.0000 0.41338  0.42101  0.12298  Biso   1.000  C
  C214     1.0000 0.26843  0.33318  0.52924  Biso   1.000  C
  C215     1.0000 0.33349  0.26859  0.86257  Biso   1.000  C
  C216     1.0000 0.39808  0.39823  0.19590  Biso   1.000  C
  C217     1.0000 0.28635  0.33345  0.41246  Biso   1.000  C
  C218     1.0000 0.33322  0.28623  0.74579  Biso   1.000  C
  C219     1.0000 0.38044  0.38032  0.07912  Biso   1.000  C
  C220     1.0000 0.28065  0.32626  0.21362  Biso   1.000  C
  C221     1.0000 0.34040  0.28772  0.54695  Biso   1.000  C
  C222     1.0000 0.37895  0.38602  0.88029  Biso   1.000  C
  C223     1.0000 0.25749  0.31901  0.14414  Biso   1.000  C
  C224     1.0000 0.34766  0.27182  0.47748  Biso   1.000  C
  C225     1.0000 0.39485  0.40918  0.81081  Biso   1.000  C
  C226     1.0000 0.23991  0.31819  0.26258  Biso   1.000  C
  C227     1.0000 0.34848  0.25506  0.59591  Biso   1.000  C
  C228     1.0000 0.41161  0.42676  0.92924  Biso   1.000  C
  C229     1.0000 0.29743  0.32514  0.07582  Biso   1.000  C
  C230     1.0000 0.34152  0.30562  0.40915  Biso   1.000  C
  C231     1.0000 0.36105  0.36924  0.74248  Biso   1.000  C
  C232     1.0000 0.22019  0.35862  0.92436  Biso   1.000  C
  C233     1.0000 0.30805  0.19491  0.25770  Biso   1.000  C
  C234     1.0000 0.47176  0.44647  0.59103  Biso   1.000  C
  H85      1.0000 0.23513  0.38801  0.37862  Biso   1.000  H
  H86      1.0000 0.61199  0.84712  0.37862  Biso   1.000  H
  H87      1.0000 0.15288  0.76487  0.37862  Biso   1.000  H
  H88      1.0000 0.40596  0.90806  0.53553  Biso   1.000  H
  H89      1.0000 0.09194  0.49790  0.53553  Biso   1.000  H
  H90      1.0000 0.50210  0.59404  0.53553  Biso   1.000  H
  H91      1.0000 0.43370  0.98282  0.82074  Biso   1.000  H
  H92      1.0000 0.35052  0.11755  0.48741  Biso   1.000  H
  H93      1.0000 0.21579  0.89964  0.15407  Biso   1.000  H
  H94      1.0000 0.39435  0.99519  0.20807  Biso   1.000  H
  H95      1.0000 0.33814  0.06583  0.87473  Biso   1.000  H
  H96      1.0000 0.26751  0.93898  0.54140  Biso   1.000  H
  H97      1.0000 0.41383  0.02326  0.88837  Biso   1.000  H
  H98      1.0000 0.31008  0.05724  0.55503  Biso   1.000  H
  H99      1.0000 0.27609  0.91950  0.22170  Biso   1.000  H
  H100     1.0000 0.44586  0.02599  0.66745  Biso   1.000  H
  H101     1.0000 0.30734  0.08654  0.33412  Biso   1.000  H
  H102     1.0000 0.24680  0.88747  0.00079  Biso   1.000  H
  H103     1.0000 0.14862  0.35514  0.61697  Biso   1.000  H
  H104     1.0000 0.64486  0.79347  0.61697  Biso   1.000  H
  H105     1.0000 0.20653  0.85138  0.61697  Biso   1.000  H
  H106     1.0000 0.18136  0.35438  0.43980  Biso   1.000  H
  H107     1.0000 0.64562  0.82698  0.43980  Biso   1.000  H
  H108     1.0000 0.17302  0.81864  0.43980  Biso   1.000  H
  H109     1.0000 0.49439  0.96711  0.68297  Biso   1.000  H
  H110     1.0000 0.03289  0.52728  0.68297  Biso   1.000  H
  H111     1.0000 0.47272  0.50560  0.68297  Biso   1.000  H
  H112     1.0000 0.52440  0.96685  0.46126  Biso   1.000  H
  H113     1.0000 0.03315  0.55755  0.46126  Biso   1.000  H
  H114     1.0000 0.44245  0.47560  0.46126  Biso   1.000  H
  H115     1.0000 0.27249  0.33854  0.67989  Biso   1.000  H
  H116     1.0000 0.32812  0.26728  0.01322  Biso   1.000  H
  H117     1.0000 0.39939  0.39418  0.34655  Biso   1.000  H
  H118     1.0000 0.25379  0.31367  0.99313  Biso   1.000  H
  H119     1.0000 0.35299  0.27345  0.32647  Biso   1.000  H
  H120     1.0000 0.39321  0.41287  0.65980  Biso   1.000  H
  H121     1.0000 0.22206  0.31240  0.20943  Biso   1.000  H
  H122     1.0000 0.35426  0.24299  0.54276  Biso   1.000  H
  H123     1.0000 0.42368  0.44461  0.87609  Biso   1.000  H
  H124     1.0000 0.23713  0.37476  0.90093  Biso   1.000  H
  H125     1.0000 0.62524  0.86237  0.90093  Biso   1.000  H
  H126     1.0000 0.13763  0.76287  0.90093  Biso   1.000  H
