# Supplementary material for: In silico design and screening of hypothetical MOF-74 analogs and their experimental synthesis
Source: Chem Sci. 2016 Jun 21;7(9):6263–72. doi: 10.1039/c6sc01477a (PMC6024208; doi:10.1039/c6sc01477a)
Supplement: Supplementary file 1 [file SC-007-C6SC01477A-s001.zip › analogs/34_all_conf_144_0_full_symm.cif]

data_image0
_cell_length_a       60.8867
_cell_length_b       60.8867
_cell_length_c       6.9183
_cell_angle_alpha    90
_cell_angle_beta     90
_cell_angle_gamma    120

_symmetry_space_group_name_H-M    "P 1"
_symmetry_int_tables_number       1

loop_
  _symmetry_equiv_pos_as_xyz
  'x, y, z'

loop_
  _atom_site_label
  _atom_site_occupancy
  _atom_site_fract_x
  _atom_site_fract_y
  _atom_site_fract_z
  _atom_site_thermal_displace_type
  _atom_site_B_iso_or_equiv
  _atom_site_type_symbol
  O1       1.0000 0.01834  0.37837  0.76464  Biso   1.000  O
  O2       1.0000 0.02670  0.31499  0.09798  Biso   1.000  O
  O3       1.0000 0.95496  0.30663  0.43131  Biso   1.000  O
  O4       1.0000 0.00266  0.34911  0.99909  Biso   1.000  O
  O5       1.0000 0.01312  0.33067  0.33243  Biso   1.000  O
  O6       1.0000 0.98422  0.32021  0.66576  Biso   1.000  O
  O7       1.0000 0.99473  0.36224  0.35620  Biso   1.000  O
  O8       1.0000 0.03417  0.33860  0.68953  Biso   1.000  O
  O9       1.0000 0.97110  0.29916  0.02286  Biso   1.000  O
  Mg1      1.0000 0.98006  0.32718  0.22373  Biso   1.000  Mg
  Mg2      1.0000 0.01379  0.35328  0.55706  Biso   1.000  Mg
  Mg3      1.0000 0.00616  0.31955  0.89040  Biso   1.000  Mg
  O10      1.0000 0.98481  0.62176  0.41801  Biso   1.000  O
  O11      1.0000 0.97028  0.68186  0.08468  Biso   1.000  O
  O12      1.0000 0.04490  0.69638  0.75135  Biso   1.000  O
  O13      1.0000 0.99994  0.65201  0.19117  Biso   1.000  O
  O14      1.0000 0.98540  0.66672  0.85783  Biso   1.000  O
  O15      1.0000 0.01466  0.68127  0.52450  Biso   1.000  O
  O16      1.0000 0.00917  0.64037  0.83190  Biso   1.000  O
  O17      1.0000 0.96454  0.65750  0.49857  Biso   1.000  O
  O18      1.0000 0.02629  0.70213  0.16524  Biso   1.000  O
  Mg4      1.0000 0.02048  0.67478  0.96245  Biso   1.000  Mg
  Mg5      1.0000 0.98763  0.64618  0.62911  Biso   1.000  Mg
  Mg6      1.0000 0.99189  0.67904  0.29578  Biso   1.000  Mg
  C1       1.0000 0.00171  0.38468  0.27025  Biso   1.000  C
  C2       1.0000 0.04964  0.33163  0.60358  Biso   1.000  C
  C3       1.0000 0.94866  0.28370  0.93691  Biso   1.000  C
  C4       1.0000 0.00889  0.39009  0.07035  Biso   1.000  C
  C5       1.0000 0.04787  0.32445  0.40369  Biso   1.000  C
  C6       1.0000 0.94325  0.28547  0.73702  Biso   1.000  C
  C7       1.0000 0.01586  0.41434  0.99627  Biso   1.000  C
  C8       1.0000 0.06514  0.31747  0.32960  Biso   1.000  C
  C9       1.0000 0.91900  0.26819  0.66294  Biso   1.000  C
  C10      1.0000 0.01570  0.43298  0.10908  Biso   1.000  C
  C11      1.0000 0.08395  0.31763  0.44241  Biso   1.000  C
  C12      1.0000 0.90035  0.24938  0.77574  Biso   1.000  C
  C13      1.0000 0.00845  0.42777  0.30565  Biso   1.000  C
  C14      1.0000 0.08599  0.32489  0.63898  Biso   1.000  C
  C15      1.0000 0.90557  0.24735  0.97232  Biso   1.000  C
  N1       1.0000 0.00814  0.44586  0.42890  Biso   1.000  N
  N2       1.0000 0.10439  0.32519  0.76224  Biso   1.000  N
  N3       1.0000 0.88747  0.22894  0.09557  Biso   1.000  N
  C16      1.0000 0.00057  0.46078  0.36206  Biso   1.000  C
  C17      1.0000 0.12688  0.33276  0.69539  Biso   1.000  C
  C18      1.0000 0.87255  0.20646  0.02872  Biso   1.000  C
  C19      1.0000 0.00163  0.48143  0.47649  Biso   1.000  C
  C20      1.0000 0.14647  0.33171  0.80982  Biso   1.000  C
  C21      1.0000 0.85191  0.18686  0.14315  Biso   1.000  C
  C22      1.0000 0.01083  0.48607  0.66771  Biso   1.000  C
  C23      1.0000 0.14191  0.32250  0.00104  Biso   1.000  C
  C24      1.0000 0.84726  0.19143  0.33437  Biso   1.000  C
  C25      1.0000 0.67854  0.83942  0.10487  Biso   1.000  C
  C26      1.0000 0.16088  0.32146  0.10487  Biso   1.000  C
  C27      1.0000 0.16058  0.83912  0.10487  Biso   1.000  C
  C28      1.0000 0.00375  0.52199  0.68806  Biso   1.000  C
  C29      1.0000 0.85157  0.66291  0.35473  Biso   1.000  C
  C30      1.0000 0.14468  0.81510  0.02140  Biso   1.000  C
  C31      1.0000 0.99455  0.51735  0.49687  Biso   1.000  C
  C32      1.0000 0.85614  0.67212  0.16354  Biso   1.000  C
  C33      1.0000 0.14932  0.81053  0.83020  Biso   1.000  C
  C34      1.0000 0.32684  0.16400  0.05964  Biso   1.000  C
  C35      1.0000 0.83716  0.67316  0.05964  Biso   1.000  C
  C36      1.0000 0.83600  0.16284  0.05964  Biso   1.000  C
  C37      1.0000 0.00476  0.54252  0.80362  Biso   1.000  C
  C38      1.0000 0.87109  0.66191  0.47028  Biso   1.000  C
  C39      1.0000 0.12415  0.79558  0.13695  Biso   1.000  C
  N4       1.0000 0.99702  0.55744  0.73954  Biso   1.000  N
  N5       1.0000 0.89375  0.66964  0.40621  Biso   1.000  N
  N6       1.0000 0.10923  0.77292  0.07288  Biso   1.000  N
  C40      1.0000 0.99665  0.57513  0.86732  Biso   1.000  C
  C41      1.0000 0.91182  0.67002  0.53399  Biso   1.000  C
  C42      1.0000 0.09154  0.75485  0.20065  Biso   1.000  C
  C43      1.0000 0.00278  0.59899  0.79481  Biso   1.000  C
  C44      1.0000 0.92954  0.66389  0.46147  Biso   1.000  C
  C45      1.0000 0.06768  0.73713  0.12814  Biso   1.000  C
  C46      1.0000 0.00278  0.61783  0.91296  Biso   1.000  C
  C47      1.0000 0.94839  0.66389  0.57962  Biso   1.000  C
  C48      1.0000 0.04883  0.71828  0.24629  Biso   1.000  C
  C49      1.0000 0.99550  0.61175  0.11168  Biso   1.000  C
  C50      1.0000 0.94959  0.67117  0.77835  Biso   1.000  C
  C51      1.0000 0.05492  0.71708  0.44502  Biso   1.000  C
  C52      1.0000 0.98892  0.58738  0.18090  Biso   1.000  C
  C53      1.0000 0.93179  0.67775  0.84756  Biso   1.000  C
  C54      1.0000 0.07929  0.73488  0.51423  Biso   1.000  C
  C55      1.0000 0.98940  0.56927  0.06348  Biso   1.000  C
  C56      1.0000 0.91320  0.67727  0.73015  Biso   1.000  C
  C57      1.0000 0.09740  0.75347  0.39681  Biso   1.000  C
  C58      1.0000 0.99324  0.62911  0.24728  Biso   1.000  C
  C59      1.0000 0.96920  0.67342  0.91395  Biso   1.000  C
  C60      1.0000 0.03756  0.69747  0.58061  Biso   1.000  C
  C61      1.0000 0.00217  0.40411  0.38365  Biso   1.000  C
  C62      1.0000 0.06861  0.33117  0.71698  Biso   1.000  C
  C63      1.0000 0.92922  0.26472  0.05032  Biso   1.000  C
  C64      1.0000 0.01018  0.37195  0.93727  Biso   1.000  C
  C65      1.0000 0.02843  0.32315  0.27061  Biso   1.000  C
  C66      1.0000 0.96139  0.30490  0.60394  Biso   1.000  C
  H1       1.0000 0.02164  0.41804  0.84545  Biso   1.000  H
  H2       1.0000 0.06307  0.31169  0.17878  Biso   1.000  H
  H3       1.0000 0.91529  0.27026  0.51211  Biso   1.000  H
  H4       1.0000 0.02175  0.45169  0.04972  Biso   1.000  H
  H5       1.0000 0.09661  0.31158  0.38305  Biso   1.000  H
  H6       1.0000 0.88165  0.23673  0.71639  Biso   1.000  H
  H7       1.0000 0.99278  0.45853  0.21507  Biso   1.000  H
  H8       1.0000 0.13242  0.34055  0.54841  Biso   1.000  H
  H9       1.0000 0.87480  0.20091  0.88174  Biso   1.000  H
  H10      1.0000 0.01701  0.47366  0.73029  Biso   1.000  H
  H11      1.0000 0.12331  0.31632  0.06362  Biso   1.000  H
  H12      1.0000 0.85968  0.21002  0.39696  Biso   1.000  H
  H13      1.0000 0.68571  0.84306  0.25267  Biso   1.000  H
  H14      1.0000 0.15735  0.31429  0.25267  Biso   1.000  H
  H15      1.0000 0.15694  0.84265  0.25267  Biso   1.000  H
  H16      1.0000 0.98833  0.52974  0.43433  Biso   1.000  H
  H17      1.0000 0.87475  0.67834  0.10099  Biso   1.000  H
  H18      1.0000 0.13692  0.79192  0.76766  Biso   1.000  H
  H19      1.0000 0.31966  0.16035  0.91188  Biso   1.000  H
  H20      1.0000 0.84070  0.68034  0.91188  Biso   1.000  H
  H21      1.0000 0.83965  0.15930  0.91188  Biso   1.000  H
  H22      1.0000 0.01262  0.54463  0.95022  Biso   1.000  H
  H23      1.0000 0.86534  0.65404  0.61688  Biso   1.000  H
  H24      1.0000 0.12203  0.80132  0.28355  Biso   1.000  H
  H25      1.0000 0.00793  0.60342  0.64351  Biso   1.000  H
  H26      1.0000 0.92881  0.65873  0.31018  Biso   1.000  H
  H27      1.0000 0.06325  0.73785  0.97685  Biso   1.000  H
  H28      1.0000 0.98308  0.58308  0.33124  Biso   1.000  H
  H29      1.0000 0.93333  0.68359  0.99791  Biso   1.000  H
  H30      1.0000 0.08359  0.73333  0.66458  Biso   1.000  H
  H31      1.0000 0.98350  0.55041  0.11888  Biso   1.000  H
  H32      1.0000 0.90024  0.68316  0.78554  Biso   1.000  H
  H33      1.0000 0.11626  0.76643  0.45221  Biso   1.000  H
  H34      1.0000 0.99704  0.40023  0.53543  Biso   1.000  H
  H35      1.0000 0.06987  0.33630  0.86877  Biso   1.000  H
  H36      1.0000 0.93310  0.26347  0.20210  Biso   1.000  H
  O19      1.0000 0.68501  0.71170  0.09798  Biso   1.000  O
  O20      1.0000 0.69337  0.64833  0.43131  Biso   1.000  O
  O21      1.0000 0.62163  0.63997  0.76464  Biso   1.000  O
  O22      1.0000 0.66933  0.68245  0.33243  Biso   1.000  O
  O23      1.0000 0.67979  0.66401  0.66576  Biso   1.000  O
  O24      1.0000 0.65089  0.65355  0.99909  Biso   1.000  O
  O25      1.0000 0.66140  0.69557  0.68953  Biso   1.000  O
  O26      1.0000 0.70084  0.67193  0.02286  Biso   1.000  O
  O27      1.0000 0.63776  0.63250  0.35620  Biso   1.000  O
  Mg7      1.0000 0.64672  0.66051  0.55706  Biso   1.000  Mg
  Mg8      1.0000 0.68045  0.68661  0.89040  Biso   1.000  Mg
  Mg9      1.0000 0.67282  0.65288  0.22373  Biso   1.000  Mg
  O28      1.0000 0.65148  0.95509  0.75135  Biso   1.000  O
  O29      1.0000 0.63695  0.01519  0.41801  Biso   1.000  O
  O30      1.0000 0.71157  0.02972  0.08468  Biso   1.000  O
  O31      1.0000 0.66661  0.98534  0.52450  Biso   1.000  O
  O32      1.0000 0.65206  0.00006  0.19117  Biso   1.000  O
  O33      1.0000 0.68133  0.01460  0.85783  Biso   1.000  O
  O34      1.0000 0.67583  0.97370  0.16524  Biso   1.000  O
  O35      1.0000 0.63121  0.99083  0.83190  Biso   1.000  O
  O36      1.0000 0.69296  0.03546  0.49857  Biso   1.000  O
  Mg10     1.0000 0.68715  0.00811  0.29578  Biso   1.000  Mg
  Mg11     1.0000 0.65429  0.97952  0.96245  Biso   1.000  Mg
  Mg12     1.0000 0.65855  0.01237  0.62911  Biso   1.000  Mg
  C67      1.0000 0.66837  0.71801  0.60358  Biso   1.000  C
  C68      1.0000 0.71630  0.66496  0.93691  Biso   1.000  C
  C69      1.0000 0.61532  0.61703  0.27025  Biso   1.000  C
  C70      1.0000 0.67555  0.72342  0.40369  Biso   1.000  C
  C71      1.0000 0.71453  0.65778  0.73702  Biso   1.000  C
  C72      1.0000 0.60991  0.61880  0.07035  Biso   1.000  C
  C73      1.0000 0.68253  0.74767  0.32960  Biso   1.000  C
  C74      1.0000 0.73181  0.65081  0.66294  Biso   1.000  C
  C75      1.0000 0.58566  0.60152  0.99627  Biso   1.000  C
  C76      1.0000 0.68237  0.76632  0.44241  Biso   1.000  C
  C77      1.0000 0.75061  0.65097  0.77574  Biso   1.000  C
  C78      1.0000 0.56702  0.58272  0.10908  Biso   1.000  C
  C79      1.0000 0.67511  0.76110  0.63898  Biso   1.000  C
  C80      1.0000 0.75265  0.65822  0.97232  Biso   1.000  C
  C81      1.0000 0.57223  0.58068  0.30565  Biso   1.000  C
  N7       1.0000 0.67481  0.77920  0.76224  Biso   1.000  N
  N8       1.0000 0.77106  0.65853  0.09557  Biso   1.000  N
  N9       1.0000 0.55414  0.56228  0.42890  Biso   1.000  N
  C82      1.0000 0.66724  0.79411  0.69539  Biso   1.000  C
  C83      1.0000 0.79354  0.66610  0.02872  Biso   1.000  C
  C84      1.0000 0.53922  0.53979  0.36206  Biso   1.000  C
  C85      1.0000 0.66829  0.81476  0.80982  Biso   1.000  C
  C86      1.0000 0.81314  0.66504  0.14315  Biso   1.000  C
  C87      1.0000 0.51857  0.52020  0.47649  Biso   1.000  C
  C88      1.0000 0.67750  0.81940  0.00104  Biso   1.000  C
  C89      1.0000 0.80857  0.65584  0.33437  Biso   1.000  C
  C90      1.0000 0.51393  0.52476  0.66771  Biso   1.000  C
  C91      1.0000 0.34521  0.17276  0.43820  Biso   1.000  C
  C92      1.0000 0.82754  0.65479  0.43820  Biso   1.000  C
  C93      1.0000 0.82724  0.17246  0.43820  Biso   1.000  C
  C94      1.0000 0.67042  0.85532  0.02140  Biso   1.000  C
  C95      1.0000 0.51824  0.99625  0.68806  Biso   1.000  C
  C96      1.0000 0.81135  0.14843  0.35473  Biso   1.000  C
  C97      1.0000 0.66121  0.85068  0.83020  Biso   1.000  C
  C98      1.0000 0.52280  0.00545  0.49687  Biso   1.000  C
  C99      1.0000 0.81598  0.14386  0.16354  Biso   1.000  C
  C100     1.0000 0.99351  0.49733  0.39297  Biso   1.000  C
  C101     1.0000 0.50382  0.00649  0.39297  Biso   1.000  C
  C102     1.0000 0.50267  0.49618  0.39297  Biso   1.000  C
  C103     1.0000 0.67142  0.87585  0.13695  Biso   1.000  C
  C104     1.0000 0.53776  0.99524  0.80362  Biso   1.000  C
  C105     1.0000 0.79082  0.12891  0.47028  Biso   1.000  C
  N10      1.0000 0.66369  0.89077  0.07288  Biso   1.000  N
  N11      1.0000 0.56041  0.00298  0.73954  Biso   1.000  N
  N12      1.0000 0.77590  0.10625  0.40621  Biso   1.000  N
  C106     1.0000 0.66331  0.90846  0.20065  Biso   1.000  C
  C107     1.0000 0.57848  0.00335  0.86732  Biso   1.000  C
  C108     1.0000 0.75820  0.08818  0.53399  Biso   1.000  C
  C109     1.0000 0.66945  0.93232  0.12814  Biso   1.000  C
  C110     1.0000 0.59621  0.99722  0.79481  Biso   1.000  C
  C111     1.0000 0.73435  0.07046  0.46147  Biso   1.000  C
  C112     1.0000 0.66944  0.95117  0.24629  Biso   1.000  C
  C113     1.0000 0.61506  0.99722  0.91296  Biso   1.000  C
  C114     1.0000 0.71550  0.05161  0.57962  Biso   1.000  C
  C115     1.0000 0.66217  0.94508  0.44502  Biso   1.000  C
  C116     1.0000 0.61625  0.00450  0.11168  Biso   1.000  C
  C117     1.0000 0.72158  0.05041  0.77835  Biso   1.000  C
  C118     1.0000 0.65559  0.92071  0.51423  Biso   1.000  C
  C119     1.0000 0.59846  0.01108  0.18090  Biso   1.000  C
  C120     1.0000 0.74596  0.06821  0.84756  Biso   1.000  C
  C121     1.0000 0.65607  0.90260  0.39681  Biso   1.000  C
  C122     1.0000 0.57987  0.01060  0.06348  Biso   1.000  C
  C123     1.0000 0.76406  0.08680  0.73015  Biso   1.000  C
  C124     1.0000 0.65991  0.96244  0.58061  Biso   1.000  C
  C125     1.0000 0.63587  0.00676  0.24728  Biso   1.000  C
  C126     1.0000 0.70422  0.03080  0.91395  Biso   1.000  C
  C127     1.0000 0.66883  0.73744  0.71698  Biso   1.000  C
  C128     1.0000 0.73528  0.66450  0.05032  Biso   1.000  C
  C129     1.0000 0.59589  0.59805  0.38365  Biso   1.000  C
  C130     1.0000 0.67685  0.70528  0.27061  Biso   1.000  C
  C131     1.0000 0.69510  0.65648  0.60394  Biso   1.000  C
  C132     1.0000 0.62805  0.63824  0.93727  Biso   1.000  C
  H37      1.0000 0.68831  0.75138  0.17878  Biso   1.000  H
  H38      1.0000 0.72973  0.64502  0.51211  Biso   1.000  H
  H39      1.0000 0.58196  0.60360  0.84545  Biso   1.000  H
  H40      1.0000 0.68842  0.78502  0.38305  Biso   1.000  H
  H41      1.0000 0.76327  0.64492  0.71639  Biso   1.000  H
  H42      1.0000 0.54831  0.57006  0.04972  Biso   1.000  H
  H43      1.0000 0.65945  0.79187  0.54841  Biso   1.000  H
  H44      1.0000 0.79909  0.67389  0.88174  Biso   1.000  H
  H45      1.0000 0.54146  0.53425  0.21507  Biso   1.000  H
  H46      1.0000 0.68368  0.80699  0.06362  Biso   1.000  H
  H47      1.0000 0.78998  0.64965  0.39696  Biso   1.000  H
  H48      1.0000 0.52634  0.54336  0.73029  Biso   1.000  H
  H49      1.0000 0.35238  0.17639  0.58600  Biso   1.000  H
  H50      1.0000 0.82401  0.64762  0.58600  Biso   1.000  H
  H51      1.0000 0.82361  0.17599  0.58600  Biso   1.000  H
  H52      1.0000 0.65500  0.86308  0.76766  Biso   1.000  H
  H53      1.0000 0.54141  0.01167  0.43433  Biso   1.000  H
  H54      1.0000 0.80359  0.12525  0.10099  Biso   1.000  H
  H55      1.0000 0.98632  0.49369  0.24521  Biso   1.000  H
  H56      1.0000 0.50736  0.01368  0.24521  Biso   1.000  H
  H57      1.0000 0.50631  0.49264  0.24521  Biso   1.000  H
  H58      1.0000 0.67929  0.87797  0.28355  Biso   1.000  H
  H59      1.0000 0.53201  0.98738  0.95022  Biso   1.000  H
  H60      1.0000 0.78870  0.13466  0.61688  Biso   1.000  H
  H61      1.0000 0.67460  0.93675  0.97685  Biso   1.000  H
  H62      1.0000 0.59548  0.99207  0.64351  Biso   1.000  H
  H63      1.0000 0.72992  0.07119  0.31018  Biso   1.000  H
  H64      1.0000 0.64974  0.91641  0.66458  Biso   1.000  H
  H65      1.0000 0.60000  0.01692  0.33124  Biso   1.000  H
  H66      1.0000 0.75026  0.06667  0.99791  Biso   1.000  H
  H67      1.0000 0.65017  0.88374  0.45221  Biso   1.000  H
  H68      1.0000 0.56690  0.01650  0.11888  Biso   1.000  H
  H69      1.0000 0.78293  0.09976  0.78554  Biso   1.000  H
  H70      1.0000 0.66370  0.73357  0.86877  Biso   1.000  H
  H71      1.0000 0.73653  0.66963  0.20210  Biso   1.000  H
  H72      1.0000 0.59977  0.59680  0.53543  Biso   1.000  H
  O37      1.0000 0.35167  0.04504  0.43131  Biso   1.000  O
  O38      1.0000 0.36003  0.98166  0.76464  Biso   1.000  O
  O39      1.0000 0.28829  0.97330  0.09798  Biso   1.000  O
  O40      1.0000 0.33599  0.01578  0.66576  Biso   1.000  O
  O41      1.0000 0.34645  0.99734  0.99909  Biso   1.000  O
  O42      1.0000 0.31755  0.98688  0.33243  Biso   1.000  O
  O43      1.0000 0.32807  0.02890  0.02286  Biso   1.000  O
  O44      1.0000 0.36750  0.00527  0.35620  Biso   1.000  O
  O45      1.0000 0.30443  0.96583  0.68953  Biso   1.000  O
  Mg13     1.0000 0.31339  0.99384  0.89040  Biso   1.000  Mg
  Mg14     1.0000 0.34712  0.01995  0.22373  Biso   1.000  Mg
  Mg15     1.0000 0.33949  0.98621  0.55706  Biso   1.000  Mg
  O46      1.0000 0.31814  0.28843  0.08468  Biso   1.000  O
  O47      1.0000 0.30362  0.34852  0.75135  Biso   1.000  O
  O48      1.0000 0.37824  0.36305  0.41801  Biso   1.000  O
  O49      1.0000 0.33328  0.31867  0.85783  Biso   1.000  O
  O50      1.0000 0.31873  0.33339  0.52450  Biso   1.000  O
  O51      1.0000 0.34799  0.34794  0.19117  Biso   1.000  O
  O52      1.0000 0.34250  0.30704  0.49857  Biso   1.000  O
  O53      1.0000 0.29787  0.32417  0.16524  Biso   1.000  O
  O54      1.0000 0.35963  0.36879  0.83190  Biso   1.000  O
  Mg16     1.0000 0.35382  0.34144  0.62911  Biso   1.000  Mg
  Mg17     1.0000 0.32096  0.31285  0.29578  Biso   1.000  Mg
  Mg18     1.0000 0.32522  0.34571  0.96245  Biso   1.000  Mg
  C133     1.0000 0.33504  0.05134  0.93691  Biso   1.000  C
  C134     1.0000 0.38297  0.99829  0.27025  Biso   1.000  C
  C135     1.0000 0.28199  0.95036  0.60358  Biso   1.000  C
  C136     1.0000 0.34222  0.05675  0.73702  Biso   1.000  C
  C137     1.0000 0.38120  0.99111  0.07035  Biso   1.000  C
  C138     1.0000 0.27658  0.95213  0.40369  Biso   1.000  C
  C139     1.0000 0.34919  0.08100  0.66294  Biso   1.000  C
  C140     1.0000 0.39848  0.98414  0.99627  Biso   1.000  C
  C141     1.0000 0.25233  0.93486  0.32960  Biso   1.000  C
  C142     1.0000 0.34903  0.09965  0.77574  Biso   1.000  C
  C143     1.0000 0.41728  0.98430  0.10908  Biso   1.000  C
  C144     1.0000 0.23368  0.91605  0.44241  Biso   1.000  C
  C145     1.0000 0.34178  0.09443  0.97232  Biso   1.000  C
  C146     1.0000 0.41932  0.99155  0.30565  Biso   1.000  C
  C147     1.0000 0.23890  0.91401  0.63898  Biso   1.000  C
  N13      1.0000 0.34147  0.11253  0.09557  Biso   1.000  N
  N14      1.0000 0.43772  0.99186  0.42890  Biso   1.000  N
  N15      1.0000 0.22080  0.89561  0.76224  Biso   1.000  N
  C148     1.0000 0.33390  0.12745  0.02872  Biso   1.000  C
  C149     1.0000 0.46021  0.99943  0.36206  Biso   1.000  C
  C150     1.0000 0.20588  0.87312  0.69539  Biso   1.000  C
  C151     1.0000 0.33496  0.14809  0.14315  Biso   1.000  C
  C152     1.0000 0.47980  0.99837  0.47649  Biso   1.000  C
  C153     1.0000 0.18524  0.85353  0.80982  Biso   1.000  C
  C154     1.0000 0.34416  0.15274  0.33437  Biso   1.000  C
  C155     1.0000 0.47524  0.98917  0.66771  Biso   1.000  C
  C156     1.0000 0.18060  0.85809  0.00104  Biso   1.000  C
  C157     1.0000 0.01188  0.50609  0.77153  Biso   1.000  C
  C158     1.0000 0.49421  0.98812  0.77153  Biso   1.000  C
  C159     1.0000 0.49391  0.50579  0.77153  Biso   1.000  C
  C160     1.0000 0.33709  0.18865  0.35473  Biso   1.000  C
  C161     1.0000 0.18490  0.32958  0.02140  Biso   1.000  C
  C162     1.0000 0.47801  0.48176  0.68806  Biso   1.000  C
  C163     1.0000 0.32788  0.18402  0.16354  Biso   1.000  C
  C164     1.0000 0.18947  0.33879  0.83020  Biso   1.000  C
  C165     1.0000 0.48265  0.47720  0.49687  Biso   1.000  C
  C166     1.0000 0.66018  0.83067  0.72631  Biso   1.000  C
  C167     1.0000 0.17049  0.33982  0.72631  Biso   1.000  C
  C168     1.0000 0.16933  0.82951  0.72631  Biso   1.000  C
  C169     1.0000 0.33809  0.20918  0.47028  Biso   1.000  C
  C170     1.0000 0.20442  0.32858  0.13695  Biso   1.000  C
  C171     1.0000 0.45748  0.46224  0.80362  Biso   1.000  C
  N16      1.0000 0.33036  0.22410  0.40621  Biso   1.000  N
  N17      1.0000 0.22708  0.33631  0.07288  Biso   1.000  N
  N18      1.0000 0.44256  0.43959  0.73954  Biso   1.000  N
  C172     1.0000 0.32998  0.24180  0.53399  Biso   1.000  C
  C173     1.0000 0.24515  0.33669  0.20065  Biso   1.000  C
  C174     1.0000 0.42487  0.42152  0.86732  Biso   1.000  C
  C175     1.0000 0.33611  0.26565  0.46147  Biso   1.000  C
  C176     1.0000 0.26287  0.33055  0.12814  Biso   1.000  C
  C177     1.0000 0.40101  0.40379  0.79481  Biso   1.000  C
  C178     1.0000 0.33611  0.28450  0.57962  Biso   1.000  C
  C179     1.0000 0.28172  0.33056  0.24629  Biso   1.000  C
  C180     1.0000 0.38217  0.38494  0.91296  Biso   1.000  C
  C181     1.0000 0.32883  0.27842  0.77835  Biso   1.000  C
  C182     1.0000 0.28292  0.33783  0.44502  Biso   1.000  C
  C183     1.0000 0.38825  0.38375  0.11168  Biso   1.000  C
  C184     1.0000 0.32225  0.25404  0.84756  Biso   1.000  C
  C185     1.0000 0.26512  0.34441  0.51423  Biso   1.000  C
  C186     1.0000 0.41262  0.40154  0.18090  Biso   1.000  C
  C187     1.0000 0.32273  0.23594  0.73015  Biso   1.000  C
  C188     1.0000 0.24653  0.34393  0.39681  Biso   1.000  C
  C189     1.0000 0.43073  0.42013  0.06348  Biso   1.000  C
  C190     1.0000 0.32658  0.29577  0.91395  Biso   1.000  C
  C191     1.0000 0.30253  0.34009  0.58061  Biso   1.000  C
  C192     1.0000 0.37089  0.36413  0.24728  Biso   1.000  C
  C193     1.0000 0.33550  0.07078  0.05032  Biso   1.000  C
  C194     1.0000 0.40195  0.99783  0.38365  Biso   1.000  C
  C195     1.0000 0.26256  0.93139  0.71698  Biso   1.000  C
  C196     1.0000 0.34352  0.03861  0.60394  Biso   1.000  C
  C197     1.0000 0.36176  0.98982  0.93727  Biso   1.000  C
  C198     1.0000 0.29472  0.97157  0.27061  Biso   1.000  C
  H73      1.0000 0.35498  0.08471  0.51211  Biso   1.000  H
  H74      1.0000 0.39640  0.97836  0.84545  Biso   1.000  H
  H75      1.0000 0.24862  0.93693  0.17878  Biso   1.000  H
  H76      1.0000 0.35508  0.11835  0.71639  Biso   1.000  H
  H77      1.0000 0.42994  0.97825  0.04972  Biso   1.000  H
  H78      1.0000 0.21498  0.90339  0.38305  Biso   1.000  H
  H79      1.0000 0.32611  0.12520  0.88174  Biso   1.000  H
  H80      1.0000 0.46575  0.00722  0.21507  Biso   1.000  H
  H81      1.0000 0.20813  0.86758  0.54841  Biso   1.000  H
  H82      1.0000 0.35035  0.14032  0.39696  Biso   1.000  H
  H83      1.0000 0.45664  0.98299  0.73029  Biso   1.000  H
  H84      1.0000 0.19301  0.87669  0.06362  Biso   1.000  H
  H85      1.0000 0.01904  0.50973  0.91933  Biso   1.000  H
  H86      1.0000 0.49068  0.98096  0.91933  Biso   1.000  H
  H87      1.0000 0.49027  0.50932  0.91933  Biso   1.000  H
  H88      1.0000 0.32166  0.19641  0.10099  Biso   1.000  H
  H89      1.0000 0.20808  0.34500  0.76766  Biso   1.000  H
  H90      1.0000 0.47026  0.45859  0.43433  Biso   1.000  H
  H91      1.0000 0.65299  0.82702  0.57855  Biso   1.000  H
  H92      1.0000 0.17403  0.34701  0.57855  Biso   1.000  H
  H93      1.0000 0.17298  0.82597  0.57855  Biso   1.000  H
  H94      1.0000 0.34596  0.21130  0.61688  Biso   1.000  H
  H95      1.0000 0.19868  0.32071  0.28355  Biso   1.000  H
  H96      1.0000 0.45537  0.46799  0.95022  Biso   1.000  H
  H97      1.0000 0.34127  0.27008  0.31018  Biso   1.000  H
  H98      1.0000 0.26215  0.32540  0.97685  Biso   1.000  H
  H99      1.0000 0.39658  0.40452  0.64351  Biso   1.000  H
  H100     1.0000 0.31641  0.24974  0.99791  Biso   1.000  H
  H101     1.0000 0.26667  0.35026  0.66458  Biso   1.000  H
  H102     1.0000 0.41692  0.40000  0.33124  Biso   1.000  H
  H103     1.0000 0.31684  0.21707  0.78554  Biso   1.000  H
  H104     1.0000 0.23357  0.34983  0.45221  Biso   1.000  H
  H105     1.0000 0.44959  0.43310  0.11888  Biso   1.000  H
  H106     1.0000 0.33037  0.06690  0.20210  Biso   1.000  H
  H107     1.0000 0.40320  0.00297  0.53543  Biso   1.000  H
  H108     1.0000 0.26643  0.93013  0.86877  Biso   1.000  H
