# Supplementary material for: In silico design and screening of hypothetical MOF-74 analogs and their experimental synthesis
Source: Chem Sci. 2016 Jun 21;7(9):6263–72. doi: 10.1039/c6sc01477a (PMC6024208; doi:10.1039/c6sc01477a)
Supplement: Supplementary file 1 [file SC-007-C6SC01477A-s001.zip › analogs/192_all_conf_39_0_full_symm.cssr]

				61.9199  61.9199  6.9343
		90  90  120  SPGR =  1 P 1		 OPT = 1
468   0 
0 image0	: image0
 1 Mof_Ob 0.955640 0.304220 0.130830  0  0  0  0  0  0  0  0  -0.760460
 2 Mof_Oa 0.984210 0.320570 0.366840  0  0  0  0  0  0  0  0  -0.920910
 3 Mof_Oc 0.974380 0.299360 0.714660  0  0  0  0  0  0  0  0  -0.942750
 4 Mof_Mg 0.008180 0.321480 0.586330  0  0  0  0  0  0  0  0  1.648690
 5 Mof_Ob_a 0.043600 0.697060 0.774370  0  0  0  0  0  0  0  0  -0.748120
 6 Mof_Oa_a 0.015690 0.679070 0.535790  0  0  0  0  0  0  0  0  -0.931510
 7 Mof_Oc_a 0.025170 0.701080 0.189720  0  0  0  0  0  0  0  0  -0.947700
 8 Mof_Mg_a 0.991170 0.678000 0.319130  0  0  0  0  0  0  0  0  1.644580
 9 Mof_Cc 0.952870 0.282180 0.631880  0  0  0  0  0  0  0  0  0.524740
 10 Mof_Cb 0.946420 0.282940 0.434340  0  0  0  0  0  0  0  0  -0.363000
 11 C 0.923570 0.263890 0.361270  0  0  0  0  0  0  0  0  -0.105500
 12 C_a 0.906510 0.243740 0.473840  0  0  0  0  0  0  0  0  0.089060
 13 C_b 0.882710 0.223530 0.402410  0  0  0  0  0  0  0  0  -0.225040
 14 C_c 0.875710 0.218750 0.214470  0  0  0  0  0  0  0  0  -0.183810
 15 C_d 0.852580 0.199220 0.128740  0  0  0  0  0  0  0  0  0.022010
 16 C_e 0.161420 0.854320 0.882040  0  0  0  0  0  0  0  0  0.096980
 17 C_f 0.140440 0.834150 0.782920  0  0  0  0  0  0  0  0  0.055260
 18 C_g 0.143930 0.825860 0.596770  0  0  0  0  0  0  0  0  0.072030
 19 C_h 0.167440 0.839150 0.511550  0  0  0  0  0  0  0  0  -0.166810
 20 C_i 0.854380 0.191630 0.942450  0  0  0  0  0  0  0  0  -0.206940
 21 C_j 0.124600 0.804830 0.488000  0  0  0  0  0  0  0  0  -0.161240
 22 C_k 0.106650 0.782810 0.561350  0  0  0  0  0  0  0  0  -0.268560
 23 C_l 0.086980 0.761730 0.456560  0  0  0  0  0  0  0  0  0.170350
 24 C_m 0.071560 0.739940 0.559670  0  0  0  0  0  0  0  0  -0.182970
 25 Mof_Cb_a 0.051060 0.719020 0.476760  0  0  0  0  0  0  0  0  -0.347100
 26 Mof_Cc_a 0.045280 0.719670 0.278030  0  0  0  0  0  0  0  0  0.521550
 27 Mof_Cd 0.061530 0.741350 0.171910  0  0  0  0  0  0  0  0  -0.263120
 28 C_n 0.081610 0.761770 0.257690  0  0  0  0  0  0  0  0  -0.191160
 29 Mof_Ca 0.036290 0.697400 0.603120  0  0  0  0  0  0  0  0  0.882180
 30 C_o 0.116390 0.824180 0.867700  0  0  0  0  0  0  0  0  -0.182570
 31 C_p 0.112800 0.832770 0.041920  0  0  0  0  0  0  0  0  -0.139270
 32 C_q 0.133230 0.852430 0.138280  0  0  0  0  0  0  0  0  -0.117930
 33 C_r 0.156780 0.863060 0.058150  0  0  0  0  0  0  0  0  -0.171120
 34 C_s 0.913110 0.243690 0.669200  0  0  0  0  0  0  0  0  -0.180610
 35 Mof_Cd_a 0.935410 0.262180 0.745860  0  0  0  0  0  0  0  0  -0.268130
 36 Mof_Ca_a 0.962650 0.303480 0.302580  0  0  0  0  0  0  0  0  0.866700
 37 H 0.919370 0.265690 0.211750  0  0  0  0  0  0  0  0  0.166150
 38 H_a 0.870240 0.211140 0.513610  0  0  0  0  0  0  0  0  0.190080
 39 H_b 0.889600 0.230380 0.107060  0  0  0  0  0  0  0  0  0.145230
 40 H_c 0.836840 0.167150 0.701260  0  0  0  0  0  0  0  0  0.125330
 41 H_d 0.872570 0.200360 0.873250  0  0  0  0  0  0  0  0  0.136720
 42 H_e 0.126100 0.807330 0.331780  0  0  0  0  0  0  0  0  0.156160
 43 H_f 0.106580 0.779840 0.716390  0  0  0  0  0  0  0  0  0.146360
 44 H_g 0.075200 0.738750 0.711750  0  0  0  0  0  0  0  0  0.179000
 45 Mof_H 0.057260 0.741640 0.019980  0  0  0  0  0  0  0  0  0.146820
 46 H_h 0.093130 0.778270 0.170600  0  0  0  0  0  0  0  0  0.166280
 47 H_i 0.100380 0.809970 0.789520  0  0  0  0  0  0  0  0  0.143380
 48 H_j 0.094110 0.824830 0.101970  0  0  0  0  0  0  0  0  0.125790
 49 H_k 0.130450 0.859580 0.273740  0  0  0  0  0  0  0  0  0.127280
 50 H_l 0.172070 0.879010 0.128840  0  0  0  0  0  0  0  0  0.124020
 51 H_m 0.900280 0.228510 0.762110  0  0  0  0  0  0  0  0  0.145220
 52 Mof_H_a 0.940160 0.261740 0.896350  0  0  0  0  0  0  0  0  0.158370
 53 Mof_Ob 0.029110 0.318090 0.797500  0  0  0  0  0  0  0  0  -0.760460
 54 Mof_Oa 0.012760 0.330300 0.033510  0  0  0  0  0  0  0  0  -0.920910
 55 Mof_Oc 0.033970 0.341680 0.381330  0  0  0  0  0  0  0  0  -0.942750
 56 Mof_Mg 0.011850 0.353370 0.252990  0  0  0  0  0  0  0  0  1.648690
 57 Mof_Ob_a 0.969600 0.679870 0.107710  0  0  0  0  0  0  0  0  -0.748120
 58 Mof_Oa_a 0.987600 0.669960 0.869120  0  0  0  0  0  0  0  0  -0.931510
 59 Mof_Oc_a 0.965590 0.657430 0.523050  0  0  0  0  0  0  0  0  -0.947700
 60 Mof_Mg_a 0.988660 0.646500 0.652470  0  0  0  0  0  0  0  0  1.644580
 61 Mof_Cc 0.051150 0.337360 0.298550  0  0  0  0  0  0  0  0  0.524740
 62 Mof_Cb 0.050390 0.330140 0.101010  0  0  0  0  0  0  0  0  -0.363000
 63 C 0.069440 0.326340 0.027940  0  0  0  0  0  0  0  0  -0.105500
 64 C_a 0.089600 0.329440 0.140510  0  0  0  0  0  0  0  0  0.089060
 65 C_b 0.109810 0.325850 0.069080  0  0  0  0  0  0  0  0  -0.225040
 66 C_c 0.114580 0.323630 0.881140  0  0  0  0  0  0  0  0  -0.183810
 67 C_d 0.134110 0.320020 0.795410  0  0  0  0  0  0  0  0  0.022010
 68 C_e 0.145680 0.307100 0.882040  0  0  0  0  0  0  0  0  0.096980
 69 C_f 0.165850 0.306290 0.782920  0  0  0  0  0  0  0  0  0.055260
 70 C_g 0.174140 0.318070 0.596770  0  0  0  0  0  0  0  0  0.072030
 71 C_h 0.160850 0.328280 0.511550  0  0  0  0  0  0  0  0  -0.166810
 72 C_i 0.141700 0.329420 0.609110  0  0  0  0  0  0  0  0  -0.206940
 73 C_j 0.861830 0.653100 0.821340  0  0  0  0  0  0  0  0  -0.161240
 74 C_k 0.883850 0.657170 0.894690  0  0  0  0  0  0  0  0  -0.268560
 75 C_l 0.904940 0.658590 0.789890  0  0  0  0  0  0  0  0  0.170350
 76 C_m 0.926730 0.664960 0.893000  0  0  0  0  0  0  0  0  -0.182970
 77 Mof_Cb_a 0.947650 0.665370 0.810100  0  0  0  0  0  0  0  0  -0.347100
 78 Mof_Cc_a 0.947000 0.658950 0.611370  0  0  0  0  0  0  0  0  0.521550
 79 Mof_Cd 0.925310 0.653510 0.505240  0  0  0  0  0  0  0  0  -0.263120
 80 C_n 0.904900 0.653180 0.591030  0  0  0  0  0  0  0  0  -0.191160
 81 Mof_Ca 0.969270 0.672230 0.936460  0  0  0  0  0  0  0  0  0.882180
 82 C_o 0.175820 0.292210 0.867700  0  0  0  0  0  0  0  0  -0.182570
 83 C_p 0.167230 0.280020 0.041920  0  0  0  0  0  0  0  0  -0.139270
 84 C_q 0.147570 0.280790 0.138280  0  0  0  0  0  0  0  0  -0.117930
 85 C_r 0.136940 0.293720 0.058150  0  0  0  0  0  0  0  0  -0.171120
 86 C_s 0.089640 0.336090 0.335870  0  0  0  0  0  0  0  0  -0.180610
 87 Mof_Cd_a 0.071160 0.339900 0.412530  0  0  0  0  0  0  0  0  -0.268130
 88 Mof_Ca_a 0.029850 0.325840 0.969250  0  0  0  0  0  0  0  0  0.866700
 89 H 0.067640 0.320350 0.878410  0  0  0  0  0  0  0  0  0.166150
 90 H_a 0.122190 0.325760 0.180270  0  0  0  0  0  0  0  0  0.190080
 91 H_b 0.102950 0.325880 0.773730  0  0  0  0  0  0  0  0  0.145230
 92 H_c 0.832850 0.669680 0.701260  0  0  0  0  0  0  0  0  0.125330
 93 H_d 0.132970 0.338880 0.539910  0  0  0  0  0  0  0  0  0.136720
 94 H_e 0.859340 0.652100 0.665110  0  0  0  0  0  0  0  0  0.156160
 95 H_f 0.886820 0.660070 0.049720  0  0  0  0  0  0  0  0  0.146360
 96 H_g 0.927920 0.669790 0.045090  0  0  0  0  0  0  0  0  0.179000
 97 Mof_H 0.925020 0.648950 0.353310  0  0  0  0  0  0  0  0  0.146820
 98 H_h 0.888400 0.648190 0.503940  0  0  0  0  0  0  0  0  0.166280
 99 H_i 0.190030 0.290410 0.789520  0  0  0  0  0  0  0  0  0.143380
 100 H_j 0.175170 0.269290 0.101970  0  0  0  0  0  0  0  0  0.125790
 101 H_k 0.140420 0.270870 0.273740  0  0  0  0  0  0  0  0  0.127280
 102 H_l 0.120990 0.293060 0.128840  0  0  0  0  0  0  0  0  0.124020
 103 H_m 0.104820 0.338440 0.428780  0  0  0  0  0  0  0  0  0.145220
 104 Mof_H_a 0.071590 0.345080 0.563020  0  0  0  0  0  0  0  0  0.158370
 105 Mof_Ob 0.015240 0.377690 0.464160  0  0  0  0  0  0  0  0  -0.760460
 106 Mof_Oa 0.003030 0.349120 0.700180  0  0  0  0  0  0  0  0  -0.920910
 107 Mof_Oc 0.991650 0.358960 0.047990  0  0  0  0  0  0  0  0  -0.942750
 108 Mof_Mg 0.979970 0.325150 0.919660  0  0  0  0  0  0  0  0  1.648690
 109 Mof_Ob_a 0.986800 0.623070 0.441040  0  0  0  0  0  0  0  0  -0.748120
 110 Mof_Oa_a 0.996710 0.650970 0.202450  0  0  0  0  0  0  0  0  -0.931510
 111 Mof_Oc_a 0.009240 0.641490 0.856380  0  0  0  0  0  0  0  0  -0.947700
 112 Mof_Mg_a 0.020170 0.675500 0.985800  0  0  0  0  0  0  0  0  1.644580
 113 Mof_Cc 0.995980 0.380460 0.965210  0  0  0  0  0  0  0  0  0.524740
 114 Mof_Cb 0.003190 0.386920 0.767670  0  0  0  0  0  0  0  0  -0.363000
 115 C 0.006990 0.409770 0.694610  0  0  0  0  0  0  0  0  -0.105500
 116 C_a 0.003890 0.426820 0.807180  0  0  0  0  0  0  0  0  0.089060
 117 C_b 0.007480 0.450620 0.735750  0  0  0  0  0  0  0  0  -0.225040
 118 C_c 0.009710 0.457620 0.547800  0  0  0  0  0  0  0  0  -0.183810
 119 C_d 0.013310 0.480750 0.462080  0  0  0  0  0  0  0  0  0.022010
 120 C_e 0.692900 0.838580 0.882040  0  0  0  0  0  0  0  0  0.096980
 121 C_f 0.693710 0.859560 0.782920  0  0  0  0  0  0  0  0  0.055260
 122 C_g 0.681930 0.856070 0.596770  0  0  0  0  0  0  0  0  0.072030
 123 C_h 0.671720 0.832560 0.511550  0  0  0  0  0  0  0  0  -0.166810
 124 C_i 0.003920 0.478950 0.275780  0  0  0  0  0  0  0  0  -0.206940
 125 C_j 0.013570 0.542070 0.154670  0  0  0  0  0  0  0  0  -0.161240
 126 C_k 0.009500 0.560020 0.228020  0  0  0  0  0  0  0  0  -0.268560
 127 C_l 0.008080 0.579680 0.123220  0  0  0  0  0  0  0  0  0.170350
 128 C_m 0.001710 0.595100 0.226330  0  0  0  0  0  0  0  0  -0.182970
 129 Mof_Cb_a 0.001300 0.615610 0.143430  0  0  0  0  0  0  0  0  -0.347100
 130 Mof_Cc_a 0.007720 0.621380 0.944700  0  0  0  0  0  0  0  0  0.521550
 131 Mof_Cd 0.013150 0.605130 0.838570  0  0  0  0  0  0  0  0  -0.263120
 132 C_n 0.013490 0.585060 0.924360  0  0  0  0  0  0  0  0  -0.191160
 133 Mof_Ca 0.994440 0.630370 0.269790  0  0  0  0  0  0  0  0  0.882180
 134 C_o 0.707790 0.883610 0.867700  0  0  0  0  0  0  0  0  -0.182570
 135 C_p 0.719980 0.887200 0.041920  0  0  0  0  0  0  0  0  -0.139270
 136 C_q 0.719210 0.866770 0.138280  0  0  0  0  0  0  0  0  -0.117930
 137 C_r 0.706280 0.843220 0.058150  0  0  0  0  0  0  0  0  -0.171120
 138 C_s 0.997250 0.420220 0.002530  0  0  0  0  0  0  0  0  -0.180610
 139 Mof_Cd_a 0.993430 0.397920 0.079200  0  0  0  0  0  0  0  0  -0.268130
 140 Mof_Ca_a 0.007500 0.370680 0.635910  0  0  0  0  0  0  0  0  0.866700
 141 H 0.012980 0.413960 0.545080  0  0  0  0  0  0  0  0  0.166150
 142 H_a 0.007570 0.463100 0.846940  0  0  0  0  0  0  0  0  0.190080
 143 H_b 0.007450 0.443740 0.440400  0  0  0  0  0  0  0  0  0.145230
 144 H_c 0.330320 0.163160 0.701260  0  0  0  0  0  0  0  0  0.125330
 145 H_d 0.994450 0.460760 0.206580  0  0  0  0  0  0  0  0  0.136720
 146 H_e 0.014570 0.540570 0.998440  0  0  0  0  0  0  0  0  0.156160
 147 H_f 0.006600 0.560090 0.383060  0  0  0  0  0  0  0  0  0.146360
 148 H_g 0.996880 0.591460 0.378420  0  0  0  0  0  0  0  0  0.179000
 149 Mof_H 0.017710 0.609400 0.686650  0  0  0  0  0  0  0  0  0.146820
 150 H_h 0.018470 0.573540 0.837270  0  0  0  0  0  0  0  0  0.166280
 151 H_i 0.709590 0.899620 0.789520  0  0  0  0  0  0  0  0  0.143380
 152 H_j 0.730710 0.905890 0.101970  0  0  0  0  0  0  0  0  0.125790
 153 H_k 0.729130 0.869550 0.273740  0  0  0  0  0  0  0  0  0.127280
 154 H_l 0.706940 0.827930 0.128840  0  0  0  0  0  0  0  0  0.124020
 155 H_m 0.994890 0.433050 0.095450  0  0  0  0  0  0  0  0  0.145220
 156 Mof_H_a 0.988250 0.393180 0.229680  0  0  0  0  0  0  0  0  0.158370
 157 Mof_Ob 0.622310 0.637550 0.464160  0  0  0  0  0  0  0  0  -0.760460
 158 Mof_Oa 0.650880 0.653910 0.700180  0  0  0  0  0  0  0  0  -0.920910
 159 Mof_Oc 0.641040 0.632690 0.047990  0  0  0  0  0  0  0  0  -0.942750
 160 Mof_Mg 0.674850 0.654820 0.919660  0  0  0  0  0  0  0  0  1.648690
 161 Mof_Ob_a 0.710270 0.030400 0.107710  0  0  0  0  0  0  0  0  -0.748120
 162 Mof_Oa_a 0.682360 0.012400 0.869120  0  0  0  0  0  0  0  0  -0.931510
 163 Mof_Oc_a 0.691840 0.034410 0.523050  0  0  0  0  0  0  0  0  -0.947700
 164 Mof_Mg_a 0.657830 0.011340 0.652470  0  0  0  0  0  0  0  0  1.644580
 165 Mof_Cc 0.619540 0.615520 0.965210  0  0  0  0  0  0  0  0  0.524740
 166 Mof_Cb 0.613080 0.616280 0.767670  0  0  0  0  0  0  0  0  -0.363000
 167 C 0.590230 0.597220 0.694610  0  0  0  0  0  0  0  0  -0.105500
 168 C_a 0.573180 0.577070 0.807180  0  0  0  0  0  0  0  0  0.089060
 169 C_b 0.549380 0.556860 0.735750  0  0  0  0  0  0  0  0  -0.225040
 170 C_c 0.542380 0.552090 0.547800  0  0  0  0  0  0  0  0  -0.183810
 171 C_d 0.519250 0.532560 0.462080  0  0  0  0  0  0  0  0  0.022010
 172 C_e 0.828090 0.187650 0.215380  0  0  0  0  0  0  0  0  0.096980
 173 C_f 0.807110 0.167480 0.116250  0  0  0  0  0  0  0  0  0.055260
 174 C_g 0.810600 0.159190 0.930100  0  0  0  0  0  0  0  0  0.072030
 175 C_h 0.834100 0.172490 0.844880  0  0  0  0  0  0  0  0  -0.166810
 176 C_i 0.521050 0.524970 0.275780  0  0  0  0  0  0  0  0  -0.206940
 177 C_j 0.791270 0.138170 0.821340  0  0  0  0  0  0  0  0  -0.161240
 178 C_k 0.773320 0.116150 0.894690  0  0  0  0  0  0  0  0  -0.268560
 179 C_l 0.753650 0.095060 0.789890  0  0  0  0  0  0  0  0  0.170350
 180 C_m 0.738230 0.073270 0.893000  0  0  0  0  0  0  0  0  -0.182970
 181 Mof_Cb_a 0.717720 0.052350 0.810100  0  0  0  0  0  0  0  0  -0.347100
 182 Mof_Cc_a 0.711950 0.053000 0.611370  0  0  0  0  0  0  0  0  0.521550
 183 Mof_Cd 0.728200 0.074690 0.505240  0  0  0  0  0  0  0  0  -0.263120
 184 C_n 0.748280 0.095100 0.591030  0  0  0  0  0  0  0  0  -0.191160
 185 Mof_Ca 0.702960 0.030730 0.936460  0  0  0  0  0  0  0  0  0.882180
 186 C_o 0.783060 0.157510 0.201040  0  0  0  0  0  0  0  0  -0.182570
 187 C_p 0.779460 0.166110 0.375250  0  0  0  0  0  0  0  0  -0.139270
 188 C_q 0.799890 0.185770 0.471610  0  0  0  0  0  0  0  0  -0.117930
 189 C_r 0.823450 0.196390 0.391480  0  0  0  0  0  0  0  0  -0.171120
 190 C_s 0.579780 0.577030 0.002530  0  0  0  0  0  0  0  0  -0.180610
 191 Mof_Cd_a 0.602080 0.595510 0.079200  0  0  0  0  0  0  0  0  -0.268130
 192 Mof_Ca_a 0.629320 0.636810 0.635910  0  0  0  0  0  0  0  0  0.866700
 193 H 0.586040 0.599020 0.545080  0  0  0  0  0  0  0  0  0.166150
 194 H_a 0.536900 0.544480 0.846940  0  0  0  0  0  0  0  0  0.190080
 195 H_b 0.556260 0.563710 0.440400  0  0  0  0  0  0  0  0  0.145230
 196 H_c 0.503500 0.500490 0.034600  0  0  0  0  0  0  0  0  0.125330
 197 H_d 0.539240 0.533690 0.206580  0  0  0  0  0  0  0  0  0.136720
 198 H_e 0.792760 0.140660 0.665110  0  0  0  0  0  0  0  0  0.156160
 199 H_f 0.773250 0.113180 0.049720  0  0  0  0  0  0  0  0  0.146360
 200 H_g 0.741870 0.072080 0.045090  0  0  0  0  0  0  0  0  0.179000
 201 Mof_H 0.723930 0.074980 0.353310  0  0  0  0  0  0  0  0  0.146820
 202 H_h 0.759790 0.111600 0.503940  0  0  0  0  0  0  0  0  0.166280
 203 H_i 0.767040 0.143300 0.122860  0  0  0  0  0  0  0  0  0.143380
 204 H_j 0.760780 0.158160 0.435310  0  0  0  0  0  0  0  0  0.125790
 205 H_k 0.797110 0.192910 0.607080  0  0  0  0  0  0  0  0  0.127280
 206 H_l 0.838740 0.212340 0.462180  0  0  0  0  0  0  0  0  0.124020
 207 H_m 0.566950 0.561840 0.095450  0  0  0  0  0  0  0  0  0.145220
 208 Mof_H_a 0.606820 0.595070 0.229680  0  0  0  0  0  0  0  0  0.158370
 209 Mof_Ob 0.695780 0.651420 0.130830  0  0  0  0  0  0  0  0  -0.760460
 210 Mof_Oa 0.679430 0.663640 0.366840  0  0  0  0  0  0  0  0  -0.920910
 211 Mof_Oc 0.700640 0.675020 0.714660  0  0  0  0  0  0  0  0  -0.942750
 212 Mof_Mg 0.678520 0.686700 0.586330  0  0  0  0  0  0  0  0  1.648690
 213 Mof_Ob_a 0.636270 0.013200 0.441040  0  0  0  0  0  0  0  0  -0.748120
 214 Mof_Oa_a 0.654270 0.003290 0.202450  0  0  0  0  0  0  0  0  -0.931510
 215 Mof_Oc_a 0.632250 0.990760 0.856380  0  0  0  0  0  0  0  0  -0.947700
 216 Mof_Mg_a 0.655330 0.979830 0.985800  0  0  0  0  0  0  0  0  1.644580
 217 Mof_Cc 0.717820 0.670690 0.631880  0  0  0  0  0  0  0  0  0.524740
 218 Mof_Cb 0.717060 0.663470 0.434340  0  0  0  0  0  0  0  0  -0.363000
 219 C 0.736110 0.659680 0.361270  0  0  0  0  0  0  0  0  -0.105500
 220 C_a 0.756260 0.662770 0.473840  0  0  0  0  0  0  0  0  0.089060
 221 C_b 0.776470 0.659180 0.402410  0  0  0  0  0  0  0  0  -0.225040
 222 C_c 0.781250 0.656960 0.214470  0  0  0  0  0  0  0  0  -0.183810
 223 C_d 0.800780 0.653360 0.128740  0  0  0  0  0  0  0  0  0.022010
 224 C_e 0.812350 0.640430 0.215380  0  0  0  0  0  0  0  0  0.096980
 225 C_f 0.832520 0.639630 0.116250  0  0  0  0  0  0  0  0  0.055260
 226 C_g 0.840810 0.651410 0.930100  0  0  0  0  0  0  0  0  0.072030
 227 C_h 0.827510 0.661620 0.844880  0  0  0  0  0  0  0  0  -0.166810
 228 C_i 0.808370 0.662750 0.942450  0  0  0  0  0  0  0  0  -0.206940
 229 C_j 0.528500 0.986430 0.154670  0  0  0  0  0  0  0  0  -0.161240
 230 C_k 0.550520 0.990500 0.228020  0  0  0  0  0  0  0  0  -0.268560
 231 C_l 0.571610 0.991920 0.123220  0  0  0  0  0  0  0  0  0.170350
 232 C_m 0.593390 0.998290 0.226330  0  0  0  0  0  0  0  0  -0.182970
 233 Mof_Cb_a 0.614310 0.998700 0.143430  0  0  0  0  0  0  0  0  -0.347100
 234 Mof_Cc_a 0.613670 0.992280 0.944700  0  0  0  0  0  0  0  0  0.521550
 235 Mof_Cd 0.591980 0.986850 0.838570  0  0  0  0  0  0  0  0  -0.263120
 236 C_n 0.571570 0.986510 0.924360  0  0  0  0  0  0  0  0  -0.191160
 237 Mof_Ca 0.635930 0.005560 0.269790  0  0  0  0  0  0  0  0  0.882180
 238 C_o 0.842490 0.625550 0.201040  0  0  0  0  0  0  0  0  -0.182570
 239 C_p 0.833890 0.613360 0.375250  0  0  0  0  0  0  0  0  -0.139270
 240 C_q 0.814230 0.614130 0.471610  0  0  0  0  0  0  0  0  -0.117930
 241 C_r 0.803610 0.627060 0.391480  0  0  0  0  0  0  0  0  -0.171120
 242 C_s 0.756310 0.669420 0.669200  0  0  0  0  0  0  0  0  -0.180610
 243 Mof_Cd_a 0.737820 0.673230 0.745860  0  0  0  0  0  0  0  0  -0.268130
 244 Mof_Ca_a 0.696520 0.659170 0.302580  0  0  0  0  0  0  0  0  0.866700
 245 H 0.734310 0.653680 0.211750  0  0  0  0  0  0  0  0  0.166150
 246 H_a 0.788860 0.659090 0.513610  0  0  0  0  0  0  0  0  0.190080
 247 H_b 0.769620 0.659220 0.107060  0  0  0  0  0  0  0  0  0.145230
 248 H_c 0.499510 0.003020 0.034600  0  0  0  0  0  0  0  0  0.125330
 249 H_d 0.799640 0.672210 0.873250  0  0  0  0  0  0  0  0  0.136720
 250 H_e 0.526000 0.985430 0.998440  0  0  0  0  0  0  0  0  0.156160
 251 H_f 0.553490 0.993400 0.383060  0  0  0  0  0  0  0  0  0.146360
 252 H_g 0.594580 0.003120 0.378420  0  0  0  0  0  0  0  0  0.179000
 253 Mof_H 0.591690 0.982290 0.686650  0  0  0  0  0  0  0  0  0.146820
 254 H_h 0.555070 0.981530 0.837270  0  0  0  0  0  0  0  0  0.166280
 255 H_i 0.856700 0.623740 0.122860  0  0  0  0  0  0  0  0  0.143380
 256 H_j 0.841840 0.602620 0.435310  0  0  0  0  0  0  0  0  0.125790
 257 H_k 0.807090 0.604200 0.607080  0  0  0  0  0  0  0  0  0.127280
 258 H_l 0.787660 0.626400 0.462180  0  0  0  0  0  0  0  0  0.124020
 259 H_m 0.771490 0.671770 0.762110  0  0  0  0  0  0  0  0  0.145220
 260 Mof_H_a 0.738260 0.678420 0.896350  0  0  0  0  0  0  0  0  0.158370
 261 Mof_Ob 0.681910 0.711020 0.797500  0  0  0  0  0  0  0  0  -0.760460
 262 Mof_Oa 0.669700 0.682460 0.033510  0  0  0  0  0  0  0  0  -0.920910
 263 Mof_Oc 0.658320 0.692290 0.381330  0  0  0  0  0  0  0  0  -0.942750
 264 Mof_Mg 0.646630 0.658480 0.252990  0  0  0  0  0  0  0  0  1.648690
 265 Mof_Ob_a 0.653460 0.956400 0.774370  0  0  0  0  0  0  0  0  -0.748120
 266 Mof_Oa_a 0.663370 0.984310 0.535790  0  0  0  0  0  0  0  0  -0.931510
 267 Mof_Oc_a 0.675910 0.974830 0.189720  0  0  0  0  0  0  0  0  -0.947700
 268 Mof_Mg_a 0.686840 0.008830 0.319130  0  0  0  0  0  0  0  0  1.644580
 269 Mof_Cc 0.662640 0.713790 0.298550  0  0  0  0  0  0  0  0  0.524740
 270 Mof_Cb 0.669860 0.720250 0.101010  0  0  0  0  0  0  0  0  -0.363000
 271 C 0.673660 0.743100 0.027940  0  0  0  0  0  0  0  0  -0.105500
 272 C_a 0.670560 0.760160 0.140510  0  0  0  0  0  0  0  0  0.089060
 273 C_b 0.674150 0.783960 0.069080  0  0  0  0  0  0  0  0  -0.225040
 274 C_c 0.676370 0.790950 0.881140  0  0  0  0  0  0  0  0  -0.183810
 275 C_d 0.679980 0.814090 0.795410  0  0  0  0  0  0  0  0  0.022010
 276 C_e 0.359570 0.171910 0.215380  0  0  0  0  0  0  0  0  0.096980
 277 C_f 0.360370 0.192890 0.116250  0  0  0  0  0  0  0  0  0.055260
 278 C_g 0.348590 0.189400 0.930100  0  0  0  0  0  0  0  0  0.072030
 279 C_h 0.338380 0.165900 0.844880  0  0  0  0  0  0  0  0  -0.166810
 280 C_i 0.670580 0.812280 0.609110  0  0  0  0  0  0  0  0  -0.206940
 281 C_j 0.680230 0.875400 0.488000  0  0  0  0  0  0  0  0  -0.161240
 282 C_k 0.676160 0.893350 0.561350  0  0  0  0  0  0  0  0  -0.268560
 283 C_l 0.674740 0.913020 0.456560  0  0  0  0  0  0  0  0  0.170350
 284 C_m 0.668380 0.928440 0.559670  0  0  0  0  0  0  0  0  -0.182970
 285 Mof_Cb_a 0.667960 0.948940 0.476760  0  0  0  0  0  0  0  0  -0.347100
 286 Mof_Cc_a 0.674380 0.954720 0.278030  0  0  0  0  0  0  0  0  0.521550
 287 Mof_Cd 0.679820 0.938470 0.171910  0  0  0  0  0  0  0  0  -0.263120
 288 C_n 0.680160 0.918390 0.257690  0  0  0  0  0  0  0  0  -0.191160
 289 Mof_Ca 0.661110 0.963710 0.603120  0  0  0  0  0  0  0  0  0.882180
 290 C_o 0.374450 0.216940 0.201040  0  0  0  0  0  0  0  0  -0.182570
 291 C_p 0.386640 0.220540 0.375250  0  0  0  0  0  0  0  0  -0.139270
 292 C_q 0.385870 0.200110 0.471610  0  0  0  0  0  0  0  0  -0.117930
 293 C_r 0.372940 0.176550 0.391480  0  0  0  0  0  0  0  0  -0.171120
 294 C_s 0.663910 0.753550 0.335870  0  0  0  0  0  0  0  0  -0.180610
 295 Mof_Cd_a 0.660100 0.731260 0.412530  0  0  0  0  0  0  0  0  -0.268130
 296 Mof_Ca_a 0.674160 0.704020 0.969250  0  0  0  0  0  0  0  0  0.866700
 297 H 0.679650 0.747290 0.878410  0  0  0  0  0  0  0  0  0.166150
 298 H_a 0.674240 0.796430 0.180270  0  0  0  0  0  0  0  0  0.190080
 299 H_b 0.674120 0.777070 0.773730  0  0  0  0  0  0  0  0  0.145230
 300 H_c 0.996980 0.496500 0.034600  0  0  0  0  0  0  0  0  0.125330
 301 H_d 0.661120 0.794090 0.539910  0  0  0  0  0  0  0  0  0.136720
 302 H_e 0.681230 0.873900 0.331780  0  0  0  0  0  0  0  0  0.156160
 303 H_f 0.673260 0.893420 0.716390  0  0  0  0  0  0  0  0  0.146360
 304 H_g 0.663550 0.924800 0.711750  0  0  0  0  0  0  0  0  0.179000
 305 Mof_H 0.684380 0.942740 0.019980  0  0  0  0  0  0  0  0  0.146820
 306 H_h 0.685140 0.906870 0.170600  0  0  0  0  0  0  0  0  0.166280
 307 H_i 0.376260 0.232960 0.122860  0  0  0  0  0  0  0  0  0.143380
 308 H_j 0.397380 0.239220 0.435310  0  0  0  0  0  0  0  0  0.125790
 309 H_k 0.395800 0.202890 0.607080  0  0  0  0  0  0  0  0  0.127280
 310 H_l 0.373600 0.161260 0.462180  0  0  0  0  0  0  0  0  0.124020
 311 H_m 0.661560 0.766380 0.428780  0  0  0  0  0  0  0  0  0.145220
 312 Mof_H_a 0.654920 0.726510 0.563020  0  0  0  0  0  0  0  0  0.158370
 313 Mof_Ob 0.288980 0.970890 0.797500  0  0  0  0  0  0  0  0  -0.760460
 314 Mof_Oa 0.317540 0.987240 0.033510  0  0  0  0  0  0  0  0  -0.920910
 315 Mof_Oc 0.307710 0.966030 0.381330  0  0  0  0  0  0  0  0  -0.942750
 316 Mof_Mg 0.341520 0.988150 0.252990  0  0  0  0  0  0  0  0  1.648690
 317 Mof_Ob_a 0.376930 0.363730 0.441040  0  0  0  0  0  0  0  0  -0.748120
 318 Mof_Oa_a 0.349030 0.345730 0.202450  0  0  0  0  0  0  0  0  -0.931510
 319 Mof_Oc_a 0.358510 0.367750 0.856380  0  0  0  0  0  0  0  0  -0.947700
 320 Mof_Mg_a 0.324500 0.344670 0.985800  0  0  0  0  0  0  0  0  1.644580
 321 Mof_Cc 0.286210 0.948850 0.298550  0  0  0  0  0  0  0  0  0.524740
 322 Mof_Cb 0.279750 0.949610 0.101010  0  0  0  0  0  0  0  0  -0.363000
 323 C 0.256900 0.930560 0.027940  0  0  0  0  0  0  0  0  -0.105500
 324 C_a 0.239840 0.910400 0.140510  0  0  0  0  0  0  0  0  0.089060
 325 C_b 0.216040 0.890190 0.069080  0  0  0  0  0  0  0  0  -0.225040
 326 C_c 0.209050 0.885420 0.881140  0  0  0  0  0  0  0  0  -0.183810
 327 C_d 0.185910 0.865890 0.795410  0  0  0  0  0  0  0  0  0.022010
 328 C_e 0.494750 0.520990 0.548710  0  0  0  0  0  0  0  0  0.096980
 329 C_f 0.473780 0.500820 0.449580  0  0  0  0  0  0  0  0  0.055260
 330 C_g 0.477270 0.492530 0.263440  0  0  0  0  0  0  0  0  0.072030
 331 C_h 0.500770 0.505820 0.178210  0  0  0  0  0  0  0  0  -0.166810
 332 C_i 0.187720 0.858300 0.609110  0  0  0  0  0  0  0  0  -0.206940
 333 C_j 0.457930 0.471500 0.154670  0  0  0  0  0  0  0  0  -0.161240
 334 C_k 0.439980 0.449480 0.228020  0  0  0  0  0  0  0  0  -0.268560
 335 C_l 0.420320 0.428390 0.123220  0  0  0  0  0  0  0  0  0.170350
 336 C_m 0.404900 0.406610 0.226330  0  0  0  0  0  0  0  0  -0.182970
 337 Mof_Cb_a 0.384390 0.385690 0.143430  0  0  0  0  0  0  0  0  -0.347100
 338 Mof_Cc_a 0.378620 0.386330 0.944700  0  0  0  0  0  0  0  0  0.521550
 339 Mof_Cd 0.394870 0.408020 0.838570  0  0  0  0  0  0  0  0  -0.263120
 340 C_n 0.414940 0.428430 0.924360  0  0  0  0  0  0  0  0  -0.191160
 341 Mof_Ca 0.369630 0.364070 0.269790  0  0  0  0  0  0  0  0  0.882180
 342 C_o 0.449720 0.490840 0.534370  0  0  0  0  0  0  0  0  -0.182570
 343 C_p 0.446130 0.499440 0.708590  0  0  0  0  0  0  0  0  -0.139270
 344 C_q 0.466560 0.519100 0.804940  0  0  0  0  0  0  0  0  -0.117930
 345 C_r 0.490110 0.529720 0.724810  0  0  0  0  0  0  0  0  -0.171120
 346 C_s 0.246450 0.910360 0.335870  0  0  0  0  0  0  0  0  -0.180610
 347 Mof_Cd_a 0.268740 0.928840 0.412530  0  0  0  0  0  0  0  0  -0.268130
 348 Mof_Ca_a 0.295980 0.970150 0.969250  0  0  0  0  0  0  0  0  0.866700
 349 H 0.252710 0.932360 0.878410  0  0  0  0  0  0  0  0  0.166150
 350 H_a 0.203570 0.877810 0.180270  0  0  0  0  0  0  0  0  0.190080
 351 H_b 0.222930 0.897050 0.773730  0  0  0  0  0  0  0  0  0.145230
 352 H_c 0.170170 0.833820 0.367930  0  0  0  0  0  0  0  0  0.125330
 353 H_d 0.205910 0.867030 0.539910  0  0  0  0  0  0  0  0  0.136720
 354 H_e 0.459430 0.474000 0.998440  0  0  0  0  0  0  0  0  0.156160
 355 H_f 0.439910 0.446510 0.383060  0  0  0  0  0  0  0  0  0.146360
 356 H_g 0.408540 0.405420 0.378420  0  0  0  0  0  0  0  0  0.179000
 357 Mof_H 0.390600 0.408310 0.686650  0  0  0  0  0  0  0  0  0.146820
 358 H_h 0.426460 0.444930 0.837270  0  0  0  0  0  0  0  0  0.166280
 359 H_i 0.433710 0.476640 0.456190  0  0  0  0  0  0  0  0  0.143380
 360 H_j 0.427450 0.491490 0.768640  0  0  0  0  0  0  0  0  0.125790
 361 H_k 0.463780 0.526240 0.940410  0  0  0  0  0  0  0  0  0.127280
 362 H_l 0.505410 0.545680 0.795510  0  0  0  0  0  0  0  0  0.124020
 363 H_m 0.233620 0.895180 0.428780  0  0  0  0  0  0  0  0  0.145220
 364 Mof_H_a 0.273490 0.928410 0.563020  0  0  0  0  0  0  0  0  0.158370
 365 Mof_Ob 0.362450 0.984760 0.464160  0  0  0  0  0  0  0  0  -0.760460
 366 Mof_Oa 0.346090 0.996970 0.700180  0  0  0  0  0  0  0  0  -0.920910
 367 Mof_Oc 0.367310 0.008350 0.047990  0  0  0  0  0  0  0  0  -0.942750
 368 Mof_Mg 0.345180 0.020030 0.919660  0  0  0  0  0  0  0  0  1.648690
 369 Mof_Ob_a 0.302940 0.346540 0.774370  0  0  0  0  0  0  0  0  -0.748120
 370 Mof_Oa_a 0.320930 0.336630 0.535790  0  0  0  0  0  0  0  0  -0.931510
 371 Mof_Oc_a 0.298920 0.324090 0.189720  0  0  0  0  0  0  0  0  -0.947700
 372 Mof_Mg_a 0.322000 0.313160 0.319130  0  0  0  0  0  0  0  0  1.644580
 373 Mof_Cc 0.384480 0.004020 0.965210  0  0  0  0  0  0  0  0  0.524740
 374 Mof_Cb 0.383720 0.996810 0.767670  0  0  0  0  0  0  0  0  -0.363000
 375 C 0.402780 0.993010 0.694610  0  0  0  0  0  0  0  0  -0.105500
 376 C_a 0.422930 0.996110 0.807180  0  0  0  0  0  0  0  0  0.089060
 377 C_b 0.443140 0.992520 0.735750  0  0  0  0  0  0  0  0  -0.225040
 378 C_c 0.447910 0.990290 0.547800  0  0  0  0  0  0  0  0  -0.183810
 379 C_d 0.467440 0.986690 0.462080  0  0  0  0  0  0  0  0  0.022010
 380 C_e 0.479010 0.973770 0.548710  0  0  0  0  0  0  0  0  0.096980
 381 C_f 0.499180 0.972960 0.449580  0  0  0  0  0  0  0  0  0.055260
 382 C_g 0.507470 0.984740 0.263440  0  0  0  0  0  0  0  0  0.072030
 383 C_h 0.494180 0.994950 0.178210  0  0  0  0  0  0  0  0  -0.166810
 384 C_i 0.475030 0.996080 0.275780  0  0  0  0  0  0  0  0  -0.206940
 385 C_j 0.195170 0.319770 0.488000  0  0  0  0  0  0  0  0  -0.161240
 386 C_k 0.217190 0.323840 0.561350  0  0  0  0  0  0  0  0  -0.268560
 387 C_l 0.238270 0.325260 0.456560  0  0  0  0  0  0  0  0  0.170350
 388 C_m 0.260060 0.331620 0.559670  0  0  0  0  0  0  0  0  -0.182970
 389 Mof_Cb_a 0.280980 0.332040 0.476760  0  0  0  0  0  0  0  0  -0.347100
 390 Mof_Cc_a 0.280330 0.325620 0.278030  0  0  0  0  0  0  0  0  0.521550
 391 Mof_Cd 0.258650 0.320180 0.171910  0  0  0  0  0  0  0  0  -0.263120
 392 C_n 0.238230 0.319840 0.257690  0  0  0  0  0  0  0  0  -0.191160
 393 Mof_Ca 0.302600 0.338890 0.603120  0  0  0  0  0  0  0  0  0.882180
 394 C_o 0.509160 0.958880 0.534370  0  0  0  0  0  0  0  0  -0.182570
 395 C_p 0.500560 0.946690 0.708590  0  0  0  0  0  0  0  0  -0.139270
 396 C_q 0.480900 0.947460 0.804940  0  0  0  0  0  0  0  0  -0.117930
 397 C_r 0.470280 0.960390 0.724810  0  0  0  0  0  0  0  0  -0.171120
 398 C_s 0.422970 0.002750 0.002530  0  0  0  0  0  0  0  0  -0.180610
 399 Mof_Cd_a 0.404490 0.006570 0.079200  0  0  0  0  0  0  0  0  -0.268130
 400 Mof_Ca_a 0.363190 0.992500 0.635910  0  0  0  0  0  0  0  0  0.866700
 401 H 0.400980 0.987020 0.545080  0  0  0  0  0  0  0  0  0.166150
 402 H_a 0.455520 0.992430 0.846940  0  0  0  0  0  0  0  0  0.190080
 403 H_b 0.436290 0.992550 0.440400  0  0  0  0  0  0  0  0  0.145230
 404 H_c 0.166180 0.336350 0.367930  0  0  0  0  0  0  0  0  0.125330
 405 H_d 0.466310 0.005550 0.206580  0  0  0  0  0  0  0  0  0.136720
 406 H_e 0.192670 0.318770 0.331780  0  0  0  0  0  0  0  0  0.156160
 407 H_f 0.220160 0.326740 0.716390  0  0  0  0  0  0  0  0  0.146360
 408 H_g 0.261250 0.336450 0.711750  0  0  0  0  0  0  0  0  0.179000
 409 Mof_H 0.258360 0.315620 0.019980  0  0  0  0  0  0  0  0  0.146820
 410 H_h 0.221730 0.314860 0.170600  0  0  0  0  0  0  0  0  0.166280
 411 H_i 0.523360 0.957070 0.456190  0  0  0  0  0  0  0  0  0.143380
 412 H_j 0.508510 0.935950 0.768640  0  0  0  0  0  0  0  0  0.125790
 413 H_k 0.473760 0.937540 0.940410  0  0  0  0  0  0  0  0  0.127280
 414 H_l 0.454320 0.959730 0.795510  0  0  0  0  0  0  0  0  0.124020
 415 H_m 0.438160 0.005110 0.095450  0  0  0  0  0  0  0  0  0.145220
 416 Mof_H_a 0.404930 0.011750 0.229680  0  0  0  0  0  0  0  0  0.158370
 417 Mof_Ob 0.348580 0.044360 0.130830  0  0  0  0  0  0  0  0  -0.760460
 418 Mof_Oa 0.336360 0.015790 0.366840  0  0  0  0  0  0  0  0  -0.920910
 419 Mof_Oc 0.324980 0.025620 0.714660  0  0  0  0  0  0  0  0  -0.942750
 420 Mof_Mg 0.313300 0.991820 0.586330  0  0  0  0  0  0  0  0  1.648690
 421 Mof_Ob_a 0.320130 0.289730 0.107710  0  0  0  0  0  0  0  0  -0.748120
 422 Mof_Oa_a 0.330040 0.317640 0.869120  0  0  0  0  0  0  0  0  -0.931510
 423 Mof_Oc_a 0.342570 0.308160 0.523050  0  0  0  0  0  0  0  0  -0.947700
 424 Mof_Mg_a 0.353500 0.342170 0.652470  0  0  0  0  0  0  0  0  1.644580
 425 Mof_Cc 0.329310 0.047130 0.631880  0  0  0  0  0  0  0  0  0.524740
 426 Mof_Cb 0.336530 0.053580 0.434340  0  0  0  0  0  0  0  0  -0.363000
 427 C 0.340320 0.076430 0.361270  0  0  0  0  0  0  0  0  -0.105500
 428 C_a 0.337230 0.093490 0.473840  0  0  0  0  0  0  0  0  0.089060
 429 C_b 0.340820 0.117290 0.402410  0  0  0  0  0  0  0  0  -0.225040
 430 C_c 0.343040 0.124290 0.214470  0  0  0  0  0  0  0  0  -0.183810
 431 C_d 0.346640 0.147420 0.128740  0  0  0  0  0  0  0  0  0.022010
 432 C_e 0.026230 0.505250 0.548710  0  0  0  0  0  0  0  0  0.096980
 433 C_f 0.027040 0.526220 0.449580  0  0  0  0  0  0  0  0  0.055260
 434 C_g 0.015260 0.522730 0.263440  0  0  0  0  0  0  0  0  0.072030
 435 C_h 0.005050 0.499230 0.178210  0  0  0  0  0  0  0  0  -0.166810
 436 C_i 0.337250 0.145620 0.942450  0  0  0  0  0  0  0  0  -0.206940
 437 C_j 0.346900 0.208730 0.821340  0  0  0  0  0  0  0  0  -0.161240
 438 C_k 0.342830 0.226680 0.894690  0  0  0  0  0  0  0  0  -0.268560
 439 C_l 0.341410 0.246350 0.789890  0  0  0  0  0  0  0  0  0.170350
 440 C_m 0.335040 0.261770 0.893000  0  0  0  0  0  0  0  0  -0.182970
 441 Mof_Cb_a 0.334630 0.282280 0.810100  0  0  0  0  0  0  0  0  -0.347100
 442 Mof_Cc_a 0.341050 0.288050 0.611370  0  0  0  0  0  0  0  0  0.521550
 443 Mof_Cd 0.346490 0.271800 0.505240  0  0  0  0  0  0  0  0  -0.263120
 444 C_n 0.346820 0.251720 0.591030  0  0  0  0  0  0  0  0  -0.191160
 445 Mof_Ca 0.327770 0.297040 0.936460  0  0  0  0  0  0  0  0  0.882180
 446 C_o 0.041120 0.550280 0.534370  0  0  0  0  0  0  0  0  -0.182570
 447 C_p 0.053310 0.553870 0.708590  0  0  0  0  0  0  0  0  -0.139270
 448 C_q 0.052540 0.533440 0.804940  0  0  0  0  0  0  0  0  -0.117930
 449 C_r 0.039610 0.509890 0.724810  0  0  0  0  0  0  0  0  -0.171120
 450 C_s 0.330580 0.086890 0.669200  0  0  0  0  0  0  0  0  -0.180610
 451 Mof_Cd_a 0.326770 0.064590 0.745860  0  0  0  0  0  0  0  0  -0.268130
 452 Mof_Ca_a 0.340830 0.037350 0.302580  0  0  0  0  0  0  0  0  0.866700
 453 H 0.346320 0.080630 0.211750  0  0  0  0  0  0  0  0  0.166150
 454 H_a 0.340910 0.129760 0.513610  0  0  0  0  0  0  0  0  0.190080
 455 H_b 0.340780 0.110400 0.107060  0  0  0  0  0  0  0  0  0.145230
 456 H_c 0.663650 0.829830 0.367930  0  0  0  0  0  0  0  0  0.125330
 457 H_d 0.327790 0.127430 0.873250  0  0  0  0  0  0  0  0  0.136720
 458 H_e 0.347900 0.207240 0.665110  0  0  0  0  0  0  0  0  0.156160
 459 H_f 0.339930 0.226750 0.049720  0  0  0  0  0  0  0  0  0.146360
 460 H_g 0.330210 0.258130 0.045090  0  0  0  0  0  0  0  0  0.179000
 461 Mof_H 0.351050 0.276070 0.353310  0  0  0  0  0  0  0  0  0.146820
 462 H_h 0.351810 0.240210 0.503940  0  0  0  0  0  0  0  0  0.166280
 463 H_i 0.042930 0.566290 0.456190  0  0  0  0  0  0  0  0  0.143380
 464 H_j 0.064050 0.572550 0.768640  0  0  0  0  0  0  0  0  0.125790
 465 H_k 0.062460 0.536220 0.940410  0  0  0  0  0  0  0  0  0.127280
 466 H_l 0.040270 0.494590 0.795510  0  0  0  0  0  0  0  0  0.124020
 467 H_m 0.328230 0.099720 0.762110  0  0  0  0  0  0  0  0  0.145220
 468 Mof_H_a 0.321580 0.059840 0.896350  0  0  0  0  0  0  0  0  0.158370
