# Supplementary material for: In silico design and screening of hypothetical MOF-74 analogs and their experimental synthesis
Source: Chem Sci. 2016 Jun 21;7(9):6263–72. doi: 10.1039/c6sc01477a (PMC6024208; doi:10.1039/c6sc01477a)
Supplement: Supplementary file 1 [file SC-007-C6SC01477A-s001.zip › analogs/261.2_all_conf_272_0_full_symm.def]

#number of pseudo atoms
59
#type        print   as   scat      mass       charge          B-factor   radii  connectivity
UNIT         no      H       H      1.0        1.0             1.0        1.0    0
C_co2        yes     C       C      12.0107    0.6512          1.0        1.0    0
O_co2        yes     O       O      15.9994   -0.3256          1.0        1.0    0
N_n2         yes     N       N      14.00674  -0.482           1.0        0.7    0
N_com        no      N       N      0.0        0.964           1.0        0.7    0
Mof_Ob    yes       O         O         15.999    -0.72838  1.0       1.52      0         
Mof_Oa    yes       O         O         15.999    -0.91901  1.0       1.52      0         
Mof_Oc    yes       O         O         15.999    -0.93221  1.0       1.52      0         
Mof_Mg    yes       Mg        Mg        24.305    1.62416   1.0       1.73      0         
Mof_Ob_a  yes       O         O         15.999    -0.81725  1.0       1.52      0         
Mof_Oa_a  yes       O         O         15.999    -0.97185  1.0       1.52      0         
Mof_Oc_a  yes       O         O         15.999    -0.87967  1.0       1.52      0         
Mof_Mg_a  yes       Mg        Mg        24.305    1.6359    1.0       1.73      0         
Mof_Ca    yes       C         C         12.011    0.85985   1.0       1.7       0         
Mof_Cb    yes       C         C         12.011    -0.40245  1.0       1.7       0         
C         yes       C         C         12.011    -0.0534   1.0       1.7       0         
C_a       yes       C         C         12.011    -0.25485  1.0       1.7       0         
C_b       yes       C         C         12.011    0.41174   1.0       1.7       0         
Mof_Cd    yes       C         C         12.011    -0.46294  1.0       1.7       0         
Mof_Cc    yes       C         C         12.011    0.59357   1.0       1.7       0         
N         yes       N         N         14.007    -0.23671  1.0       1.55      0         
N_a       yes       N         N         14.007    -0.05841  1.0       1.55      0         
C_c       yes       C         C         12.011    0.21797   1.0       1.7       0         
C_d       yes       C         C         12.011    -0.01388  1.0       1.7       0         
C_e       yes       C         C         12.011    -0.26181  1.0       1.7       0         
C_f       yes       C         C         12.011    0.14215   1.0       1.7       0         
C_g       yes       C         C         12.011    0.09924   1.0       1.7       0         
C_h       yes       C         C         12.011    -0.34251  1.0       1.7       0         
N_b       yes       N         N         14.007    -0.03107  1.0       1.55      0         
N_c       yes       N         N         14.007    -0.21265  1.0       1.55      0         
C_i       yes       C         C         12.011    0.13433   1.0       1.7       0         
C_j       yes       C         C         12.011    -0.11761  1.0       1.7       0         
C_k       yes       C         C         12.011    -0.34094  1.0       1.7       0         
C_l       yes       C         C         12.011    0.47761   1.0       1.7       0         
C_m       yes       C         C         12.011    -0.31861  1.0       1.7       0         
C_n       yes       C         C         12.011    0.04054   1.0       1.7       0         
N_d       yes       N         N         14.007    -0.24769  1.0       1.55      0         
N_e       yes       N         N         14.007    -0.24524  1.0       1.55      0         
C_o       yes       C         C         12.011    0.59348   1.0       1.7       0         
C_p       yes       C         C         12.011    -0.49851  1.0       1.7       0         
C_q       yes       C         C         12.011    0.02569   1.0       1.7       0         
Mof_Cb_a  yes       C         C         12.011    -0.49414  1.0       1.7       0         
Mof_Ca_a  yes       C         C         12.011    0.98016   1.0       1.7       0         
Mof_Cc_a  yes       C         C         12.011    0.57338   1.0       1.7       0         
Mof_Cd_a  yes       C         C         12.011    -0.43461  1.0       1.7       0         
H         yes       H         H         1.008     0.15089   1.0       1.09      0         
H_a       yes       H         H         1.008     0.10886   1.0       1.09      0         
Mof_H     yes       H         H         1.008     0.18503   1.0       1.09      0         
H_b       yes       H         H         1.008     0.07807   1.0       1.09      0         
H_c       yes       H         H         1.008     0.10934   1.0       1.09      0         
H_d       yes       H         H         1.008     0.02526   1.0       1.09      0         
H_e       yes       H         H         1.008     0.14343   1.0       1.09      0         
H_f       yes       H         H         1.008     0.16227   1.0       1.09      0         
H_g       yes       H         H         1.008     0.17893   1.0       1.09      0         
H_h       yes       H         H         1.008     0.13893   1.0       1.09      0         
H_i       yes       H         H         1.008     0.06246   1.0       1.09      0         
H_j       yes       H         H         1.008     0.18262   1.0       1.09      0         
H_k       yes       H         H         1.008     0.21168   1.0       1.09      0         
Mof_H_a   yes       H         H         1.008     0.12888   1.0       1.09      0         
