# Supplementary material for: In silico design and screening of hypothetical MOF-74 analogs and their experimental synthesis
Source: Chem Sci. 2016 Jun 21;7(9):6263–72. doi: 10.1039/c6sc01477a (PMC6024208; doi:10.1039/c6sc01477a)
Supplement: Supplementary file 1 [file SC-007-C6SC01477A-s001.zip › analogs/152x1_all_conf_7899_1_full_symm.cssr]

				53.0206  53.0206  6.8659
		90  90  120  SPGR =  1 P 1		 OPT = 1
387   0 
0 image0	: image0
 1 Mof_Ob 0.052390 0.691230 0.891570  0  0  0  0  0  0  0  0  -0.762180
 2 Mof_Oa 0.018480 0.678420 0.658000  0  0  0  0  0  0  0  0  -0.922480
 3 Mof_Oc 0.036540 0.704580 0.305510  0  0  0  0  0  0  0  0  -0.929440
 4 Mof_Mg 0.995130 0.684710 0.438370  0  0  0  0  0  0  0  0  1.643610
 5 Mof_Ob_a 0.963880 0.280330 0.664170  0  0  0  0  0  0  0  0  -0.745160
 6 Mof_Oa_a 0.982060 0.316250 0.444760  0  0  0  0  0  0  0  0  -0.905960
 7 Mof_Oc_a 0.959600 0.305580 0.075360  0  0  0  0  0  0  0  0  -0.870870
 8 Mof_Mg_a 0.986620 0.343650 0.207020  0  0  0  0  0  0  0  0  1.592750
 9 Mof_Cc 0.941650 0.278930 0.149710  0  0  0  0  0  0  0  0  0.515420
 10 Mof_Cd 0.920690 0.258520 0.021520  0  0  0  0  0  0  0  0  -0.458780
 11 C 0.901230 0.230160 0.078150  0  0  0  0  0  0  0  0  0.461470
 12 N 0.880650 0.211050 0.939120  0  0  0  0  0  0  0  0  -0.550130
 13 C_a 0.851100 0.201870 0.969040  0  0  0  0  0  0  0  0  0.736670
 14 O 0.175290 0.871550 0.794340  0  0  0  0  0  0  0  0  -0.550290
 15 N_a 0.166710 0.855930 0.476920  0  0  0  0  0  0  0  0  -0.808400
 16 C_b 0.176330 0.853460 0.278940  0  0  0  0  0  0  0  0  0.549800
 17 N_b 0.151840 0.838880 0.149030  0  0  0  0  0  0  0  0  -0.732850
 18 C_c 0.131410 0.808920 0.148470  0  0  0  0  0  0  0  0  0.760610
 19 O_a 0.116480 0.797220 0.003590  0  0  0  0  0  0  0  0  -0.518220
 20 N_c 0.129900 0.795360 0.324070  0  0  0  0  0  0  0  0  -0.645970
 21 C_d 0.108140 0.768360 0.399490  0  0  0  0  0  0  0  0  0.461830
 22 Mof_Cd_a 0.083050 0.747940 0.300850  0  0  0  0  0  0  0  0  -0.464230
 23 Mof_Cc_a 0.061340 0.723010 0.399650  0  0  0  0  0  0  0  0  0.549980
 24 Mof_Cb 0.066150 0.718740 0.599230  0  0  0  0  0  0  0  0  -0.417520
 25 C_e 0.092150 0.739330 0.691250  0  0  0  0  0  0  0  0  0.038310
 26 C_f 0.112820 0.763730 0.595310  0  0  0  0  0  0  0  0  -0.453630
 27 Mof_Ca 0.044910 0.694870 0.721870  0  0  0  0  0  0  0  0  0.860750
 28 C_g 0.902270 0.220980 0.268920  0  0  0  0  0  0  0  0  -0.392870
 29 C_h 0.922580 0.240910 0.397930  0  0  0  0  0  0  0  0  -0.091360
 30 Mof_Cb_a 0.942510 0.270080 0.345440  0  0  0  0  0  0  0  0  -0.319430
 31 Mof_Ca_a 0.963630 0.289460 0.492330  0  0  0  0  0  0  0  0  0.806720
 32 Mof_H 0.919930 0.265920 0.875120  0  0  0  0  0  0  0  0  0.201760
 33 H 0.887660 0.216260 0.799050  0  0  0  0  0  0  0  0  0.261380
 34 H_a 0.146940 0.854680 0.487000  0  0  0  0  0  0  0  0  0.399560
 35 H_b 0.855450 0.175300 0.626520  0  0  0  0  0  0  0  0  -0.027730
 36 H_c 0.857330 0.208380 0.548200  0  0  0  0  0  0  0  0  0.067210
 37 H_d 0.155040 0.848060 0.013220  0  0  0  0  0  0  0  0  0.342210
 38 H_e 0.142970 0.808730 0.431600  0  0  0  0  0  0  0  0  0.406450
 39 Mof_H_a 0.079260 0.751510 0.150590  0  0  0  0  0  0  0  0  0.222860
 40 H_f 0.095150 0.735880 0.843490  0  0  0  0  0  0  0  0  0.160380
 41 H_g 0.131940 0.779990 0.673300  0  0  0  0  0  0  0  0  0.167370
 42 H_h 0.887540 0.198540 0.310950  0  0  0  0  0  0  0  0  0.182830
 43 H_i 0.924350 0.234300 0.545080  0  0  0  0  0  0  0  0  0.177530
 44 Mof_Ob 0.975440 0.694500 0.224910  0  0  0  0  0  0  0  0  -0.762180
 45 Mof_Oa 0.988240 0.673400 0.991330  0  0  0  0  0  0  0  0  -0.922480
 46 Mof_Oc 0.962080 0.665290 0.638840  0  0  0  0  0  0  0  0  -0.929440
 47 Mof_Mg 0.981960 0.643760 0.771700  0  0  0  0  0  0  0  0  1.643610
 48 Mof_Ob_a 0.053000 0.350220 0.330840  0  0  0  0  0  0  0  0  -0.745160
 49 Mof_Oa_a 0.017080 0.332470 0.111430  0  0  0  0  0  0  0  0  -0.905960
 50 Mof_Oc_a 0.027750 0.320690 0.742030  0  0  0  0  0  0  0  0  -0.870870
 51 Mof_Mg_a 0.989680 0.309630 0.873690  0  0  0  0  0  0  0  0  1.592750
 52 Mof_Cc 0.054410 0.329390 0.816370  0  0  0  0  0  0  0  0  0.515420
 53 Mof_Cd 0.074810 0.328840 0.688190  0  0  0  0  0  0  0  0  -0.458780
 54 C 0.103180 0.337750 0.744810  0  0  0  0  0  0  0  0  0.461470
 55 N 0.122290 0.336270 0.605780  0  0  0  0  0  0  0  0  -0.550130
 56 C_a 0.131460 0.315890 0.635710  0  0  0  0  0  0  0  0  0.736670
 57 O 0.128450 0.303740 0.794340  0  0  0  0  0  0  0  0  -0.550290
 58 N_a 0.144070 0.310780 0.476920  0  0  0  0  0  0  0  0  -0.808400
 59 C_b 0.146540 0.322870 0.278940  0  0  0  0  0  0  0  0  0.549800
 60 N_b 0.161120 0.312950 0.149030  0  0  0  0  0  0  0  0  -0.732850
 61 C_c 0.857750 0.655820 0.481810  0  0  0  0  0  0  0  0  0.760610
 62 O_a 0.869450 0.652600 0.336920  0  0  0  0  0  0  0  0  -0.518220
 63 N_c 0.871300 0.667870 0.657400  0  0  0  0  0  0  0  0  -0.645970
 64 C_d 0.898300 0.673110 0.732820  0  0  0  0  0  0  0  0  0.461830
 65 Mof_Cd_a 0.918720 0.668440 0.634180  0  0  0  0  0  0  0  0  -0.464230
 66 Mof_Cc_a 0.943660 0.671660 0.732980  0  0  0  0  0  0  0  0  0.549980
 67 Mof_Cb 0.947930 0.680750 0.932570  0  0  0  0  0  0  0  0  -0.417520
 68 C_e 0.927340 0.686160 0.024590  0  0  0  0  0  0  0  0  0.038310
 69 C_f 0.902940 0.682430 0.928640  0  0  0  0  0  0  0  0  -0.453630
 70 Mof_Ca 0.971790 0.683370 0.055210  0  0  0  0  0  0  0  0  0.860750
 71 C_g 0.112360 0.347960 0.935590  0  0  0  0  0  0  0  0  -0.392870
 72 C_h 0.092430 0.348340 0.064590  0  0  0  0  0  0  0  0  -0.091360
 73 Mof_Cb_a 0.063250 0.339090 0.012110  0  0  0  0  0  0  0  0  -0.319430
 74 Mof_Ca_a 0.043870 0.340830 0.158990  0  0  0  0  0  0  0  0  0.806720
 75 Mof_H 0.067420 0.320690 0.541790  0  0  0  0  0  0  0  0  0.201760
 76 H 0.117070 0.338060 0.465720  0  0  0  0  0  0  0  0  0.261380
 77 H_a 0.145320 0.292270 0.487000  0  0  0  0  0  0  0  0  0.399560
 78 H_b 0.824700 0.680150 0.626520  0  0  0  0  0  0  0  0  -0.027730
 79 H_c 0.124960 0.315620 0.214870  0  0  0  0  0  0  0  0  0.067210
 80 H_d 0.151940 0.306980 0.013220  0  0  0  0  0  0  0  0  0.342210
 81 H_e 0.857940 0.667580 0.764930  0  0  0  0  0  0  0  0  0.406450
 82 Mof_H_a 0.915150 0.661080 0.483920  0  0  0  0  0  0  0  0  0.222860
 83 H_f 0.930780 0.692600 0.176830  0  0  0  0  0  0  0  0  0.160380
 84 H_g 0.886680 0.685280 0.006630  0  0  0  0  0  0  0  0  0.167370
 85 H_h 0.134790 0.355660 0.977610  0  0  0  0  0  0  0  0  0.182830
 86 H_i 0.099030 0.356720 0.211740  0  0  0  0  0  0  0  0  0.177530
 87 Mof_Ob 0.972170 0.614270 0.558240  0  0  0  0  0  0  0  0  -0.762180
 88 Mof_Oa 0.993270 0.648180 0.324660  0  0  0  0  0  0  0  0  -0.922480
 89 Mof_Oc 0.001370 0.630120 0.972180  0  0  0  0  0  0  0  0  -0.929440
 90 Mof_Mg 0.022910 0.671530 0.105030  0  0  0  0  0  0  0  0  1.643610
 91 Mof_Ob_a 0.983110 0.369450 0.997500  0  0  0  0  0  0  0  0  -0.745160
 92 Mof_Oa_a 0.000860 0.351280 0.778100  0  0  0  0  0  0  0  0  -0.905960
 93 Mof_Oc_a 0.012640 0.373730 0.408700  0  0  0  0  0  0  0  0  -0.870870
 94 Mof_Mg_a 0.023700 0.346710 0.540350  0  0  0  0  0  0  0  0  1.592750
 95 Mof_Cc 0.003940 0.391680 0.483040  0  0  0  0  0  0  0  0  0.515420
 96 Mof_Cd 0.004500 0.412640 0.354860  0  0  0  0  0  0  0  0  -0.458780
 97 C 0.995590 0.432100 0.411480  0  0  0  0  0  0  0  0  0.461470
 98 N 0.997060 0.452680 0.272450  0  0  0  0  0  0  0  0  -0.550130
 99 C_a 0.684110 0.815570 0.635710  0  0  0  0  0  0  0  0  0.736670
 100 O 0.696260 0.824710 0.794340  0  0  0  0  0  0  0  0  -0.550290
 101 N_a 0.689220 0.833290 0.476920  0  0  0  0  0  0  0  0  -0.808400
 102 C_b 0.677130 0.823670 0.278940  0  0  0  0  0  0  0  0  0.549800
 103 N_b 0.687050 0.848160 0.149030  0  0  0  0  0  0  0  0  -0.732850
 104 C_c 0.010840 0.535260 0.815140  0  0  0  0  0  0  0  0  0.760610
 105 O_a 0.014070 0.550190 0.670260  0  0  0  0  0  0  0  0  -0.518220
 106 N_c 0.998800 0.536770 0.990740  0  0  0  0  0  0  0  0  -0.645970
 107 C_d 0.993560 0.558530 0.066160  0  0  0  0  0  0  0  0  0.461830
 108 Mof_Cd_a 0.998230 0.583620 0.967510  0  0  0  0  0  0  0  0  -0.464230
 109 Mof_Cc_a 0.995000 0.605330 0.066320  0  0  0  0  0  0  0  0  0.549980
 110 Mof_Cb 0.985920 0.600520 0.265900  0  0  0  0  0  0  0  0  -0.417520
 111 C_e 0.980510 0.574520 0.357920  0  0  0  0  0  0  0  0  0.038310
 112 C_f 0.984240 0.553850 0.261970  0  0  0  0  0  0  0  0  -0.453630
 113 Mof_Ca 0.983290 0.621750 0.388540  0  0  0  0  0  0  0  0  0.860750
 114 C_g 0.985370 0.431070 0.602250  0  0  0  0  0  0  0  0  -0.392870
 115 C_h 0.985000 0.410760 0.731260  0  0  0  0  0  0  0  0  -0.091360
 116 Mof_Cb_a 0.994240 0.390830 0.678770  0  0  0  0  0  0  0  0  -0.319430
 117 Mof_Ca_a 0.992500 0.369710 0.825660  0  0  0  0  0  0  0  0  0.806720
 118 Mof_H 0.012650 0.413400 0.208450  0  0  0  0  0  0  0  0  0.201760
 119 H 0.995270 0.445680 0.132380  0  0  0  0  0  0  0  0  0.261380
 120 H_a 0.707730 0.853060 0.487000  0  0  0  0  0  0  0  0  0.399560
 121 H_b 0.319850 0.144550 0.626520  0  0  0  0  0  0  0  0  -0.027730
 122 H_c 0.017710 0.476000 0.881540  0  0  0  0  0  0  0  0  0.067210
 123 H_d 0.693020 0.844960 0.013220  0  0  0  0  0  0  0  0  0.342210
 124 H_e 0.999090 0.523700 0.098270  0  0  0  0  0  0  0  0  0.406450
 125 Mof_H_a 0.005590 0.587410 0.817250  0  0  0  0  0  0  0  0  0.222860
 126 H_f 0.974070 0.571520 0.510160  0  0  0  0  0  0  0  0  0.160380
 127 H_g 0.981380 0.534730 0.339970  0  0  0  0  0  0  0  0  0.167370
 128 H_h 0.977670 0.445800 0.644280  0  0  0  0  0  0  0  0  0.182830
 129 H_i 0.976610 0.408980 0.878410  0  0  0  0  0  0  0  0  0.177530
 130 Mof_Ob 0.719060 0.024560 0.224910  0  0  0  0  0  0  0  0  -0.762180
 131 Mof_Oa 0.685150 0.011760 0.991330  0  0  0  0  0  0  0  0  -0.922480
 132 Mof_Oc 0.703210 0.037920 0.638840  0  0  0  0  0  0  0  0  -0.929440
 133 Mof_Mg 0.661800 0.018040 0.771700  0  0  0  0  0  0  0  0  1.643610
 134 Mof_Ob_a 0.630550 0.613660 0.997500  0  0  0  0  0  0  0  0  -0.745160
 135 Mof_Oa_a 0.648720 0.649580 0.778100  0  0  0  0  0  0  0  0  -0.905960
 136 Mof_Oc_a 0.626270 0.638910 0.408700  0  0  0  0  0  0  0  0  -0.870870
 137 Mof_Mg_a 0.653290 0.676990 0.540350  0  0  0  0  0  0  0  0  1.592750
 138 Mof_Cc 0.608320 0.612260 0.483040  0  0  0  0  0  0  0  0  0.515420
 139 Mof_Cd 0.587360 0.591850 0.354860  0  0  0  0  0  0  0  0  -0.458780
 140 C 0.567900 0.563490 0.411480  0  0  0  0  0  0  0  0  0.461470
 141 N 0.547320 0.544380 0.272450  0  0  0  0  0  0  0  0  -0.550130
 142 C_a 0.517760 0.535200 0.302370  0  0  0  0  0  0  0  0  0.736670
 143 O 0.841950 0.204890 0.127670  0  0  0  0  0  0  0  0  -0.550290
 144 N_a 0.833380 0.189270 0.810260  0  0  0  0  0  0  0  0  -0.808400
 145 C_b 0.843000 0.186800 0.612270  0  0  0  0  0  0  0  0  0.549800
 146 N_b 0.818500 0.172220 0.482360  0  0  0  0  0  0  0  0  -0.732850
 147 C_c 0.798080 0.142250 0.481810  0  0  0  0  0  0  0  0  0.760610
 148 O_a 0.783150 0.130550 0.336920  0  0  0  0  0  0  0  0  -0.518220
 149 N_c 0.796560 0.128700 0.657400  0  0  0  0  0  0  0  0  -0.645970
 150 C_d 0.774810 0.101700 0.732820  0  0  0  0  0  0  0  0  0.461830
 151 Mof_Cd_a 0.749710 0.081280 0.634180  0  0  0  0  0  0  0  0  -0.464230
 152 Mof_Cc_a 0.728000 0.056340 0.732980  0  0  0  0  0  0  0  0  0.549980
 153 Mof_Cb 0.732820 0.052070 0.932570  0  0  0  0  0  0  0  0  -0.417520
 154 C_e 0.758810 0.072660 0.024590  0  0  0  0  0  0  0  0  0.038310
 155 C_f 0.779490 0.097060 0.928640  0  0  0  0  0  0  0  0  -0.453630
 156 Mof_Ca 0.711580 0.028210 0.055210  0  0  0  0  0  0  0  0  0.860750
 157 C_g 0.568930 0.554310 0.602250  0  0  0  0  0  0  0  0  -0.392870
 158 C_h 0.589240 0.574240 0.731260  0  0  0  0  0  0  0  0  -0.091360
 159 Mof_Cb_a 0.609170 0.603420 0.678770  0  0  0  0  0  0  0  0  -0.319430
 160 Mof_Ca_a 0.630290 0.622800 0.825660  0  0  0  0  0  0  0  0  0.806720
 161 Mof_H 0.586600 0.599250 0.208450  0  0  0  0  0  0  0  0  0.201760
 162 H 0.554320 0.549590 0.132380  0  0  0  0  0  0  0  0  0.261380
 163 H_a 0.813610 0.188010 0.820330  0  0  0  0  0  0  0  0  0.399560
 164 H_b 0.522110 0.508630 0.959850  0  0  0  0  0  0  0  0  -0.027730
 165 H_c 0.524000 0.541710 0.881540  0  0  0  0  0  0  0  0  0.067210
 166 H_d 0.821710 0.181390 0.346550  0  0  0  0  0  0  0  0  0.342210
 167 H_e 0.809630 0.142060 0.764930  0  0  0  0  0  0  0  0  0.406450
 168 Mof_H_a 0.745920 0.084850 0.483920  0  0  0  0  0  0  0  0  0.222860
 169 H_f 0.761810 0.069220 0.176830  0  0  0  0  0  0  0  0  0.160380
 170 H_g 0.798600 0.113320 0.006630  0  0  0  0  0  0  0  0  0.167370
 171 H_h 0.554200 0.531870 0.644280  0  0  0  0  0  0  0  0  0.182830
 172 H_i 0.591020 0.567630 0.878410  0  0  0  0  0  0  0  0  0.177530
 173 Mof_Ob 0.642110 0.027830 0.558240  0  0  0  0  0  0  0  0  -0.762180
 174 Mof_Oa 0.654910 0.006730 0.324660  0  0  0  0  0  0  0  0  -0.922480
 175 Mof_Oc 0.628750 0.998630 0.972180  0  0  0  0  0  0  0  0  -0.929440
 176 Mof_Mg 0.648630 0.977090 0.105030  0  0  0  0  0  0  0  0  1.643610
 177 Mof_Ob_a 0.719670 0.683550 0.664170  0  0  0  0  0  0  0  0  -0.745160
 178 Mof_Oa_a 0.683750 0.665810 0.444760  0  0  0  0  0  0  0  0  -0.905960
 179 Mof_Oc_a 0.694420 0.654020 0.075360  0  0  0  0  0  0  0  0  -0.870870
 180 Mof_Mg_a 0.656350 0.642970 0.207020  0  0  0  0  0  0  0  0  1.592750
 181 Mof_Cc 0.721070 0.662720 0.149710  0  0  0  0  0  0  0  0  0.515420
 182 Mof_Cd 0.741480 0.662170 0.021520  0  0  0  0  0  0  0  0  -0.458780
 183 C 0.769840 0.671080 0.078150  0  0  0  0  0  0  0  0  0.461470
 184 N 0.788950 0.669610 0.939120  0  0  0  0  0  0  0  0  -0.550130
 185 C_a 0.798130 0.649230 0.969040  0  0  0  0  0  0  0  0  0.736670
 186 O 0.795110 0.637070 0.127670  0  0  0  0  0  0  0  0  -0.550290
 187 N_a 0.810730 0.644110 0.810260  0  0  0  0  0  0  0  0  -0.808400
 188 C_b 0.813200 0.656200 0.612270  0  0  0  0  0  0  0  0  0.549800
 189 N_b 0.827780 0.646290 0.482360  0  0  0  0  0  0  0  0  -0.732850
 190 C_c 0.524410 0.989160 0.815140  0  0  0  0  0  0  0  0  0.760610
 191 O_a 0.536110 0.985930 0.670260  0  0  0  0  0  0  0  0  -0.518220
 192 N_c 0.537970 0.001200 0.990740  0  0  0  0  0  0  0  0  -0.645970
 193 C_d 0.564970 0.006440 0.066160  0  0  0  0  0  0  0  0  0.461830
 194 Mof_Cd_a 0.585390 0.001770 0.967510  0  0  0  0  0  0  0  0  -0.464230
 195 Mof_Cc_a 0.610330 0.005000 0.066320  0  0  0  0  0  0  0  0  0.549980
 196 Mof_Cb 0.614600 0.014080 0.265900  0  0  0  0  0  0  0  0  -0.417520
 197 C_e 0.594010 0.019490 0.357920  0  0  0  0  0  0  0  0  0.038310
 198 C_f 0.569610 0.015760 0.261970  0  0  0  0  0  0  0  0  -0.453630
 199 Mof_Ca 0.638460 0.016710 0.388540  0  0  0  0  0  0  0  0  0.860750
 200 C_g 0.779020 0.681290 0.268920  0  0  0  0  0  0  0  0  -0.392870
 201 C_h 0.759090 0.681670 0.397930  0  0  0  0  0  0  0  0  -0.091360
 202 Mof_Cb_a 0.729920 0.672420 0.345440  0  0  0  0  0  0  0  0  -0.319430
 203 Mof_Ca_a 0.710540 0.674160 0.492330  0  0  0  0  0  0  0  0  0.806720
 204 Mof_H 0.734080 0.654020 0.875120  0  0  0  0  0  0  0  0  0.201760
 205 H 0.783740 0.671400 0.799050  0  0  0  0  0  0  0  0  0.261380
 206 H_a 0.811990 0.625600 0.820330  0  0  0  0  0  0  0  0  0.399560
 207 H_b 0.491370 0.013480 0.959850  0  0  0  0  0  0  0  0  -0.027730
 208 H_c 0.791620 0.648960 0.548200  0  0  0  0  0  0  0  0  0.067210
 209 H_d 0.818610 0.640320 0.346550  0  0  0  0  0  0  0  0  0.342210
 210 H_e 0.524610 0.000910 0.098270  0  0  0  0  0  0  0  0  0.406450
 211 Mof_H_a 0.581820 0.994410 0.817250  0  0  0  0  0  0  0  0  0.222860
 212 H_f 0.597450 0.025930 0.510160  0  0  0  0  0  0  0  0  0.160380
 213 H_g 0.553350 0.018620 0.339970  0  0  0  0  0  0  0  0  0.167370
 214 H_h 0.801460 0.689000 0.310950  0  0  0  0  0  0  0  0  0.182830
 215 H_i 0.765700 0.690050 0.545080  0  0  0  0  0  0  0  0  0.177530
 216 Mof_Ob 0.638830 0.947610 0.891570  0  0  0  0  0  0  0  0  -0.762180
 217 Mof_Oa 0.659940 0.981520 0.658000  0  0  0  0  0  0  0  0  -0.922480
 218 Mof_Oc 0.668040 0.963460 0.305510  0  0  0  0  0  0  0  0  -0.929440
 219 Mof_Mg 0.689570 0.004870 0.438370  0  0  0  0  0  0  0  0  1.643610
 220 Mof_Ob_a 0.649780 0.702780 0.330840  0  0  0  0  0  0  0  0  -0.745160
 221 Mof_Oa_a 0.667530 0.684610 0.111430  0  0  0  0  0  0  0  0  -0.905960
 222 Mof_Oc_a 0.679310 0.707070 0.742030  0  0  0  0  0  0  0  0  -0.870870
 223 Mof_Mg_a 0.690370 0.680050 0.873690  0  0  0  0  0  0  0  0  1.592750
 224 Mof_Cc 0.670610 0.725020 0.816370  0  0  0  0  0  0  0  0  0.515420
 225 Mof_Cd 0.671160 0.745980 0.688190  0  0  0  0  0  0  0  0  -0.458780
 226 C 0.662250 0.765430 0.744810  0  0  0  0  0  0  0  0  0.461470
 227 N 0.663730 0.786010 0.605780  0  0  0  0  0  0  0  0  -0.550130
 228 C_a 0.350770 0.148900 0.969040  0  0  0  0  0  0  0  0  0.736670
 229 O 0.362930 0.158050 0.127670  0  0  0  0  0  0  0  0  -0.550290
 230 N_a 0.355890 0.166620 0.810260  0  0  0  0  0  0  0  0  -0.808400
 231 C_b 0.343800 0.157000 0.612270  0  0  0  0  0  0  0  0  0.549800
 232 N_b 0.353710 0.181500 0.482360  0  0  0  0  0  0  0  0  -0.732850
 233 C_c 0.677510 0.868590 0.148470  0  0  0  0  0  0  0  0  0.760610
 234 O_a 0.680740 0.883520 0.003590  0  0  0  0  0  0  0  0  -0.518220
 235 N_c 0.665470 0.870100 0.324070  0  0  0  0  0  0  0  0  -0.645970
 236 C_d 0.660220 0.891860 0.399490  0  0  0  0  0  0  0  0  0.461830
 237 Mof_Cd_a 0.664900 0.916950 0.300850  0  0  0  0  0  0  0  0  -0.464230
 238 Mof_Cc_a 0.661670 0.938660 0.399650  0  0  0  0  0  0  0  0  0.549980
 239 Mof_Cb 0.652590 0.933850 0.599230  0  0  0  0  0  0  0  0  -0.417520
 240 C_e 0.647180 0.907850 0.691250  0  0  0  0  0  0  0  0  0.038310
 241 C_f 0.650900 0.887180 0.595310  0  0  0  0  0  0  0  0  -0.453630
 242 Mof_Ca 0.649960 0.955090 0.721870  0  0  0  0  0  0  0  0  0.860750
 243 C_g 0.652040 0.764400 0.935590  0  0  0  0  0  0  0  0  -0.392870
 244 C_h 0.651660 0.744090 0.064590  0  0  0  0  0  0  0  0  -0.091360
 245 Mof_Cb_a 0.660910 0.724160 0.012110  0  0  0  0  0  0  0  0  -0.319430
 246 Mof_Ca_a 0.659170 0.703040 0.158990  0  0  0  0  0  0  0  0  0.806720
 247 Mof_H 0.679310 0.746730 0.541790  0  0  0  0  0  0  0  0  0.201760
 248 H 0.661940 0.779010 0.465720  0  0  0  0  0  0  0  0  0.261380
 249 H_a 0.374400 0.186390 0.820330  0  0  0  0  0  0  0  0  0.399560
 250 H_b 0.986520 0.477890 0.959850  0  0  0  0  0  0  0  0  -0.027730
 251 H_c 0.684380 0.809330 0.214870  0  0  0  0  0  0  0  0  0.067210
 252 H_d 0.359680 0.178290 0.346550  0  0  0  0  0  0  0  0  0.342210
 253 H_e 0.665760 0.857030 0.431600  0  0  0  0  0  0  0  0  0.406450
 254 Mof_H_a 0.672260 0.920740 0.150590  0  0  0  0  0  0  0  0  0.222860
 255 H_f 0.640740 0.904850 0.843490  0  0  0  0  0  0  0  0  0.160380
 256 H_g 0.648050 0.868060 0.673300  0  0  0  0  0  0  0  0  0.167370
 257 H_h 0.644340 0.779130 0.977610  0  0  0  0  0  0  0  0  0.182830
 258 H_i 0.643280 0.742310 0.211740  0  0  0  0  0  0  0  0  0.177530
 259 Mof_Ob 0.385730 0.357890 0.558240  0  0  0  0  0  0  0  0  -0.762180
 260 Mof_Oa 0.351820 0.345090 0.324660  0  0  0  0  0  0  0  0  -0.922480
 261 Mof_Oc 0.369880 0.371250 0.972180  0  0  0  0  0  0  0  0  -0.929440
 262 Mof_Mg 0.328470 0.351370 0.105030  0  0  0  0  0  0  0  0  1.643610
 263 Mof_Ob_a 0.297220 0.947000 0.330840  0  0  0  0  0  0  0  0  -0.745160
 264 Mof_Oa_a 0.315390 0.982920 0.111430  0  0  0  0  0  0  0  0  -0.905960
 265 Mof_Oc_a 0.292930 0.972250 0.742030  0  0  0  0  0  0  0  0  -0.870870
 266 Mof_Mg_a 0.319950 0.010320 0.873690  0  0  0  0  0  0  0  0  1.592750
 267 Mof_Cc 0.274980 0.945590 0.816370  0  0  0  0  0  0  0  0  0.515420
 268 Mof_Cd 0.254020 0.925190 0.688190  0  0  0  0  0  0  0  0  -0.458780
 269 C 0.234570 0.896820 0.744810  0  0  0  0  0  0  0  0  0.461470
 270 N 0.213990 0.877710 0.605780  0  0  0  0  0  0  0  0  -0.550130
 271 C_a 0.184430 0.868540 0.635710  0  0  0  0  0  0  0  0  0.736670
 272 O 0.508620 0.538220 0.461000  0  0  0  0  0  0  0  0  -0.550290
 273 N_a 0.500040 0.522600 0.143590  0  0  0  0  0  0  0  0  -0.808400
 274 C_b 0.509670 0.520130 0.945610  0  0  0  0  0  0  0  0  0.549800
 275 N_b 0.485170 0.505550 0.815700  0  0  0  0  0  0  0  0  -0.732850
 276 C_c 0.464740 0.475590 0.815140  0  0  0  0  0  0  0  0  0.760610
 277 O_a 0.449810 0.463890 0.670260  0  0  0  0  0  0  0  0  -0.518220
 278 N_c 0.463230 0.462030 0.990740  0  0  0  0  0  0  0  0  -0.645970
 279 C_d 0.441470 0.435030 0.066160  0  0  0  0  0  0  0  0  0.461830
 280 Mof_Cd_a 0.416380 0.414610 0.967510  0  0  0  0  0  0  0  0  -0.464230
 281 Mof_Cc_a 0.394670 0.389670 0.066320  0  0  0  0  0  0  0  0  0.549980
 282 Mof_Cb 0.399480 0.385400 0.265900  0  0  0  0  0  0  0  0  -0.417520
 283 C_e 0.425480 0.405990 0.357920  0  0  0  0  0  0  0  0  0.038310
 284 C_f 0.446150 0.430390 0.261970  0  0  0  0  0  0  0  0  -0.453630
 285 Mof_Ca 0.378250 0.361540 0.388540  0  0  0  0  0  0  0  0  0.860750
 286 C_g 0.235600 0.887640 0.935590  0  0  0  0  0  0  0  0  -0.392870
 287 C_h 0.255910 0.907570 0.064590  0  0  0  0  0  0  0  0  -0.091360
 288 Mof_Cb_a 0.275840 0.936750 0.012110  0  0  0  0  0  0  0  0  -0.319430
 289 Mof_Ca_a 0.296960 0.956130 0.158990  0  0  0  0  0  0  0  0  0.806720
 290 Mof_H 0.253270 0.932580 0.541790  0  0  0  0  0  0  0  0  0.201760
 291 H 0.220990 0.882930 0.465720  0  0  0  0  0  0  0  0  0.261380
 292 H_a 0.480280 0.521340 0.153670  0  0  0  0  0  0  0  0  0.399560
 293 H_b 0.188780 0.841960 0.293190  0  0  0  0  0  0  0  0  -0.027730
 294 H_c 0.190670 0.875040 0.214870  0  0  0  0  0  0  0  0  0.067210
 295 H_d 0.488380 0.514730 0.679890  0  0  0  0  0  0  0  0  0.342210
 296 H_e 0.476300 0.475390 0.098270  0  0  0  0  0  0  0  0  0.406450
 297 Mof_H_a 0.412590 0.418180 0.817250  0  0  0  0  0  0  0  0  0.222860
 298 H_f 0.428480 0.402550 0.510160  0  0  0  0  0  0  0  0  0.160380
 299 H_g 0.465270 0.446650 0.339970  0  0  0  0  0  0  0  0  0.167370
 300 H_h 0.220870 0.865210 0.977610  0  0  0  0  0  0  0  0  0.182830
 301 H_i 0.257690 0.900970 0.211740  0  0  0  0  0  0  0  0  0.177530
 302 Mof_Ob 0.308770 0.361170 0.891570  0  0  0  0  0  0  0  0  -0.762180
 303 Mof_Oa 0.321580 0.340060 0.658000  0  0  0  0  0  0  0  0  -0.922480
 304 Mof_Oc 0.295420 0.331960 0.305510  0  0  0  0  0  0  0  0  -0.929440
 305 Mof_Mg 0.315290 0.310430 0.438370  0  0  0  0  0  0  0  0  1.643610
 306 Mof_Ob_a 0.386340 0.016890 0.997500  0  0  0  0  0  0  0  0  -0.745160
 307 Mof_Oa_a 0.350420 0.999140 0.778100  0  0  0  0  0  0  0  0  -0.905960
 308 Mof_Oc_a 0.361090 0.987360 0.408700  0  0  0  0  0  0  0  0  -0.870870
 309 Mof_Mg_a 0.323010 0.976300 0.540350  0  0  0  0  0  0  0  0  1.592750
 310 Mof_Cc 0.387740 0.996060 0.483040  0  0  0  0  0  0  0  0  0.515420
 311 Mof_Cd 0.408150 0.995500 0.354860  0  0  0  0  0  0  0  0  -0.458780
 312 C 0.436510 0.004410 0.411480  0  0  0  0  0  0  0  0  0.461470
 313 N 0.455620 0.002940 0.272450  0  0  0  0  0  0  0  0  -0.550130
 314 C_a 0.464800 0.982560 0.302370  0  0  0  0  0  0  0  0  0.736670
 315 O 0.461780 0.970400 0.461000  0  0  0  0  0  0  0  0  -0.550290
 316 N_a 0.477400 0.977440 0.143590  0  0  0  0  0  0  0  0  -0.808400
 317 C_b 0.479870 0.989540 0.945610  0  0  0  0  0  0  0  0  0.549800
 318 N_b 0.494450 0.979620 0.815700  0  0  0  0  0  0  0  0  -0.732850
 319 C_c 0.191080 0.322490 0.148470  0  0  0  0  0  0  0  0  0.760610
 320 O_a 0.202780 0.319260 0.003590  0  0  0  0  0  0  0  0  -0.518220
 321 N_c 0.204640 0.334530 0.324070  0  0  0  0  0  0  0  0  -0.645970
 322 C_d 0.231640 0.339780 0.399490  0  0  0  0  0  0  0  0  0.461830
 323 Mof_Cd_a 0.252060 0.335100 0.300850  0  0  0  0  0  0  0  0  -0.464230
 324 Mof_Cc_a 0.276990 0.338330 0.399650  0  0  0  0  0  0  0  0  0.549980
 325 Mof_Cb 0.281260 0.347410 0.599230  0  0  0  0  0  0  0  0  -0.417520
 326 C_e 0.260670 0.352820 0.691250  0  0  0  0  0  0  0  0  0.038310
 327 C_f 0.236270 0.349100 0.595310  0  0  0  0  0  0  0  0  -0.453630
 328 Mof_Ca 0.305130 0.350040 0.721870  0  0  0  0  0  0  0  0  0.860750
 329 C_g 0.445690 0.014630 0.602250  0  0  0  0  0  0  0  0  -0.392870
 330 C_h 0.425760 0.015000 0.731260  0  0  0  0  0  0  0  0  -0.091360
 331 Mof_Cb_a 0.396580 0.005760 0.678770  0  0  0  0  0  0  0  0  -0.319430
 332 Mof_Ca_a 0.377200 0.007500 0.825660  0  0  0  0  0  0  0  0  0.806720
 333 Mof_H 0.400750 0.987350 0.208450  0  0  0  0  0  0  0  0  0.201760
 334 H 0.450410 0.004730 0.132380  0  0  0  0  0  0  0  0  0.261380
 335 H_a 0.478660 0.958930 0.153670  0  0  0  0  0  0  0  0  0.399560
 336 H_b 0.158040 0.346820 0.293190  0  0  0  0  0  0  0  0  -0.027730
 337 H_c 0.458290 0.982290 0.881540  0  0  0  0  0  0  0  0  0.067210
 338 H_d 0.485270 0.973650 0.679890  0  0  0  0  0  0  0  0  0.342210
 339 H_e 0.191270 0.334240 0.431600  0  0  0  0  0  0  0  0  0.406450
 340 Mof_H_a 0.248490 0.327740 0.150590  0  0  0  0  0  0  0  0  0.222860
 341 H_f 0.264120 0.359260 0.843490  0  0  0  0  0  0  0  0  0.160380
 342 H_g 0.220010 0.351950 0.673300  0  0  0  0  0  0  0  0  0.167370
 343 H_h 0.468130 0.022330 0.644280  0  0  0  0  0  0  0  0  0.182830
 344 H_i 0.432370 0.023390 0.878410  0  0  0  0  0  0  0  0  0.177530
 345 Mof_Ob 0.305500 0.280940 0.224910  0  0  0  0  0  0  0  0  -0.762180
 346 Mof_Oa 0.326600 0.314850 0.991330  0  0  0  0  0  0  0  0  -0.922480
 347 Mof_Oc 0.334710 0.296790 0.638840  0  0  0  0  0  0  0  0  -0.929440
 348 Mof_Mg 0.356240 0.338200 0.771700  0  0  0  0  0  0  0  0  1.643610
 349 Mof_Ob_a 0.316450 0.036120 0.664170  0  0  0  0  0  0  0  0  -0.745160
 350 Mof_Oa_a 0.334190 0.017940 0.444760  0  0  0  0  0  0  0  0  -0.905960
 351 Mof_Oc_a 0.345980 0.040400 0.075360  0  0  0  0  0  0  0  0  -0.870870
 352 Mof_Mg_a 0.357030 0.013380 0.207020  0  0  0  0  0  0  0  0  1.592750
 353 Mof_Cc 0.337280 0.058350 0.149710  0  0  0  0  0  0  0  0  0.515420
 354 Mof_Cd 0.337830 0.079310 0.021520  0  0  0  0  0  0  0  0  -0.458780
 355 C 0.328920 0.098770 0.078150  0  0  0  0  0  0  0  0  0.461470
 356 N 0.330390 0.119350 0.939120  0  0  0  0  0  0  0  0  -0.550130
 357 C_a 0.017440 0.482240 0.302370  0  0  0  0  0  0  0  0  0.736670
 358 O 0.029600 0.491380 0.461000  0  0  0  0  0  0  0  0  -0.550290
 359 N_a 0.022560 0.499960 0.143590  0  0  0  0  0  0  0  0  -0.808400
 360 C_b 0.010460 0.490330 0.945610  0  0  0  0  0  0  0  0  0.549800
 361 N_b 0.020380 0.514830 0.815700  0  0  0  0  0  0  0  0  -0.732850
 362 C_c 0.344180 0.201920 0.481810  0  0  0  0  0  0  0  0  0.760610
 363 O_a 0.347400 0.216850 0.336920  0  0  0  0  0  0  0  0  -0.518220
 364 N_c 0.332130 0.203440 0.657400  0  0  0  0  0  0  0  0  -0.645970
 365 C_d 0.326890 0.225190 0.732820  0  0  0  0  0  0  0  0  0.461830
 366 Mof_Cd_a 0.331560 0.250290 0.634180  0  0  0  0  0  0  0  0  -0.464230
 367 Mof_Cc_a 0.328340 0.272000 0.732980  0  0  0  0  0  0  0  0  0.549980
 368 Mof_Cb 0.319250 0.267180 0.932570  0  0  0  0  0  0  0  0  -0.417520
 369 C_e 0.313840 0.241190 0.024590  0  0  0  0  0  0  0  0  0.038310
 370 C_f 0.317570 0.220510 0.928640  0  0  0  0  0  0  0  0  -0.453630
 371 Mof_Ca 0.316630 0.288420 0.055210  0  0  0  0  0  0  0  0  0.860750
 372 C_g 0.318710 0.097730 0.268920  0  0  0  0  0  0  0  0  -0.392870
 373 C_h 0.318330 0.077420 0.397930  0  0  0  0  0  0  0  0  -0.091360
 374 Mof_Cb_a 0.327580 0.057490 0.345440  0  0  0  0  0  0  0  0  -0.319430
 375 Mof_Ca_a 0.325840 0.036370 0.492330  0  0  0  0  0  0  0  0  0.806720
 376 Mof_H 0.345980 0.080070 0.875120  0  0  0  0  0  0  0  0  0.201760
 377 H 0.328600 0.112340 0.799050  0  0  0  0  0  0  0  0  0.261380
 378 H_a 0.041070 0.519720 0.153670  0  0  0  0  0  0  0  0  0.399560
 379 H_b 0.653180 0.811220 0.293190  0  0  0  0  0  0  0  0  -0.027730
 380 H_c 0.351040 0.142670 0.548200  0  0  0  0  0  0  0  0  0.067210
 381 H_d 0.026350 0.511620 0.679890  0  0  0  0  0  0  0  0  0.342210
 382 H_e 0.332420 0.190370 0.764930  0  0  0  0  0  0  0  0  0.406450
 383 Mof_H_a 0.338920 0.254080 0.483920  0  0  0  0  0  0  0  0  0.222860
 384 H_f 0.307400 0.238190 0.176830  0  0  0  0  0  0  0  0  0.160380
 385 H_g 0.314720 0.201400 0.006630  0  0  0  0  0  0  0  0  0.167370
 386 H_h 0.311000 0.112460 0.310950  0  0  0  0  0  0  0  0  0.182830
 387 H_i 0.309950 0.075650 0.545080  0  0  0  0  0  0  0  0  0.177530
