# Supplementary material for: In silico design and screening of hypothetical MOF-74 analogs and their experimental synthesis
Source: Chem Sci. 2016 Jun 21;7(9):6263–72. doi: 10.1039/c6sc01477a (PMC6024208; doi:10.1039/c6sc01477a)
Supplement: Supplementary file 1 [file SC-007-C6SC01477A-s001.zip › analogs/184x0_all_conf_4506_0_full_symm.cssr]

				62.3369  62.3369  6.9366
		90  90  120  SPGR =  1 P 1		 OPT = 1
450   0 
0 image0	: image0
 1 Mof_Ob 0.956200 0.300620 0.534020  0  0  0  0  0  0  0  0  -0.733340
 2 Mof_Ob 0.011090 0.377140 0.867360  0  0  0  0  0  0  0  0  -0.733340
 3 Mof_Ob 0.032710 0.322240 0.200690  0  0  0  0  0  0  0  0  -0.733340
 4 Mof_Oa 0.984740 0.319140 0.765160  0  0  0  0  0  0  0  0  -0.896840
 5 Mof_Oa 0.001060 0.348590 0.098490  0  0  0  0  0  0  0  0  -0.896840
 6 Mof_Oa 0.014200 0.332270 0.431830  0  0  0  0  0  0  0  0  -0.896840
 7 Mof_Oc 0.975920 0.298860 0.119560  0  0  0  0  0  0  0  0  -0.984430
 8 Mof_Oc 0.989610 0.357410 0.452890  0  0  0  0  0  0  0  0  -0.984430
 9 Mof_Oc 0.034470 0.343720 0.786230  0  0  0  0  0  0  0  0  -0.984430
 10 Mof_Mg 0.008930 0.322850 0.990920  0  0  0  0  0  0  0  0  1.639210
 11 Mof_Mg 0.980580 0.324400 0.324250  0  0  0  0  0  0  0  0  1.639210
 12 Mof_Mg 0.010480 0.352750 0.657590  0  0  0  0  0  0  0  0  1.639210
 13 Mof_Ob_a 0.043120 0.695870 0.762330  0  0  0  0  0  0  0  0  -0.775440
 14 Mof_Ob_a 0.986080 0.623540 0.428990  0  0  0  0  0  0  0  0  -0.775440
 15 Mof_Ob_a 0.970800 0.680590 0.095660  0  0  0  0  0  0  0  0  -0.775440
 16 Mof_Oa_a 0.015310 0.678830 0.524110  0  0  0  0  0  0  0  0  -0.890610
 17 Mof_Oa_a 0.996850 0.651360 0.190780  0  0  0  0  0  0  0  0  -0.890610
 18 Mof_Oa_a 0.987840 0.669810 0.857450  0  0  0  0  0  0  0  0  -0.890610
 19 Mof_Oc_a 0.025300 0.699640 0.177510  0  0  0  0  0  0  0  0  -0.971150
 20 Mof_Oc_a 0.007670 0.641370 0.844170  0  0  0  0  0  0  0  0  -0.971150
 21 Mof_Oc_a 0.967030 0.658990 0.510840  0  0  0  0  0  0  0  0  -0.971150
 22 Mof_Mg_a 0.991530 0.678350 0.304530  0  0  0  0  0  0  0  0  1.661300
 23 Mof_Mg_a 0.020150 0.675140 0.971200  0  0  0  0  0  0  0  0  1.661300
 24 Mof_Mg_a 0.988320 0.646510 0.637870  0  0  0  0  0  0  0  0  1.661300
 25 S 0.935760 0.217100 0.448230  0  0  0  0  0  0  0  0  -0.230370
 26 S 0.281340 0.064240 0.448230  0  0  0  0  0  0  0  0  -0.230370
 27 S 0.782900 0.718660 0.448230  0  0  0  0  0  0  0  0  -0.230370
 28 C 0.908600 0.207550 0.342040  0  0  0  0  0  0  0  0  0.132210
 29 C 0.965610 0.424730 0.675380  0  0  0  0  0  0  0  0  0.132210
 30 C 0.125780 0.367720 0.008710  0  0  0  0  0  0  0  0  0.132210
 31 N 0.887930 0.186260 0.414130  0  0  0  0  0  0  0  0  -0.491580
 32 N 0.298330 0.112070 0.414130  0  0  0  0  0  0  0  0  -0.491580
 33 N 0.813740 0.701670 0.414130  0  0  0  0  0  0  0  0  -0.491580
 34 C_a 0.862830 0.174690 0.357580  0  0  0  0  0  0  0  0  0.500380
 35 C_a 0.311860 0.137170 0.357580  0  0  0  0  0  0  0  0  0.500380
 36 C_a 0.825310 0.688140 0.357580  0  0  0  0  0  0  0  0  0.500380
 37 C_b 0.855400 0.167420 0.165570  0  0  0  0  0  0  0  0  -0.412210
 38 C_b 0.312020 0.144600 0.165570  0  0  0  0  0  0  0  0  -0.412210
 39 C_b 0.832580 0.687980 0.165570  0  0  0  0  0  0  0  0  -0.412210
 40 C_c 0.830430 0.155620 0.115230  0  0  0  0  0  0  0  0  -0.245000
 41 C_c 0.325190 0.169570 0.115230  0  0  0  0  0  0  0  0  -0.245000
 42 C_c 0.844380 0.674810 0.115230  0  0  0  0  0  0  0  0  -0.245000
 43 C_d 0.145410 0.817170 0.921190  0  0  0  0  0  0  0  0  0.417080
 44 C_d 0.005090 0.521250 0.587860  0  0  0  0  0  0  0  0  0.417080
 45 C_d 0.849490 0.661570 0.254530  0  0  0  0  0  0  0  0  0.417080
 46 N_a 0.120470 0.806010 0.862270  0  0  0  0  0  0  0  0  -0.421890
 47 N_a 0.018870 0.546200 0.528940  0  0  0  0  0  0  0  0  -0.421890
 48 N_a 0.860660 0.647800 0.195610  0  0  0  0  0  0  0  0  -0.421890
 49 C_e 0.098780 0.787070 0.945220  0  0  0  0  0  0  0  0  0.083910
 50 C_e 0.021630 0.567890 0.611890  0  0  0  0  0  0  0  0  0.083910
 51 C_e 0.879600 0.645040 0.278550  0  0  0  0  0  0  0  0  0.083910
 52 S_a 0.071910 0.780510 0.846440  0  0  0  0  0  0  0  0  -0.221090
 53 S_a 0.041930 0.594760 0.513100  0  0  0  0  0  0  0  0  -0.221090
 54 S_a 0.886160 0.624730 0.179770  0  0  0  0  0  0  0  0  -0.221090
 55 N_b 0.102700 0.775730 0.100630  0  0  0  0  0  0  0  0  -0.149370
 56 N_b 0.006370 0.563970 0.767290  0  0  0  0  0  0  0  0  -0.149370
 57 N_b 0.890930 0.660300 0.433960  0  0  0  0  0  0  0  0  -0.149370
 58 C_f 0.085430 0.755710 0.215220  0  0  0  0  0  0  0  0  0.269780
 59 C_f 0.003610 0.581240 0.881890  0  0  0  0  0  0  0  0  0.269780
 60 C_f 0.910960 0.663050 0.548550  0  0  0  0  0  0  0  0  0.269780
 61 Mof_Cd 0.063100 0.736900 0.141930  0  0  0  0  0  0  0  0  -0.471240
 62 Mof_Cd 0.007140 0.603570 0.808590  0  0  0  0  0  0  0  0  -0.471240
 63 Mof_Cd 0.929770 0.659530 0.475260  0  0  0  0  0  0  0  0  -0.471240
 64 Mof_Cc 0.046470 0.717070 0.259090  0  0  0  0  0  0  0  0  0.598080
 65 Mof_Cc 0.003930 0.620190 0.925750  0  0  0  0  0  0  0  0  0.598080
 66 Mof_Cc 0.949600 0.662740 0.592420  0  0  0  0  0  0  0  0  0.598080
 67 Mof_Cb 0.052790 0.716250 0.456130  0  0  0  0  0  0  0  0  -0.353490
 68 Mof_Cb 0.996790 0.613870 0.122790  0  0  0  0  0  0  0  0  -0.353490
 69 Mof_Cb 0.950410 0.669870 0.789460  0  0  0  0  0  0  0  0  -0.353490
 70 C_g 0.075710 0.735420 0.525360  0  0  0  0  0  0  0  0  0.043600
 71 C_g 0.993040 0.590960 0.192030  0  0  0  0  0  0  0  0  0.043600
 72 C_g 0.931250 0.673620 0.858700  0  0  0  0  0  0  0  0  0.043600
 73 C_h 0.091940 0.754850 0.408800  0  0  0  0  0  0  0  0  -0.441760
 74 C_h 0.996250 0.574730 0.075470  0  0  0  0  0  0  0  0  -0.441760
 75 C_h 0.911820 0.670420 0.742130  0  0  0  0  0  0  0  0  -0.441760
 76 Mof_Ca 0.036530 0.696140 0.588690  0  0  0  0  0  0  0  0  0.822660
 77 Mof_Ca 0.992940 0.630140 0.255350  0  0  0  0  0  0  0  0  0.822660
 78 Mof_Ca 0.970530 0.673730 0.922020  0  0  0  0  0  0  0  0  0.822660
 79 C_i 0.152830 0.824340 0.113390  0  0  0  0  0  0  0  0  -0.359390
 80 C_i 0.004850 0.513840 0.780060  0  0  0  0  0  0  0  0  -0.359390
 81 C_i 0.842320 0.661820 0.446720  0  0  0  0  0  0  0  0  -0.359390
 82 C_j 0.844480 0.169490 0.496890  0  0  0  0  0  0  0  0  -0.298300
 83 C_j 0.325010 0.155520 0.496890  0  0  0  0  0  0  0  0  -0.298300
 84 C_j 0.830510 0.674990 0.496890  0  0  0  0  0  0  0  0  -0.298300
 85 N_c 0.903400 0.218170 0.188670  0  0  0  0  0  0  0  0  -0.185510
 86 N_c 0.981440 0.429930 0.522000  0  0  0  0  0  0  0  0  -0.185510
 87 N_c 0.115160 0.351900 0.855340  0  0  0  0  0  0  0  0  -0.185510
 88 C_k 0.919300 0.239230 0.077170  0  0  0  0  0  0  0  0  0.293380
 89 C_k 0.986600 0.414040 0.410510  0  0  0  0  0  0  0  0  0.293380
 90 C_k 0.094100 0.346740 0.743840  0  0  0  0  0  0  0  0  0.293380
 91 Mof_Cd_a 0.940520 0.259420 0.151990  0  0  0  0  0  0  0  0  -0.479120
 92 Mof_Cd_a 0.985560 0.392810 0.485320  0  0  0  0  0  0  0  0  -0.479120
 93 Mof_Cd_a 0.073910 0.347770 0.818660  0  0  0  0  0  0  0  0  -0.479120
 94 Mof_Cc_a 0.955760 0.280120 0.036290  0  0  0  0  0  0  0  0  0.618010
 95 Mof_Cc_a 0.991030 0.377580 0.369630  0  0  0  0  0  0  0  0  0.618010
 96 Mof_Cc_a 0.053220 0.342310 0.702960  0  0  0  0  0  0  0  0  0.618010
 97 Mof_Cb_a 0.949060 0.280280 0.839030  0  0  0  0  0  0  0  0  -0.348980
 98 Mof_Cb_a 0.997890 0.384280 0.172360  0  0  0  0  0  0  0  0  -0.348980
 99 Mof_Cb_a 0.053050 0.335440 0.505700  0  0  0  0  0  0  0  0  -0.348980
 100 C_l 0.927200 0.259710 0.768750  0  0  0  0  0  0  0  0  0.042540
 101 C_l 0.999170 0.406130 0.102080  0  0  0  0  0  0  0  0  0.042540
 102 C_l 0.073630 0.334160 0.435410  0  0  0  0  0  0  0  0  0.042540
 103 C_m 0.912400 0.239470 0.883770  0  0  0  0  0  0  0  0  -0.448310
 104 C_m 0.993740 0.420940 0.217110  0  0  0  0  0  0  0  0  -0.448310
 105 C_m 0.093860 0.339590 0.550440  0  0  0  0  0  0  0  0  -0.448310
 106 Mof_Ca_a 0.963790 0.300890 0.705330  0  0  0  0  0  0  0  0  0.796120
 107 Mof_Ca_a 0.003770 0.369550 0.038660  0  0  0  0  0  0  0  0  0.796120
 108 Mof_Ca_a 0.032440 0.329560 0.372000  0  0  0  0  0  0  0  0  0.796120
 109 H 0.891980 0.181240 0.542550  0  0  0  0  0  0  0  0  0.256400
 110 H 0.289270 0.108020 0.542550  0  0  0  0  0  0  0  0  0.256400
 111 H 0.818760 0.710730 0.542550  0  0  0  0  0  0  0  0  0.256400
 112 H_a 0.869230 0.170100 0.057790  0  0  0  0  0  0  0  0  0.233360
 113 H_a 0.300870 0.130770 0.057790  0  0  0  0  0  0  0  0  0.233360
 114 H_a 0.829900 0.699130 0.057790  0  0  0  0  0  0  0  0  0.233360
 115 H_b 0.824840 0.149550 0.967260  0  0  0  0  0  0  0  0  0.179360
 116 H_b 0.324710 0.175160 0.967260  0  0  0  0  0  0  0  0  0.179360
 117 H_b 0.850450 0.675290 0.967260  0  0  0  0  0  0  0  0  0.179360
 118 H_c 0.116700 0.811550 0.735090  0  0  0  0  0  0  0  0  0.245160
 119 H_c 0.694850 0.883300 0.735090  0  0  0  0  0  0  0  0  0.245160
 120 H_c 0.188450 0.305150 0.735090  0  0  0  0  0  0  0  0  0.245160
 121 H_d 0.120620 0.782860 0.143200  0  0  0  0  0  0  0  0  0.226670
 122 H_d 0.995580 0.546050 0.809870  0  0  0  0  0  0  0  0  0.226670
 123 H_d 0.883810 0.671090 0.476530  0  0  0  0  0  0  0  0  0.226670
 124 Mof_H 0.057930 0.737200 0.993180  0  0  0  0  0  0  0  0  0.233050
 125 Mof_H 0.012600 0.608740 0.659850  0  0  0  0  0  0  0  0  0.233050
 126 Mof_H 0.929470 0.654060 0.326520  0  0  0  0  0  0  0  0  0.233050
 127 H_e 0.080240 0.734630 0.675570  0  0  0  0  0  0  0  0  0.136000
 128 H_e 0.987720 0.586420 0.342240  0  0  0  0  0  0  0  0  0.136000
 129 H_e 0.932030 0.678940 0.008910  0  0  0  0  0  0  0  0  0.136000
 130 H_f 0.109290 0.769590 0.467040  0  0  0  0  0  0  0  0  0.180660
 131 H_f 0.993630 0.557370 0.133710  0  0  0  0  0  0  0  0  0.180660
 132 H_f 0.897080 0.673040 0.800380  0  0  0  0  0  0  0  0  0.180660
 133 H_g 0.139060 0.821760 0.221370  0  0  0  0  0  0  0  0  0.222360
 134 H_g 0.682700 0.860940 0.221370  0  0  0  0  0  0  0  0  0.222360
 135 H_g 0.178240 0.317300 0.221370  0  0  0  0  0  0  0  0  0.222360
 136 H_h 0.850060 0.175580 0.644820  0  0  0  0  0  0  0  0  0.194940
 137 H_h 0.992190 0.483270 0.978150  0  0  0  0  0  0  0  0  0.194940
 138 H_h 0.157750 0.341150 0.311490  0  0  0  0  0  0  0  0  0.194940
 139 H_i 0.885580 0.209050 0.140820  0  0  0  0  0  0  0  0  0.230620
 140 H_i 0.990140 0.447760 0.474150  0  0  0  0  0  0  0  0  0.230620
 141 H_i 0.124290 0.343200 0.807480  0  0  0  0  0  0  0  0  0.230620
 142 Mof_H_a 0.945930 0.259550 0.300680  0  0  0  0  0  0  0  0  0.234260
 143 Mof_H_a 0.980280 0.387400 0.634020  0  0  0  0  0  0  0  0  0.234260
 144 Mof_H_a 0.073780 0.353050 0.967350  0  0  0  0  0  0  0  0  0.234260
 145 H_j 0.922420 0.260050 0.618530  0  0  0  0  0  0  0  0  0.136180
 146 H_j 0.004300 0.410920 0.951860  0  0  0  0  0  0  0  0  0.136180
 147 H_j 0.073280 0.329030 0.285190  0  0  0  0  0  0  0  0  0.136180
 148 H_k 0.895940 0.223630 0.824340  0  0  0  0  0  0  0  0  0.182140
 149 H_k 0.994360 0.437390 0.157670  0  0  0  0  0  0  0  0  0.182140
 150 H_k 0.109700 0.338970 0.491000  0  0  0  0  0  0  0  0  0.182140
 151 Mof_Ob 0.622860 0.633960 0.867360  0  0  0  0  0  0  0  0  -0.733340
 152 Mof_Ob 0.677760 0.710470 0.200690  0  0  0  0  0  0  0  0  -0.733340
 153 Mof_Ob 0.699380 0.655570 0.534020  0  0  0  0  0  0  0  0  -0.733340
 154 Mof_Oa 0.651410 0.652470 0.098490  0  0  0  0  0  0  0  0  -0.896840
 155 Mof_Oa 0.667730 0.681930 0.431830  0  0  0  0  0  0  0  0  -0.896840
 156 Mof_Oa 0.680860 0.665610 0.765160  0  0  0  0  0  0  0  0  -0.896840
 157 Mof_Oc 0.642590 0.632200 0.452890  0  0  0  0  0  0  0  0  -0.984430
 158 Mof_Oc 0.656280 0.690750 0.786230  0  0  0  0  0  0  0  0  -0.984430
 159 Mof_Oc 0.701140 0.677060 0.119560  0  0  0  0  0  0  0  0  -0.984430
 160 Mof_Mg 0.675600 0.656180 0.324250  0  0  0  0  0  0  0  0  1.639210
 161 Mof_Mg 0.647250 0.657730 0.657590  0  0  0  0  0  0  0  0  1.639210
 162 Mof_Mg 0.677150 0.686080 0.990920  0  0  0  0  0  0  0  0  1.639210
 163 Mof_Ob_a 0.709790 0.029200 0.095660  0  0  0  0  0  0  0  0  -0.775440
 164 Mof_Ob_a 0.652740 0.956880 0.762330  0  0  0  0  0  0  0  0  -0.775440
 165 Mof_Ob_a 0.637470 0.013920 0.428990  0  0  0  0  0  0  0  0  -0.775440
 166 Mof_Oa_a 0.681970 0.012160 0.857450  0  0  0  0  0  0  0  0  -0.890610
 167 Mof_Oa_a 0.663520 0.984690 0.524110  0  0  0  0  0  0  0  0  -0.890610
 168 Mof_Oa_a 0.654510 0.003150 0.190780  0  0  0  0  0  0  0  0  -0.890610
 169 Mof_Oc_a 0.691960 0.032970 0.510840  0  0  0  0  0  0  0  0  -0.971150
 170 Mof_Oc_a 0.674340 0.974700 0.177510  0  0  0  0  0  0  0  0  -0.971150
 171 Mof_Oc_a 0.633700 0.992330 0.844170  0  0  0  0  0  0  0  0  -0.971150
 172 Mof_Mg_a 0.658190 0.011680 0.637870  0  0  0  0  0  0  0  0  1.661300
 173 Mof_Mg_a 0.686820 0.008470 0.304530  0  0  0  0  0  0  0  0  1.661300
 174 Mof_Mg_a 0.654980 0.979850 0.971200  0  0  0  0  0  0  0  0  1.661300
 175 S 0.602430 0.550440 0.781570  0  0  0  0  0  0  0  0  -0.230370
 176 S 0.948000 0.397570 0.781570  0  0  0  0  0  0  0  0  -0.230370
 177 S 0.449560 0.052000 0.781570  0  0  0  0  0  0  0  0  -0.230370
 178 C 0.575270 0.540880 0.675380  0  0  0  0  0  0  0  0  0.132210
 179 C 0.632280 0.758060 0.008710  0  0  0  0  0  0  0  0  0.132210
 180 C 0.792450 0.701050 0.342040  0  0  0  0  0  0  0  0  0.132210
 181 N 0.554590 0.519590 0.747470  0  0  0  0  0  0  0  0  -0.491580
 182 N 0.965000 0.445410 0.747470  0  0  0  0  0  0  0  0  -0.491580
 183 N 0.480410 0.035000 0.747470  0  0  0  0  0  0  0  0  -0.491580
 184 C_a 0.529490 0.508020 0.690910  0  0  0  0  0  0  0  0  0.500380
 185 C_a 0.978530 0.470510 0.690910  0  0  0  0  0  0  0  0  0.500380
 186 C_a 0.491980 0.021470 0.690910  0  0  0  0  0  0  0  0  0.500380
 187 C_b 0.522070 0.500760 0.498910  0  0  0  0  0  0  0  0  -0.412210
 188 C_b 0.978690 0.477930 0.498910  0  0  0  0  0  0  0  0  -0.412210
 189 C_b 0.499240 0.021310 0.498910  0  0  0  0  0  0  0  0  -0.412210
 190 C_c 0.497100 0.488950 0.448560  0  0  0  0  0  0  0  0  -0.245000
 191 C_c 0.991850 0.502900 0.448560  0  0  0  0  0  0  0  0  -0.245000
 192 C_c 0.511050 0.008150 0.448560  0  0  0  0  0  0  0  0  -0.245000
 193 C_d 0.812080 0.150510 0.254530  0  0  0  0  0  0  0  0  0.417080
 194 C_d 0.671760 0.854590 0.921190  0  0  0  0  0  0  0  0  0.417080
 195 C_d 0.516160 0.994910 0.587860  0  0  0  0  0  0  0  0  0.417080
 196 N_a 0.787140 0.139340 0.195610  0  0  0  0  0  0  0  0  -0.421890
 197 N_a 0.685540 0.879530 0.862270  0  0  0  0  0  0  0  0  -0.421890
 198 N_a 0.527330 0.981130 0.528940  0  0  0  0  0  0  0  0  -0.421890
 199 C_e 0.765440 0.120400 0.278550  0  0  0  0  0  0  0  0  0.083910
 200 C_e 0.688290 0.901220 0.945220  0  0  0  0  0  0  0  0  0.083910
 201 C_e 0.546260 0.978370 0.611890  0  0  0  0  0  0  0  0  0.083910
 202 S_a 0.738580 0.113840 0.179770  0  0  0  0  0  0  0  0  -0.221090
 203 S_a 0.708600 0.928090 0.846440  0  0  0  0  0  0  0  0  -0.221090
 204 S_a 0.552820 0.958070 0.513100  0  0  0  0  0  0  0  0  -0.221090
 205 N_b 0.769370 0.109070 0.433960  0  0  0  0  0  0  0  0  -0.149370
 206 N_b 0.673030 0.897300 0.100630  0  0  0  0  0  0  0  0  -0.149370
 207 N_b 0.557600 0.993630 0.767290  0  0  0  0  0  0  0  0  -0.149370
 208 C_f 0.752090 0.089040 0.548550  0  0  0  0  0  0  0  0  0.269780
 209 C_f 0.670280 0.914570 0.215220  0  0  0  0  0  0  0  0  0.269780
 210 C_f 0.577630 0.996390 0.881890  0  0  0  0  0  0  0  0  0.269780
 211 Mof_Cd 0.729760 0.070230 0.475260  0  0  0  0  0  0  0  0  -0.471240
 212 Mof_Cd 0.673800 0.936900 0.141930  0  0  0  0  0  0  0  0  -0.471240
 213 Mof_Cd 0.596430 0.992860 0.808590  0  0  0  0  0  0  0  0  -0.471240
 214 Mof_Cc 0.713140 0.050400 0.592420  0  0  0  0  0  0  0  0  0.598080
 215 Mof_Cc 0.670590 0.953530 0.259090  0  0  0  0  0  0  0  0  0.598080
 216 Mof_Cc 0.616270 0.996070 0.925750  0  0  0  0  0  0  0  0  0.598080
 217 Mof_Cb 0.719460 0.049590 0.789460  0  0  0  0  0  0  0  0  -0.353490
 218 Mof_Cb 0.663460 0.947210 0.456130  0  0  0  0  0  0  0  0  -0.353490
 219 Mof_Cb 0.617080 0.003210 0.122790  0  0  0  0  0  0  0  0  -0.353490
 220 C_g 0.742380 0.068750 0.858700  0  0  0  0  0  0  0  0  0.043600
 221 C_g 0.659710 0.924290 0.525360  0  0  0  0  0  0  0  0  0.043600
 222 C_g 0.597910 0.006960 0.192030  0  0  0  0  0  0  0  0  0.043600
 223 C_h 0.758600 0.088180 0.742130  0  0  0  0  0  0  0  0  -0.441760
 224 C_h 0.662910 0.908060 0.408800  0  0  0  0  0  0  0  0  -0.441760
 225 C_h 0.578480 0.003750 0.075470  0  0  0  0  0  0  0  0  -0.441760
 226 Mof_Ca 0.703200 0.029470 0.922020  0  0  0  0  0  0  0  0  0.822660
 227 Mof_Ca 0.659610 0.963470 0.588690  0  0  0  0  0  0  0  0  0.822660
 228 Mof_Ca 0.637200 0.007060 0.255350  0  0  0  0  0  0  0  0  0.822660
 229 C_i 0.819490 0.157680 0.446720  0  0  0  0  0  0  0  0  -0.359390
 230 C_i 0.671520 0.847170 0.113390  0  0  0  0  0  0  0  0  -0.359390
 231 C_i 0.508990 0.995150 0.780060  0  0  0  0  0  0  0  0  -0.359390
 232 C_j 0.511150 0.502830 0.830230  0  0  0  0  0  0  0  0  -0.298300
 233 C_j 0.991680 0.488850 0.830230  0  0  0  0  0  0  0  0  -0.298300
 234 C_j 0.497170 0.008320 0.830230  0  0  0  0  0  0  0  0  -0.298300
 235 N_c 0.570070 0.551510 0.522000  0  0  0  0  0  0  0  0  -0.185510
 236 N_c 0.648100 0.763260 0.855340  0  0  0  0  0  0  0  0  -0.185510
 237 N_c 0.781830 0.685230 0.188670  0  0  0  0  0  0  0  0  -0.185510
 238 C_k 0.585960 0.572560 0.410510  0  0  0  0  0  0  0  0  0.293380
 239 C_k 0.653260 0.747370 0.743840  0  0  0  0  0  0  0  0  0.293380
 240 C_k 0.760770 0.680070 0.077170  0  0  0  0  0  0  0  0  0.293380
 241 Mof_Cd_a 0.607190 0.592750 0.485320  0  0  0  0  0  0  0  0  -0.479120
 242 Mof_Cd_a 0.652230 0.726140 0.818660  0  0  0  0  0  0  0  0  -0.479120
 243 Mof_Cd_a 0.740580 0.681100 0.151990  0  0  0  0  0  0  0  0  -0.479120
 244 Mof_Cc_a 0.622420 0.613450 0.369630  0  0  0  0  0  0  0  0  0.618010
 245 Mof_Cc_a 0.657690 0.710910 0.702960  0  0  0  0  0  0  0  0  0.618010
 246 Mof_Cc_a 0.719880 0.675640 0.036290  0  0  0  0  0  0  0  0  0.618010
 247 Mof_Cb_a 0.615720 0.613610 0.172360  0  0  0  0  0  0  0  0  -0.348980
 248 Mof_Cb_a 0.664560 0.717610 0.505700  0  0  0  0  0  0  0  0  -0.348980
 249 Mof_Cb_a 0.719720 0.668780 0.839030  0  0  0  0  0  0  0  0  -0.348980
 250 C_l 0.593870 0.593040 0.102080  0  0  0  0  0  0  0  0  0.042540
 251 C_l 0.665840 0.739470 0.435410  0  0  0  0  0  0  0  0  0.042540
 252 C_l 0.740290 0.667490 0.768750  0  0  0  0  0  0  0  0  0.042540
 253 C_m 0.579060 0.572810 0.217110  0  0  0  0  0  0  0  0  -0.448310
 254 C_m 0.660410 0.754270 0.550440  0  0  0  0  0  0  0  0  -0.448310
 255 C_m 0.760530 0.672920 0.883770  0  0  0  0  0  0  0  0  -0.448310
 256 Mof_Ca_a 0.630450 0.634230 0.038660  0  0  0  0  0  0  0  0  0.796120
 257 Mof_Ca_a 0.670440 0.702880 0.372000  0  0  0  0  0  0  0  0  0.796120
 258 Mof_Ca_a 0.699110 0.662890 0.705330  0  0  0  0  0  0  0  0  0.796120
 259 H 0.558640 0.514580 0.875880  0  0  0  0  0  0  0  0  0.256400
 260 H 0.955930 0.441360 0.875880  0  0  0  0  0  0  0  0  0.256400
 261 H 0.485420 0.044070 0.875880  0  0  0  0  0  0  0  0  0.256400
 262 H_a 0.535890 0.503430 0.391120  0  0  0  0  0  0  0  0  0.233360
 263 H_a 0.967540 0.464110 0.391120  0  0  0  0  0  0  0  0  0.233360
 264 H_a 0.496570 0.032460 0.391120  0  0  0  0  0  0  0  0  0.233360
 265 H_b 0.491500 0.482890 0.300600  0  0  0  0  0  0  0  0  0.179360
 266 H_b 0.991380 0.508500 0.300600  0  0  0  0  0  0  0  0  0.179360
 267 H_b 0.517110 0.008620 0.300600  0  0  0  0  0  0  0  0  0.179360
 268 H_c 0.783370 0.144880 0.068430  0  0  0  0  0  0  0  0  0.245160
 269 H_c 0.361510 0.216630 0.068430  0  0  0  0  0  0  0  0  0.245160
 270 H_c 0.855120 0.638490 0.068430  0  0  0  0  0  0  0  0  0.245160
 271 H_d 0.787280 0.116190 0.476530  0  0  0  0  0  0  0  0  0.226670
 272 H_d 0.662240 0.879380 0.143200  0  0  0  0  0  0  0  0  0.226670
 273 H_d 0.550470 0.004420 0.809870  0  0  0  0  0  0  0  0  0.226670
 274 Mof_H 0.724590 0.070530 0.326520  0  0  0  0  0  0  0  0  0.233050
 275 Mof_H 0.679270 0.942070 0.993180  0  0  0  0  0  0  0  0  0.233050
 276 Mof_H 0.596140 0.987400 0.659850  0  0  0  0  0  0  0  0  0.233050
 277 H_e 0.746910 0.067970 0.008910  0  0  0  0  0  0  0  0  0.136000
 278 H_e 0.654390 0.919760 0.675570  0  0  0  0  0  0  0  0  0.136000
 279 H_e 0.598700 0.012280 0.342240  0  0  0  0  0  0  0  0  0.136000
 280 H_f 0.775960 0.102920 0.800380  0  0  0  0  0  0  0  0  0.180660
 281 H_f 0.660300 0.890710 0.467040  0  0  0  0  0  0  0  0  0.180660
 282 H_f 0.563740 0.006370 0.133710  0  0  0  0  0  0  0  0  0.180660
 283 H_g 0.805730 0.155090 0.554700  0  0  0  0  0  0  0  0  0.222360
 284 H_g 0.349360 0.194270 0.554700  0  0  0  0  0  0  0  0  0.222360
 285 H_g 0.844910 0.650640 0.554700  0  0  0  0  0  0  0  0  0.222360
 286 H_h 0.516730 0.508920 0.978150  0  0  0  0  0  0  0  0  0.194940
 287 H_h 0.658850 0.816600 0.311490  0  0  0  0  0  0  0  0  0.194940
 288 H_h 0.824420 0.674480 0.644820  0  0  0  0  0  0  0  0  0.194940
 289 H_i 0.552240 0.542380 0.474150  0  0  0  0  0  0  0  0  0.230620
 290 H_i 0.656800 0.781090 0.807480  0  0  0  0  0  0  0  0  0.230620
 291 H_i 0.790950 0.676530 0.140820  0  0  0  0  0  0  0  0  0.230620
 292 Mof_H_a 0.612600 0.592880 0.634020  0  0  0  0  0  0  0  0  0.234260
 293 Mof_H_a 0.646950 0.720730 0.967350  0  0  0  0  0  0  0  0  0.234260
 294 Mof_H_a 0.740450 0.686380 0.300680  0  0  0  0  0  0  0  0  0.234260
 295 H_j 0.589080 0.593390 0.951860  0  0  0  0  0  0  0  0  0.136180
 296 H_j 0.670970 0.744250 0.285190  0  0  0  0  0  0  0  0  0.136180
 297 H_j 0.739950 0.662360 0.618530  0  0  0  0  0  0  0  0  0.136180
 298 H_k 0.562610 0.556970 0.157670  0  0  0  0  0  0  0  0  0.182140
 299 H_k 0.661030 0.770730 0.491000  0  0  0  0  0  0  0  0  0.182140
 300 H_k 0.776370 0.672310 0.824340  0  0  0  0  0  0  0  0  0.182140
 301 Mof_Ob 0.289530 0.967290 0.200690  0  0  0  0  0  0  0  0  -0.733340
 302 Mof_Ob 0.344430 0.043800 0.534020  0  0  0  0  0  0  0  0  -0.733340
 303 Mof_Ob 0.366040 0.988910 0.867360  0  0  0  0  0  0  0  0  -0.733340
 304 Mof_Oa 0.318070 0.985800 0.431830  0  0  0  0  0  0  0  0  -0.896840
 305 Mof_Oa 0.334390 0.015260 0.765160  0  0  0  0  0  0  0  0  -0.896840
 306 Mof_Oa 0.347530 0.998940 0.098490  0  0  0  0  0  0  0  0  -0.896840
 307 Mof_Oc 0.309250 0.965530 0.786230  0  0  0  0  0  0  0  0  -0.984430
 308 Mof_Oc 0.322940 0.024080 0.119560  0  0  0  0  0  0  0  0  -0.984430
 309 Mof_Oc 0.367800 0.010390 0.452890  0  0  0  0  0  0  0  0  -0.984430
 310 Mof_Mg 0.342270 0.989520 0.657590  0  0  0  0  0  0  0  0  1.639210
 311 Mof_Mg 0.313920 0.991070 0.990920  0  0  0  0  0  0  0  0  1.639210
 312 Mof_Mg 0.343820 0.019420 0.324250  0  0  0  0  0  0  0  0  1.639210
 313 Mof_Ob_a 0.376460 0.362530 0.428990  0  0  0  0  0  0  0  0  -0.775440
 314 Mof_Ob_a 0.319410 0.290210 0.095660  0  0  0  0  0  0  0  0  -0.775440
 315 Mof_Ob_a 0.304130 0.347260 0.762330  0  0  0  0  0  0  0  0  -0.775440
 316 Mof_Oa_a 0.348640 0.345490 0.190780  0  0  0  0  0  0  0  0  -0.890610
 317 Mof_Oa_a 0.330190 0.318030 0.857450  0  0  0  0  0  0  0  0  -0.890610
 318 Mof_Oa_a 0.321170 0.336480 0.524110  0  0  0  0  0  0  0  0  -0.890610
 319 Mof_Oc_a 0.358630 0.366300 0.844170  0  0  0  0  0  0  0  0  -0.971150
 320 Mof_Oc_a 0.341010 0.308040 0.510840  0  0  0  0  0  0  0  0  -0.971150
 321 Mof_Oc_a 0.300360 0.325660 0.177510  0  0  0  0  0  0  0  0  -0.971150
 322 Mof_Mg_a 0.324860 0.345020 0.971200  0  0  0  0  0  0  0  0  1.661300
 323 Mof_Mg_a 0.353490 0.341810 0.637870  0  0  0  0  0  0  0  0  1.661300
 324 Mof_Mg_a 0.321650 0.313180 0.304530  0  0  0  0  0  0  0  0  1.661300
 325 S 0.269100 0.883770 0.114900  0  0  0  0  0  0  0  0  -0.230370
 326 S 0.614670 0.730900 0.114900  0  0  0  0  0  0  0  0  -0.230370
 327 S 0.116230 0.385330 0.114900  0  0  0  0  0  0  0  0  -0.230370
 328 C 0.241940 0.874220 0.008710  0  0  0  0  0  0  0  0  0.132210
 329 C 0.298950 0.091400 0.342040  0  0  0  0  0  0  0  0  0.132210
 330 C 0.459120 0.034390 0.675380  0  0  0  0  0  0  0  0  0.132210
 331 N 0.221260 0.852930 0.080800  0  0  0  0  0  0  0  0  -0.491580
 332 N 0.631670 0.778740 0.080800  0  0  0  0  0  0  0  0  -0.491580
 333 N 0.147070 0.368330 0.080800  0  0  0  0  0  0  0  0  -0.491580
 334 C_a 0.196160 0.841350 0.024250  0  0  0  0  0  0  0  0  0.500380
 335 C_a 0.645190 0.803840 0.024250  0  0  0  0  0  0  0  0  0.500380
 336 C_a 0.158650 0.354810 0.024250  0  0  0  0  0  0  0  0  0.500380
 337 C_b 0.188740 0.834090 0.832240  0  0  0  0  0  0  0  0  -0.412210
 338 C_b 0.645350 0.811260 0.832240  0  0  0  0  0  0  0  0  -0.412210
 339 C_b 0.165910 0.354650 0.832240  0  0  0  0  0  0  0  0  -0.412210
 340 C_c 0.163770 0.822290 0.781900  0  0  0  0  0  0  0  0  -0.245000
 341 C_c 0.658520 0.836230 0.781900  0  0  0  0  0  0  0  0  -0.245000
 342 C_c 0.177710 0.341480 0.781900  0  0  0  0  0  0  0  0  -0.245000
 343 C_d 0.478750 0.483840 0.587860  0  0  0  0  0  0  0  0  0.417080
 344 C_d 0.338430 0.187920 0.254530  0  0  0  0  0  0  0  0  0.417080
 345 C_d 0.182830 0.328240 0.921190  0  0  0  0  0  0  0  0  0.417080
 346 N_a 0.453800 0.472670 0.528940  0  0  0  0  0  0  0  0  -0.421890
 347 N_a 0.352200 0.212860 0.195610  0  0  0  0  0  0  0  0  -0.421890
 348 N_a 0.193990 0.314460 0.862270  0  0  0  0  0  0  0  0  -0.421890
 349 C_e 0.432110 0.453740 0.611890  0  0  0  0  0  0  0  0  0.083910
 350 C_e 0.354960 0.234560 0.278550  0  0  0  0  0  0  0  0  0.083910
 351 C_e 0.212930 0.311710 0.945220  0  0  0  0  0  0  0  0  0.083910
 352 S_a 0.405240 0.447180 0.513100  0  0  0  0  0  0  0  0  -0.221090
 353 S_a 0.375270 0.261420 0.179770  0  0  0  0  0  0  0  0  -0.221090
 354 S_a 0.219490 0.291400 0.846440  0  0  0  0  0  0  0  0  -0.221090
 355 N_b 0.436030 0.442400 0.767290  0  0  0  0  0  0  0  0  -0.149370
 356 N_b 0.339700 0.230630 0.433960  0  0  0  0  0  0  0  0  -0.149370
 357 N_b 0.224270 0.326970 0.100630  0  0  0  0  0  0  0  0  -0.149370
 358 C_f 0.418760 0.422370 0.881890  0  0  0  0  0  0  0  0  0.269780
 359 C_f 0.336950 0.247910 0.548550  0  0  0  0  0  0  0  0  0.269780
 360 C_f 0.244290 0.329720 0.215220  0  0  0  0  0  0  0  0  0.269780
 361 Mof_Cd 0.396430 0.403570 0.808590  0  0  0  0  0  0  0  0  -0.471240
 362 Mof_Cd 0.340470 0.270240 0.475260  0  0  0  0  0  0  0  0  -0.471240
 363 Mof_Cd 0.263100 0.326200 0.141930  0  0  0  0  0  0  0  0  -0.471240
 364 Mof_Cc 0.379810 0.383730 0.925750  0  0  0  0  0  0  0  0  0.598080
 365 Mof_Cc 0.337260 0.286860 0.592420  0  0  0  0  0  0  0  0  0.598080
 366 Mof_Cc 0.282930 0.329410 0.259090  0  0  0  0  0  0  0  0  0.598080
 367 Mof_Cb 0.386130 0.382920 0.122790  0  0  0  0  0  0  0  0  -0.353490
 368 Mof_Cb 0.330130 0.280540 0.789460  0  0  0  0  0  0  0  0  -0.353490
 369 Mof_Cb 0.283750 0.336540 0.456130  0  0  0  0  0  0  0  0  -0.353490
 370 C_g 0.409040 0.402090 0.192030  0  0  0  0  0  0  0  0  0.043600
 371 C_g 0.326380 0.257620 0.858700  0  0  0  0  0  0  0  0  0.043600
 372 C_g 0.264580 0.340290 0.525360  0  0  0  0  0  0  0  0  0.043600
 373 C_h 0.425270 0.421520 0.075470  0  0  0  0  0  0  0  0  -0.441760
 374 C_h 0.329580 0.241400 0.742130  0  0  0  0  0  0  0  0  -0.441760
 375 C_h 0.245150 0.337090 0.408800  0  0  0  0  0  0  0  0  -0.441760
 376 Mof_Ca 0.369860 0.362800 0.255350  0  0  0  0  0  0  0  0  0.822660
 377 Mof_Ca 0.326270 0.296800 0.922020  0  0  0  0  0  0  0  0  0.822660
 378 Mof_Ca 0.303860 0.340390 0.588690  0  0  0  0  0  0  0  0  0.822660
 379 C_i 0.486160 0.491010 0.780060  0  0  0  0  0  0  0  0  -0.359390
 380 C_i 0.338180 0.180510 0.446720  0  0  0  0  0  0  0  0  -0.359390
 381 C_i 0.175660 0.328480 0.113390  0  0  0  0  0  0  0  0  -0.359390
 382 C_j 0.177810 0.836160 0.163560  0  0  0  0  0  0  0  0  -0.298300
 383 C_j 0.658350 0.822190 0.163560  0  0  0  0  0  0  0  0  -0.298300
 384 C_j 0.163840 0.341650 0.163560  0  0  0  0  0  0  0  0  -0.298300
 385 N_c 0.236740 0.884840 0.855340  0  0  0  0  0  0  0  0  -0.185510
 386 N_c 0.314770 0.096600 0.188670  0  0  0  0  0  0  0  0  -0.185510
 387 N_c 0.448490 0.018560 0.522000  0  0  0  0  0  0  0  0  -0.185510
 388 C_k 0.252630 0.905900 0.743840  0  0  0  0  0  0  0  0  0.293380
 389 C_k 0.319930 0.080700 0.077170  0  0  0  0  0  0  0  0  0.293380
 390 C_k 0.427440 0.013400 0.410510  0  0  0  0  0  0  0  0  0.293380
 391 Mof_Cd_a 0.273860 0.926090 0.818660  0  0  0  0  0  0  0  0  -0.479120
 392 Mof_Cd_a 0.318900 0.059480 0.151990  0  0  0  0  0  0  0  0  -0.479120
 393 Mof_Cd_a 0.407250 0.014440 0.485320  0  0  0  0  0  0  0  0  -0.479120
 394 Mof_Cc_a 0.289090 0.946780 0.702960  0  0  0  0  0  0  0  0  0.618010
 395 Mof_Cc_a 0.324360 0.044240 0.036290  0  0  0  0  0  0  0  0  0.618010
 396 Mof_Cc_a 0.386550 0.008970 0.369630  0  0  0  0  0  0  0  0  0.618010
 397 Mof_Cb_a 0.282390 0.946950 0.505700  0  0  0  0  0  0  0  0  -0.348980
 398 Mof_Cb_a 0.331220 0.050940 0.839030  0  0  0  0  0  0  0  0  -0.348980
 399 Mof_Cb_a 0.386390 0.002110 0.172360  0  0  0  0  0  0  0  0  -0.348980
 400 C_l 0.260530 0.926370 0.435410  0  0  0  0  0  0  0  0  0.042540
 401 C_l 0.332510 0.072800 0.768750  0  0  0  0  0  0  0  0  0.042540
 402 C_l 0.406960 0.000830 0.102080  0  0  0  0  0  0  0  0  0.042540
 403 C_m 0.245730 0.906140 0.550440  0  0  0  0  0  0  0  0  -0.448310
 404 C_m 0.327080 0.087600 0.883770  0  0  0  0  0  0  0  0  -0.448310
 405 C_m 0.427190 0.006260 0.217110  0  0  0  0  0  0  0  0  -0.448310
 406 Mof_Ca_a 0.297120 0.967560 0.372000  0  0  0  0  0  0  0  0  0.796120
 407 Mof_Ca_a 0.337110 0.036210 0.705330  0  0  0  0  0  0  0  0  0.796120
 408 Mof_Ca_a 0.365770 0.996230 0.038660  0  0  0  0  0  0  0  0  0.796120
 409 H 0.225310 0.847910 0.209210  0  0  0  0  0  0  0  0  0.256400
 410 H 0.622600 0.774690 0.209210  0  0  0  0  0  0  0  0  0.256400
 411 H 0.152090 0.377400 0.209210  0  0  0  0  0  0  0  0  0.256400
 412 H_a 0.202560 0.836760 0.724460  0  0  0  0  0  0  0  0  0.233360
 413 H_a 0.634200 0.797440 0.724460  0  0  0  0  0  0  0  0  0.233360
 414 H_a 0.163240 0.365800 0.724460  0  0  0  0  0  0  0  0  0.233360
 415 H_b 0.158170 0.816220 0.633930  0  0  0  0  0  0  0  0  0.179360
 416 H_b 0.658050 0.841830 0.633930  0  0  0  0  0  0  0  0  0.179360
 417 H_b 0.183780 0.341950 0.633930  0  0  0  0  0  0  0  0  0.179360
 418 H_c 0.450030 0.478210 0.401760  0  0  0  0  0  0  0  0  0.245160
 419 H_c 0.028180 0.549970 0.401760  0  0  0  0  0  0  0  0  0.245160
 420 H_c 0.521790 0.971820 0.401760  0  0  0  0  0  0  0  0  0.245160
 421 H_d 0.453950 0.449530 0.809870  0  0  0  0  0  0  0  0  0.226670
 422 H_d 0.328910 0.212720 0.476530  0  0  0  0  0  0  0  0  0.226670
 423 H_d 0.217140 0.337760 0.143200  0  0  0  0  0  0  0  0  0.226670
 424 Mof_H 0.391260 0.403860 0.659850  0  0  0  0  0  0  0  0  0.233050
 425 Mof_H 0.345940 0.275410 0.326520  0  0  0  0  0  0  0  0  0.233050
 426 Mof_H 0.262800 0.320730 0.993180  0  0  0  0  0  0  0  0  0.233050
 427 H_e 0.413580 0.401300 0.342240  0  0  0  0  0  0  0  0  0.136000
 428 H_e 0.321060 0.253090 0.008910  0  0  0  0  0  0  0  0  0.136000
 429 H_e 0.265370 0.345610 0.675570  0  0  0  0  0  0  0  0  0.136000
 430 H_f 0.442630 0.436260 0.133710  0  0  0  0  0  0  0  0  0.180660
 431 H_f 0.326960 0.224040 0.800380  0  0  0  0  0  0  0  0  0.180660
 432 H_f 0.230410 0.339700 0.467040  0  0  0  0  0  0  0  0  0.180660
 433 H_g 0.472390 0.488430 0.888030  0  0  0  0  0  0  0  0  0.222360
 434 H_g 0.016030 0.527610 0.888030  0  0  0  0  0  0  0  0  0.222360
 435 H_g 0.511570 0.983970 0.888030  0  0  0  0  0  0  0  0  0.222360
 436 H_h 0.183400 0.842250 0.311490  0  0  0  0  0  0  0  0  0.194940
 437 H_h 0.325520 0.149940 0.644820  0  0  0  0  0  0  0  0  0.194940
 438 H_h 0.491080 0.007810 0.978150  0  0  0  0  0  0  0  0  0.194940
 439 H_i 0.218910 0.875710 0.807480  0  0  0  0  0  0  0  0  0.230620
 440 H_i 0.323470 0.114420 0.140820  0  0  0  0  0  0  0  0  0.230620
 441 H_i 0.457620 0.009860 0.474150  0  0  0  0  0  0  0  0  0.230620
 442 Mof_H_a 0.279270 0.926220 0.967350  0  0  0  0  0  0  0  0  0.234260
 443 Mof_H_a 0.313620 0.054070 0.300680  0  0  0  0  0  0  0  0  0.234260
 444 Mof_H_a 0.407120 0.019720 0.634020  0  0  0  0  0  0  0  0  0.234260
 445 H_j 0.255750 0.926720 0.285190  0  0  0  0  0  0  0  0  0.136180
 446 H_j 0.337640 0.077580 0.618530  0  0  0  0  0  0  0  0  0.136180
 447 H_j 0.406610 0.995700 0.951860  0  0  0  0  0  0  0  0  0.136180
 448 H_k 0.229270 0.890300 0.491000  0  0  0  0  0  0  0  0  0.182140
 449 H_k 0.327690 0.104060 0.824340  0  0  0  0  0  0  0  0  0.182140
 450 H_k 0.443030 0.005640 0.157670  0  0  0  0  0  0  0  0  0.182140
