# Supplementary material for: In silico design and screening of hypothetical MOF-74 analogs and their experimental synthesis
Source: Chem Sci. 2016 Jun 21;7(9):6263–72. doi: 10.1039/c6sc01477a (PMC6024208; doi:10.1039/c6sc01477a)
Supplement: Supplementary file 1 [file SC-007-C6SC01477A-s001.zip › analogs/118_all_conf_528_0_full_symm.cif]

data_image0
_cell_length_a       73.2862
_cell_length_b       73.2862
_cell_length_c       6.89365
_cell_angle_alpha    90
_cell_angle_beta     90
_cell_angle_gamma    120

_symmetry_space_group_name_H-M    "P 1"
_symmetry_int_tables_number       1

loop_
  _symmetry_equiv_pos_as_xyz
  'x, y, z'

loop_
  _atom_site_label
  _atom_site_occupancy
  _atom_site_fract_x
  _atom_site_fract_y
  _atom_site_fract_z
  _atom_site_thermal_displace_type
  _atom_site_B_iso_or_equiv
  _atom_site_type_symbol
  O1       1.0000 0.97639  0.29635  0.96724  Biso   1.000  O
  O2       1.0000 0.03698  0.34670  0.63391  Biso   1.000  O
  O3       1.0000 0.98663  0.35695  0.30058  Biso   1.000  O
  O4       1.0000 0.98974  0.32065  0.73272  Biso   1.000  O
  O5       1.0000 0.01269  0.33576  0.39938  Biso   1.000  O
  O6       1.0000 0.99757  0.34359  0.06605  Biso   1.000  O
  O7       1.0000 0.97143  0.31042  0.37547  Biso   1.000  O
  O8       1.0000 0.02291  0.32768  0.04214  Biso   1.000  O
  O9       1.0000 0.00565  0.36190  0.70881  Biso   1.000  O
  Mg1      1.0000 0.98990  0.33952  0.51079  Biso   1.000  Mg
  Mg2      1.0000 0.99381  0.31705  0.17746  Biso   1.000  Mg
  Mg3      1.0000 0.01628  0.34343  0.84413  Biso   1.000  Mg
  O10      1.0000 0.02697  0.70428  0.87764  Biso   1.000  O
  O11      1.0000 0.96239  0.65603  0.21097  Biso   1.000  O
  O12      1.0000 0.01064  0.63969  0.54431  Biso   1.000  O
  O13      1.0000 0.01275  0.67962  0.10843  Biso   1.000  O
  O14      1.0000 0.98705  0.66647  0.44177  Biso   1.000  O
  O15      1.0000 0.00020  0.65392  0.77510  Biso   1.000  O
  O16      1.0000 0.02994  0.68746  0.46453  Biso   1.000  O
  O17      1.0000 0.97921  0.67581  0.79786  Biso   1.000  O
  O18      1.0000 0.99085  0.63673  0.13119  Biso   1.000  O
  Mg4      1.0000 0.01062  0.65932  0.33536  Biso   1.000  Mg
  Mg5      1.0000 0.00734  0.68463  0.66870  Biso   1.000  Mg
  Mg6      1.0000 0.98204  0.65605  0.00203  Biso   1.000  Mg
  O19      1.0000 0.90947  0.23870  0.94714  Biso   1.000  O
  O20      1.0000 0.09464  0.33744  0.61381  Biso   1.000  O
  O21      1.0000 0.99590  0.42387  0.28048  Biso   1.000  O
  C1       1.0000 0.90709  0.23882  0.76933  Biso   1.000  C
  C2       1.0000 0.09452  0.33494  0.43599  Biso   1.000  C
  C3       1.0000 0.99839  0.42624  0.10266  Biso   1.000  C
  N1       1.0000 0.88896  0.22379  0.67719  Biso   1.000  N
  N2       1.0000 0.10954  0.33184  0.34386  Biso   1.000  N
  N3       1.0000 0.00149  0.44437  0.01052  Biso   1.000  N
  C4       1.0000 0.87104  0.20712  0.76711  Biso   1.000  C
  C5       1.0000 0.12621  0.33058  0.43377  Biso   1.000  C
  C6       1.0000 0.00275  0.46229  0.10044  Biso   1.000  C
  C7       1.0000 0.86671  0.20734  0.96559  Biso   1.000  C
  C8       1.0000 0.12599  0.32603  0.63226  Biso   1.000  C
  C9       1.0000 0.00730  0.46663  0.29892  Biso   1.000  C
  C10      1.0000 0.84898  0.19042  0.04728  Biso   1.000  C
  C11      1.0000 0.14292  0.32523  0.71394  Biso   1.000  C
  C12      1.0000 0.00811  0.48436  0.38061  Biso   1.000  C
  C13      1.0000 0.16809  0.83941  0.60483  Biso   1.000  C
  C14      1.0000 0.16059  0.32868  0.60483  Biso   1.000  C
  C15      1.0000 0.67132  0.83191  0.60483  Biso   1.000  C
  C16      1.0000 0.15012  0.82131  0.70109  Biso   1.000  C
  C17      1.0000 0.84535  0.66214  0.03442  Biso   1.000  C
  C18      1.0000 0.00452  0.51655  0.36776  Biso   1.000  C
  C19      1.0000 0.14104  0.82399  0.87126  Biso   1.000  C
  C20      1.0000 0.17601  0.31705  0.87126  Biso   1.000  C
  C21      1.0000 0.68295  0.85896  0.87126  Biso   1.000  C
  C22      1.0000 0.12487  0.80706  0.97034  Biso   1.000  C
  C23      1.0000 0.85961  0.65115  0.30367  Biso   1.000  C
  C24      1.0000 0.01552  0.54179  0.63701  Biso   1.000  C
  C25      1.0000 0.11713  0.78651  0.89961  Biso   1.000  C
  C26      1.0000 0.88016  0.66395  0.23294  Biso   1.000  C
  C27      1.0000 0.00271  0.54954  0.56628  Biso   1.000  C
  N4       1.0000 0.10051  0.76859  0.99054  Biso   1.000  N
  N5       1.0000 0.89808  0.66525  0.32387  Biso   1.000  N
  N6       1.0000 0.00141  0.56616  0.65720  Biso   1.000  N
  C28      1.0000 0.09460  0.76645  0.18336  Biso   1.000  C
  C29      1.0000 0.90022  0.66148  0.51669  Biso   1.000  C
  C30      1.0000 0.00519  0.57207  0.85002  Biso   1.000  C
  O22      1.0000 0.10336  0.78059  0.30527  Biso   1.000  O
  O23      1.0000 0.88607  0.65610  0.63860  Biso   1.000  O
  O24      1.0000 0.01057  0.56331  0.97193  Biso   1.000  O
  C31      1.0000 0.07679  0.74523  0.24066  Biso   1.000  C
  C32      1.0000 0.92143  0.66489  0.57399  Biso   1.000  C
  C33      1.0000 0.00178  0.58988  0.90733  Biso   1.000  C
  C34      1.0000 0.06083  0.73105  0.11843  Biso   1.000  C
  C35      1.0000 0.93562  0.66311  0.45177  Biso   1.000  C
  C36      1.0000 0.00355  0.60584  0.78510  Biso   1.000  C
  C37      1.0000 0.04440  0.71146  0.18606  Biso   1.000  C
  C38      1.0000 0.95520  0.66627  0.51939  Biso   1.000  C
  C39      1.0000 0.00039  0.62227  0.85272  Biso   1.000  C
  C40      1.0000 0.04445  0.70583  0.38499  Biso   1.000  C
  C41      1.0000 0.96084  0.67196  0.71833  Biso   1.000  C
  C42      1.0000 0.99471  0.62222  0.05166  Biso   1.000  C
  C43      1.0000 0.06051  0.72061  0.50746  Biso   1.000  C
  C44      1.0000 0.94605  0.67323  0.84079  Biso   1.000  C
  C45      1.0000 0.99344  0.60616  0.17413  Biso   1.000  C
  C46      1.0000 0.07602  0.73985  0.43808  Biso   1.000  C
  C47      1.0000 0.92681  0.66950  0.77142  Biso   1.000  C
  C48      1.0000 0.99716  0.59064  0.10475  Biso   1.000  C
  C49      1.0000 0.02736  0.69801  0.04947  Biso   1.000  C
  C50      1.0000 0.96865  0.66268  0.38280  Biso   1.000  C
  C51      1.0000 0.00398  0.63930  0.71613  Biso   1.000  C
  C52      1.0000 0.12579  0.78354  0.72912  Biso   1.000  C
  C53      1.0000 0.88312  0.67558  0.06246  Biso   1.000  C
  C54      1.0000 0.99109  0.54088  0.39579  Biso   1.000  C
  C55      1.0000 0.14190  0.80062  0.63144  Biso   1.000  C
  C56      1.0000 0.86605  0.67462  0.96477  Biso   1.000  C
  C57      1.0000 0.99205  0.52477  0.29811  Biso   1.000  C
  C58      1.0000 0.83894  0.17304  0.73821  Biso   1.000  C
  C59      1.0000 0.16029  0.33256  0.40487  Biso   1.000  C
  C60      1.0000 0.00077  0.49440  0.07154  Biso   1.000  C
  C61      1.0000 0.85676  0.18983  0.65441  Biso   1.000  C
  C62      1.0000 0.14350  0.33359  0.32108  Biso   1.000  C
  C63      1.0000 0.99974  0.47658  0.98775  Biso   1.000  C
  C64      1.0000 0.92377  0.25591  0.64712  Biso   1.000  C
  C65      1.0000 0.07742  0.33453  0.31379  Biso   1.000  C
  C66      1.0000 0.99881  0.40956  0.98045  Biso   1.000  C
  C67      1.0000 0.94151  0.27037  0.75023  Biso   1.000  C
  C68      1.0000 0.06296  0.33781  0.41689  Biso   1.000  C
  C69      1.0000 0.99553  0.39182  0.08356  Biso   1.000  C
  C70      1.0000 0.95797  0.28853  0.66623  Biso   1.000  C
  C71      1.0000 0.04480  0.33611  0.33290  Biso   1.000  C
  C72      1.0000 0.99722  0.37536  0.99956  Biso   1.000  C
  C73      1.0000 0.95690  0.29277  0.46485  Biso   1.000  C
  C74      1.0000 0.04056  0.33080  0.13152  Biso   1.000  C
  C75      1.0000 0.00253  0.37643  0.79818  Biso   1.000  C
  C76      1.0000 0.93942  0.27739  0.35855  Biso   1.000  C
  C77      1.0000 0.05594  0.32869  0.02522  Biso   1.000  C
  C78      1.0000 0.00464  0.39391  0.69188  Biso   1.000  C
  C79      1.0000 0.92321  0.25951  0.44643  Biso   1.000  C
  C80      1.0000 0.07382  0.33037  0.11310  Biso   1.000  C
  C81      1.0000 0.00296  0.41012  0.77977  Biso   1.000  C
  C82      1.0000 0.97550  0.30231  0.79594  Biso   1.000  C
  C83      1.0000 0.03102  0.33986  0.46261  Biso   1.000  C
  C84      1.0000 0.99348  0.35783  0.12927  Biso   1.000  C
  H1       1.0000 0.88904  0.22370  0.52989  Biso   1.000  H
  H2       1.0000 0.10963  0.33200  0.19655  Biso   1.000  H
  H3       1.0000 0.00133  0.44430  0.86322  Biso   1.000  H
  H4       1.0000 0.87756  0.22055  0.05394  Biso   1.000  H
  H5       1.0000 0.11278  0.32368  0.72061  Biso   1.000  H
  H6       1.0000 0.00966  0.45577  0.38727  Biso   1.000  H
  H7       1.0000 0.84632  0.19079  0.20214  Biso   1.000  H
  H8       1.0000 0.14254  0.32220  0.86881  Biso   1.000  H
  H9       1.0000 0.67780  0.82034  0.86881  Biso   1.000  H
  H10      1.0000 0.14650  0.83979  0.92687  Biso   1.000  H
  H11      1.0000 0.16021  0.30671  0.92687  Biso   1.000  H
  H12      1.0000 0.69329  0.85350  0.92687  Biso   1.000  H
  H13      1.0000 0.11824  0.80959  0.10130  Biso   1.000  H
  H14      1.0000 0.19041  0.30866  0.10130  Biso   1.000  H
  H15      1.0000 0.69134  0.88176  0.10130  Biso   1.000  H
  H16      1.0000 0.09409  0.75512  0.91122  Biso   1.000  H
  H17      1.0000 0.91155  0.67231  0.24455  Biso   1.000  H
  H18      1.0000 0.99436  0.57257  0.57789  Biso   1.000  H
  H19      1.0000 0.05998  0.73494  0.96739  Biso   1.000  H
  H20      1.0000 0.93173  0.65838  0.30073  Biso   1.000  H
  H21      1.0000 0.00829  0.60668  0.63406  Biso   1.000  H
  H22      1.0000 0.05998  0.71622  0.65891  Biso   1.000  H
  H23      1.0000 0.95045  0.67709  0.99225  Biso   1.000  H
  H24      1.0000 0.98957  0.60669  0.32558  Biso   1.000  H
  H25      1.0000 0.08811  0.75149  0.53303  Biso   1.000  H
  H26      1.0000 0.91518  0.66995  0.86637  Biso   1.000  H
  H27      1.0000 0.99671  0.57856  0.19970  Biso   1.000  H
  H28      1.0000 0.12008  0.76770  0.67350  Biso   1.000  H
  H29      1.0000 0.89897  0.68572  0.00683  Biso   1.000  H
  H30      1.0000 0.98094  0.54658  0.34017  Biso   1.000  H
  H31      1.0000 0.14842  0.79773  0.50108  Biso   1.000  H
  H32      1.0000 0.86894  0.68402  0.83441  Biso   1.000  H
  H33      1.0000 0.98264  0.51825  0.16775  Biso   1.000  H
  H34      1.0000 0.16141  0.82673  0.31265  Biso   1.000  H
  H35      1.0000 0.83994  0.66802  0.64599  Biso   1.000  H
  H36      1.0000 0.99865  0.50526  0.97932  Biso   1.000  H
  H37      1.0000 0.85975  0.18942  0.50009  Biso   1.000  H
  H38      1.0000 0.14391  0.33699  0.16675  Biso   1.000  H
  H39      1.0000 0.99634  0.47359  0.83342  Biso   1.000  H
  H40      1.0000 0.94247  0.26750  0.90341  Biso   1.000  H
  H41      1.0000 0.06584  0.34164  0.57007  Biso   1.000  H
  H42      1.0000 0.99169  0.39086  0.23674  Biso   1.000  H
  H43      1.0000 0.93876  0.28014  0.20431  Biso   1.000  H
  H44      1.0000 0.05320  0.32529  0.87097  Biso   1.000  H
  H45      1.0000 0.00804  0.39457  0.53764  Biso   1.000  H
  H46      1.0000 0.91021  0.24864  0.35392  Biso   1.000  H
  H47      1.0000 0.08469  0.32824  0.02058  Biso   1.000  H
  H48      1.0000 0.00510  0.42312  0.68725  Biso   1.000  H
  O25      1.0000 0.64305  0.62969  0.30058  Biso   1.000  O
  O26      1.0000 0.70365  0.68003  0.96724  Biso   1.000  O
  O27      1.0000 0.65330  0.69028  0.63391  Biso   1.000  O
  O28      1.0000 0.65641  0.65398  0.06605  Biso   1.000  O
  O29      1.0000 0.67935  0.66910  0.73272  Biso   1.000  O
  O30      1.0000 0.66424  0.67692  0.39938  Biso   1.000  O
  O31      1.0000 0.63810  0.64376  0.70881  Biso   1.000  O
  O32      1.0000 0.68958  0.66101  0.37547  Biso   1.000  O
  O33      1.0000 0.67232  0.69523  0.04214  Biso   1.000  O
  Mg7      1.0000 0.65657  0.67286  0.84413  Biso   1.000  Mg
  Mg8      1.0000 0.66048  0.65038  0.51079  Biso   1.000  Mg
  Mg9      1.0000 0.68295  0.67676  0.17746  Biso   1.000  Mg
  O34      1.0000 0.69364  0.03761  0.21097  Biso   1.000  O
  O35      1.0000 0.62905  0.98936  0.54431  Biso   1.000  O
  O36      1.0000 0.67731  0.97303  0.87764  Biso   1.000  O
  O37      1.0000 0.67942  0.01295  0.44177  Biso   1.000  O
  O38      1.0000 0.65372  0.99980  0.77510  Biso   1.000  O
  O39      1.0000 0.66687  0.98725  0.10843  Biso   1.000  O
  O40      1.0000 0.69661  0.02079  0.79786  Biso   1.000  O
  O41      1.0000 0.64587  0.00915  0.13119  Biso   1.000  O
  O42      1.0000 0.65752  0.97006  0.46453  Biso   1.000  O
  Mg10     1.0000 0.67728  0.99266  0.66870  Biso   1.000  Mg
  Mg11     1.0000 0.67401  0.01796  0.00203  Biso   1.000  Mg
  Mg12     1.0000 0.64871  0.98938  0.33536  Biso   1.000  Mg
  O43      1.0000 0.57613  0.57203  0.28048  Biso   1.000  O
  O44      1.0000 0.76130  0.67077  0.94714  Biso   1.000  O
  O45      1.0000 0.66256  0.75720  0.61381  Biso   1.000  O
  C85      1.0000 0.57376  0.57215  0.10266  Biso   1.000  C
  C86      1.0000 0.76118  0.66828  0.76933  Biso   1.000  C
  C87      1.0000 0.66506  0.75958  0.43599  Biso   1.000  C
  N7       1.0000 0.55563  0.55712  0.01052  Biso   1.000  N
  N8       1.0000 0.77621  0.66517  0.67719  Biso   1.000  N
  N9       1.0000 0.66816  0.77770  0.34386  Biso   1.000  N
  C88      1.0000 0.53771  0.54046  0.10044  Biso   1.000  C
  C89      1.0000 0.79288  0.66392  0.76711  Biso   1.000  C
  C90      1.0000 0.66942  0.79563  0.43377  Biso   1.000  C
  C91      1.0000 0.53337  0.54067  0.29892  Biso   1.000  C
  C92      1.0000 0.79266  0.65937  0.96559  Biso   1.000  C
  C93      1.0000 0.67397  0.79996  0.63226  Biso   1.000  C
  C94      1.0000 0.51564  0.52375  0.38061  Biso   1.000  C
  C95      1.0000 0.80958  0.65856  0.04728  Biso   1.000  C
  C96      1.0000 0.67477  0.81769  0.71394  Biso   1.000  C
  C97      1.0000 0.83475  0.17274  0.93817  Biso   1.000  C
  C98      1.0000 0.82726  0.66201  0.93817  Biso   1.000  C
  C99      1.0000 0.33799  0.16525  0.93817  Biso   1.000  C
  C100     1.0000 0.81679  0.15465  0.03442  Biso   1.000  C
  C101     1.0000 0.51202  0.99548  0.36776  Biso   1.000  C
  C102     1.0000 0.67119  0.84988  0.70109  Biso   1.000  C
  C103     1.0000 0.80771  0.15733  0.20459  Biso   1.000  C
  C104     1.0000 0.84267  0.65038  0.20459  Biso   1.000  C
  C105     1.0000 0.34962  0.19229  0.20459  Biso   1.000  C
  C106     1.0000 0.79154  0.14039  0.30367  Biso   1.000  C
  C107     1.0000 0.52627  0.98448  0.63701  Biso   1.000  C
  C108     1.0000 0.68219  0.87513  0.97034  Biso   1.000  C
  C109     1.0000 0.78379  0.11984  0.23294  Biso   1.000  C
  C110     1.0000 0.54682  0.99729  0.56628  Biso   1.000  C
  C111     1.0000 0.66938  0.88287  0.89961  Biso   1.000  C
  N10      1.0000 0.76718  0.10192  0.32387  Biso   1.000  N
  N11      1.0000 0.56474  0.99859  0.65720  Biso   1.000  N
  N12      1.0000 0.66808  0.89949  0.99054  Biso   1.000  N
  C112     1.0000 0.76126  0.09978  0.51669  Biso   1.000  C
  C113     1.0000 0.56688  0.99481  0.85002  Biso   1.000  C
  C114     1.0000 0.67185  0.90540  0.18336  Biso   1.000  C
  O46      1.0000 0.77002  0.11393  0.63860  Biso   1.000  O
  O47      1.0000 0.55274  0.98943  0.97193  Biso   1.000  O
  O48      1.0000 0.67724  0.89664  0.30527  Biso   1.000  O
  C115     1.0000 0.74345  0.07857  0.57399  Biso   1.000  C
  C116     1.0000 0.58810  0.99822  0.90733  Biso   1.000  C
  C117     1.0000 0.66845  0.92321  0.24066  Biso   1.000  C
  C118     1.0000 0.72750  0.06438  0.45177  Biso   1.000  C
  C119     1.0000 0.60228  0.99645  0.78510  Biso   1.000  C
  C120     1.0000 0.67022  0.93917  0.11843  Biso   1.000  C
  C121     1.0000 0.71107  0.04480  0.51939  Biso   1.000  C
  C122     1.0000 0.62187  0.99961  0.85272  Biso   1.000  C
  C123     1.0000 0.66706  0.95560  0.18606  Biso   1.000  C
  C124     1.0000 0.71112  0.03916  0.71833  Biso   1.000  C
  C125     1.0000 0.62751  0.00529  0.05166  Biso   1.000  C
  C126     1.0000 0.66138  0.95555  0.38499  Biso   1.000  C
  C127     1.0000 0.72717  0.05395  0.84079  Biso   1.000  C
  C128     1.0000 0.61272  0.00656  0.17413  Biso   1.000  C
  C129     1.0000 0.66011  0.93949  0.50746  Biso   1.000  C
  C130     1.0000 0.74269  0.07319  0.77142  Biso   1.000  C
  C131     1.0000 0.59348  0.00284  0.10475  Biso   1.000  C
  C132     1.0000 0.66383  0.92398  0.43808  Biso   1.000  C
  C133     1.0000 0.69403  0.03135  0.38280  Biso   1.000  C
  C134     1.0000 0.63532  0.99602  0.71613  Biso   1.000  C
  C135     1.0000 0.67065  0.97264  0.04947  Biso   1.000  C
  C136     1.0000 0.79245  0.11688  0.06246  Biso   1.000  C
  C137     1.0000 0.54979  0.00891  0.39579  Biso   1.000  C
  C138     1.0000 0.65775  0.87421  0.72912  Biso   1.000  C
  C139     1.0000 0.80857  0.13395  0.96477  Biso   1.000  C
  C140     1.0000 0.53272  0.00795  0.29811  Biso   1.000  C
  C141     1.0000 0.65872  0.85810  0.63144  Biso   1.000  C
  C142     1.0000 0.50560  0.50638  0.07154  Biso   1.000  C
  C143     1.0000 0.82696  0.66589  0.73821  Biso   1.000  C
  C144     1.0000 0.66744  0.82773  0.40487  Biso   1.000  C
  C145     1.0000 0.52342  0.52317  0.98775  Biso   1.000  C
  C146     1.0000 0.81017  0.66692  0.65441  Biso   1.000  C
  C147     1.0000 0.66641  0.80991  0.32108  Biso   1.000  C
  C148     1.0000 0.59044  0.58925  0.98045  Biso   1.000  C
  C149     1.0000 0.74409  0.66786  0.64712  Biso   1.000  C
  C150     1.0000 0.66547  0.74289  0.31379  Biso   1.000  C
  C151     1.0000 0.60818  0.60371  0.08356  Biso   1.000  C
  C152     1.0000 0.72963  0.67114  0.75023  Biso   1.000  C
  C153     1.0000 0.66219  0.72515  0.41689  Biso   1.000  C
  C154     1.0000 0.62464  0.62187  0.99956  Biso   1.000  C
  C155     1.0000 0.71147  0.66944  0.66623  Biso   1.000  C
  C156     1.0000 0.66389  0.70869  0.33290  Biso   1.000  C
  C157     1.0000 0.62357  0.62610  0.79818  Biso   1.000  C
  C158     1.0000 0.70723  0.66413  0.46485  Biso   1.000  C
  C159     1.0000 0.66920  0.70976  0.13152  Biso   1.000  C
  C160     1.0000 0.60609  0.61073  0.69188  Biso   1.000  C
  C161     1.0000 0.72261  0.66203  0.35855  Biso   1.000  C
  C162     1.0000 0.67131  0.72725  0.02522  Biso   1.000  C
  C163     1.0000 0.58988  0.59284  0.77977  Biso   1.000  C
  C164     1.0000 0.74049  0.66370  0.44643  Biso   1.000  C
  C165     1.0000 0.66963  0.74345  0.11310  Biso   1.000  C
  C166     1.0000 0.64217  0.63564  0.12927  Biso   1.000  C
  C167     1.0000 0.69769  0.67319  0.79594  Biso   1.000  C
  C168     1.0000 0.66014  0.69117  0.46261  Biso   1.000  C
  H49      1.0000 0.55570  0.55704  0.86322  Biso   1.000  H
  H50      1.0000 0.77630  0.66533  0.52989  Biso   1.000  H
  H51      1.0000 0.66800  0.77763  0.19655  Biso   1.000  H
  H52      1.0000 0.54423  0.55388  0.38727  Biso   1.000  H
  H53      1.0000 0.77945  0.65701  0.05394  Biso   1.000  H
  H54      1.0000 0.67632  0.78911  0.72061  Biso   1.000  H
  H55      1.0000 0.51299  0.52412  0.53547  Biso   1.000  H
  H56      1.0000 0.80921  0.65554  0.20214  Biso   1.000  H
  H57      1.0000 0.34446  0.15368  0.20214  Biso   1.000  H
  H58      1.0000 0.81317  0.17312  0.26021  Biso   1.000  H
  H59      1.0000 0.82688  0.64005  0.26021  Biso   1.000  H
  H60      1.0000 0.35995  0.18683  0.26021  Biso   1.000  H
  H61      1.0000 0.78491  0.14292  0.43463  Biso   1.000  H
  H62      1.0000 0.85708  0.64199  0.43463  Biso   1.000  H
  H63      1.0000 0.35801  0.21509  0.43463  Biso   1.000  H
  H64      1.0000 0.76076  0.08845  0.24455  Biso   1.000  H
  H65      1.0000 0.57822  0.00564  0.57789  Biso   1.000  H
  H66      1.0000 0.66102  0.90591  0.91122  Biso   1.000  H
  H67      1.0000 0.72665  0.06827  0.30073  Biso   1.000  H
  H68      1.0000 0.59839  0.99171  0.63406  Biso   1.000  H
  H69      1.0000 0.67496  0.94002  0.96739  Biso   1.000  H
  H70      1.0000 0.72665  0.04955  0.99225  Biso   1.000  H
  H71      1.0000 0.61711  0.01043  0.32558  Biso   1.000  H
  H72      1.0000 0.65624  0.94002  0.65891  Biso   1.000  H
  H73      1.0000 0.75478  0.08482  0.86637  Biso   1.000  H
  H74      1.0000 0.58184  0.00329  0.19970  Biso   1.000  H
  H75      1.0000 0.66338  0.91189  0.53303  Biso   1.000  H
  H76      1.0000 0.78675  0.10103  0.00683  Biso   1.000  H
  H77      1.0000 0.56564  0.01906  0.34017  Biso   1.000  H
  H78      1.0000 0.64761  0.87992  0.67350  Biso   1.000  H
  H79      1.0000 0.81509  0.13106  0.83441  Biso   1.000  H
  H80      1.0000 0.53560  0.01736  0.16775  Biso   1.000  H
  H81      1.0000 0.64931  0.85158  0.50108  Biso   1.000  H
  H82      1.0000 0.82808  0.16006  0.64599  Biso   1.000  H
  H83      1.0000 0.50661  0.00135  0.97932  Biso   1.000  H
  H84      1.0000 0.66531  0.83859  0.31265  Biso   1.000  H
  H85      1.0000 0.52641  0.52276  0.83342  Biso   1.000  H
  H86      1.0000 0.81058  0.67032  0.50009  Biso   1.000  H
  H87      1.0000 0.66301  0.80692  0.16675  Biso   1.000  H
  H88      1.0000 0.60914  0.60083  0.23674  Biso   1.000  H
  H89      1.0000 0.73250  0.67497  0.90341  Biso   1.000  H
  H90      1.0000 0.65836  0.72420  0.57007  Biso   1.000  H
  H91      1.0000 0.60543  0.61347  0.53764  Biso   1.000  H
  H92      1.0000 0.71986  0.65862  0.20431  Biso   1.000  H
  H93      1.0000 0.67471  0.72791  0.87097  Biso   1.000  H
  H94      1.0000 0.57688  0.58198  0.68725  Biso   1.000  H
  H95      1.0000 0.75136  0.66157  0.35392  Biso   1.000  H
  H96      1.0000 0.67176  0.75645  0.02058  Biso   1.000  H
  O49      1.0000 0.30972  0.96302  0.63391  Biso   1.000  O
  O50      1.0000 0.37031  0.01337  0.30058  Biso   1.000  O
  O51      1.0000 0.31997  0.02361  0.96724  Biso   1.000  O
  O52      1.0000 0.32308  0.98731  0.39938  Biso   1.000  O
  O53      1.0000 0.34602  0.00243  0.06605  Biso   1.000  O
  O54      1.0000 0.33090  0.01026  0.73272  Biso   1.000  O
  O55      1.0000 0.30477  0.97709  0.04214  Biso   1.000  O
  O56      1.0000 0.35624  0.99435  0.70881  Biso   1.000  O
  O57      1.0000 0.33899  0.02857  0.37547  Biso   1.000  O
  Mg13     1.0000 0.32324  0.00619  0.17746  Biso   1.000  Mg
  Mg14     1.0000 0.32714  0.98372  0.84413  Biso   1.000  Mg
  Mg15     1.0000 0.34962  0.01010  0.51079  Biso   1.000  Mg
  O58      1.0000 0.36031  0.37095  0.54431  Biso   1.000  O
  O59      1.0000 0.29572  0.32269  0.87764  Biso   1.000  O
  O60      1.0000 0.34397  0.30636  0.21097  Biso   1.000  O
  O61      1.0000 0.34608  0.34628  0.77510  Biso   1.000  O
  O62      1.0000 0.32038  0.33313  0.10843  Biso   1.000  O
  O63      1.0000 0.33353  0.32058  0.44177  Biso   1.000  O
  O64      1.0000 0.36327  0.35413  0.13119  Biso   1.000  O
  O65      1.0000 0.31254  0.34248  0.46453  Biso   1.000  O
  O66      1.0000 0.32419  0.30339  0.79786  Biso   1.000  O
  Mg16     1.0000 0.34395  0.32599  0.00203  Biso   1.000  Mg
  Mg17     1.0000 0.34068  0.35129  0.33536  Biso   1.000  Mg
  Mg18     1.0000 0.31537  0.32272  0.66870  Biso   1.000  Mg
  O67      1.0000 0.24280  0.90536  0.61381  Biso   1.000  O
  O68      1.0000 0.42797  0.00410  0.28048  Biso   1.000  O
  O69      1.0000 0.32923  0.09053  0.94714  Biso   1.000  O
  C169     1.0000 0.24042  0.90548  0.43599  Biso   1.000  C
  C170     1.0000 0.42785  0.00161  0.10266  Biso   1.000  C
  C171     1.0000 0.33172  0.09291  0.76933  Biso   1.000  C
  N13      1.0000 0.22230  0.89046  0.34386  Biso   1.000  N
  N14      1.0000 0.44288  0.99851  0.01052  Biso   1.000  N
  N15      1.0000 0.33483  0.11104  0.67719  Biso   1.000  N
  C172     1.0000 0.20437  0.87379  0.43377  Biso   1.000  C
  C173     1.0000 0.45954  0.99725  0.10044  Biso   1.000  C
  C174     1.0000 0.33608  0.12896  0.76711  Biso   1.000  C
  C175     1.0000 0.20004  0.87401  0.63226  Biso   1.000  C
  C176     1.0000 0.45933  0.99270  0.29892  Biso   1.000  C
  C177     1.0000 0.34063  0.13329  0.96559  Biso   1.000  C
  C178     1.0000 0.18231  0.85708  0.71394  Biso   1.000  C
  C179     1.0000 0.47625  0.99189  0.38061  Biso   1.000  C
  C180     1.0000 0.34144  0.15102  0.04728  Biso   1.000  C
  C181     1.0000 0.50142  0.50608  0.27150  Biso   1.000  C
  C182     1.0000 0.49392  0.99535  0.27150  Biso   1.000  C
  C183     1.0000 0.00465  0.49858  0.27150  Biso   1.000  C
  C184     1.0000 0.48345  0.48798  0.36776  Biso   1.000  C
  C185     1.0000 0.17869  0.32881  0.70109  Biso   1.000  C
  C186     1.0000 0.33786  0.18321  0.03442  Biso   1.000  C
  C187     1.0000 0.47437  0.49066  0.53793  Biso   1.000  C
  C188     1.0000 0.50934  0.98372  0.53793  Biso   1.000  C
  C189     1.0000 0.01628  0.52563  0.53793  Biso   1.000  C
  C190     1.0000 0.45821  0.47373  0.63701  Biso   1.000  C
  C191     1.0000 0.19294  0.31781  0.97034  Biso   1.000  C
  C192     1.0000 0.34885  0.20846  0.30367  Biso   1.000  C
  C193     1.0000 0.45046  0.45318  0.56628  Biso   1.000  C
  C194     1.0000 0.21349  0.33062  0.89961  Biso   1.000  C
  C195     1.0000 0.33605  0.21621  0.23294  Biso   1.000  C
  N16      1.0000 0.43384  0.43526  0.65720  Biso   1.000  N
  N17      1.0000 0.23141  0.33192  0.99054  Biso   1.000  N
  N18      1.0000 0.33475  0.23282  0.32387  Biso   1.000  N
  C196     1.0000 0.42793  0.43312  0.85002  Biso   1.000  C
  C197     1.0000 0.23355  0.32815  0.18336  Biso   1.000  C
  C198     1.0000 0.33852  0.23874  0.51669  Biso   1.000  C
  O70      1.0000 0.43669  0.44726  0.97193  Biso   1.000  O
  O71      1.0000 0.21941  0.32276  0.30527  Biso   1.000  O
  O72      1.0000 0.34390  0.22998  0.63860  Biso   1.000  O
  C199     1.0000 0.41012  0.41190  0.90733  Biso   1.000  C
  C200     1.0000 0.25477  0.33155  0.24066  Biso   1.000  C
  C201     1.0000 0.33511  0.25655  0.57399  Biso   1.000  C
  C202     1.0000 0.39416  0.39772  0.78510  Biso   1.000  C
  C203     1.0000 0.26895  0.32978  0.11843  Biso   1.000  C
  C204     1.0000 0.33689  0.27250  0.45177  Biso   1.000  C
  C205     1.0000 0.37773  0.37813  0.85272  Biso   1.000  C
  C206     1.0000 0.28854  0.33294  0.18606  Biso   1.000  C
  C207     1.0000 0.33373  0.28893  0.51939  Biso   1.000  C
  C208     1.0000 0.37778  0.37249  0.05166  Biso   1.000  C
  C209     1.0000 0.29417  0.33862  0.38499  Biso   1.000  C
  C210     1.0000 0.32804  0.28888  0.71833  Biso   1.000  C
  C211     1.0000 0.39384  0.38728  0.17413  Biso   1.000  C
  C212     1.0000 0.27939  0.33989  0.50746  Biso   1.000  C
  C213     1.0000 0.32677  0.27283  0.84079  Biso   1.000  C
  C214     1.0000 0.40936  0.40652  0.10475  Biso   1.000  C
  C215     1.0000 0.26015  0.33617  0.43808  Biso   1.000  C
  C216     1.0000 0.33050  0.25731  0.77142  Biso   1.000  C
  C217     1.0000 0.36070  0.36468  0.71613  Biso   1.000  C
  C218     1.0000 0.30199  0.32935  0.04947  Biso   1.000  C
  C219     1.0000 0.33732  0.30597  0.38280  Biso   1.000  C
  C220     1.0000 0.45912  0.45021  0.39579  Biso   1.000  C
  C221     1.0000 0.21646  0.34225  0.72912  Biso   1.000  C
  C222     1.0000 0.32442  0.20755  0.06246  Biso   1.000  C
  C223     1.0000 0.47523  0.46728  0.29811  Biso   1.000  C
  C224     1.0000 0.19938  0.34128  0.63144  Biso   1.000  C
  C225     1.0000 0.32538  0.19143  0.96477  Biso   1.000  C
  C226     1.0000 0.17227  0.83971  0.40487  Biso   1.000  C
  C227     1.0000 0.49362  0.99923  0.07154  Biso   1.000  C
  C228     1.0000 0.33411  0.16106  0.73821  Biso   1.000  C
  C229     1.0000 0.19009  0.85650  0.32108  Biso   1.000  C
  C230     1.0000 0.47683  0.00026  0.98775  Biso   1.000  C
  C231     1.0000 0.33308  0.14324  0.65441  Biso   1.000  C
  C232     1.0000 0.25711  0.92258  0.31379  Biso   1.000  C
  C233     1.0000 0.41075  0.00119  0.98045  Biso   1.000  C
  C234     1.0000 0.33214  0.07623  0.64712  Biso   1.000  C
  C235     1.0000 0.27485  0.93704  0.41689  Biso   1.000  C
  C236     1.0000 0.39629  0.00447  0.08356  Biso   1.000  C
  C237     1.0000 0.32886  0.05849  0.75023  Biso   1.000  C
  C238     1.0000 0.29131  0.95520  0.33290  Biso   1.000  C
  C239     1.0000 0.37813  0.00278  0.99956  Biso   1.000  C
  C240     1.0000 0.33056  0.04203  0.66623  Biso   1.000  C
  C241     1.0000 0.29024  0.95944  0.13152  Biso   1.000  C
  C242     1.0000 0.37390  0.99747  0.79818  Biso   1.000  C
  C243     1.0000 0.33587  0.04310  0.46485  Biso   1.000  C
  C244     1.0000 0.27275  0.94406  0.02522  Biso   1.000  C
  C245     1.0000 0.38927  0.99536  0.69188  Biso   1.000  C
  C246     1.0000 0.33797  0.06058  0.35855  Biso   1.000  C
  C247     1.0000 0.25655  0.92618  0.11310  Biso   1.000  C
  C248     1.0000 0.40716  0.99704  0.77977  Biso   1.000  C
  C249     1.0000 0.33630  0.07679  0.44643  Biso   1.000  C
  C250     1.0000 0.30883  0.96898  0.46261  Biso   1.000  C
  C251     1.0000 0.36436  0.00652  0.12927  Biso   1.000  C
  C252     1.0000 0.32681  0.02450  0.79594  Biso   1.000  C
  H97      1.0000 0.22237  0.89037  0.19655  Biso   1.000  H
  H98      1.0000 0.44296  0.99867  0.86322  Biso   1.000  H
  H99      1.0000 0.33467  0.11096  0.52989  Biso   1.000  H
  H100     1.0000 0.21089  0.88722  0.72061  Biso   1.000  H
  H101     1.0000 0.44612  0.99034  0.38727  Biso   1.000  H
  H102     1.0000 0.34299  0.12244  0.05394  Biso   1.000  H
  H103     1.0000 0.17966  0.85746  0.86881  Biso   1.000  H
  H104     1.0000 0.47588  0.98887  0.53547  Biso   1.000  H
  H105     1.0000 0.01113  0.48701  0.53547  Biso   1.000  H
  H106     1.0000 0.47983  0.50645  0.59354  Biso   1.000  H
  H107     1.0000 0.49355  0.97338  0.59354  Biso   1.000  H
  H108     1.0000 0.02662  0.52017  0.59354  Biso   1.000  H
  H109     1.0000 0.45157  0.47625  0.76796  Biso   1.000  H
  H110     1.0000 0.52375  0.97532  0.76796  Biso   1.000  H
  H111     1.0000 0.02468  0.54843  0.76796  Biso   1.000  H
  H112     1.0000 0.42743  0.42178  0.57789  Biso   1.000  H
  H113     1.0000 0.24488  0.33898  0.91122  Biso   1.000  H
  H114     1.0000 0.32769  0.23924  0.24455  Biso   1.000  H
  H115     1.0000 0.39332  0.40161  0.63406  Biso   1.000  H
  H116     1.0000 0.26506  0.32504  0.96739  Biso   1.000  H
  H117     1.0000 0.34162  0.27335  0.30073  Biso   1.000  H
  H118     1.0000 0.39331  0.38289  0.32558  Biso   1.000  H
  H119     1.0000 0.28378  0.34376  0.65891  Biso   1.000  H
  H120     1.0000 0.32291  0.27335  0.99225  Biso   1.000  H
  H121     1.0000 0.42144  0.41816  0.19970  Biso   1.000  H
  H122     1.0000 0.24851  0.33662  0.53303  Biso   1.000  H
  H123     1.0000 0.33005  0.24522  0.86637  Biso   1.000  H
  H124     1.0000 0.45342  0.43436  0.34017  Biso   1.000  H
  H125     1.0000 0.23230  0.35239  0.67350  Biso   1.000  H
  H126     1.0000 0.31428  0.21325  0.00683  Biso   1.000  H
  H127     1.0000 0.48175  0.46440  0.16775  Biso   1.000  H
  H128     1.0000 0.20227  0.35069  0.50108  Biso   1.000  H
  H129     1.0000 0.31598  0.18491  0.83441  Biso   1.000  H
  H130     1.0000 0.49474  0.49339  0.97932  Biso   1.000  H
  H131     1.0000 0.17327  0.33469  0.31265  Biso   1.000  H
  H132     1.0000 0.33198  0.17192  0.64599  Biso   1.000  H
  H133     1.0000 0.19308  0.85609  0.16675  Biso   1.000  H
  H134     1.0000 0.47724  0.00366  0.83342  Biso   1.000  H
  H135     1.0000 0.32968  0.14025  0.50009  Biso   1.000  H
  H136     1.0000 0.27580  0.93416  0.57007  Biso   1.000  H
  H137     1.0000 0.39917  0.00831  0.23674  Biso   1.000  H
  H138     1.0000 0.32503  0.05753  0.90341  Biso   1.000  H
  H139     1.0000 0.27209  0.94680  0.87097  Biso   1.000  H
  H140     1.0000 0.38653  0.99196  0.53764  Biso   1.000  H
  H141     1.0000 0.34138  0.06124  0.20431  Biso   1.000  H
  H142     1.0000 0.24355  0.91531  0.02058  Biso   1.000  H
  H143     1.0000 0.41802  0.99490  0.68725  Biso   1.000  H
  H144     1.0000 0.33843  0.08979  0.35392  Biso   1.000  H
