# Supplementary material for: In silico design and screening of hypothetical MOF-74 analogs and their experimental synthesis
Source: Chem Sci. 2016 Jun 21;7(9):6263–72. doi: 10.1039/c6sc01477a (PMC6024208; doi:10.1039/c6sc01477a)
Supplement: Supplementary file 1 [file SC-007-C6SC01477A-s001.zip › analogs/184x1_all_conf_10850_1_full_symm.def]

#number of pseudo atoms
55
#type        print   as   scat      mass       charge          B-factor   radii  connectivity
UNIT         no      H       H      1.0        1.0             1.0        1.0    0
C_co2        yes     C       C      12.0107    0.6512          1.0        1.0    0
O_co2        yes     O       O      15.9994   -0.3256          1.0        1.0    0
N_n2         yes     N       N      14.00674  -0.482           1.0        0.7    0
N_com        no      N       N      0.0        0.964           1.0        0.7    0
Mof_Ob    yes       O         O         15.999    -0.77306  1.0       1.52      0         
Mof_Oa    yes       O         O         15.999    -0.92503  1.0       1.52      0         
Mof_Oc    yes       O         O         15.999    -0.94822  1.0       1.52      0         
Mof_Mg    yes       Mg        Mg        24.305    1.63582   1.0       1.73      0         
Mof_Ob_a  yes       O         O         15.999    -0.76268  1.0       1.52      0         
Mof_Oa_a  yes       O         O         15.999    -0.88424  1.0       1.52      0         
Mof_Oc_a  yes       O         O         15.999    -0.90807  1.0       1.52      0         
Mof_Mg_a  yes       Mg        Mg        24.305    1.62577   1.0       1.73      0         
S         yes       S         S         32.066    -0.23599  1.0       1.8       0         
C         yes       C         C         12.011    0.00273   1.0       1.7       0         
N         yes       N         N         14.007    0.07495   1.0       1.55      0         
C_a       yes       C         C         12.011    -0.09451  1.0       1.7       0         
C_b       yes       C         C         12.011    0.07949   1.0       1.7       0         
C_c       yes       C         C         12.011    -0.49424  1.0       1.7       0         
C_d       yes       C         C         12.011    0.46258   1.0       1.7       0         
N_a       yes       N         N         14.007    -0.49252  1.0       1.55      0         
C_e       yes       C         C         12.011    0.15683   1.0       1.7       0         
S_a       yes       S         S         32.066    -0.18058  1.0       1.8       0         
N_b       yes       N         N         14.007    -0.30614  1.0       1.55      0         
C_f       yes       C         C         12.011    0.35637   1.0       1.7       0         
Mof_Cd    yes       C         C         12.011    -0.43806  1.0       1.7       0         
Mof_Cc    yes       C         C         12.011    0.54526   1.0       1.7       0         
Mof_Cb    yes       C         C         12.011    -0.36626  1.0       1.7       0         
C_g       yes       C         C         12.011    0.07091   1.0       1.7       0         
C_h       yes       C         C         12.011    -0.46376  1.0       1.7       0         
Mof_Ca    yes       C         C         12.011    0.80024   1.0       1.7       0         
C_i       yes       C         C         12.011    -0.32095  1.0       1.7       0         
C_j       yes       C         C         12.011    -0.15765  1.0       1.7       0         
N_c       yes       N         N         14.007    -0.4543   1.0       1.55      0         
C_k       yes       C         C         12.011    0.51543   1.0       1.7       0         
Mof_Cd_a  yes       C         C         12.011    -0.60195  1.0       1.7       0         
Mof_Cc_a  yes       C         C         12.011    0.61545   1.0       1.7       0         
Mof_Cb_a  yes       C         C         12.011    -0.38032  1.0       1.7       0         
C_l       yes       C         C         12.011    -0.10277  1.0       1.7       0         
C_m       yes       C         C         12.011    -0.35156  1.0       1.7       0         
Mof_Ca_a  yes       C         C         12.011    0.89837   1.0       1.7       0         
H         yes       H         H         1.008     0.1942    1.0       1.09      0         
H_a       yes       H         H         1.008     0.0742    1.0       1.09      0         
H_b       yes       H         H         1.008     0.2667    1.0       1.09      0         
H_c       yes       H         H         1.008     0.26518   1.0       1.09      0         
H_d       yes       H         H         1.008     0.29454   1.0       1.09      0         
Mof_H     yes       H         H         1.008     0.19164   1.0       1.09      0         
H_e       yes       H         H         1.008     0.12505   1.0       1.09      0         
H_f       yes       H         H         1.008     0.18569   1.0       1.09      0         
H_g       yes       H         H         1.008     0.15839   1.0       1.09      0         
H_h       yes       H         H         1.008     0.17057   1.0       1.09      0         
H_i       yes       H         H         1.008     0.29602   1.0       1.09      0         
Mof_H_a   yes       H         H         1.008     0.23471   1.0       1.09      0         
H_j       yes       H         H         1.008     0.14243   1.0       1.09      0         
H_k       yes       H         H         1.008     0.20334   1.0       1.09      0         
