# Supplementary material for: In silico design and screening of hypothetical MOF-74 analogs and their experimental synthesis
Source: Chem Sci. 2016 Jun 21;7(9):6263–72. doi: 10.1039/c6sc01477a (PMC6024208; doi:10.1039/c6sc01477a)
Supplement: Supplementary file 1 [file SC-007-C6SC01477A-s001.zip › analogs/193_all_conf_49_0_full_symm.def]

#number of pseudo atoms
71
#type        print   as   scat      mass       charge          B-factor   radii  connectivity
UNIT         no      H       H      1.0        1.0             1.0        1.0    0
C_co2        yes     C       C      12.0107    0.6512          1.0        1.0    0
O_co2        yes     O       O      15.9994   -0.3256          1.0        1.0    0
N_n2         yes     N       N      14.00674  -0.482           1.0        0.7    0
N_com        no      N       N      0.0        0.964           1.0        0.7    0
Mof_Ob    yes       O         O         15.999    -0.73327  1.0       1.52      0         
Mof_Oa    yes       O         O         15.999    -0.93011  1.0       1.52      0         
Mof_Oc    yes       O         O         15.999    -0.90159  1.0       1.52      0         
Mof_Mg    yes       Mg        Mg        24.305    1.61671   1.0       1.73      0         
Mof_Ob_a  yes       O         O         15.999    -0.73615  1.0       1.52      0         
Mof_Oa_a  yes       O         O         15.999    -0.91493  1.0       1.52      0         
Mof_Oc_a  yes       O         O         15.999    -0.92594  1.0       1.52      0         
Mof_Mg_a  yes       Mg        Mg        24.305    1.63089   1.0       1.73      0         
O         yes       O         O         15.999    -0.46416  1.0       1.52      0         
C         yes       C         C         12.011    0.39619   1.0       1.7       0         
N         yes       N         N         14.007    -0.44783  1.0       1.55      0         
C_a       yes       C         C         12.011    0.14687   1.0       1.7       0         
C_b       yes       C         C         12.011    -0.17744  1.0       1.7       0         
C_c       yes       C         C         12.011    -0.0117   1.0       1.7       0         
C_d       yes       C         C         12.011    0.00837   1.0       1.7       0         
C_e       yes       C         C         12.011    -0.17963  1.0       1.7       0         
C_f       yes       C         C         12.011    0.15465   1.0       1.7       0         
N_a       yes       N         N         14.007    -0.46176  1.0       1.55      0         
C_g       yes       C         C         12.011    0.39989   1.0       1.7       0         
O_a       yes       O         O         15.999    -0.45899  1.0       1.52      0         
C_h       yes       C         C         12.011    0.01789   1.0       1.7       0         
C_i       yes       C         C         12.011    -0.21151  1.0       1.7       0         
C_j       yes       C         C         12.011    0.14084   1.0       1.7       0         
C_k       yes       C         C         12.011    0.15731   1.0       1.7       0         
C_l       yes       C         C         12.011    -0.15762  1.0       1.7       0         
C_m       yes       C         C         12.011    -0.22409  1.0       1.7       0         
Mof_Cd    yes       C         C         12.011    -0.42266  1.0       1.7       0         
Mof_Cc    yes       C         C         12.011    0.48834   1.0       1.7       0         
Mof_Cb    yes       C         C         12.011    -0.27622  1.0       1.7       0         
C_n       yes       C         C         12.011    -0.25771  1.0       1.7       0         
Mof_Ca    yes       C         C         12.011    0.85949   1.0       1.7       0         
C_o       yes       C         C         12.011    0.02269   1.0       1.7       0         
C_p       yes       C         C         12.011    -0.20376  1.0       1.7       0         
C_q       yes       C         C         12.011    0.12874   1.0       1.7       0         
C_r       yes       C         C         12.011    0.15885   1.0       1.7       0         
C_s       yes       C         C         12.011    -0.15005  1.0       1.7       0         
C_t       yes       C         C         12.011    -0.23796  1.0       1.7       0         
Mof_Cd_a  yes       C         C         12.011    -0.43381  1.0       1.7       0         
Mof_Cc_a  yes       C         C         12.011    0.50872   1.0       1.7       0         
Mof_Cb_a  yes       C         C         12.011    -0.27389  1.0       1.7       0         
C_u       yes       C         C         12.011    -0.24898  1.0       1.7       0         
Mof_Ca_a  yes       C         C         12.011    0.84029   1.0       1.7       0         
H         yes       H         H         1.008     0.29602   1.0       1.09      0         
H_a       yes       H         H         1.008     0.0668    1.0       1.09      0         
H_b       yes       H         H         1.008     0.02774   1.0       1.09      0         
H_c       yes       H         H         1.008     0.05203   1.0       1.09      0         
H_d       yes       H         H         1.008     0.05222   1.0       1.09      0         
H_e       yes       H         H         1.008     0.03666   1.0       1.09      0         
H_f       yes       H         H         1.008     0.0276    1.0       1.09      0         
H_g       yes       H         H         1.008     0.03501   1.0       1.09      0         
H_h       yes       H         H         1.008     0.02098   1.0       1.09      0         
H_i       yes       H         H         1.008     0.05235   1.0       1.09      0         
H_j       yes       H         H         1.008     0.05021   1.0       1.09      0         
H_k       yes       H         H         1.008     0.06193   1.0       1.09      0         
H_l       yes       H         H         1.008     0.02688   1.0       1.09      0         
H_m       yes       H         H         1.008     0.30318   1.0       1.09      0         
H_n       yes       H         H         1.008     0.13804   1.0       1.09      0         
H_o       yes       H         H         1.008     0.14315   1.0       1.09      0         
H_p       yes       H         H         1.008     0.14887   1.0       1.09      0         
Mof_H     yes       H         H         1.008     0.17539   1.0       1.09      0         
H_q       yes       H         H         1.008     0.21912   1.0       1.09      0         
H_r       yes       H         H         1.008     0.13701   1.0       1.09      0         
H_s       yes       H         H         1.008     0.13845   1.0       1.09      0         
H_t       yes       H         H         1.008     0.15868   1.0       1.09      0         
Mof_H_a   yes       H         H         1.008     0.18035   1.0       1.09      0         
H_u       yes       H         H         1.008     0.21636   1.0       1.09      0         
