# Supplementary material for: In silico design and screening of hypothetical MOF-74 analogs and their experimental synthesis
Source: Chem Sci. 2016 Jun 21;7(9):6263–72. doi: 10.1039/c6sc01477a (PMC6024208; doi:10.1039/c6sc01477a)
Supplement: Supplementary file 1 [file SC-007-C6SC01477A-s001.zip › analogs/15_all_conf_144_0_full_symm.def]

#number of pseudo atoms
57
#type        print   as   scat      mass       charge          B-factor   radii  connectivity
UNIT         no      H       H      1.0        1.0             1.0        1.0    0
C_co2        yes     C       C      12.0107    0.6512          1.0        1.0    0
O_co2        yes     O       O      15.9994   -0.3256          1.0        1.0    0
N_n2         yes     N       N      14.00674  -0.482           1.0        0.7    0
N_com        no      N       N      0.0        0.964           1.0        0.7    0
Mof_Ob    yes       O         O         15.999    -0.6888   1.0       1.52      0         
Mof_Oa    yes       O         O         15.999    -0.90822  1.0       1.52      0         
Mof_Oc    yes       O         O         15.999    -0.90855  1.0       1.52      0         
Mof_Mg    yes       Mg        Mg        24.305    1.63143   1.0       1.73      0         
Mof_Ob_a  yes       O         O         15.999    -0.70368  1.0       1.52      0         
Mof_Oa_a  yes       O         O         15.999    -0.92639  1.0       1.52      0         
Mof_Oc_a  yes       O         O         15.999    -0.90853  1.0       1.52      0         
Mof_Mg_a  yes       Mg        Mg        24.305    1.63413   1.0       1.73      0         
Mof_Ca    yes       C         C         12.011    0.81774   1.0       1.7       0         
Mof_Cb    yes       C         C         12.011    -0.18417  1.0       1.7       0         
C         yes       C         C         12.011    -0.39832  1.0       1.7       0         
C_a       yes       C         C         12.011    0.49248   1.0       1.7       0         
N         yes       N         N         14.007    -0.27323  1.0       1.55      0         
N_a       yes       N         N         14.007    -0.26366  1.0       1.55      0         
C_b       yes       C         C         12.011    0.53666   1.0       1.7       0         
C_c       yes       C         C         12.011    -0.3421   1.0       1.7       0         
C_d       yes       C         C         12.011    -0.07881  1.0       1.7       0         
C_e       yes       C         C         12.011    0.08233   1.0       1.7       0         
C_f       yes       C         C         12.011    -0.12152  1.0       1.7       0         
C_g       yes       C         C         12.011    -0.38956  1.0       1.7       0         
C_h       yes       C         C         12.011    -0.12758  1.0       1.7       0         
C_i       yes       C         C         12.011    -0.01787  1.0       1.7       0         
C_j       yes       C         C         12.011    -0.31924  1.0       1.7       0         
C_k       yes       C         C         12.011    0.54837   1.0       1.7       0         
C_l       yes       C         C         12.011    -0.4782   1.0       1.7       0         
C_m       yes       C         C         12.011    0.08602   1.0       1.7       0         
N_b       yes       N         N         14.007    -0.27069  1.0       1.55      0         
N_c       yes       N         N         14.007    -0.23832  1.0       1.55      0         
C_n       yes       C         C         12.011    0.4583    1.0       1.7       0         
C_o       yes       C         C         12.011    -0.22145  1.0       1.7       0         
Mof_Cd    yes       C         C         12.011    -0.26785  1.0       1.7       0         
Mof_Cc    yes       C         C         12.011    0.42577   1.0       1.7       0         
Mof_Cb_a  yes       C         C         12.011    -0.18307  1.0       1.7       0         
C_p       yes       C         C         12.011    -0.33556  1.0       1.7       0         
Mof_Ca_a  yes       C         C         12.011    0.77664   1.0       1.7       0         
C_q       yes       C         C         12.011    -0.14797  1.0       1.7       0         
Mof_Cd_a  yes       C         C         12.011    -0.29842  1.0       1.7       0         
Mof_Cc_a  yes       C         C         12.011    0.42959   1.0       1.7       0         
H         yes       H         H         1.008     0.19266   1.0       1.09      0         
H_a       yes       H         H         1.008     0.14273   1.0       1.09      0         
H_b       yes       H         H         1.008     0.14342   1.0       1.09      0         
H_c       yes       H         H         1.008     0.13347   1.0       1.09      0         
H_d       yes       H         H         1.008     0.21089   1.0       1.09      0         
H_e       yes       H         H         1.008     0.07268   1.0       1.09      0         
H_f       yes       H         H         1.008     0.13436   1.0       1.09      0         
H_g       yes       H         H         1.008     0.1932    1.0       1.09      0         
H_h       yes       H         H         1.008     0.09041   1.0       1.09      0         
H_i       yes       H         H         1.008     0.14799   1.0       1.09      0         
Mof_H     yes       H         H         1.008     0.19306   1.0       1.09      0         
H_j       yes       H         H         1.008     0.15193   1.0       1.09      0         
H_k       yes       H         H         1.008     0.09017   1.0       1.09      0         
Mof_H_a   yes       H         H         1.008     0.18535   1.0       1.09      0         
