# Supplementary material for: In silico design and screening of hypothetical MOF-74 analogs and their experimental synthesis
Source: Chem Sci. 2016 Jun 21;7(9):6263–72. doi: 10.1039/c6sc01477a (PMC6024208; doi:10.1039/c6sc01477a)
Supplement: Supplementary file 1 [file SC-007-C6SC01477A-s001.zip › analogs/20_all_conf_167_0_full_symm.cif]

data_image0
_cell_length_a       46.8262
_cell_length_b       46.8262
_cell_length_c       6.9197
_cell_angle_alpha    90
_cell_angle_beta     90
_cell_angle_gamma    120

_symmetry_space_group_name_H-M    "P 1"
_symmetry_int_tables_number       1

loop_
  _symmetry_equiv_pos_as_xyz
  'x, y, z'

loop_
  _atom_site_label
  _atom_site_occupancy
  _atom_site_fract_x
  _atom_site_fract_y
  _atom_site_fract_z
  _atom_site_thermal_displace_type
  _atom_site_B_iso_or_equiv
  _atom_site_type_symbol
  O1       1.0000 0.98149  0.37356  0.34323  Biso   1.000  O
  O2       1.0000 0.99838  0.35189  0.11309  Biso   1.000  O
  O3       1.0000 0.01209  0.37860  0.75570  Biso   1.000  O
  Mg1      1.0000 0.02705  0.34951  0.88566  Biso   1.000  Mg
  O4       1.0000 0.01851  0.62644  0.65677  Biso   1.000  O
  O5       1.0000 0.00162  0.64811  0.88691  Biso   1.000  O
  O6       1.0000 0.98791  0.62140  0.24430  Biso   1.000  O
  Mg2      1.0000 0.97295  0.65049  0.11434  Biso   1.000  Mg
  S1       1.0000 0.31282  0.14454  0.72582  Biso   1.000  S
  S2       1.0000 0.68718  0.85546  0.27418  Biso   1.000  S
  C1       1.0000 0.00965  0.55083  0.02728  Biso   1.000  C
  C2       1.0000 0.01106  0.57488  0.90194  Biso   1.000  C
  C3       1.0000 0.00543  0.60024  0.96749  Biso   1.000  C
  C4       1.0000 0.99627  0.60009  0.16484  Biso   1.000  C
  C5       1.0000 0.99455  0.57525  0.28841  Biso   1.000  C
  C6       1.0000 0.00169  0.55158  0.22340  Biso   1.000  C
  C7       1.0000 0.00984  0.62629  0.82947  Biso   1.000  C
  C8       1.0000 0.99035  0.44917  0.97272  Biso   1.000  C
  C9       1.0000 0.98894  0.42512  0.09806  Biso   1.000  C
  C10      1.0000 0.99457  0.39976  0.03251  Biso   1.000  C
  C11      1.0000 0.00373  0.39991  0.83516  Biso   1.000  C
  C12      1.0000 0.00545  0.42475  0.71159  Biso   1.000  C
  C13      1.0000 0.99831  0.44842  0.77660  Biso   1.000  C
  C14      1.0000 0.99016  0.37371  0.17053  Biso   1.000  C
  H1       1.0000 0.01719  0.57487  0.75030  Biso   1.000  H
  H2       1.0000 0.98804  0.57584  0.43862  Biso   1.000  H
  H3       1.0000 0.00095  0.53326  0.32328  Biso   1.000  H
  H4       1.0000 0.98281  0.42513  0.24970  Biso   1.000  H
  H5       1.0000 0.01196  0.42416  0.56138  Biso   1.000  H
  H6       1.0000 0.99905  0.46674  0.67672  Biso   1.000  H
  O7       1.0000 0.95978  0.27460  0.00990  Biso   1.000  O
  O8       1.0000 0.98144  0.31315  0.77975  Biso   1.000  O
  O9       1.0000 0.95473  0.30015  0.42237  Biso   1.000  O
  Mg3      1.0000 0.98382  0.34420  0.55233  Biso   1.000  Mg
  O10      1.0000 0.04022  0.72540  0.99010  Biso   1.000  O
  O11      1.0000 0.01856  0.68685  0.22025  Biso   1.000  O
  O12      1.0000 0.04527  0.69985  0.57763  Biso   1.000  O
  Mg4      1.0000 0.01618  0.65579  0.44767  Biso   1.000  Mg
  S3       1.0000 0.85546  0.16828  0.72582  Biso   1.000  S
  S4       1.0000 0.14454  0.83172  0.27418  Biso   1.000  S
  C15      1.0000 0.11584  0.79215  0.36061  Biso   1.000  C
  C16      1.0000 0.09179  0.76952  0.23527  Biso   1.000  C
  C17      1.0000 0.06643  0.73853  0.30082  Biso   1.000  C
  C18      1.0000 0.06658  0.72951  0.49818  Biso   1.000  C
  C19      1.0000 0.09142  0.75264  0.62175  Biso   1.000  C
  C20      1.0000 0.11508  0.78344  0.55674  Biso   1.000  C
  C21      1.0000 0.04037  0.71688  0.16280  Biso   1.000  C
  C22      1.0000 0.88416  0.20785  0.63939  Biso   1.000  C
  C23      1.0000 0.90821  0.23048  0.76473  Biso   1.000  C
  C24      1.0000 0.93357  0.26147  0.69918  Biso   1.000  C
  C25      1.0000 0.93342  0.27049  0.50182  Biso   1.000  C
  C26      1.0000 0.90858  0.24736  0.37825  Biso   1.000  C
  C27      1.0000 0.88492  0.21656  0.44326  Biso   1.000  C
  C28      1.0000 0.95963  0.28312  0.83720  Biso   1.000  C
  H7       1.0000 0.09180  0.77566  0.08364  Biso   1.000  H
  H8       1.0000 0.09083  0.74553  0.77196  Biso   1.000  H
  H9       1.0000 0.13341  0.80103  0.65661  Biso   1.000  H
  H10      1.0000 0.90820  0.22434  0.91636  Biso   1.000  H
  H11      1.0000 0.90917  0.25447  0.22804  Biso   1.000  H
  H12      1.0000 0.86659  0.19897  0.34339  Biso   1.000  H
  O13      1.0000 0.05873  0.35184  0.67656  Biso   1.000  O
  O14      1.0000 0.02018  0.33496  0.44642  Biso   1.000  O
  O15      1.0000 0.03318  0.32125  0.08903  Biso   1.000  O
  Mg5      1.0000 0.98913  0.30628  0.21899  Biso   1.000  Mg
  O16      1.0000 0.94127  0.64816  0.32344  Biso   1.000  O
  O17      1.0000 0.97982  0.66504  0.55358  Biso   1.000  O
  O18      1.0000 0.96682  0.67875  0.91097  Biso   1.000  O
  Mg6      1.0000 0.01087  0.69372  0.78101  Biso   1.000  Mg
  S5       1.0000 0.83172  0.68718  0.72582  Biso   1.000  S
  S6       1.0000 0.16828  0.31282  0.27418  Biso   1.000  S
  C29      1.0000 0.87451  0.65702  0.69394  Biso   1.000  C
  C30      1.0000 0.89715  0.65560  0.56860  Biso   1.000  C
  C31      1.0000 0.92813  0.66123  0.63415  Biso   1.000  C
  C32      1.0000 0.93715  0.67040  0.83151  Biso   1.000  C
  C33      1.0000 0.91403  0.67211  0.95508  Biso   1.000  C
  C34      1.0000 0.88323  0.66498  0.89007  Biso   1.000  C
  C35      1.0000 0.94979  0.65683  0.49614  Biso   1.000  C
  C36      1.0000 0.12549  0.34298  0.30606  Biso   1.000  C
  C37      1.0000 0.10285  0.34440  0.43140  Biso   1.000  C
  C38      1.0000 0.07187  0.33877  0.36585  Biso   1.000  C
  C39      1.0000 0.06285  0.32960  0.16849  Biso   1.000  C
  C40      1.0000 0.08597  0.32789  0.04492  Biso   1.000  C
  C41      1.0000 0.11677  0.33502  0.10993  Biso   1.000  C
  C42      1.0000 0.05021  0.34317  0.50386  Biso   1.000  C
  H13      1.0000 0.89101  0.64947  0.41697  Biso   1.000  H
  H14      1.0000 0.92113  0.67863  0.10529  Biso   1.000  H
  H15      1.0000 0.86564  0.66571  0.98994  Biso   1.000  H
  H16      1.0000 0.10899  0.35053  0.58303  Biso   1.000  H
  H17      1.0000 0.07886  0.32137  0.89471  Biso   1.000  H
  H18      1.0000 0.13436  0.33429  0.01006  Biso   1.000  H
  O19      1.0000 0.64816  0.70689  0.67656  Biso   1.000  O
  O20      1.0000 0.66504  0.68523  0.44642  Biso   1.000  O
  O21      1.0000 0.67875  0.71194  0.08903  Biso   1.000  O
  Mg7      1.0000 0.69372  0.68285  0.21899  Biso   1.000  Mg
  O22      1.0000 0.68517  0.95978  0.99010  Biso   1.000  O
  O23      1.0000 0.66829  0.98144  0.22025  Biso   1.000  O
  O24      1.0000 0.65458  0.95473  0.57763  Biso   1.000  O
  Mg8      1.0000 0.63962  0.98382  0.44767  Biso   1.000  Mg
  S7       1.0000 0.97948  0.47787  0.05915  Biso   1.000  S
  S8       1.0000 0.35385  0.18879  0.60751  Biso   1.000  S
  C43      1.0000 0.67631  0.88416  0.36061  Biso   1.000  C
  C44      1.0000 0.67773  0.90821  0.23527  Biso   1.000  C
  C45      1.0000 0.67210  0.93357  0.30082  Biso   1.000  C
  C46      1.0000 0.66294  0.93342  0.49818  Biso   1.000  C
  C47      1.0000 0.66122  0.90858  0.62175  Biso   1.000  C
  C48      1.0000 0.66835  0.88492  0.55674  Biso   1.000  C
  C49      1.0000 0.67650  0.95963  0.16280  Biso   1.000  C
  C50      1.0000 0.65702  0.78251  0.30606  Biso   1.000  C
  C51      1.0000 0.65560  0.75846  0.43140  Biso   1.000  C
  C52      1.0000 0.66123  0.73310  0.36585  Biso   1.000  C
  C53      1.0000 0.67040  0.73324  0.16849  Biso   1.000  C
  C54      1.0000 0.67211  0.75808  0.04492  Biso   1.000  C
  C55      1.0000 0.66498  0.78175  0.10993  Biso   1.000  C
  C56      1.0000 0.65683  0.70704  0.50386  Biso   1.000  C
  H19      1.0000 0.68386  0.90820  0.08364  Biso   1.000  H
  H20      1.0000 0.65470  0.90917  0.77196  Biso   1.000  H
  H21      1.0000 0.66762  0.86659  0.65661  Biso   1.000  H
  H22      1.0000 0.64947  0.75847  0.58303  Biso   1.000  H
  H23      1.0000 0.67863  0.75750  0.89471  Biso   1.000  H
  H24      1.0000 0.66571  0.80007  0.01006  Biso   1.000  H
  O25      1.0000 0.62644  0.60793  0.34323  Biso   1.000  O
  O26      1.0000 0.64811  0.64648  0.11309  Biso   1.000  O
  O27      1.0000 0.62140  0.63348  0.75570  Biso   1.000  O
  Mg9      1.0000 0.65049  0.67754  0.88566  Biso   1.000  Mg
  O28      1.0000 0.70689  0.05873  0.32344  Biso   1.000  O
  O29      1.0000 0.68523  0.02018  0.55358  Biso   1.000  O
  O30      1.0000 0.71194  0.03318  0.91097  Biso   1.000  O
  Mg10     1.0000 0.68285  0.98913  0.78101  Biso   1.000  Mg
  S9       1.0000 0.52213  0.50161  0.05915  Biso   1.000  S
  S10      1.0000 0.81121  0.16506  0.60751  Biso   1.000  S
  C57      1.0000 0.78251  0.12549  0.69394  Biso   1.000  C
  C58      1.0000 0.75846  0.10285  0.56860  Biso   1.000  C
  C59      1.0000 0.73310  0.07187  0.63415  Biso   1.000  C
  C60      1.0000 0.73324  0.06285  0.83151  Biso   1.000  C
  C61      1.0000 0.75808  0.08597  0.95508  Biso   1.000  C
  C62      1.0000 0.78175  0.11677  0.89007  Biso   1.000  C
  C63      1.0000 0.70704  0.05021  0.49614  Biso   1.000  C
  C64      1.0000 0.55083  0.54118  0.97272  Biso   1.000  C
  C65      1.0000 0.57488  0.56381  0.09806  Biso   1.000  C
  C66      1.0000 0.60024  0.59480  0.03251  Biso   1.000  C
  C67      1.0000 0.60009  0.60382  0.83516  Biso   1.000  C
  C68      1.0000 0.57525  0.58070  0.71159  Biso   1.000  C
  C69      1.0000 0.55158  0.54990  0.77660  Biso   1.000  C
  C70      1.0000 0.62629  0.61645  0.17053  Biso   1.000  C
  H25      1.0000 0.75847  0.10899  0.41697  Biso   1.000  H
  H26      1.0000 0.75750  0.07887  0.10529  Biso   1.000  H
  H27      1.0000 0.80007  0.13436  0.98994  Biso   1.000  H
  H28      1.0000 0.57487  0.55767  0.24970  Biso   1.000  H
  H29      1.0000 0.57584  0.58780  0.56138  Biso   1.000  H
  H30      1.0000 0.53326  0.53230  0.67672  Biso   1.000  H
  O31      1.0000 0.72540  0.68517  0.00990  Biso   1.000  O
  O32      1.0000 0.68685  0.66829  0.77975  Biso   1.000  O
  O33      1.0000 0.69985  0.65458  0.42237  Biso   1.000  O
  Mg11     1.0000 0.65579  0.63962  0.55233  Biso   1.000  Mg
  O34      1.0000 0.60794  0.98149  0.65677  Biso   1.000  O
  O35      1.0000 0.64648  0.99838  0.88691  Biso   1.000  O
  O36      1.0000 0.63348  0.01209  0.24430  Biso   1.000  O
  Mg12     1.0000 0.67754  0.02705  0.11434  Biso   1.000  Mg
  S11      1.0000 0.49839  0.02052  0.05915  Biso   1.000  S
  S12      1.0000 0.83494  0.64615  0.60751  Biso   1.000  S
  C71      1.0000 0.54118  0.99035  0.02728  Biso   1.000  C
  C72      1.0000 0.56381  0.98894  0.90194  Biso   1.000  C
  C73      1.0000 0.59480  0.99457  0.96749  Biso   1.000  C
  C74      1.0000 0.60382  0.00373  0.16484  Biso   1.000  C
  C75      1.0000 0.58070  0.00545  0.28841  Biso   1.000  C
  C76      1.0000 0.54990  0.99831  0.22340  Biso   1.000  C
  C77      1.0000 0.61645  0.99016  0.82947  Biso   1.000  C
  C78      1.0000 0.79215  0.67631  0.63939  Biso   1.000  C
  C79      1.0000 0.76952  0.67773  0.76473  Biso   1.000  C
  C80      1.0000 0.73853  0.67210  0.69918  Biso   1.000  C
  C81      1.0000 0.72951  0.66294  0.50182  Biso   1.000  C
  C82      1.0000 0.75264  0.66122  0.37825  Biso   1.000  C
  C83      1.0000 0.78344  0.66835  0.44326  Biso   1.000  C
  C84      1.0000 0.71688  0.67650  0.83720  Biso   1.000  C
  H31      1.0000 0.55767  0.98281  0.75030  Biso   1.000  H
  H32      1.0000 0.58780  0.01196  0.43862  Biso   1.000  H
  H33      1.0000 0.53230  0.99905  0.32328  Biso   1.000  H
  H34      1.0000 0.77566  0.68386  0.91636  Biso   1.000  H
  H35      1.0000 0.74553  0.65470  0.22804  Biso   1.000  H
  H36      1.0000 0.80103  0.66762  0.34339  Biso   1.000  H
  O37      1.0000 0.31483  0.04022  0.00990  Biso   1.000  O
  O38      1.0000 0.33171  0.01856  0.77975  Biso   1.000  O
  O39      1.0000 0.34542  0.04527  0.42237  Biso   1.000  O
  Mg13     1.0000 0.36038  0.01618  0.55233  Biso   1.000  Mg
  O40      1.0000 0.35184  0.29311  0.32344  Biso   1.000  O
  O41      1.0000 0.33496  0.31477  0.55358  Biso   1.000  O
  O42      1.0000 0.32125  0.28806  0.91097  Biso   1.000  O
  Mg14     1.0000 0.30628  0.31715  0.78101  Biso   1.000  Mg
  S13      1.0000 0.64615  0.81121  0.39249  Biso   1.000  S
  S14      1.0000 0.02052  0.52213  0.94085  Biso   1.000  S
  C85      1.0000 0.34298  0.21749  0.69394  Biso   1.000  C
  C86      1.0000 0.34440  0.24154  0.56860  Biso   1.000  C
  C87      1.0000 0.33877  0.26690  0.63415  Biso   1.000  C
  C88      1.0000 0.32960  0.26676  0.83151  Biso   1.000  C
  C89      1.0000 0.32789  0.24192  0.95508  Biso   1.000  C
  C90      1.0000 0.33502  0.21825  0.89007  Biso   1.000  C
  C91      1.0000 0.34317  0.29296  0.49614  Biso   1.000  C
  C92      1.0000 0.32369  0.11584  0.63939  Biso   1.000  C
  C93      1.0000 0.32227  0.09179  0.76473  Biso   1.000  C
  C94      1.0000 0.32790  0.06643  0.69918  Biso   1.000  C
  C95      1.0000 0.33706  0.06658  0.50182  Biso   1.000  C
  C96      1.0000 0.33878  0.09142  0.37825  Biso   1.000  C
  C97      1.0000 0.33165  0.11508  0.44326  Biso   1.000  C
  C98      1.0000 0.32350  0.04037  0.83720  Biso   1.000  C
  H37      1.0000 0.35053  0.24153  0.41697  Biso   1.000  H
  H38      1.0000 0.32137  0.24250  0.10529  Biso   1.000  H
  H39      1.0000 0.33429  0.19993  0.98994  Biso   1.000  H
  H40      1.0000 0.31614  0.09180  0.91636  Biso   1.000  H
  H41      1.0000 0.34530  0.09083  0.22804  Biso   1.000  H
  H42      1.0000 0.33238  0.13341  0.34339  Biso   1.000  H
  O43      1.0000 0.29311  0.94127  0.67656  Biso   1.000  O
  O44      1.0000 0.31477  0.97982  0.44642  Biso   1.000  O
  O45      1.0000 0.28806  0.96682  0.08903  Biso   1.000  O
  Mg15     1.0000 0.31715  0.01087  0.21899  Biso   1.000  Mg
  O46      1.0000 0.37356  0.39207  0.65677  Biso   1.000  O
  O47      1.0000 0.35189  0.35352  0.88691  Biso   1.000  O
  O48      1.0000 0.37860  0.36652  0.24430  Biso   1.000  O
  Mg16     1.0000 0.34951  0.32246  0.11434  Biso   1.000  Mg
  S15      1.0000 0.18879  0.83494  0.39249  Biso   1.000  S
  S16      1.0000 0.47787  0.49839  0.94085  Biso   1.000  S
  C99      1.0000 0.44917  0.45882  0.02728  Biso   1.000  C
  C100     1.0000 0.42512  0.43619  0.90194  Biso   1.000  C
  C101     1.0000 0.39976  0.40520  0.96749  Biso   1.000  C
  C102     1.0000 0.39991  0.39618  0.16484  Biso   1.000  C
  C103     1.0000 0.42475  0.41930  0.28841  Biso   1.000  C
  C104     1.0000 0.44842  0.45010  0.22340  Biso   1.000  C
  C105     1.0000 0.37371  0.38355  0.82947  Biso   1.000  C
  C106     1.0000 0.21749  0.87451  0.30606  Biso   1.000  C
  C107     1.0000 0.24154  0.89715  0.43140  Biso   1.000  C
  C108     1.0000 0.26690  0.92813  0.36585  Biso   1.000  C
  C109     1.0000 0.26676  0.93715  0.16849  Biso   1.000  C
  C110     1.0000 0.24192  0.91403  0.04492  Biso   1.000  C
  C111     1.0000 0.21825  0.88323  0.10993  Biso   1.000  C
  C112     1.0000 0.29296  0.94979  0.50386  Biso   1.000  C
  H43      1.0000 0.42513  0.44233  0.75030  Biso   1.000  H
  H44      1.0000 0.42416  0.41220  0.43862  Biso   1.000  H
  H45      1.0000 0.46674  0.46770  0.32328  Biso   1.000  H
  H46      1.0000 0.24153  0.89101  0.58303  Biso   1.000  H
  H47      1.0000 0.24250  0.92113  0.89471  Biso   1.000  H
  H48      1.0000 0.19993  0.86564  0.01006  Biso   1.000  H
  O49      1.0000 0.39206  0.01851  0.34323  Biso   1.000  O
  O50      1.0000 0.35352  0.00162  0.11309  Biso   1.000  O
  O51      1.0000 0.36651  0.98791  0.75570  Biso   1.000  O
  Mg17     1.0000 0.32246  0.97295  0.88566  Biso   1.000  Mg
  O52      1.0000 0.27460  0.31483  0.99010  Biso   1.000  O
  O53      1.0000 0.31315  0.33171  0.22025  Biso   1.000  O
  O54      1.0000 0.30015  0.34542  0.57763  Biso   1.000  O
  Mg18     1.0000 0.34421  0.36038  0.44767  Biso   1.000  Mg
  S17      1.0000 0.16506  0.35385  0.39249  Biso   1.000  S
  S18      1.0000 0.50161  0.97948  0.94085  Biso   1.000  S
  C113     1.0000 0.20785  0.32369  0.36061  Biso   1.000  C
  C114     1.0000 0.23048  0.32227  0.23527  Biso   1.000  C
  C115     1.0000 0.26147  0.32790  0.30082  Biso   1.000  C
  C116     1.0000 0.27049  0.33706  0.49818  Biso   1.000  C
  C117     1.0000 0.24736  0.33878  0.62175  Biso   1.000  C
  C118     1.0000 0.21656  0.33165  0.55674  Biso   1.000  C
  C119     1.0000 0.28312  0.32350  0.16280  Biso   1.000  C
  C120     1.0000 0.45882  0.00965  0.97272  Biso   1.000  C
  C121     1.0000 0.43619  0.01106  0.09806  Biso   1.000  C
  C122     1.0000 0.40520  0.00543  0.03251  Biso   1.000  C
  C123     1.0000 0.39618  0.99627  0.83516  Biso   1.000  C
  C124     1.0000 0.41930  0.99455  0.71159  Biso   1.000  C
  C125     1.0000 0.45010  0.00169  0.77660  Biso   1.000  C
  C126     1.0000 0.38355  0.00984  0.17053  Biso   1.000  C
  H49      1.0000 0.22434  0.31614  0.08364  Biso   1.000  H
  H50      1.0000 0.25447  0.34530  0.77196  Biso   1.000  H
  H51      1.0000 0.19897  0.33238  0.65661  Biso   1.000  H
  H52      1.0000 0.44233  0.01719  0.24970  Biso   1.000  H
  H53      1.0000 0.41220  0.98804  0.56138  Biso   1.000  H
  H54      1.0000 0.46770  0.00095  0.67672  Biso   1.000  H
