# Supplementary material for: In silico design and screening of hypothetical MOF-74 analogs and their experimental synthesis
Source: Chem Sci. 2016 Jun 21;7(9):6263–72. doi: 10.1039/c6sc01477a (PMC6024208; doi:10.1039/c6sc01477a)
Supplement: Supplementary file 1 [file SC-007-C6SC01477A-s001.zip › analogs/107.1_all_conf_1073_0_full_symm.cif]

data_image0
_cell_length_a       72.049
_cell_length_b       72.049
_cell_length_c       6.8187
_cell_angle_alpha    90
_cell_angle_beta     90
_cell_angle_gamma    120

_symmetry_space_group_name_H-M    "P 1"
_symmetry_int_tables_number       1

loop_
  _symmetry_equiv_pos_as_xyz
  'x, y, z'

loop_
  _atom_site_label
  _atom_site_occupancy
  _atom_site_fract_x
  _atom_site_fract_y
  _atom_site_fract_z
  _atom_site_thermal_displace_type
  _atom_site_B_iso_or_equiv
  _atom_site_type_symbol
  O1       1.0000 0.97647  0.29487  0.00884  Biso   1.000  O
  O2       1.0000 0.03846  0.34826  0.67551  Biso   1.000  O
  O3       1.0000 0.98507  0.35687  0.34218  Biso   1.000  O
  O4       1.0000 0.98921  0.32019  0.77635  Biso   1.000  O
  O5       1.0000 0.01315  0.33569  0.44302  Biso   1.000  O
  O6       1.0000 0.99765  0.34413  0.10969  Biso   1.000  O
  O7       1.0000 0.97029  0.31016  0.41639  Biso   1.000  O
  O8       1.0000 0.02317  0.32679  0.08305  Biso   1.000  O
  O9       1.0000 0.00654  0.36305  0.74972  Biso   1.000  O
  Mg1      1.0000 0.98887  0.33954  0.55283  Biso   1.000  Mg
  Mg2      1.0000 0.99380  0.31600  0.21950  Biso   1.000  Mg
  Mg3      1.0000 0.01733  0.34446  0.88616  Biso   1.000  Mg
  O10      1.0000 0.02512  0.70520  0.89448  Biso   1.000  O
  O11      1.0000 0.96147  0.65326  0.22782  Biso   1.000  O
  O12      1.0000 0.01341  0.64154  0.56115  Biso   1.000  O
  O13      1.0000 0.01175  0.67970  0.12578  Biso   1.000  O
  O14      1.0000 0.98697  0.66539  0.45912  Biso   1.000  O
  O15      1.0000 0.00128  0.65491  0.79245  Biso   1.000  O
  O16      1.0000 0.02977  0.68928  0.48758  Biso   1.000  O
  O17      1.0000 0.97738  0.67382  0.82091  Biso   1.000  O
  O18      1.0000 0.99285  0.63689  0.15424  Biso   1.000  O
  Mg4      1.0000 0.01118  0.66019  0.35346  Biso   1.000  Mg
  Mg5      1.0000 0.00648  0.68432  0.68679  Biso   1.000  Mg
  Mg6      1.0000 0.98234  0.65549  0.02012  Biso   1.000  Mg
  N1       1.0000 0.84790  0.17121  0.51887  Biso   1.000  N
  N2       1.0000 0.82879  0.67669  0.51887  Biso   1.000  N
  N3       1.0000 0.32331  0.15210  0.51887  Biso   1.000  N
  C1       1.0000 0.16195  0.82476  0.08938  Biso   1.000  C
  C2       1.0000 0.84191  0.67053  0.42272  Biso   1.000  C
  C3       1.0000 0.99614  0.50472  0.75605  Biso   1.000  C
  C4       1.0000 0.14534  0.80750  0.19248  Biso   1.000  C
  C5       1.0000 0.85916  0.67117  0.52581  Biso   1.000  C
  C6       1.0000 0.99550  0.52133  0.85915  Biso   1.000  C
  C7       1.0000 0.12577  0.79349  0.10300  Biso   1.000  C
  C8       1.0000 0.87317  0.66561  0.43633  Biso   1.000  C
  C9       1.0000 0.00106  0.54090  0.76967  Biso   1.000  C
  C10      1.0000 0.12224  0.79667  0.90540  Biso   1.000  C
  C11      1.0000 0.87000  0.65890  0.23874  Biso   1.000  C
  C12      1.0000 0.00776  0.54443  0.57207  Biso   1.000  C
  C13      1.0000 0.13845  0.81368  0.80386  Biso   1.000  C
  C14      1.0000 0.85299  0.65810  0.13719  Biso   1.000  C
  C15      1.0000 0.00856  0.52822  0.47052  Biso   1.000  C
  C16      1.0000 0.15854  0.82793  0.88908  Biso   1.000  C
  C17      1.0000 0.83874  0.66395  0.22241  Biso   1.000  C
  C18      1.0000 0.00272  0.50813  0.55575  Biso   1.000  C
  C19      1.0000 0.84157  0.17883  0.10142  Biso   1.000  C
  C20      1.0000 0.15451  0.32941  0.76809  Biso   1.000  C
  C21      1.0000 0.00392  0.49176  0.43475  Biso   1.000  C
  C22      1.0000 0.86338  0.18431  0.10476  Biso   1.000  C
  C23      1.0000 0.14902  0.34574  0.77142  Biso   1.000  C
  C24      1.0000 0.98759  0.46995  0.43809  Biso   1.000  C
  C25      1.0000 0.87856  0.20067  0.98785  Biso   1.000  C
  C26      1.0000 0.13266  0.34456  0.65452  Biso   1.000  C
  C27      1.0000 0.98878  0.45477  0.32118  Biso   1.000  C
  C28      1.0000 0.87240  0.21203  0.86034  Biso   1.000  C
  C29      1.0000 0.12130  0.32704  0.52700  Biso   1.000  C
  C30      1.0000 0.00630  0.46093  0.19367  Biso   1.000  C
  C31      1.0000 0.18402  0.87296  0.51672  Biso   1.000  C
  C32      1.0000 0.12704  0.31107  0.51672  Biso   1.000  C
  C33      1.0000 0.68893  0.81598  0.51672  Biso   1.000  C
  C34      1.0000 0.16898  0.85686  0.63731  Biso   1.000  C
  C35      1.0000 0.14314  0.31212  0.63731  Biso   1.000  C
  C36      1.0000 0.68788  0.83103  0.63731  Biso   1.000  C
  N4       1.0000 0.88688  0.22896  0.73773  Biso   1.000  N
  N5       1.0000 0.10437  0.32459  0.40440  Biso   1.000  N
  N6       1.0000 0.00874  0.44645  0.07107  Biso   1.000  N
  N7       1.0000 0.90604  0.23828  0.80458  Biso   1.000  N
  N8       1.0000 0.09505  0.33443  0.47124  Biso   1.000  N
  N9       1.0000 0.99891  0.42729  0.13791  Biso   1.000  N
  C37      1.0000 0.92157  0.25522  0.69072  Biso   1.000  C
  C38      1.0000 0.07811  0.33301  0.35739  Biso   1.000  C
  C39      1.0000 0.00032  0.41177  0.02405  Biso   1.000  C
  C40      1.0000 0.91992  0.25980  0.49154  Biso   1.000  C
  C41      1.0000 0.07353  0.32679  0.15821  Biso   1.000  C
  C42      1.0000 0.00654  0.41341  0.82488  Biso   1.000  C
  C43      1.0000 0.93660  0.27776  0.40333  Biso   1.000  C
  C44      1.0000 0.05558  0.32551  0.07000  Biso   1.000  C
  C45      1.0000 0.00782  0.39673  0.73666  Biso   1.000  C
  C46      1.0000 0.95528  0.29241  0.50821  Biso   1.000  C
  C47      1.0000 0.04092  0.32954  0.17487  Biso   1.000  C
  C48      1.0000 0.00380  0.37805  0.84154  Biso   1.000  C
  C49      1.0000 0.95699  0.28746  0.70872  Biso   1.000  C
  C50      1.0000 0.04587  0.33620  0.37538  Biso   1.000  C
  C51      1.0000 0.99713  0.37634  0.04205  Biso   1.000  C
  C52      1.0000 0.94032  0.26877  0.79271  Biso   1.000  C
  C53      1.0000 0.06456  0.33822  0.45938  Biso   1.000  C
  C54      1.0000 0.99512  0.39301  0.12605  Biso   1.000  C
  C55      1.0000 0.97510  0.30124  0.83807  Biso   1.000  C
  C56      1.0000 0.03209  0.34053  0.50474  Biso   1.000  C
  C57      1.0000 0.99280  0.35823  0.17140  Biso   1.000  C
  N10      1.0000 0.11058  0.77652  0.22235  Biso   1.000  N
  N11      1.0000 0.89015  0.66740  0.55568  Biso   1.000  N
  N12      1.0000 0.99927  0.55609  0.88901  Biso   1.000  N
  N13      1.0000 0.09378  0.76344  0.12683  Biso   1.000  N
  N14      1.0000 0.90323  0.66368  0.46016  Biso   1.000  N
  N15      1.0000 0.00298  0.57288  0.79350  Biso   1.000  N
  C58      1.0000 0.07814  0.74581  0.23291  Biso   1.000  C
  C59      1.0000 0.92086  0.66566  0.56625  Biso   1.000  C
  C60      1.0000 0.00100  0.58853  0.89958  Biso   1.000  C
  C61      1.0000 0.07888  0.74112  0.43358  Biso   1.000  C
  C62      1.0000 0.92555  0.67109  0.76692  Biso   1.000  C
  C63      1.0000 0.99557  0.58778  0.10025  Biso   1.000  C
  C64      1.0000 0.06246  0.72246  0.51412  Biso   1.000  C
  C65      1.0000 0.94421  0.67334  0.84745  Biso   1.000  C
  C66      1.0000 0.99333  0.60421  0.18078  Biso   1.000  C
  C67      1.0000 0.04470  0.70745  0.40107  Biso   1.000  C
  C68      1.0000 0.95922  0.67059  0.73440  Biso   1.000  C
  C69      1.0000 0.99608  0.62196  0.06773  Biso   1.000  C
  C70      1.0000 0.04373  0.71250  0.19948  Biso   1.000  C
  C71      1.0000 0.95417  0.66457  0.53281  Biso   1.000  C
  C72      1.0000 0.00210  0.62294  0.86615  Biso   1.000  C
  C73      1.0000 0.06045  0.73159  0.12144  Biso   1.000  C
  C74      1.0000 0.93507  0.66219  0.45478  Biso   1.000  C
  C75      1.0000 0.00447  0.60621  0.78811  Biso   1.000  C
  C76      1.0000 0.02605  0.69868  0.06603  Biso   1.000  C
  C77      1.0000 0.96799  0.66071  0.39936  Biso   1.000  C
  C78      1.0000 0.00596  0.64062  0.73270  Biso   1.000  C
  H1       1.0000 0.84686  0.17110  0.66763  Biso   1.000  H
  H2       1.0000 0.82890  0.67576  0.66763  Biso   1.000  H
  H3       1.0000 0.32424  0.15314  0.66763  Biso   1.000  H
  H4       1.0000 0.85673  0.18640  0.46648  Biso   1.000  H
  H5       1.0000 0.14693  0.33700  0.13315  Biso   1.000  H
  H6       1.0000 0.99633  0.47660  0.79981  Biso   1.000  H
  H7       1.0000 0.14762  0.80475  0.34542  Biso   1.000  H
  H8       1.0000 0.86192  0.67620  0.67875  Biso   1.000  H
  H9       1.0000 0.99046  0.51905  0.01208  Biso   1.000  H
  H10      1.0000 0.10707  0.78568  0.83628  Biso   1.000  H
  H11      1.0000 0.88099  0.65472  0.16961  Biso   1.000  H
  H12      1.0000 0.01194  0.55960  0.50294  Biso   1.000  H
  H13      1.0000 0.13593  0.81597  0.65034  Biso   1.000  H
  H14      1.0000 0.85069  0.65329  0.98367  Biso   1.000  H
  H15      1.0000 0.01338  0.53074  0.31701  Biso   1.000  H
  H16      1.0000 0.86821  0.17518  0.19763  Biso   1.000  H
  H17      1.0000 0.82482  0.69304  0.19763  Biso   1.000  H
  H18      1.0000 0.30696  0.13179  0.19763  Biso   1.000  H
  H19      1.0000 0.89526  0.20473  0.99008  Biso   1.000  H
  H20      1.0000 0.12860  0.35719  0.65674  Biso   1.000  H
  H21      1.0000 0.97614  0.43807  0.32341  Biso   1.000  H
  H22      1.0000 0.17937  0.88165  0.41617  Biso   1.000  H
  H23      1.0000 0.11835  0.29772  0.41617  Biso   1.000  H
  H24      1.0000 0.70228  0.82063  0.41617  Biso   1.000  H
  H25      1.0000 0.15233  0.85303  0.63228  Biso   1.000  H
  H26      1.0000 0.14698  0.29931  0.63228  Biso   1.000  H
  H27      1.0000 0.70069  0.84767  0.63228  Biso   1.000  H
  H28      1.0000 0.90553  0.24909  0.40926  Biso   1.000  H
  H29      1.0000 0.08425  0.32311  0.07593  Biso   1.000  H
  H30      1.0000 0.01022  0.42780  0.74260  Biso   1.000  H
  H31      1.0000 0.93567  0.28141  0.24995  Biso   1.000  H
  H32      1.0000 0.05193  0.32093  0.91662  Biso   1.000  H
  H33      1.0000 0.01240  0.39766  0.58329  Biso   1.000  H
  H34      1.0000 0.94177  0.26501  0.94441  Biso   1.000  H
  H35      1.0000 0.06833  0.34343  0.61107  Biso   1.000  H
  H36      1.0000 0.98990  0.39156  0.27774  Biso   1.000  H
  H37      1.0000 0.09256  0.75224  0.52180  Biso   1.000  H
  H38      1.0000 0.91442  0.67366  0.85514  Biso   1.000  H
  H39      1.0000 0.99301  0.57410  0.18847  Biso   1.000  H
  H40      1.0000 0.06280  0.71851  0.66763  Biso   1.000  H
  H41      1.0000 0.94816  0.67762  0.00096  Biso   1.000  H
  H42      1.0000 0.98904  0.60387  0.33429  Biso   1.000  H
  H43      1.0000 0.05973  0.73543  0.96840  Biso   1.000  H
  H44      1.0000 0.93124  0.65763  0.30174  Biso   1.000  H
  H45      1.0000 0.00903  0.60694  0.63507  Biso   1.000  H
  O19      1.0000 0.64313  0.62820  0.34218  Biso   1.000  O
  O20      1.0000 0.70513  0.68160  0.00884  Biso   1.000  O
  O21      1.0000 0.65174  0.69020  0.67551  Biso   1.000  O
  O22      1.0000 0.65587  0.65352  0.10969  Biso   1.000  O
  O23      1.0000 0.67981  0.66902  0.77635  Biso   1.000  O
  O24      1.0000 0.66431  0.67746  0.44302  Biso   1.000  O
  O25      1.0000 0.63696  0.64349  0.74972  Biso   1.000  O
  O26      1.0000 0.68984  0.66013  0.41639  Biso   1.000  O
  O27      1.0000 0.67320  0.69638  0.08305  Biso   1.000  O
  Mg7      1.0000 0.65554  0.67287  0.88616  Biso   1.000  Mg
  Mg8      1.0000 0.66046  0.64934  0.55283  Biso   1.000  Mg
  Mg9      1.0000 0.68400  0.67779  0.21950  Biso   1.000  Mg
  O28      1.0000 0.69179  0.03853  0.22782  Biso   1.000  O
  O29      1.0000 0.62813  0.98659  0.56115  Biso   1.000  O
  O30      1.0000 0.68008  0.97488  0.89448  Biso   1.000  O
  O31      1.0000 0.67842  0.01303  0.45912  Biso   1.000  O
  O32      1.0000 0.65364  0.99872  0.79245  Biso   1.000  O
  O33      1.0000 0.66795  0.98825  0.12578  Biso   1.000  O
  O34      1.0000 0.69644  0.02262  0.82091  Biso   1.000  O
  O35      1.0000 0.64405  0.00716  0.15424  Biso   1.000  O
  O36      1.0000 0.65951  0.97023  0.48757  Biso   1.000  O
  Mg10     1.0000 0.67785  0.99352  0.68679  Biso   1.000  Mg
  Mg11     1.0000 0.67314  0.01766  0.02012  Biso   1.000  Mg
  Mg12     1.0000 0.64901  0.98882  0.35345  Biso   1.000  Mg
  N16      1.0000 0.51457  0.50454  0.85220  Biso   1.000  N
  N17      1.0000 0.49546  0.01002  0.85220  Biso   1.000  N
  N18      1.0000 0.98998  0.48543  0.85220  Biso   1.000  N
  C79      1.0000 0.82862  0.15809  0.42272  Biso   1.000  C
  C80      1.0000 0.50858  0.00386  0.75605  Biso   1.000  C
  C81      1.0000 0.66281  0.83805  0.08938  Biso   1.000  C
  C82      1.0000 0.81201  0.14084  0.52581  Biso   1.000  C
  C83      1.0000 0.52583  0.00450  0.85914  Biso   1.000  C
  C84      1.0000 0.66216  0.85466  0.19248  Biso   1.000  C
  C85      1.0000 0.79244  0.12683  0.43633  Biso   1.000  C
  C86      1.0000 0.53984  0.99894  0.76967  Biso   1.000  C
  C87      1.0000 0.66773  0.87423  0.10300  Biso   1.000  C
  C88      1.0000 0.78891  0.13000  0.23874  Biso   1.000  C
  C89      1.0000 0.53666  0.99224  0.57207  Biso   1.000  C
  C90      1.0000 0.67443  0.87776  0.90540  Biso   1.000  C
  C91      1.0000 0.80512  0.14701  0.13719  Biso   1.000  C
  C92      1.0000 0.51965  0.99144  0.47052  Biso   1.000  C
  C93      1.0000 0.67523  0.86155  0.80386  Biso   1.000  C
  C94      1.0000 0.82521  0.16126  0.22241  Biso   1.000  C
  C95      1.0000 0.50541  0.99728  0.55575  Biso   1.000  C
  C96      1.0000 0.66939  0.84146  0.88908  Biso   1.000  C
  C97      1.0000 0.50824  0.51216  0.43475  Biso   1.000  C
  C98      1.0000 0.82117  0.66275  0.10142  Biso   1.000  C
  C99      1.0000 0.67058  0.82509  0.76809  Biso   1.000  C
  C100     1.0000 0.53005  0.51764  0.43809  Biso   1.000  C
  C101     1.0000 0.81569  0.67907  0.10475  Biso   1.000  C
  C102     1.0000 0.65426  0.80328  0.77142  Biso   1.000  C
  C103     1.0000 0.54523  0.53400  0.32118  Biso   1.000  C
  C104     1.0000 0.79933  0.67789  0.98785  Biso   1.000  C
  C105     1.0000 0.65544  0.78811  0.65452  Biso   1.000  C
  C106     1.0000 0.53907  0.54536  0.19367  Biso   1.000  C
  C107     1.0000 0.78797  0.66037  0.86034  Biso   1.000  C
  C108     1.0000 0.67296  0.79426  0.52700  Biso   1.000  C
  C109     1.0000 0.85069  0.20629  0.85005  Biso   1.000  C
  C110     1.0000 0.79371  0.64440  0.85005  Biso   1.000  C
  C111     1.0000 0.35560  0.14931  0.85005  Biso   1.000  C
  C112     1.0000 0.83564  0.19019  0.97064  Biso   1.000  C
  C113     1.0000 0.80981  0.64545  0.97064  Biso   1.000  C
  C114     1.0000 0.35455  0.16436  0.97064  Biso   1.000  C
  N19      1.0000 0.55355  0.56229  0.07107  Biso   1.000  N
  N20      1.0000 0.77104  0.65792  0.73773  Biso   1.000  N
  N21      1.0000 0.67541  0.77979  0.40440  Biso   1.000  N
  N22      1.0000 0.57271  0.57161  0.13791  Biso   1.000  N
  N23      1.0000 0.76172  0.66776  0.80458  Biso   1.000  N
  N24      1.0000 0.66557  0.76062  0.47124  Biso   1.000  N
  C115     1.0000 0.58824  0.58856  0.02405  Biso   1.000  C
  C116     1.0000 0.74478  0.66634  0.69072  Biso   1.000  C
  C117     1.0000 0.66699  0.74510  0.35739  Biso   1.000  C
  C118     1.0000 0.58659  0.59313  0.82488  Biso   1.000  C
  C119     1.0000 0.74020  0.66012  0.49154  Biso   1.000  C
  C120     1.0000 0.67321  0.74674  0.15821  Biso   1.000  C
  C121     1.0000 0.60327  0.61109  0.73666  Biso   1.000  C
  C122     1.0000 0.72224  0.65884  0.40333  Biso   1.000  C
  C123     1.0000 0.67449  0.73007  0.07000  Biso   1.000  C
  C124     1.0000 0.62195  0.62574  0.84154  Biso   1.000  C
  C125     1.0000 0.70759  0.66287  0.50821  Biso   1.000  C
  C126     1.0000 0.67046  0.71139  0.17487  Biso   1.000  C
  C127     1.0000 0.62366  0.62079  0.04205  Biso   1.000  C
  C128     1.0000 0.71254  0.66953  0.70872  Biso   1.000  C
  C129     1.0000 0.66380  0.70968  0.37538  Biso   1.000  C
  C130     1.0000 0.60698  0.60210  0.12605  Biso   1.000  C
  C131     1.0000 0.73123  0.67155  0.79271  Biso   1.000  C
  C132     1.0000 0.66178  0.72635  0.45938  Biso   1.000  C
  C133     1.0000 0.64177  0.63457  0.17140  Biso   1.000  C
  C134     1.0000 0.69876  0.67386  0.83807  Biso   1.000  C
  C135     1.0000 0.65947  0.69157  0.50474  Biso   1.000  C
  N25      1.0000 0.77725  0.10985  0.55568  Biso   1.000  N
  N26      1.0000 0.55682  0.00073  0.88901  Biso   1.000  N
  N27      1.0000 0.66594  0.88942  0.22234  Biso   1.000  N
  N28      1.0000 0.76045  0.09677  0.46016  Biso   1.000  N
  N29      1.0000 0.56990  0.99701  0.79349  Biso   1.000  N
  N30      1.0000 0.66965  0.90622  0.12683  Biso   1.000  N
  C136     1.0000 0.74480  0.07914  0.56625  Biso   1.000  C
  C137     1.0000 0.58752  0.99900  0.89958  Biso   1.000  C
  C138     1.0000 0.66767  0.92186  0.23291  Biso   1.000  C
  C139     1.0000 0.74555  0.07445  0.76692  Biso   1.000  C
  C140     1.0000 0.59221  0.00443  0.10025  Biso   1.000  C
  C141     1.0000 0.66224  0.92112  0.43358  Biso   1.000  C
  C142     1.0000 0.72912  0.05579  0.84745  Biso   1.000  C
  C143     1.0000 0.61088  0.00667  0.18078  Biso   1.000  C
  C144     1.0000 0.66000  0.93754  0.51411  Biso   1.000  C
  C145     1.0000 0.71137  0.04078  0.73440  Biso   1.000  C
  C146     1.0000 0.62589  0.00392  0.06773  Biso   1.000  C
  C147     1.0000 0.66274  0.95530  0.40107  Biso   1.000  C
  C148     1.0000 0.71040  0.04583  0.53281  Biso   1.000  C
  C149     1.0000 0.62084  0.99790  0.86615  Biso   1.000  C
  C150     1.0000 0.66877  0.95627  0.19948  Biso   1.000  C
  C151     1.0000 0.72712  0.06493  0.45478  Biso   1.000  C
  C152     1.0000 0.60174  0.99553  0.78811  Biso   1.000  C
  C153     1.0000 0.67114  0.93955  0.12144  Biso   1.000  C
  C154     1.0000 0.69272  0.03201  0.39936  Biso   1.000  C
  C155     1.0000 0.63466  0.99404  0.73270  Biso   1.000  C
  C156     1.0000 0.67263  0.97395  0.06603  Biso   1.000  C
  H46      1.0000 0.51353  0.50443  0.00096  Biso   1.000  H
  H47      1.0000 0.49556  0.00909  0.00096  Biso   1.000  H
  H48      1.0000 0.99091  0.48647  0.00096  Biso   1.000  H
  H49      1.0000 0.52340  0.51973  0.79981  Biso   1.000  H
  H50      1.0000 0.81360  0.67033  0.46648  Biso   1.000  H
  H51      1.0000 0.66300  0.80993  0.13315  Biso   1.000  H
  H52      1.0000 0.81428  0.13808  0.67875  Biso   1.000  H
  H53      1.0000 0.52859  0.00954  0.01208  Biso   1.000  H
  H54      1.0000 0.65713  0.85238  0.34542  Biso   1.000  H
  H55      1.0000 0.77374  0.11901  0.16961  Biso   1.000  H
  H56      1.0000 0.54766  0.98806  0.50294  Biso   1.000  H
  H57      1.0000 0.67861  0.89293  0.83628  Biso   1.000  H
  H58      1.0000 0.80259  0.14931  0.98367  Biso   1.000  H
  H59      1.0000 0.51736  0.98662  0.31701  Biso   1.000  H
  H60      1.0000 0.68004  0.86407  0.65034  Biso   1.000  H
  H61      1.0000 0.53488  0.50851  0.53097  Biso   1.000  H
  H62      1.0000 0.49149  0.02637  0.53097  Biso   1.000  H
  H63      1.0000 0.97363  0.46512  0.53097  Biso   1.000  H
  H64      1.0000 0.56193  0.53807  0.32341  Biso   1.000  H
  H65      1.0000 0.79527  0.69053  0.99008  Biso   1.000  H
  H66      1.0000 0.64281  0.77140  0.65674  Biso   1.000  H
  H67      1.0000 0.84604  0.21498  0.74950  Biso   1.000  H
  H68      1.0000 0.78502  0.63106  0.74950  Biso   1.000  H
  H69      1.0000 0.36894  0.15396  0.74950  Biso   1.000  H
  H70      1.0000 0.81900  0.18636  0.96561  Biso   1.000  H
  H71      1.0000 0.81364  0.63264  0.96561  Biso   1.000  H
  H72      1.0000 0.36736  0.18100  0.96561  Biso   1.000  H
  H73      1.0000 0.57220  0.58242  0.74260  Biso   1.000  H
  H74      1.0000 0.75091  0.65644  0.40926  Biso   1.000  H
  H75      1.0000 0.67689  0.76114  0.07593  Biso   1.000  H
  H76      1.0000 0.60234  0.61474  0.58329  Biso   1.000  H
  H77      1.0000 0.71859  0.65427  0.24995  Biso   1.000  H
  H78      1.0000 0.67907  0.73100  0.91662  Biso   1.000  H
  H79      1.0000 0.60844  0.59834  0.27774  Biso   1.000  H
  H80      1.0000 0.73499  0.67676  0.94441  Biso   1.000  H
  H81      1.0000 0.65657  0.72490  0.61108  Biso   1.000  H
  H82      1.0000 0.75923  0.08558  0.85514  Biso   1.000  H
  H83      1.0000 0.58109  0.00699  0.18847  Biso   1.000  H
  H84      1.0000 0.65968  0.90744  0.52180  Biso   1.000  H
  H85      1.0000 0.72947  0.05184  0.00096  Biso   1.000  H
  H86      1.0000 0.61482  0.01096  0.33429  Biso   1.000  H
  H87      1.0000 0.65571  0.93720  0.66763  Biso   1.000  H
  H88      1.0000 0.72639  0.06876  0.30174  Biso   1.000  H
  H89      1.0000 0.59791  0.99097  0.63507  Biso   1.000  H
  H90      1.0000 0.67570  0.94027  0.96840  Biso   1.000  H
  O37      1.0000 0.30980  0.96154  0.67551  Biso   1.000  O
  O38      1.0000 0.37180  0.01493  0.34218  Biso   1.000  O
  O39      1.0000 0.31840  0.02353  0.00884  Biso   1.000  O
  O40      1.0000 0.32254  0.98685  0.44302  Biso   1.000  O
  O41      1.0000 0.34648  0.00235  0.10968  Biso   1.000  O
  O42      1.0000 0.33098  0.01079  0.77635  Biso   1.000  O
  O43      1.0000 0.30362  0.97683  0.08305  Biso   1.000  O
  O44      1.0000 0.35651  0.99346  0.74972  Biso   1.000  O
  O45      1.0000 0.33987  0.02971  0.41639  Biso   1.000  O
  Mg13     1.0000 0.32221  0.00620  0.21950  Biso   1.000  Mg
  Mg14     1.0000 0.32713  0.98267  0.88616  Biso   1.000  Mg
  Mg15     1.0000 0.35066  0.01113  0.55283  Biso   1.000  Mg
  O46      1.0000 0.35846  0.37187  0.56115  Biso   1.000  O
  O47      1.0000 0.29480  0.31992  0.89448  Biso   1.000  O
  O48      1.0000 0.34674  0.30821  0.22781  Biso   1.000  O
  O49      1.0000 0.34509  0.34636  0.79245  Biso   1.000  O
  O50      1.0000 0.32030  0.33205  0.12578  Biso   1.000  O
  O51      1.0000 0.33461  0.32158  0.45911  Biso   1.000  O
  O52      1.0000 0.36311  0.35595  0.15424  Biso   1.000  O
  O53      1.0000 0.31071  0.34049  0.48758  Biso   1.000  O
  O54      1.0000 0.32618  0.30356  0.82091  Biso   1.000  O
  Mg16     1.0000 0.34451  0.32685  0.02012  Biso   1.000  Mg
  Mg17     1.0000 0.33981  0.35099  0.35345  Biso   1.000  Mg
  Mg18     1.0000 0.31568  0.32215  0.68679  Biso   1.000  Mg
  N31      1.0000 0.18123  0.83788  0.18554  Biso   1.000  N
  N32      1.0000 0.16212  0.34336  0.18554  Biso   1.000  N
  N33      1.0000 0.65664  0.81877  0.18554  Biso   1.000  N
  C157     1.0000 0.49528  0.49142  0.75605  Biso   1.000  C
  C158     1.0000 0.17524  0.33719  0.08938  Biso   1.000  C
  C159     1.0000 0.32947  0.17138  0.42272  Biso   1.000  C
  C160     1.0000 0.47867  0.47417  0.85915  Biso   1.000  C
  C161     1.0000 0.19250  0.33783  0.19248  Biso   1.000  C
  C162     1.0000 0.32883  0.18799  0.52581  Biso   1.000  C
  C163     1.0000 0.45910  0.46016  0.76967  Biso   1.000  C
  C164     1.0000 0.20651  0.33228  0.10300  Biso   1.000  C
  C165     1.0000 0.33439  0.20756  0.43633  Biso   1.000  C
  C166     1.0000 0.45557  0.46334  0.57207  Biso   1.000  C
  C167     1.0000 0.20333  0.32557  0.90540  Biso   1.000  C
  C168     1.0000 0.34110  0.21109  0.23874  Biso   1.000  C
  C169     1.0000 0.47178  0.48035  0.47052  Biso   1.000  C
  C170     1.0000 0.18632  0.32477  0.80385  Biso   1.000  C
  C171     1.0000 0.34190  0.19488  0.13719  Biso   1.000  C
  C172     1.0000 0.49187  0.49459  0.55575  Biso   1.000  C
  C173     1.0000 0.17207  0.33061  0.88908  Biso   1.000  C
  C174     1.0000 0.33605  0.17479  0.22241  Biso   1.000  C
  C175     1.0000 0.17491  0.84549  0.76809  Biso   1.000  C
  C176     1.0000 0.48784  0.99608  0.43475  Biso   1.000  C
  C177     1.0000 0.33725  0.15842  0.10142  Biso   1.000  C
  C178     1.0000 0.19672  0.85098  0.77142  Biso   1.000  C
  C179     1.0000 0.48236  0.01241  0.43809  Biso   1.000  C
  C180     1.0000 0.32092  0.13661  0.10475  Biso   1.000  C
  C181     1.0000 0.21189  0.86733  0.65452  Biso   1.000  C
  C182     1.0000 0.46600  0.01122  0.32118  Biso   1.000  C
  C183     1.0000 0.32211  0.12144  0.98785  Biso   1.000  C
  C184     1.0000 0.20573  0.87870  0.52700  Biso   1.000  C
  C185     1.0000 0.45464  0.99370  0.19367  Biso   1.000  C
  C186     1.0000 0.33963  0.12760  0.86034  Biso   1.000  C
  C187     1.0000 0.51736  0.53962  0.18338  Biso   1.000  C
  C188     1.0000 0.46038  0.97774  0.18338  Biso   1.000  C
  C189     1.0000 0.02226  0.48264  0.18338  Biso   1.000  C
  C190     1.0000 0.50231  0.52352  0.30397  Biso   1.000  C
  C191     1.0000 0.47648  0.97879  0.30397  Biso   1.000  C
  C192     1.0000 0.02121  0.49769  0.30397  Biso   1.000  C
  N34      1.0000 0.22022  0.89563  0.40440  Biso   1.000  N
  N35      1.0000 0.43771  0.99126  0.07106  Biso   1.000  N
  N36      1.0000 0.34208  0.11312  0.73773  Biso   1.000  N
  N37      1.0000 0.23937  0.90495  0.47124  Biso   1.000  N
  N38      1.0000 0.42838  0.00109  0.13791  Biso   1.000  N
  N39      1.0000 0.33224  0.09396  0.80458  Biso   1.000  N
  C193     1.0000 0.25490  0.92189  0.35739  Biso   1.000  C
  C194     1.0000 0.41144  0.99968  0.02405  Biso   1.000  C
  C195     1.0000 0.33366  0.07843  0.69072  Biso   1.000  C
  C196     1.0000 0.25326  0.92647  0.15821  Biso   1.000  C
  C197     1.0000 0.40687  0.99346  0.82488  Biso   1.000  C
  C198     1.0000 0.33988  0.08008  0.49154  Biso   1.000  C
  C199     1.0000 0.26993  0.94442  0.07000  Biso   1.000  C
  C200     1.0000 0.38891  0.99218  0.73666  Biso   1.000  C
  C201     1.0000 0.34116  0.06340  0.40333  Biso   1.000  C
  C202     1.0000 0.28862  0.95908  0.17487  Biso   1.000  C
  C203     1.0000 0.37426  0.99620  0.84154  Biso   1.000  C
  C204     1.0000 0.33713  0.04472  0.50821  Biso   1.000  C
  C205     1.0000 0.29032  0.95413  0.37538  Biso   1.000  C
  C206     1.0000 0.37921  0.00286  0.04205  Biso   1.000  C
  C207     1.0000 0.33047  0.04301  0.70872  Biso   1.000  C
  C208     1.0000 0.27365  0.93544  0.45938  Biso   1.000  C
  C209     1.0000 0.39790  0.00488  0.12604  Biso   1.000  C
  C210     1.0000 0.32845  0.05968  0.79271  Biso   1.000  C
  C211     1.0000 0.30844  0.96791  0.50474  Biso   1.000  C
  C212     1.0000 0.36543  0.00720  0.17140  Biso   1.000  C
  C213     1.0000 0.32614  0.02490  0.83807  Biso   1.000  C
  N40      1.0000 0.44392  0.44318  0.88901  Biso   1.000  N
  N41      1.0000 0.22348  0.33406  0.22235  Biso   1.000  N
  N42      1.0000 0.33260  0.22275  0.55568  Biso   1.000  N
  N43      1.0000 0.42712  0.43010  0.79350  Biso   1.000  N
  N44      1.0000 0.23656  0.33035  0.12683  Biso   1.000  N
  N45      1.0000 0.33632  0.23955  0.46016  Biso   1.000  N
  C214     1.0000 0.41147  0.41247  0.89958  Biso   1.000  C
  C215     1.0000 0.25419  0.33233  0.23291  Biso   1.000  C
  C216     1.0000 0.33434  0.25520  0.56625  Biso   1.000  C
  C217     1.0000 0.41222  0.40779  0.10025  Biso   1.000  C
  C218     1.0000 0.25888  0.33776  0.43358  Biso   1.000  C
  C219     1.0000 0.32890  0.25445  0.76692  Biso   1.000  C
  C220     1.0000 0.39579  0.38912  0.18078  Biso   1.000  C
  C221     1.0000 0.27754  0.34000  0.51411  Biso   1.000  C
  C222     1.0000 0.32666  0.27088  0.84745  Biso   1.000  C
  C223     1.0000 0.37804  0.37411  0.06773  Biso   1.000  C
  C224     1.0000 0.29255  0.33725  0.40107  Biso   1.000  C
  C225     1.0000 0.32941  0.28863  0.73440  Biso   1.000  C
  C226     1.0000 0.37706  0.37916  0.86615  Biso   1.000  C
  C227     1.0000 0.28750  0.33123  0.19948  Biso   1.000  C
  C228     1.0000 0.33543  0.28960  0.53281  Biso   1.000  C
  C229     1.0000 0.39379  0.39826  0.78811  Biso   1.000  C
  C230     1.0000 0.26841  0.32886  0.12144  Biso   1.000  C
  C231     1.0000 0.33780  0.27288  0.45477  Biso   1.000  C
  C232     1.0000 0.35938  0.36534  0.73270  Biso   1.000  C
  C233     1.0000 0.30132  0.32737  0.06603  Biso   1.000  C
  C234     1.0000 0.33929  0.30728  0.39936  Biso   1.000  C
  H91      1.0000 0.18019  0.83777  0.33430  Biso   1.000  H
  H92      1.0000 0.16223  0.34242  0.33430  Biso   1.000  H
  H93      1.0000 0.65758  0.81981  0.33430  Biso   1.000  H
  H94      1.0000 0.19007  0.85307  0.13315  Biso   1.000  H
  H95      1.0000 0.48027  0.00367  0.79981  Biso   1.000  H
  H96      1.0000 0.32967  0.14327  0.46648  Biso   1.000  H
  H97      1.0000 0.48095  0.47141  0.01208  Biso   1.000  H
  H98      1.0000 0.19525  0.34287  0.34542  Biso   1.000  H
  H99      1.0000 0.32379  0.18572  0.67875  Biso   1.000  H
  H100     1.0000 0.44040  0.45234  0.50294  Biso   1.000  H
  H101     1.0000 0.21432  0.32139  0.83628  Biso   1.000  H
  H102     1.0000 0.34528  0.22626  0.16961  Biso   1.000  H
  H103     1.0000 0.46926  0.48264  0.31701  Biso   1.000  H
  H104     1.0000 0.18403  0.31996  0.65034  Biso   1.000  H
  H105     1.0000 0.34671  0.19740  0.98367  Biso   1.000  H
  H106     1.0000 0.20155  0.84184  0.86430  Biso   1.000  H
  H107     1.0000 0.15816  0.35970  0.86430  Biso   1.000  H
  H108     1.0000 0.64030  0.79845  0.86430  Biso   1.000  H
  H109     1.0000 0.22860  0.87140  0.65674  Biso   1.000  H
  H110     1.0000 0.46193  0.02386  0.32341  Biso   1.000  H
  H111     1.0000 0.30947  0.10474  0.99008  Biso   1.000  H
  H112     1.0000 0.51270  0.54831  0.08284  Biso   1.000  H
  H113     1.0000 0.45169  0.96439  0.08284  Biso   1.000  H
  H114     1.0000 0.03561  0.48730  0.08284  Biso   1.000  H
  H115     1.0000 0.48567  0.51969  0.29895  Biso   1.000  H
  H116     1.0000 0.48031  0.96597  0.29895  Biso   1.000  H
  H117     1.0000 0.03403  0.51434  0.29895  Biso   1.000  H
  H118     1.0000 0.23886  0.91575  0.07593  Biso   1.000  H
  H119     1.0000 0.41758  0.98977  0.74259  Biso   1.000  H
  H120     1.0000 0.34356  0.09447  0.40926  Biso   1.000  H
  H121     1.0000 0.26901  0.94807  0.91662  Biso   1.000  H
  H122     1.0000 0.38526  0.98760  0.58328  Biso   1.000  H
  H123     1.0000 0.34573  0.06433  0.24995  Biso   1.000  H
  H124     1.0000 0.27510  0.93167  0.61107  Biso   1.000  H
  H125     1.0000 0.40166  0.01010  0.27774  Biso   1.000  H
  H126     1.0000 0.32324  0.05823  0.94441  Biso   1.000  H
  H127     1.0000 0.42590  0.41891  0.18847  Biso   1.000  H
  H128     1.0000 0.24776  0.34032  0.52180  Biso   1.000  H
  H129     1.0000 0.32634  0.24077  0.85514  Biso   1.000  H
  H130     1.0000 0.39613  0.38517  0.33429  Biso   1.000  H
  H131     1.0000 0.28149  0.34429  0.66763  Biso   1.000  H
  H132     1.0000 0.32238  0.27053  0.00096  Biso   1.000  H
  H133     1.0000 0.39306  0.40209  0.63507  Biso   1.000  H
  H134     1.0000 0.26457  0.32430  0.96840  Biso   1.000  H
  H135     1.0000 0.34237  0.27361  0.30174  Biso   1.000  H
