# Supplementary material for: In silico design and screening of hypothetical MOF-74 analogs and their experimental synthesis
Source: Chem Sci. 2016 Jun 21;7(9):6263–72. doi: 10.1039/c6sc01477a (PMC6024208; doi:10.1039/c6sc01477a)
Supplement: Supplementary file 1 [file SC-007-C6SC01477A-s001.zip › analogs/15_all_conf_144_0_full_symm.cif]

data_image0
_cell_length_a       72.4662
_cell_length_b       72.4662
_cell_length_c       6.9558
_cell_angle_alpha    90
_cell_angle_beta     90
_cell_angle_gamma    120

_symmetry_space_group_name_H-M    "P 1"
_symmetry_int_tables_number       1

loop_
  _symmetry_equiv_pos_as_xyz
  'x, y, z'

loop_
  _atom_site_label
  _atom_site_occupancy
  _atom_site_fract_x
  _atom_site_fract_y
  _atom_site_fract_z
  _atom_site_thermal_displace_type
  _atom_site_B_iso_or_equiv
  _atom_site_type_symbol
  O1       1.0000 0.97770  0.29578  0.08452  Biso   1.000  O
  O2       1.0000 0.03755  0.34859  0.75118  Biso   1.000  O
  O3       1.0000 0.98475  0.35563  0.41785  Biso   1.000  O
  O4       1.0000 0.98930  0.32046  0.85300  Biso   1.000  O
  O5       1.0000 0.01287  0.33551  0.51966  Biso   1.000  O
  O6       1.0000 0.99783  0.34403  0.18633  Biso   1.000  O
  O7       1.0000 0.97091  0.30917  0.49974  Biso   1.000  O
  O8       1.0000 0.02416  0.32841  0.16641  Biso   1.000  O
  O9       1.0000 0.00492  0.36242  0.83307  Biso   1.000  O
  Mg1      1.0000 0.98843  0.33891  0.63063  Biso   1.000  Mg
  Mg2      1.0000 0.99442  0.31618  0.29730  Biso   1.000  Mg
  Mg3      1.0000 0.01715  0.34490  0.96397  Biso   1.000  Mg
  O10      1.0000 0.02710  0.70330  0.90428  Biso   1.000  O
  O11      1.0000 0.96337  0.65713  0.23761  Biso   1.000  O
  O12      1.0000 0.00953  0.63957  0.57094  Biso   1.000  O
  O13      1.0000 0.01128  0.67946  0.14171  Biso   1.000  O
  O14      1.0000 0.98720  0.66515  0.47505  Biso   1.000  O
  O15      1.0000 0.00152  0.65539  0.80838  Biso   1.000  O
  O16      1.0000 0.02958  0.68761  0.48920  Biso   1.000  O
  O17      1.0000 0.97905  0.67530  0.82253  Biso   1.000  O
  O18      1.0000 0.99137  0.63709  0.15586  Biso   1.000  O
  Mg4      1.0000 0.00934  0.65867  0.36144  Biso   1.000  Mg
  Mg5      1.0000 0.00799  0.68400  0.69478  Biso   1.000  Mg
  Mg6      1.0000 0.98267  0.65733  0.02811  Biso   1.000  Mg
  C1       1.0000 0.02706  0.69705  0.07570  Biso   1.000  C
  C2       1.0000 0.96962  0.66335  0.40904  Biso   1.000  C
  C3       1.0000 0.00332  0.63960  0.74237  Biso   1.000  C
  C4       1.0000 0.04516  0.70985  0.20464  Biso   1.000  C
  C5       1.0000 0.95682  0.66865  0.53797  Biso   1.000  C
  C6       1.0000 0.99802  0.62150  0.87131  Biso   1.000  C
  C7       1.0000 0.06288  0.72773  0.12572  Biso   1.000  C
  C8       1.0000 0.93894  0.66849  0.45905  Biso   1.000  C
  C9       1.0000 0.99818  0.60379  0.79239  Biso   1.000  C
  C10      1.0000 0.08037  0.74167  0.23677  Biso   1.000  C
  C11      1.0000 0.92500  0.67204  0.57010  Biso   1.000  C
  C12      1.0000 0.99463  0.58629  0.90344  Biso   1.000  C
  N1       1.0000 0.09693  0.75825  0.13157  Biso   1.000  N
  N2       1.0000 0.90842  0.67202  0.46491  Biso   1.000  N
  N3       1.0000 0.99465  0.56973  0.79824  Biso   1.000  N
  N4       1.0000 0.11127  0.77369  0.22970  Biso   1.000  N
  N5       1.0000 0.89297  0.67091  0.56304  Biso   1.000  N
  N6       1.0000 0.99576  0.55540  0.89637  Biso   1.000  N
  C13      1.0000 0.12792  0.78900  0.11365  Biso   1.000  C
  C14      1.0000 0.87767  0.67225  0.44698  Biso   1.000  C
  C15      1.0000 0.99441  0.53875  0.78031  Biso   1.000  C
  C16      1.0000 0.13955  0.80987  0.18567  Biso   1.000  C
  C17      1.0000 0.85679  0.66301  0.51900  Biso   1.000  C
  C18      1.0000 0.00366  0.52712  0.85234  Biso   1.000  C
  C19      1.0000 0.15584  0.82584  0.07709  Biso   1.000  C
  C20      1.0000 0.84083  0.66334  0.41042  Biso   1.000  C
  C21      1.0000 0.00333  0.51082  0.74375  Biso   1.000  C
  C22      1.0000 0.82839  0.15477  0.22990  Biso   1.000  C
  C23      1.0000 0.84523  0.67362  0.22990  Biso   1.000  C
  C24      1.0000 0.32638  0.17161  0.22990  Biso   1.000  C
  C25      1.0000 0.81689  0.13353  0.16231  Biso   1.000  C
  C26      1.0000 0.86647  0.68336  0.16231  Biso   1.000  C
  C27      1.0000 0.31664  0.18311  0.16231  Biso   1.000  C
  C28      1.0000 0.13353  0.78431  0.93366  Biso   1.000  C
  C29      1.0000 0.88235  0.68255  0.26699  Biso   1.000  C
  C30      1.0000 0.98412  0.53314  0.60033  Biso   1.000  C
  C31      1.0000 0.84595  0.17160  0.11604  Biso   1.000  C
  C32      1.0000 0.82840  0.67435  0.11604  Biso   1.000  C
  C33      1.0000 0.32565  0.15405  0.11604  Biso   1.000  C
  C34      1.0000 0.86208  0.19041  0.20381  Biso   1.000  C
  C35      1.0000 0.14292  0.33833  0.87047  Biso   1.000  C
  C36      1.0000 0.99500  0.47126  0.53714  Biso   1.000  C
  C37      1.0000 0.87844  0.20643  0.09778  Biso   1.000  C
  C38      1.0000 0.12691  0.33868  0.76445  Biso   1.000  C
  C39      1.0000 0.99465  0.45489  0.43111  Biso   1.000  C
  C40      1.0000 0.87939  0.20433  0.89698  Biso   1.000  C
  C41      1.0000 0.12900  0.34173  0.56365  Biso   1.000  C
  C42      1.0000 0.99160  0.45394  0.23032  Biso   1.000  C
  C43      1.0000 0.86356  0.18572  0.80774  Biso   1.000  C
  C44      1.0000 0.14762  0.34451  0.47441  Biso   1.000  C
  C45      1.0000 0.98882  0.46977  0.14107  Biso   1.000  C
  C46      1.0000 0.84723  0.16966  0.91520  Biso   1.000  C
  C47      1.0000 0.83034  0.67757  0.91520  Biso   1.000  C
  C48      1.0000 0.32243  0.15277  0.91520  Biso   1.000  C
  N7       1.0000 0.89490  0.22025  0.77630  Biso   1.000  N
  N8       1.0000 0.11308  0.34132  0.44297  Biso   1.000  N
  N9       1.0000 0.99201  0.43843  0.10964  Biso   1.000  N
  N10      1.0000 0.91060  0.23487  0.87039  Biso   1.000  N
  N11      1.0000 0.09846  0.34239  0.53705  Biso   1.000  N
  N12      1.0000 0.99094  0.42274  0.20372  Biso   1.000  N
  C49      1.0000 0.92571  0.25223  0.76184  Biso   1.000  C
  C50      1.0000 0.08111  0.34015  0.42851  Biso   1.000  C
  C51      1.0000 0.99318  0.40762  0.09518  Biso   1.000  C
  C52      1.0000 0.92471  0.25590  0.56297  Biso   1.000  C
  C53      1.0000 0.07743  0.33548  0.22964  Biso   1.000  C
  C54      1.0000 0.99786  0.40862  0.89630  Biso   1.000  C
  C55      1.0000 0.94016  0.27469  0.47971  Biso   1.000  C
  C56      1.0000 0.05864  0.33213  0.14638  Biso   1.000  C
  C57      1.0000 0.00120  0.39318  0.81304  Biso   1.000  C
  C58      1.0000 0.95722  0.29086  0.58789  Biso   1.000  C
  C59      1.0000 0.04247  0.33303  0.25456  Biso   1.000  C
  C60      1.0000 0.00031  0.37612  0.92122  Biso   1.000  C
  C61      1.0000 0.95868  0.28669  0.78727  Biso   1.000  C
  C62      1.0000 0.04664  0.33866  0.45394  Biso   1.000  C
  C63      1.0000 0.99467  0.37465  0.12061  Biso   1.000  C
  C64      1.0000 0.94287  0.26752  0.86840  Biso   1.000  C
  C65      1.0000 0.06581  0.34202  0.53507  Biso   1.000  C
  C66      1.0000 0.99132  0.39047  0.20174  Biso   1.000  C
  C67      1.0000 0.97598  0.30147  0.91535  Biso   1.000  C
  C68      1.0000 0.03186  0.34118  0.58202  Biso   1.000  C
  C69      1.0000 0.99216  0.35735  0.24869  Biso   1.000  C
  C70      1.0000 0.08008  0.73771  0.43648  Biso   1.000  C
  C71      1.0000 0.92895  0.67570  0.76982  Biso   1.000  C
  C72      1.0000 0.99097  0.58659  0.10315  Biso   1.000  C
  C73      1.0000 0.06296  0.71981  0.51649  Biso   1.000  C
  C74      1.0000 0.94686  0.67649  0.84983  Biso   1.000  C
  C75      1.0000 0.99018  0.60371  0.18316  Biso   1.000  C
  C76      1.0000 0.04527  0.70516  0.40459  Biso   1.000  C
  C77      1.0000 0.96150  0.67344  0.73792  Biso   1.000  C
  C78      1.0000 0.99323  0.62140  0.07125  Biso   1.000  C
  H1       1.0000 0.06290  0.73110  0.97338  Biso   1.000  H
  H2       1.0000 0.93557  0.66514  0.30671  Biso   1.000  H
  H3       1.0000 0.00153  0.60377  0.64004  Biso   1.000  H
  H4       1.0000 0.13505  0.81339  0.32439  Biso   1.000  H
  H5       1.0000 0.85328  0.65499  0.65772  Biso   1.000  H
  H6       1.0000 0.01167  0.53162  0.99105  Biso   1.000  H
  H7       1.0000 0.16389  0.84206  0.13216  Biso   1.000  H
  H8       1.0000 0.15794  0.32183  0.13216  Biso   1.000  H
  H9       1.0000 0.67817  0.83611  0.13216  Biso   1.000  H
  H10      1.0000 0.82138  0.12936  0.02685  Biso   1.000  H
  H11      1.0000 0.87064  0.69202  0.02685  Biso   1.000  H
  H12      1.0000 0.30798  0.17862  0.02685  Biso   1.000  H
  H13      1.0000 0.12477  0.76804  0.88062  Biso   1.000  H
  H14      1.0000 0.89863  0.69007  0.21396  Biso   1.000  H
  H15      1.0000 0.97660  0.54190  0.54729  Biso   1.000  H
  H16      1.0000 0.86189  0.19248  0.35854  Biso   1.000  H
  H17      1.0000 0.14085  0.33608  0.02520  Biso   1.000  H
  H18      1.0000 0.99725  0.47144  0.69187  Biso   1.000  H
  H19      1.0000 0.89071  0.22082  0.16688  Biso   1.000  H
  H20      1.0000 0.11251  0.33656  0.83355  Biso   1.000  H
  H21      1.0000 0.99678  0.44262  0.50022  Biso   1.000  H
  H22      1.0000 0.86438  0.18405  0.65302  Biso   1.000  H
  H23      1.0000 0.14928  0.34700  0.31969  Biso   1.000  H
  H24      1.0000 0.98633  0.46895  0.98636  Biso   1.000  H
  H25      1.0000 0.83507  0.15562  0.84077  Biso   1.000  H
  H26      1.0000 0.84438  0.67945  0.84077  Biso   1.000  H
  H27      1.0000 0.32055  0.16493  0.84077  Biso   1.000  H
  H28      1.0000 0.91150  0.24392  0.47848  Biso   1.000  H
  H29      1.0000 0.08941  0.33424  0.14514  Biso   1.000  H
  H30      1.0000 0.99909  0.42184  0.81181  Biso   1.000  H
  H31      1.0000 0.93943  0.27791  0.32787  Biso   1.000  H
  H32      1.0000 0.05542  0.32818  0.99454  Biso   1.000  H
  H33      1.0000 0.00515  0.39390  0.66121  Biso   1.000  H
  H34      1.0000 0.94390  0.26448  0.02000  Biso   1.000  H
  H35      1.0000 0.06885  0.34609  0.68667  Biso   1.000  H
  H36      1.0000 0.98725  0.38943  0.35333  Biso   1.000  H
  H37      1.0000 0.09357  0.74869  0.52456  Biso   1.000  H
  H38      1.0000 0.91798  0.67822  0.85790  Biso   1.000  H
  H39      1.0000 0.98845  0.57310  0.19123  Biso   1.000  H
  H40      1.0000 0.06270  0.71622  0.66873  Biso   1.000  H
  H41      1.0000 0.95045  0.67981  0.00206  Biso   1.000  H
  H42      1.0000 0.98685  0.60397  0.33540  Biso   1.000  H
  O19      1.0000 0.64437  0.62912  0.41785  Biso   1.000  O
  O20      1.0000 0.70422  0.68192  0.08452  Biso   1.000  O
  O21      1.0000 0.65141  0.68896  0.75118  Biso   1.000  O
  O22      1.0000 0.65597  0.65380  0.18633  Biso   1.000  O
  O23      1.0000 0.67954  0.66884  0.85300  Biso   1.000  O
  O24      1.0000 0.66449  0.67737  0.51966  Biso   1.000  O
  O25      1.0000 0.63758  0.64250  0.83307  Biso   1.000  O
  O26      1.0000 0.69083  0.66175  0.49974  Biso   1.000  O
  O27      1.0000 0.67159  0.69575  0.16641  Biso   1.000  O
  Mg7      1.0000 0.65510  0.67225  0.96397  Biso   1.000  Mg
  Mg8      1.0000 0.66109  0.64952  0.63063  Biso   1.000  Mg
  Mg9      1.0000 0.68382  0.67824  0.29730  Biso   1.000  Mg
  O28      1.0000 0.69376  0.03663  0.23761  Biso   1.000  O
  O29      1.0000 0.63004  0.99047  0.57094  Biso   1.000  O
  O30      1.0000 0.67620  0.97290  0.90428  Biso   1.000  O
  O31      1.0000 0.67794  0.01280  0.47505  Biso   1.000  O
  O32      1.0000 0.65387  0.99848  0.80838  Biso   1.000  O
  O33      1.0000 0.66819  0.98872  0.14171  Biso   1.000  O
  O34      1.0000 0.69625  0.02095  0.82253  Biso   1.000  O
  O35      1.0000 0.64572  0.00863  0.15586  Biso   1.000  O
  O36      1.0000 0.65803  0.97042  0.48920  Biso   1.000  O
  Mg10     1.0000 0.67600  0.99201  0.69478  Biso   1.000  Mg
  Mg11     1.0000 0.67466  0.01733  0.02811  Biso   1.000  Mg
  Mg12     1.0000 0.64934  0.99066  0.36144  Biso   1.000  Mg
  C79      1.0000 0.69373  0.03038  0.40904  Biso   1.000  C
  C80      1.0000 0.63629  0.99668  0.74237  Biso   1.000  C
  C81      1.0000 0.66998  0.97294  0.07570  Biso   1.000  C
  C82      1.0000 0.71183  0.04318  0.53797  Biso   1.000  C
  C83      1.0000 0.62349  0.00198  0.87131  Biso   1.000  C
  C84      1.0000 0.66468  0.95484  0.20464  Biso   1.000  C
  C85      1.0000 0.72955  0.06106  0.45905  Biso   1.000  C
  C86      1.0000 0.60561  0.00182  0.79239  Biso   1.000  C
  C87      1.0000 0.66485  0.93712  0.12572  Biso   1.000  C
  C88      1.0000 0.74704  0.07500  0.57010  Biso   1.000  C
  C89      1.0000 0.59167  0.00537  0.90344  Biso   1.000  C
  C90      1.0000 0.66129  0.91963  0.23677  Biso   1.000  C
  N13      1.0000 0.76360  0.09158  0.46491  Biso   1.000  N
  N14      1.0000 0.57508  0.00535  0.79824  Biso   1.000  N
  N15      1.0000 0.66131  0.90307  0.13157  Biso   1.000  N
  N16      1.0000 0.77793  0.10703  0.56304  Biso   1.000  N
  N17      1.0000 0.55964  0.00424  0.89637  Biso   1.000  N
  N18      1.0000 0.66243  0.88873  0.22970  Biso   1.000  N
  C91      1.0000 0.79459  0.12233  0.44698  Biso   1.000  C
  C92      1.0000 0.54433  0.00559  0.78031  Biso   1.000  C
  C93      1.0000 0.66108  0.87208  0.11365  Biso   1.000  C
  C94      1.0000 0.80621  0.14321  0.51900  Biso   1.000  C
  C95      1.0000 0.52346  0.99634  0.85234  Biso   1.000  C
  C96      1.0000 0.67033  0.86045  0.18567  Biso   1.000  C
  C97      1.0000 0.82251  0.15917  0.41042  Biso   1.000  C
  C98      1.0000 0.50749  0.99667  0.74375  Biso   1.000  C
  C99      1.0000 0.67000  0.84416  0.07709  Biso   1.000  C
  C100     1.0000 0.49506  0.48810  0.56324  Biso   1.000  C
  C101     1.0000 0.51190  0.00696  0.56324  Biso   1.000  C
  C102     1.0000 0.99304  0.50494  0.56324  Biso   1.000  C
  C103     1.0000 0.48356  0.46686  0.49564  Biso   1.000  C
  C104     1.0000 0.53314  0.01670  0.49564  Biso   1.000  C
  C105     1.0000 0.98330  0.51644  0.49564  Biso   1.000  C
  C106     1.0000 0.80020  0.11765  0.26699  Biso   1.000  C
  C107     1.0000 0.54902  0.01588  0.60033  Biso   1.000  C
  C108     1.0000 0.65078  0.86647  0.93366  Biso   1.000  C
  C109     1.0000 0.51261  0.50494  0.44937  Biso   1.000  C
  C110     1.0000 0.49506  0.00768  0.44937  Biso   1.000  C
  C111     1.0000 0.99232  0.48739  0.44937  Biso   1.000  C
  C112     1.0000 0.52874  0.52374  0.53714  Biso   1.000  C
  C113     1.0000 0.80959  0.67167  0.20381  Biso   1.000  C
  C114     1.0000 0.66167  0.80459  0.87047  Biso   1.000  C
  C115     1.0000 0.54511  0.53976  0.43111  Biso   1.000  C
  C116     1.0000 0.79357  0.67202  0.09778  Biso   1.000  C
  C117     1.0000 0.66132  0.78822  0.76445  Biso   1.000  C
  C118     1.0000 0.54606  0.53766  0.23032  Biso   1.000  C
  C119     1.0000 0.79567  0.67506  0.89698  Biso   1.000  C
  C120     1.0000 0.65827  0.78727  0.56365  Biso   1.000  C
  C121     1.0000 0.53023  0.51905  0.14107  Biso   1.000  C
  C122     1.0000 0.81428  0.67784  0.80774  Biso   1.000  C
  C123     1.0000 0.65549  0.80311  0.47441  Biso   1.000  C
  C124     1.0000 0.51390  0.50299  0.24854  Biso   1.000  C
  C125     1.0000 0.49701  0.01091  0.24854  Biso   1.000  C
  C126     1.0000 0.98909  0.48610  0.24854  Biso   1.000  C
  N19      1.0000 0.56157  0.55358  0.10964  Biso   1.000  N
  N20      1.0000 0.77975  0.67465  0.77630  Biso   1.000  N
  N21      1.0000 0.65868  0.77176  0.44297  Biso   1.000  N
  N22      1.0000 0.57726  0.56820  0.20372  Biso   1.000  N
  N23      1.0000 0.76513  0.67573  0.87039  Biso   1.000  N
  N24      1.0000 0.65761  0.75607  0.53705  Biso   1.000  N
  C127     1.0000 0.59238  0.58556  0.09518  Biso   1.000  C
  C128     1.0000 0.74777  0.67349  0.76184  Biso   1.000  C
  C129     1.0000 0.65985  0.74095  0.42851  Biso   1.000  C
  C130     1.0000 0.59138  0.58924  0.89630  Biso   1.000  C
  C131     1.0000 0.74410  0.66881  0.56297  Biso   1.000  C
  C132     1.0000 0.66452  0.74195  0.22964  Biso   1.000  C
  C133     1.0000 0.60682  0.60803  0.81304  Biso   1.000  C
  C134     1.0000 0.72531  0.66546  0.47971  Biso   1.000  C
  C135     1.0000 0.66787  0.72651  0.14638  Biso   1.000  C
  C136     1.0000 0.62388  0.62419  0.92122  Biso   1.000  C
  C137     1.0000 0.70914  0.66636  0.58789  Biso   1.000  C
  C138     1.0000 0.66697  0.70945  0.25456  Biso   1.000  C
  C139     1.0000 0.62535  0.62002  0.12061  Biso   1.000  C
  C140     1.0000 0.71331  0.67199  0.78727  Biso   1.000  C
  C141     1.0000 0.66134  0.70798  0.45394  Biso   1.000  C
  C142     1.0000 0.60953  0.60085  0.20174  Biso   1.000  C
  C143     1.0000 0.73248  0.67535  0.86840  Biso   1.000  C
  C144     1.0000 0.65798  0.72380  0.53507  Biso   1.000  C
  C145     1.0000 0.64265  0.63481  0.24869  Biso   1.000  C
  C146     1.0000 0.69853  0.67451  0.91535  Biso   1.000  C
  C147     1.0000 0.65882  0.69068  0.58202  Biso   1.000  C
  C148     1.0000 0.74675  0.07105  0.76982  Biso   1.000  C
  C149     1.0000 0.59562  0.00903  0.10315  Biso   1.000  C
  C150     1.0000 0.65763  0.91992  0.43648  Biso   1.000  C
  C151     1.0000 0.72963  0.05314  0.84983  Biso   1.000  C
  C152     1.0000 0.61352  0.00982  0.18316  Biso   1.000  C
  C153     1.0000 0.65685  0.93704  0.51649  Biso   1.000  C
  C154     1.0000 0.71194  0.03850  0.73792  Biso   1.000  C
  C155     1.0000 0.62817  0.00677  0.07125  Biso   1.000  C
  C156     1.0000 0.65989  0.95473  0.40459  Biso   1.000  C
  H43      1.0000 0.72956  0.06443  0.30671  Biso   1.000  H
  H44      1.0000 0.60224  0.99847  0.64004  Biso   1.000  H
  H45      1.0000 0.66820  0.93710  0.97338  Biso   1.000  H
  H46      1.0000 0.80171  0.14672  0.65772  Biso   1.000  H
  H47      1.0000 0.51995  0.98833  0.99105  Biso   1.000  H
  H48      1.0000 0.67834  0.86495  0.32439  Biso   1.000  H
  H49      1.0000 0.83055  0.17539  0.46549  Biso   1.000  H
  H50      1.0000 0.82461  0.65516  0.46549  Biso   1.000  H
  H51      1.0000 0.34484  0.16945  0.46549  Biso   1.000  H
  H52      1.0000 0.48805  0.46269  0.36018  Biso   1.000  H
  H53      1.0000 0.53731  0.02536  0.36018  Biso   1.000  H
  H54      1.0000 0.97464  0.51195  0.36018  Biso   1.000  H
  H55      1.0000 0.79144  0.10137  0.21396  Biso   1.000  H
  H56      1.0000 0.56530  0.02340  0.54729  Biso   1.000  H
  H57      1.0000 0.64327  0.87523  0.88062  Biso   1.000  H
  H58      1.0000 0.52856  0.52581  0.69187  Biso   1.000  H
  H59      1.0000 0.80752  0.66941  0.35854  Biso   1.000  H
  H60      1.0000 0.66392  0.80477  0.02520  Biso   1.000  H
  H61      1.0000 0.55738  0.55415  0.50022  Biso   1.000  H
  H62      1.0000 0.77918  0.66989  0.16688  Biso   1.000  H
  H63      1.0000 0.66344  0.77596  0.83355  Biso   1.000  H
  H64      1.0000 0.53105  0.51738  0.98636  Biso   1.000  H
  H65      1.0000 0.81595  0.68033  0.65302  Biso   1.000  H
  H66      1.0000 0.65300  0.80228  0.31969  Biso   1.000  H
  H67      1.0000 0.50174  0.48896  0.17410  Biso   1.000  H
  H68      1.0000 0.51104  0.01279  0.17410  Biso   1.000  H
  H69      1.0000 0.98721  0.49826  0.17410  Biso   1.000  H
  H70      1.0000 0.57816  0.57726  0.81181  Biso   1.000  H
  H71      1.0000 0.75608  0.66757  0.47848  Biso   1.000  H
  H72      1.0000 0.66576  0.75517  0.14514  Biso   1.000  H
  H73      1.0000 0.60610  0.61125  0.66121  Biso   1.000  H
  H74      1.0000 0.72209  0.66152  0.32787  Biso   1.000  H
  H75      1.0000 0.67182  0.72724  0.99454  Biso   1.000  H
  H76      1.0000 0.61057  0.59781  0.35333  Biso   1.000  H
  H77      1.0000 0.73552  0.67942  0.02000  Biso   1.000  H
  H78      1.0000 0.65391  0.72277  0.68667  Biso   1.000  H
  H79      1.0000 0.76024  0.08202  0.85790  Biso   1.000  H
  H80      1.0000 0.58465  0.01155  0.19123  Biso   1.000  H
  H81      1.0000 0.65512  0.90643  0.52456  Biso   1.000  H
  H82      1.0000 0.72937  0.04955  0.00206  Biso   1.000  H
  H83      1.0000 0.61711  0.01315  0.33540  Biso   1.000  H
  H84      1.0000 0.65352  0.93730  0.66873  Biso   1.000  H
  O37      1.0000 0.31104  0.96245  0.75118  Biso   1.000  O
  O38      1.0000 0.37088  0.01525  0.41785  Biso   1.000  O
  O39      1.0000 0.31808  0.02230  0.08452  Biso   1.000  O
  O40      1.0000 0.32263  0.98713  0.51966  Biso   1.000  O
  O41      1.0000 0.34620  0.00217  0.18633  Biso   1.000  O
  O42      1.0000 0.33116  0.01070  0.85300  Biso   1.000  O
  O43      1.0000 0.30425  0.97584  0.16641  Biso   1.000  O
  O44      1.0000 0.35750  0.99508  0.83307  Biso   1.000  O
  O45      1.0000 0.33825  0.02909  0.49974  Biso   1.000  O
  Mg13     1.0000 0.32176  0.00558  0.29730  Biso   1.000  Mg
  Mg14     1.0000 0.32775  0.98285  0.96397  Biso   1.000  Mg
  Mg15     1.0000 0.35048  0.01157  0.63063  Biso   1.000  Mg
  O46      1.0000 0.36043  0.36996  0.57094  Biso   1.000  O
  O47      1.0000 0.29670  0.32380  0.90428  Biso   1.000  O
  O48      1.0000 0.34287  0.30624  0.23761  Biso   1.000  O
  O49      1.0000 0.34461  0.34613  0.80838  Biso   1.000  O
  O50      1.0000 0.32054  0.33181  0.14171  Biso   1.000  O
  O51      1.0000 0.33485  0.32206  0.47505  Biso   1.000  O
  O52      1.0000 0.36291  0.35428  0.15586  Biso   1.000  O
  O53      1.0000 0.31239  0.34197  0.48920  Biso   1.000  O
  O54      1.0000 0.32470  0.30375  0.82253  Biso   1.000  O
  Mg16     1.0000 0.34267  0.32534  0.02811  Biso   1.000  Mg
  Mg17     1.0000 0.34133  0.35066  0.36144  Biso   1.000  Mg
  Mg18     1.0000 0.31600  0.32400  0.69478  Biso   1.000  Mg
  C157     1.0000 0.36040  0.36371  0.74237  Biso   1.000  C
  C158     1.0000 0.30295  0.33002  0.07570  Biso   1.000  C
  C159     1.0000 0.33665  0.30627  0.40904  Biso   1.000  C
  C160     1.0000 0.37850  0.37651  0.87131  Biso   1.000  C
  C161     1.0000 0.29015  0.33532  0.20464  Biso   1.000  C
  C162     1.0000 0.33135  0.28817  0.53797  Biso   1.000  C
  C163     1.0000 0.39621  0.39439  0.79239  Biso   1.000  C
  C164     1.0000 0.27227  0.33515  0.12572  Biso   1.000  C
  C165     1.0000 0.33151  0.27045  0.45905  Biso   1.000  C
  C166     1.0000 0.41371  0.40833  0.90344  Biso   1.000  C
  C167     1.0000 0.25833  0.33871  0.23677  Biso   1.000  C
  C168     1.0000 0.32796  0.25296  0.57010  Biso   1.000  C
  N25      1.0000 0.43027  0.42492  0.79824  Biso   1.000  N
  N26      1.0000 0.24175  0.33869  0.13157  Biso   1.000  N
  N27      1.0000 0.32798  0.23640  0.46491  Biso   1.000  N
  N28      1.0000 0.44460  0.44036  0.89637  Biso   1.000  N
  N29      1.0000 0.22631  0.33757  0.22970  Biso   1.000  N
  N30      1.0000 0.32909  0.22207  0.56304  Biso   1.000  N
  C169     1.0000 0.46125  0.45567  0.78031  Biso   1.000  C
  C170     1.0000 0.21100  0.33892  0.11365  Biso   1.000  C
  C171     1.0000 0.32775  0.20541  0.44698  Biso   1.000  C
  C172     1.0000 0.47288  0.47654  0.85234  Biso   1.000  C
  C173     1.0000 0.19013  0.32967  0.18567  Biso   1.000  C
  C174     1.0000 0.33699  0.19379  0.51900  Biso   1.000  C
  C175     1.0000 0.48918  0.49251  0.74375  Biso   1.000  C
  C176     1.0000 0.17416  0.33000  0.07709  Biso   1.000  C
  C177     1.0000 0.33666  0.17749  0.41042  Biso   1.000  C
  C178     1.0000 0.16172  0.82144  0.89657  Biso   1.000  C
  C179     1.0000 0.17856  0.34029  0.89657  Biso   1.000  C
  C180     1.0000 0.65971  0.83828  0.89657  Biso   1.000  C
  C181     1.0000 0.15022  0.80019  0.82898  Biso   1.000  C
  C182     1.0000 0.19981  0.35003  0.82898  Biso   1.000  C
  C183     1.0000 0.64997  0.84978  0.82898  Biso   1.000  C
  C184     1.0000 0.46686  0.45098  0.60033  Biso   1.000  C
  C185     1.0000 0.21569  0.34922  0.93366  Biso   1.000  C
  C186     1.0000 0.31745  0.19980  0.26699  Biso   1.000  C
  C187     1.0000 0.17928  0.83827  0.78270  Biso   1.000  C
  C188     1.0000 0.16173  0.34101  0.78270  Biso   1.000  C
  C189     1.0000 0.65899  0.82072  0.78270  Biso   1.000  C
  C190     1.0000 0.19541  0.85708  0.87047  Biso   1.000  C
  C191     1.0000 0.47626  0.00500  0.53714  Biso   1.000  C
  C192     1.0000 0.32833  0.13792  0.20381  Biso   1.000  C
  C193     1.0000 0.21178  0.87309  0.76445  Biso   1.000  C
  C194     1.0000 0.46024  0.00535  0.43111  Biso   1.000  C
  C195     1.0000 0.32798  0.12156  0.09778  Biso   1.000  C
  C196     1.0000 0.21273  0.87100  0.56365  Biso   1.000  C
  C197     1.0000 0.46234  0.00840  0.23032  Biso   1.000  C
  C198     1.0000 0.32494  0.12061  0.89698  Biso   1.000  C
  C199     1.0000 0.19689  0.85238  0.47441  Biso   1.000  C
  C200     1.0000 0.48095  0.01118  0.14107  Biso   1.000  C
  C201     1.0000 0.32216  0.13644  0.80774  Biso   1.000  C
  C202     1.0000 0.18057  0.83633  0.58187  Biso   1.000  C
  C203     1.0000 0.16367  0.34424  0.58187  Biso   1.000  C
  C204     1.0000 0.65576  0.81943  0.58187  Biso   1.000  C
  N31      1.0000 0.22824  0.88692  0.44297  Biso   1.000  N
  N32      1.0000 0.44642  0.00799  0.10964  Biso   1.000  N
  N33      1.0000 0.32535  0.10510  0.77630  Biso   1.000  N
  N34      1.0000 0.24393  0.90154  0.53705  Biso   1.000  N
  N35      1.0000 0.43180  0.00906  0.20372  Biso   1.000  N
  N36      1.0000 0.32427  0.08940  0.87039  Biso   1.000  N
  C205     1.0000 0.25905  0.91889  0.42851  Biso   1.000  C
  C206     1.0000 0.41444  0.00682  0.09518  Biso   1.000  C
  C207     1.0000 0.32651  0.07429  0.76184  Biso   1.000  C
  C208     1.0000 0.25805  0.92257  0.22964  Biso   1.000  C
  C209     1.0000 0.41076  0.00214  0.89630  Biso   1.000  C
  C210     1.0000 0.33119  0.07529  0.56297  Biso   1.000  C
  C211     1.0000 0.27349  0.94136  0.14638  Biso   1.000  C
  C212     1.0000 0.39197  0.99880  0.81304  Biso   1.000  C
  C213     1.0000 0.33454  0.05984  0.47971  Biso   1.000  C
  C214     1.0000 0.29055  0.95753  0.25456  Biso   1.000  C
  C215     1.0000 0.37581  0.99969  0.92122  Biso   1.000  C
  C216     1.0000 0.33364  0.04278  0.58789  Biso   1.000  C
  C217     1.0000 0.29202  0.95336  0.45394  Biso   1.000  C
  C218     1.0000 0.37998  0.00533  0.12061  Biso   1.000  C
  C219     1.0000 0.32801  0.04132  0.78727  Biso   1.000  C
  C220     1.0000 0.27620  0.93419  0.53507  Biso   1.000  C
  C221     1.0000 0.39915  0.00868  0.20174  Biso   1.000  C
  C222     1.0000 0.32465  0.05713  0.86840  Biso   1.000  C
  C223     1.0000 0.30932  0.96814  0.58202  Biso   1.000  C
  C224     1.0000 0.36519  0.00784  0.24869  Biso   1.000  C
  C225     1.0000 0.32549  0.02402  0.91535  Biso   1.000  C
  C226     1.0000 0.41341  0.40438  0.10315  Biso   1.000  C
  C227     1.0000 0.26229  0.34237  0.43648  Biso   1.000  C
  C228     1.0000 0.32430  0.25325  0.76982  Biso   1.000  C
  C229     1.0000 0.39629  0.38648  0.18316  Biso   1.000  C
  C230     1.0000 0.28019  0.34315  0.51649  Biso   1.000  C
  C231     1.0000 0.32351  0.27037  0.84983  Biso   1.000  C
  C232     1.0000 0.37860  0.37183  0.07125  Biso   1.000  C
  C233     1.0000 0.29484  0.34011  0.40459  Biso   1.000  C
  C234     1.0000 0.32656  0.28806  0.73792  Biso   1.000  C
  H85      1.0000 0.39623  0.39776  0.64004  Biso   1.000  H
  H86      1.0000 0.26890  0.33180  0.97338  Biso   1.000  H
  H87      1.0000 0.33486  0.27044  0.30671  Biso   1.000  H
  H88      1.0000 0.46838  0.48005  0.99105  Biso   1.000  H
  H89      1.0000 0.18661  0.32166  0.32439  Biso   1.000  H
  H90      1.0000 0.34501  0.19829  0.65772  Biso   1.000  H
  H91      1.0000 0.49722  0.50873  0.79883  Biso   1.000  H
  H92      1.0000 0.49127  0.98849  0.79883  Biso   1.000  H
  H93      1.0000 0.01151  0.50278  0.79883  Biso   1.000  H
  H94      1.0000 0.15471  0.79603  0.69351  Biso   1.000  H
  H95      1.0000 0.20397  0.35869  0.69351  Biso   1.000  H
  H96      1.0000 0.64131  0.84529  0.69351  Biso   1.000  H
  H97      1.0000 0.45810  0.43470  0.54729  Biso   1.000  H
  H98      1.0000 0.23196  0.35673  0.88062  Biso   1.000  H
  H99      1.0000 0.30993  0.20856  0.21396  Biso   1.000  H
  H100     1.0000 0.19523  0.85915  0.02520  Biso   1.000  H
  H101     1.0000 0.47419  0.00275  0.69187  Biso   1.000  H
  H102     1.0000 0.33059  0.13811  0.35854  Biso   1.000  H
  H103     1.0000 0.22404  0.88749  0.83355  Biso   1.000  H
  H104     1.0000 0.44585  0.00322  0.50022  Biso   1.000  H
  H105     1.0000 0.33011  0.10929  0.16688  Biso   1.000  H
  H106     1.0000 0.19772  0.85072  0.31969  Biso   1.000  H
  H107     1.0000 0.48262  0.01367  0.98636  Biso   1.000  H
  H108     1.0000 0.31967  0.13562  0.65302  Biso   1.000  H
  H109     1.0000 0.16841  0.82229  0.50744  Biso   1.000  H
  H110     1.0000 0.17771  0.34612  0.50744  Biso   1.000  H
  H111     1.0000 0.65388  0.83159  0.50744  Biso   1.000  H
  H112     1.0000 0.24483  0.91059  0.14514  Biso   1.000  H
  H113     1.0000 0.42274  0.00091  0.81181  Biso   1.000  H
  H114     1.0000 0.33243  0.08850  0.47848  Biso   1.000  H
  H115     1.0000 0.27276  0.94458  0.99454  Biso   1.000  H
  H116     1.0000 0.38875  0.99485  0.66121  Biso   1.000  H
  H117     1.0000 0.33848  0.06057  0.32787  Biso   1.000  H
  H118     1.0000 0.27723  0.93115  0.68667  Biso   1.000  H
  H119     1.0000 0.40219  0.01275  0.35333  Biso   1.000  H
  H120     1.0000 0.32058  0.05610  0.02000  Biso   1.000  H
  H121     1.0000 0.42690  0.41535  0.19123  Biso   1.000  H
  H122     1.0000 0.25131  0.34488  0.52456  Biso   1.000  H
  H123     1.0000 0.32178  0.23976  0.85790  Biso   1.000  H
  H124     1.0000 0.39603  0.38289  0.33540  Biso   1.000  H
  H125     1.0000 0.28378  0.34648  0.66873  Biso   1.000  H
  H126     1.0000 0.32019  0.27063  0.00206  Biso   1.000  H
