# Supplementary material for: In silico design and screening of hypothetical MOF-74 analogs and their experimental synthesis
Source: Chem Sci. 2016 Jun 21;7(9):6263–72. doi: 10.1039/c6sc01477a (PMC6024208; doi:10.1039/c6sc01477a)
Supplement: Supplementary file 1 [file SC-007-C6SC01477A-s001.zip › analogs/184x0_all_conf_4506_0_full_symm.def]

#number of pseudo atoms
55
#type        print   as   scat      mass       charge          B-factor   radii  connectivity
UNIT         no      H       H      1.0        1.0             1.0        1.0    0
C_co2        yes     C       C      12.0107    0.6512          1.0        1.0    0
O_co2        yes     O       O      15.9994   -0.3256          1.0        1.0    0
N_n2         yes     N       N      14.00674  -0.482           1.0        0.7    0
N_com        no      N       N      0.0        0.964           1.0        0.7    0
Mof_Ob    yes       O         O         15.999    -0.73334  1.0       1.52      0         
Mof_Oa    yes       O         O         15.999    -0.89684  1.0       1.52      0         
Mof_Oc    yes       O         O         15.999    -0.98443  1.0       1.52      0         
Mof_Mg    yes       Mg        Mg        24.305    1.63921   1.0       1.73      0         
Mof_Ob_a  yes       O         O         15.999    -0.77544  1.0       1.52      0         
Mof_Oa_a  yes       O         O         15.999    -0.89061  1.0       1.52      0         
Mof_Oc_a  yes       O         O         15.999    -0.97115  1.0       1.52      0         
Mof_Mg_a  yes       Mg        Mg        24.305    1.6613    1.0       1.73      0         
S         yes       S         S         32.066    -0.23037  1.0       1.8       0         
C         yes       C         C         12.011    0.13221   1.0       1.7       0         
N         yes       N         N         14.007    -0.49158  1.0       1.55      0         
C_a       yes       C         C         12.011    0.50038   1.0       1.7       0         
C_b       yes       C         C         12.011    -0.41221  1.0       1.7       0         
C_c       yes       C         C         12.011    -0.245    1.0       1.7       0         
C_d       yes       C         C         12.011    0.41708   1.0       1.7       0         
N_a       yes       N         N         14.007    -0.42189  1.0       1.55      0         
C_e       yes       C         C         12.011    0.08391   1.0       1.7       0         
S_a       yes       S         S         32.066    -0.22109  1.0       1.8       0         
N_b       yes       N         N         14.007    -0.14937  1.0       1.55      0         
C_f       yes       C         C         12.011    0.26978   1.0       1.7       0         
Mof_Cd    yes       C         C         12.011    -0.47124  1.0       1.7       0         
Mof_Cc    yes       C         C         12.011    0.59808   1.0       1.7       0         
Mof_Cb    yes       C         C         12.011    -0.35349  1.0       1.7       0         
C_g       yes       C         C         12.011    0.0436    1.0       1.7       0         
C_h       yes       C         C         12.011    -0.44176  1.0       1.7       0         
Mof_Ca    yes       C         C         12.011    0.82266   1.0       1.7       0         
C_i       yes       C         C         12.011    -0.35939  1.0       1.7       0         
C_j       yes       C         C         12.011    -0.2983   1.0       1.7       0         
N_c       yes       N         N         14.007    -0.18551  1.0       1.55      0         
C_k       yes       C         C         12.011    0.29338   1.0       1.7       0         
Mof_Cd_a  yes       C         C         12.011    -0.47912  1.0       1.7       0         
Mof_Cc_a  yes       C         C         12.011    0.61801   1.0       1.7       0         
Mof_Cb_a  yes       C         C         12.011    -0.34898  1.0       1.7       0         
C_l       yes       C         C         12.011    0.04254   1.0       1.7       0         
C_m       yes       C         C         12.011    -0.44831  1.0       1.7       0         
Mof_Ca_a  yes       C         C         12.011    0.79612   1.0       1.7       0         
H         yes       H         H         1.008     0.2564    1.0       1.09      0         
H_a       yes       H         H         1.008     0.23336   1.0       1.09      0         
H_b       yes       H         H         1.008     0.17936   1.0       1.09      0         
H_c       yes       H         H         1.008     0.24516   1.0       1.09      0         
H_d       yes       H         H         1.008     0.22667   1.0       1.09      0         
Mof_H     yes       H         H         1.008     0.23305   1.0       1.09      0         
H_e       yes       H         H         1.008     0.136     1.0       1.09      0         
H_f       yes       H         H         1.008     0.18066   1.0       1.09      0         
H_g       yes       H         H         1.008     0.22236   1.0       1.09      0         
H_h       yes       H         H         1.008     0.19494   1.0       1.09      0         
H_i       yes       H         H         1.008     0.23062   1.0       1.09      0         
Mof_H_a   yes       H         H         1.008     0.23426   1.0       1.09      0         
H_j       yes       H         H         1.008     0.13618   1.0       1.09      0         
H_k       yes       H         H         1.008     0.18214   1.0       1.09      0         
