# Supplementary material for: In silico design and screening of hypothetical MOF-74 analogs and their experimental synthesis
Source: Chem Sci. 2016 Jun 21;7(9):6263–72. doi: 10.1039/c6sc01477a (PMC6024208; doi:10.1039/c6sc01477a)
Supplement: Supplementary file 1 [file SC-007-C6SC01477A-s001.zip › analogs/96_all_conf_27_0_full_symm.cssr]

				43.2396  43.2396  6.97725
		90  90  120  SPGR =  1 P 1		 OPT = 1
270   0 
0 image0	: image0
 1 Mof_Ob 0.027080 0.396250 0.261460  0  0  0  0  0  0  0  0  -0.730070
 2 Mof_Oa 0.005730 0.355890 0.498520  0  0  0  0  0  0  0  0  -0.939510
 3 Mof_Oc 0.994260 0.375030 0.845290  0  0  0  0  0  0  0  0  -0.915840
 4 Mof_Mg 0.971830 0.324790 0.716170  0  0  0  0  0  0  0  0  1.611270
 5 Mof_Ob_a 0.975790 0.603770 0.454180  0  0  0  0  0  0  0  0  -0.728110
 6 Mof_Oa_a 0.998030 0.645650 0.226030  0  0  0  0  0  0  0  0  -0.937540
 7 Mof_Oc_a 0.009440 0.627030 0.869420  0  0  0  0  0  0  0  0  -0.911780
 8 Mof_Mg_a 0.028710 0.676650 0.000330  0  0  0  0  0  0  0  0  1.612280
 9 Mof_Cc 0.001340 0.405430 0.754930  0  0  0  0  0  0  0  0  0.615690
 10 Mof_Cb 0.011120 0.412550 0.556720  0  0  0  0  0  0  0  0  -0.426510
 11 C 0.017270 0.445030 0.473470  0  0  0  0  0  0  0  0  -0.073100
 12 C_a 0.013850 0.470360 0.576510  0  0  0  0  0  0  0  0  -0.229190
 13 C_b 0.004380 0.463580 0.772080  0  0  0  0  0  0  0  0  0.425420
 14 N 0.000040 0.487220 0.894460  0  0  0  0  0  0  0  0  -0.179300
 15 N_a 0.002090 0.514310 0.809240  0  0  0  0  0  0  0  0  -0.189190
 16 C_c 0.998060 0.537900 0.934170  0  0  0  0  0  0  0  0  0.438200
 17 Mof_Cd 0.004130 0.569860 0.850800  0  0  0  0  0  0  0  0  -0.497910
 18 Mof_Cc_a 0.002110 0.596440 0.958360  0  0  0  0  0  0  0  0  0.619850
 19 Mof_Cb_a 0.992400 0.588960 0.156560  0  0  0  0  0  0  0  0  -0.438640
 20 C_d 0.985850 0.556050 0.236130  0  0  0  0  0  0  0  0  -0.047390
 21 C_e 0.988720 0.530740 0.129800  0  0  0  0  0  0  0  0  -0.250960
 22 Mof_Ca 0.988310 0.613610 0.285750  0  0  0  0  0  0  0  0  0.892110
 23 Mof_Cd_a 0.998760 0.432010 0.859060  0  0  0  0  0  0  0  0  -0.490050
 24 Mof_Ca_a 0.015130 0.387390 0.431600  0  0  0  0  0  0  0  0  0.901140
 25 H 0.024850 0.449390 0.323000  0  0  0  0  0  0  0  0  0.156850
 26 H_a 0.685000 0.828480 0.845500  0  0  0  0  0  0  0  0  0.103310
 27 Mof_H 0.011240 0.574830 0.699860  0  0  0  0  0  0  0  0  0.182060
 28 H_b 0.978340 0.551300 0.386610  0  0  0  0  0  0  0  0  0.145760
 29 H_c 0.317270 0.172350 0.858430  0  0  0  0  0  0  0  0  0.106600
 30 Mof_H_a 0.991540 0.427420 0.009990  0  0  0  0  0  0  0  0  0.174510
 31 Mof_Ob 0.035840 0.306260 0.594790  0  0  0  0  0  0  0  0  -0.730070
 32 Mof_Oa 0.016830 0.327600 0.831860  0  0  0  0  0  0  0  0  -0.939510
 33 Mof_Oc 0.047440 0.339070 0.178620  0  0  0  0  0  0  0  0  -0.915840
 34 Mof_Mg 0.019630 0.361510 0.049500  0  0  0  0  0  0  0  0  1.611270
 35 Mof_Ob_a 0.961320 0.690880 0.120850  0  0  0  0  0  0  0  0  -0.728110
 36 Mof_Oa_a 0.980950 0.668640 0.892690  0  0  0  0  0  0  0  0  -0.937540
 37 Mof_Oc_a 0.950920 0.657220 0.536080  0  0  0  0  0  0  0  0  -0.911780
 38 Mof_Mg_a 0.981270 0.637950 0.667000  0  0  0  0  0  0  0  0  1.612280
 39 Mof_Cc 0.070760 0.331990 0.088270  0  0  0  0  0  0  0  0  0.615690
 40 Mof_Cb 0.068100 0.322220 0.890060  0  0  0  0  0  0  0  0  -0.426510
 41 C 0.094420 0.316060 0.806800  0  0  0  0  0  0  0  0  -0.073100
 42 C_a 0.123180 0.319480 0.909850  0  0  0  0  0  0  0  0  -0.229190
 43 C_b 0.125860 0.328950 0.105410  0  0  0  0  0  0  0  0  0.425420
 44 N 0.153850 0.333290 0.227790  0  0  0  0  0  0  0  0  -0.179300
 45 N_a 0.845560 0.664580 0.475900  0  0  0  0  0  0  0  0  -0.189190
 46 C_c 0.873170 0.668610 0.600830  0  0  0  0  0  0  0  0  0.438200
 47 Mof_Cd 0.899060 0.662530 0.517460  0  0  0  0  0  0  0  0  -0.497910
 48 Mof_Cc_a 0.927660 0.664550 0.625020  0  0  0  0  0  0  0  0  0.619850
 49 Mof_Cb_a 0.929900 0.674270 0.823230  0  0  0  0  0  0  0  0  -0.438640
 50 C_d 0.903540 0.680820 0.902800  0  0  0  0  0  0  0  0  -0.047390
 51 C_e 0.875350 0.677940 0.796460  0  0  0  0  0  0  0  0  -0.250960
 52 Mof_Ca 0.958640 0.678360 0.952410  0  0  0  0  0  0  0  0  0.892110
 53 Mof_Cd_a 0.099920 0.334580 0.192390  0  0  0  0  0  0  0  0  -0.490050
 54 Mof_Ca_a 0.038930 0.318200 0.764930  0  0  0  0  0  0  0  0  0.901140
 55 H 0.091200 0.308480 0.656330  0  0  0  0  0  0  0  0  0.156850
 56 H_a 0.143480 0.315000 0.845500  0  0  0  0  0  0  0  0  0.103310
 57 Mof_H 0.896930 0.655430 0.366530  0  0  0  0  0  0  0  0  0.182060
 58 H_b 0.906290 0.688320 0.053280  0  0  0  0  0  0  0  0  0.145760
 59 H_c 0.855080 0.682730 0.858430  0  0  0  0  0  0  0  0  0.106600
 60 Mof_H_a 0.102540 0.341790 0.343330  0  0  0  0  0  0  0  0  0.174510
 61 Mof_Ob 0.937090 0.297500 0.928120  0  0  0  0  0  0  0  0  -0.730070
 62 Mof_Oa 0.977440 0.316510 0.165190  0  0  0  0  0  0  0  0  -0.939510
 63 Mof_Oc 0.958300 0.285900 0.511960  0  0  0  0  0  0  0  0  -0.915840
 64 Mof_Mg 0.008540 0.313700 0.382830  0  0  0  0  0  0  0  0  1.611270
 65 Mof_Ob_a 0.062890 0.705350 0.787520  0  0  0  0  0  0  0  0  -0.728110
 66 Mof_Oa_a 0.021020 0.685710 0.559360  0  0  0  0  0  0  0  0  -0.937540
 67 Mof_Oc_a 0.039640 0.715750 0.202750  0  0  0  0  0  0  0  0  -0.911780
 68 Mof_Mg_a 0.990020 0.685400 0.333660  0  0  0  0  0  0  0  0  1.612280
 69 Mof_Cc 0.927900 0.262580 0.421600  0  0  0  0  0  0  0  0  0.615690
 70 Mof_Cb 0.920790 0.265240 0.223390  0  0  0  0  0  0  0  0  -0.426510
 71 C 0.888310 0.238910 0.140130  0  0  0  0  0  0  0  0  -0.073100
 72 C_a 0.862970 0.210160 0.243180  0  0  0  0  0  0  0  0  -0.229190
 73 C_b 0.869760 0.207470 0.438740  0  0  0  0  0  0  0  0  0.425420
 74 N 0.846110 0.179490 0.561120  0  0  0  0  0  0  0  0  -0.179300
 75 N_a 0.152350 0.821110 0.142570  0  0  0  0  0  0  0  0  -0.189190
 76 C_c 0.128770 0.793490 0.267500  0  0  0  0  0  0  0  0  0.438200
 77 Mof_Cd 0.096800 0.767600 0.184130  0  0  0  0  0  0  0  0  -0.497910
 78 Mof_Cc_a 0.070230 0.739010 0.291690  0  0  0  0  0  0  0  0  0.619850
 79 Mof_Cb_a 0.077710 0.736770 0.489900  0  0  0  0  0  0  0  0  -0.438640
 80 C_d 0.110610 0.763130 0.569470  0  0  0  0  0  0  0  0  -0.047390
 81 C_e 0.135930 0.791320 0.463130  0  0  0  0  0  0  0  0  -0.250960
 82 Mof_Ca 0.053050 0.708030 0.619080  0  0  0  0  0  0  0  0  0.892110
 83 Mof_Cd_a 0.901330 0.233420 0.525730  0  0  0  0  0  0  0  0  -0.490050
 84 Mof_Ca_a 0.945940 0.294400 0.098260  0  0  0  0  0  0  0  0  0.901140
 85 H 0.883950 0.242130 0.989660  0  0  0  0  0  0  0  0  0.156850
 86 H_a 0.171520 0.856520 0.845500  0  0  0  0  0  0  0  0  0.103310
 87 Mof_H 0.091830 0.769740 0.033190  0  0  0  0  0  0  0  0  0.182060
 88 H_b 0.115370 0.760380 0.719950  0  0  0  0  0  0  0  0  0.145760
 89 H_c 0.827650 0.144920 0.858430  0  0  0  0  0  0  0  0  0.106600
 90 Mof_H_a 0.905920 0.230790 0.676660  0  0  0  0  0  0  0  0  0.174510
 91 Mof_Ob 0.693740 0.729580 0.594790  0  0  0  0  0  0  0  0  -0.730070
 92 Mof_Oa 0.672400 0.689220 0.831860  0  0  0  0  0  0  0  0  -0.939510
 93 Mof_Oc 0.660930 0.708360 0.178620  0  0  0  0  0  0  0  0  -0.915840
 94 Mof_Mg 0.638490 0.658130 0.049500  0  0  0  0  0  0  0  0  1.611270
 95 Mof_Ob_a 0.642450 0.937110 0.787520  0  0  0  0  0  0  0  0  -0.728110
 96 Mof_Oa_a 0.664700 0.978980 0.559360  0  0  0  0  0  0  0  0  -0.937540
 97 Mof_Oc_a 0.676110 0.960360 0.202750  0  0  0  0  0  0  0  0  -0.911780
 98 Mof_Mg_a 0.695380 0.009980 0.333660  0  0  0  0  0  0  0  0  1.612280
 99 Mof_Cc 0.668010 0.738770 0.088270  0  0  0  0  0  0  0  0  0.615690
 100 Mof_Cb 0.677780 0.745880 0.890060  0  0  0  0  0  0  0  0  -0.426510
 101 C 0.683940 0.778360 0.806800  0  0  0  0  0  0  0  0  -0.073100
 102 C_a 0.680520 0.803700 0.909850  0  0  0  0  0  0  0  0  -0.229190
 103 C_b 0.671050 0.796910 0.105410  0  0  0  0  0  0  0  0  0.425420
 104 N 0.666710 0.820550 0.227790  0  0  0  0  0  0  0  0  -0.179300
 105 N_a 0.668760 0.847650 0.142570  0  0  0  0  0  0  0  0  -0.189190
 106 C_c 0.664720 0.871230 0.267500  0  0  0  0  0  0  0  0  0.438200
 107 Mof_Cd 0.670800 0.903200 0.184130  0  0  0  0  0  0  0  0  -0.497910
 108 Mof_Cc_a 0.668780 0.929770 0.291690  0  0  0  0  0  0  0  0  0.619850
 109 Mof_Cb_a 0.659060 0.922290 0.489900  0  0  0  0  0  0  0  0  -0.438640
 110 C_d 0.652520 0.889390 0.569470  0  0  0  0  0  0  0  0  -0.047390
 111 C_e 0.655390 0.864070 0.463130  0  0  0  0  0  0  0  0  -0.250960
 112 Mof_Ca 0.654970 0.946950 0.619080  0  0  0  0  0  0  0  0  0.892110
 113 Mof_Cd_a 0.665420 0.765340 0.192390  0  0  0  0  0  0  0  0  -0.490050
 114 Mof_Ca_a 0.681800 0.720730 0.764930  0  0  0  0  0  0  0  0  0.901140
 115 H 0.691520 0.782720 0.656330  0  0  0  0  0  0  0  0  0.156850
 116 H_a 0.351670 0.161810 0.178840  0  0  0  0  0  0  0  0  0.103310
 117 Mof_H 0.677910 0.908170 0.033190  0  0  0  0  0  0  0  0  0.182060
 118 H_b 0.645010 0.884630 0.719950  0  0  0  0  0  0  0  0  0.145760
 119 H_c 0.983930 0.505680 0.191770  0  0  0  0  0  0  0  0  0.106600
 120 Mof_H_a 0.658210 0.760750 0.343330  0  0  0  0  0  0  0  0  0.174510
 121 Mof_Ob 0.702500 0.639590 0.928120  0  0  0  0  0  0  0  0  -0.730070
 122 Mof_Oa 0.683490 0.660940 0.165190  0  0  0  0  0  0  0  0  -0.939510
 123 Mof_Oc 0.714100 0.672410 0.511960  0  0  0  0  0  0  0  0  -0.915840
 124 Mof_Mg 0.686300 0.694840 0.382830  0  0  0  0  0  0  0  0  1.611270
 125 Mof_Ob_a 0.627990 0.024210 0.454180  0  0  0  0  0  0  0  0  -0.728110
 126 Mof_Oa_a 0.647620 0.001970 0.226030  0  0  0  0  0  0  0  0  -0.937540
 127 Mof_Oc_a 0.617590 0.990560 0.869420  0  0  0  0  0  0  0  0  -0.911780
 128 Mof_Mg_a 0.647930 0.971290 0.000330  0  0  0  0  0  0  0  0  1.612280
 129 Mof_Cc 0.737420 0.665320 0.421600  0  0  0  0  0  0  0  0  0.615690
 130 Mof_Cb 0.734760 0.655550 0.223390  0  0  0  0  0  0  0  0  -0.426510
 131 C 0.761090 0.649400 0.140130  0  0  0  0  0  0  0  0  -0.073100
 132 C_a 0.789840 0.652810 0.243180  0  0  0  0  0  0  0  0  -0.229190
 133 C_b 0.792530 0.662290 0.438740  0  0  0  0  0  0  0  0  0.425420
 134 N 0.820510 0.666630 0.561120  0  0  0  0  0  0  0  0  -0.179300
 135 N_a 0.512220 0.997910 0.809240  0  0  0  0  0  0  0  0  -0.189190
 136 C_c 0.539840 0.001940 0.934170  0  0  0  0  0  0  0  0  0.438200
 137 Mof_Cd 0.565730 0.995870 0.850800  0  0  0  0  0  0  0  0  -0.497910
 138 Mof_Cc_a 0.594330 0.997890 0.958360  0  0  0  0  0  0  0  0  0.619850
 139 Mof_Cb_a 0.596560 0.007600 0.156560  0  0  0  0  0  0  0  0  -0.438640
 140 C_d 0.570200 0.014150 0.236130  0  0  0  0  0  0  0  0  -0.047390
 141 C_e 0.542020 0.011280 0.129800  0  0  0  0  0  0  0  0  -0.250960
 142 Mof_Ca 0.625310 0.011690 0.285750  0  0  0  0  0  0  0  0  0.892110
 143 Mof_Cd_a 0.766580 0.667910 0.525730  0  0  0  0  0  0  0  0  -0.490050
 144 Mof_Ca_a 0.705600 0.651540 0.098260  0  0  0  0  0  0  0  0  0.901140
 145 H 0.757870 0.641810 0.989660  0  0  0  0  0  0  0  0  0.156850
 146 H_a 0.810140 0.648330 0.178840  0  0  0  0  0  0  0  0  0.103310
 147 Mof_H 0.563590 0.988760 0.699860  0  0  0  0  0  0  0  0  0.182060
 148 H_b 0.572960 0.021660 0.386610  0  0  0  0  0  0  0  0  0.145760
 149 H_c 0.521750 0.016070 0.191770  0  0  0  0  0  0  0  0  0.106600
 150 Mof_H_a 0.769210 0.675130 0.676660  0  0  0  0  0  0  0  0  0.174510
 151 Mof_Ob 0.603750 0.630830 0.261460  0  0  0  0  0  0  0  0  -0.730070
 152 Mof_Oa 0.644110 0.649840 0.498520  0  0  0  0  0  0  0  0  -0.939510
 153 Mof_Oc 0.624970 0.619230 0.845290  0  0  0  0  0  0  0  0  -0.915840
 154 Mof_Mg 0.675210 0.647030 0.716170  0  0  0  0  0  0  0  0  1.611270
 155 Mof_Ob_a 0.729560 0.038680 0.120850  0  0  0  0  0  0  0  0  -0.728110
 156 Mof_Oa_a 0.687680 0.019050 0.892690  0  0  0  0  0  0  0  0  -0.937540
 157 Mof_Oc_a 0.706300 0.049080 0.536080  0  0  0  0  0  0  0  0  -0.911780
 158 Mof_Mg_a 0.656690 0.018730 0.667000  0  0  0  0  0  0  0  0  1.612280
 159 Mof_Cc 0.594570 0.595910 0.754930  0  0  0  0  0  0  0  0  0.615690
 160 Mof_Cb 0.587450 0.598570 0.556720  0  0  0  0  0  0  0  0  -0.426510
 161 C 0.554970 0.572240 0.473470  0  0  0  0  0  0  0  0  -0.073100
 162 C_a 0.529640 0.543490 0.576510  0  0  0  0  0  0  0  0  -0.229190
 163 C_b 0.536420 0.540800 0.772080  0  0  0  0  0  0  0  0  0.425420
 164 N 0.512780 0.512820 0.894460  0  0  0  0  0  0  0  0  -0.179300
 165 N_a 0.819020 0.154440 0.475900  0  0  0  0  0  0  0  0  -0.189190
 166 C_c 0.795440 0.126830 0.600830  0  0  0  0  0  0  0  0  0.438200
 167 Mof_Cd 0.763470 0.100940 0.517460  0  0  0  0  0  0  0  0  -0.497910
 168 Mof_Cc_a 0.736890 0.072340 0.625020  0  0  0  0  0  0  0  0  0.619850
 169 Mof_Cb_a 0.744370 0.070100 0.823230  0  0  0  0  0  0  0  0  -0.438640
 170 C_d 0.777280 0.096460 0.902800  0  0  0  0  0  0  0  0  -0.047390
 171 C_e 0.802590 0.124650 0.796460  0  0  0  0  0  0  0  0  -0.250960
 172 Mof_Ca 0.719720 0.041360 0.952410  0  0  0  0  0  0  0  0  0.892110
 173 Mof_Cd_a 0.567990 0.566750 0.859060  0  0  0  0  0  0  0  0  -0.490050
 174 Mof_Ca_a 0.612610 0.627740 0.431600  0  0  0  0  0  0  0  0  0.901140
 175 H 0.550610 0.575470 0.323000  0  0  0  0  0  0  0  0  0.156850
 176 H_a 0.838190 0.189860 0.178840  0  0  0  0  0  0  0  0  0.103310
 177 Mof_H 0.758500 0.103070 0.366530  0  0  0  0  0  0  0  0  0.182060
 178 H_b 0.782030 0.093710 0.053280  0  0  0  0  0  0  0  0  0.145760
 179 H_c 0.494320 0.478250 0.191770  0  0  0  0  0  0  0  0  0.106600
 180 Mof_H_a 0.572580 0.564120 0.009990  0  0  0  0  0  0  0  0  0.174510
 181 Mof_Ob 0.360410 0.062910 0.928120  0  0  0  0  0  0  0  0  -0.730070
 182 Mof_Oa 0.339060 0.022560 0.165190  0  0  0  0  0  0  0  0  -0.939510
 183 Mof_Oc 0.327590 0.041700 0.511960  0  0  0  0  0  0  0  0  -0.915840
 184 Mof_Mg 0.305160 0.991460 0.382830  0  0  0  0  0  0  0  0  1.611270
 185 Mof_Ob_a 0.309120 0.270440 0.120850  0  0  0  0  0  0  0  0  -0.728110
 186 Mof_Oa_a 0.331360 0.312320 0.892690  0  0  0  0  0  0  0  0  -0.937540
 187 Mof_Oc_a 0.342780 0.293700 0.536080  0  0  0  0  0  0  0  0  -0.911780
 188 Mof_Mg_a 0.362050 0.343310 0.667000  0  0  0  0  0  0  0  0  1.612280
 189 Mof_Cc 0.334680 0.072100 0.421600  0  0  0  0  0  0  0  0  0.615690
 190 Mof_Cb 0.344450 0.079210 0.223390  0  0  0  0  0  0  0  0  -0.426510
 191 C 0.350600 0.111690 0.140130  0  0  0  0  0  0  0  0  -0.073100
 192 C_a 0.347190 0.137030 0.243180  0  0  0  0  0  0  0  0  -0.229190
 193 C_b 0.337710 0.130240 0.438740  0  0  0  0  0  0  0  0  0.425420
 194 N 0.333370 0.153890 0.561120  0  0  0  0  0  0  0  0  -0.179300
 195 N_a 0.335420 0.180980 0.475900  0  0  0  0  0  0  0  0  -0.189190
 196 C_c 0.331390 0.204560 0.600830  0  0  0  0  0  0  0  0  0.438200
 197 Mof_Cd 0.337470 0.236530 0.517460  0  0  0  0  0  0  0  0  -0.497910
 198 Mof_Cc_a 0.335450 0.263110 0.625020  0  0  0  0  0  0  0  0  0.619850
 199 Mof_Cb_a 0.325730 0.255630 0.823230  0  0  0  0  0  0  0  0  -0.438640
 200 C_d 0.319180 0.222720 0.902800  0  0  0  0  0  0  0  0  -0.047390
 201 C_e 0.322060 0.197410 0.796460  0  0  0  0  0  0  0  0  -0.250960
 202 Mof_Ca 0.321640 0.280280 0.952410  0  0  0  0  0  0  0  0  0.892110
 203 Mof_Cd_a 0.332090 0.098670 0.525730  0  0  0  0  0  0  0  0  -0.490050
 204 Mof_Ca_a 0.348460 0.054060 0.098260  0  0  0  0  0  0  0  0  0.901140
 205 H 0.358190 0.116050 0.989660  0  0  0  0  0  0  0  0  0.156850
 206 H_a 0.018340 0.495150 0.512170  0  0  0  0  0  0  0  0  0.103310
 207 Mof_H 0.344570 0.241500 0.366530  0  0  0  0  0  0  0  0  0.182060
 208 H_b 0.311680 0.217970 0.053280  0  0  0  0  0  0  0  0  0.145760
 209 H_c 0.650600 0.839010 0.525100  0  0  0  0  0  0  0  0  0.106600
 210 Mof_H_a 0.324870 0.094080 0.676660  0  0  0  0  0  0  0  0  0.174510
 211 Mof_Ob 0.369170 0.972920 0.261460  0  0  0  0  0  0  0  0  -0.730070
 212 Mof_Oa 0.350160 0.994270 0.498520  0  0  0  0  0  0  0  0  -0.939510
 213 Mof_Oc 0.380770 0.005740 0.845290  0  0  0  0  0  0  0  0  -0.915840
 214 Mof_Mg 0.352970 0.028170 0.716170  0  0  0  0  0  0  0  0  1.611270
 215 Mof_Ob_a 0.294650 0.357550 0.787520  0  0  0  0  0  0  0  0  -0.728110
 216 Mof_Oa_a 0.314290 0.335300 0.559360  0  0  0  0  0  0  0  0  -0.937540
 217 Mof_Oc_a 0.284250 0.323890 0.202750  0  0  0  0  0  0  0  0  -0.911780
 218 Mof_Mg_a 0.314600 0.304620 0.333660  0  0  0  0  0  0  0  0  1.612280
 219 Mof_Cc 0.404090 0.998660 0.754930  0  0  0  0  0  0  0  0  0.615690
 220 Mof_Cb 0.401430 0.988880 0.556720  0  0  0  0  0  0  0  0  -0.426510
 221 C 0.427760 0.982730 0.473470  0  0  0  0  0  0  0  0  -0.073100
 222 C_a 0.456510 0.986150 0.576510  0  0  0  0  0  0  0  0  -0.229190
 223 C_b 0.459200 0.995620 0.772080  0  0  0  0  0  0  0  0  0.425420
 224 N 0.487180 0.999960 0.894460  0  0  0  0  0  0  0  0  -0.179300
 225 N_a 0.178890 0.331240 0.142570  0  0  0  0  0  0  0  0  -0.189190
 226 C_c 0.206510 0.335280 0.267500  0  0  0  0  0  0  0  0  0.438200
 227 Mof_Cd 0.232400 0.329200 0.184130  0  0  0  0  0  0  0  0  -0.497910
 228 Mof_Cc_a 0.260990 0.331220 0.291690  0  0  0  0  0  0  0  0  0.619850
 229 Mof_Cb_a 0.263230 0.340940 0.489900  0  0  0  0  0  0  0  0  -0.438640
 230 C_d 0.236870 0.347480 0.569470  0  0  0  0  0  0  0  0  -0.047390
 231 C_e 0.208680 0.344610 0.463130  0  0  0  0  0  0  0  0  -0.250960
 232 Mof_Ca 0.291970 0.345030 0.619080  0  0  0  0  0  0  0  0  0.892110
 233 Mof_Cd_a 0.433250 0.001240 0.859060  0  0  0  0  0  0  0  0  -0.490050
 234 Mof_Ca_a 0.372260 0.984870 0.431600  0  0  0  0  0  0  0  0  0.901140
 235 H 0.424530 0.975150 0.323000  0  0  0  0  0  0  0  0  0.156850
 236 H_a 0.476810 0.981660 0.512170  0  0  0  0  0  0  0  0  0.103310
 237 Mof_H 0.230260 0.322090 0.033190  0  0  0  0  0  0  0  0  0.182060
 238 H_b 0.239620 0.354990 0.719950  0  0  0  0  0  0  0  0  0.145760
 239 H_c 0.188410 0.349400 0.525100  0  0  0  0  0  0  0  0  0.106600
 240 Mof_H_a 0.435880 0.008460 0.009990  0  0  0  0  0  0  0  0  0.174510
 241 Mof_Ob 0.270420 0.964160 0.594790  0  0  0  0  0  0  0  0  -0.730070
 242 Mof_Oa 0.310780 0.983170 0.831860  0  0  0  0  0  0  0  0  -0.939510
 243 Mof_Oc 0.291640 0.952560 0.178620  0  0  0  0  0  0  0  0  -0.915840
 244 Mof_Mg 0.341870 0.980370 0.049500  0  0  0  0  0  0  0  0  1.611270
 245 Mof_Ob_a 0.396230 0.372010 0.454180  0  0  0  0  0  0  0  0  -0.728110
 246 Mof_Oa_a 0.354350 0.352380 0.226030  0  0  0  0  0  0  0  0  -0.937540
 247 Mof_Oc_a 0.372970 0.382410 0.869420  0  0  0  0  0  0  0  0  -0.911780
 248 Mof_Mg_a 0.323350 0.352070 0.000330  0  0  0  0  0  0  0  0  1.612280
 249 Mof_Cc 0.261230 0.929240 0.088270  0  0  0  0  0  0  0  0  0.615690
 250 Mof_Cb 0.254120 0.931900 0.890060  0  0  0  0  0  0  0  0  -0.426510
 251 C 0.221640 0.905580 0.806800  0  0  0  0  0  0  0  0  -0.073100
 252 C_a 0.196300 0.876820 0.909850  0  0  0  0  0  0  0  0  -0.229190
 253 C_b 0.203090 0.874140 0.105410  0  0  0  0  0  0  0  0  0.425420
 254 N 0.179450 0.846150 0.227790  0  0  0  0  0  0  0  0  -0.179300
 255 N_a 0.485690 0.487780 0.809240  0  0  0  0  0  0  0  0  -0.189190
 256 C_c 0.462100 0.460160 0.934170  0  0  0  0  0  0  0  0  0.438200
 257 Mof_Cd 0.430140 0.434270 0.850800  0  0  0  0  0  0  0  0  -0.497910
 258 Mof_Cc_a 0.403560 0.405670 0.958360  0  0  0  0  0  0  0  0  0.619850
 259 Mof_Cb_a 0.411040 0.403440 0.156560  0  0  0  0  0  0  0  0  -0.438640
 260 C_d 0.443950 0.429800 0.236130  0  0  0  0  0  0  0  0  -0.047390
 261 C_e 0.469260 0.457980 0.129800  0  0  0  0  0  0  0  0  -0.250960
 262 Mof_Ca 0.386390 0.374690 0.285750  0  0  0  0  0  0  0  0  0.892110
 263 Mof_Cd_a 0.234660 0.900080 0.192390  0  0  0  0  0  0  0  0  -0.490050
 264 Mof_Ca_a 0.279270 0.961070 0.764930  0  0  0  0  0  0  0  0  0.901140
 265 H 0.217280 0.908800 0.656330  0  0  0  0  0  0  0  0  0.156850
 266 H_a 0.504850 0.523190 0.512170  0  0  0  0  0  0  0  0  0.103310
 267 Mof_H 0.425170 0.436410 0.699860  0  0  0  0  0  0  0  0  0.182060
 268 H_b 0.448700 0.427040 0.386610  0  0  0  0  0  0  0  0  0.145760
 269 H_c 0.160990 0.811590 0.525100  0  0  0  0  0  0  0  0  0.106600
 270 Mof_H_a 0.239250 0.897460 0.343330  0  0  0  0  0  0  0  0  0.174510
