# Supplementary material for: In silico design and screening of hypothetical MOF-74 analogs and their experimental synthesis
Source: Chem Sci. 2016 Jun 21;7(9):6263–72. doi: 10.1039/c6sc01477a (PMC6024208; doi:10.1039/c6sc01477a)
Supplement: Supplementary file 1 [file SC-007-C6SC01477A-s001.zip › analogs/16_all_conf_9_0_full_symm.def]

#number of pseudo atoms
33
#type        print   as   scat      mass       charge          B-factor   radii  connectivity
UNIT         no      H       H      1.0        1.0             1.0        1.0    0
C_co2        yes     C       C      12.0107    0.6512          1.0        1.0    0
O_co2        yes     O       O      15.9994   -0.3256          1.0        1.0    0
N_n2         yes     N       N      14.00674  -0.482           1.0        0.7    0
N_com        no      N       N      0.0        0.964           1.0        0.7    0
Mof_Oc    yes       O         O         15.999    -0.93742  1.0       1.52      0         
Mof_Mg    yes       Mg        Mg        24.305    1.63724   1.0       1.73      0         
Mof_Ob    yes       O         O         15.999    -0.7553   1.0       1.52      0         
Mof_Oa    yes       O         O         15.999    -0.92888  1.0       1.52      0         
Mof_Ca    yes       C         C         12.011    0.88594   1.0       1.7       0         
Mof_Cb    yes       C         C         12.011    -0.38752  1.0       1.7       0         
C         yes       C         C         12.011    -0.09952  1.0       1.7       0         
C_a       yes       C         C         12.011    0.00654   1.0       1.7       0         
C_b       yes       C         C         12.011    -0.133    1.0       1.7       0         
Mof_Cd    yes       C         C         12.011    -0.29254  1.0       1.7       0         
Mof_Cc    yes       C         C         12.011    0.54013   1.0       1.7       0         
H         yes       H         H         1.008     0.1588    1.0       1.09      0         
H_a       yes       H         H         1.008     0.14263   1.0       1.09      0         
Mof_H     yes       H         H         1.008     0.15303   1.0       1.09      0         
Mof_Ob_a  yes       O         O         15.999    -0.74983  1.0       1.52      0         
Mof_Oa_a  yes       O         O         15.999    -0.92122  1.0       1.52      0         
Mof_Oc_a  yes       O         O         15.999    -0.93257  1.0       1.52      0         
Mof_Mg_a  yes       Mg        Mg        24.305    1.63556   1.0       1.73      0         
C_c       yes       C         C         12.011    0.01738   1.0       1.7       0         
C_d       yes       C         C         12.011    -0.13925  1.0       1.7       0         
Mof_Cd_a  yes       C         C         12.011    -0.28815  1.0       1.7       0         
Mof_Cc_a  yes       C         C         12.011    0.53836   1.0       1.7       0         
Mof_Cb_a  yes       C         C         12.011    -0.38016  1.0       1.7       0         
C_e       yes       C         C         12.011    -0.09544  1.0       1.7       0         
Mof_Ca_a  yes       C         C         12.011    0.87054   1.0       1.7       0         
H_b       yes       H         H         1.008     0.14676   1.0       1.09      0         
Mof_H_a   yes       H         H         1.008     0.15223   1.0       1.09      0         
H_c       yes       H         H         1.008     0.15567   1.0       1.09      0         
