# Supplementary material for: In silico design and screening of hypothetical MOF-74 analogs and their experimental synthesis
Source: Chem Sci. 2016 Jun 21;7(9):6263–72. doi: 10.1039/c6sc01477a (PMC6024208; doi:10.1039/c6sc01477a)
Supplement: Supplementary file 1 [file SC-007-C6SC01477A-s001.zip › analogs/218_all_conf_2770_0_full_symm.cif]

data_image0
_cell_length_a       55.3116
_cell_length_b       55.3116
_cell_length_c       7.018
_cell_angle_alpha    90
_cell_angle_beta     90
_cell_angle_gamma    120

_symmetry_space_group_name_H-M    "P 1"
_symmetry_int_tables_number       1

loop_
  _symmetry_equiv_pos_as_xyz
  'x, y, z'

loop_
  _atom_site_label
  _atom_site_occupancy
  _atom_site_fract_x
  _atom_site_fract_y
  _atom_site_fract_z
  _atom_site_thermal_displace_type
  _atom_site_B_iso_or_equiv
  _atom_site_type_symbol
  O1       1.0000 0.95389  0.29657  0.57807  Biso   1.000  O
  O2       1.0000 0.98418  0.31845  0.81616  Biso   1.000  O
  O3       1.0000 0.97392  0.29342  0.16145  Biso   1.000  O
  Mg1      1.0000 0.01193  0.32231  0.03245  Biso   1.000  Mg
  O4       1.0000 0.04856  0.70141  0.77604  Biso   1.000  O
  O5       1.0000 0.01742  0.68098  0.53941  Biso   1.000  O
  O6       1.0000 0.02796  0.70488  0.19346  Biso   1.000  O
  Mg2      1.0000 0.99017  0.67832  0.32126  Biso   1.000  Mg
  O7       1.0000 0.88570  0.21548  0.45515  Biso   1.000  O
  C1       1.0000 0.88277  0.19574  0.35865  Biso   1.000  C
  N1       1.0000 0.86557  0.16787  0.41236  Biso   1.000  N
  C2       1.0000 0.85063  0.16173  0.59345  Biso   1.000  C
  N2       1.0000 0.15422  0.80869  0.24005  Biso   1.000  N
  C3       1.0000 0.13684  0.81698  0.15887  Biso   1.000  C
  O8       1.0000 0.14448  0.84090  0.10666  Biso   1.000  O
  N3       1.0000 0.10899  0.79522  0.13354  Biso   1.000  N
  C4       1.0000 0.09300  0.77161  0.24777  Biso   1.000  C
  C5       1.0000 0.06891  0.74910  0.17013  Biso   1.000  C
  C6       1.0000 0.05087  0.72547  0.27896  Biso   1.000  C
  C7       1.0000 0.05791  0.72458  0.47483  Biso   1.000  C
  C8       1.0000 0.08252  0.74735  0.54840  Biso   1.000  C
  C9       1.0000 0.09994  0.77053  0.44040  Biso   1.000  C
  C10      1.0000 0.04079  0.70136  0.60428  Biso   1.000  C
  C11      1.0000 0.86306  0.15158  0.74875  Biso   1.000  C
  C12      1.0000 0.86117  0.12329  0.71443  Biso   1.000  C
  C13      1.0000 0.87475  0.11570  0.87761  Biso   1.000  C
  C14      1.0000 0.87258  0.08700  0.85650  Biso   1.000  C
  C15      1.0000 0.88823  0.08469  0.68292  Biso   1.000  C
  N4       1.0000 0.89592  0.19852  0.18373  Biso   1.000  N
  C16      1.0000 0.91236  0.22447  0.08910  Biso   1.000  C
  C17      1.0000 0.93470  0.24747  0.17687  Biso   1.000  C
  C18      1.0000 0.95199  0.27213  0.07275  Biso   1.000  C
  C19      1.0000 0.94571  0.27300  0.87538  Biso   1.000  C
  C20      1.0000 0.92267  0.24968  0.79308  Biso   1.000  C
  C21      1.0000 0.90616  0.22577  0.89654  Biso   1.000  C
  C22      1.0000 0.96180  0.29706  0.74945  Biso   1.000  C
  H1       1.0000 0.86965  0.15333  0.35688  Biso   1.000  H
  H2       1.0000 0.85272  0.18179  0.63582  Biso   1.000  H
  H3       1.0000 0.81419  0.12129  0.57983  Biso   1.000  H
  H4       1.0000 0.09840  0.80073  0.04130  Biso   1.000  H
  H5       1.0000 0.06348  0.74937  0.02134  Biso   1.000  H
  H6       1.0000 0.08730  0.74633  0.69757  Biso   1.000  H
  H7       1.0000 0.11810  0.78812  0.50411  Biso   1.000  H
  H8       1.0000 0.85247  0.15078  0.88361  Biso   1.000  H
  H9       1.0000 0.88513  0.16773  0.76422  Biso   1.000  H
  H10      1.0000 0.87141  0.12373  0.57907  Biso   1.000  H
  H11      1.0000 0.83928  0.10651  0.70037  Biso   1.000  H
  H12      1.0000 0.86488  0.11625  0.01272  Biso   1.000  H
  H13      1.0000 0.89682  0.13201  0.88974  Biso   1.000  H
  H14      1.0000 0.85047  0.07070  0.84951  Biso   1.000  H
  H15      1.0000 0.88079  0.08261  0.98667  Biso   1.000  H
  H16      1.0000 0.87946  0.08689  0.54801  Biso   1.000  H
  H17      1.0000 0.88725  0.06435  0.67902  Biso   1.000  H
  H18      1.0000 0.91037  0.10093  0.68562  Biso   1.000  H
  H19      1.0000 0.88537  0.18225  0.09266  Biso   1.000  H
  H20      1.0000 0.93963  0.24681  0.32593  Biso   1.000  H
  H21      1.0000 0.91775  0.25082  0.64477  Biso   1.000  H
  H22      1.0000 0.88812  0.20850  0.82936  Biso   1.000  H
  O9       1.0000 0.00934  0.37944  0.91141  Biso   1.000  O
  O10      1.0000 0.00093  0.34915  0.14949  Biso   1.000  O
  O11      1.0000 0.98617  0.35942  0.49479  Biso   1.000  O
  Mg3      1.0000 0.97705  0.32141  0.36578  Biso   1.000  Mg
  O12      1.0000 0.98618  0.61811  0.44271  Biso   1.000  O
  O13      1.0000 0.99690  0.64925  0.20607  Biso   1.000  O
  O14      1.0000 0.01026  0.63871  0.86013  Biso   1.000  O
  Mg4      1.0000 0.02149  0.67650  0.98793  Biso   1.000  Mg
  O15      1.0000 0.99645  0.44764  0.78848  Biso   1.000  O
  C23      1.0000 0.97963  0.45056  0.69198  Biso   1.000  C
  N5       1.0000 0.30230  0.13443  0.41236  Biso   1.000  N
  C24      1.0000 0.31110  0.14937  0.59345  Biso   1.000  C
  N6       1.0000 0.32114  0.17911  0.57338  Biso   1.000  N
  C25      1.0000 0.01348  0.52983  0.82554  Biso   1.000  C
  O16      1.0000 0.69643  0.85552  0.10666  Biso   1.000  O
  N7       1.0000 0.01956  0.55768  0.80020  Biso   1.000  N
  C26      1.0000 0.01194  0.57366  0.91444  Biso   1.000  C
  C27      1.0000 0.01353  0.59776  0.83680  Biso   1.000  C
  C28      1.0000 0.00794  0.61580  0.94563  Biso   1.000  C
  C29      1.0000 0.00001  0.60876  0.14150  Biso   1.000  C
  C30      1.0000 0.99816  0.58414  0.21506  Biso   1.000  C
  C31      1.0000 0.00393  0.56673  0.10707  Biso   1.000  C
  C32      1.0000 0.99391  0.62587  0.27094  Biso   1.000  C
  C33      1.0000 0.28852  0.13694  0.74875  Biso   1.000  C
  C34      1.0000 0.26211  0.13883  0.71443  Biso   1.000  C
  C35      1.0000 0.24096  0.12525  0.87761  Biso   1.000  C
  C36      1.0000 0.21442  0.12742  0.85650  Biso   1.000  C
  C37      1.0000 0.19646  0.11177  0.68292  Biso   1.000  C
  N8       1.0000 0.96927  0.43741  0.51706  Biso   1.000  N
  C38      1.0000 0.97877  0.42097  0.42243  Biso   1.000  C
  C39      1.0000 0.97943  0.39863  0.51021  Biso   1.000  C
  C40      1.0000 0.98681  0.38135  0.40608  Biso   1.000  C
  C41      1.0000 0.99395  0.38762  0.20871  Biso   1.000  C
  C42      1.0000 0.99368  0.41066  0.12642  Biso   1.000  C
  C43      1.0000 0.98627  0.42717  0.22987  Biso   1.000  C
  C44      1.0000 0.00192  0.37154  0.08278  Biso   1.000  C
  H23      1.0000 0.28368  0.13035  0.35688  Biso   1.000  H
  H24      1.0000 0.99574  0.48061  0.96915  Biso   1.000  H
  H25      1.0000 0.30709  0.18581  0.57983  Biso   1.000  H
  H26      1.0000 0.70233  0.90160  0.04130  Biso   1.000  H
  H27      1.0000 0.01921  0.60318  0.68800  Biso   1.000  H
  H28      1.0000 0.99236  0.57936  0.36423  Biso   1.000  H
  H29      1.0000 0.00335  0.54856  0.17077  Biso   1.000  H
  H30      1.0000 0.29830  0.14753  0.88361  Biso   1.000  H
  H31      1.0000 0.28260  0.11487  0.76422  Biso   1.000  H
  H32      1.0000 0.25232  0.12859  0.57907  Biso   1.000  H
  H33      1.0000 0.26723  0.16072  0.70037  Biso   1.000  H
  H34      1.0000 0.25137  0.13512  0.01272  Biso   1.000  H
  H35      1.0000 0.23519  0.10318  0.88974  Biso   1.000  H
  H36      1.0000 0.22023  0.14953  0.84951  Biso   1.000  H
  H37      1.0000 0.20182  0.11921  0.98667  Biso   1.000  H
  H38      1.0000 0.20743  0.12054  0.54801  Biso   1.000  H
  H39      1.0000 0.17710  0.11275  0.67902  Biso   1.000  H
  H40      1.0000 0.19056  0.08963  0.68562  Biso   1.000  H
  H41      1.0000 0.29688  0.11463  0.09266  Biso   1.000  H
  H42      1.0000 0.97385  0.39370  0.65927  Biso   1.000  H
  H43      1.0000 0.99974  0.41559  0.97810  Biso   1.000  H
  H44      1.0000 0.98704  0.44521  0.16269  Biso   1.000  H
  O17      1.0000 0.03676  0.32399  0.24474  Biso   1.000  O
  O18      1.0000 0.01488  0.33240  0.48283  Biso   1.000  O
  O19      1.0000 0.03991  0.34716  0.82812  Biso   1.000  O
  Mg5      1.0000 0.01102  0.35628  0.69911  Biso   1.000  Mg
  O20      1.0000 0.96525  0.68048  0.10937  Biso   1.000  O
  O21      1.0000 0.98569  0.66977  0.87274  Biso   1.000  O
  O22      1.0000 0.96178  0.65641  0.52680  Biso   1.000  O
  Mg6      1.0000 0.98834  0.64518  0.65460  Biso   1.000  Mg
  O23      1.0000 0.11785  0.33688  0.12182  Biso   1.000  O
  C45      1.0000 0.13760  0.35370  0.02531  Biso   1.000  C
  N9       1.0000 0.83213  0.69770  0.41236  Biso   1.000  N
  C46      1.0000 0.83827  0.68890  0.59345  Biso   1.000  C
  N10      1.0000 0.85797  0.67886  0.57338  Biso   1.000  N
  C47      1.0000 0.84968  0.65319  0.49221  Biso   1.000  C
  O24      1.0000 0.15910  0.30357  0.10666  Biso   1.000  O
  N11      1.0000 0.87145  0.64710  0.46687  Biso   1.000  N
  C48      1.0000 0.89505  0.65472  0.58111  Biso   1.000  C
  C49      1.0000 0.91757  0.65314  0.50347  Biso   1.000  C
  C50      1.0000 0.94119  0.65873  0.61229  Biso   1.000  C
  C51      1.0000 0.94208  0.66666  0.80816  Biso   1.000  C
  C52      1.0000 0.91932  0.66851  0.88173  Biso   1.000  C
  C53      1.0000 0.89613  0.66274  0.77374  Biso   1.000  C
  C54      1.0000 0.96530  0.67276  0.93761  Biso   1.000  C
  C55      1.0000 0.84842  0.71148  0.74875  Biso   1.000  C
  C56      1.0000 0.87671  0.73789  0.71443  Biso   1.000  C
  C57      1.0000 0.88430  0.75904  0.87761  Biso   1.000  C
  C58      1.0000 0.91300  0.78558  0.85650  Biso   1.000  C
  C59      1.0000 0.91531  0.80354  0.68292  Biso   1.000  C
  N12      1.0000 0.13481  0.36407  0.85039  Biso   1.000  N
  C60      1.0000 0.10887  0.35456  0.75576  Biso   1.000  C
  C61      1.0000 0.08586  0.35390  0.84354  Biso   1.000  C
  C62      1.0000 0.06121  0.34653  0.73942  Biso   1.000  C
  C63      1.0000 0.06033  0.33938  0.54204  Biso   1.000  C
  C64      1.0000 0.08365  0.33966  0.45975  Biso   1.000  C
  C65      1.0000 0.10757  0.34706  0.56321  Biso   1.000  C
  C66      1.0000 0.03628  0.33141  0.41611  Biso   1.000  C
  H45      1.0000 0.84667  0.71632  0.35688  Biso   1.000  H
  H46      1.0000 0.15154  0.33759  0.30248  Biso   1.000  H
  H47      1.0000 0.87871  0.69291  0.57983  Biso   1.000  H
  H48      1.0000 0.19927  0.29766  0.04130  Biso   1.000  H
  H49      1.0000 0.91730  0.64745  0.35467  Biso   1.000  H
  H50      1.0000 0.92034  0.67431  0.03090  Biso   1.000  H
  H51      1.0000 0.87855  0.66332  0.83744  Biso   1.000  H
  H52      1.0000 0.84922  0.70170  0.88361  Biso   1.000  H
  H53      1.0000 0.83227  0.71740  0.76422  Biso   1.000  H
  H54      1.0000 0.87627  0.74768  0.57907  Biso   1.000  H
  H55      1.0000 0.89349  0.73277  0.70037  Biso   1.000  H
  H56      1.0000 0.88375  0.74863  0.01272  Biso   1.000  H
  H57      1.0000 0.86799  0.76481  0.88974  Biso   1.000  H
  H58      1.0000 0.92930  0.77977  0.84951  Biso   1.000  H
  H59      1.0000 0.91739  0.79818  0.98667  Biso   1.000  H
  H60      1.0000 0.91311  0.79257  0.54801  Biso   1.000  H
  H61      1.0000 0.93565  0.82290  0.67902  Biso   1.000  H
  H62      1.0000 0.89907  0.80944  0.68562  Biso   1.000  H
  H63      1.0000 0.81775  0.70312  0.09266  Biso   1.000  H
  H64      1.0000 0.08653  0.35949  0.99260  Biso   1.000  H
  H65      1.0000 0.08251  0.33359  0.31143  Biso   1.000  H
  H66      1.0000 0.12484  0.34629  0.49603  Biso   1.000  H
  O25      1.0000 0.62056  0.62990  0.91141  Biso   1.000  O
  O26      1.0000 0.65085  0.65178  0.14949  Biso   1.000  O
  O27      1.0000 0.64058  0.62676  0.49479  Biso   1.000  O
  Mg7      1.0000 0.67859  0.65565  0.36578  Biso   1.000  Mg
  O28      1.0000 0.71523  0.03474  0.10937  Biso   1.000  O
  O29      1.0000 0.68408  0.01431  0.87274  Biso   1.000  O
  O30      1.0000 0.69462  0.03822  0.52680  Biso   1.000  O
  Mg8      1.0000 0.65683  0.01166  0.65460  Biso   1.000  Mg
  O31      1.0000 0.55236  0.54881  0.78848  Biso   1.000  O
  C67      1.0000 0.54944  0.52907  0.69198  Biso   1.000  C
  N13      1.0000 0.53224  0.50120  0.74569  Biso   1.000  N
  C68      1.0000 0.51730  0.49506  0.92678  Biso   1.000  C
  N14      1.0000 0.82089  0.14203  0.57338  Biso   1.000  N
  C69      1.0000 0.80350  0.15032  0.49221  Biso   1.000  C
  O32      1.0000 0.81114  0.17424  0.43999  Biso   1.000  O
  N15      1.0000 0.77565  0.12855  0.46687  Biso   1.000  N
  C70      1.0000 0.75967  0.10495  0.58111  Biso   1.000  C
  C71      1.0000 0.73557  0.08243  0.50347  Biso   1.000  C
  C72      1.0000 0.71753  0.05881  0.61229  Biso   1.000  C
  C73      1.0000 0.72458  0.05792  0.80816  Biso   1.000  C
  C74      1.0000 0.74919  0.08068  0.88173  Biso   1.000  C
  C75      1.0000 0.76660  0.10387  0.77374  Biso   1.000  C
  C76      1.0000 0.70746  0.03470  0.93761  Biso   1.000  C
  C77      1.0000 0.52973  0.48491  0.08209  Biso   1.000  C
  C78      1.0000 0.52784  0.45662  0.04776  Biso   1.000  C
  C79      1.0000 0.54141  0.44903  0.21095  Biso   1.000  C
  C80      1.0000 0.53925  0.42034  0.18983  Biso   1.000  C
  C81      1.0000 0.55489  0.41802  0.01625  Biso   1.000  C
  N16      1.0000 0.56259  0.53185  0.51706  Biso   1.000  N
  C82      1.0000 0.57903  0.55780  0.42243  Biso   1.000  C
  C83      1.0000 0.60137  0.58080  0.51021  Biso   1.000  C
  C84      1.0000 0.61865  0.60546  0.40608  Biso   1.000  C
  C85      1.0000 0.61238  0.60633  0.20871  Biso   1.000  C
  C86      1.0000 0.58934  0.58301  0.12642  Biso   1.000  C
  C87      1.0000 0.57283  0.55910  0.22987  Biso   1.000  C
  C88      1.0000 0.62846  0.63039  0.08278  Biso   1.000  C
  H67      1.0000 0.53632  0.48666  0.69022  Biso   1.000  H
  H68      1.0000 0.51939  0.51513  0.96915  Biso   1.000  H
  H69      1.0000 0.48086  0.45462  0.91317  Biso   1.000  H
  H70      1.0000 0.76506  0.13406  0.37463  Biso   1.000  H
  H71      1.0000 0.73015  0.08270  0.35467  Biso   1.000  H
  H72      1.0000 0.75397  0.07966  0.03090  Biso   1.000  H
  H73      1.0000 0.78477  0.12145  0.83744  Biso   1.000  H
  H74      1.0000 0.51914  0.48411  0.21694  Biso   1.000  H
  H75      1.0000 0.55180  0.50107  0.09755  Biso   1.000  H
  H76      1.0000 0.53808  0.45706  0.91240  Biso   1.000  H
  H77      1.0000 0.50594  0.43984  0.03371  Biso   1.000  H
  H78      1.0000 0.53155  0.44958  0.34605  Biso   1.000  H
  H79      1.0000 0.56349  0.46535  0.22307  Biso   1.000  H
  H80      1.0000 0.51713  0.40404  0.18284  Biso   1.000  H
  H81      1.0000 0.54746  0.41595  0.32000  Biso   1.000  H
  H82      1.0000 0.54613  0.42023  0.88134  Biso   1.000  H
  H83      1.0000 0.55392  0.39769  0.01235  Biso   1.000  H
  H84      1.0000 0.57703  0.43426  0.01896  Biso   1.000  H
  H85      1.0000 0.55204  0.51558  0.42599  Biso   1.000  H
  H86      1.0000 0.60630  0.58014  0.65927  Biso   1.000  H
  H87      1.0000 0.58441  0.58415  0.97810  Biso   1.000  H
  H88      1.0000 0.55479  0.54183  0.16269  Biso   1.000  H
  O33      1.0000 0.67601  0.71277  0.24474  Biso   1.000  O
  O34      1.0000 0.66760  0.68248  0.48283  Biso   1.000  O
  O35      1.0000 0.65284  0.69275  0.82812  Biso   1.000  O
  Mg9      1.0000 0.64372  0.65474  0.69911  Biso   1.000  Mg
  O36      1.0000 0.65285  0.95144  0.77604  Biso   1.000  O
  O37      1.0000 0.66356  0.98258  0.53941  Biso   1.000  O
  O38      1.0000 0.67693  0.97204  0.19346  Biso   1.000  O
  Mg10     1.0000 0.68815  0.00983  0.32126  Biso   1.000  Mg
  O39      1.0000 0.66312  0.78097  0.12182  Biso   1.000  O
  C89      1.0000 0.64630  0.78389  0.02531  Biso   1.000  C
  N17      1.0000 0.96896  0.46776  0.74569  Biso   1.000  N
  C90      1.0000 0.97777  0.48270  0.92678  Biso   1.000  C
  N18      1.0000 0.98780  0.51244  0.90671  Biso   1.000  N
  C91      1.0000 0.68015  0.86316  0.15887  Biso   1.000  C
  O40      1.0000 0.36309  0.18886  0.43999  Biso   1.000  O
  N19      1.0000 0.68623  0.89101  0.13354  Biso   1.000  N
  C92      1.0000 0.67861  0.90700  0.24777  Biso   1.000  C
  C93      1.0000 0.68019  0.93109  0.17013  Biso   1.000  C
  C94      1.0000 0.67461  0.94913  0.27896  Biso   1.000  C
  C95      1.0000 0.66667  0.94209  0.47483  Biso   1.000  C
  C96      1.0000 0.66483  0.91748  0.54840  Biso   1.000  C
  C97      1.0000 0.67060  0.90006  0.44040  Biso   1.000  C
  C98      1.0000 0.66057  0.95921  0.60427  Biso   1.000  C
  C99      1.0000 0.95519  0.47027  0.08209  Biso   1.000  C
  C100     1.0000 0.92878  0.47216  0.04776  Biso   1.000  C
  C101     1.0000 0.90762  0.45859  0.21095  Biso   1.000  C
  C102     1.0000 0.88109  0.46075  0.18983  Biso   1.000  C
  C103     1.0000 0.86312  0.44510  0.01625  Biso   1.000  C
  N20      1.0000 0.63593  0.77075  0.85039  Biso   1.000  N
  C104     1.0000 0.64544  0.75431  0.75576  Biso   1.000  C
  C105     1.0000 0.64610  0.73196  0.84354  Biso   1.000  C
  C106     1.0000 0.65347  0.71468  0.73942  Biso   1.000  C
  C107     1.0000 0.66062  0.72095  0.54204  Biso   1.000  C
  C108     1.0000 0.66034  0.74399  0.45975  Biso   1.000  C
  C109     1.0000 0.65294  0.76051  0.56321  Biso   1.000  C
  C110     1.0000 0.66859  0.70487  0.41611  Biso   1.000  C
  H89      1.0000 0.95034  0.46368  0.69022  Biso   1.000  H
  H90      1.0000 0.66241  0.81395  0.30248  Biso   1.000  H
  H91      1.0000 0.97376  0.51914  0.91317  Biso   1.000  H
  H92      1.0000 0.36900  0.23494  0.37463  Biso   1.000  H
  H93      1.0000 0.68588  0.93651  0.02134  Biso   1.000  H
  H94      1.0000 0.65903  0.91269  0.69757  Biso   1.000  H
  H95      1.0000 0.67001  0.88190  0.50411  Biso   1.000  H
  H96      1.0000 0.96497  0.48086  0.21694  Biso   1.000  H
  H97      1.0000 0.94927  0.44820  0.09755  Biso   1.000  H
  H98      1.0000 0.91898  0.46192  0.91240  Biso   1.000  H
  H99      1.0000 0.93390  0.49406  0.03371  Biso   1.000  H
  H100     1.0000 0.91804  0.46845  0.34605  Biso   1.000  H
  H101     1.0000 0.90186  0.43651  0.22307  Biso   1.000  H
  H102     1.0000 0.88690  0.48286  0.18284  Biso   1.000  H
  H103     1.0000 0.86849  0.45254  0.32000  Biso   1.000  H
  H104     1.0000 0.87410  0.45387  0.88134  Biso   1.000  H
  H105     1.0000 0.84377  0.44608  0.01235  Biso   1.000  H
  H106     1.0000 0.85723  0.42297  0.01896  Biso   1.000  H
  H107     1.0000 0.96354  0.44796  0.42599  Biso   1.000  H
  H108     1.0000 0.64051  0.72704  0.99260  Biso   1.000  H
  H109     1.0000 0.66641  0.74892  0.31143  Biso   1.000  H
  H110     1.0000 0.65371  0.77854  0.49603  Biso   1.000  H
  O41      1.0000 0.70343  0.65732  0.57807  Biso   1.000  O
  O42      1.0000 0.68155  0.66573  0.81616  Biso   1.000  O
  O43      1.0000 0.70658  0.68049  0.16145  Biso   1.000  O
  Mg11     1.0000 0.67769  0.68961  0.03245  Biso   1.000  Mg
  O44      1.0000 0.63192  0.01381  0.44271  Biso   1.000  O
  O45      1.0000 0.65235  0.00310  0.20607  Biso   1.000  O
  O46      1.0000 0.62845  0.98974  0.86013  Biso   1.000  O
  Mg12     1.0000 0.65501  0.97851  0.98793  Biso   1.000  Mg
  O47      1.0000 0.78452  0.67022  0.45515  Biso   1.000  O
  C111     1.0000 0.80426  0.68704  0.35865  Biso   1.000  C
  N21      1.0000 0.49880  0.03104  0.74569  Biso   1.000  N
  C112     1.0000 0.50494  0.02223  0.92678  Biso   1.000  C
  N22      1.0000 0.52464  0.01220  0.90671  Biso   1.000  N
  C113     1.0000 0.51635  0.98652  0.82554  Biso   1.000  C
  O48      1.0000 0.82576  0.63691  0.43999  Biso   1.000  O
  N23      1.0000 0.53812  0.98044  0.80020  Biso   1.000  N
  C114     1.0000 0.56172  0.98806  0.91444  Biso   1.000  C
  C115     1.0000 0.58423  0.98647  0.83680  Biso   1.000  C
  C116     1.0000 0.60786  0.99206  0.94563  Biso   1.000  C
  C117     1.0000 0.60875  0.99999  0.14150  Biso   1.000  C
  C118     1.0000 0.58598  0.00184  0.21506  Biso   1.000  C
  C119     1.0000 0.56280  0.99607  0.10707  Biso   1.000  C
  C120     1.0000 0.63197  0.00610  0.27094  Biso   1.000  C
  C121     1.0000 0.51509  0.04481  0.08209  Biso   1.000  C
  C122     1.0000 0.54338  0.07122  0.04776  Biso   1.000  C
  C123     1.0000 0.55097  0.09238  0.21095  Biso   1.000  C
  C124     1.0000 0.57966  0.11891  0.18983  Biso   1.000  C
  C125     1.0000 0.58198  0.13688  0.01625  Biso   1.000  C
  N24      1.0000 0.80148  0.69740  0.18373  Biso   1.000  N
  C126     1.0000 0.77553  0.68789  0.08910  Biso   1.000  C
  C127     1.0000 0.75253  0.68723  0.17687  Biso   1.000  C
  C128     1.0000 0.72787  0.67986  0.07275  Biso   1.000  C
  C129     1.0000 0.72700  0.67271  0.87538  Biso   1.000  C
  C130     1.0000 0.75032  0.67299  0.79308  Biso   1.000  C
  C131     1.0000 0.77423  0.68039  0.89654  Biso   1.000  C
  C132     1.0000 0.70294  0.66474  0.74944  Biso   1.000  C
  H111     1.0000 0.51334  0.04966  0.69022  Biso   1.000  H
  H112     1.0000 0.81820  0.67093  0.63582  Biso   1.000  H
  H113     1.0000 0.54538  0.02624  0.91317  Biso   1.000  H
  H114     1.0000 0.86594  0.63100  0.37463  Biso   1.000  H
  H115     1.0000 0.58397  0.98078  0.68800  Biso   1.000  H
  H116     1.0000 0.58700  0.00764  0.36423  Biso   1.000  H
  H117     1.0000 0.54522  0.99665  0.17077  Biso   1.000  H
  H118     1.0000 0.51589  0.03503  0.21694  Biso   1.000  H
  H119     1.0000 0.49893  0.05073  0.09755  Biso   1.000  H
  H120     1.0000 0.54294  0.08102  0.91240  Biso   1.000  H
  H121     1.0000 0.56016  0.06610  0.03371  Biso   1.000  H
  H122     1.0000 0.55042  0.08196  0.34605  Biso   1.000  H
  H123     1.0000 0.53465  0.09814  0.22307  Biso   1.000  H
  H124     1.0000 0.59596  0.11310  0.18284  Biso   1.000  H
  H125     1.0000 0.58405  0.13151  0.32000  Biso   1.000  H
  H126     1.0000 0.57977  0.12590  0.88134  Biso   1.000  H
  H127     1.0000 0.60231  0.15623  0.01235  Biso   1.000  H
  H128     1.0000 0.56574  0.14277  0.01896  Biso   1.000  H
  H129     1.0000 0.48442  0.03646  0.42599  Biso   1.000  H
  H130     1.0000 0.75319  0.69282  0.32593  Biso   1.000  H
  H131     1.0000 0.74918  0.66693  0.64477  Biso   1.000  H
  H132     1.0000 0.79150  0.67963  0.82936  Biso   1.000  H
  O49      1.0000 0.28723  0.96324  0.24474  Biso   1.000  O
  O50      1.0000 0.31752  0.98512  0.48283  Biso   1.000  O
  O51      1.0000 0.30725  0.96009  0.82812  Biso   1.000  O
  Mg13     1.0000 0.34526  0.98898  0.69911  Biso   1.000  Mg
  O52      1.0000 0.38189  0.36808  0.44271  Biso   1.000  O
  O53      1.0000 0.35075  0.34765  0.20607  Biso   1.000  O
  O54      1.0000 0.36129  0.37155  0.86013  Biso   1.000  O
  Mg14     1.0000 0.32350  0.34499  0.98793  Biso   1.000  Mg
  O55      1.0000 0.21903  0.88215  0.12182  Biso   1.000  O
  C133     1.0000 0.21611  0.86240  0.02531  Biso   1.000  C
  N25      1.0000 0.19891  0.83454  0.07902  Biso   1.000  N
  C134     1.0000 0.18396  0.82840  0.26011  Biso   1.000  C
  N26      1.0000 0.48756  0.47536  0.90671  Biso   1.000  N
  C135     1.0000 0.47017  0.48365  0.82554  Biso   1.000  C
  O56      1.0000 0.47781  0.50757  0.77332  Biso   1.000  O
  N27      1.0000 0.44232  0.46188  0.80020  Biso   1.000  N
  C136     1.0000 0.42634  0.43828  0.91444  Biso   1.000  C
  C137     1.0000 0.40224  0.41577  0.83680  Biso   1.000  C
  C138     1.0000 0.38420  0.39214  0.94563  Biso   1.000  C
  C139     1.0000 0.39124  0.39125  0.14150  Biso   1.000  C
  C140     1.0000 0.41586  0.41402  0.21506  Biso   1.000  C
  C141     1.0000 0.43327  0.43720  0.10707  Biso   1.000  C
  C142     1.0000 0.37412  0.36803  0.27094  Biso   1.000  C
  C143     1.0000 0.19640  0.81825  0.41542  Biso   1.000  C
  C144     1.0000 0.19451  0.78995  0.38109  Biso   1.000  C
  C145     1.0000 0.20808  0.78237  0.54428  Biso   1.000  C
  C146     1.0000 0.20592  0.75367  0.52317  Biso   1.000  C
  C147     1.0000 0.22156  0.75135  0.34959  Biso   1.000  C
  N28      1.0000 0.22925  0.86519  0.85039  Biso   1.000  N
  C148     1.0000 0.24569  0.89113  0.75576  Biso   1.000  C
  C149     1.0000 0.26804  0.91414  0.84354  Biso   1.000  C
  C150     1.0000 0.28532  0.93879  0.73942  Biso   1.000  C
  C151     1.0000 0.27905  0.93967  0.54204  Biso   1.000  C
  C152     1.0000 0.25601  0.91635  0.45975  Biso   1.000  C
  C153     1.0000 0.23949  0.89243  0.56321  Biso   1.000  C
  C154     1.0000 0.29513  0.96372  0.41611  Biso   1.000  C
  H133     1.0000 0.20298  0.82000  0.02355  Biso   1.000  H
  H134     1.0000 0.18605  0.84846  0.30248  Biso   1.000  H
  H135     1.0000 0.14753  0.78795  0.24650  Biso   1.000  H
  H136     1.0000 0.43173  0.46740  0.70797  Biso   1.000  H
  H137     1.0000 0.39682  0.41603  0.68800  Biso   1.000  H
  H138     1.0000 0.42064  0.41300  0.36423  Biso   1.000  H
  H139     1.0000 0.45144  0.45478  0.17077  Biso   1.000  H
  H140     1.0000 0.18581  0.81744  0.55028  Biso   1.000  H
  H141     1.0000 0.21847  0.83440  0.43088  Biso   1.000  H
  H142     1.0000 0.20474  0.79039  0.24574  Biso   1.000  H
  H143     1.0000 0.17261  0.77317  0.36704  Biso   1.000  H
  H144     1.0000 0.19821  0.78292  0.67938  Biso   1.000  H
  H145     1.0000 0.23015  0.79868  0.55641  Biso   1.000  H
  H146     1.0000 0.18380  0.73737  0.51618  Biso   1.000  H
  H147     1.0000 0.21412  0.74928  0.65334  Biso   1.000  H
  H148     1.0000 0.21280  0.75356  0.21468  Biso   1.000  H
  H149     1.0000 0.22059  0.73102  0.34568  Biso   1.000  H
  H150     1.0000 0.24370  0.76759  0.35229  Biso   1.000  H
  H151     1.0000 0.21870  0.84892  0.75933  Biso   1.000  H
  H152     1.0000 0.27296  0.91347  0.99260  Biso   1.000  H
  H153     1.0000 0.25108  0.91749  0.31143  Biso   1.000  H
  H154     1.0000 0.22146  0.87516  0.49603  Biso   1.000  H
  O57      1.0000 0.34268  0.04611  0.57807  Biso   1.000  O
  O58      1.0000 0.33427  0.01581  0.81616  Biso   1.000  O
  O59      1.0000 0.31951  0.02608  0.16145  Biso   1.000  O
  Mg15     1.0000 0.31039  0.98807  0.03245  Biso   1.000  Mg
  O60      1.0000 0.31952  0.28477  0.10937  Biso   1.000  O
  O61      1.0000 0.33023  0.31592  0.87274  Biso   1.000  O
  O62      1.0000 0.34359  0.30538  0.52680  Biso   1.000  O
  Mg16     1.0000 0.35482  0.34316  0.65459  Biso   1.000  Mg
  O63      1.0000 0.32978  0.11430  0.45515  Biso   1.000  O
  C155     1.0000 0.31296  0.11722  0.35865  Biso   1.000  C
  N29      1.0000 0.63563  0.80109  0.07902  Biso   1.000  N
  C156     1.0000 0.64443  0.81604  0.26011  Biso   1.000  C
  N30      1.0000 0.65447  0.84578  0.24005  Biso   1.000  N
  C157     1.0000 0.34681  0.19649  0.49221  Biso   1.000  C
  O64      1.0000 0.02976  0.52219  0.77332  Biso   1.000  O
  N31      1.0000 0.35290  0.22435  0.46687  Biso   1.000  N
  C158     1.0000 0.34528  0.24033  0.58111  Biso   1.000  C
  C159     1.0000 0.34686  0.26443  0.50347  Biso   1.000  C
  C160     1.0000 0.34127  0.28246  0.61229  Biso   1.000  C
  C161     1.0000 0.33334  0.27542  0.80816  Biso   1.000  C
  C162     1.0000 0.33149  0.25081  0.88173  Biso   1.000  C
  C163     1.0000 0.33726  0.23339  0.77374  Biso   1.000  C
  C164     1.0000 0.32724  0.29254  0.93761  Biso   1.000  C
  C165     1.0000 0.62185  0.80360  0.41542  Biso   1.000  C
  C166     1.0000 0.59545  0.80549  0.38109  Biso   1.000  C
  C167     1.0000 0.57429  0.79192  0.54428  Biso   1.000  C
  C168     1.0000 0.54775  0.79408  0.52317  Biso   1.000  C
  C169     1.0000 0.52979  0.77844  0.34959  Biso   1.000  C
  N32      1.0000 0.30260  0.10408  0.18373  Biso   1.000  N
  C170     1.0000 0.31211  0.08764  0.08910  Biso   1.000  C
  C171     1.0000 0.31277  0.06530  0.17687  Biso   1.000  C
  C172     1.0000 0.32014  0.04801  0.07275  Biso   1.000  C
  C173     1.0000 0.32729  0.05429  0.87538  Biso   1.000  C
  C174     1.0000 0.32701  0.07733  0.79308  Biso   1.000  C
  C175     1.0000 0.31961  0.09384  0.89654  Biso   1.000  C
  C176     1.0000 0.33526  0.03820  0.74944  Biso   1.000  C
  H155     1.0000 0.61701  0.79701  0.02355  Biso   1.000  H
  H156     1.0000 0.32907  0.14728  0.63582  Biso   1.000  H
  H157     1.0000 0.64043  0.85247  0.24650  Biso   1.000  H
  H158     1.0000 0.03567  0.56827  0.70797  Biso   1.000  H
  H159     1.0000 0.35255  0.26985  0.35467  Biso   1.000  H
  H160     1.0000 0.32569  0.24603  0.03090  Biso   1.000  H
  H161     1.0000 0.33668  0.21523  0.83744  Biso   1.000  H
  H162     1.0000 0.63164  0.81419  0.55028  Biso   1.000  H
  H163     1.0000 0.61593  0.78153  0.43088  Biso   1.000  H
  H164     1.0000 0.58565  0.79525  0.24574  Biso   1.000  H
  H165     1.0000 0.60056  0.82739  0.36704  Biso   1.000  H
  H166     1.0000 0.58470  0.80179  0.67938  Biso   1.000  H
  H167     1.0000 0.56853  0.76985  0.55641  Biso   1.000  H
  H168     1.0000 0.55357  0.81620  0.51618  Biso   1.000  H
  H169     1.0000 0.53516  0.78588  0.65334  Biso   1.000  H
  H170     1.0000 0.54076  0.78720  0.21468  Biso   1.000  H
  H171     1.0000 0.51043  0.77941  0.34568  Biso   1.000  H
  H172     1.0000 0.52389  0.75630  0.35229  Biso   1.000  H
  H173     1.0000 0.63021  0.78129  0.75933  Biso   1.000  H
  H174     1.0000 0.30718  0.06037  0.32593  Biso   1.000  H
  H175     1.0000 0.33307  0.08225  0.64477  Biso   1.000  H
  H176     1.0000 0.32037  0.11187  0.82936  Biso   1.000  H
  O65      1.0000 0.37010  0.99066  0.91141  Biso   1.000  O
  O66      1.0000 0.34822  0.99907  0.14949  Biso   1.000  O
  O67      1.0000 0.37324  0.01383  0.49479  Biso   1.000  O
  Mg17     1.0000 0.34435  0.02295  0.36578  Biso   1.000  Mg
  O68      1.0000 0.29859  0.34715  0.77604  Biso   1.000  O
  O69      1.0000 0.31902  0.33644  0.53941  Biso   1.000  O
  O70      1.0000 0.29512  0.32307  0.19346  Biso   1.000  O
  Mg18     1.0000 0.32168  0.31184  0.32126  Biso   1.000  Mg
  O71      1.0000 0.45119  0.00355  0.78848  Biso   1.000  O
  C177     1.0000 0.47093  0.02037  0.69198  Biso   1.000  C
  N33      1.0000 0.16546  0.36437  0.07902  Biso   1.000  N
  C178     1.0000 0.17160  0.35557  0.26011  Biso   1.000  C
  N34      1.0000 0.19131  0.34553  0.24005  Biso   1.000  N
  C179     1.0000 0.18302  0.31985  0.15887  Biso   1.000  C
  O72      1.0000 0.49243  0.97024  0.77332  Biso   1.000  O
  N35      1.0000 0.20478  0.31377  0.13354  Biso   1.000  N
  C180     1.0000 0.22839  0.32139  0.24777  Biso   1.000  C
  C181     1.0000 0.25090  0.31981  0.17013  Biso   1.000  C
  C182     1.0000 0.27452  0.32539  0.27896  Biso   1.000  C
  C183     1.0000 0.27542  0.33333  0.47483  Biso   1.000  C
  C184     1.0000 0.25265  0.33517  0.54840  Biso   1.000  C
  C185     1.0000 0.22947  0.32940  0.44040  Biso   1.000  C
  C186     1.0000 0.29864  0.33943  0.60427  Biso   1.000  C
  C187     1.0000 0.18175  0.37815  0.41542  Biso   1.000  C
  C188     1.0000 0.21005  0.40455  0.38109  Biso   1.000  C
  C189     1.0000 0.21763  0.42571  0.54428  Biso   1.000  C
  C190     1.0000 0.24633  0.45225  0.52317  Biso   1.000  C
  C191     1.0000 0.24865  0.47021  0.34959  Biso   1.000  C
  N36      1.0000 0.46815  0.03073  0.51706  Biso   1.000  N
  C192     1.0000 0.44220  0.02123  0.42243  Biso   1.000  C
  C193     1.0000 0.41920  0.02057  0.51021  Biso   1.000  C
  C194     1.0000 0.39454  0.01319  0.40608  Biso   1.000  C
  C195     1.0000 0.39367  0.00605  0.20871  Biso   1.000  C
  C196     1.0000 0.41699  0.00632  0.12642  Biso   1.000  C
  C197     1.0000 0.44090  0.01373  0.22987  Biso   1.000  C
  C198     1.0000 0.36961  0.99808  0.08278  Biso   1.000  C
  H177     1.0000 0.18000  0.38299  0.02355  Biso   1.000  H
  H178     1.0000 0.48487  0.00426  0.96915  Biso   1.000  H
  H179     1.0000 0.21205  0.35957  0.24650  Biso   1.000  H
  H180     1.0000 0.53260  0.96433  0.70797  Biso   1.000  H
  H181     1.0000 0.25063  0.31412  0.02134  Biso   1.000  H
  H182     1.0000 0.25367  0.34097  0.69757  Biso   1.000  H
  H183     1.0000 0.21188  0.32999  0.50411  Biso   1.000  H
  H184     1.0000 0.18256  0.36836  0.55028  Biso   1.000  H
  H185     1.0000 0.16560  0.38407  0.43088  Biso   1.000  H
  H186     1.0000 0.20961  0.41435  0.24574  Biso   1.000  H
  H187     1.0000 0.22683  0.39944  0.36704  Biso   1.000  H
  H188     1.0000 0.21708  0.41530  0.67938  Biso   1.000  H
  H189     1.0000 0.20132  0.43147  0.55641  Biso   1.000  H
  H190     1.0000 0.26263  0.44643  0.51618  Biso   1.000  H
  H191     1.0000 0.25072  0.46484  0.65334  Biso   1.000  H
  H192     1.0000 0.24644  0.45924  0.21468  Biso   1.000  H
  H193     1.0000 0.26898  0.48957  0.34568  Biso   1.000  H
  H194     1.0000 0.23241  0.47611  0.35229  Biso   1.000  H
  H195     1.0000 0.15108  0.36979  0.75933  Biso   1.000  H
  H196     1.0000 0.41986  0.02615  0.65927  Biso   1.000  H
  H197     1.0000 0.41585  0.00026  0.97810  Biso   1.000  H
  H198     1.0000 0.45817  0.01296  0.16269  Biso   1.000  H
