# Supplementary material for: In silico design and screening of hypothetical MOF-74 analogs and their experimental synthesis
Source: Chem Sci. 2016 Jun 21;7(9):6263–72. doi: 10.1039/c6sc01477a (PMC6024208; doi:10.1039/c6sc01477a)
Supplement: Supplementary file 1 [file SC-007-C6SC01477A-s001.zip › analogs/162_all_conf_233_1_full_symm.def]

#number of pseudo atoms
45
#type        print   as   scat      mass       charge          B-factor   radii  connectivity
UNIT         no      H       H      1.0        1.0             1.0        1.0    0
C_co2        yes     C       C      12.0107    0.6512          1.0        1.0    0
O_co2        yes     O       O      15.9994   -0.3256          1.0        1.0    0
N_n2         yes     N       N      14.00674  -0.482           1.0        0.7    0
N_com        no      N       N      0.0        0.964           1.0        0.7    0
Mof_Ob    yes       O         O         15.999    -0.71034  1.0       1.52      0         
Mof_Oa    yes       O         O         15.999    -0.91316  1.0       1.52      0         
Mof_Oc    yes       O         O         15.999    -0.87121  1.0       1.52      0         
Mof_Mg    yes       Mg        Mg        24.305    1.58817   1.0       1.73      0         
Mof_Ob_a  yes       O         O         15.999    -0.73978  1.0       1.52      0         
Mof_Oa_a  yes       O         O         15.999    -0.9111   1.0       1.52      0         
Mof_Oc_a  yes       O         O         15.999    -0.92724  1.0       1.52      0         
Mof_Mg_a  yes       Mg        Mg        24.305    1.62638   1.0       1.73      0         
F         yes       F         F         18.998    -0.15681  1.0       1.47      0         
C         yes       C         C         12.011    -0.06689  1.0       1.7       0         
C_a       yes       C         C         12.011    0.45834   1.0       1.7       0         
N         yes       N         N         14.007    -0.42666  1.0       1.55      0         
C_b       yes       C         C         12.011    0.34868   1.0       1.7       0         
Mof_Cd    yes       C         C         12.011    -0.50214  1.0       1.7       0         
Mof_Cc    yes       C         C         12.011    0.51279   1.0       1.7       0         
Mof_Cb    yes       C         C         12.011    -0.29753  1.0       1.7       0         
C_c       yes       C         C         12.011    -0.14417  1.0       1.7       0         
C_d       yes       C         C         12.011    -0.24137  1.0       1.7       0         
Mof_Ca    yes       C         C         12.011    0.79156   1.0       1.7       0         
N_a       yes       N         N         14.007    -0.61283  1.0       1.55      0         
C_e       yes       C         C         12.011    0.82589   1.0       1.7       0         
N_b       yes       N         N         14.007    -0.67047  1.0       1.55      0         
C_f       yes       C         C         12.011    0.64164   1.0       1.7       0         
Mof_Cd_a  yes       C         C         12.011    -0.60101  1.0       1.7       0         
Mof_Cc_a  yes       C         C         12.011    0.5866    1.0       1.7       0         
Mof_Cb_a  yes       C         C         12.011    -0.37918  1.0       1.7       0         
C_g       yes       C         C         12.011    0.04169   1.0       1.7       0         
C_h       yes       C         C         12.011    -0.57544  1.0       1.7       0         
Mof_Ca_a  yes       C         C         12.011    0.8085    1.0       1.7       0         
N_c       yes       N         N         14.007    -0.54232  1.0       1.55      0         
C_i       yes       C         C         12.011    0.1118    1.0       1.7       0         
H         yes       H         H         1.008     0.31669   1.0       1.09      0         
Mof_H     yes       H         H         1.008     0.1996    1.0       1.09      0         
H_a       yes       H         H         1.008     0.17977   1.0       1.09      0         
H_b       yes       H         H         1.008     0.14717   1.0       1.09      0         
H_c       yes       H         H         1.008     0.33864   1.0       1.09      0         
Mof_H_a   yes       H         H         1.008     0.25559   1.0       1.09      0         
H_d       yes       H         H         1.008     0.143     1.0       1.09      0         
H_e       yes       H         H         1.008     0.2174    1.0       1.09      0         
H_f       yes       H         H         1.008     0.14974   1.0       1.09      0         
