# Supplementary material for: In silico design and screening of hypothetical MOF-74 analogs and their experimental synthesis
Source: Chem Sci. 2016 Jun 21;7(9):6263–72. doi: 10.1039/c6sc01477a (PMC6024208; doi:10.1039/c6sc01477a)
Supplement: Supplementary file 1 [file SC-007-C6SC01477A-s001.zip › analogs/269_all_conf_385_0_full_symm.cif]

data_image0
_cell_length_a       76.6918
_cell_length_b       76.6918
_cell_length_c       6.97145
_cell_angle_alpha    90
_cell_angle_beta     90
_cell_angle_gamma    120

_symmetry_space_group_name_H-M    "P 1"
_symmetry_int_tables_number       1

loop_
  _symmetry_equiv_pos_as_xyz
  'x, y, z'

loop_
  _atom_site_label
  _atom_site_occupancy
  _atom_site_fract_x
  _atom_site_fract_y
  _atom_site_fract_z
  _atom_site_thermal_displace_type
  _atom_site_B_iso_or_equiv
  _atom_site_type_symbol
  O1       1.0000 0.96451  0.30846  0.30915  Biso   1.000  O
  O2       1.0000 0.01062  0.36883  0.64248  Biso   1.000  O
  O3       1.0000 0.02487  0.32271  0.97581  Biso   1.000  O
  O4       1.0000 0.98832  0.32134  0.53546  Biso   1.000  O
  O5       1.0000 0.99969  0.34501  0.86879  Biso   1.000  O
  O6       1.0000 0.01199  0.33364  0.20212  Biso   1.000  O
  O7       1.0000 0.98005  0.30566  0.89373  Biso   1.000  O
  O8       1.0000 0.99229  0.35329  0.22706  Biso   1.000  O
  O9       1.0000 0.02767  0.34105  0.56040  Biso   1.000  O
  Mg1      1.0000 0.00698  0.32417  0.76608  Biso   1.000  Mg
  Mg2      1.0000 0.98386  0.32636  0.09941  Biso   1.000  Mg
  Mg3      1.0000 0.00917  0.34947  0.43275  Biso   1.000  Mg
  O10      1.0000 0.03573  0.69181  0.78662  Biso   1.000  O
  O11      1.0000 0.98942  0.63093  0.45328  Biso   1.000  O
  O12      1.0000 0.97485  0.67725  0.11995  Biso   1.000  O
  O13      1.0000 0.01241  0.67774  0.55659  Biso   1.000  O
  O14      1.0000 0.99866  0.65426  0.22325  Biso   1.000  O
  O15      1.0000 0.98893  0.66801  0.88992  Biso   1.000  O
  O16      1.0000 0.02033  0.69424  0.20176  Biso   1.000  O
  O17      1.0000 0.00724  0.64634  0.86843  Biso   1.000  O
  O18      1.0000 0.97243  0.65942  0.53510  Biso   1.000  O
  Mg4      1.0000 0.99313  0.67553  0.32987  Biso   1.000  Mg
  Mg5      1.0000 0.01573  0.67353  0.99654  Biso   1.000  Mg
  Mg6      1.0000 0.99113  0.65093  0.66321  Biso   1.000  Mg
  C1       1.0000 0.03725  0.70880  0.28526  Biso   1.000  C
  C2       1.0000 0.00488  0.62942  0.95192  Biso   1.000  C
  C3       1.0000 0.95787  0.66178  0.61859  Biso   1.000  C
  C4       1.0000 0.05087  0.72498  0.16926  Biso   1.000  C
  C5       1.0000 0.00744  0.61579  0.83592  Biso   1.000  C
  C6       1.0000 0.94169  0.65923  0.50259  Biso   1.000  C
  C7       1.0000 0.06848  0.74144  0.24088  Biso   1.000  C
  C8       1.0000 0.00630  0.59819  0.90755  Biso   1.000  C
  C9       1.0000 0.92522  0.66037  0.57421  Biso   1.000  C
  C10      1.0000 0.08299  0.75797  0.11481  Biso   1.000  C
  C11      1.0000 0.00831  0.58368  0.78148  Biso   1.000  C
  C12      1.0000 0.90870  0.65835  0.44814  Biso   1.000  C
  C13      1.0000 0.07800  0.76448  0.94338  Biso   1.000  C
  C14      1.0000 0.01981  0.58866  0.61005  Biso   1.000  C
  C15      1.0000 0.90219  0.64685  0.27672  Biso   1.000  C
  C16      1.0000 0.09384  0.77863  0.82917  Biso   1.000  C
  C17      1.0000 0.01812  0.57283  0.49584  Biso   1.000  C
  C18      1.0000 0.88804  0.64854  0.16251  Biso   1.000  C
  C19      1.0000 0.11438  0.78828  0.87996  Biso   1.000  C
  C20      1.0000 0.00723  0.55228  0.54663  Biso   1.000  C
  C21      1.0000 0.87839  0.65943  0.21330  Biso   1.000  C
  C22      1.0000 0.13025  0.80302  0.74801  Biso   1.000  C
  C23      1.0000 0.00610  0.53641  0.41468  Biso   1.000  C
  C24      1.0000 0.86365  0.66057  0.08135  Biso   1.000  C
  C25      1.0000 0.12793  0.81679  0.62900  Biso   1.000  C
  C26      1.0000 0.68887  0.87207  0.62900  Biso   1.000  C
  C27      1.0000 0.18321  0.31113  0.62900  Biso   1.000  C
  C28      1.0000 0.14389  0.82943  0.50843  Biso   1.000  C
  C29      1.0000 0.68555  0.85611  0.50843  Biso   1.000  C
  C30      1.0000 0.17057  0.31445  0.50843  Biso   1.000  C
  C31      1.0000 0.16276  0.83048  0.50541  Biso   1.000  C
  C32      1.0000 0.00105  0.50391  0.17207  Biso   1.000  C
  C33      1.0000 0.83619  0.66561  0.83874  Biso   1.000  C
  C34      1.0000 0.84491  0.17816  0.70251  Biso   1.000  C
  C35      1.0000 0.99992  0.48842  0.03585  Biso   1.000  C
  C36      1.0000 0.15517  0.33341  0.36918  Biso   1.000  C
  C37      1.0000 0.85636  0.17324  0.57725  Biso   1.000  C
  C38      1.0000 0.31687  0.14364  0.57725  Biso   1.000  C
  C39      1.0000 0.82676  0.68313  0.57725  Biso   1.000  C
  C40      1.0000 0.86945  0.18797  0.44797  Biso   1.000  C
  C41      1.0000 0.98519  0.46388  0.78130  Biso   1.000  C
  C42      1.0000 0.14536  0.34814  0.11463  Biso   1.000  C
  C43      1.0000 0.87191  0.20734  0.43347  Biso   1.000  C
  C44      1.0000 0.00209  0.46142  0.76680  Biso   1.000  C
  C45      1.0000 0.12600  0.33124  0.10014  Biso   1.000  C
  C46      1.0000 0.86021  0.21216  0.55634  Biso   1.000  C
  C47      1.0000 0.01861  0.47312  0.88968  Biso   1.000  C
  C48      1.0000 0.12118  0.31472  0.22301  Biso   1.000  C
  C49      1.0000 0.18074  0.86427  0.35438  Biso   1.000  C
  C50      1.0000 0.68353  0.81926  0.35438  Biso   1.000  C
  C51      1.0000 0.13573  0.31647  0.35438  Biso   1.000  C
  C52      1.0000 0.19405  0.89876  0.21977  Biso   1.000  C
  C53      1.0000 0.70472  0.80595  0.21977  Biso   1.000  C
  C54      1.0000 0.10124  0.29528  0.21977  Biso   1.000  C
  C55      1.0000 0.88666  0.22181  0.29292  Biso   1.000  C
  C56      1.0000 0.00181  0.44667  0.62625  Biso   1.000  C
  C57      1.0000 0.11153  0.33152  0.95958  Biso   1.000  C
  C58      1.0000 0.90661  0.22534  0.28026  Biso   1.000  C
  C59      1.0000 0.98540  0.42672  0.61359  Biso   1.000  C
  C60      1.0000 0.10799  0.34793  0.94693  Biso   1.000  C
  C61      1.0000 0.91924  0.23865  0.13875  Biso   1.000  C
  C62      1.0000 0.98607  0.41409  0.47208  Biso   1.000  C
  C63      1.0000 0.09469  0.34726  0.80542  Biso   1.000  C
  C64      1.0000 0.91349  0.24938  0.01596  Biso   1.000  C
  C65      1.0000 0.00256  0.41984  0.34929  Biso   1.000  C
  C66      1.0000 0.08395  0.33077  0.68263  Biso   1.000  C
  C67      1.0000 0.89414  0.24709  0.03867  Biso   1.000  C
  C68      1.0000 0.01962  0.43920  0.37200  Biso   1.000  C
  C69      1.0000 0.08624  0.31371  0.70534  Biso   1.000  C
  C70      1.0000 0.88108  0.23282  0.17093  Biso   1.000  C
  C71      1.0000 0.01841  0.45225  0.50426  Biso   1.000  C
  C72      1.0000 0.10051  0.31493  0.83759  Biso   1.000  C
  C73      1.0000 0.88821  0.26107  0.94375  Biso   1.000  C
  C74      1.0000 0.03952  0.44512  0.27708  Biso   1.000  C
  C75      1.0000 0.07226  0.29381  0.61041  Biso   1.000  C
  C76      1.0000 0.92829  0.26364  0.87514  Biso   1.000  C
  C77      1.0000 0.00201  0.40504  0.20847  Biso   1.000  C
  C78      1.0000 0.06969  0.33132  0.54181  Biso   1.000  C
  C79      1.0000 0.94741  0.27806  0.93848  Biso   1.000  C
  C80      1.0000 0.99731  0.38592  0.27181  Biso   1.000  C
  C81      1.0000 0.05527  0.33602  0.60514  Biso   1.000  C
  C82      1.0000 0.96217  0.29243  0.81510  Biso   1.000  C
  C83      1.0000 0.99693  0.37117  0.14843  Biso   1.000  C
  C84      1.0000 0.04091  0.33641  0.48176  Biso   1.000  C
  C85      1.0000 0.95705  0.29233  0.61724  Biso   1.000  C
  C86      1.0000 0.00196  0.37629  0.95057  Biso   1.000  C
  C87      1.0000 0.04100  0.33138  0.28391  Biso   1.000  C
  C88      1.0000 0.93788  0.27713  0.55375  Biso   1.000  C
  C89      1.0000 0.00592  0.39545  0.88709  Biso   1.000  C
  C90      1.0000 0.05620  0.32741  0.22042  Biso   1.000  C
  C91      1.0000 0.92378  0.26297  0.67769  Biso   1.000  C
  C92      1.0000 0.00586  0.40955  0.01102  Biso   1.000  C
  C93      1.0000 0.07036  0.32748  0.34435  Biso   1.000  C
  C94      1.0000 0.97038  0.30791  0.47949  Biso   1.000  C
  C95      1.0000 0.00420  0.36295  0.81282  Biso   1.000  C
  C96      1.0000 0.02542  0.32913  0.14616  Biso   1.000  C
  C97      1.0000 0.91525  0.21621  0.41596  Biso   1.000  C
  C98      1.0000 0.96763  0.41808  0.74929  Biso   1.000  C
  C99      1.0000 0.11713  0.36571  0.08263  Biso   1.000  C
  C100     1.0000 0.85525  0.15301  0.57196  Biso   1.000  C
  C101     1.0000 0.29776  0.14475  0.57196  Biso   1.000  C
  C102     1.0000 0.84699  0.70224  0.57196  Biso   1.000  C
  C103     1.0000 0.83229  0.15127  0.96745  Biso   1.000  C
  C104     1.0000 0.31898  0.16771  0.96745  Biso   1.000  C
  C105     1.0000 0.84873  0.68102  0.96745  Biso   1.000  C
  C106     1.0000 0.14910  0.80401  0.74233  Biso   1.000  C
  C107     1.0000 0.98824  0.51757  0.40899  Biso   1.000  C
  C108     1.0000 0.86266  0.67842  0.07566  Biso   1.000  C
  C109     1.0000 0.85261  0.15330  0.00579  Biso   1.000  C
  C110     1.0000 0.30068  0.14739  0.00579  Biso   1.000  C
  C111     1.0000 0.84670  0.69932  0.00579  Biso   1.000  C
  C112     1.0000 0.10946  0.81913  0.62642  Biso   1.000  C
  C113     1.0000 0.70967  0.89054  0.62642  Biso   1.000  C
  C114     1.0000 0.18087  0.29033  0.62642  Biso   1.000  C
  C115     1.0000 0.11897  0.78331  0.06237  Biso   1.000  C
  C116     1.0000 0.99768  0.54770  0.72904  Biso   1.000  C
  C117     1.0000 0.88336  0.66899  0.39571  Biso   1.000  C
  C118     1.0000 0.10340  0.76801  0.16832  Biso   1.000  C
  C119     1.0000 0.99795  0.56327  0.83499  Biso   1.000  C
  C120     1.0000 0.89866  0.66872  0.50166  Biso   1.000  C
  C121     1.0000 0.13944  0.79367  0.15580  Biso   1.000  C
  C122     1.0000 0.98756  0.52722  0.82246  Biso   1.000  C
  C123     1.0000 0.87299  0.67910  0.48913  Biso   1.000  C
  C124     1.0000 0.05670  0.75814  0.88248  Biso   1.000  C
  C125     1.0000 0.03477  0.60996  0.54914  Biso   1.000  C
  C126     1.0000 0.90852  0.63189  0.21581  Biso   1.000  C
  C127     1.0000 0.07272  0.74126  0.43871  Biso   1.000  C
  C128     1.0000 0.00188  0.59395  0.10538  Biso   1.000  C
  C129     1.0000 0.92541  0.66479  0.77204  Biso   1.000  C
  C130     1.0000 0.06013  0.72509  0.55325  Biso   1.000  C
  C131     1.0000 0.99829  0.60654  0.21991  Biso   1.000  C
  C132     1.0000 0.94158  0.66838  0.88658  Biso   1.000  C
  C133     1.0000 0.04218  0.70859  0.48297  Biso   1.000  C
  C134     1.0000 0.99975  0.62449  0.14963  Biso   1.000  C
  C135     1.0000 0.95807  0.66692  0.81630  Biso   1.000  C
  C136     1.0000 0.02974  0.69205  0.61615  Biso   1.000  C
  C137     1.0000 0.99564  0.63693  0.28282  Biso   1.000  C
  C138     1.0000 0.97462  0.67102  0.94948  Biso   1.000  C
  H1       1.0000 0.04710  0.72381  0.01803  Biso   1.000  H
  H2       1.0000 0.01004  0.61957  0.68470  Biso   1.000  H
  H3       1.0000 0.94286  0.65663  0.35136  Biso   1.000  H
  H4       1.0000 0.08972  0.78245  0.69305  Biso   1.000  H
  H5       1.0000 0.02606  0.57695  0.35972  Biso   1.000  H
  H6       1.0000 0.88422  0.64061  0.02639  Biso   1.000  H
  H7       1.0000 0.14159  0.83920  0.41102  Biso   1.000  H
  H8       1.0000 0.69761  0.85841  0.41102  Biso   1.000  H
  H9       1.0000 0.16080  0.30239  0.41102  Biso   1.000  H
  H10      1.0000 0.87797  0.18402  0.35003  Biso   1.000  H
  H11      1.0000 0.30605  0.12203  0.35003  Biso   1.000  H
  H12      1.0000 0.81598  0.69395  0.35003  Biso   1.000  H
  H13      1.0000 0.17230  0.86826  0.45317  Biso   1.000  H
  H14      1.0000 0.69596  0.82770  0.45317  Biso   1.000  H
  H15      1.0000 0.13174  0.30404  0.45317  Biso   1.000  H
  H16      1.0000 0.87557  0.24466  0.51407  Biso   1.000  H
  H17      1.0000 0.03576  0.45776  0.84740  Biso   1.000  H
  H18      1.0000 0.08867  0.29757  0.18073  Biso   1.000  H
  H19      1.0000 0.18985  0.90191  0.36043  Biso   1.000  H
  H20      1.0000 0.71206  0.81015  0.36043  Biso   1.000  H
  H21      1.0000 0.09809  0.28794  0.36043  Biso   1.000  H
  H22      1.0000 0.18326  0.89863  0.11481  Biso   1.000  H
  H23      1.0000 0.71537  0.81674  0.11481  Biso   1.000  H
  H24      1.0000 0.10137  0.28463  0.11481  Biso   1.000  H
  H25      1.0000 0.93445  0.24109  0.12534  Biso   1.000  H
  H26      1.0000 0.97331  0.39888  0.45867  Biso   1.000  H
  H27      1.0000 0.09224  0.36003  0.79200  Biso   1.000  H
  H28      1.0000 0.86589  0.23040  0.18204  Biso   1.000  H
  H29      1.0000 0.03117  0.46744  0.51537  Biso   1.000  H
  H30      1.0000 0.10294  0.30216  0.84870  Biso   1.000  H
  H31      1.0000 0.89100  0.26266  0.78906  Biso   1.000  H
  H32      1.0000 0.03833  0.44233  0.12239  Biso   1.000  H
  H33      1.0000 0.07067  0.29501  0.45572  Biso   1.000  H
  H34      1.0000 0.89706  0.27625  0.00541  Biso   1.000  H
  H35      1.0000 0.04586  0.43627  0.33874  Biso   1.000  H
  H36      1.0000 0.05708  0.28747  0.67208  Biso   1.000  H
  H37      1.0000 0.20559  0.92266  0.63527  Biso   1.000  H
  H38      1.0000 0.71708  0.79441  0.63527  Biso   1.000  H
  H39      1.0000 0.07734  0.28292  0.63527  Biso   1.000  H
  H40      1.0000 0.95133  0.27894  0.08951  Biso   1.000  H
  H41      1.0000 0.99428  0.38200  0.42284  Biso   1.000  H
  H42      1.0000 0.05439  0.33905  0.75617  Biso   1.000  H
  H43      1.0000 0.93431  0.27685  0.40231  Biso   1.000  H
  H44      1.0000 0.00921  0.39902  0.73565  Biso   1.000  H
  H45      1.0000 0.05648  0.32413  0.06898  Biso   1.000  H
  H46      1.0000 0.90939  0.25122  0.62257  Biso   1.000  H
  H47      1.0000 0.00850  0.42395  0.95590  Biso   1.000  H
  H48      1.0000 0.08211  0.32483  0.28923  Biso   1.000  H
  H49      1.0000 0.90799  0.21310  0.55724  Biso   1.000  H
  H50      1.0000 0.97177  0.42534  0.89057  Biso   1.000  H
  H51      1.0000 0.12024  0.36156  0.22390  Biso   1.000  H
  H52      1.0000 0.93143  0.22656  0.43577  Biso   1.000  H
  H53      1.0000 0.96180  0.40190  0.76910  Biso   1.000  H
  H54      1.0000 0.10677  0.37153  0.10243  Biso   1.000  H
  H55      1.0000 0.91342  0.20193  0.36137  Biso   1.000  H
  H56      1.0000 0.28851  0.08658  0.36137  Biso   1.000  H
  H57      1.0000 0.79807  0.71149  0.36137  Biso   1.000  H
  H58      1.0000 0.84216  0.14140  0.64881  Biso   1.000  H
  H59      1.0000 0.29924  0.15784  0.64881  Biso   1.000  H
  H60      1.0000 0.85860  0.70076  0.64881  Biso   1.000  H
  H61      1.0000 0.86877  0.15390  0.63611  Biso   1.000  H
  H62      1.0000 0.28513  0.13123  0.63611  Biso   1.000  H
  H63      1.0000 0.84610  0.71487  0.63611  Biso   1.000  H
  H64      1.0000 0.85440  0.14785  0.42363  Biso   1.000  H
  H65      1.0000 0.29346  0.14560  0.42363  Biso   1.000  H
  H66      1.0000 0.85215  0.70654  0.42363  Biso   1.000  H
  H67      1.0000 0.81794  0.12696  0.16441  Biso   1.000  H
  H68      1.0000 0.30902  0.18206  0.16441  Biso   1.000  H
  H69      1.0000 0.87304  0.69098  0.16441  Biso   1.000  H
  H70      1.0000 0.86478  0.16657  0.93497  Biso   1.000  H
  H71      1.0000 0.30179  0.13522  0.93497  Biso   1.000  H
  H72      1.0000 0.83343  0.69821  0.93497  Biso   1.000  H
  H73      1.0000 0.85341  0.14001  0.95987  Biso   1.000  H
  H74      1.0000 0.28660  0.14659  0.95987  Biso   1.000  H
  H75      1.0000 0.85999  0.71340  0.95987  Biso   1.000  H
  H76      1.0000 0.85566  0.15512  0.16040  Biso   1.000  H
  H77      1.0000 0.29946  0.14434  0.16040  Biso   1.000  H
  H78      1.0000 0.84488  0.70054  0.16040  Biso   1.000  H
  H79      1.0000 0.10230  0.81635  0.76798  Biso   1.000  H
  H80      1.0000 0.71405  0.89770  0.76798  Biso   1.000  H
  H81      1.0000 0.18365  0.28595  0.76798  Biso   1.000  H
  H82      1.0000 0.09801  0.80873  0.52451  Biso   1.000  H
  H83      1.0000 0.71072  0.90199  0.52451  Biso   1.000  H
  H84      1.0000 0.19127  0.28928  0.52451  Biso   1.000  H
  H85      1.0000 0.11362  0.83445  0.58158  Biso   1.000  H
  H86      1.0000 0.72082  0.88638  0.58158  Biso   1.000  H
  H87      1.0000 0.16555  0.27918  0.58158  Biso   1.000  H
  H88      1.0000 0.10755  0.76374  0.30207  Biso   1.000  H
  H89      1.0000 0.98953  0.55911  0.96874  Biso   1.000  H
  H90      1.0000 0.90292  0.67714  0.63540  Biso   1.000  H
  H91      1.0000 0.14858  0.80941  0.11054  Biso   1.000  H
  H92      1.0000 0.99416  0.51808  0.77721  Biso   1.000  H
  H93      1.0000 0.85726  0.67250  0.44388  Biso   1.000  H
  H94      1.0000 0.81475  0.11946  0.45655  Biso   1.000  H
  H95      1.0000 0.30471  0.18525  0.45655  Biso   1.000  H
  H96      1.0000 0.88054  0.69529  0.45655  Biso   1.000  H
  H97      1.0000 0.13779  0.79350  0.31225  Biso   1.000  H
  H98      1.0000 0.98904  0.52887  0.97892  Biso   1.000  H
  H99      1.0000 0.87317  0.67763  0.64558  Biso   1.000  H
  H100     1.0000 0.04680  0.75494  0.00693  Biso   1.000  H
  H101     1.0000 0.04148  0.61987  0.67360  Biso   1.000  H
  H102     1.0000 0.91172  0.62519  0.34027  Biso   1.000  H
  H103     1.0000 0.04993  0.74467  0.79094  Biso   1.000  H
  H104     1.0000 0.02807  0.61673  0.45760  Biso   1.000  H
  H105     1.0000 0.92200  0.63860  0.12427  Biso   1.000  H
  H106     1.0000 0.05663  0.77023  0.79886  Biso   1.000  H
  H107     1.0000 0.04694  0.61004  0.46552  Biso   1.000  H
  H108     1.0000 0.89643  0.61973  0.13219  Biso   1.000  H
  H109     1.0000 0.08590  0.75385  0.50314  Biso   1.000  H
  H110     1.0000 0.00128  0.58077  0.16981  Biso   1.000  H
  H111     1.0000 0.91282  0.66538  0.83648  Biso   1.000  H
  H112     1.0000 0.06388  0.72481  0.70332  Biso   1.000  H
  H113     1.0000 0.99427  0.60279  0.36998  Biso   1.000  H
  H114     1.0000 0.94186  0.67240  0.03665  Biso   1.000  H
  O19      1.0000 0.63117  0.64180  0.64248  Biso   1.000  O
  O20      1.0000 0.67729  0.70216  0.97581  Biso   1.000  O
  O21      1.0000 0.69154  0.65604  0.30915  Biso   1.000  O
  O22      1.0000 0.65499  0.65468  0.86879  Biso   1.000  O
  O23      1.0000 0.66636  0.67835  0.20212  Biso   1.000  O
  O24      1.0000 0.67866  0.66698  0.53546  Biso   1.000  O
  O25      1.0000 0.64671  0.63900  0.22706  Biso   1.000  O
  O26      1.0000 0.65895  0.68662  0.56040  Biso   1.000  O
  O27      1.0000 0.69434  0.67438  0.89373  Biso   1.000  O
  Mg7      1.0000 0.67364  0.65750  0.09941  Biso   1.000  Mg
  Mg8      1.0000 0.65053  0.65969  0.43275  Biso   1.000  Mg
  Mg9      1.0000 0.67583  0.68281  0.76608  Biso   1.000  Mg
  O28      1.0000 0.70240  0.02515  0.11995  Biso   1.000  O
  O29      1.0000 0.65608  0.96427  0.78662  Biso   1.000  O
  O30      1.0000 0.64152  0.01058  0.45328  Biso   1.000  O
  O31      1.0000 0.67908  0.01107  0.88992  Biso   1.000  O
  O32      1.0000 0.66533  0.98759  0.55659  Biso   1.000  O
  O33      1.0000 0.65560  0.00134  0.22325  Biso   1.000  O
  O34      1.0000 0.68700  0.02757  0.53510  Biso   1.000  O
  O35      1.0000 0.67391  0.97967  0.20176  Biso   1.000  O
  O36      1.0000 0.63910  0.99276  0.86843  Biso   1.000  O
  Mg10     1.0000 0.65980  0.00887  0.66321  Biso   1.000  Mg
  Mg11     1.0000 0.68240  0.00687  0.32987  Biso   1.000  Mg
  Mg12     1.0000 0.65780  0.98427  0.99654  Biso   1.000  Mg
  C139     1.0000 0.70392  0.04213  0.61859  Biso   1.000  C
  C140     1.0000 0.67155  0.96275  0.28526  Biso   1.000  C
  C141     1.0000 0.62453  0.99512  0.95192  Biso   1.000  C
  C142     1.0000 0.71754  0.05831  0.50259  Biso   1.000  C
  C143     1.0000 0.67410  0.94913  0.16926  Biso   1.000  C
  C144     1.0000 0.60836  0.99256  0.83592  Biso   1.000  C
  C145     1.0000 0.73515  0.07478  0.57421  Biso   1.000  C
  C146     1.0000 0.67296  0.93152  0.24088  Biso   1.000  C
  C147     1.0000 0.59189  0.99370  0.90755  Biso   1.000  C
  C148     1.0000 0.74966  0.09130  0.44814  Biso   1.000  C
  C149     1.0000 0.67498  0.91701  0.11481  Biso   1.000  C
  C150     1.0000 0.57536  0.99169  0.78148  Biso   1.000  C
  C151     1.0000 0.74467  0.09781  0.27672  Biso   1.000  C
  C152     1.0000 0.68648  0.92200  0.94338  Biso   1.000  C
  C153     1.0000 0.56885  0.98019  0.61005  Biso   1.000  C
  C154     1.0000 0.76051  0.11196  0.16251  Biso   1.000  C
  C155     1.0000 0.68479  0.90616  0.82917  Biso   1.000  C
  C156     1.0000 0.55470  0.98188  0.49584  Biso   1.000  C
  C157     1.0000 0.78105  0.12161  0.21330  Biso   1.000  C
  C158     1.0000 0.67390  0.88562  0.87996  Biso   1.000  C
  C159     1.0000 0.54505  0.99277  0.54663  Biso   1.000  C
  C160     1.0000 0.79692  0.13635  0.08135  Biso   1.000  C
  C161     1.0000 0.67276  0.86975  0.74801  Biso   1.000  C
  C162     1.0000 0.53032  0.99390  0.41468  Biso   1.000  C
  C163     1.0000 0.79459  0.15012  0.96233  Biso   1.000  C
  C164     1.0000 0.35553  0.20541  0.96233  Biso   1.000  C
  C165     1.0000 0.84988  0.64447  0.96233  Biso   1.000  C
  C166     1.0000 0.81055  0.16277  0.84176  Biso   1.000  C
  C167     1.0000 0.35221  0.18945  0.84176  Biso   1.000  C
  C168     1.0000 0.83723  0.64779  0.84176  Biso   1.000  C
  C169     1.0000 0.82943  0.16381  0.83874  Biso   1.000  C
  C170     1.0000 0.66772  0.83724  0.50541  Biso   1.000  C
  C171     1.0000 0.50285  0.99895  0.17207  Biso   1.000  C
  C172     1.0000 0.51158  0.51149  0.03585  Biso   1.000  C
  C173     1.0000 0.66659  0.82176  0.36918  Biso   1.000  C
  C174     1.0000 0.82184  0.66675  0.70251  Biso   1.000  C
  C175     1.0000 0.52303  0.50657  0.91058  Biso   1.000  C
  C176     1.0000 0.98354  0.47697  0.91058  Biso   1.000  C
  C177     1.0000 0.49343  0.01646  0.91058  Biso   1.000  C
  C178     1.0000 0.53612  0.52130  0.78130  Biso   1.000  C
  C179     1.0000 0.65186  0.79722  0.11463  Biso   1.000  C
  C180     1.0000 0.81203  0.68148  0.44797  Biso   1.000  C
  C181     1.0000 0.53858  0.54067  0.76680  Biso   1.000  C
  C182     1.0000 0.66876  0.79475  0.10014  Biso   1.000  C
  C183     1.0000 0.79266  0.66458  0.43347  Biso   1.000  C
  C184     1.0000 0.52688  0.54549  0.88968  Biso   1.000  C
  C185     1.0000 0.68528  0.80645  0.22301  Biso   1.000  C
  C186     1.0000 0.78784  0.64806  0.55634  Biso   1.000  C
  C187     1.0000 0.84741  0.19760  0.68771  Biso   1.000  C
  C188     1.0000 0.35019  0.15259  0.68771  Biso   1.000  C
  C189     1.0000 0.80240  0.64981  0.68771  Biso   1.000  C
  C190     1.0000 0.86071  0.23209  0.55310  Biso   1.000  C
  C191     1.0000 0.37138  0.13929  0.55310  Biso   1.000  C
  C192     1.0000 0.76791  0.62862  0.55310  Biso   1.000  C
  C193     1.0000 0.55333  0.55514  0.62625  Biso   1.000  C
  C194     1.0000 0.66848  0.78001  0.95958  Biso   1.000  C
  C195     1.0000 0.77819  0.66485  0.29292  Biso   1.000  C
  C196     1.0000 0.57328  0.55868  0.61359  Biso   1.000  C
  C197     1.0000 0.65207  0.76005  0.94693  Biso   1.000  C
  C198     1.0000 0.77466  0.68127  0.28026  Biso   1.000  C
  C199     1.0000 0.58591  0.57198  0.47208  Biso   1.000  C
  C200     1.0000 0.65274  0.74742  0.80542  Biso   1.000  C
  C201     1.0000 0.76135  0.68060  0.13875  Biso   1.000  C
  C202     1.0000 0.58016  0.58272  0.34929  Biso   1.000  C
  C203     1.0000 0.66923  0.75318  0.68263  Biso   1.000  C
  C204     1.0000 0.75062  0.66410  0.01596  Biso   1.000  C
  C205     1.0000 0.56080  0.58042  0.37200  Biso   1.000  C
  C206     1.0000 0.68629  0.77253  0.70534  Biso   1.000  C
  C207     1.0000 0.75291  0.64705  0.03867  Biso   1.000  C
  C208     1.0000 0.54775  0.56615  0.50426  Biso   1.000  C
  C209     1.0000 0.68507  0.78559  0.83759  Biso   1.000  C
  C210     1.0000 0.76718  0.64826  0.17093  Biso   1.000  C
  C211     1.0000 0.55488  0.59440  0.27708  Biso   1.000  C
  C212     1.0000 0.70619  0.77845  0.61041  Biso   1.000  C
  C213     1.0000 0.73893  0.62714  0.94375  Biso   1.000  C
  C214     1.0000 0.59496  0.59697  0.20847  Biso   1.000  C
  C215     1.0000 0.66868  0.73837  0.54181  Biso   1.000  C
  C216     1.0000 0.73636  0.66465  0.87514  Biso   1.000  C
  C217     1.0000 0.61408  0.61139  0.27181  Biso   1.000  C
  C218     1.0000 0.66398  0.71925  0.60514  Biso   1.000  C
  C219     1.0000 0.72194  0.66935  0.93848  Biso   1.000  C
  C220     1.0000 0.62883  0.62576  0.14843  Biso   1.000  C
  C221     1.0000 0.66359  0.70450  0.48176  Biso   1.000  C
  C222     1.0000 0.70757  0.66974  0.81510  Biso   1.000  C
  C223     1.0000 0.62371  0.62567  0.95057  Biso   1.000  C
  C224     1.0000 0.66862  0.70962  0.28391  Biso   1.000  C
  C225     1.0000 0.70767  0.66471  0.61724  Biso   1.000  C
  C226     1.0000 0.60455  0.61046  0.88709  Biso   1.000  C
  C227     1.0000 0.67259  0.72879  0.22042  Biso   1.000  C
  C228     1.0000 0.72287  0.66075  0.55375  Biso   1.000  C
  C229     1.0000 0.59045  0.59630  0.01102  Biso   1.000  C
  C230     1.0000 0.67252  0.74289  0.34435  Biso   1.000  C
  C231     1.0000 0.73703  0.66081  0.67769  Biso   1.000  C
  C232     1.0000 0.63705  0.64125  0.81282  Biso   1.000  C
  C233     1.0000 0.67087  0.69629  0.14616  Biso   1.000  C
  C234     1.0000 0.69209  0.66247  0.47949  Biso   1.000  C
  C235     1.0000 0.58192  0.54954  0.74929  Biso   1.000  C
  C236     1.0000 0.63429  0.75142  0.08263  Biso   1.000  C
  C237     1.0000 0.78379  0.69904  0.41596  Biso   1.000  C
  C238     1.0000 0.52192  0.48634  0.90529  Biso   1.000  C
  C239     1.0000 0.96443  0.47808  0.90529  Biso   1.000  C
  C240     1.0000 0.51366  0.03557  0.90529  Biso   1.000  C
  C241     1.0000 0.49896  0.48460  0.30079  Biso   1.000  C
  C242     1.0000 0.98565  0.50104  0.30079  Biso   1.000  C
  C243     1.0000 0.51540  0.01435  0.30079  Biso   1.000  C
  C244     1.0000 0.81577  0.13734  0.07566  Biso   1.000  C
  C245     1.0000 0.65491  0.85090  0.74233  Biso   1.000  C
  C246     1.0000 0.52932  0.01176  0.40899  Biso   1.000  C
  C247     1.0000 0.51928  0.48663  0.33912  Biso   1.000  C
  C248     1.0000 0.96735  0.48072  0.33912  Biso   1.000  C
  C249     1.0000 0.51337  0.03265  0.33912  Biso   1.000  C
  C250     1.0000 0.77613  0.15247  0.95975  Biso   1.000  C
  C251     1.0000 0.37634  0.22387  0.95975  Biso   1.000  C
  C252     1.0000 0.84753  0.62366  0.95975  Biso   1.000  C
  C253     1.0000 0.78563  0.11664  0.39571  Biso   1.000  C
  C254     1.0000 0.66434  0.88103  0.06237  Biso   1.000  C
  C255     1.0000 0.55002  0.00232  0.72904  Biso   1.000  C
  C256     1.0000 0.77006  0.10134  0.50166  Biso   1.000  C
  C257     1.0000 0.66462  0.89660  0.16832  Biso   1.000  C
  C258     1.0000 0.56532  0.00205  0.83499  Biso   1.000  C
  C259     1.0000 0.80611  0.12701  0.48913  Biso   1.000  C
  C260     1.0000 0.65423  0.86056  0.15580  Biso   1.000  C
  C261     1.0000 0.53966  0.01244  0.82246  Biso   1.000  C
  C262     1.0000 0.72337  0.09148  0.21581  Biso   1.000  C
  C263     1.0000 0.70144  0.94330  0.88248  Biso   1.000  C
  C264     1.0000 0.57519  0.96523  0.54914  Biso   1.000  C
  C265     1.0000 0.73938  0.07459  0.77204  Biso   1.000  C
  C266     1.0000 0.66854  0.92728  0.43871  Biso   1.000  C
  C267     1.0000 0.59207  0.99812  0.10538  Biso   1.000  C
  C268     1.0000 0.72680  0.05842  0.88658  Biso   1.000  C
  C269     1.0000 0.66496  0.93987  0.55325  Biso   1.000  C
  C270     1.0000 0.60825  0.00171  0.21991  Biso   1.000  C
  C271     1.0000 0.70885  0.04193  0.81630  Biso   1.000  C
  C272     1.0000 0.66641  0.95782  0.48297  Biso   1.000  C
  C273     1.0000 0.62474  0.00025  0.14963  Biso   1.000  C
  C274     1.0000 0.69641  0.02538  0.94948  Biso   1.000  C
  C275     1.0000 0.66231  0.97026  0.61615  Biso   1.000  C
  C276     1.0000 0.64128  0.00436  0.28282  Biso   1.000  C
  H115     1.0000 0.71377  0.05714  0.35136  Biso   1.000  H
  H116     1.0000 0.67671  0.95290  0.01803  Biso   1.000  H
  H117     1.0000 0.60953  0.98996  0.68470  Biso   1.000  H
  H118     1.0000 0.75639  0.11578  0.02639  Biso   1.000  H
  H119     1.0000 0.69273  0.91028  0.69305  Biso   1.000  H
  H120     1.0000 0.55089  0.97394  0.35972  Biso   1.000  H
  H121     1.0000 0.80826  0.17253  0.74436  Biso   1.000  H
  H122     1.0000 0.36428  0.19174  0.74436  Biso   1.000  H
  H123     1.0000 0.82747  0.63572  0.74436  Biso   1.000  H
  H124     1.0000 0.54464  0.51735  0.68336  Biso   1.000  H
  H125     1.0000 0.97271  0.45536  0.68336  Biso   1.000  H
  H126     1.0000 0.48265  0.02729  0.68336  Biso   1.000  H
  H127     1.0000 0.83897  0.20159  0.78651  Biso   1.000  H
  H128     1.0000 0.36263  0.16103  0.78651  Biso   1.000  H
  H129     1.0000 0.79841  0.63737  0.78651  Biso   1.000  H
  H130     1.0000 0.54224  0.57799  0.84740  Biso   1.000  H
  H131     1.0000 0.70243  0.79110  0.18073  Biso   1.000  H
  H132     1.0000 0.75534  0.63091  0.51407  Biso   1.000  H
  H133     1.0000 0.85652  0.23525  0.69376  Biso   1.000  H
  H134     1.0000 0.37873  0.14348  0.69376  Biso   1.000  H
  H135     1.0000 0.76475  0.62127  0.69376  Biso   1.000  H
  H136     1.0000 0.84993  0.23197  0.44814  Biso   1.000  H
  H137     1.0000 0.38204  0.15007  0.44814  Biso   1.000  H
  H138     1.0000 0.76803  0.61796  0.44814  Biso   1.000  H
  H139     1.0000 0.60112  0.57442  0.45867  Biso   1.000  H
  H140     1.0000 0.63997  0.73222  0.79200  Biso   1.000  H
  H141     1.0000 0.75891  0.69336  0.12534  Biso   1.000  H
  H142     1.0000 0.53256  0.56373  0.51537  Biso   1.000  H
  H143     1.0000 0.69784  0.80078  0.84870  Biso   1.000  H
  H144     1.0000 0.76960  0.63549  0.18204  Biso   1.000  H
  H145     1.0000 0.55767  0.59599  0.12239  Biso   1.000  H
  H146     1.0000 0.70499  0.77567  0.45572  Biso   1.000  H
  H147     1.0000 0.73734  0.62834  0.78906  Biso   1.000  H
  H148     1.0000 0.56373  0.60959  0.33874  Biso   1.000  H
  H149     1.0000 0.71253  0.76961  0.67208  Biso   1.000  H
  H150     1.0000 0.72375  0.62080  0.00541  Biso   1.000  H
  H151     1.0000 0.87225  0.25600  0.96861  Biso   1.000  H
  H152     1.0000 0.38374  0.12775  0.96861  Biso   1.000  H
  H153     1.0000 0.74400  0.61626  0.96861  Biso   1.000  H
  H154     1.0000 0.61800  0.61227  0.42284  Biso   1.000  H
  H155     1.0000 0.66095  0.71534  0.75617  Biso   1.000  H
  H156     1.0000 0.72106  0.67239  0.08951  Biso   1.000  H
  H157     1.0000 0.60098  0.61019  0.73565  Biso   1.000  H
  H158     1.0000 0.67587  0.73235  0.06898  Biso   1.000  H
  H159     1.0000 0.72315  0.65746  0.40231  Biso   1.000  H
  H160     1.0000 0.57605  0.58455  0.95590  Biso   1.000  H
  H161     1.0000 0.67517  0.75728  0.28923  Biso   1.000  H
  H162     1.0000 0.74878  0.65817  0.62257  Biso   1.000  H
  H163     1.0000 0.57466  0.54643  0.89057  Biso   1.000  H
  H164     1.0000 0.63844  0.75868  0.22390  Biso   1.000  H
  H165     1.0000 0.78690  0.69489  0.55724  Biso   1.000  H
  H166     1.0000 0.59810  0.55990  0.76910  Biso   1.000  H
  H167     1.0000 0.62847  0.73524  0.10243  Biso   1.000  H
  H168     1.0000 0.77344  0.70487  0.43577  Biso   1.000  H
  H169     1.0000 0.58009  0.53526  0.69470  Biso   1.000  H
  H170     1.0000 0.95517  0.41991  0.69470  Biso   1.000  H
  H171     1.0000 0.46474  0.04483  0.69470  Biso   1.000  H
  H172     1.0000 0.50882  0.47473  0.98214  Biso   1.000  H
  H173     1.0000 0.96591  0.49118  0.98214  Biso   1.000  H
  H174     1.0000 0.52527  0.03409  0.98214  Biso   1.000  H
  H175     1.0000 0.53543  0.48723  0.96944  Biso   1.000  H
  H176     1.0000 0.95180  0.46457  0.96944  Biso   1.000  H
  H177     1.0000 0.51277  0.04820  0.96944  Biso   1.000  H
  H178     1.0000 0.52106  0.48119  0.75696  Biso   1.000  H
  H179     1.0000 0.96013  0.47894  0.75696  Biso   1.000  H
  H180     1.0000 0.51881  0.03987  0.75696  Biso   1.000  H
  H181     1.0000 0.48461  0.46029  0.49775  Biso   1.000  H
  H182     1.0000 0.97568  0.51539  0.49775  Biso   1.000  H
  H183     1.0000 0.53971  0.02432  0.49775  Biso   1.000  H
  H184     1.0000 0.53144  0.49990  0.26830  Biso   1.000  H
  H185     1.0000 0.96846  0.46856  0.26830  Biso   1.000  H
  H186     1.0000 0.50010  0.03154  0.26830  Biso   1.000  H
  H187     1.0000 0.52007  0.47334  0.29321  Biso   1.000  H
  H188     1.0000 0.95327  0.47993  0.29321  Biso   1.000  H
  H189     1.0000 0.52666  0.04673  0.29321  Biso   1.000  H
  H190     1.0000 0.52233  0.48845  0.49373  Biso   1.000  H
  H191     1.0000 0.96613  0.47767  0.49373  Biso   1.000  H
  H192     1.0000 0.51155  0.03387  0.49373  Biso   1.000  H
  H193     1.0000 0.76896  0.14968  0.10131  Biso   1.000  H
  H194     1.0000 0.38072  0.23104  0.10131  Biso   1.000  H
  H195     1.0000 0.85032  0.61928  0.10131  Biso   1.000  H
  H196     1.0000 0.76468  0.14206  0.85785  Biso   1.000  H
  H197     1.0000 0.37738  0.23532  0.85785  Biso   1.000  H
  H198     1.0000 0.85794  0.62262  0.85785  Biso   1.000  H
  H199     1.0000 0.78029  0.16778  0.91491  Biso   1.000  H
  H200     1.0000 0.38749  0.21971  0.91491  Biso   1.000  H
  H201     1.0000 0.83222  0.61251  0.91491  Biso   1.000  H
  H202     1.0000 0.77422  0.09708  0.63540  Biso   1.000  H
  H203     1.0000 0.65619  0.89245  0.30207  Biso   1.000  H
  H204     1.0000 0.56959  0.01047  0.96874  Biso   1.000  H
  H205     1.0000 0.81525  0.14274  0.44388  Biso   1.000  H
  H206     1.0000 0.66083  0.85142  0.11054  Biso   1.000  H
  H207     1.0000 0.52392  0.00584  0.77721  Biso   1.000  H
  H208     1.0000 0.48141  0.45279  0.78988  Biso   1.000  H
  H209     1.0000 0.97138  0.51859  0.78988  Biso   1.000  H
  H210     1.0000 0.54721  0.02862  0.78988  Biso   1.000  H
  H211     1.0000 0.80446  0.12683  0.64558  Biso   1.000  H
  H212     1.0000 0.65571  0.86221  0.31225  Biso   1.000  H
  H213     1.0000 0.53984  0.01096  0.97892  Biso   1.000  H
  H214     1.0000 0.71346  0.08828  0.34027  Biso   1.000  H
  H215     1.0000 0.70815  0.95320  0.00693  Biso   1.000  H
  H216     1.0000 0.57839  0.95852  0.67360  Biso   1.000  H
  H217     1.0000 0.71660  0.07800  0.12427  Biso   1.000  H
  H218     1.0000 0.69473  0.95007  0.79094  Biso   1.000  H
  H219     1.0000 0.58867  0.97193  0.45760  Biso   1.000  H
  H220     1.0000 0.72329  0.10357  0.13219  Biso   1.000  H
  H221     1.0000 0.71361  0.94337  0.79886  Biso   1.000  H
  H222     1.0000 0.56310  0.95306  0.46552  Biso   1.000  H
  H223     1.0000 0.75257  0.08718  0.83648  Biso   1.000  H
  H224     1.0000 0.66795  0.91410  0.50314  Biso   1.000  H
  H225     1.0000 0.57948  0.99872  0.16981  Biso   1.000  H
  H226     1.0000 0.73054  0.05814  0.03665  Biso   1.000  H
  H227     1.0000 0.66093  0.93612  0.70332  Biso   1.000  H
  H228     1.0000 0.60852  0.00573  0.36998  Biso   1.000  H
  O37      1.0000 0.29784  0.97513  0.97581  Biso   1.000  O
  O38      1.0000 0.34396  0.03549  0.30915  Biso   1.000  O
  O39      1.0000 0.35820  0.98938  0.64248  Biso   1.000  O
  O40      1.0000 0.32165  0.98801  0.20212  Biso   1.000  O
  O41      1.0000 0.33302  0.01168  0.53546  Biso   1.000  O
  O42      1.0000 0.34532  0.00031  0.86879  Biso   1.000  O
  O43      1.0000 0.31338  0.97233  0.56040  Biso   1.000  O
  O44      1.0000 0.32562  0.01995  0.89373  Biso   1.000  O
  O45      1.0000 0.36100  0.00771  0.22706  Biso   1.000  O
  Mg13     1.0000 0.34031  0.99083  0.43275  Biso   1.000  Mg
  Mg14     1.0000 0.31719  0.99302  0.76608  Biso   1.000  Mg
  Mg15     1.0000 0.34250  0.01614  0.09941  Biso   1.000  Mg
  O46      1.0000 0.36907  0.35848  0.45328  Biso   1.000  O
  O47      1.0000 0.32275  0.29760  0.11995  Biso   1.000  O
  O48      1.0000 0.30819  0.34392  0.78662  Biso   1.000  O
  O49      1.0000 0.34574  0.34440  0.22325  Biso   1.000  O
  O50      1.0000 0.33199  0.32092  0.88992  Biso   1.000  O
  O51      1.0000 0.32226  0.33467  0.55659  Biso   1.000  O
  O52      1.0000 0.35366  0.36090  0.86843  Biso   1.000  O
  O53      1.0000 0.34058  0.31300  0.53510  Biso   1.000  O
  O54      1.0000 0.30576  0.32609  0.20176  Biso   1.000  O
  Mg16     1.0000 0.32647  0.34220  0.99654  Biso   1.000  Mg
  Mg17     1.0000 0.34907  0.34020  0.66321  Biso   1.000  Mg
  Mg18     1.0000 0.32447  0.31760  0.32987  Biso   1.000  Mg
  C277     1.0000 0.37058  0.37547  0.95192  Biso   1.000  C
  C278     1.0000 0.33822  0.29608  0.61859  Biso   1.000  C
  C279     1.0000 0.29120  0.32845  0.28526  Biso   1.000  C
  C280     1.0000 0.38421  0.39164  0.83592  Biso   1.000  C
  C281     1.0000 0.34077  0.28246  0.50259  Biso   1.000  C
  C282     1.0000 0.27502  0.32590  0.16926  Biso   1.000  C
  C283     1.0000 0.40181  0.40811  0.90755  Biso   1.000  C
  C284     1.0000 0.33963  0.26485  0.57421  Biso   1.000  C
  C285     1.0000 0.25856  0.32704  0.24088  Biso   1.000  C
  C286     1.0000 0.41632  0.42464  0.78148  Biso   1.000  C
  C287     1.0000 0.34165  0.25034  0.44814  Biso   1.000  C
  C288     1.0000 0.24203  0.32502  0.11481  Biso   1.000  C
  C289     1.0000 0.41134  0.43115  0.61005  Biso   1.000  C
  C290     1.0000 0.35315  0.25533  0.27672  Biso   1.000  C
  C291     1.0000 0.23552  0.31352  0.94338  Biso   1.000  C
  C292     1.0000 0.42717  0.44530  0.49584  Biso   1.000  C
  C293     1.0000 0.35146  0.23949  0.16251  Biso   1.000  C
  C294     1.0000 0.22137  0.31521  0.82917  Biso   1.000  C
  C295     1.0000 0.44772  0.45495  0.54663  Biso   1.000  C
  C296     1.0000 0.34057  0.21895  0.21330  Biso   1.000  C
  C297     1.0000 0.21172  0.32610  0.87996  Biso   1.000  C
  C298     1.0000 0.46359  0.46968  0.41468  Biso   1.000  C
  C299     1.0000 0.33943  0.20308  0.08135  Biso   1.000  C
  C300     1.0000 0.19698  0.32724  0.74801  Biso   1.000  C
  C301     1.0000 0.46126  0.48346  0.29566  Biso   1.000  C
  C302     1.0000 0.02220  0.53874  0.29566  Biso   1.000  C
  C303     1.0000 0.51654  0.97780  0.29566  Biso   1.000  C
  C304     1.0000 0.47722  0.49610  0.17510  Biso   1.000  C
  C305     1.0000 0.01888  0.52278  0.17510  Biso   1.000  C
  C306     1.0000 0.50390  0.98112  0.17510  Biso   1.000  C
  C307     1.0000 0.49609  0.49715  0.17207  Biso   1.000  C
  C308     1.0000 0.33439  0.17057  0.83874  Biso   1.000  C
  C309     1.0000 0.16952  0.33228  0.50541  Biso   1.000  C
  C310     1.0000 0.17824  0.84483  0.36918  Biso   1.000  C
  C311     1.0000 0.33325  0.15509  0.70251  Biso   1.000  C
  C312     1.0000 0.48851  0.00008  0.03585  Biso   1.000  C
  C313     1.0000 0.18970  0.83990  0.24391  Biso   1.000  C
  C314     1.0000 0.65021  0.81030  0.24391  Biso   1.000  C
  C315     1.0000 0.16010  0.34979  0.24391  Biso   1.000  C
  C316     1.0000 0.20278  0.85464  0.11463  Biso   1.000  C
  C317     1.0000 0.31852  0.13055  0.44797  Biso   1.000  C
  C318     1.0000 0.47870  0.01481  0.78130  Biso   1.000  C
  C319     1.0000 0.20525  0.87400  0.10014  Biso   1.000  C
  C320     1.0000 0.33542  0.12809  0.43347  Biso   1.000  C
  C321     1.0000 0.45933  0.99791  0.76680  Biso   1.000  C
  C322     1.0000 0.19355  0.87882  0.22301  Biso   1.000  C
  C323     1.0000 0.35194  0.13979  0.55634  Biso   1.000  C
  C324     1.0000 0.45451  0.98139  0.88968  Biso   1.000  C
  C325     1.0000 0.51407  0.53093  0.02105  Biso   1.000  C
  C326     1.0000 0.01686  0.48593  0.02105  Biso   1.000  C
  C327     1.0000 0.46907  0.98314  0.02105  Biso   1.000  C
  C328     1.0000 0.52738  0.56543  0.88644  Biso   1.000  C
  C329     1.0000 0.03805  0.47262  0.88644  Biso   1.000  C
  C330     1.0000 0.43457  0.96195  0.88644  Biso   1.000  C
  C331     1.0000 0.21999  0.88847  0.95958  Biso   1.000  C
  C332     1.0000 0.33515  0.11334  0.29292  Biso   1.000  C
  C333     1.0000 0.44486  0.99819  0.62625  Biso   1.000  C
  C334     1.0000 0.23995  0.89201  0.94693  Biso   1.000  C
  C335     1.0000 0.31873  0.09339  0.28026  Biso   1.000  C
  C336     1.0000 0.44132  0.01460  0.61359  Biso   1.000  C
  C337     1.0000 0.25258  0.90531  0.80542  Biso   1.000  C
  C338     1.0000 0.31940  0.08076  0.13875  Biso   1.000  C
  C339     1.0000 0.42802  0.01393  0.47208  Biso   1.000  C
  C340     1.0000 0.24682  0.91605  0.68263  Biso   1.000  C
  C341     1.0000 0.33590  0.08651  0.01596  Biso   1.000  C
  C342     1.0000 0.41728  0.99744  0.34929  Biso   1.000  C
  C343     1.0000 0.22747  0.91376  0.70534  Biso   1.000  C
  C344     1.0000 0.35295  0.10586  0.03867  Biso   1.000  C
  C345     1.0000 0.41958  0.98038  0.37200  Biso   1.000  C
  C346     1.0000 0.21441  0.89949  0.83759  Biso   1.000  C
  C347     1.0000 0.35174  0.11892  0.17093  Biso   1.000  C
  C348     1.0000 0.43385  0.98159  0.50426  Biso   1.000  C
  C349     1.0000 0.22155  0.92774  0.61041  Biso   1.000  C
  C350     1.0000 0.37286  0.11179  0.94375  Biso   1.000  C
  C351     1.0000 0.40560  0.96048  0.27708  Biso   1.000  C
  C352     1.0000 0.26163  0.93031  0.54181  Biso   1.000  C
  C353     1.0000 0.33535  0.07171  0.87514  Biso   1.000  C
  C354     1.0000 0.40303  0.99799  0.20847  Biso   1.000  C
  C355     1.0000 0.28075  0.94473  0.60514  Biso   1.000  C
  C356     1.0000 0.33065  0.05259  0.93848  Biso   1.000  C
  C357     1.0000 0.38861  0.00269  0.27181  Biso   1.000  C
  C358     1.0000 0.29550  0.95909  0.48176  Biso   1.000  C
  C359     1.0000 0.33026  0.03783  0.81510  Biso   1.000  C
  C360     1.0000 0.37424  0.00307  0.14843  Biso   1.000  C
  C361     1.0000 0.29038  0.95900  0.28391  Biso   1.000  C
  C362     1.0000 0.33529  0.04295  0.61724  Biso   1.000  C
  C363     1.0000 0.37433  0.99804  0.95057  Biso   1.000  C
  C364     1.0000 0.27121  0.94380  0.22042  Biso   1.000  C
  C365     1.0000 0.33925  0.06212  0.55375  Biso   1.000  C
  C366     1.0000 0.38954  0.99408  0.88709  Biso   1.000  C
  C367     1.0000 0.25711  0.92964  0.34435  Biso   1.000  C
  C368     1.0000 0.33919  0.07622  0.67769  Biso   1.000  C
  C369     1.0000 0.40370  0.99414  0.01102  Biso   1.000  C
  C370     1.0000 0.30371  0.97458  0.14616  Biso   1.000  C
  C371     1.0000 0.33753  0.02962  0.47949  Biso   1.000  C
  C372     1.0000 0.35875  0.99580  0.81282  Biso   1.000  C
  C373     1.0000 0.24858  0.88287  0.08263  Biso   1.000  C
  C374     1.0000 0.30096  0.08475  0.41596  Biso   1.000  C
  C375     1.0000 0.45046  0.03237  0.74929  Biso   1.000  C
  C376     1.0000 0.18858  0.81968  0.23862  Biso   1.000  C
  C377     1.0000 0.63109  0.81142  0.23862  Biso   1.000  C
  C378     1.0000 0.18032  0.36891  0.23862  Biso   1.000  C
  C379     1.0000 0.16562  0.81794  0.63412  Biso   1.000  C
  C380     1.0000 0.65231  0.83438  0.63412  Biso   1.000  C
  C381     1.0000 0.18206  0.34769  0.63412  Biso   1.000  C
  C382     1.0000 0.48243  0.47068  0.40899  Biso   1.000  C
  C383     1.0000 0.32158  0.18423  0.07566  Biso   1.000  C
  C384     1.0000 0.19599  0.34509  0.74233  Biso   1.000  C
  C385     1.0000 0.18595  0.81996  0.67246  Biso   1.000  C
  C386     1.0000 0.63402  0.81405  0.67246  Biso   1.000  C
  C387     1.0000 0.18004  0.36598  0.67246  Biso   1.000  C
  C388     1.0000 0.44280  0.48580  0.29309  Biso   1.000  C
  C389     1.0000 0.04300  0.55720  0.29309  Biso   1.000  C
  C390     1.0000 0.51420  0.95700  0.29309  Biso   1.000  C
  C391     1.0000 0.45230  0.44998  0.72904  Biso   1.000  C
  C392     1.0000 0.33101  0.21437  0.39571  Biso   1.000  C
  C393     1.0000 0.21669  0.33566  0.06237  Biso   1.000  C
  C394     1.0000 0.43673  0.43468  0.83499  Biso   1.000  C
  C395     1.0000 0.33128  0.22994  0.50166  Biso   1.000  C
  C396     1.0000 0.23199  0.33538  0.16832  Biso   1.000  C
  C397     1.0000 0.47278  0.46034  0.82246  Biso   1.000  C
  C398     1.0000 0.32090  0.19389  0.48913  Biso   1.000  C
  C399     1.0000 0.20633  0.34577  0.15580  Biso   1.000  C
  C400     1.0000 0.39004  0.42481  0.54914  Biso   1.000  C
  C401     1.0000 0.36811  0.27663  0.21581  Biso   1.000  C
  C402     1.0000 0.24186  0.29856  0.88248  Biso   1.000  C
  C403     1.0000 0.40605  0.40793  0.10538  Biso   1.000  C
  C404     1.0000 0.33521  0.26062  0.77204  Biso   1.000  C
  C405     1.0000 0.25874  0.33146  0.43871  Biso   1.000  C
  C406     1.0000 0.39346  0.39175  0.21991  Biso   1.000  C
  C407     1.0000 0.33162  0.27320  0.88658  Biso   1.000  C
  C408     1.0000 0.27491  0.33504  0.55325  Biso   1.000  C
  C409     1.0000 0.37551  0.37526  0.14963  Biso   1.000  C
  C410     1.0000 0.33308  0.29115  0.81630  Biso   1.000  C
  C411     1.0000 0.29141  0.33359  0.48297  Biso   1.000  C
  C412     1.0000 0.36307  0.35872  0.28282  Biso   1.000  C
  C413     1.0000 0.32898  0.30359  0.94948  Biso   1.000  C
  C414     1.0000 0.30795  0.33769  0.61615  Biso   1.000  C
  H229     1.0000 0.38043  0.39047  0.68470  Biso   1.000  H
  H230     1.0000 0.34337  0.28623  0.35136  Biso   1.000  H
  H231     1.0000 0.27619  0.32329  0.01803  Biso   1.000  H
  H232     1.0000 0.42305  0.44911  0.35972  Biso   1.000  H
  H233     1.0000 0.35939  0.24361  0.02639  Biso   1.000  H
  H234     1.0000 0.21755  0.30727  0.69305  Biso   1.000  H
  H235     1.0000 0.47492  0.50587  0.07769  Biso   1.000  H
  H236     1.0000 0.03094  0.52508  0.07769  Biso   1.000  H
  H237     1.0000 0.49413  0.96906  0.07769  Biso   1.000  H
  H238     1.0000 0.21131  0.85069  0.01669  Biso   1.000  H
  H239     1.0000 0.63938  0.78869  0.01669  Biso   1.000  H
  H240     1.0000 0.14931  0.36062  0.01669  Biso   1.000  H
  H241     1.0000 0.50564  0.53493  0.11984  Biso   1.000  H
  H242     1.0000 0.02929  0.49436  0.11984  Biso   1.000  H
  H243     1.0000 0.46507  0.97071  0.11984  Biso   1.000  H
  H244     1.0000 0.20890  0.91133  0.18073  Biso   1.000  H
  H245     1.0000 0.36909  0.12443  0.51407  Biso   1.000  H
  H246     1.0000 0.42201  0.96424  0.84740  Biso   1.000  H
  H247     1.0000 0.52318  0.56858  0.02709  Biso   1.000  H
  H248     1.0000 0.04540  0.47682  0.02709  Biso   1.000  H
  H249     1.0000 0.43142  0.95460  0.02709  Biso   1.000  H
  H250     1.0000 0.51660  0.56530  0.78148  Biso   1.000  H
  H251     1.0000 0.04870  0.48340  0.78148  Biso   1.000  H
  H252     1.0000 0.43470  0.95130  0.78148  Biso   1.000  H
  H253     1.0000 0.26778  0.90776  0.79200  Biso   1.000  H
  H254     1.0000 0.30664  0.06555  0.12534  Biso   1.000  H
  H255     1.0000 0.42558  0.02669  0.45867  Biso   1.000  H
  H256     1.0000 0.19922  0.89706  0.84870  Biso   1.000  H
  H257     1.0000 0.36451  0.13411  0.18204  Biso   1.000  H
  H258     1.0000 0.43627  0.96883  0.51537  Biso   1.000  H
  H259     1.0000 0.22433  0.92933  0.45572  Biso   1.000  H
  H260     1.0000 0.37166  0.10900  0.78906  Biso   1.000  H
  H261     1.0000 0.40401  0.96167  0.12239  Biso   1.000  H
  H262     1.0000 0.23039  0.94292  0.67208  Biso   1.000  H
  H263     1.0000 0.37920  0.10294  0.00541  Biso   1.000  H
  H264     1.0000 0.39041  0.95414  0.33874  Biso   1.000  H
  H265     1.0000 0.53892  0.58933  0.30194  Biso   1.000  H
  H266     1.0000 0.05041  0.46108  0.30194  Biso   1.000  H
  H267     1.0000 0.41067  0.94959  0.30194  Biso   1.000  H
  H268     1.0000 0.28466  0.94561  0.75617  Biso   1.000  H
  H269     1.0000 0.32761  0.04867  0.08951  Biso   1.000  H
  H270     1.0000 0.38773  0.00572  0.42284  Biso   1.000  H
  H271     1.0000 0.26765  0.94352  0.06898  Biso   1.000  H
  H272     1.0000 0.34254  0.06569  0.40231  Biso   1.000  H
  H273     1.0000 0.38981  0.99079  0.73565  Biso   1.000  H
  H274     1.0000 0.24272  0.91789  0.28923  Biso   1.000  H
  H275     1.0000 0.34183  0.09061  0.62257  Biso   1.000  H
  H276     1.0000 0.41545  0.99150  0.95590  Biso   1.000  H
  H277     1.0000 0.24132  0.87976  0.22390  Biso   1.000  H
  H278     1.0000 0.30511  0.09201  0.55724  Biso   1.000  H
  H279     1.0000 0.45357  0.02823  0.89057  Biso   1.000  H
  H280     1.0000 0.26476  0.89323  0.10243  Biso   1.000  H
  H281     1.0000 0.29513  0.06857  0.43577  Biso   1.000  H
  H282     1.0000 0.44010  0.03820  0.76910  Biso   1.000  H
  H283     1.0000 0.24675  0.86859  0.02803  Biso   1.000  H
  H284     1.0000 0.62184  0.75325  0.02803  Biso   1.000  H
  H285     1.0000 0.13141  0.37816  0.02803  Biso   1.000  H
  H286     1.0000 0.17549  0.80806  0.31547  Biso   1.000  H
  H287     1.0000 0.63257  0.82451  0.31547  Biso   1.000  H
  H288     1.0000 0.19194  0.36743  0.31547  Biso   1.000  H
  H289     1.0000 0.20210  0.82057  0.30277  Biso   1.000  H
  H290     1.0000 0.61847  0.79790  0.30277  Biso   1.000  H
  H291     1.0000 0.17943  0.38153  0.30277  Biso   1.000  H
  H292     1.0000 0.18773  0.81452  0.09029  Biso   1.000  H
  H293     1.0000 0.62679  0.81227  0.09029  Biso   1.000  H
  H294     1.0000 0.18548  0.37321  0.09029  Biso   1.000  H
  H295     1.0000 0.15128  0.79363  0.83108  Biso   1.000  H
  H296     1.0000 0.64235  0.84872  0.83108  Biso   1.000  H
  H297     1.0000 0.20637  0.35765  0.83108  Biso   1.000  H
  H298     1.0000 0.19811  0.83323  0.60163  Biso   1.000  H
  H299     1.0000 0.63512  0.80189  0.60163  Biso   1.000  H
  H300     1.0000 0.16677  0.36488  0.60163  Biso   1.000  H
  H301     1.0000 0.18674  0.80667  0.62654  Biso   1.000  H
  H302     1.0000 0.61993  0.81326  0.62654  Biso   1.000  H
  H303     1.0000 0.19333  0.38007  0.62654  Biso   1.000  H
  H304     1.0000 0.18900  0.82179  0.82706  Biso   1.000  H
  H305     1.0000 0.63279  0.81100  0.82706  Biso   1.000  H
  H306     1.0000 0.17821  0.36721  0.82706  Biso   1.000  H
  H307     1.0000 0.43563  0.48301  0.43464  Biso   1.000  H
  H308     1.0000 0.04738  0.56437  0.43464  Biso   1.000  H
  H309     1.0000 0.51699  0.95262  0.43464  Biso   1.000  H
  H310     1.0000 0.43135  0.47540  0.19118  Biso   1.000  H
  H311     1.0000 0.04405  0.56865  0.19118  Biso   1.000  H
  H312     1.0000 0.52460  0.95595  0.19118  Biso   1.000  H
  H313     1.0000 0.44696  0.50111  0.24824  Biso   1.000  H
  H314     1.0000 0.05416  0.55304  0.24824  Biso   1.000  H
  H315     1.0000 0.49889  0.94584  0.24824  Biso   1.000  H
  H316     1.0000 0.44089  0.43041  0.96874  Biso   1.000  H
  H317     1.0000 0.32286  0.22578  0.63540  Biso   1.000  H
  H318     1.0000 0.23626  0.34381  0.30207  Biso   1.000  H
  H319     1.0000 0.48192  0.47608  0.77721  Biso   1.000  H
  H320     1.0000 0.32750  0.18475  0.44388  Biso   1.000  H
  H321     1.0000 0.19059  0.33917  0.11054  Biso   1.000  H
  H322     1.0000 0.14808  0.78612  0.12322  Biso   1.000  H
  H323     1.0000 0.63805  0.85192  0.12322  Biso   1.000  H
  H324     1.0000 0.21388  0.36195  0.12322  Biso   1.000  H
  H325     1.0000 0.47113  0.46016  0.97892  Biso   1.000  H
  H326     1.0000 0.32237  0.19554  0.64558  Biso   1.000  H
  H327     1.0000 0.20650  0.34429  0.31225  Biso   1.000  H
  H328     1.0000 0.38013  0.42161  0.67360  Biso   1.000  H
  H329     1.0000 0.37481  0.28654  0.34027  Biso   1.000  H
  H330     1.0000 0.24506  0.29185  0.00693  Biso   1.000  H
  H331     1.0000 0.38327  0.41133  0.45760  Biso   1.000  H
  H332     1.0000 0.36140  0.28340  0.12427  Biso   1.000  H
  H333     1.0000 0.25533  0.30527  0.79094  Biso   1.000  H
  H334     1.0000 0.38996  0.43690  0.46552  Biso   1.000  H
  H335     1.0000 0.38027  0.27671  0.13219  Biso   1.000  H
  H336     1.0000 0.22977  0.28639  0.79886  Biso   1.000  H
  H337     1.0000 0.41923  0.42052  0.16981  Biso   1.000  H
  H338     1.0000 0.33462  0.24743  0.83648  Biso   1.000  H
  H339     1.0000 0.24615  0.33205  0.50314  Biso   1.000  H
  H340     1.0000 0.39721  0.39148  0.36998  Biso   1.000  H
  H341     1.0000 0.32760  0.26946  0.03665  Biso   1.000  H
  H342     1.0000 0.27519  0.33907  0.70332  Biso   1.000  H
