# Supplementary material for: In silico design and screening of hypothetical MOF-74 analogs and their experimental synthesis
Source: Chem Sci. 2016 Jun 21;7(9):6263–72. doi: 10.1039/c6sc01477a (PMC6024208; doi:10.1039/c6sc01477a)
Supplement: Supplementary file 1 [file SC-007-C6SC01477A-s001.zip › analogs/95_all_conf_567_0_full_symm.cssr]

				73.5285  73.5285  6.9135
		90  90  120  SPGR =  1 P 1		 OPT = 1
504   0 
0 image0	: image0
 1 Mof_Oc 0.978650 0.304520 0.009650  0  0  0  0  0  0  0  0  -0.948140
 2 Mof_Mg 0.007090 0.323500 0.879350  0  0  0  0  0  0  0  0  1.634510
 3 Mof_Ob 0.037490 0.690810 0.824650  0  0  0  0  0  0  0  0  -0.743960
 4 Mof_Oa 0.012900 0.677760 0.594400  0  0  0  0  0  0  0  0  -0.905400
 5 Mof_Cc 0.961010 0.289460 0.924920  0  0  0  0  0  0  0  0  0.529470
 6 C 0.937440 0.272570 0.650690  0  0  0  0  0  0  0  0  -0.213010
 7 C_a 0.923520 0.255290 0.762580  0  0  0  0  0  0  0  0  0.151910
 8 C_b 0.905330 0.238000 0.669230  0  0  0  0  0  0  0  0  -0.184900
 9 C_c 0.889420 0.220690 0.753710  0  0  0  0  0  0  0  0  -0.317350
 10 C_d 0.872080 0.203270 0.652090  0  0  0  0  0  0  0  0  0.288530
 11 C_e 0.872050 0.200170 0.450450  0  0  0  0  0  0  0  0  -0.261940
 12 C_f 0.855180 0.183370 0.359620  0  0  0  0  0  0  0  0  -0.162040
 13 C_g 0.837350 0.168590 0.463780  0  0  0  0  0  0  0  0  0.095500
 14 C_h 0.152740 0.817670 0.031230  0  0  0  0  0  0  0  0  -0.025650
 15 C_i 0.822000 0.142610 0.189670  0  0  0  0  0  0  0  0  -0.097980
 16 C_j 0.138420 0.792810 0.761910  0  0  0  0  0  0  0  0  -0.220600
 17 C_k 0.117850 0.783810 0.837120  0  0  0  0  0  0  0  0  0.227840
 18 C_l 0.132220 0.808650 0.106670  0  0  0  0  0  0  0  0  -0.091040
 19 C_m 0.097990 0.759330 0.561800  0  0  0  0  0  0  0  0  -0.124980
 20 C_n 0.064240 0.725140 0.595870  0  0  0  0  0  0  0  0  -0.102190
 21 Mof_Cb 0.045200 0.708890 0.521350  0  0  0  0  0  0  0  0  -0.366800
 22 Mof_Ca 0.031390 0.691790 0.654390  0  0  0  0  0  0  0  0  0.842530
 23 C_o 0.837460 0.171490 0.665440  0  0  0  0  0  0  0  0  -0.155530
 24 C_p 0.854370 0.188350 0.756460  0  0  0  0  0  0  0  0  -0.258410
 25 C_q 0.928530 0.255730 0.961150  0  0  0  0  0  0  0  0  -0.162630
 26 Mof_Cd 0.946590 0.272270 0.039020  0  0  0  0  0  0  0  0  -0.298280
 27 H 0.934080 0.273190 0.498260  0  0  0  0  0  0  0  0  0.183200
 28 H_a 0.904940 0.239610 0.512650  0  0  0  0  0  0  0  0  0.140490
 29 H_b 0.885530 0.211000 0.364020  0  0  0  0  0  0  0  0  0.152110
 30 H_c 0.855690 0.181670 0.203730  0  0  0  0  0  0  0  0  0.141340
 31 H_d 0.837670 0.148720 0.129550  0  0  0  0  0  0  0  0  0.109400
 32 H_e 0.141210 0.786470 0.630180  0  0  0  0  0  0  0  0  0.135580
 33 H_f 0.111150 0.767600 0.462280  0  0  0  0  0  0  0  0  0.139590
 34 H_g 0.067440 0.724280 0.748150  0  0  0  0  0  0  0  0  0.161820
 35 H_h 0.918220 0.242660 0.054600  0  0  0  0  0  0  0  0  0.157190
 36 Mof_H 0.950480 0.272420 0.191050  0  0  0  0  0  0  0  0  0.165980
 37 Mof_Ob_a 0.962870 0.307160 0.419680  0  0  0  0  0  0  0  0  -0.731620
 38 Mof_Oa_a 0.987090 0.321820 0.653010  0  0  0  0  0  0  0  0  -0.906330
 39 Mof_Oc_a 0.022100 0.695070 0.237930  0  0  0  0  0  0  0  0  -0.943780
 40 Mof_Mg_a 0.993640 0.677200 0.368190  0  0  0  0  0  0  0  0  1.634940
 41 Mof_Cb_a 0.955930 0.289610 0.725360  0  0  0  0  0  0  0  0  -0.301470
 42 C_r 0.115300 0.792170 0.012190  0  0  0  0  0  0  0  0  -0.246080
 43 C_s 0.099540 0.766480 0.745380  0  0  0  0  0  0  0  0  -0.307010
 44 C_t 0.079070 0.741570 0.481260  0  0  0  0  0  0  0  0  0.040170
 45 Mof_Cc_a 0.040410 0.709130 0.320720  0  0  0  0  0  0  0  0  0.556010
 46 Mof_Cd_a 0.056090 0.724910 0.203430  0  0  0  0  0  0  0  0  -0.319990
 47 C_u 0.074890 0.740460 0.280520  0  0  0  0  0  0  0  0  -0.121720
 48 Mof_Ca_a 0.969060 0.306940 0.591630  0  0  0  0  0  0  0  0  0.826380
 49 H_i 0.889000 0.219270 0.910940  0  0  0  0  0  0  0  0  0.175060
 50 H_j 0.099590 0.785840 0.072550  0  0  0  0  0  0  0  0  0.144060
 51 H_k 0.129430 0.814920 0.238780  0  0  0  0  0  0  0  0  0.112530
 52 H_l 0.085480 0.758950 0.835580  0  0  0  0  0  0  0  0  0.170170
 53 Mof_H_a 0.052730 0.724460 0.049710  0  0  0  0  0  0  0  0  0.165520
 54 H_m 0.086600 0.752400 0.185570  0  0  0  0  0  0  0  0  0.139430
 55 H_n 0.157650 0.826910 0.419640  0  0  0  0  0  0  0  0  0.157560
 56 H_o 0.853890 0.190230 0.912320  0  0  0  0  0  0  0  0  0.140010
 57 Mof_Oc 0.992540 0.354680 0.342980  0  0  0  0  0  0  0  0  -0.948140
 58 Mof_Mg 0.983080 0.326250 0.212680  0  0  0  0  0  0  0  0  1.634510
 59 Mof_Ob 0.986660 0.629180 0.491320  0  0  0  0  0  0  0  0  -0.743960
 60 Mof_Oa 0.998190 0.653760 0.261070  0  0  0  0  0  0  0  0  -0.905400
 61 Mof_Cc 0.995120 0.372320 0.258260  0  0  0  0  0  0  0  0  0.529470
 62 C 0.001800 0.395900 0.984020  0  0  0  0  0  0  0  0  -0.213010
 63 C_a 0.998450 0.409820 0.095910  0  0  0  0  0  0  0  0  0.151910
 64 C_b 0.999340 0.428010 0.002560  0  0  0  0  0  0  0  0  -0.184900
 65 C_c 0.997950 0.443920 0.087040  0  0  0  0  0  0  0  0  -0.317350
 66 C_d 0.997860 0.461250 0.985420  0  0  0  0  0  0  0  0  0.288530
 67 C_e 0.994790 0.461280 0.783780  0  0  0  0  0  0  0  0  -0.261940
 68 C_f 0.994860 0.478150 0.692950  0  0  0  0  0  0  0  0  -0.162040
 69 C_g 0.331240 0.162650 0.463780  0  0  0  0  0  0  0  0  0.095500
 70 C_h 0.998270 0.513930 0.697900  0  0  0  0  0  0  0  0  -0.025650
 71 C_i 0.320610 0.178000 0.189670  0  0  0  0  0  0  0  0  -0.097980
 72 C_j 0.987730 0.528250 0.428580  0  0  0  0  0  0  0  0  -0.220600
 73 C_k 0.999300 0.548820 0.503790  0  0  0  0  0  0  0  0  0.227840
 74 C_l 0.009760 0.534440 0.773340  0  0  0  0  0  0  0  0  -0.091040
 75 C_m 0.994670 0.568670 0.228470  0  0  0  0  0  0  0  0  -0.124980
 76 C_n 0.994240 0.602430 0.262540  0  0  0  0  0  0  0  0  -0.102190
 77 Mof_Cb 0.997030 0.621470 0.188010  0  0  0  0  0  0  0  0  -0.366800
 78 Mof_Ca 0.993730 0.635270 0.321050  0  0  0  0  0  0  0  0  0.842530
 79 C_o 0.000700 0.495870 0.998770  0  0  0  0  0  0  0  0  -0.155530
 80 C_p 0.000650 0.478960 0.089790  0  0  0  0  0  0  0  0  -0.258410
 81 C_q 0.993870 0.404800 0.294480  0  0  0  0  0  0  0  0  -0.162630
 82 Mof_Cd 0.992350 0.386750 0.372350  0  0  0  0  0  0  0  0  -0.298280
 83 H 0.005790 0.399260 0.831590  0  0  0  0  0  0  0  0  0.183200
 84 H_a 0.001340 0.428390 0.845980  0  0  0  0  0  0  0  0  0.140490
 85 H_b 0.992140 0.447800 0.697360  0  0  0  0  0  0  0  0  0.152110
 86 H_c 0.992650 0.477650 0.537070  0  0  0  0  0  0  0  0  0.141340
 87 H_d 0.311060 0.162330 0.129550  0  0  0  0  0  0  0  0  0.109400
 88 H_e 0.978600 0.525460 0.296840  0  0  0  0  0  0  0  0  0.135580
 89 H_f 0.989780 0.555520 0.128940  0  0  0  0  0  0  0  0  0.139590
 90 H_g 0.990170 0.599220 0.414820  0  0  0  0  0  0  0  0  0.161820
 91 H_h 0.991120 0.415120 0.387930  0  0  0  0  0  0  0  0  0.157190
 92 Mof_H 0.988620 0.382860 0.524380  0  0  0  0  0  0  0  0  0.165980
 93 Mof_Ob_a 0.010960 0.370470 0.753020  0  0  0  0  0  0  0  0  -0.731620
 94 Mof_Oa_a 0.001400 0.346240 0.986340  0  0  0  0  0  0  0  0  -0.906330
 95 Mof_Oc_a 0.006310 0.644570 0.904600  0  0  0  0  0  0  0  0  -0.943780
 96 Mof_Mg_a 0.016900 0.673030 0.034850  0  0  0  0  0  0  0  0  1.634940
 97 Mof_Cb_a 0.000350 0.377410 0.058700  0  0  0  0  0  0  0  0  -0.301470
 98 C_r 0.010210 0.551370 0.678850  0  0  0  0  0  0  0  0  -0.246080
 99 C_s 0.000280 0.567130 0.412050  0  0  0  0  0  0  0  0  -0.307010
 100 C_t 0.995830 0.587590 0.147930  0  0  0  0  0  0  0  0  0.040170
 101 Mof_Cc_a 0.002060 0.626260 0.987390  0  0  0  0  0  0  0  0  0.556010
 102 Mof_Cd_a 0.002160 0.610580 0.870100  0  0  0  0  0  0  0  0  -0.319990
 103 C_u 0.998910 0.591780 0.947180  0  0  0  0  0  0  0  0  -0.121720
 104 Mof_Ca_a 0.004550 0.364280 0.924970  0  0  0  0  0  0  0  0  0.826380
 105 H_i 0.996940 0.444330 0.244270  0  0  0  0  0  0  0  0  0.175060
 106 H_j 0.019590 0.567070 0.739220  0  0  0  0  0  0  0  0  0.144060
 107 H_k 0.685490 0.870570 0.238780  0  0  0  0  0  0  0  0  0.112530
 108 H_l 0.006810 0.581180 0.502250  0  0  0  0  0  0  0  0  0.170170
 109 Mof_H_a 0.005070 0.613940 0.716380  0  0  0  0  0  0  0  0  0.165520
 110 H_m 0.999130 0.580070 0.852230  0  0  0  0  0  0  0  0  0.139430
 111 H_n 0.002600 0.509020 0.086310  0  0  0  0  0  0  0  0  0.157560
 112 H_o 0.003010 0.479450 0.245650  0  0  0  0  0  0  0  0  0.140010
 113 Mof_Oc 0.028810 0.340800 0.676310  0  0  0  0  0  0  0  0  -0.948140
 114 Mof_Mg 0.009840 0.350250 0.546010  0  0  0  0  0  0  0  0  1.634510
 115 Mof_Ob 0.975860 0.680010 0.157990  0  0  0  0  0  0  0  0  -0.743960
 116 Mof_Oa 0.988910 0.668480 0.927730  0  0  0  0  0  0  0  0  -0.905400
 117 Mof_Cc 0.043870 0.338220 0.591590  0  0  0  0  0  0  0  0  0.529470
 118 C 0.060770 0.331530 0.317350  0  0  0  0  0  0  0  0  -0.213010
 119 C_a 0.078040 0.334890 0.429240  0  0  0  0  0  0  0  0  0.151910
 120 C_b 0.095330 0.333990 0.335890  0  0  0  0  0  0  0  0  -0.184900
 121 C_c 0.112640 0.335390 0.420380  0  0  0  0  0  0  0  0  -0.317350
 122 C_d 0.130060 0.335470 0.318760  0  0  0  0  0  0  0  0  0.288530
 123 C_e 0.133170 0.338550 0.117120  0  0  0  0  0  0  0  0  -0.261940
 124 C_f 0.149970 0.338480 0.026280  0  0  0  0  0  0  0  0  -0.162040
 125 C_g 0.831410 0.668760 0.463780  0  0  0  0  0  0  0  0  0.095500
 126 C_h 0.848990 0.668400 0.364560  0  0  0  0  0  0  0  0  -0.025650
 127 C_i 0.857390 0.679390 0.189670  0  0  0  0  0  0  0  0  -0.097980
 128 C_j 0.873850 0.678930 0.095240  0  0  0  0  0  0  0  0  -0.220600
 129 C_k 0.882850 0.667370 0.170460  0  0  0  0  0  0  0  0  0.227840
 130 C_l 0.858020 0.656910 0.440010  0  0  0  0  0  0  0  0  -0.091040
 131 C_m 0.907340 0.671990 0.895140  0  0  0  0  0  0  0  0  -0.124980
 132 C_n 0.941530 0.672430 0.929210  0  0  0  0  0  0  0  0  -0.102190
 133 Mof_Cb 0.957770 0.669640 0.854680  0  0  0  0  0  0  0  0  -0.366800
 134 Mof_Ca 0.974880 0.672940 0.987720  0  0  0  0  0  0  0  0  0.842530
 135 C_o 0.161850 0.332640 0.332100  0  0  0  0  0  0  0  0  -0.155530
 136 C_p 0.144980 0.332680 0.423130  0  0  0  0  0  0  0  0  -0.258410
 137 C_q 0.077610 0.339470 0.627810  0  0  0  0  0  0  0  0  -0.162630
 138 Mof_Cd 0.061070 0.340980 0.705680  0  0  0  0  0  0  0  0  -0.298280
 139 H 0.060140 0.327550 0.164930  0  0  0  0  0  0  0  0  0.183200
 140 H_a 0.093720 0.331990 0.179310  0  0  0  0  0  0  0  0  0.140490
 141 H_b 0.122330 0.341190 0.030690  0  0  0  0  0  0  0  0  0.152110
 142 H_c 0.151660 0.340680 0.870400  0  0  0  0  0  0  0  0  0.141340
 143 H_d 0.851280 0.688940 0.129550  0  0  0  0  0  0  0  0  0.109400
 144 H_e 0.880200 0.688070 0.963510  0  0  0  0  0  0  0  0  0.135580
 145 H_f 0.899070 0.676880 0.795610  0  0  0  0  0  0  0  0  0.139590
 146 H_g 0.942390 0.676500 0.081480  0  0  0  0  0  0  0  0  0.161820
 147 H_h 0.090670 0.342220 0.721260  0  0  0  0  0  0  0  0  0.157190
 148 Mof_H 0.060910 0.344720 0.857720  0  0  0  0  0  0  0  0  0.165980
 149 Mof_Ob_a 0.026180 0.322370 0.086350  0  0  0  0  0  0  0  0  -0.731620
 150 Mof_Oa_a 0.011510 0.331930 0.319680  0  0  0  0  0  0  0  0  -0.906330
 151 Mof_Oc_a 0.971600 0.660360 0.571270  0  0  0  0  0  0  0  0  -0.943780
 152 Mof_Mg_a 0.989470 0.649770 0.701520  0  0  0  0  0  0  0  0  1.634940
 153 Mof_Cb_a 0.043730 0.332980 0.392030  0  0  0  0  0  0  0  0  -0.301470
 154 C_r 0.874490 0.656450 0.345520  0  0  0  0  0  0  0  0  -0.246080
 155 C_s 0.900180 0.666390 0.078720  0  0  0  0  0  0  0  0  -0.307010
 156 C_t 0.925100 0.670840 0.814600  0  0  0  0  0  0  0  0  0.040170
 157 Mof_Cc_a 0.957540 0.664610 0.654050  0  0  0  0  0  0  0  0  0.556010
 158 Mof_Cd_a 0.941750 0.664500 0.536760  0  0  0  0  0  0  0  0  -0.319990
 159 C_u 0.926200 0.667760 0.613850  0  0  0  0  0  0  0  0  -0.121720
 160 Mof_Ca_a 0.026390 0.328780 0.258300  0  0  0  0  0  0  0  0  0.826380
 161 H_i 0.114060 0.336390 0.577610  0  0  0  0  0  0  0  0  0.175060
 162 H_j 0.880820 0.647080 0.405890  0  0  0  0  0  0  0  0  0.144060
 163 H_k 0.185080 0.314510 0.238780  0  0  0  0  0  0  0  0  0.112530
 164 H_l 0.907710 0.659860 0.168910  0  0  0  0  0  0  0  0  0.170170
 165 Mof_H_a 0.942200 0.661600 0.383050  0  0  0  0  0  0  0  0  0.165520
 166 H_m 0.914270 0.667530 0.518900  0  0  0  0  0  0  0  0  0.139430
 167 H_n 0.839750 0.664070 0.752970  0  0  0  0  0  0  0  0  0.157560
 168 H_o 0.143100 0.330320 0.578990  0  0  0  0  0  0  0  0  0.140010
 169 Mof_Oc 0.645320 0.637850 0.342980  0  0  0  0  0  0  0  0  -0.948140
 170 Mof_Mg 0.673750 0.656830 0.212680  0  0  0  0  0  0  0  0  1.634510
 171 Mof_Ob 0.704150 0.024140 0.157990  0  0  0  0  0  0  0  0  -0.743960
 172 Mof_Oa 0.679570 0.011090 0.927730  0  0  0  0  0  0  0  0  -0.905400
 173 Mof_Cc 0.627680 0.622790 0.258260  0  0  0  0  0  0  0  0  0.529470
 174 C 0.604100 0.605900 0.984020  0  0  0  0  0  0  0  0  -0.213010
 175 C_a 0.590180 0.588630 0.095910  0  0  0  0  0  0  0  0  0.151910
 176 C_b 0.571990 0.571330 0.002560  0  0  0  0  0  0  0  0  -0.184900
 177 C_c 0.556080 0.554030 0.087040  0  0  0  0  0  0  0  0  -0.317350
 178 C_d 0.538750 0.536600 0.985420  0  0  0  0  0  0  0  0  0.288530
 179 C_e 0.538720 0.533500 0.783780  0  0  0  0  0  0  0  0  -0.261940
 180 C_f 0.521850 0.516700 0.692950  0  0  0  0  0  0  0  0  -0.162040
 181 C_g 0.504020 0.501920 0.797110  0  0  0  0  0  0  0  0  0.095500
 182 C_h 0.819410 0.151010 0.364560  0  0  0  0  0  0  0  0  -0.025650
 183 C_i 0.488670 0.475950 0.523000  0  0  0  0  0  0  0  0  -0.097980
 184 C_j 0.805080 0.126150 0.095240  0  0  0  0  0  0  0  0  -0.220600
 185 C_k 0.784520 0.117150 0.170460  0  0  0  0  0  0  0  0  0.227840
 186 C_l 0.798890 0.141980 0.440010  0  0  0  0  0  0  0  0  -0.091040
 187 C_m 0.764660 0.092660 0.895140  0  0  0  0  0  0  0  0  -0.124980
 188 C_n 0.730900 0.058470 0.929210  0  0  0  0  0  0  0  0  -0.102190
 189 Mof_Cb 0.711870 0.042230 0.854680  0  0  0  0  0  0  0  0  -0.366800
 190 Mof_Ca 0.698060 0.025120 0.987720  0  0  0  0  0  0  0  0  0.842530
 191 C_o 0.504130 0.504820 0.998770  0  0  0  0  0  0  0  0  -0.155530
 192 C_p 0.521040 0.521690 0.089790  0  0  0  0  0  0  0  0  -0.258410
 193 C_q 0.595200 0.589060 0.294480  0  0  0  0  0  0  0  0  -0.162630
 194 Mof_Cd 0.613250 0.605600 0.372350  0  0  0  0  0  0  0  0  -0.298280
 195 H 0.600740 0.606530 0.831590  0  0  0  0  0  0  0  0  0.183200
 196 H_a 0.571610 0.572940 0.845980  0  0  0  0  0  0  0  0  0.140490
 197 H_b 0.552200 0.544340 0.697360  0  0  0  0  0  0  0  0  0.152110
 198 H_c 0.522350 0.515000 0.537070  0  0  0  0  0  0  0  0  0.141340
 199 H_d 0.504330 0.482060 0.462880  0  0  0  0  0  0  0  0  0.109400
 200 H_e 0.807880 0.119800 0.963510  0  0  0  0  0  0  0  0  0.135580
 201 H_f 0.777820 0.100930 0.795610  0  0  0  0  0  0  0  0  0.139590
 202 H_g 0.734110 0.057610 0.081480  0  0  0  0  0  0  0  0  0.161820
 203 H_h 0.584880 0.576000 0.387930  0  0  0  0  0  0  0  0  0.157190
 204 Mof_H 0.617140 0.605760 0.524380  0  0  0  0  0  0  0  0  0.165980
 205 Mof_Ob_a 0.629530 0.640490 0.753020  0  0  0  0  0  0  0  0  -0.731620
 206 Mof_Oa_a 0.653760 0.655150 0.986340  0  0  0  0  0  0  0  0  -0.906330
 207 Mof_Oc_a 0.688760 0.028400 0.571270  0  0  0  0  0  0  0  0  -0.943780
 208 Mof_Mg_a 0.660310 0.010530 0.701520  0  0  0  0  0  0  0  0  1.634940
 209 Mof_Cb_a 0.622590 0.622940 0.058700  0  0  0  0  0  0  0  0  -0.301470
 210 C_r 0.781960 0.125510 0.345520  0  0  0  0  0  0  0  0  -0.246080
 211 C_s 0.766210 0.099820 0.078720  0  0  0  0  0  0  0  0  -0.307010
 212 C_t 0.745740 0.074900 0.814600  0  0  0  0  0  0  0  0  0.040170
 213 Mof_Cc_a 0.707080 0.042460 0.654050  0  0  0  0  0  0  0  0  0.556010
 214 Mof_Cd_a 0.722750 0.058250 0.536760  0  0  0  0  0  0  0  0  -0.319990
 215 C_u 0.741560 0.073800 0.613850  0  0  0  0  0  0  0  0  -0.121720
 216 Mof_Ca_a 0.635720 0.640270 0.924970  0  0  0  0  0  0  0  0  0.826380
 217 H_i 0.555670 0.552610 0.244270  0  0  0  0  0  0  0  0  0.175060
 218 H_j 0.766260 0.119180 0.405890  0  0  0  0  0  0  0  0  0.144060
 219 H_k 0.796100 0.148250 0.572120  0  0  0  0  0  0  0  0  0.112530
 220 H_l 0.752150 0.092290 0.168910  0  0  0  0  0  0  0  0  0.170170
 221 Mof_H_a 0.719400 0.057800 0.383050  0  0  0  0  0  0  0  0  0.165520
 222 H_m 0.753270 0.085730 0.518900  0  0  0  0  0  0  0  0  0.139430
 223 H_n 0.824320 0.160250 0.752970  0  0  0  0  0  0  0  0  0.157560
 224 H_o 0.520550 0.523560 0.245650  0  0  0  0  0  0  0  0  0.140010
 225 Mof_Oc 0.659200 0.688010 0.676310  0  0  0  0  0  0  0  0  -0.948140
 226 Mof_Mg 0.649750 0.659580 0.546010  0  0  0  0  0  0  0  0  1.634510
 227 Mof_Ob 0.653320 0.962510 0.824650  0  0  0  0  0  0  0  0  -0.743960
 228 Mof_Oa 0.664860 0.987100 0.594400  0  0  0  0  0  0  0  0  -0.905400
 229 Mof_Cc 0.661780 0.705650 0.591590  0  0  0  0  0  0  0  0  0.529470
 230 C 0.668470 0.729230 0.317350  0  0  0  0  0  0  0  0  -0.213010
 231 C_a 0.665110 0.743150 0.429240  0  0  0  0  0  0  0  0  0.151910
 232 C_b 0.666010 0.761340 0.335890  0  0  0  0  0  0  0  0  -0.184900
 233 C_c 0.664610 0.777250 0.420380  0  0  0  0  0  0  0  0  -0.317350
 234 C_d 0.664530 0.794590 0.318760  0  0  0  0  0  0  0  0  0.288530
 235 C_e 0.661450 0.794620 0.117120  0  0  0  0  0  0  0  0  -0.261940
 236 C_f 0.661520 0.811490 0.026280  0  0  0  0  0  0  0  0  -0.162040
 237 C_g 0.997910 0.495980 0.797110  0  0  0  0  0  0  0  0  0.095500
 238 C_h 0.664940 0.847260 0.031230  0  0  0  0  0  0  0  0  -0.025650
 239 C_i 0.987280 0.511330 0.523000  0  0  0  0  0  0  0  0  -0.097980
 240 C_j 0.654400 0.861580 0.761910  0  0  0  0  0  0  0  0  -0.220600
 241 C_k 0.665970 0.882150 0.837120  0  0  0  0  0  0  0  0  0.227840
 242 C_l 0.676430 0.867780 0.106670  0  0  0  0  0  0  0  0  -0.091040
 243 C_m 0.661340 0.902010 0.561800  0  0  0  0  0  0  0  0  -0.124980
 244 C_n 0.660910 0.935760 0.595870  0  0  0  0  0  0  0  0  -0.102190
 245 Mof_Cb 0.663700 0.954800 0.521350  0  0  0  0  0  0  0  0  -0.366800
 246 Mof_Ca 0.660400 0.968610 0.654390  0  0  0  0  0  0  0  0  0.842530
 247 C_o 0.667360 0.829210 0.332100  0  0  0  0  0  0  0  0  -0.155530
 248 C_p 0.667320 0.812300 0.423130  0  0  0  0  0  0  0  0  -0.258410
 249 C_q 0.660530 0.738140 0.627810  0  0  0  0  0  0  0  0  -0.162630
 250 Mof_Cd 0.659020 0.720080 0.705680  0  0  0  0  0  0  0  0  -0.298280
 251 H 0.672450 0.732590 0.164930  0  0  0  0  0  0  0  0  0.183200
 252 H_a 0.668010 0.761730 0.179310  0  0  0  0  0  0  0  0  0.140490
 253 H_b 0.658810 0.781140 0.030690  0  0  0  0  0  0  0  0  0.152110
 254 H_c 0.659320 0.810980 0.870400  0  0  0  0  0  0  0  0  0.141340
 255 H_d 0.977730 0.495670 0.462880  0  0  0  0  0  0  0  0  0.109400
 256 H_e 0.645260 0.858790 0.630180  0  0  0  0  0  0  0  0  0.135580
 257 H_f 0.656450 0.888850 0.462280  0  0  0  0  0  0  0  0  0.139590
 258 H_g 0.656840 0.932560 0.748150  0  0  0  0  0  0  0  0  0.161820
 259 H_h 0.657780 0.748450 0.721260  0  0  0  0  0  0  0  0  0.157190
 260 Mof_H 0.655280 0.716190 0.857720  0  0  0  0  0  0  0  0  0.165980
 261 Mof_Ob_a 0.677630 0.703800 0.086350  0  0  0  0  0  0  0  0  -0.731620
 262 Mof_Oa_a 0.668070 0.679580 0.319680  0  0  0  0  0  0  0  0  -0.906330
 263 Mof_Oc_a 0.672980 0.977900 0.237930  0  0  0  0  0  0  0  0  -0.943780
 264 Mof_Mg_a 0.683560 0.006360 0.368190  0  0  0  0  0  0  0  0  1.634940
 265 Mof_Cb_a 0.667020 0.710740 0.392030  0  0  0  0  0  0  0  0  -0.301470
 266 C_r 0.676880 0.884700 0.012190  0  0  0  0  0  0  0  0  -0.246080
 267 C_s 0.666950 0.900460 0.745380  0  0  0  0  0  0  0  0  -0.307010
 268 C_t 0.662500 0.920930 0.481260  0  0  0  0  0  0  0  0  0.040170
 269 Mof_Cc_a 0.668720 0.959590 0.320720  0  0  0  0  0  0  0  0  0.556010
 270 Mof_Cd_a 0.668830 0.943910 0.203430  0  0  0  0  0  0  0  0  -0.319990
 271 C_u 0.665580 0.925110 0.280520  0  0  0  0  0  0  0  0  -0.121720
 272 Mof_Ca_a 0.671220 0.697610 0.258300  0  0  0  0  0  0  0  0  0.826380
 273 H_i 0.663610 0.777670 0.577610  0  0  0  0  0  0  0  0  0.175060
 274 H_j 0.686250 0.900410 0.072550  0  0  0  0  0  0  0  0  0.144060
 275 H_k 0.352160 0.203900 0.572120  0  0  0  0  0  0  0  0  0.112530
 276 H_l 0.673470 0.914520 0.835580  0  0  0  0  0  0  0  0  0.170170
 277 Mof_H_a 0.671740 0.947270 0.049710  0  0  0  0  0  0  0  0  0.165520
 278 H_m 0.665800 0.913400 0.185570  0  0  0  0  0  0  0  0  0.139430
 279 H_n 0.669270 0.842350 0.419640  0  0  0  0  0  0  0  0  0.157560
 280 H_o 0.669680 0.812780 0.578990  0  0  0  0  0  0  0  0  0.140010
 281 Mof_Oc 0.695480 0.674130 0.009650  0  0  0  0  0  0  0  0  -0.948140
 282 Mof_Mg 0.676500 0.683590 0.879350  0  0  0  0  0  0  0  0  1.634510
 283 Mof_Ob 0.642530 0.013340 0.491320  0  0  0  0  0  0  0  0  -0.743960
 284 Mof_Oa 0.655580 0.001810 0.261070  0  0  0  0  0  0  0  0  -0.905400
 285 Mof_Cc 0.710540 0.671550 0.924920  0  0  0  0  0  0  0  0  0.529470
 286 C 0.727430 0.664870 0.650690  0  0  0  0  0  0  0  0  -0.213010
 287 C_a 0.744710 0.668220 0.762580  0  0  0  0  0  0  0  0  0.151910
 288 C_b 0.762000 0.667320 0.669230  0  0  0  0  0  0  0  0  -0.184900
 289 C_c 0.779310 0.668720 0.753710  0  0  0  0  0  0  0  0  -0.317350
 290 C_d 0.796730 0.668810 0.652090  0  0  0  0  0  0  0  0  0.288530
 291 C_e 0.799830 0.671880 0.450450  0  0  0  0  0  0  0  0  -0.261940
 292 C_f 0.816630 0.671810 0.359620  0  0  0  0  0  0  0  0  -0.162040
 293 C_g 0.498080 0.002090 0.797110  0  0  0  0  0  0  0  0  0.095500
 294 C_h 0.515660 0.001730 0.697900  0  0  0  0  0  0  0  0  -0.025650
 295 C_i 0.524050 0.012720 0.523000  0  0  0  0  0  0  0  0  -0.097980
 296 C_j 0.540520 0.012270 0.428580  0  0  0  0  0  0  0  0  -0.220600
 297 C_k 0.549520 0.000700 0.503790  0  0  0  0  0  0  0  0  0.227840
 298 C_l 0.524690 0.990240 0.773340  0  0  0  0  0  0  0  0  -0.091040
 299 C_m 0.574000 0.005330 0.228470  0  0  0  0  0  0  0  0  -0.124980
 300 C_n 0.608190 0.005760 0.262540  0  0  0  0  0  0  0  0  -0.102190
 301 Mof_Cb 0.624440 0.002970 0.188010  0  0  0  0  0  0  0  0  -0.366800
 302 Mof_Ca 0.641550 0.006270 0.321050  0  0  0  0  0  0  0  0  0.842530
 303 C_o 0.828510 0.665970 0.665440  0  0  0  0  0  0  0  0  -0.155530
 304 C_p 0.811650 0.666010 0.756460  0  0  0  0  0  0  0  0  -0.258410
 305 C_q 0.744270 0.672800 0.961150  0  0  0  0  0  0  0  0  -0.162630
 306 Mof_Cd 0.727730 0.674320 0.039020  0  0  0  0  0  0  0  0  -0.298280
 307 H 0.726810 0.660880 0.498260  0  0  0  0  0  0  0  0  0.183200
 308 H_a 0.760390 0.665330 0.512650  0  0  0  0  0  0  0  0  0.140490
 309 H_b 0.789000 0.674520 0.364020  0  0  0  0  0  0  0  0  0.152110
 310 H_c 0.818330 0.674010 0.203730  0  0  0  0  0  0  0  0  0.141340
 311 H_d 0.517940 0.022270 0.462880  0  0  0  0  0  0  0  0  0.109400
 312 H_e 0.546860 0.021400 0.296840  0  0  0  0  0  0  0  0  0.135580
 313 H_f 0.565740 0.010220 0.128940  0  0  0  0  0  0  0  0  0.139590
 314 H_g 0.609060 0.009830 0.414820  0  0  0  0  0  0  0  0  0.161820
 315 H_h 0.757340 0.675550 0.054600  0  0  0  0  0  0  0  0  0.157190
 316 Mof_H 0.727580 0.678050 0.191050  0  0  0  0  0  0  0  0  0.165980
 317 Mof_Ob_a 0.692840 0.655710 0.419680  0  0  0  0  0  0  0  0  -0.731620
 318 Mof_Oa_a 0.678180 0.665270 0.653010  0  0  0  0  0  0  0  0  -0.906330
 319 Mof_Oc_a 0.638260 0.993690 0.904600  0  0  0  0  0  0  0  0  -0.943780
 320 Mof_Mg_a 0.656130 0.983100 0.034850  0  0  0  0  0  0  0  0  1.634940
 321 Mof_Cb_a 0.710390 0.666320 0.725360  0  0  0  0  0  0  0  0  -0.301470
 322 C_r 0.541160 0.989790 0.678850  0  0  0  0  0  0  0  0  -0.246080
 323 C_s 0.566850 0.999720 0.412050  0  0  0  0  0  0  0  0  -0.307010
 324 C_t 0.591770 0.004170 0.147930  0  0  0  0  0  0  0  0  0.040170
 325 Mof_Cc_a 0.624200 0.997940 0.987390  0  0  0  0  0  0  0  0  0.556010
 326 Mof_Cd_a 0.608420 0.997840 0.870100  0  0  0  0  0  0  0  0  -0.319990
 327 C_u 0.592870 0.001090 0.947180  0  0  0  0  0  0  0  0  -0.121720
 328 Mof_Ca_a 0.693060 0.662110 0.591630  0  0  0  0  0  0  0  0  0.826380
 329 H_i 0.780730 0.669720 0.910940  0  0  0  0  0  0  0  0  0.175060
 330 H_j 0.547490 0.980410 0.739220  0  0  0  0  0  0  0  0  0.144060
 331 H_k 0.851750 0.647840 0.572120  0  0  0  0  0  0  0  0  0.112530
 332 H_l 0.574380 0.993190 0.502250  0  0  0  0  0  0  0  0  0.170170
 333 Mof_H_a 0.608870 0.994930 0.716380  0  0  0  0  0  0  0  0  0.165520
 334 H_m 0.580940 0.000870 0.852230  0  0  0  0  0  0  0  0  0.139430
 335 H_n 0.506420 0.997400 0.086310  0  0  0  0  0  0  0  0  0.157560
 336 H_o 0.809770 0.663650 0.912320  0  0  0  0  0  0  0  0  0.140010
 337 Mof_Oc 0.311990 0.971190 0.676310  0  0  0  0  0  0  0  0  -0.948140
 338 Mof_Mg 0.340420 0.990160 0.546010  0  0  0  0  0  0  0  0  1.634510
 339 Mof_Ob 0.370820 0.357470 0.491320  0  0  0  0  0  0  0  0  -0.743960
 340 Mof_Oa 0.346240 0.344420 0.261070  0  0  0  0  0  0  0  0  -0.905400
 341 Mof_Cc 0.294350 0.956130 0.591590  0  0  0  0  0  0  0  0  0.529470
 342 C 0.270770 0.939230 0.317350  0  0  0  0  0  0  0  0  -0.213010
 343 C_a 0.256850 0.921960 0.429240  0  0  0  0  0  0  0  0  0.151910
 344 C_b 0.238660 0.904670 0.335890  0  0  0  0  0  0  0  0  -0.184900
 345 C_c 0.222750 0.887360 0.420380  0  0  0  0  0  0  0  0  -0.317350
 346 C_d 0.205410 0.869940 0.318760  0  0  0  0  0  0  0  0  0.288530
 347 C_e 0.205380 0.866830 0.117120  0  0  0  0  0  0  0  0  -0.261940
 348 C_f 0.188510 0.850030 0.026280  0  0  0  0  0  0  0  0  -0.162040
 349 C_g 0.170690 0.835260 0.130450  0  0  0  0  0  0  0  0  0.095500
 350 C_h 0.486070 0.484340 0.697900  0  0  0  0  0  0  0  0  -0.025650
 351 C_i 0.155340 0.809280 0.856340  0  0  0  0  0  0  0  0  -0.097980
 352 C_j 0.471750 0.459480 0.428580  0  0  0  0  0  0  0  0  -0.220600
 353 C_k 0.451180 0.450480 0.503790  0  0  0  0  0  0  0  0  0.227840
 354 C_l 0.465560 0.475310 0.773340  0  0  0  0  0  0  0  0  -0.091040
 355 C_m 0.431330 0.426000 0.228470  0  0  0  0  0  0  0  0  -0.124980
 356 C_n 0.397570 0.391810 0.262540  0  0  0  0  0  0  0  0  -0.102190
 357 Mof_Cb 0.378530 0.375560 0.188010  0  0  0  0  0  0  0  0  -0.366800
 358 Mof_Ca 0.364730 0.358450 0.321050  0  0  0  0  0  0  0  0  0.842530
 359 C_o 0.170790 0.838150 0.332100  0  0  0  0  0  0  0  0  -0.155530
 360 C_p 0.187700 0.855020 0.423130  0  0  0  0  0  0  0  0  -0.258410
 361 C_q 0.261860 0.922390 0.627810  0  0  0  0  0  0  0  0  -0.162630
 362 Mof_Cd 0.279920 0.938930 0.705680  0  0  0  0  0  0  0  0  -0.298280
 363 H 0.267410 0.939860 0.164930  0  0  0  0  0  0  0  0  0.183200
 364 H_a 0.238270 0.906280 0.179310  0  0  0  0  0  0  0  0  0.140490
 365 H_b 0.218860 0.877670 0.030690  0  0  0  0  0  0  0  0  0.152110
 366 H_c 0.189020 0.848340 0.870400  0  0  0  0  0  0  0  0  0.141340
 367 H_d 0.171000 0.815390 0.796220  0  0  0  0  0  0  0  0  0.109400
 368 H_e 0.474540 0.453140 0.296840  0  0  0  0  0  0  0  0  0.135580
 369 H_f 0.444480 0.434260 0.128940  0  0  0  0  0  0  0  0  0.139590
 370 H_g 0.400780 0.390940 0.414820  0  0  0  0  0  0  0  0  0.161820
 371 H_h 0.251550 0.909330 0.721260  0  0  0  0  0  0  0  0  0.157190
 372 Mof_H 0.283810 0.939090 0.857720  0  0  0  0  0  0  0  0  0.165980
 373 Mof_Ob_a 0.296200 0.973820 0.086350  0  0  0  0  0  0  0  0  -0.731620
 374 Mof_Oa_a 0.320420 0.988490 0.319680  0  0  0  0  0  0  0  0  -0.906330
 375 Mof_Oc_a 0.355430 0.361740 0.904600  0  0  0  0  0  0  0  0  -0.943780
 376 Mof_Mg_a 0.326970 0.343870 0.034850  0  0  0  0  0  0  0  0  1.634940
 377 Mof_Cb_a 0.289260 0.956270 0.392030  0  0  0  0  0  0  0  0  -0.301470
 378 C_r 0.448630 0.458840 0.678850  0  0  0  0  0  0  0  0  -0.246080
 379 C_s 0.432870 0.433150 0.412050  0  0  0  0  0  0  0  0  -0.307010
 380 C_t 0.412410 0.408230 0.147930  0  0  0  0  0  0  0  0  0.040170
 381 Mof_Cc_a 0.373740 0.375800 0.987390  0  0  0  0  0  0  0  0  0.556010
 382 Mof_Cd_a 0.389420 0.391580 0.870100  0  0  0  0  0  0  0  0  -0.319990
 383 C_u 0.408220 0.407130 0.947180  0  0  0  0  0  0  0  0  -0.121720
 384 Mof_Ca_a 0.302390 0.973610 0.258300  0  0  0  0  0  0  0  0  0.826380
 385 H_i 0.222330 0.885940 0.577610  0  0  0  0  0  0  0  0  0.175060
 386 H_j 0.432930 0.452510 0.739220  0  0  0  0  0  0  0  0  0.144060
 387 H_k 0.462770 0.481590 0.905450  0  0  0  0  0  0  0  0  0.112530
 388 H_l 0.418820 0.425620 0.502250  0  0  0  0  0  0  0  0  0.170170
 389 Mof_H_a 0.386060 0.391130 0.716380  0  0  0  0  0  0  0  0  0.165520
 390 H_m 0.419930 0.419060 0.852230  0  0  0  0  0  0  0  0  0.139430
 391 H_n 0.490980 0.493580 0.086310  0  0  0  0  0  0  0  0  0.157560
 392 H_o 0.187220 0.856900 0.578990  0  0  0  0  0  0  0  0  0.140010
 393 Mof_Oc 0.325870 0.021350 0.009650  0  0  0  0  0  0  0  0  -0.948140
 394 Mof_Mg 0.316410 0.992910 0.879350  0  0  0  0  0  0  0  0  1.634510
 395 Mof_Ob 0.319990 0.295850 0.157990  0  0  0  0  0  0  0  0  -0.743960
 396 Mof_Oa 0.331520 0.320430 0.927730  0  0  0  0  0  0  0  0  -0.905400
 397 Mof_Cc 0.328450 0.038990 0.924920  0  0  0  0  0  0  0  0  0.529470
 398 C 0.335130 0.062560 0.650690  0  0  0  0  0  0  0  0  -0.213010
 399 C_a 0.331780 0.076480 0.762580  0  0  0  0  0  0  0  0  0.151910
 400 C_b 0.332680 0.094670 0.669230  0  0  0  0  0  0  0  0  -0.184900
 401 C_c 0.331280 0.110580 0.753710  0  0  0  0  0  0  0  0  -0.317350
 402 C_d 0.331190 0.127920 0.652090  0  0  0  0  0  0  0  0  0.288530
 403 C_e 0.328120 0.127950 0.450450  0  0  0  0  0  0  0  0  -0.261940
 404 C_f 0.328190 0.144820 0.359620  0  0  0  0  0  0  0  0  -0.162040
 405 C_g 0.664570 0.829310 0.130450  0  0  0  0  0  0  0  0  0.095500
 406 C_h 0.331600 0.180590 0.364560  0  0  0  0  0  0  0  0  -0.025650
 407 C_i 0.653950 0.844660 0.856340  0  0  0  0  0  0  0  0  -0.097980
 408 C_j 0.321070 0.194920 0.095240  0  0  0  0  0  0  0  0  -0.220600
 409 C_k 0.332630 0.215480 0.170460  0  0  0  0  0  0  0  0  0.227840
 410 C_l 0.343090 0.201110 0.440010  0  0  0  0  0  0  0  0  -0.091040
 411 C_m 0.328010 0.235340 0.895140  0  0  0  0  0  0  0  0  -0.124980
 412 C_n 0.327570 0.269100 0.929210  0  0  0  0  0  0  0  0  -0.102190
 413 Mof_Cb 0.330360 0.288130 0.854680  0  0  0  0  0  0  0  0  -0.366800
 414 Mof_Ca 0.327060 0.301940 0.987720  0  0  0  0  0  0  0  0  0.842530
 415 C_o 0.334030 0.162540 0.665440  0  0  0  0  0  0  0  0  -0.155530
 416 C_p 0.333990 0.145630 0.756460  0  0  0  0  0  0  0  0  -0.258410
 417 C_q 0.327200 0.071470 0.961150  0  0  0  0  0  0  0  0  -0.162630
 418 Mof_Cd 0.325680 0.053410 0.039020  0  0  0  0  0  0  0  0  -0.298280
 419 H 0.339120 0.065920 0.498260  0  0  0  0  0  0  0  0  0.183200
 420 H_a 0.334670 0.095060 0.512650  0  0  0  0  0  0  0  0  0.140490
 421 H_b 0.325480 0.114470 0.364020  0  0  0  0  0  0  0  0  0.152110
 422 H_c 0.325990 0.144310 0.203730  0  0  0  0  0  0  0  0  0.141340
 423 H_d 0.644390 0.829000 0.796220  0  0  0  0  0  0  0  0  0.109400
 424 H_e 0.311930 0.192120 0.963510  0  0  0  0  0  0  0  0  0.135580
 425 H_f 0.323120 0.222180 0.795610  0  0  0  0  0  0  0  0  0.139590
 426 H_g 0.323500 0.265890 0.081480  0  0  0  0  0  0  0  0  0.161820
 427 H_h 0.324450 0.081780 0.054600  0  0  0  0  0  0  0  0  0.157190
 428 Mof_H 0.321950 0.049520 0.191050  0  0  0  0  0  0  0  0  0.165980
 429 Mof_Ob_a 0.344290 0.037130 0.419680  0  0  0  0  0  0  0  0  -0.731620
 430 Mof_Oa_a 0.334730 0.012910 0.653010  0  0  0  0  0  0  0  0  -0.906330
 431 Mof_Oc_a 0.339640 0.311240 0.571270  0  0  0  0  0  0  0  0  -0.943780
 432 Mof_Mg_a 0.350230 0.339690 0.701520  0  0  0  0  0  0  0  0  1.634940
 433 Mof_Cb_a 0.333680 0.044070 0.725360  0  0  0  0  0  0  0  0  -0.301470
 434 C_r 0.343550 0.218040 0.345520  0  0  0  0  0  0  0  0  -0.246080
 435 C_s 0.333610 0.233790 0.078720  0  0  0  0  0  0  0  0  -0.307010
 436 C_t 0.329160 0.254260 0.814600  0  0  0  0  0  0  0  0  0.040170
 437 Mof_Cc_a 0.335390 0.292920 0.654050  0  0  0  0  0  0  0  0  0.556010
 438 Mof_Cd_a 0.335500 0.277250 0.536760  0  0  0  0  0  0  0  0  -0.319990
 439 C_u 0.332240 0.258440 0.613850  0  0  0  0  0  0  0  0  -0.121720
 440 Mof_Ca_a 0.337890 0.030940 0.591630  0  0  0  0  0  0  0  0  0.826380
 441 H_i 0.330280 0.111000 0.910940  0  0  0  0  0  0  0  0  0.175060
 442 H_j 0.352920 0.233740 0.405890  0  0  0  0  0  0  0  0  0.144060
 443 H_k 0.018820 0.537230 0.905450  0  0  0  0  0  0  0  0  0.112530
 444 H_l 0.340140 0.247850 0.168910  0  0  0  0  0  0  0  0  0.170170
 445 Mof_H_a 0.338400 0.280600 0.383050  0  0  0  0  0  0  0  0  0.165520
 446 H_m 0.332470 0.246730 0.518900  0  0  0  0  0  0  0  0  0.139430
 447 H_n 0.335930 0.175680 0.752970  0  0  0  0  0  0  0  0  0.157560
 448 H_o 0.336350 0.146110 0.912320  0  0  0  0  0  0  0  0  0.140010
 449 Mof_Oc 0.362150 0.007460 0.342980  0  0  0  0  0  0  0  0  -0.948140
 450 Mof_Mg 0.343170 0.016920 0.212680  0  0  0  0  0  0  0  0  1.634510
 451 Mof_Ob 0.309190 0.346680 0.824650  0  0  0  0  0  0  0  0  -0.743960
 452 Mof_Oa 0.322240 0.335140 0.594400  0  0  0  0  0  0  0  0  -0.905400
 453 Mof_Cc 0.377210 0.004880 0.258260  0  0  0  0  0  0  0  0  0.529470
 454 C 0.394100 0.998200 0.984020  0  0  0  0  0  0  0  0  -0.213010
 455 C_a 0.411370 0.001550 0.095910  0  0  0  0  0  0  0  0  0.151910
 456 C_b 0.428670 0.000660 0.002560  0  0  0  0  0  0  0  0  -0.184900
 457 C_c 0.445970 0.002050 0.087040  0  0  0  0  0  0  0  0  -0.317350
 458 C_d 0.463400 0.002140 0.985420  0  0  0  0  0  0  0  0  0.288530
 459 C_e 0.466500 0.005210 0.783780  0  0  0  0  0  0  0  0  -0.261940
 460 C_f 0.483300 0.005140 0.692950  0  0  0  0  0  0  0  0  -0.162040
 461 C_g 0.164740 0.335430 0.130450  0  0  0  0  0  0  0  0  0.095500
 462 C_h 0.182330 0.335060 0.031230  0  0  0  0  0  0  0  0  -0.025650
 463 C_i 0.190720 0.346050 0.856340  0  0  0  0  0  0  0  0  -0.097980
 464 C_j 0.207190 0.345600 0.761910  0  0  0  0  0  0  0  0  -0.220600
 465 C_k 0.216190 0.334030 0.837120  0  0  0  0  0  0  0  0  0.227840
 466 C_l 0.191350 0.323570 0.106670  0  0  0  0  0  0  0  0  -0.091040
 467 C_m 0.240670 0.338660 0.561800  0  0  0  0  0  0  0  0  -0.124980
 468 C_n 0.274860 0.339090 0.595870  0  0  0  0  0  0  0  0  -0.102190
 469 Mof_Cb 0.291110 0.336300 0.521350  0  0  0  0  0  0  0  0  -0.366800
 470 Mof_Ca 0.308210 0.339600 0.654390  0  0  0  0  0  0  0  0  0.842530
 471 C_o 0.495180 0.999300 0.998770  0  0  0  0  0  0  0  0  -0.155530
 472 C_p 0.478310 0.999350 0.089790  0  0  0  0  0  0  0  0  -0.258410
 473 C_q 0.410940 0.006130 0.294480  0  0  0  0  0  0  0  0  -0.162630
 474 Mof_Cd 0.394400 0.007650 0.372350  0  0  0  0  0  0  0  0  -0.298280
 475 H 0.393470 0.994210 0.831590  0  0  0  0  0  0  0  0  0.183200
 476 H_a 0.427060 0.998660 0.845980  0  0  0  0  0  0  0  0  0.140490
 477 H_b 0.455660 0.007860 0.697360  0  0  0  0  0  0  0  0  0.152110
 478 H_c 0.485000 0.007350 0.537070  0  0  0  0  0  0  0  0  0.141340
 479 H_d 0.184610 0.355610 0.796220  0  0  0  0  0  0  0  0  0.109400
 480 H_e 0.213530 0.354740 0.630180  0  0  0  0  0  0  0  0  0.135580
 481 H_f 0.232400 0.343550 0.462280  0  0  0  0  0  0  0  0  0.139590
 482 H_g 0.275720 0.343160 0.748150  0  0  0  0  0  0  0  0  0.161820
 483 H_h 0.424000 0.008880 0.387930  0  0  0  0  0  0  0  0  0.157190
 484 Mof_H 0.394240 0.011380 0.524380  0  0  0  0  0  0  0  0  0.165980
 485 Mof_Ob_a 0.359510 0.989040 0.753020  0  0  0  0  0  0  0  0  -0.731620
 486 Mof_Oa_a 0.344850 0.998600 0.986340  0  0  0  0  0  0  0  0  -0.906330
 487 Mof_Oc_a 0.304930 0.327020 0.237930  0  0  0  0  0  0  0  0  -0.943780
 488 Mof_Mg_a 0.322800 0.316440 0.368190  0  0  0  0  0  0  0  0  1.634940
 489 Mof_Cb_a 0.377060 0.999650 0.058700  0  0  0  0  0  0  0  0  -0.301470
 490 C_r 0.207830 0.323120 0.012190  0  0  0  0  0  0  0  0  -0.246080
 491 C_s 0.233520 0.333050 0.745380  0  0  0  0  0  0  0  0  -0.307010
 492 C_t 0.258430 0.337500 0.481260  0  0  0  0  0  0  0  0  0.040170
 493 Mof_Cc_a 0.290870 0.331280 0.320720  0  0  0  0  0  0  0  0  0.556010
 494 Mof_Cd_a 0.275090 0.331170 0.203430  0  0  0  0  0  0  0  0  -0.319990
 495 C_u 0.259540 0.334420 0.280520  0  0  0  0  0  0  0  0  -0.121720
 496 Mof_Ca_a 0.359730 0.995450 0.924970  0  0  0  0  0  0  0  0  0.826380
 497 H_i 0.447390 0.003060 0.244270  0  0  0  0  0  0  0  0  0.175060
 498 H_j 0.214160 0.313750 0.072550  0  0  0  0  0  0  0  0  0.144060
 499 H_k 0.518410 0.981180 0.905450  0  0  0  0  0  0  0  0  0.112530
 500 H_l 0.241050 0.326530 0.835580  0  0  0  0  0  0  0  0  0.170170
 501 Mof_H_a 0.275540 0.328260 0.049710  0  0  0  0  0  0  0  0  0.165520
 502 H_m 0.247600 0.334200 0.185570  0  0  0  0  0  0  0  0  0.139430
 503 H_n 0.173090 0.330730 0.419640  0  0  0  0  0  0  0  0  0.157560
 504 H_o 0.476440 0.996990 0.245650  0  0  0  0  0  0  0  0  0.140010
