# Supplementary material for: In silico design and screening of hypothetical MOF-74 analogs and their experimental synthesis
Source: Chem Sci. 2016 Jun 21;7(9):6263–72. doi: 10.1039/c6sc01477a (PMC6024208; doi:10.1039/c6sc01477a)
Supplement: Supplementary file 1 [file SC-007-C6SC01477A-s001.zip › analogs/120_all_conf_45_0_full_symm.cssr]

				56.0254  56.0254  6.881
		90  90  120  SPGR =  1 P 1		 OPT = 1
522   0 
0 image0	: image0
 1 Mof_Ob 0.981730 0.364000 0.433190  0  0  0  0  0  0  0  0  -0.759640
 2 Mof_Oa 0.999170 0.348820 0.204300  0  0  0  0  0  0  0  0  -0.912080
 3 Mof_Oc 0.007830 0.371350 0.840040  0  0  0  0  0  0  0  0  -0.925470
 4 Mof_Mg 0.022050 0.347920 0.974510  0  0  0  0  0  0  0  0  1.629010
 5 Mof_Cc 0.999570 0.611620 0.074790  0  0  0  0  0  0  0  0  0.550030
 6 Mof_Cb 0.007520 0.613390 0.874860  0  0  0  0  0  0  0  0  -0.390010
 7 C 0.014840 0.594560 0.800310  0  0  0  0  0  0  0  0  -0.078650
 8 C_a 0.015000 0.573910 0.912490  0  0  0  0  0  0  0  0  -0.052870
 9 C_b 0.023180 0.554790 0.826570  0  0  0  0  0  0  0  0  0.277150
 10 C_c 0.706840 0.894770 0.005670  0  0  0  0  0  0  0  0  -0.482100
 11 C_d 0.011460 0.526770 0.915210  0  0  0  0  0  0  0  0  -0.318660
 12 C_e 0.693070 0.854960 0.391720  0  0  0  0  0  0  0  0  0.133040
 13 C_f 0.681440 0.827830 0.477870  0  0  0  0  0  0  0  0  0.185470
 14 C_g 0.303030 0.176590 0.375830  0  0  0  0  0  0  0  0  -0.200130
 15 C_h 0.277570 0.155760 0.317930  0  0  0  0  0  0  0  0  -0.147810
 16 C_i 0.266100 0.129130 0.403080  0  0  0  0  0  0  0  0  -0.123790
 17 C_j 0.280390 0.123960 0.543470  0  0  0  0  0  0  0  0  -0.189090
 18 Mof_Cd 0.000400 0.409490 0.812840  0  0  0  0  0  0  0  0  -0.326530
 19 C_k 0.993160 0.427880 0.890960  0  0  0  0  0  0  0  0  -0.085780
 20 Mof_Ca 0.990940 0.365620 0.261380  0  0  0  0  0  0  0  0  0.849650
 21 H 0.020310 0.596520 0.647220  0  0  0  0  0  0  0  0  0.167370
 22 H_a 0.716350 0.915080 0.938770  0  0  0  0  0  0  0  0  0.151130
 23 H_b 0.711540 0.879830 0.942080  0  0  0  0  0  0  0  0  0.205400
 24 H_c 0.978520 0.530220 0.643300  0  0  0  0  0  0  0  0  0.133400
 25 H_d 0.266170 0.159590 0.206110  0  0  0  0  0  0  0  0  0.135400
 26 H_e 0.245950 0.112780 0.356130  0  0  0  0  0  0  0  0  0.131340
 27 H_f 0.271640 0.103630 0.608740  0  0  0  0  0  0  0  0  0.125420
 28 Mof_H 0.006360 0.410880 0.660980  0  0  0  0  0  0  0  0  0.175460
 29 H_g 0.993590 0.443870 0.798450  0  0  0  0  0  0  0  0  0.143360
 30 Mof_Ob 0.969340 0.284400 0.099860  0  0  0  0  0  0  0  0  -0.759640
 31 Mof_Oa 0.984510 0.317010 0.870960  0  0  0  0  0  0  0  0  -0.912080
 32 Mof_Oc 0.961990 0.303150 0.506710  0  0  0  0  0  0  0  0  -0.925470
 33 Mof_Mg 0.985410 0.340790 0.641170  0  0  0  0  0  0  0  0  1.629010
 34 Mof_Cc 0.055050 0.721290 0.408130  0  0  0  0  0  0  0  0  0.550030
 35 Mof_Cb 0.053270 0.727460 0.208200  0  0  0  0  0  0  0  0  -0.390010
 36 C 0.072110 0.753620 0.133640  0  0  0  0  0  0  0  0  -0.078650
 37 C_a 0.092760 0.774420 0.245820  0  0  0  0  0  0  0  0  -0.052870
 38 C_b 0.111880 0.801730 0.159910  0  0  0  0  0  0  0  0  0.277150
 39 C_c 0.105230 0.812070 0.005670  0  0  0  0  0  0  0  0  -0.482100
 40 C_d 0.139900 0.818030 0.248540  0  0  0  0  0  0  0  0  -0.318660
 41 C_e 0.145040 0.838110 0.391720  0  0  0  0  0  0  0  0  0.133040
 42 C_f 0.172170 0.853610 0.477870  0  0  0  0  0  0  0  0  0.185470
 43 C_g 0.823410 0.126440 0.375830  0  0  0  0  0  0  0  0  -0.200130
 44 C_h 0.844240 0.121810 0.317930  0  0  0  0  0  0  0  0  -0.147810
 45 C_i 0.870870 0.136960 0.403080  0  0  0  0  0  0  0  0  -0.123790
 46 C_j 0.876040 0.156430 0.543470  0  0  0  0  0  0  0  0  -0.189090
 47 Mof_Cd 0.923840 0.257570 0.479500  0  0  0  0  0  0  0  0  -0.326530
 48 C_k 0.905450 0.231940 0.557630  0  0  0  0  0  0  0  0  -0.085780
 49 Mof_Ca 0.967720 0.291990 0.928040  0  0  0  0  0  0  0  0  0.849650
 50 H 0.070150 0.757130 0.980550  0  0  0  0  0  0  0  0  0.167370
 51 H_a 0.084920 0.801280 0.938770  0  0  0  0  0  0  0  0  0.151130
 52 H_b 0.120170 0.831720 0.942080  0  0  0  0  0  0  0  0  0.205400
 53 H_c 0.136450 0.781640 0.976640  0  0  0  0  0  0  0  0  0.133400
 54 H_d 0.840410 0.106580 0.206110  0  0  0  0  0  0  0  0  0.135400
 55 H_e 0.887220 0.133170 0.356130  0  0  0  0  0  0  0  0  0.131340
 56 H_f 0.896370 0.168010 0.608740  0  0  0  0  0  0  0  0  0.125420
 57 Mof_H 0.922450 0.262150 0.327650  0  0  0  0  0  0  0  0  0.175460
 58 H_g 0.889460 0.216380 0.465110  0  0  0  0  0  0  0  0  0.143360
 59 Mof_Ob 0.048930 0.351600 0.766530  0  0  0  0  0  0  0  0  -0.759640
 60 Mof_Oa 0.016320 0.334170 0.537630  0  0  0  0  0  0  0  0  -0.912080
 61 Mof_Oc 0.030180 0.325500 0.173380  0  0  0  0  0  0  0  0  -0.925470
 62 Mof_Mg 0.992540 0.311290 0.307840  0  0  0  0  0  0  0  0  1.629010
 63 Mof_Cc 0.945380 0.667090 0.741460  0  0  0  0  0  0  0  0  0.550030
 64 Mof_Cb 0.939210 0.659150 0.541530  0  0  0  0  0  0  0  0  -0.390010
 65 C 0.913050 0.651820 0.466970  0  0  0  0  0  0  0  0  -0.078650
 66 C_a 0.892240 0.651670 0.579150  0  0  0  0  0  0  0  0  -0.052870
 67 C_b 0.864940 0.643480 0.493240  0  0  0  0  0  0  0  0  0.277150
 68 C_c 0.187930 0.293160 0.005670  0  0  0  0  0  0  0  0  -0.482100
 69 C_d 0.848640 0.655200 0.581880  0  0  0  0  0  0  0  0  -0.318660
 70 C_e 0.161890 0.306930 0.391720  0  0  0  0  0  0  0  0  0.133040
 71 C_f 0.146390 0.318560 0.477870  0  0  0  0  0  0  0  0  0.185470
 72 C_g 0.873560 0.696970 0.375830  0  0  0  0  0  0  0  0  -0.200130
 73 C_h 0.878190 0.722430 0.317930  0  0  0  0  0  0  0  0  -0.147810
 74 C_i 0.863040 0.733900 0.403080  0  0  0  0  0  0  0  0  -0.123790
 75 C_j 0.843570 0.719610 0.543470  0  0  0  0  0  0  0  0  -0.189090
 76 Mof_Cd 0.075760 0.332940 0.146170  0  0  0  0  0  0  0  0  -0.326530
 77 C_k 0.101390 0.340180 0.224300  0  0  0  0  0  0  0  0  -0.085780
 78 Mof_Ca 0.041340 0.342390 0.594710  0  0  0  0  0  0  0  0  0.849650
 79 H 0.909540 0.646350 0.313880  0  0  0  0  0  0  0  0  0.167370
 80 H_a 0.198720 0.283650 0.938770  0  0  0  0  0  0  0  0  0.151130
 81 H_b 0.168280 0.288460 0.942080  0  0  0  0  0  0  0  0  0.205400
 82 H_c 0.885030 0.688140 0.309970  0  0  0  0  0  0  0  0  0.133400
 83 H_d 0.893420 0.733830 0.206110  0  0  0  0  0  0  0  0  0.135400
 84 H_e 0.866830 0.754050 0.356130  0  0  0  0  0  0  0  0  0.131340
 85 H_f 0.831990 0.728360 0.608740  0  0  0  0  0  0  0  0  0.125420
 86 Mof_H 0.071180 0.326970 0.994310  0  0  0  0  0  0  0  0  0.175460
 87 H_g 0.116950 0.339740 0.131780  0  0  0  0  0  0  0  0  0.143360
 88 Mof_Ob 0.018270 0.636000 0.566810  0  0  0  0  0  0  0  0  -0.759640
 89 Mof_Oa 0.000830 0.651180 0.795700  0  0  0  0  0  0  0  0  -0.912080
 90 Mof_Oc 0.992170 0.628650 0.159960  0  0  0  0  0  0  0  0  -0.925470
 91 Mof_Mg 0.977950 0.652080 0.025490  0  0  0  0  0  0  0  0  1.629010
 92 Mof_Cc 0.000430 0.388380 0.925210  0  0  0  0  0  0  0  0  0.550030
 93 Mof_Cb 0.992480 0.386610 0.125140  0  0  0  0  0  0  0  0  -0.390010
 94 C 0.985160 0.405440 0.199690  0  0  0  0  0  0  0  0  -0.078650
 95 C_a 0.985000 0.426090 0.087510  0  0  0  0  0  0  0  0  -0.052870
 96 C_b 0.976820 0.445210 0.173430  0  0  0  0  0  0  0  0  0.277150
 97 C_c 0.293160 0.105230 0.994330  0  0  0  0  0  0  0  0  -0.482100
 98 C_d 0.988540 0.473230 0.084790  0  0  0  0  0  0  0  0  -0.318660
 99 C_e 0.306930 0.145040 0.608280  0  0  0  0  0  0  0  0  0.133040
 100 C_f 0.318560 0.172170 0.522130  0  0  0  0  0  0  0  0  0.185470
 101 C_g 0.696970 0.823410 0.624170  0  0  0  0  0  0  0  0  -0.200130
 102 C_h 0.722430 0.844240 0.682070  0  0  0  0  0  0  0  0  -0.147810
 103 C_i 0.733900 0.870870 0.596920  0  0  0  0  0  0  0  0  -0.123790
 104 C_j 0.719610 0.876040 0.456530  0  0  0  0  0  0  0  0  -0.189090
 105 Mof_Cd 0.999600 0.590510 0.187160  0  0  0  0  0  0  0  0  -0.326530
 106 C_k 0.006840 0.572120 0.109040  0  0  0  0  0  0  0  0  -0.085780
 107 Mof_Ca 0.009060 0.634380 0.738620  0  0  0  0  0  0  0  0  0.849650
 108 H 0.979690 0.403480 0.352780  0  0  0  0  0  0  0  0  0.167370
 109 H_a 0.283650 0.084920 0.061230  0  0  0  0  0  0  0  0  0.151130
 110 H_b 0.288460 0.120170 0.057920  0  0  0  0  0  0  0  0  0.205400
 111 H_c 0.021480 0.469780 0.356700  0  0  0  0  0  0  0  0  0.133400
 112 H_d 0.733830 0.840410 0.793890  0  0  0  0  0  0  0  0  0.135400
 113 H_e 0.754050 0.887220 0.643870  0  0  0  0  0  0  0  0  0.131340
 114 H_f 0.728360 0.896370 0.391260  0  0  0  0  0  0  0  0  0.125420
 115 Mof_H 0.993640 0.589120 0.339020  0  0  0  0  0  0  0  0  0.175460
 116 H_g 0.006410 0.556130 0.201550  0  0  0  0  0  0  0  0  0.143360
 117 Mof_Ob 0.030660 0.715600 0.900140  0  0  0  0  0  0  0  0  -0.759640
 118 Mof_Oa 0.015490 0.682990 0.129040  0  0  0  0  0  0  0  0  -0.912080
 119 Mof_Oc 0.038010 0.696850 0.493290  0  0  0  0  0  0  0  0  -0.925470
 120 Mof_Mg 0.014590 0.659210 0.358830  0  0  0  0  0  0  0  0  1.629010
 121 Mof_Cc 0.944950 0.278710 0.591870  0  0  0  0  0  0  0  0  0.550030
 122 Mof_Cb 0.946730 0.272540 0.791800  0  0  0  0  0  0  0  0  -0.390010
 123 C 0.927890 0.246380 0.866360  0  0  0  0  0  0  0  0  -0.078650
 124 C_a 0.907240 0.225580 0.754180  0  0  0  0  0  0  0  0  -0.052870
 125 C_b 0.888120 0.198270 0.840090  0  0  0  0  0  0  0  0  0.277150
 126 C_c 0.894770 0.187930 0.994330  0  0  0  0  0  0  0  0  -0.482100
 127 C_d 0.860100 0.181970 0.751460  0  0  0  0  0  0  0  0  -0.318660
 128 C_e 0.854960 0.161890 0.608280  0  0  0  0  0  0  0  0  0.133040
 129 C_f 0.827830 0.146390 0.522130  0  0  0  0  0  0  0  0  0.185470
 130 C_g 0.176590 0.873560 0.624170  0  0  0  0  0  0  0  0  -0.200130
 131 C_h 0.155760 0.878190 0.682070  0  0  0  0  0  0  0  0  -0.147810
 132 C_i 0.129130 0.863040 0.596920  0  0  0  0  0  0  0  0  -0.123790
 133 C_j 0.123960 0.843570 0.456530  0  0  0  0  0  0  0  0  -0.189090
 134 Mof_Cd 0.076160 0.742430 0.520500  0  0  0  0  0  0  0  0  -0.326530
 135 C_k 0.094550 0.768060 0.442370  0  0  0  0  0  0  0  0  -0.085780
 136 Mof_Ca 0.032280 0.708010 0.071960  0  0  0  0  0  0  0  0  0.849650
 137 H 0.929850 0.242870 0.019450  0  0  0  0  0  0  0  0  0.167370
 138 H_a 0.915080 0.198720 0.061230  0  0  0  0  0  0  0  0  0.151130
 139 H_b 0.879830 0.168280 0.057920  0  0  0  0  0  0  0  0  0.205400
 140 H_c 0.863550 0.218360 0.023360  0  0  0  0  0  0  0  0  0.133400
 141 H_d 0.159590 0.893420 0.793890  0  0  0  0  0  0  0  0  0.135400
 142 H_e 0.112780 0.866830 0.643870  0  0  0  0  0  0  0  0  0.131340
 143 H_f 0.103630 0.831990 0.391260  0  0  0  0  0  0  0  0  0.125420
 144 Mof_H 0.077550 0.737850 0.672350  0  0  0  0  0  0  0  0  0.175460
 145 H_g 0.110540 0.783620 0.534890  0  0  0  0  0  0  0  0  0.143360
 146 Mof_Ob 0.951070 0.648400 0.233470  0  0  0  0  0  0  0  0  -0.759640
 147 Mof_Oa 0.983680 0.665830 0.462370  0  0  0  0  0  0  0  0  -0.912080
 148 Mof_Oc 0.969820 0.674500 0.826620  0  0  0  0  0  0  0  0  -0.925470
 149 Mof_Mg 0.007460 0.688710 0.692160  0  0  0  0  0  0  0  0  1.629010
 150 Mof_Cc 0.054620 0.332910 0.258540  0  0  0  0  0  0  0  0  0.550030
 151 Mof_Cb 0.060790 0.340850 0.458470  0  0  0  0  0  0  0  0  -0.390010
 152 C 0.086950 0.348180 0.533030  0  0  0  0  0  0  0  0  -0.078650
 153 C_a 0.107760 0.348330 0.420850  0  0  0  0  0  0  0  0  -0.052870
 154 C_b 0.135060 0.356520 0.506760  0  0  0  0  0  0  0  0  0.277150
 155 C_c 0.812070 0.706840 0.994330  0  0  0  0  0  0  0  0  -0.482100
 156 C_d 0.151360 0.344800 0.418120  0  0  0  0  0  0  0  0  -0.318660
 157 C_e 0.838110 0.693070 0.608280  0  0  0  0  0  0  0  0  0.133040
 158 C_f 0.853610 0.681440 0.522130  0  0  0  0  0  0  0  0  0.185470
 159 C_g 0.126440 0.303030 0.624170  0  0  0  0  0  0  0  0  -0.200130
 160 C_h 0.121810 0.277570 0.682070  0  0  0  0  0  0  0  0  -0.147810
 161 C_i 0.136960 0.266100 0.596920  0  0  0  0  0  0  0  0  -0.123790
 162 C_j 0.156430 0.280390 0.456530  0  0  0  0  0  0  0  0  -0.189090
 163 Mof_Cd 0.924240 0.667060 0.853830  0  0  0  0  0  0  0  0  -0.326530
 164 C_k 0.898610 0.659820 0.775700  0  0  0  0  0  0  0  0  -0.085780
 165 Mof_Ca 0.958660 0.657610 0.405290  0  0  0  0  0  0  0  0  0.849650
 166 H 0.090460 0.353650 0.686120  0  0  0  0  0  0  0  0  0.167370
 167 H_a 0.801280 0.716350 0.061230  0  0  0  0  0  0  0  0  0.151130
 168 H_b 0.831720 0.711540 0.057920  0  0  0  0  0  0  0  0  0.205400
 169 H_c 0.114970 0.311860 0.690030  0  0  0  0  0  0  0  0  0.133400
 170 H_d 0.106580 0.266170 0.793890  0  0  0  0  0  0  0  0  0.135400
 171 H_e 0.133170 0.245950 0.643870  0  0  0  0  0  0  0  0  0.131340
 172 H_f 0.168010 0.271640 0.391260  0  0  0  0  0  0  0  0  0.125420
 173 Mof_H 0.928820 0.673030 0.005690  0  0  0  0  0  0  0  0  0.175460
 174 H_g 0.883050 0.660260 0.868220  0  0  0  0  0  0  0  0  0.143360
 175 Mof_Ob 0.648400 0.697330 0.766530  0  0  0  0  0  0  0  0  -0.759640
 176 Mof_Oa 0.665830 0.682160 0.537630  0  0  0  0  0  0  0  0  -0.912080
 177 Mof_Oc 0.674500 0.704680 0.173380  0  0  0  0  0  0  0  0  -0.925470
 178 Mof_Mg 0.688710 0.681260 0.307840  0  0  0  0  0  0  0  0  1.629010
 179 Mof_Cc 0.666240 0.944950 0.408130  0  0  0  0  0  0  0  0  0.550030
 180 Mof_Cb 0.674190 0.946730 0.208200  0  0  0  0  0  0  0  0  -0.390010
 181 C 0.681510 0.927890 0.133640  0  0  0  0  0  0  0  0  -0.078650
 182 C_a 0.681670 0.907240 0.245820  0  0  0  0  0  0  0  0  -0.052870
 183 C_b 0.689850 0.888120 0.159910  0  0  0  0  0  0  0  0  0.277150
 184 C_c 0.373510 0.228100 0.339000  0  0  0  0  0  0  0  0  -0.482100
 185 C_d 0.678130 0.860100 0.248540  0  0  0  0  0  0  0  0  -0.318660
 186 C_e 0.359740 0.188290 0.725060  0  0  0  0  0  0  0  0  0.133040
 187 C_f 0.348100 0.161160 0.811200  0  0  0  0  0  0  0  0  0.185470
 188 C_g 0.969690 0.509920 0.709160  0  0  0  0  0  0  0  0  -0.200130
 189 C_h 0.944240 0.489090 0.651260  0  0  0  0  0  0  0  0  -0.147810
 190 C_i 0.932760 0.462470 0.736420  0  0  0  0  0  0  0  0  -0.123790
 191 C_j 0.947050 0.457290 0.876800  0  0  0  0  0  0  0  0  -0.189090
 192 Mof_Cd 0.667060 0.742830 0.146170  0  0  0  0  0  0  0  0  -0.326530
 193 C_k 0.659820 0.761210 0.224300  0  0  0  0  0  0  0  0  -0.085780
 194 Mof_Ca 0.657610 0.698950 0.594710  0  0  0  0  0  0  0  0  0.849650
 195 H 0.686980 0.929850 0.980550  0  0  0  0  0  0  0  0  0.167370
 196 H_a 0.383020 0.248410 0.272100  0  0  0  0  0  0  0  0  0.151130
 197 H_b 0.378210 0.213160 0.275410  0  0  0  0  0  0  0  0  0.205400
 198 H_c 0.645190 0.863550 0.976640  0  0  0  0  0  0  0  0  0.133400
 199 H_d 0.932840 0.492930 0.539440  0  0  0  0  0  0  0  0  0.135400
 200 H_e 0.912620 0.446120 0.689470  0  0  0  0  0  0  0  0  0.131340
 201 H_f 0.938300 0.436960 0.942070  0  0  0  0  0  0  0  0  0.125420
 202 Mof_H 0.673030 0.744210 0.994310  0  0  0  0  0  0  0  0  0.175460
 203 H_g 0.660260 0.777210 0.131780  0  0  0  0  0  0  0  0  0.143360
 204 Mof_Ob 0.636000 0.617730 0.433190  0  0  0  0  0  0  0  0  -0.759640
 205 Mof_Oa 0.651180 0.650340 0.204300  0  0  0  0  0  0  0  0  -0.912080
 206 Mof_Oc 0.628650 0.636490 0.840040  0  0  0  0  0  0  0  0  -0.925470
 207 Mof_Mg 0.652080 0.674120 0.974510  0  0  0  0  0  0  0  0  1.629010
 208 Mof_Cc 0.721720 0.054620 0.741460  0  0  0  0  0  0  0  0  0.550030
 209 Mof_Cb 0.719940 0.060790 0.541530  0  0  0  0  0  0  0  0  -0.390010
 210 C 0.738780 0.086950 0.466970  0  0  0  0  0  0  0  0  -0.078650
 211 C_a 0.759420 0.107760 0.579150  0  0  0  0  0  0  0  0  -0.052870
 212 C_b 0.778540 0.135060 0.493240  0  0  0  0  0  0  0  0  0.277150
 213 C_c 0.771900 0.145400 0.339000  0  0  0  0  0  0  0  0  -0.482100
 214 C_d 0.806560 0.151360 0.581880  0  0  0  0  0  0  0  0  -0.318660
 215 C_e 0.811710 0.171450 0.725060  0  0  0  0  0  0  0  0  0.133040
 216 C_f 0.838840 0.186940 0.811200  0  0  0  0  0  0  0  0  0.185470
 217 C_g 0.490080 0.459770 0.709160  0  0  0  0  0  0  0  0  -0.200130
 218 C_h 0.510910 0.455150 0.651260  0  0  0  0  0  0  0  0  -0.147810
 219 C_i 0.537530 0.470300 0.736420  0  0  0  0  0  0  0  0  -0.123790
 220 C_j 0.542710 0.489760 0.876800  0  0  0  0  0  0  0  0  -0.189090
 221 Mof_Cd 0.590510 0.590900 0.812840  0  0  0  0  0  0  0  0  -0.326530
 222 C_k 0.572120 0.565280 0.890960  0  0  0  0  0  0  0  0  -0.085780
 223 Mof_Ca 0.634380 0.625320 0.261380  0  0  0  0  0  0  0  0  0.849650
 224 H 0.736810 0.090460 0.313880  0  0  0  0  0  0  0  0  0.167370
 225 H_a 0.751590 0.134610 0.272100  0  0  0  0  0  0  0  0  0.151130
 226 H_b 0.786840 0.165050 0.275410  0  0  0  0  0  0  0  0  0.205400
 227 H_c 0.803110 0.114970 0.309970  0  0  0  0  0  0  0  0  0.133400
 228 H_d 0.507070 0.439910 0.539440  0  0  0  0  0  0  0  0  0.135400
 229 H_e 0.553880 0.466500 0.689470  0  0  0  0  0  0  0  0  0.131340
 230 H_f 0.563040 0.501340 0.942070  0  0  0  0  0  0  0  0  0.125420
 231 Mof_H 0.589120 0.595480 0.660980  0  0  0  0  0  0  0  0  0.175460
 232 H_g 0.556130 0.549720 0.798450  0  0  0  0  0  0  0  0  0.143360
 233 Mof_Ob 0.715600 0.684940 0.099860  0  0  0  0  0  0  0  0  -0.759640
 234 Mof_Oa 0.682990 0.667500 0.870960  0  0  0  0  0  0  0  0  -0.912080
 235 Mof_Oc 0.696850 0.658830 0.506710  0  0  0  0  0  0  0  0  -0.925470
 236 Mof_Mg 0.659210 0.644620 0.641170  0  0  0  0  0  0  0  0  1.629010
 237 Mof_Cc 0.612040 0.000430 0.074790  0  0  0  0  0  0  0  0  0.550030
 238 Mof_Cb 0.605870 0.992480 0.874860  0  0  0  0  0  0  0  0  -0.390010
 239 C 0.579710 0.985160 0.800310  0  0  0  0  0  0  0  0  -0.078650
 240 C_a 0.558910 0.985000 0.912490  0  0  0  0  0  0  0  0  -0.052870
 241 C_b 0.531610 0.976820 0.826570  0  0  0  0  0  0  0  0  0.277150
 242 C_c 0.854600 0.626490 0.339000  0  0  0  0  0  0  0  0  -0.482100
 243 C_d 0.515310 0.988540 0.915210  0  0  0  0  0  0  0  0  -0.318660
 244 C_e 0.828550 0.640260 0.725060  0  0  0  0  0  0  0  0  0.133040
 245 C_f 0.813060 0.651900 0.811200  0  0  0  0  0  0  0  0  0.185470
 246 C_g 0.540230 0.030310 0.709160  0  0  0  0  0  0  0  0  -0.200130
 247 C_h 0.544850 0.055760 0.651260  0  0  0  0  0  0  0  0  -0.147810
 248 C_i 0.529700 0.067240 0.736420  0  0  0  0  0  0  0  0  -0.123790
 249 C_j 0.510240 0.052950 0.876800  0  0  0  0  0  0  0  0  -0.189090
 250 Mof_Cd 0.742430 0.666270 0.479500  0  0  0  0  0  0  0  0  -0.326530
 251 C_k 0.768060 0.673510 0.557630  0  0  0  0  0  0  0  0  -0.085780
 252 Mof_Ca 0.708010 0.675730 0.928040  0  0  0  0  0  0  0  0  0.849650
 253 H 0.576210 0.979690 0.647220  0  0  0  0  0  0  0  0  0.167370
 254 H_a 0.865390 0.616980 0.272100  0  0  0  0  0  0  0  0  0.151130
 255 H_b 0.834950 0.621790 0.275410  0  0  0  0  0  0  0  0  0.205400
 256 H_c 0.551700 0.021480 0.643300  0  0  0  0  0  0  0  0  0.133400
 257 H_d 0.560090 0.067160 0.539440  0  0  0  0  0  0  0  0  0.135400
 258 H_e 0.533500 0.087380 0.689470  0  0  0  0  0  0  0  0  0.131340
 259 H_f 0.498660 0.061700 0.942070  0  0  0  0  0  0  0  0  0.125420
 260 Mof_H 0.737850 0.660300 0.327650  0  0  0  0  0  0  0  0  0.175460
 261 H_g 0.783620 0.673080 0.465110  0  0  0  0  0  0  0  0  0.143360
 262 Mof_Ob 0.684940 0.969340 0.900140  0  0  0  0  0  0  0  0  -0.759640
 263 Mof_Oa 0.667500 0.984510 0.129040  0  0  0  0  0  0  0  0  -0.912080
 264 Mof_Oc 0.658830 0.961990 0.493290  0  0  0  0  0  0  0  0  -0.925470
 265 Mof_Mg 0.644620 0.985410 0.358830  0  0  0  0  0  0  0  0  1.629010
 266 Mof_Cc 0.667090 0.721720 0.258540  0  0  0  0  0  0  0  0  0.550030
 267 Mof_Cb 0.659150 0.719940 0.458470  0  0  0  0  0  0  0  0  -0.390010
 268 C 0.651820 0.738780 0.533030  0  0  0  0  0  0  0  0  -0.078650
 269 C_a 0.651670 0.759420 0.420850  0  0  0  0  0  0  0  0  -0.052870
 270 C_b 0.643480 0.778540 0.506760  0  0  0  0  0  0  0  0  0.277150
 271 C_c 0.959830 0.438560 0.327660  0  0  0  0  0  0  0  0  -0.482100
 272 C_d 0.655200 0.806560 0.418120  0  0  0  0  0  0  0  0  -0.318660
 273 C_e 0.973590 0.478370 0.941610  0  0  0  0  0  0  0  0  0.133040
 274 C_f 0.985230 0.505510 0.855460  0  0  0  0  0  0  0  0  0.185470
 275 C_g 0.363640 0.156750 0.957500  0  0  0  0  0  0  0  0  -0.200130
 276 C_h 0.389100 0.177580 0.015400  0  0  0  0  0  0  0  0  -0.147810
 277 C_i 0.400570 0.204200 0.930250  0  0  0  0  0  0  0  0  -0.123790
 278 C_j 0.386280 0.209380 0.789870  0  0  0  0  0  0  0  0  -0.189090
 279 Mof_Cd 0.666270 0.923840 0.520500  0  0  0  0  0  0  0  0  -0.326530
 280 C_k 0.673510 0.905450 0.442370  0  0  0  0  0  0  0  0  -0.085780
 281 Mof_Ca 0.675730 0.967720 0.071960  0  0  0  0  0  0  0  0  0.849650
 282 H 0.646350 0.736810 0.686120  0  0  0  0  0  0  0  0  0.167370
 283 H_a 0.950310 0.418260 0.394570  0  0  0  0  0  0  0  0  0.151130
 284 H_b 0.955120 0.453510 0.391250  0  0  0  0  0  0  0  0  0.205400
 285 H_c 0.688140 0.803110 0.690030  0  0  0  0  0  0  0  0  0.133400
 286 H_d 0.400490 0.173740 0.127230  0  0  0  0  0  0  0  0  0.135400
 287 H_e 0.420720 0.220550 0.977200  0  0  0  0  0  0  0  0  0.131340
 288 H_f 0.395030 0.229710 0.724590  0  0  0  0  0  0  0  0  0.125420
 289 Mof_H 0.660300 0.922450 0.672350  0  0  0  0  0  0  0  0  0.175460
 290 H_g 0.673080 0.889460 0.534890  0  0  0  0  0  0  0  0  0.143360
 291 Mof_Ob 0.697330 0.048930 0.233470  0  0  0  0  0  0  0  0  -0.759640
 292 Mof_Oa 0.682160 0.016320 0.462370  0  0  0  0  0  0  0  0  -0.912080
 293 Mof_Oc 0.704680 0.030180 0.826620  0  0  0  0  0  0  0  0  -0.925470
 294 Mof_Mg 0.681260 0.992540 0.692160  0  0  0  0  0  0  0  0  1.629010
 295 Mof_Cc 0.611620 0.612040 0.925210  0  0  0  0  0  0  0  0  0.550030
 296 Mof_Cb 0.613390 0.605870 0.125140  0  0  0  0  0  0  0  0  -0.390010
 297 C 0.594560 0.579710 0.199690  0  0  0  0  0  0  0  0  -0.078650
 298 C_a 0.573910 0.558910 0.087510  0  0  0  0  0  0  0  0  -0.052870
 299 C_b 0.554790 0.531610 0.173430  0  0  0  0  0  0  0  0  0.277150
 300 C_c 0.561440 0.521260 0.327660  0  0  0  0  0  0  0  0  -0.482100
 301 C_d 0.526770 0.515310 0.084790  0  0  0  0  0  0  0  0  -0.318660
 302 C_e 0.521630 0.495220 0.941610  0  0  0  0  0  0  0  0  0.133040
 303 C_f 0.494490 0.479720 0.855460  0  0  0  0  0  0  0  0  0.185470
 304 C_g 0.843250 0.206890 0.957500  0  0  0  0  0  0  0  0  -0.200130
 305 C_h 0.822420 0.211520 0.015400  0  0  0  0  0  0  0  0  -0.147810
 306 C_i 0.795800 0.196370 0.930250  0  0  0  0  0  0  0  0  -0.123790
 307 C_j 0.790620 0.176900 0.789870  0  0  0  0  0  0  0  0  -0.189090
 308 Mof_Cd 0.742830 0.075760 0.853830  0  0  0  0  0  0  0  0  -0.326530
 309 C_k 0.761210 0.101390 0.775700  0  0  0  0  0  0  0  0  -0.085780
 310 Mof_Ca 0.698950 0.041340 0.405290  0  0  0  0  0  0  0  0  0.849650
 311 H 0.596520 0.576210 0.352780  0  0  0  0  0  0  0  0  0.167370
 312 H_a 0.581740 0.532060 0.394570  0  0  0  0  0  0  0  0  0.151130
 313 H_b 0.546490 0.501620 0.391250  0  0  0  0  0  0  0  0  0.205400
 314 H_c 0.530220 0.551700 0.356700  0  0  0  0  0  0  0  0  0.133400
 315 H_d 0.826260 0.226750 0.127230  0  0  0  0  0  0  0  0  0.135400
 316 H_e 0.779450 0.200170 0.977200  0  0  0  0  0  0  0  0  0.131340
 317 H_f 0.770290 0.165320 0.724590  0  0  0  0  0  0  0  0  0.125420
 318 Mof_H 0.744210 0.071180 0.005690  0  0  0  0  0  0  0  0  0.175460
 319 H_g 0.777210 0.116950 0.868220  0  0  0  0  0  0  0  0  0.143360
 320 Mof_Ob 0.617730 0.981730 0.566810  0  0  0  0  0  0  0  0  -0.759640
 321 Mof_Oa 0.650340 0.999170 0.795700  0  0  0  0  0  0  0  0  -0.912080
 322 Mof_Oc 0.636490 0.007830 0.159960  0  0  0  0  0  0  0  0  -0.925470
 323 Mof_Mg 0.674120 0.022050 0.025490  0  0  0  0  0  0  0  0  1.629010
 324 Mof_Cc 0.721290 0.666240 0.591870  0  0  0  0  0  0  0  0  0.550030
 325 Mof_Cb 0.727460 0.674190 0.791800  0  0  0  0  0  0  0  0  -0.390010
 326 C 0.753620 0.681510 0.866360  0  0  0  0  0  0  0  0  -0.078650
 327 C_a 0.774420 0.681670 0.754180  0  0  0  0  0  0  0  0  -0.052870
 328 C_b 0.801730 0.689850 0.840090  0  0  0  0  0  0  0  0  0.277150
 329 C_c 0.478740 0.040170 0.327660  0  0  0  0  0  0  0  0  -0.482100
 330 C_d 0.818030 0.678130 0.751460  0  0  0  0  0  0  0  0  -0.318660
 331 C_e 0.504780 0.026410 0.941610  0  0  0  0  0  0  0  0  0.133040
 332 C_f 0.520280 0.014770 0.855460  0  0  0  0  0  0  0  0  0.185470
 333 C_g 0.793110 0.636360 0.957500  0  0  0  0  0  0  0  0  -0.200130
 334 C_h 0.788480 0.610900 0.015400  0  0  0  0  0  0  0  0  -0.147810
 335 C_i 0.803630 0.599430 0.930250  0  0  0  0  0  0  0  0  -0.123790
 336 C_j 0.823100 0.613720 0.789870  0  0  0  0  0  0  0  0  -0.189090
 337 Mof_Cd 0.590900 0.000400 0.187160  0  0  0  0  0  0  0  0  -0.326530
 338 C_k 0.565280 0.993160 0.109040  0  0  0  0  0  0  0  0  -0.085780
 339 Mof_Ca 0.625320 0.990940 0.738620  0  0  0  0  0  0  0  0  0.849650
 340 H 0.757130 0.686980 0.019450  0  0  0  0  0  0  0  0  0.167370
 341 H_a 0.467940 0.049690 0.394570  0  0  0  0  0  0  0  0  0.151130
 342 H_b 0.498380 0.044880 0.391250  0  0  0  0  0  0  0  0  0.205400
 343 H_c 0.781640 0.645190 0.023360  0  0  0  0  0  0  0  0  0.133400
 344 H_d 0.773250 0.599510 0.127230  0  0  0  0  0  0  0  0  0.135400
 345 H_e 0.799830 0.579280 0.977200  0  0  0  0  0  0  0  0  0.131340
 346 H_f 0.834680 0.604970 0.724590  0  0  0  0  0  0  0  0  0.125420
 347 Mof_H 0.595480 0.006360 0.339020  0  0  0  0  0  0  0  0  0.175460
 348 H_g 0.549720 0.993590 0.201550  0  0  0  0  0  0  0  0  0.143360
 349 Mof_Ob 0.315060 0.030660 0.099860  0  0  0  0  0  0  0  0  -0.759640
 350 Mof_Oa 0.332500 0.015490 0.870960  0  0  0  0  0  0  0  0  -0.912080
 351 Mof_Oc 0.341170 0.038010 0.506710  0  0  0  0  0  0  0  0  -0.925470
 352 Mof_Mg 0.355380 0.014590 0.641170  0  0  0  0  0  0  0  0  1.629010
 353 Mof_Cc 0.332910 0.278280 0.741460  0  0  0  0  0  0  0  0  0.550030
 354 Mof_Cb 0.340850 0.280060 0.541530  0  0  0  0  0  0  0  0  -0.390010
 355 C 0.348180 0.261220 0.466970  0  0  0  0  0  0  0  0  -0.078650
 356 C_a 0.348330 0.240580 0.579150  0  0  0  0  0  0  0  0  -0.052870
 357 C_b 0.356520 0.221460 0.493240  0  0  0  0  0  0  0  0  0.277150
 358 C_c 0.040170 0.561440 0.672340  0  0  0  0  0  0  0  0  -0.482100
 359 C_d 0.344800 0.193440 0.581880  0  0  0  0  0  0  0  0  -0.318660
 360 C_e 0.026410 0.521630 0.058390  0  0  0  0  0  0  0  0  0.133040
 361 C_f 0.014770 0.494490 0.144540  0  0  0  0  0  0  0  0  0.185470
 362 C_g 0.636360 0.843250 0.042500  0  0  0  0  0  0  0  0  -0.200130
 363 C_h 0.610900 0.822420 0.984600  0  0  0  0  0  0  0  0  -0.147810
 364 C_i 0.599430 0.795800 0.069750  0  0  0  0  0  0  0  0  -0.123790
 365 C_j 0.613720 0.790620 0.210130  0  0  0  0  0  0  0  0  -0.189090
 366 Mof_Cd 0.333730 0.076160 0.479500  0  0  0  0  0  0  0  0  -0.326530
 367 C_k 0.326490 0.094550 0.557630  0  0  0  0  0  0  0  0  -0.085780
 368 Mof_Ca 0.324270 0.032280 0.928040  0  0  0  0  0  0  0  0  0.849650
 369 H 0.353650 0.263190 0.313880  0  0  0  0  0  0  0  0  0.167370
 370 H_a 0.049690 0.581740 0.605430  0  0  0  0  0  0  0  0  0.151130
 371 H_b 0.044880 0.546490 0.608750  0  0  0  0  0  0  0  0  0.205400
 372 H_c 0.311860 0.196890 0.309970  0  0  0  0  0  0  0  0  0.133400
 373 H_d 0.599510 0.826260 0.872770  0  0  0  0  0  0  0  0  0.135400
 374 H_e 0.579280 0.779450 0.022800  0  0  0  0  0  0  0  0  0.131340
 375 H_f 0.604970 0.770290 0.275410  0  0  0  0  0  0  0  0  0.125420
 376 Mof_H 0.339700 0.077550 0.327650  0  0  0  0  0  0  0  0  0.175460
 377 H_g 0.326920 0.110540 0.465110  0  0  0  0  0  0  0  0  0.143360
 378 Mof_Ob 0.302670 0.951070 0.766530  0  0  0  0  0  0  0  0  -0.759640
 379 Mof_Oa 0.317840 0.983680 0.537630  0  0  0  0  0  0  0  0  -0.912080
 380 Mof_Oc 0.295320 0.969820 0.173380  0  0  0  0  0  0  0  0  -0.925470
 381 Mof_Mg 0.318740 0.007460 0.307840  0  0  0  0  0  0  0  0  1.629010
 382 Mof_Cc 0.388380 0.387960 0.074790  0  0  0  0  0  0  0  0  0.550030
 383 Mof_Cb 0.386610 0.394130 0.874860  0  0  0  0  0  0  0  0  -0.390010
 384 C 0.405440 0.420290 0.800310  0  0  0  0  0  0  0  0  -0.078650
 385 C_a 0.426090 0.441090 0.912490  0  0  0  0  0  0  0  0  -0.052870
 386 C_b 0.445210 0.468390 0.826570  0  0  0  0  0  0  0  0  0.277150
 387 C_c 0.438560 0.478740 0.672340  0  0  0  0  0  0  0  0  -0.482100
 388 C_d 0.473230 0.484690 0.915210  0  0  0  0  0  0  0  0  -0.318660
 389 C_e 0.478370 0.504780 0.058390  0  0  0  0  0  0  0  0  0.133040
 390 C_f 0.505510 0.520280 0.144540  0  0  0  0  0  0  0  0  0.185470
 391 C_g 0.156750 0.793110 0.042500  0  0  0  0  0  0  0  0  -0.200130
 392 C_h 0.177580 0.788480 0.984600  0  0  0  0  0  0  0  0  -0.147810
 393 C_i 0.204200 0.803630 0.069750  0  0  0  0  0  0  0  0  -0.123790
 394 C_j 0.209380 0.823100 0.210130  0  0  0  0  0  0  0  0  -0.189090
 395 Mof_Cd 0.257170 0.924240 0.146170  0  0  0  0  0  0  0  0  -0.326530
 396 C_k 0.238790 0.898610 0.224300  0  0  0  0  0  0  0  0  -0.085780
 397 Mof_Ca 0.301050 0.958660 0.594710  0  0  0  0  0  0  0  0  0.849650
 398 H 0.403480 0.423790 0.647220  0  0  0  0  0  0  0  0  0.167370
 399 H_a 0.418260 0.467940 0.605430  0  0  0  0  0  0  0  0  0.151130
 400 H_b 0.453510 0.498380 0.608750  0  0  0  0  0  0  0  0  0.205400
 401 H_c 0.469780 0.448300 0.643300  0  0  0  0  0  0  0  0  0.133400
 402 H_d 0.173740 0.773250 0.872770  0  0  0  0  0  0  0  0  0.135400
 403 H_e 0.220550 0.799830 0.022800  0  0  0  0  0  0  0  0  0.131340
 404 H_f 0.229710 0.834680 0.275410  0  0  0  0  0  0  0  0  0.125420
 405 Mof_H 0.255790 0.928820 0.994310  0  0  0  0  0  0  0  0  0.175460
 406 H_g 0.222790 0.883050 0.131780  0  0  0  0  0  0  0  0  0.143360
 407 Mof_Ob 0.382270 0.018270 0.433190  0  0  0  0  0  0  0  0  -0.759640
 408 Mof_Oa 0.349660 0.000830 0.204300  0  0  0  0  0  0  0  0  -0.912080
 409 Mof_Oc 0.363510 0.992170 0.840040  0  0  0  0  0  0  0  0  -0.925470
 410 Mof_Mg 0.325880 0.977950 0.974510  0  0  0  0  0  0  0  0  1.629010
 411 Mof_Cc 0.278710 0.333760 0.408130  0  0  0  0  0  0  0  0  0.550030
 412 Mof_Cb 0.272540 0.325810 0.208200  0  0  0  0  0  0  0  0  -0.390010
 413 C 0.246380 0.318490 0.133640  0  0  0  0  0  0  0  0  -0.078650
 414 C_a 0.225580 0.318330 0.245820  0  0  0  0  0  0  0  0  -0.052870
 415 C_b 0.198270 0.310150 0.159910  0  0  0  0  0  0  0  0  0.277150
 416 C_c 0.521260 0.959830 0.672340  0  0  0  0  0  0  0  0  -0.482100
 417 C_d 0.181970 0.321870 0.248540  0  0  0  0  0  0  0  0  -0.318660
 418 C_e 0.495220 0.973590 0.058390  0  0  0  0  0  0  0  0  0.133040
 419 C_f 0.479720 0.985230 0.144540  0  0  0  0  0  0  0  0  0.185470
 420 C_g 0.206890 0.363640 0.042500  0  0  0  0  0  0  0  0  -0.200130
 421 C_h 0.211520 0.389100 0.984600  0  0  0  0  0  0  0  0  -0.147810
 422 C_i 0.196370 0.400570 0.069750  0  0  0  0  0  0  0  0  -0.123790
 423 C_j 0.176900 0.386280 0.210130  0  0  0  0  0  0  0  0  -0.189090
 424 Mof_Cd 0.409100 0.999600 0.812840  0  0  0  0  0  0  0  0  -0.326530
 425 C_k 0.434720 0.006840 0.890960  0  0  0  0  0  0  0  0  -0.085780
 426 Mof_Ca 0.374680 0.009060 0.261380  0  0  0  0  0  0  0  0  0.849650
 427 H 0.242870 0.313020 0.980550  0  0  0  0  0  0  0  0  0.167370
 428 H_a 0.532060 0.950310 0.605430  0  0  0  0  0  0  0  0  0.151130
 429 H_b 0.501620 0.955120 0.608750  0  0  0  0  0  0  0  0  0.205400
 430 H_c 0.218360 0.354810 0.976640  0  0  0  0  0  0  0  0  0.133400
 431 H_d 0.226750 0.400490 0.872770  0  0  0  0  0  0  0  0  0.135400
 432 H_e 0.200170 0.420720 0.022800  0  0  0  0  0  0  0  0  0.131340
 433 H_f 0.165320 0.395030 0.275410  0  0  0  0  0  0  0  0  0.125420
 434 Mof_H 0.404520 0.993640 0.660980  0  0  0  0  0  0  0  0  0.175460
 435 H_g 0.450280 0.006410 0.798450  0  0  0  0  0  0  0  0  0.143360
 436 Mof_Ob 0.351600 0.302670 0.233470  0  0  0  0  0  0  0  0  -0.759640
 437 Mof_Oa 0.334170 0.317840 0.462370  0  0  0  0  0  0  0  0  -0.912080
 438 Mof_Oc 0.325500 0.295320 0.826620  0  0  0  0  0  0  0  0  -0.925470
 439 Mof_Mg 0.311290 0.318740 0.692160  0  0  0  0  0  0  0  0  1.629010
 440 Mof_Cc 0.333760 0.055050 0.591870  0  0  0  0  0  0  0  0  0.550030
 441 Mof_Cb 0.325810 0.053270 0.791800  0  0  0  0  0  0  0  0  -0.390010
 442 C 0.318490 0.072110 0.866360  0  0  0  0  0  0  0  0  -0.078650
 443 C_a 0.318330 0.092760 0.754180  0  0  0  0  0  0  0  0  -0.052870
 444 C_b 0.310150 0.111880 0.840090  0  0  0  0  0  0  0  0  0.277150
 445 C_c 0.626490 0.771900 0.661000  0  0  0  0  0  0  0  0  -0.482100
 446 C_d 0.321870 0.139900 0.751460  0  0  0  0  0  0  0  0  -0.318660
 447 C_e 0.640260 0.811710 0.274940  0  0  0  0  0  0  0  0  0.133040
 448 C_f 0.651900 0.838840 0.188800  0  0  0  0  0  0  0  0  0.185470
 449 C_g 0.030310 0.490080 0.290840  0  0  0  0  0  0  0  0  -0.200130
 450 C_h 0.055760 0.510910 0.348740  0  0  0  0  0  0  0  0  -0.147810
 451 C_i 0.067240 0.537530 0.263580  0  0  0  0  0  0  0  0  -0.123790
 452 C_j 0.052950 0.542710 0.123200  0  0  0  0  0  0  0  0  -0.189090
 453 Mof_Cd 0.332940 0.257170 0.853830  0  0  0  0  0  0  0  0  -0.326530
 454 C_k 0.340180 0.238790 0.775700  0  0  0  0  0  0  0  0  -0.085780
 455 Mof_Ca 0.342390 0.301050 0.405290  0  0  0  0  0  0  0  0  0.849650
 456 H 0.313020 0.070150 0.019450  0  0  0  0  0  0  0  0  0.167370
 457 H_a 0.616980 0.751590 0.727900  0  0  0  0  0  0  0  0  0.151130
 458 H_b 0.621790 0.786840 0.724590  0  0  0  0  0  0  0  0  0.205400
 459 H_c 0.354810 0.136450 0.023360  0  0  0  0  0  0  0  0  0.133400
 460 H_d 0.067160 0.507070 0.460560  0  0  0  0  0  0  0  0  0.135400
 461 H_e 0.087380 0.553880 0.310530  0  0  0  0  0  0  0  0  0.131340
 462 H_f 0.061700 0.563040 0.057930  0  0  0  0  0  0  0  0  0.125420
 463 Mof_H 0.326970 0.255790 0.005690  0  0  0  0  0  0  0  0  0.175460
 464 H_g 0.339740 0.222790 0.868220  0  0  0  0  0  0  0  0  0.143360
 465 Mof_Ob 0.364000 0.382270 0.566810  0  0  0  0  0  0  0  0  -0.759640
 466 Mof_Oa 0.348820 0.349660 0.795700  0  0  0  0  0  0  0  0  -0.912080
 467 Mof_Oc 0.371350 0.363510 0.159960  0  0  0  0  0  0  0  0  -0.925470
 468 Mof_Mg 0.347920 0.325880 0.025490  0  0  0  0  0  0  0  0  1.629010
 469 Mof_Cc 0.278280 0.945380 0.258540  0  0  0  0  0  0  0  0  0.550030
 470 Mof_Cb 0.280060 0.939210 0.458470  0  0  0  0  0  0  0  0  -0.390010
 471 C 0.261220 0.913050 0.533030  0  0  0  0  0  0  0  0  -0.078650
 472 C_a 0.240580 0.892240 0.420850  0  0  0  0  0  0  0  0  -0.052870
 473 C_b 0.221460 0.864940 0.506760  0  0  0  0  0  0  0  0  0.277150
 474 C_c 0.228100 0.854600 0.661000  0  0  0  0  0  0  0  0  -0.482100
 475 C_d 0.193440 0.848640 0.418120  0  0  0  0  0  0  0  0  -0.318660
 476 C_e 0.188290 0.828550 0.274940  0  0  0  0  0  0  0  0  0.133040
 477 C_f 0.161160 0.813060 0.188800  0  0  0  0  0  0  0  0  0.185470
 478 C_g 0.509920 0.540230 0.290840  0  0  0  0  0  0  0  0  -0.200130
 479 C_h 0.489090 0.544850 0.348740  0  0  0  0  0  0  0  0  -0.147810
 480 C_i 0.462470 0.529700 0.263580  0  0  0  0  0  0  0  0  -0.123790
 481 C_j 0.457290 0.510240 0.123200  0  0  0  0  0  0  0  0  -0.189090
 482 Mof_Cd 0.409490 0.409100 0.187160  0  0  0  0  0  0  0  0  -0.326530
 483 C_k 0.427880 0.434720 0.109040  0  0  0  0  0  0  0  0  -0.085780
 484 Mof_Ca 0.365620 0.374680 0.738620  0  0  0  0  0  0  0  0  0.849650
 485 H 0.263190 0.909540 0.686120  0  0  0  0  0  0  0  0  0.167370
 486 H_a 0.248410 0.865390 0.727900  0  0  0  0  0  0  0  0  0.151130
 487 H_b 0.213160 0.834950 0.724590  0  0  0  0  0  0  0  0  0.205400
 488 H_c 0.196890 0.885030 0.690030  0  0  0  0  0  0  0  0  0.133400
 489 H_d 0.492930 0.560090 0.460560  0  0  0  0  0  0  0  0  0.135400
 490 H_e 0.446120 0.533500 0.310530  0  0  0  0  0  0  0  0  0.131340
 491 H_f 0.436960 0.498660 0.057930  0  0  0  0  0  0  0  0  0.125420
 492 Mof_H 0.410880 0.404520 0.339020  0  0  0  0  0  0  0  0  0.175460
 493 H_g 0.443870 0.450280 0.201550  0  0  0  0  0  0  0  0  0.143360
 494 Mof_Ob 0.284400 0.315060 0.900140  0  0  0  0  0  0  0  0  -0.759640
 495 Mof_Oa 0.317010 0.332500 0.129040  0  0  0  0  0  0  0  0  -0.912080
 496 Mof_Oc 0.303150 0.341170 0.493290  0  0  0  0  0  0  0  0  -0.925470
 497 Mof_Mg 0.340790 0.355380 0.358830  0  0  0  0  0  0  0  0  1.629010
 498 Mof_Cc 0.387960 0.999570 0.925210  0  0  0  0  0  0  0  0  0.550030
 499 Mof_Cb 0.394130 0.007520 0.125140  0  0  0  0  0  0  0  0  -0.390010
 500 C 0.420290 0.014840 0.199690  0  0  0  0  0  0  0  0  -0.078650
 501 C_a 0.441090 0.015000 0.087510  0  0  0  0  0  0  0  0  -0.052870
 502 C_b 0.468390 0.023180 0.173430  0  0  0  0  0  0  0  0  0.277150
 503 C_c 0.145400 0.373510 0.661000  0  0  0  0  0  0  0  0  -0.482100
 504 C_d 0.484690 0.011460 0.084790  0  0  0  0  0  0  0  0  -0.318660
 505 C_e 0.171450 0.359740 0.274940  0  0  0  0  0  0  0  0  0.133040
 506 C_f 0.186940 0.348100 0.188800  0  0  0  0  0  0  0  0  0.185470
 507 C_g 0.459770 0.969690 0.290840  0  0  0  0  0  0  0  0  -0.200130
 508 C_h 0.455150 0.944240 0.348740  0  0  0  0  0  0  0  0  -0.147810
 509 C_i 0.470300 0.932760 0.263580  0  0  0  0  0  0  0  0  -0.123790
 510 C_j 0.489760 0.947050 0.123200  0  0  0  0  0  0  0  0  -0.189090
 511 Mof_Cd 0.257570 0.333730 0.520500  0  0  0  0  0  0  0  0  -0.326530
 512 C_k 0.231940 0.326490 0.442370  0  0  0  0  0  0  0  0  -0.085780
 513 Mof_Ca 0.291990 0.324270 0.071960  0  0  0  0  0  0  0  0  0.849650
 514 H 0.423790 0.020310 0.352780  0  0  0  0  0  0  0  0  0.167370
 515 H_a 0.134610 0.383020 0.727900  0  0  0  0  0  0  0  0  0.151130
 516 H_b 0.165050 0.378210 0.724590  0  0  0  0  0  0  0  0  0.205400
 517 H_c 0.448300 0.978520 0.356700  0  0  0  0  0  0  0  0  0.133400
 518 H_d 0.439910 0.932840 0.460560  0  0  0  0  0  0  0  0  0.135400
 519 H_e 0.466500 0.912620 0.310530  0  0  0  0  0  0  0  0  0.131340
 520 H_f 0.501340 0.938300 0.057930  0  0  0  0  0  0  0  0  0.125420
 521 Mof_H 0.262150 0.339700 0.672350  0  0  0  0  0  0  0  0  0.175460
 522 H_g 0.216380 0.326920 0.534890  0  0  0  0  0  0  0  0  0.143360
