# Supplementary material for: In silico design and screening of hypothetical MOF-74 analogs and their experimental synthesis
Source: Chem Sci. 2016 Jun 21;7(9):6263–72. doi: 10.1039/c6sc01477a (PMC6024208; doi:10.1039/c6sc01477a)
Supplement: Supplementary file 1 [file SC-007-C6SC01477A-s001.zip › analogs/226_all_conf_1_1_full_symm.cssr]

				33.3272  33.3272  6.9647
		90  90  120  SPGR =  1 P 1		 OPT = 1
216   0 
0 image0	: image0
 1 Mof_Ob 0.033350 0.747660 0.452860  0  0  0  0  0  0  0  0  -0.734590
 2 Mof_Ob 0.047640 0.633310 0.119530  0  0  0  0  0  0  0  0  -0.734590
 3 Mof_Ob 0.919000 0.619020 0.786200  0  0  0  0  0  0  0  0  -0.734590
 4 Mof_Oa 0.014660 0.695640 0.690340  0  0  0  0  0  0  0  0  -0.930730
 5 Mof_Oa 0.014310 0.652010 0.357010  0  0  0  0  0  0  0  0  -0.930730
 6 Mof_Oa 0.971030 0.652350 0.023680  0  0  0  0  0  0  0  0  -0.930730
 7 Mof_Oc 0.057390 0.726430 0.034260  0  0  0  0  0  0  0  0  -0.857880
 8 Mof_Oc 0.002370 0.609280 0.700930  0  0  0  0  0  0  0  0  -0.857880
 9 Mof_Oc 0.940240 0.664300 0.367590  0  0  0  0  0  0  0  0  -0.857880
 10 Mof_Mg 0.029740 0.660600 0.901460  0  0  0  0  0  0  0  0  1.608190
 11 Mof_Mg 0.964200 0.636930 0.568120  0  0  0  0  0  0  0  0  1.608190
 12 Mof_Mg 0.006070 0.702470 0.234790  0  0  0  0  0  0  0  0  1.608190
 13 Mof_Ob_a 0.919010 0.280250 0.712990  0  0  0  0  0  0  0  0  -0.761600
 14 Mof_Ob_a 0.027910 0.414320 0.046330  0  0  0  0  0  0  0  0  -0.761600
 15 Mof_Ob_a 0.053080 0.305430 0.379660  0  0  0  0  0  0  0  0  -0.761600
 16 Mof_Oa_a 0.973560 0.307170 0.940430  0  0  0  0  0  0  0  0  -0.893140
 17 Mof_Oa_a 0.000280 0.359770 0.273770  0  0  0  0  0  0  0  0  -0.893140
 18 Mof_Oa_a 0.026160 0.333060 0.607100  0  0  0  0  0  0  0  0  -0.893140
 19 Mof_Oc_a 0.949910 0.269060 0.299170  0  0  0  0  0  0  0  0  -0.917360
 20 Mof_Oc_a 0.985810 0.383420 0.632500  0  0  0  0  0  0  0  0  -0.917360
 21 Mof_Oc_a 0.064270 0.347520 0.965840  0  0  0  0  0  0  0  0  -0.917360
 22 Mof_Mg_a 0.013750 0.309780 0.168510  0  0  0  0  0  0  0  0  1.641110
 23 Mof_Mg_a 0.962700 0.319580 0.501840  0  0  0  0  0  0  0  0  1.641110
 24 Mof_Mg_a 0.023550 0.370640 0.835170  0  0  0  0  0  0  0  0  1.641110
 25 Mof_Cc 0.087930 0.764570 0.935990  0  0  0  0  0  0  0  0  0.416290
 26 Mof_Cc 0.009980 0.578740 0.602650  0  0  0  0  0  0  0  0  0.416290
 27 Mof_Cc 0.902090 0.656690 0.269320  0  0  0  0  0  0  0  0  0.416290
 28 Mof_Cd 0.129040 0.798280 0.022100  0  0  0  0  0  0  0  0  -0.366930
 29 Mof_Cd 0.002570 0.537630 0.688770  0  0  0  0  0  0  0  0  -0.366930
 30 Mof_Cd 0.868390 0.664100 0.355440  0  0  0  0  0  0  0  0  -0.366930
 31 C 0.163930 0.836870 0.918900  0  0  0  0  0  0  0  0  0.174260
 32 C 0.672950 0.836080 0.918900  0  0  0  0  0  0  0  0  0.174260
 33 C 0.163130 0.327060 0.918900  0  0  0  0  0  0  0  0  0.174260
 34 C_a 0.155040 0.841930 0.720530  0  0  0  0  0  0  0  0  0.072360
 35 C_a 0.686900 0.844960 0.720530  0  0  0  0  0  0  0  0  0.072360
 36 C_a 0.158070 0.313100 0.720530  0  0  0  0  0  0  0  0  0.072360
 37 C_b 0.855990 0.211380 0.943440  0  0  0  0  0  0  0  0  -0.183120
 38 C_b 0.022060 0.477340 0.276780  0  0  0  0  0  0  0  0  -0.183120
 39 C_b 0.121950 0.311280 0.610110  0  0  0  0  0  0  0  0  -0.183120
 40 Mof_Cb 0.899130 0.242770 0.017720  0  0  0  0  0  0  0  0  -0.275600
 41 Mof_Cb 0.010310 0.434210 0.351050  0  0  0  0  0  0  0  0  -0.275600
 42 Mof_Cb 0.090570 0.323030 0.684380  0  0  0  0  0  0  0  0  -0.275600
 43 Mof_Cc_a 0.908830 0.239000 0.218560  0  0  0  0  0  0  0  0  0.491750
 44 Mof_Cc_a 0.996840 0.424510 0.551900  0  0  0  0  0  0  0  0  0.491750
 45 Mof_Cc_a 0.094340 0.336500 0.885230  0  0  0  0  0  0  0  0  0.491750
 46 Mof_Cd_a 0.874300 0.203310 0.329100  0  0  0  0  0  0  0  0  -0.417920
 47 Mof_Cd_a 0.995680 0.459040 0.662440  0  0  0  0  0  0  0  0  -0.417920
 48 Mof_Cd_a 0.130030 0.337660 0.995770  0  0  0  0  0  0  0  0  -0.417920
 49 Mof_Ca 0.931760 0.278300 0.883700  0  0  0  0  0  0  0  0  0.801450
 50 Mof_Ca 0.013210 0.401570 0.217040  0  0  0  0  0  0  0  0  0.801450
 51 Mof_Ca 0.055030 0.320120 0.550370  0  0  0  0  0  0  0  0  0.801450
 52 C_c 0.112900 0.809340 0.636430  0  0  0  0  0  0  0  0  -0.219580
 53 C_c 0.696440 0.887100 0.636430  0  0  0  0  0  0  0  0  -0.219580
 54 C_c 0.190660 0.303560 0.636430  0  0  0  0  0  0  0  0  -0.219580
 55 Mof_Cb_a 0.079850 0.770890 0.735580  0  0  0  0  0  0  0  0  -0.229300
 56 Mof_Cb_a 0.024370 0.586820 0.402250  0  0  0  0  0  0  0  0  -0.229300
 57 Mof_Cb_a 0.895780 0.642290 0.068910  0  0  0  0  0  0  0  0  -0.229300
 58 Mof_Ca_a 0.040320 0.736920 0.620280  0  0  0  0  0  0  0  0  0.835350
 59 Mof_Ca_a 0.029930 0.626350 0.286950  0  0  0  0  0  0  0  0  0.835350
 60 Mof_Ca_a 0.929750 0.636730 0.953620  0  0  0  0  0  0  0  0  0.835350
 61 Mof_H 0.134770 0.793020 0.171650  0  0  0  0  0  0  0  0  0.161250
 62 Mof_H 0.991580 0.531900 0.838320  0  0  0  0  0  0  0  0  0.161250
 63 Mof_H 0.873650 0.675090 0.504990  0  0  0  0  0  0  0  0  0.161250
 64 H 0.182340 0.881580 0.460270  0  0  0  0  0  0  0  0  0.194430
 65 H 0.699240 0.817660 0.460270  0  0  0  0  0  0  0  0  0.194430
 66 H 0.118420 0.300760 0.460270  0  0  0  0  0  0  0  0  0.194430
 67 Mof_H_a 0.882450 0.201090 0.478690  0  0  0  0  0  0  0  0  0.205110
 68 Mof_H_a 0.985300 0.450880 0.812030  0  0  0  0  0  0  0  0  0.205110
 69 Mof_H_a 0.132240 0.348030 0.145360  0  0  0  0  0  0  0  0  0.205110
 70 H_a 0.106220 0.813170 0.486510  0  0  0  0  0  0  0  0  0.186190
 71 H_a 0.706950 0.893780 0.486510  0  0  0  0  0  0  0  0  0.186190
 72 H_a 0.186830 0.293050 0.486510  0  0  0  0  0  0  0  0  0.186190
 73 Mof_Ob 0.700020 0.081000 0.786200  0  0  0  0  0  0  0  0  -0.734590
 74 Mof_Ob 0.714310 0.966650 0.452860  0  0  0  0  0  0  0  0  -0.734590
 75 Mof_Ob 0.585670 0.952360 0.119530  0  0  0  0  0  0  0  0  -0.734590
 76 Mof_Oa 0.681330 0.028970 0.023680  0  0  0  0  0  0  0  0  -0.930730
 77 Mof_Oa 0.680980 0.985340 0.690340  0  0  0  0  0  0  0  0  -0.930730
 78 Mof_Oa 0.637690 0.985690 0.357010  0  0  0  0  0  0  0  0  -0.930730
 79 Mof_Oc 0.724060 0.059760 0.367590  0  0  0  0  0  0  0  0  -0.857880
 80 Mof_Oc 0.669040 0.942610 0.034260  0  0  0  0  0  0  0  0  -0.857880
 81 Mof_Oc 0.606910 0.997630 0.700930  0  0  0  0  0  0  0  0  -0.857880
 82 Mof_Mg 0.696400 0.993940 0.234790  0  0  0  0  0  0  0  0  1.608190
 83 Mof_Mg 0.630860 0.970260 0.901450  0  0  0  0  0  0  0  0  1.608190
 84 Mof_Mg 0.672730 0.035800 0.568120  0  0  0  0  0  0  0  0  1.608190
 85 Mof_Ob_a 0.585680 0.613580 0.046330  0  0  0  0  0  0  0  0  -0.761600
 86 Mof_Ob_a 0.694570 0.747660 0.379660  0  0  0  0  0  0  0  0  -0.761600
 87 Mof_Ob_a 0.719750 0.638760 0.712990  0  0  0  0  0  0  0  0  -0.761600
 88 Mof_Oa_a 0.640230 0.640500 0.273770  0  0  0  0  0  0  0  0  -0.893140
 89 Mof_Oa_a 0.666940 0.693110 0.607100  0  0  0  0  0  0  0  0  -0.893140
 90 Mof_Oa_a 0.692830 0.666390 0.940430  0  0  0  0  0  0  0  0  -0.893140
 91 Mof_Oc_a 0.616580 0.602390 0.632500  0  0  0  0  0  0  0  0  -0.917360
 92 Mof_Oc_a 0.652480 0.716750 0.965840  0  0  0  0  0  0  0  0  -0.917360
 93 Mof_Oc_a 0.730940 0.680850 0.299170  0  0  0  0  0  0  0  0  -0.917360
 94 Mof_Mg_a 0.680420 0.643110 0.501840  0  0  0  0  0  0  0  0  1.641110
 95 Mof_Mg_a 0.629360 0.652910 0.835170  0  0  0  0  0  0  0  0  1.641110
 96 Mof_Mg_a 0.690220 0.703970 0.168510  0  0  0  0  0  0  0  0  1.641110
 97 Mof_Cc 0.754600 0.097910 0.269320  0  0  0  0  0  0  0  0  0.416290
 98 Mof_Cc 0.676640 0.912070 0.935990  0  0  0  0  0  0  0  0  0.416290
 99 Mof_Cc 0.568760 0.990020 0.602650  0  0  0  0  0  0  0  0  0.416290
 100 Mof_Cd 0.795710 0.131610 0.355440  0  0  0  0  0  0  0  0  -0.366930
 101 Mof_Cd 0.669240 0.870960 0.022100  0  0  0  0  0  0  0  0  -0.366930
 102 Mof_Cd 0.535060 0.997430 0.688770  0  0  0  0  0  0  0  0  -0.366930
 103 C 0.830590 0.170200 0.252230  0  0  0  0  0  0  0  0  0.174260
 104 C 0.339610 0.169410 0.252230  0  0  0  0  0  0  0  0  0.174260
 105 C 0.829800 0.660390 0.252230  0  0  0  0  0  0  0  0  0.174260
 106 C_a 0.821700 0.175270 0.053860  0  0  0  0  0  0  0  0  0.072360
 107 C_a 0.353560 0.178300 0.053860  0  0  0  0  0  0  0  0  0.072360
 108 C_a 0.824730 0.646440 0.053860  0  0  0  0  0  0  0  0  0.072360
 109 C_b 0.522660 0.544710 0.276780  0  0  0  0  0  0  0  0  -0.183120
 110 C_b 0.688720 0.810680 0.610110  0  0  0  0  0  0  0  0  -0.183120
 111 C_b 0.788620 0.644610 0.943440  0  0  0  0  0  0  0  0  -0.183120
 112 Mof_Cb 0.565790 0.576100 0.351050  0  0  0  0  0  0  0  0  -0.275600
 113 Mof_Cb 0.676970 0.767540 0.684380  0  0  0  0  0  0  0  0  -0.275600
 114 Mof_Cb 0.757230 0.656360 0.017720  0  0  0  0  0  0  0  0  -0.275600
 115 Mof_Cc_a 0.575490 0.572330 0.551900  0  0  0  0  0  0  0  0  0.491750
 116 Mof_Cc_a 0.663500 0.757840 0.885230  0  0  0  0  0  0  0  0  0.491750
 117 Mof_Cc_a 0.761010 0.669830 0.218560  0  0  0  0  0  0  0  0  0.491750
 118 Mof_Cd_a 0.540960 0.536640 0.662440  0  0  0  0  0  0  0  0  -0.417920
 119 Mof_Cd_a 0.662350 0.792370 0.995770  0  0  0  0  0  0  0  0  -0.417920
 120 Mof_Cd_a 0.796690 0.670990 0.329100  0  0  0  0  0  0  0  0  -0.417920
 121 Mof_Ca 0.598430 0.611640 0.217040  0  0  0  0  0  0  0  0  0.801450
 122 Mof_Ca 0.679880 0.734910 0.550370  0  0  0  0  0  0  0  0  0.801450
 123 Mof_Ca 0.721700 0.653460 0.883700  0  0  0  0  0  0  0  0  0.801450
 124 C_c 0.779570 0.142670 0.969760  0  0  0  0  0  0  0  0  -0.219580
 125 C_c 0.363100 0.220430 0.969760  0  0  0  0  0  0  0  0  -0.219580
 126 C_c 0.857330 0.636900 0.969760  0  0  0  0  0  0  0  0  -0.219580
 127 Mof_Cb_a 0.746510 0.104220 0.068910  0  0  0  0  0  0  0  0  -0.229300
 128 Mof_Cb_a 0.691040 0.920150 0.735580  0  0  0  0  0  0  0  0  -0.229300
 129 Mof_Cb_a 0.562450 0.975630 0.402250  0  0  0  0  0  0  0  0  -0.229300
 130 Mof_Ca_a 0.706990 0.070250 0.953620  0  0  0  0  0  0  0  0  0.835350
 131 Mof_Ca_a 0.696600 0.959680 0.620280  0  0  0  0  0  0  0  0  0.835350
 132 Mof_Ca_a 0.596410 0.970070 0.286950  0  0  0  0  0  0  0  0  0.835350
 133 Mof_H 0.801440 0.126350 0.504990  0  0  0  0  0  0  0  0  0.161250
 134 Mof_H 0.658250 0.865230 0.171650  0  0  0  0  0  0  0  0  0.161250
 135 Mof_H 0.540320 0.008420 0.838320  0  0  0  0  0  0  0  0  0.161250
 136 H 0.849010 0.214910 0.793600  0  0  0  0  0  0  0  0  0.194430
 137 H 0.365900 0.150990 0.793600  0  0  0  0  0  0  0  0  0.194430
 138 H 0.785090 0.634100 0.793600  0  0  0  0  0  0  0  0  0.194430
 139 Mof_H_a 0.549120 0.534420 0.812030  0  0  0  0  0  0  0  0  0.205110
 140 Mof_H_a 0.651970 0.784210 0.145360  0  0  0  0  0  0  0  0  0.205110
 141 Mof_H_a 0.798910 0.681360 0.478690  0  0  0  0  0  0  0  0  0.205110
 142 H_a 0.772890 0.146500 0.819850  0  0  0  0  0  0  0  0  0.186190
 143 H_a 0.373620 0.227110 0.819850  0  0  0  0  0  0  0  0  0.186190
 144 H_a 0.853500 0.626380 0.819850  0  0  0  0  0  0  0  0  0.186190
 145 Mof_Ob 0.366690 0.414330 0.119530  0  0  0  0  0  0  0  0  -0.734590
 146 Mof_Ob 0.380980 0.299980 0.786200  0  0  0  0  0  0  0  0  -0.734590
 147 Mof_Ob 0.252340 0.285690 0.452860  0  0  0  0  0  0  0  0  -0.734590
 148 Mof_Oa 0.347990 0.362310 0.357010  0  0  0  0  0  0  0  0  -0.930730
 149 Mof_Oa 0.347650 0.318670 0.023670  0  0  0  0  0  0  0  0  -0.930730
 150 Mof_Oa 0.304360 0.319020 0.690340  0  0  0  0  0  0  0  0  -0.930730
 151 Mof_Oc 0.390720 0.393090 0.700930  0  0  0  0  0  0  0  0  -0.857880
 152 Mof_Oc 0.335700 0.275940 0.367590  0  0  0  0  0  0  0  0  -0.857880
 153 Mof_Oc 0.273570 0.330960 0.034260  0  0  0  0  0  0  0  0  -0.857880
 154 Mof_Mg 0.363070 0.327270 0.568120  0  0  0  0  0  0  0  0  1.608190
 155 Mof_Mg 0.297530 0.303600 0.234790  0  0  0  0  0  0  0  0  1.608190
 156 Mof_Mg 0.339400 0.369140 0.901450  0  0  0  0  0  0  0  0  1.608190
 157 Mof_Ob_a 0.252340 0.946920 0.379660  0  0  0  0  0  0  0  0  -0.761600
 158 Mof_Ob_a 0.361240 0.080990 0.712990  0  0  0  0  0  0  0  0  -0.761600
 159 Mof_Ob_a 0.386420 0.972090 0.046320  0  0  0  0  0  0  0  0  -0.761600
 160 Mof_Oa_a 0.306890 0.973840 0.607100  0  0  0  0  0  0  0  0  -0.893140
 161 Mof_Oa_a 0.333610 0.026440 0.940430  0  0  0  0  0  0  0  0  -0.893140
 162 Mof_Oa_a 0.359500 0.999720 0.273770  0  0  0  0  0  0  0  0  -0.893140
 163 Mof_Oc_a 0.283250 0.935730 0.965840  0  0  0  0  0  0  0  0  -0.917360
 164 Mof_Oc_a 0.319150 0.050090 0.299170  0  0  0  0  0  0  0  0  -0.917360
 165 Mof_Oc_a 0.397610 0.014190 0.632500  0  0  0  0  0  0  0  0  -0.917360
 166 Mof_Mg_a 0.347090 0.976450 0.835170  0  0  0  0  0  0  0  0  1.641110
 167 Mof_Mg_a 0.296030 0.986250 0.168510  0  0  0  0  0  0  0  0  1.641110
 168 Mof_Mg_a 0.356890 0.037300 0.501840  0  0  0  0  0  0  0  0  1.641110
 169 Mof_Cc 0.421260 0.431240 0.602650  0  0  0  0  0  0  0  0  0.416290
 170 Mof_Cc 0.343310 0.245400 0.269320  0  0  0  0  0  0  0  0  0.416290
 171 Mof_Cc 0.235430 0.323360 0.935990  0  0  0  0  0  0  0  0  0.416290
 172 Mof_Cd 0.462380 0.464940 0.688770  0  0  0  0  0  0  0  0  -0.366930
 173 Mof_Cd 0.335900 0.204290 0.355430  0  0  0  0  0  0  0  0  -0.366930
 174 Mof_Cd 0.201720 0.330760 0.022100  0  0  0  0  0  0  0  0  -0.366930
 175 C 0.497260 0.503540 0.585560  0  0  0  0  0  0  0  0  0.174260
 176 C 0.006280 0.502740 0.585560  0  0  0  0  0  0  0  0  0.174260
 177 C 0.496460 0.993720 0.585560  0  0  0  0  0  0  0  0  0.174260
 178 C_a 0.488370 0.508600 0.387190  0  0  0  0  0  0  0  0  0.072360
 179 C_a 0.020230 0.511630 0.387190  0  0  0  0  0  0  0  0  0.072360
 180 C_a 0.491400 0.979770 0.387190  0  0  0  0  0  0  0  0  0.072360
 181 C_b 0.189320 0.878050 0.610110  0  0  0  0  0  0  0  0  -0.183120
 182 C_b 0.355390 0.144010 0.943440  0  0  0  0  0  0  0  0  -0.183120
 183 C_b 0.455290 0.977940 0.276770  0  0  0  0  0  0  0  0  -0.183120
 184 Mof_Cb 0.232460 0.909430 0.684380  0  0  0  0  0  0  0  0  -0.275600
 185 Mof_Cb 0.343640 0.100870 0.017720  0  0  0  0  0  0  0  0  -0.275600
 186 Mof_Cb 0.423900 0.989690 0.351050  0  0  0  0  0  0  0  0  -0.275600
 187 Mof_Cc_a 0.242160 0.905660 0.885230  0  0  0  0  0  0  0  0  0.491750
 188 Mof_Cc_a 0.330170 0.091170 0.218560  0  0  0  0  0  0  0  0  0.491750
 189 Mof_Cc_a 0.427670 0.003160 0.551900  0  0  0  0  0  0  0  0  0.491750
 190 Mof_Cd_a 0.207630 0.869970 0.995770  0  0  0  0  0  0  0  0  -0.417920
 191 Mof_Cd_a 0.329010 0.125700 0.329100  0  0  0  0  0  0  0  0  -0.417920
 192 Mof_Cd_a 0.463360 0.004320 0.662440  0  0  0  0  0  0  0  0  -0.417920
 193 Mof_Ca 0.265090 0.944970 0.550370  0  0  0  0  0  0  0  0  0.801450
 194 Mof_Ca 0.346540 0.068240 0.883700  0  0  0  0  0  0  0  0  0.801450
 195 Mof_Ca 0.388360 0.986790 0.217040  0  0  0  0  0  0  0  0  0.801450
 196 C_c 0.446240 0.476000 0.303090  0  0  0  0  0  0  0  0  -0.219580
 197 C_c 0.029770 0.553770 0.303090  0  0  0  0  0  0  0  0  -0.219580
 198 C_c 0.524000 0.970230 0.303090  0  0  0  0  0  0  0  0  -0.219580
 199 Mof_Cb_a 0.413180 0.437550 0.402250  0  0  0  0  0  0  0  0  -0.229300
 200 Mof_Cb_a 0.357710 0.253490 0.068910  0  0  0  0  0  0  0  0  -0.229300
 201 Mof_Cb_a 0.229110 0.308960 0.735580  0  0  0  0  0  0  0  0  -0.229300
 202 Mof_Ca_a 0.373650 0.403590 0.286950  0  0  0  0  0  0  0  0  0.835350
 203 Mof_Ca_a 0.363270 0.293010 0.953620  0  0  0  0  0  0  0  0  0.835350
 204 Mof_Ca_a 0.263080 0.303400 0.620280  0  0  0  0  0  0  0  0  0.835350
 205 Mof_H 0.468100 0.459680 0.838320  0  0  0  0  0  0  0  0  0.161250
 206 Mof_H 0.324910 0.198560 0.504990  0  0  0  0  0  0  0  0  0.161250
 207 Mof_H 0.206980 0.341750 0.171650  0  0  0  0  0  0  0  0  0.161250
 208 H 0.515670 0.548240 0.126940  0  0  0  0  0  0  0  0  0.194430
 209 H 0.032570 0.484330 0.126940  0  0  0  0  0  0  0  0  0.194430
 210 H 0.451760 0.967430 0.126940  0  0  0  0  0  0  0  0  0.194430
 211 Mof_H_a 0.215790 0.867760 0.145360  0  0  0  0  0  0  0  0  0.205110
 212 Mof_H_a 0.318640 0.117550 0.478690  0  0  0  0  0  0  0  0  0.205110
 213 Mof_H_a 0.465580 0.014700 0.812030  0  0  0  0  0  0  0  0  0.205110
 214 H_a 0.439550 0.479840 0.153180  0  0  0  0  0  0  0  0  0.186190
 215 H_a 0.040280 0.560450 0.153180  0  0  0  0  0  0  0  0  0.186190
 216 H_a 0.520160 0.959720 0.153180  0  0  0  0  0  0  0  0  0.186190
