# Supplementary material for: In silico design and screening of hypothetical MOF-74 analogs and their experimental synthesis
Source: Chem Sci. 2016 Jun 21;7(9):6263–72. doi: 10.1039/c6sc01477a (PMC6024208; doi:10.1039/c6sc01477a)
Supplement: Supplementary file 1 [file SC-007-C6SC01477A-s001.zip › analogs/101.1_all_conf_413_0_full_symm.cssr]

				57.6726  57.6726  6.96375
		90  90  120  SPGR =  1 P 1		 OPT = 1
432   0 
0 image0	: image0
 1 Mof_Ob 0.714160 0.684820 0.053030  0  0  0  0  0  0  0  0  -0.763050
 2 Mof_Ob 0.648520 0.696010 0.719700  0  0  0  0  0  0  0  0  -0.763050
 3 Mof_Ob 0.637320 0.619170 0.386360  0  0  0  0  0  0  0  0  -0.763050
 4 Mof_Oa 0.683020 0.668770 0.821770  0  0  0  0  0  0  0  0  -0.928190
 5 Mof_Oa 0.664560 0.680920 0.488440  0  0  0  0  0  0  0  0  -0.928190
 6 Mof_Oa 0.652410 0.650310 0.155100  0  0  0  0  0  0  0  0  -0.928190
 7 Mof_Oc 0.696850 0.660260 0.464320  0  0  0  0  0  0  0  0  -0.873760
 8 Mof_Oc 0.673070 0.703260 0.130990  0  0  0  0  0  0  0  0  -0.873760
 9 Mof_Oc 0.630080 0.636480 0.797660  0  0  0  0  0  0  0  0  -0.873760
 10 Mof_Mg 0.659750 0.645420 0.595440  0  0  0  0  0  0  0  0  1.611760
 11 Mof_Mg 0.687920 0.681000 0.262110  0  0  0  0  0  0  0  0  1.611760
 12 Mof_Mg 0.652330 0.673580 0.928770  0  0  0  0  0  0  0  0  1.611760
 13 Mof_Ob_a 0.285820 0.316110 0.891010  0  0  0  0  0  0  0  0  -0.711480
 14 Mof_Ob_a 0.350550 0.303040 0.224340  0  0  0  0  0  0  0  0  -0.711480
 15 Mof_Ob_a 0.363620 0.380840 0.557680  0  0  0  0  0  0  0  0  -0.711480
 16 Mof_Oa_a 0.317420 0.331860 0.119100  0  0  0  0  0  0  0  0  -0.909740
 17 Mof_Oa_a 0.334800 0.318890 0.452440  0  0  0  0  0  0  0  0  -0.909740
 18 Mof_Oa_a 0.347770 0.349240 0.785770  0  0  0  0  0  0  0  0  -0.909740
 19 Mof_Oc_a 0.304630 0.341200 0.475750  0  0  0  0  0  0  0  0  -0.939070
 20 Mof_Oc_a 0.325470 0.296760 0.809090  0  0  0  0  0  0  0  0  -0.939070
 21 Mof_Oc_a 0.369900 0.362040 0.142420  0  0  0  0  0  0  0  0  -0.939070
 22 Mof_Mg_a 0.341420 0.354920 0.345850  0  0  0  0  0  0  0  0  1.616320
 23 Mof_Mg_a 0.311740 0.319830 0.679190  0  0  0  0  0  0  0  0  1.616320
 24 Mof_Mg_a 0.346840 0.325250 0.012520  0  0  0  0  0  0  0  0  1.616320
 25 Mof_Ca 0.293630 0.325530 0.059360  0  0  0  0  0  0  0  0  0.847670
 26 Mof_Ca 0.341140 0.301430 0.392690  0  0  0  0  0  0  0  0  0.847670
 27 Mof_Ca 0.365240 0.373040 0.726030  0  0  0  0  0  0  0  0  0.847670
 28 Mof_Cb 0.275850 0.329610 0.189440  0  0  0  0  0  0  0  0  -0.431290
 29 Mof_Cb 0.337050 0.279570 0.522780  0  0  0  0  0  0  0  0  -0.431290
 30 Mof_Cb 0.387100 0.390820 0.856110  0  0  0  0  0  0  0  0  -0.431290
 31 C 0.251550 0.326080 0.111770  0  0  0  0  0  0  0  0  0.014300
 32 C 0.340590 0.258800 0.445110  0  0  0  0  0  0  0  0  0.014300
 33 C 0.407860 0.415120 0.778440  0  0  0  0  0  0  0  0  0.014300
 34 C_a 0.233080 0.328800 0.221080  0  0  0  0  0  0  0  0  -0.292330
 35 C_a 0.337860 0.237610 0.554420  0  0  0  0  0  0  0  0  -0.292330
 36 C_a 0.429060 0.433580 0.887750  0  0  0  0  0  0  0  0  -0.292330
 37 C_b 0.238540 0.334650 0.418470  0  0  0  0  0  0  0  0  0.416770
 38 C_b 0.332020 0.237220 0.751800  0  0  0  0  0  0  0  0  0.416770
 39 C_b 0.429450 0.428130 0.085140  0  0  0  0  0  0  0  0  0.416770
 40 Mof_Cd 0.262300 0.338160 0.499140  0  0  0  0  0  0  0  0  -0.487920
 41 Mof_Cd 0.328510 0.257480 0.832480  0  0  0  0  0  0  0  0  -0.487920
 42 Mof_Cd 0.409190 0.404360 0.165810  0  0  0  0  0  0  0  0  -0.487920
 43 Mof_Cc 0.281780 0.336420 0.388420  0  0  0  0  0  0  0  0  0.610660
 44 Mof_Cc 0.330250 0.278700 0.721750  0  0  0  0  0  0  0  0  0.610660
 45 Mof_Cc 0.387970 0.384880 0.055090  0  0  0  0  0  0  0  0  0.610660
 46 N 0.221730 0.337800 0.550240  0  0  0  0  0  0  0  0  -0.186290
 47 N 0.328860 0.217260 0.883580  0  0  0  0  0  0  0  0  -0.186290
 48 N 0.449410 0.444940 0.216910  0  0  0  0  0  0  0  0  -0.186290
 49 N_a 0.200600 0.336110 0.476280  0  0  0  0  0  0  0  0  -0.080120
 50 N_a 0.330550 0.197820 0.809620  0  0  0  0  0  0  0  0  -0.080120
 51 N_a 0.468840 0.466060 0.142950  0  0  0  0  0  0  0  0  -0.080120
 52 C_c 0.183990 0.340440 0.599850  0  0  0  0  0  0  0  0  0.131340
 53 C_c 0.326220 0.176880 0.933190  0  0  0  0  0  0  0  0  0.131340
 54 C_c 0.489780 0.482670 0.266520  0  0  0  0  0  0  0  0  0.131340
 55 C_d 0.824350 0.662250 0.865470  0  0  0  0  0  0  0  0  -0.177010
 56 C_d 0.671090 0.828770 0.532130  0  0  0  0  0  0  0  0  -0.177010
 57 C_d 0.504570 0.508980 0.198800  0  0  0  0  0  0  0  0  -0.177010
 58 C_e 0.804520 0.663150 0.973940  0  0  0  0  0  0  0  0  -0.188960
 59 C_e 0.670190 0.808040 0.640610  0  0  0  0  0  0  0  0  -0.188960
 60 C_e 0.525290 0.528810 0.307280  0  0  0  0  0  0  0  0  -0.188960
 61 C_f 0.810240 0.676330 0.151170  0  0  0  0  0  0  0  0  0.280840
 62 C_f 0.657000 0.800570 0.817830  0  0  0  0  0  0  0  0  0.280840
 63 C_f 0.532760 0.523100 0.484500  0  0  0  0  0  0  0  0  0.280840
 64 N_b 0.787380 0.674500 0.238310  0  0  0  0  0  0  0  0  -0.230560
 65 N_b 0.658830 0.779550 0.904970  0  0  0  0  0  0  0  0  -0.230560
 66 N_b 0.553790 0.545950 0.571640  0  0  0  0  0  0  0  0  -0.230560
 67 N_c 0.789480 0.679530 0.418480  0  0  0  0  0  0  0  0  -0.073860
 68 N_c 0.653800 0.776620 0.085150  0  0  0  0  0  0  0  0  -0.073860
 69 N_c 0.556710 0.543850 0.751820  0  0  0  0  0  0  0  0  -0.073860
 70 C_g 0.767270 0.678560 0.510890  0  0  0  0  0  0  0  0  0.333530
 71 C_g 0.654770 0.755380 0.177550  0  0  0  0  0  0  0  0  0.333530
 72 C_g 0.577960 0.566060 0.844220  0  0  0  0  0  0  0  0  0.333530
 73 C_h 0.772800 0.687050 0.703760  0  0  0  0  0  0  0  0  -0.304630
 74 C_h 0.646290 0.752420 0.370430  0  0  0  0  0  0  0  0  -0.304630
 75 C_h 0.580920 0.560540 0.037100  0  0  0  0  0  0  0  0  -0.304630
 76 C_i 0.752720 0.685910 0.817840  0  0  0  0  0  0  0  0  -0.089670
 77 C_i 0.647420 0.733470 0.484510  0  0  0  0  0  0  0  0  -0.089670
 78 C_i 0.599860 0.580610 0.151170  0  0  0  0  0  0  0  0  -0.089670
 79 Mof_Cb_a 0.726760 0.676770 0.744860  0  0  0  0  0  0  0  0  -0.335670
 80 Mof_Cb_a 0.656560 0.716650 0.411530  0  0  0  0  0  0  0  0  -0.335670
 81 Mof_Cb_a 0.616680 0.606580 0.078200  0  0  0  0  0  0  0  0  -0.335670
 82 Mof_Ca_a 0.707240 0.676870 0.880650  0  0  0  0  0  0  0  0  0.872710
 83 Mof_Ca_a 0.656460 0.697030 0.547310  0  0  0  0  0  0  0  0  0.872710
 84 Mof_Ca_a 0.636300 0.626100 0.213980  0  0  0  0  0  0  0  0  0.872710
 85 Mof_Cc_a 0.721000 0.668690 0.546590  0  0  0  0  0  0  0  0  0.477070
 86 Mof_Cc_a 0.664640 0.718970 0.213260  0  0  0  0  0  0  0  0  0.477070
 87 Mof_Cc_a 0.614360 0.612330 0.879920  0  0  0  0  0  0  0  0  0.477070
 88 Mof_Cd_a 0.741750 0.669710 0.433180  0  0  0  0  0  0  0  0  -0.338900
 89 Mof_Cd_a 0.663630 0.738710 0.099840  0  0  0  0  0  0  0  0  -0.338900
 90 Mof_Cd_a 0.594620 0.591580 0.766510  0  0  0  0  0  0  0  0  -0.338900
 91 C_j 0.837630 0.690490 0.220780  0  0  0  0  0  0  0  0  -0.058010
 92 C_j 0.309510 0.147140 0.220780  0  0  0  0  0  0  0  0  -0.058010
 93 C_j 0.852860 0.162370 0.220780  0  0  0  0  0  0  0  0  -0.058010
 94 C_k 0.845530 0.706230 0.390580  0  0  0  0  0  0  0  0  -0.165330
 95 C_k 0.293770 0.139300 0.390580  0  0  0  0  0  0  0  0  -0.165330
 96 C_k 0.860700 0.154470 0.390580  0  0  0  0  0  0  0  0  -0.165330
 97 C_l 0.871830 0.719400 0.453000  0  0  0  0  0  0  0  0  -0.127260
 98 C_l 0.280600 0.152440 0.453000  0  0  0  0  0  0  0  0  -0.127260
 99 C_l 0.847560 0.128170 0.453000  0  0  0  0  0  0  0  0  -0.127260
 100 C_m 0.891680 0.717890 0.345790  0  0  0  0  0  0  0  0  -0.092250
 101 C_m 0.282110 0.173790 0.345790  0  0  0  0  0  0  0  0  -0.092250
 102 C_m 0.826210 0.108320 0.345790  0  0  0  0  0  0  0  0  -0.092250
 103 C_n 0.884950 0.703230 0.177310  0  0  0  0  0  0  0  0  -0.177480
 104 C_n 0.296770 0.181710 0.177310  0  0  0  0  0  0  0  0  -0.177480
 105 C_n 0.818290 0.115050 0.177310  0  0  0  0  0  0  0  0  -0.177480
 106 C_o 0.858120 0.689000 0.110270  0  0  0  0  0  0  0  0  0.107500
 107 C_o 0.311000 0.169120 0.110270  0  0  0  0  0  0  0  0  0.107500
 108 C_o 0.830880 0.141880 0.110270  0  0  0  0  0  0  0  0  0.107500
 109 H 0.247760 0.321020 0.960160  0  0  0  0  0  0  0  0  0.113070
 110 H 0.345650 0.260080 0.293490  0  0  0  0  0  0  0  0  0.113070
 111 H 0.406590 0.418900 0.626830  0  0  0  0  0  0  0  0  0.113070
 112 H_a 0.214730 0.326520 0.159870  0  0  0  0  0  0  0  0  0.106890
 113 H_a 0.340140 0.221540 0.493210  0  0  0  0  0  0  0  0  0.106890
 114 H_a 0.445130 0.451940 0.826540  0  0  0  0  0  0  0  0  0.106890
 115 Mof_H 0.266140 0.342760 0.651300  0  0  0  0  0  0  0  0  0.187310
 116 Mof_H 0.323910 0.256710 0.984630  0  0  0  0  0  0  0  0  0.187310
 117 Mof_H 0.409950 0.400530 0.317960  0  0  0  0  0  0  0  0  0.187310
 118 H_b 0.153090 0.318750 0.394040  0  0  0  0  0  0  0  0  0.118740
 119 H_b 0.681250 0.834340 0.394040  0  0  0  0  0  0  0  0  0.118740
 120 H_b 0.165660 0.846910 0.394040  0  0  0  0  0  0  0  0  0.118740
 121 H_c 0.783890 0.653320 0.924280  0  0  0  0  0  0  0  0  0.143930
 122 H_c 0.680010 0.797240 0.590940  0  0  0  0  0  0  0  0  0.143930
 123 H_c 0.536100 0.549440 0.257610  0  0  0  0  0  0  0  0  0.143930
 124 H_d 0.792830 0.694070 0.758980  0  0  0  0  0  0  0  0  0.141370
 125 H_d 0.639260 0.765430 0.425640  0  0  0  0  0  0  0  0  0.141370
 126 H_d 0.567910 0.540500 0.092310  0  0  0  0  0  0  0  0  0.141370
 127 H_e 0.756490 0.691920 0.967720  0  0  0  0  0  0  0  0  0.180660
 128 H_e 0.641420 0.731240 0.634390  0  0  0  0  0  0  0  0  0.180660
 129 H_e 0.602090 0.576840 0.301050  0  0  0  0  0  0  0  0  0.180660
 130 Mof_H_a 0.737570 0.663270 0.284220  0  0  0  0  0  0  0  0  0.141790
 131 Mof_H_a 0.670060 0.740960 0.950890  0  0  0  0  0  0  0  0  0.141790
 132 Mof_H_a 0.592370 0.595760 0.617550  0  0  0  0  0  0  0  0  0.141790
 133 H_f 0.830270 0.707410 0.473380  0  0  0  0  0  0  0  0  0.121680
 134 H_f 0.292590 0.122860 0.473380  0  0  0  0  0  0  0  0  0.121680
 135 H_f 0.877140 0.169730 0.473380  0  0  0  0  0  0  0  0  0.121680
 136 H_g 0.877050 0.731060 0.584880  0  0  0  0  0  0  0  0  0.136590
 137 H_g 0.268940 0.145990 0.584880  0  0  0  0  0  0  0  0  0.136590
 138 H_g 0.854010 0.122950 0.584880  0  0  0  0  0  0  0  0  0.136590
 139 H_h 0.912410 0.728370 0.393830  0  0  0  0  0  0  0  0  0.122950
 140 H_h 0.271630 0.184040 0.393830  0  0  0  0  0  0  0  0  0.122950
 141 H_h 0.815960 0.087590 0.393830  0  0  0  0  0  0  0  0  0.122950
 142 H_i 0.900220 0.702060 0.094450  0  0  0  0  0  0  0  0  0.127390
 143 H_i 0.297940 0.198160 0.094450  0  0  0  0  0  0  0  0  0.127390
 144 H_i 0.801840 0.099780 0.094450  0  0  0  0  0  0  0  0  0.127390
 145 Mof_Ob 0.380830 0.018150 0.386360  0  0  0  0  0  0  0  0  -0.763050
 146 Mof_Ob 0.315180 0.029350 0.053030  0  0  0  0  0  0  0  0  -0.763050
 147 Mof_Ob 0.303990 0.952500 0.719700  0  0  0  0  0  0  0  0  -0.763050
 148 Mof_Oa 0.349690 0.002100 0.155100  0  0  0  0  0  0  0  0  -0.928190
 149 Mof_Oa 0.331230 0.014250 0.821770  0  0  0  0  0  0  0  0  -0.928190
 150 Mof_Oa 0.319080 0.983640 0.488440  0  0  0  0  0  0  0  0  -0.928190
 151 Mof_Oc 0.363520 0.993600 0.797660  0  0  0  0  0  0  0  0  -0.873760
 152 Mof_Oc 0.339740 0.036590 0.464320  0  0  0  0  0  0  0  0  -0.873760
 153 Mof_Oc 0.296740 0.969820 0.130990  0  0  0  0  0  0  0  0  -0.873760
 154 Mof_Mg 0.326420 0.978750 0.928770  0  0  0  0  0  0  0  0  1.611760
 155 Mof_Mg 0.354580 0.014340 0.595440  0  0  0  0  0  0  0  0  1.611760
 156 Mof_Mg 0.319000 0.006910 0.262110  0  0  0  0  0  0  0  0  1.611760
 157 Mof_Ob_a 0.952490 0.649450 0.224340  0  0  0  0  0  0  0  0  -0.711480
 158 Mof_Ob_a 0.017220 0.636380 0.557680  0  0  0  0  0  0  0  0  -0.711480
 159 Mof_Ob_a 0.030290 0.714180 0.891010  0  0  0  0  0  0  0  0  -0.711480
 160 Mof_Oa_a 0.984090 0.665200 0.452440  0  0  0  0  0  0  0  0  -0.909740
 161 Mof_Oa_a 0.001470 0.652230 0.785770  0  0  0  0  0  0  0  0  -0.909740
 162 Mof_Oa_a 0.014440 0.682580 0.119100  0  0  0  0  0  0  0  0  -0.909740
 163 Mof_Oc_a 0.971290 0.674530 0.809090  0  0  0  0  0  0  0  0  -0.939070
 164 Mof_Oc_a 0.992140 0.630100 0.142420  0  0  0  0  0  0  0  0  -0.939070
 165 Mof_Oc_a 0.036570 0.695370 0.475750  0  0  0  0  0  0  0  0  -0.939070
 166 Mof_Mg_a 0.008080 0.688260 0.679190  0  0  0  0  0  0  0  0  1.616320
 167 Mof_Mg_a 0.978410 0.653160 0.012520  0  0  0  0  0  0  0  0  1.616320
 168 Mof_Mg_a 0.013510 0.658580 0.345850  0  0  0  0  0  0  0  0  1.616320
 169 Mof_Ca 0.960290 0.658860 0.392690  0  0  0  0  0  0  0  0  0.847670
 170 Mof_Ca 0.007800 0.634760 0.726030  0  0  0  0  0  0  0  0  0.847670
 171 Mof_Ca 0.031900 0.706370 0.059360  0  0  0  0  0  0  0  0  0.847670
 172 Mof_Cb 0.942510 0.662950 0.522780  0  0  0  0  0  0  0  0  -0.431290
 173 Mof_Cb 0.003720 0.612900 0.856110  0  0  0  0  0  0  0  0  -0.431290
 174 Mof_Cb 0.053770 0.724150 0.189440  0  0  0  0  0  0  0  0  -0.431290
 175 C 0.918210 0.659410 0.445110  0  0  0  0  0  0  0  0  0.014300
 176 C 0.007260 0.592140 0.778440  0  0  0  0  0  0  0  0  0.014300
 177 C 0.074530 0.748450 0.111770  0  0  0  0  0  0  0  0  0.014300
 178 C_a 0.899750 0.662140 0.554420  0  0  0  0  0  0  0  0  -0.292330
 179 C_a 0.004530 0.570940 0.887750  0  0  0  0  0  0  0  0  -0.292330
 180 C_a 0.095720 0.766920 0.221080  0  0  0  0  0  0  0  0  -0.292330
 181 C_b 0.905200 0.667980 0.751800  0  0  0  0  0  0  0  0  0.416770
 182 C_b 0.998680 0.570550 0.085140  0  0  0  0  0  0  0  0  0.416770
 183 C_b 0.096110 0.761460 0.418470  0  0  0  0  0  0  0  0  0.416770
 184 Mof_Cd 0.928970 0.671490 0.832480  0  0  0  0  0  0  0  0  -0.487920
 185 Mof_Cd 0.995170 0.590810 0.165810  0  0  0  0  0  0  0  0  -0.487920
 186 Mof_Cd 0.075860 0.737700 0.499140  0  0  0  0  0  0  0  0  -0.487920
 187 Mof_Cc 0.948450 0.669750 0.721750  0  0  0  0  0  0  0  0  0.610660
 188 Mof_Cc 0.996910 0.612030 0.055090  0  0  0  0  0  0  0  0  0.610660
 189 Mof_Cc 0.054640 0.718220 0.388420  0  0  0  0  0  0  0  0  0.610660
 190 N 0.888390 0.671140 0.883580  0  0  0  0  0  0  0  0  -0.186290
 191 N 0.995530 0.550590 0.216910  0  0  0  0  0  0  0  0  -0.186290
 192 N 0.116080 0.778270 0.550240  0  0  0  0  0  0  0  0  -0.186290
 193 N_a 0.867270 0.669450 0.809620  0  0  0  0  0  0  0  0  -0.080120
 194 N_a 0.997220 0.531160 0.142950  0  0  0  0  0  0  0  0  -0.080120
 195 N_a 0.135510 0.799400 0.476280  0  0  0  0  0  0  0  0  -0.080120
 196 C_c 0.850660 0.673780 0.933190  0  0  0  0  0  0  0  0  0.131340
 197 C_c 0.992890 0.510220 0.266520  0  0  0  0  0  0  0  0  0.131340
 198 C_c 0.156450 0.816010 0.599850  0  0  0  0  0  0  0  0  0.131340
 199 C_d 0.491020 0.995580 0.198800  0  0  0  0  0  0  0  0  -0.177010
 200 C_d 0.337750 0.162100 0.865470  0  0  0  0  0  0  0  0  -0.177010
 201 C_d 0.171230 0.842320 0.532130  0  0  0  0  0  0  0  0  -0.177010
 202 C_e 0.471190 0.996480 0.307280  0  0  0  0  0  0  0  0  -0.188960
 203 C_e 0.336850 0.141380 0.973940  0  0  0  0  0  0  0  0  -0.188960
 204 C_e 0.191960 0.862140 0.640610  0  0  0  0  0  0  0  0  -0.188960
 205 C_f 0.476900 0.009660 0.484500  0  0  0  0  0  0  0  0  0.280840
 206 C_f 0.323670 0.133910 0.151170  0  0  0  0  0  0  0  0  0.280840
 207 C_f 0.199430 0.856430 0.817830  0  0  0  0  0  0  0  0  0.280840
 208 N_b 0.454050 0.007840 0.571640  0  0  0  0  0  0  0  0  -0.230560
 209 N_b 0.325500 0.112880 0.238310  0  0  0  0  0  0  0  0  -0.230560
 210 N_b 0.220450 0.879280 0.904970  0  0  0  0  0  0  0  0  -0.230560
 211 N_c 0.456150 0.012860 0.751820  0  0  0  0  0  0  0  0  -0.073860
 212 N_c 0.320470 0.109950 0.418480  0  0  0  0  0  0  0  0  -0.073860
 213 N_c 0.223380 0.877180 0.085150  0  0  0  0  0  0  0  0  -0.073860
 214 C_g 0.433940 0.011900 0.844220  0  0  0  0  0  0  0  0  0.333530
 215 C_g 0.321440 0.088710 0.510890  0  0  0  0  0  0  0  0  0.333530
 216 C_g 0.244620 0.899390 0.177550  0  0  0  0  0  0  0  0  0.333530
 217 C_h 0.439460 0.020380 0.037100  0  0  0  0  0  0  0  0  -0.304630
 218 C_h 0.312950 0.085750 0.703760  0  0  0  0  0  0  0  0  -0.304630
 219 C_h 0.247580 0.893870 0.370430  0  0  0  0  0  0  0  0  -0.304630
 220 C_i 0.419390 0.019250 0.151170  0  0  0  0  0  0  0  0  -0.089670
 221 C_i 0.314090 0.066810 0.817840  0  0  0  0  0  0  0  0  -0.089670
 222 C_i 0.266530 0.913950 0.484510  0  0  0  0  0  0  0  0  -0.089670
 223 Mof_Cb_a 0.393420 0.010100 0.078200  0  0  0  0  0  0  0  0  -0.335670
 224 Mof_Cb_a 0.323230 0.049990 0.744860  0  0  0  0  0  0  0  0  -0.335670
 225 Mof_Cb_a 0.283350 0.939910 0.411530  0  0  0  0  0  0  0  0  -0.335670
 226 Mof_Ca_a 0.373900 0.010200 0.213980  0  0  0  0  0  0  0  0  0.872710
 227 Mof_Ca_a 0.323130 0.030370 0.880650  0  0  0  0  0  0  0  0  0.872710
 228 Mof_Ca_a 0.302970 0.959430 0.547310  0  0  0  0  0  0  0  0  0.872710
 229 Mof_Cc_a 0.387670 0.002030 0.879920  0  0  0  0  0  0  0  0  0.477070
 230 Mof_Cc_a 0.331310 0.052300 0.546590  0  0  0  0  0  0  0  0  0.477070
 231 Mof_Cc_a 0.281030 0.945670 0.213260  0  0  0  0  0  0  0  0  0.477070
 232 Mof_Cd_a 0.408420 0.003040 0.766510  0  0  0  0  0  0  0  0  -0.338900
 233 Mof_Cd_a 0.330290 0.072050 0.433180  0  0  0  0  0  0  0  0  -0.338900
 234 Mof_Cd_a 0.261290 0.924910 0.099840  0  0  0  0  0  0  0  0  -0.338900
 235 C_j 0.504300 0.023820 0.554110  0  0  0  0  0  0  0  0  -0.058010
 236 C_j 0.976180 0.480470 0.554110  0  0  0  0  0  0  0  0  -0.058010
 237 C_j 0.519530 0.495700 0.554110  0  0  0  0  0  0  0  0  -0.058010
 238 C_k 0.512200 0.039560 0.723920  0  0  0  0  0  0  0  0  -0.165330
 239 C_k 0.960440 0.472640 0.723920  0  0  0  0  0  0  0  0  -0.165330
 240 C_k 0.527360 0.487800 0.723920  0  0  0  0  0  0  0  0  -0.165330
 241 C_l 0.538500 0.052730 0.786330  0  0  0  0  0  0  0  0  -0.127260
 242 C_l 0.947270 0.485770 0.786330  0  0  0  0  0  0  0  0  -0.127260
 243 C_l 0.514230 0.461500 0.786330  0  0  0  0  0  0  0  0  -0.127260
 244 C_m 0.558350 0.051220 0.679130  0  0  0  0  0  0  0  0  -0.092250
 245 C_m 0.948780 0.507120 0.679130  0  0  0  0  0  0  0  0  -0.092250
 246 C_m 0.492880 0.441650 0.679130  0  0  0  0  0  0  0  0  -0.092250
 247 C_n 0.551610 0.036570 0.510650  0  0  0  0  0  0  0  0  -0.177480
 248 C_n 0.963430 0.515050 0.510650  0  0  0  0  0  0  0  0  -0.177480
 249 C_n 0.484950 0.448390 0.510650  0  0  0  0  0  0  0  0  -0.177480
 250 C_o 0.524790 0.022330 0.443600  0  0  0  0  0  0  0  0  0.107500
 251 C_o 0.977670 0.502460 0.443600  0  0  0  0  0  0  0  0  0.107500
 252 C_o 0.497540 0.475210 0.443600  0  0  0  0  0  0  0  0  0.107500
 253 H 0.914430 0.654350 0.293490  0  0  0  0  0  0  0  0  0.113070
 254 H 0.012320 0.593410 0.626830  0  0  0  0  0  0  0  0  0.113070
 255 H 0.073250 0.752240 0.960160  0  0  0  0  0  0  0  0  0.113070
 256 H_a 0.881400 0.659850 0.493210  0  0  0  0  0  0  0  0  0.106890
 257 H_a 0.006810 0.554870 0.826540  0  0  0  0  0  0  0  0  0.106890
 258 H_a 0.111790 0.785270 0.159870  0  0  0  0  0  0  0  0  0.106890
 259 Mof_H 0.932800 0.676090 0.984630  0  0  0  0  0  0  0  0  0.187310
 260 Mof_H 0.990580 0.590050 0.317960  0  0  0  0  0  0  0  0  0.187310
 261 Mof_H 0.076620 0.733860 0.651300  0  0  0  0  0  0  0  0  0.187310
 262 H_b 0.819760 0.652090 0.727370  0  0  0  0  0  0  0  0  0.118740
 263 H_b 0.347910 0.167670 0.727370  0  0  0  0  0  0  0  0  0.118740
 264 H_b 0.832330 0.180240 0.727370  0  0  0  0  0  0  0  0  0.118740
 265 H_c 0.450560 0.986660 0.257610  0  0  0  0  0  0  0  0  0.143930
 266 H_c 0.346680 0.130570 0.924280  0  0  0  0  0  0  0  0  0.143930
 267 H_c 0.202760 0.882770 0.590940  0  0  0  0  0  0  0  0  0.143930
 268 H_d 0.459500 0.027400 0.092310  0  0  0  0  0  0  0  0  0.141370
 269 H_d 0.305930 0.098760 0.758980  0  0  0  0  0  0  0  0  0.141370
 270 H_d 0.234570 0.873830 0.425640  0  0  0  0  0  0  0  0  0.141370
 271 H_e 0.423160 0.025250 0.301050  0  0  0  0  0  0  0  0  0.180660
 272 H_e 0.308080 0.064570 0.967720  0  0  0  0  0  0  0  0  0.180660
 273 H_e 0.268760 0.910180 0.634390  0  0  0  0  0  0  0  0  0.180660
 274 Mof_H_a 0.404240 0.996610 0.617550  0  0  0  0  0  0  0  0  0.141790
 275 Mof_H_a 0.336730 0.074300 0.284220  0  0  0  0  0  0  0  0  0.141790
 276 Mof_H_a 0.259040 0.929100 0.950890  0  0  0  0  0  0  0  0  0.141790
 277 H_f 0.496940 0.040740 0.806720  0  0  0  0  0  0  0  0  0.121680
 278 H_f 0.959260 0.456190 0.806720  0  0  0  0  0  0  0  0  0.121680
 279 H_f 0.543810 0.503060 0.806720  0  0  0  0  0  0  0  0  0.121680
 280 H_g 0.543720 0.064400 0.918220  0  0  0  0  0  0  0  0  0.136590
 281 H_g 0.935600 0.479320 0.918220  0  0  0  0  0  0  0  0  0.136590
 282 H_g 0.520680 0.456280 0.918220  0  0  0  0  0  0  0  0  0.136590
 283 H_h 0.579070 0.061700 0.727160  0  0  0  0  0  0  0  0  0.122950
 284 H_h 0.938300 0.517370 0.727160  0  0  0  0  0  0  0  0  0.122950
 285 H_h 0.482630 0.420930 0.727160  0  0  0  0  0  0  0  0  0.122950
 286 H_i 0.566890 0.035390 0.427780  0  0  0  0  0  0  0  0  0.127390
 287 H_i 0.964610 0.531500 0.427780  0  0  0  0  0  0  0  0  0.127390
 288 H_i 0.468500 0.433110 0.427780  0  0  0  0  0  0  0  0  0.127390
 289 Mof_Ob 0.047500 0.351480 0.719700  0  0  0  0  0  0  0  0  -0.763050
 290 Mof_Ob 0.981850 0.362680 0.386360  0  0  0  0  0  0  0  0  -0.763050
 291 Mof_Ob 0.970650 0.285840 0.053030  0  0  0  0  0  0  0  0  -0.763050
 292 Mof_Oa 0.016360 0.335440 0.488440  0  0  0  0  0  0  0  0  -0.928190
 293 Mof_Oa 0.997890 0.347590 0.155100  0  0  0  0  0  0  0  0  -0.928190
 294 Mof_Oa 0.985750 0.316980 0.821770  0  0  0  0  0  0  0  0  -0.928190
 295 Mof_Oc 0.030180 0.326930 0.130990  0  0  0  0  0  0  0  0  -0.873760
 296 Mof_Oc 0.006410 0.369920 0.797660  0  0  0  0  0  0  0  0  -0.873760
 297 Mof_Oc 0.963410 0.303150 0.464320  0  0  0  0  0  0  0  0  -0.873760
 298 Mof_Mg 0.993090 0.312080 0.262110  0  0  0  0  0  0  0  0  1.611760
 299 Mof_Mg 0.021250 0.347670 0.928770  0  0  0  0  0  0  0  0  1.611760
 300 Mof_Mg 0.985660 0.340250 0.595440  0  0  0  0  0  0  0  0  1.611760
 301 Mof_Ob_a 0.619160 0.982780 0.557680  0  0  0  0  0  0  0  0  -0.711480
 302 Mof_Ob_a 0.683890 0.969710 0.891010  0  0  0  0  0  0  0  0  -0.711480
 303 Mof_Ob_a 0.696960 0.047510 0.224340  0  0  0  0  0  0  0  0  -0.711480
 304 Mof_Oa_a 0.650760 0.998530 0.785770  0  0  0  0  0  0  0  0  -0.909740
 305 Mof_Oa_a 0.668140 0.985560 0.119100  0  0  0  0  0  0  0  0  -0.909740
 306 Mof_Oa_a 0.681110 0.015910 0.452440  0  0  0  0  0  0  0  0  -0.909740
 307 Mof_Oc_a 0.637960 0.007860 0.142420  0  0  0  0  0  0  0  0  -0.939070
 308 Mof_Oc_a 0.658800 0.963430 0.475750  0  0  0  0  0  0  0  0  -0.939070
 309 Mof_Oc_a 0.703240 0.028710 0.809090  0  0  0  0  0  0  0  0  -0.939070
 310 Mof_Mg_a 0.674750 0.021590 0.012520  0  0  0  0  0  0  0  0  1.616320
 311 Mof_Mg_a 0.645080 0.986490 0.345850  0  0  0  0  0  0  0  0  1.616320
 312 Mof_Mg_a 0.680170 0.991920 0.679190  0  0  0  0  0  0  0  0  1.616320
 313 Mof_Ca 0.626960 0.992190 0.726030  0  0  0  0  0  0  0  0  0.847670
 314 Mof_Ca 0.674470 0.968100 0.059360  0  0  0  0  0  0  0  0  0.847670
 315 Mof_Ca 0.698570 0.039710 0.392690  0  0  0  0  0  0  0  0  0.847670
 316 Mof_Cb 0.609180 0.996280 0.856110  0  0  0  0  0  0  0  0  -0.431290
 317 Mof_Cb 0.670390 0.946230 0.189440  0  0  0  0  0  0  0  0  -0.431290
 318 Mof_Cb 0.720430 0.057490 0.522780  0  0  0  0  0  0  0  0  -0.431290
 319 C 0.584880 0.992740 0.778440  0  0  0  0  0  0  0  0  0.014300
 320 C 0.673920 0.925470 0.111770  0  0  0  0  0  0  0  0  0.014300
 321 C 0.741200 0.081790 0.445110  0  0  0  0  0  0  0  0  0.014300
 322 C_a 0.566420 0.995470 0.887750  0  0  0  0  0  0  0  0  -0.292330
 323 C_a 0.671190 0.904280 0.221080  0  0  0  0  0  0  0  0  -0.292330
 324 C_a 0.762390 0.100250 0.554420  0  0  0  0  0  0  0  0  -0.292330
 325 C_b 0.571870 0.001320 0.085140  0  0  0  0  0  0  0  0  0.416770
 326 C_b 0.665350 0.903890 0.418470  0  0  0  0  0  0  0  0  0.416770
 327 C_b 0.762780 0.094800 0.751800  0  0  0  0  0  0  0  0  0.416770
 328 Mof_Cd 0.595640 0.004830 0.165810  0  0  0  0  0  0  0  0  -0.487920
 329 Mof_Cd 0.661840 0.924140 0.499140  0  0  0  0  0  0  0  0  -0.487920
 330 Mof_Cd 0.742520 0.071030 0.832480  0  0  0  0  0  0  0  0  -0.487920
 331 Mof_Cc 0.615120 0.003090 0.055090  0  0  0  0  0  0  0  0  0.610660
 332 Mof_Cc 0.663580 0.945360 0.388420  0  0  0  0  0  0  0  0  0.610660
 333 Mof_Cc 0.721300 0.051550 0.721750  0  0  0  0  0  0  0  0  0.610660
 334 N 0.555060 0.004470 0.216910  0  0  0  0  0  0  0  0  -0.186290
 335 N 0.662200 0.883920 0.550240  0  0  0  0  0  0  0  0  -0.186290
 336 N 0.782740 0.111610 0.883580  0  0  0  0  0  0  0  0  -0.186290
 337 N_a 0.533940 0.002780 0.142950  0  0  0  0  0  0  0  0  -0.080120
 338 N_a 0.663890 0.864490 0.476280  0  0  0  0  0  0  0  0  -0.080120
 339 N_a 0.802180 0.132730 0.809620  0  0  0  0  0  0  0  0  -0.080120
 340 C_c 0.517330 0.007110 0.266520  0  0  0  0  0  0  0  0  0.131340
 341 C_c 0.659550 0.843550 0.599850  0  0  0  0  0  0  0  0  0.131340
 342 C_c 0.823120 0.149340 0.933190  0  0  0  0  0  0  0  0  0.131340
 343 C_d 0.157680 0.328910 0.532130  0  0  0  0  0  0  0  0  -0.177010
 344 C_d 0.004420 0.495430 0.198800  0  0  0  0  0  0  0  0  -0.177010
 345 C_d 0.837900 0.175650 0.865470  0  0  0  0  0  0  0  0  -0.177010
 346 C_e 0.137860 0.329810 0.640610  0  0  0  0  0  0  0  0  -0.188960
 347 C_e 0.003520 0.474710 0.307280  0  0  0  0  0  0  0  0  -0.188960
 348 C_e 0.858620 0.195480 0.973940  0  0  0  0  0  0  0  0  -0.188960
 349 C_f 0.143570 0.343000 0.817830  0  0  0  0  0  0  0  0  0.280840
 350 C_f 0.990340 0.467240 0.484500  0  0  0  0  0  0  0  0  0.280840
 351 C_f 0.866090 0.189760 0.151170  0  0  0  0  0  0  0  0  0.280840
 352 N_b 0.120720 0.341170 0.904970  0  0  0  0  0  0  0  0  -0.230560
 353 N_b 0.992160 0.446210 0.571640  0  0  0  0  0  0  0  0  -0.230560
 354 N_b 0.887120 0.212620 0.238310  0  0  0  0  0  0  0  0  -0.230560
 355 N_c 0.122820 0.346190 0.085150  0  0  0  0  0  0  0  0  -0.073860
 356 N_c 0.987140 0.443290 0.751820  0  0  0  0  0  0  0  0  -0.073860
 357 N_c 0.890050 0.210520 0.418480  0  0  0  0  0  0  0  0  -0.073860
 358 C_g 0.100610 0.345230 0.177550  0  0  0  0  0  0  0  0  0.333530
 359 C_g 0.988100 0.422040 0.844220  0  0  0  0  0  0  0  0  0.333530
 360 C_g 0.911290 0.232730 0.510890  0  0  0  0  0  0  0  0  0.333530
 361 C_h 0.106130 0.353710 0.370430  0  0  0  0  0  0  0  0  -0.304630
 362 C_h 0.979620 0.419080 0.037100  0  0  0  0  0  0  0  0  -0.304630
 363 C_h 0.914250 0.227200 0.703760  0  0  0  0  0  0  0  0  -0.304630
 364 C_i 0.086050 0.352580 0.484510  0  0  0  0  0  0  0  0  -0.089670
 365 C_i 0.980750 0.400140 0.151170  0  0  0  0  0  0  0  0  -0.089670
 366 C_i 0.933190 0.247280 0.817840  0  0  0  0  0  0  0  0  -0.089670
 367 Mof_Cb_a 0.060090 0.343440 0.411530  0  0  0  0  0  0  0  0  -0.335670
 368 Mof_Cb_a 0.989900 0.383320 0.078200  0  0  0  0  0  0  0  0  -0.335670
 369 Mof_Cb_a 0.950010 0.273240 0.744860  0  0  0  0  0  0  0  0  -0.335670
 370 Mof_Ca_a 0.040570 0.343540 0.547310  0  0  0  0  0  0  0  0  0.872710
 371 Mof_Ca_a 0.989800 0.363700 0.213980  0  0  0  0  0  0  0  0  0.872710
 372 Mof_Ca_a 0.969630 0.292760 0.880650  0  0  0  0  0  0  0  0  0.872710
 373 Mof_Cc_a 0.054330 0.335360 0.213260  0  0  0  0  0  0  0  0  0.477070
 374 Mof_Cc_a 0.997970 0.385640 0.879920  0  0  0  0  0  0  0  0  0.477070
 375 Mof_Cc_a 0.947700 0.279000 0.546590  0  0  0  0  0  0  0  0  0.477070
 376 Mof_Cd_a 0.075090 0.336370 0.099840  0  0  0  0  0  0  0  0  -0.338900
 377 Mof_Cd_a 0.996960 0.405380 0.766510  0  0  0  0  0  0  0  0  -0.338900
 378 Mof_Cd_a 0.927950 0.258250 0.433180  0  0  0  0  0  0  0  0  -0.338900
 379 C_j 0.170960 0.357160 0.887450  0  0  0  0  0  0  0  0  -0.058010
 380 C_j 0.642840 0.813810 0.887450  0  0  0  0  0  0  0  0  -0.058010
 381 C_j 0.186190 0.829040 0.887450  0  0  0  0  0  0  0  0  -0.058010
 382 C_k 0.178870 0.372900 0.057250  0  0  0  0  0  0  0  0  -0.165330
 383 C_k 0.627100 0.805970 0.057250  0  0  0  0  0  0  0  0  -0.165330
 384 C_k 0.194030 0.821130 0.057250  0  0  0  0  0  0  0  0  -0.165330
 385 C_l 0.205170 0.386060 0.119660  0  0  0  0  0  0  0  0  -0.127260
 386 C_l 0.613940 0.819100 0.119660  0  0  0  0  0  0  0  0  -0.127260
 387 C_l 0.180900 0.794830 0.119660  0  0  0  0  0  0  0  0  -0.127260
 388 C_m 0.225010 0.384560 0.012460  0  0  0  0  0  0  0  0  -0.092250
 389 C_m 0.615440 0.840450 0.012460  0  0  0  0  0  0  0  0  -0.092250
 390 C_m 0.159550 0.774990 0.012460  0  0  0  0  0  0  0  0  -0.092250
 391 C_n 0.218280 0.369900 0.843980  0  0  0  0  0  0  0  0  -0.177480
 392 C_n 0.630100 0.848380 0.843980  0  0  0  0  0  0  0  0  -0.177480
 393 C_n 0.151620 0.781720 0.843980  0  0  0  0  0  0  0  0  -0.177480
 394 C_o 0.191460 0.355670 0.776930  0  0  0  0  0  0  0  0  0.107500
 395 C_o 0.644330 0.835790 0.776930  0  0  0  0  0  0  0  0  0.107500
 396 C_o 0.164210 0.808540 0.776930  0  0  0  0  0  0  0  0  0.107500
 397 H 0.581100 0.987680 0.626830  0  0  0  0  0  0  0  0  0.113070
 398 H 0.678980 0.926750 0.960160  0  0  0  0  0  0  0  0  0.113070
 399 H 0.739920 0.085570 0.293490  0  0  0  0  0  0  0  0  0.113070
 400 H_a 0.548060 0.993190 0.826540  0  0  0  0  0  0  0  0  0.106890
 401 H_a 0.673480 0.888210 0.159870  0  0  0  0  0  0  0  0  0.106890
 402 H_a 0.778460 0.118600 0.493210  0  0  0  0  0  0  0  0  0.106890
 403 Mof_H 0.599470 0.009420 0.317960  0  0  0  0  0  0  0  0  0.187310
 404 Mof_H 0.657240 0.923380 0.651300  0  0  0  0  0  0  0  0  0.187310
 405 Mof_H 0.743290 0.067200 0.984630  0  0  0  0  0  0  0  0  0.187310
 406 H_b 0.486420 0.985420 0.060710  0  0  0  0  0  0  0  0  0.118740
 407 H_b 0.014580 0.501000 0.060710  0  0  0  0  0  0  0  0  0.118740
 408 H_b 0.499000 0.513580 0.060710  0  0  0  0  0  0  0  0  0.118740
 409 H_c 0.117230 0.319990 0.590940  0  0  0  0  0  0  0  0  0.143930
 410 H_c 0.013340 0.463900 0.257610  0  0  0  0  0  0  0  0  0.143930
 411 H_c 0.869430 0.216110 0.924280  0  0  0  0  0  0  0  0  0.143930
 412 H_d 0.126170 0.360740 0.425640  0  0  0  0  0  0  0  0  0.141370
 413 H_d 0.972590 0.432090 0.092310  0  0  0  0  0  0  0  0  0.141370
 414 H_d 0.901240 0.207170 0.758980  0  0  0  0  0  0  0  0  0.141370
 415 H_e 0.089820 0.358580 0.634390  0  0  0  0  0  0  0  0  0.180660
 416 H_e 0.974750 0.397910 0.301050  0  0  0  0  0  0  0  0  0.180660
 417 H_e 0.935430 0.243510 0.967720  0  0  0  0  0  0  0  0  0.180660
 418 Mof_H_a 0.070900 0.329940 0.950890  0  0  0  0  0  0  0  0  0.141790
 419 Mof_H_a 0.003390 0.407630 0.617550  0  0  0  0  0  0  0  0  0.141790
 420 Mof_H_a 0.925700 0.262430 0.284220  0  0  0  0  0  0  0  0  0.141790
 421 H_f 0.163600 0.374080 0.140050  0  0  0  0  0  0  0  0  0.121680
 422 H_f 0.625920 0.789530 0.140050  0  0  0  0  0  0  0  0  0.121680
 423 H_f 0.210470 0.836400 0.140050  0  0  0  0  0  0  0  0  0.121680
 424 H_g 0.210380 0.397730 0.251550  0  0  0  0  0  0  0  0  0.136590
 425 H_g 0.602270 0.812650 0.251550  0  0  0  0  0  0  0  0  0.136590
 426 H_g 0.187350 0.789620 0.251550  0  0  0  0  0  0  0  0  0.136590
 427 H_h 0.245740 0.395030 0.060500  0  0  0  0  0  0  0  0  0.122950
 428 H_h 0.604970 0.850710 0.060500  0  0  0  0  0  0  0  0  0.122950
 429 H_h 0.149290 0.754260 0.060500  0  0  0  0  0  0  0  0  0.122950
 430 H_i 0.233560 0.368730 0.761120  0  0  0  0  0  0  0  0  0.127390
 431 H_i 0.631270 0.864830 0.761120  0  0  0  0  0  0  0  0  0.127390
 432 H_i 0.135170 0.766440 0.761120  0  0  0  0  0  0  0  0  0.127390
