# Supplementary material for: In silico design and screening of hypothetical MOF-74 analogs and their experimental synthesis
Source: Chem Sci. 2016 Jun 21;7(9):6263–72. doi: 10.1039/c6sc01477a (PMC6024208; doi:10.1039/c6sc01477a)
Supplement: Supplementary file 1 [file SC-007-C6SC01477A-s001.zip › analogs/7_all_conf_50_0_full_symm.cssr]

				59.0836  59.0836  6.8398
		90  90  120  SPGR =  1 P 1		 OPT = 1
414   0 
0 image0	: image0
 1 Mof_Ob 0.952600 0.303210 0.344030  0  0  0  0  0  0  0  0  -0.693510
 2 Mof_Oa 0.983960 0.318760 0.572430  0  0  0  0  0  0  0  0  -0.918280
 3 Mof_Oc 0.972010 0.297280 0.935840  0  0  0  0  0  0  0  0  -0.913980
 4 Mof_Mg 0.007660 0.320020 0.801750  0  0  0  0  0  0  0  0  1.614900
 5 Mof_Ob_a 0.046730 0.695250 0.836420  0  0  0  0  0  0  0  0  -0.752660
 6 Mof_Oa_a 0.015680 0.679880 0.605310  0  0  0  0  0  0  0  0  -0.935090
 7 Mof_Oc_a 0.028040 0.702390 0.249260  0  0  0  0  0  0  0  0  -0.929330
 8 Mof_Mg_a 0.992100 0.680600 0.381640  0  0  0  0  0  0  0  0  1.645800
 9 O 0.123490 0.819300 0.428810  0  0  0  0  0  0  0  0  -0.494740
 10 C 0.125810 0.811510 0.590590  0  0  0  0  0  0  0  0  0.606010
 11 C_a 0.144030 0.829980 0.742720  0  0  0  0  0  0  0  0  -0.071490
 12 C_b 0.158290 0.856510 0.689180  0  0  0  0  0  0  0  0  -0.076690
 13 C_c 0.175050 0.875290 0.821520  0  0  0  0  0  0  0  0  -0.062840
 14 C_d 0.178530 0.868010 0.009950  0  0  0  0  0  0  0  0  -0.202490
 15 C_e 0.164460 0.841640 0.064520  0  0  0  0  0  0  0  0  0.040800
 16 C_f 0.147240 0.822870 0.932410  0  0  0  0  0  0  0  0  -0.239310
 17 C_g 0.863640 0.223040 0.476030  0  0  0  0  0  0  0  0  0.685130
 18 O_a 0.198180 0.911110 0.141410  0  0  0  0  0  0  0  0  -0.498400
 19 N 0.879770 0.217910 0.592010  0  0  0  0  0  0  0  0  -0.613960
 20 C_h 0.902840 0.238530 0.681100  0  0  0  0  0  0  0  0  0.367860
 21 C_i 0.908690 0.237420 0.878590  0  0  0  0  0  0  0  0  -0.151110
 22 Mof_Cd 0.931760 0.257230 0.959640  0  0  0  0  0  0  0  0  -0.329950
 23 Mof_Cc 0.949870 0.278970 0.848790  0  0  0  0  0  0  0  0  0.478750
 24 Mof_Cb 0.943520 0.280260 0.648320  0  0  0  0  0  0  0  0  -0.229460
 25 C_j 0.920090 0.260010 0.569940  0  0  0  0  0  0  0  0  -0.345850
 26 Mof_Ca 0.960560 0.301760 0.514360  0  0  0  0  0  0  0  0  0.802250
 27 N_a 0.111890 0.785520 0.641270  0  0  0  0  0  0  0  0  -0.634490
 28 C_k 0.091870 0.764710 0.533980  0  0  0  0  0  0  0  0  0.444390
 29 C_l 0.086510 0.766270 0.334570  0  0  0  0  0  0  0  0  -0.302370
 30 Mof_Cd_a 0.065680 0.745040 0.243070  0  0  0  0  0  0  0  0  -0.288470
 31 Mof_Cc_a 0.048910 0.721620 0.342810  0  0  0  0  0  0  0  0  0.490640
 32 Mof_Cb_a 0.054870 0.719960 0.542970  0  0  0  0  0  0  0  0  -0.285860
 33 C_m 0.076280 0.741370 0.632870  0  0  0  0  0  0  0  0  -0.347580
 34 Mof_Ca_a 0.038640 0.697200 0.668040  0  0  0  0  0  0  0  0  0.878940
 35 H 0.155590 0.861980 0.542800  0  0  0  0  0  0  0  0  0.116970
 36 H_a 0.185630 0.895870 0.781680  0  0  0  0  0  0  0  0  0.127170
 37 H_b 0.165790 0.835700 0.212660  0  0  0  0  0  0  0  0  0.093250
 38 H_c 0.136240 0.802740 0.983280  0  0  0  0  0  0  0  0  0.121280
 39 H_d 0.878510 0.200200 0.578270  0  0  0  0  0  0  0  0  0.290090
 40 H_e 0.895000 0.221000 0.968250  0  0  0  0  0  0  0  0  0.131230
 41 Mof_H 0.936510 0.256530 0.112360  0  0  0  0  0  0  0  0  0.162040
 42 H_f 0.915680 0.261580 0.418010  0  0  0  0  0  0  0  0  0.255590
 43 H_g 0.114180 0.780980 0.779480  0  0  0  0  0  0  0  0  0.332580
 44 H_h 0.098370 0.784450 0.256540  0  0  0  0  0  0  0  0  0.252250
 45 Mof_H_a 0.061220 0.746350 0.090510  0  0  0  0  0  0  0  0  0.164420
 46 H_i 0.079890 0.739240 0.786060  0  0  0  0  0  0  0  0  0.215560
 47 Mof_Ob 0.030120 0.316050 0.010690  0  0  0  0  0  0  0  0  -0.693510
 48 Mof_Oa 0.014570 0.331870 0.239090  0  0  0  0  0  0  0  0  -0.918280
 49 Mof_Oc 0.036060 0.341400 0.602510  0  0  0  0  0  0  0  0  -0.913980
 50 Mof_Mg 0.013320 0.354310 0.468410  0  0  0  0  0  0  0  0  1.614900
 51 Mof_Ob_a 0.971420 0.684810 0.169750  0  0  0  0  0  0  0  0  -0.752660
 52 Mof_Oa_a 0.986790 0.669140 0.938650  0  0  0  0  0  0  0  0  -0.935090
 53 Mof_Oc_a 0.964270 0.658980 0.582590  0  0  0  0  0  0  0  0  -0.929330
 54 Mof_Mg_a 0.986070 0.644830 0.714970  0  0  0  0  0  0  0  0  1.645800
 55 O 0.180700 0.304190 0.428810  0  0  0  0  0  0  0  0  -0.494740
 56 C 0.855150 0.647630 0.923920  0  0  0  0  0  0  0  0  0.606010
 57 C_a 0.170020 0.314050 0.742720  0  0  0  0  0  0  0  0  -0.071490
 58 C_b 0.143490 0.301780 0.689180  0  0  0  0  0  0  0  0  -0.076690
 59 C_c 0.124710 0.299760 0.821520  0  0  0  0  0  0  0  0  -0.062840
 60 C_d 0.131990 0.310520 0.009950  0  0  0  0  0  0  0  0  -0.202490
 61 C_e 0.158360 0.322820 0.064520  0  0  0  0  0  0  0  0  0.040800
 62 C_f 0.843800 0.657700 0.265750  0  0  0  0  0  0  0  0  -0.239310
 63 C_g 0.110290 0.307260 0.142700  0  0  0  0  0  0  0  0  0.685130
 64 O_a 0.088890 0.287060 0.141410  0  0  0  0  0  0  0  0  -0.498400
 65 N 0.115420 0.328520 0.258670  0  0  0  0  0  0  0  0  -0.613960
 66 C_h 0.094800 0.330980 0.347760  0  0  0  0  0  0  0  0  0.367860
 67 C_i 0.095920 0.337940 0.545260  0  0  0  0  0  0  0  0  -0.151110
 68 Mof_Cd 0.076110 0.341200 0.626310  0  0  0  0  0  0  0  0  -0.329950
 69 Mof_Cc 0.054360 0.337570 0.515460  0  0  0  0  0  0  0  0  0.478750
 70 Mof_Cb 0.053070 0.329920 0.314990  0  0  0  0  0  0  0  0  -0.229460
 71 C_j 0.073320 0.326750 0.236610  0  0  0  0  0  0  0  0  -0.345850
 72 Mof_Ca 0.031570 0.325460 0.181020  0  0  0  0  0  0  0  0  0.802250
 73 N_a 0.881140 0.659700 0.974600  0  0  0  0  0  0  0  0  -0.634490
 74 C_k 0.901960 0.660490 0.867310  0  0  0  0  0  0  0  0  0.444390
 75 C_l 0.900400 0.653580 0.667910  0  0  0  0  0  0  0  0  -0.302370
 76 Mof_Cd_a 0.921630 0.653970 0.576410  0  0  0  0  0  0  0  0  -0.288470
 77 Mof_Cc_a 0.945050 0.660630 0.676140  0  0  0  0  0  0  0  0  0.490640
 78 Mof_Cb_a 0.946700 0.668240 0.876310  0  0  0  0  0  0  0  0  -0.285860
 79 C_m 0.925300 0.668240 0.966200  0  0  0  0  0  0  0  0  -0.347580
 80 Mof_Ca_a 0.969470 0.674780 0.001370  0  0  0  0  0  0  0  0  0.878940
 81 H 0.138020 0.293610 0.542800  0  0  0  0  0  0  0  0  0.116970
 82 H_a 0.104130 0.289760 0.781680  0  0  0  0  0  0  0  0  0.127170
 83 H_b 0.164300 0.330100 0.212660  0  0  0  0  0  0  0  0  0.093250
 84 H_c 0.863930 0.666830 0.316610  0  0  0  0  0  0  0  0  0.121280
 85 H_d 0.133140 0.344980 0.244940  0  0  0  0  0  0  0  0  0.290090
 86 H_e 0.112330 0.340670 0.634910  0  0  0  0  0  0  0  0  0.131230
 87 Mof_H 0.076800 0.346650 0.779030  0  0  0  0  0  0  0  0  0.162040
 88 H_f 0.071750 0.320760 0.084680  0  0  0  0  0  0  0  0  0.255590
 89 H_g 0.885680 0.666530 0.112810  0  0  0  0  0  0  0  0  0.332580
 90 H_h 0.882210 0.647250 0.589870  0  0  0  0  0  0  0  0  0.252250
 91 Mof_H_a 0.920320 0.648210 0.423840  0  0  0  0  0  0  0  0  0.164420
 92 H_i 0.927430 0.673980 0.119390  0  0  0  0  0  0  0  0  0.215560
 93 Mof_Ob 0.017280 0.380740 0.677360  0  0  0  0  0  0  0  0  -0.693510
 94 Mof_Oa 0.001470 0.349370 0.905760  0  0  0  0  0  0  0  0  -0.918280
 95 Mof_Oc 0.991940 0.361330 0.269180  0  0  0  0  0  0  0  0  -0.913980
 96 Mof_Mg 0.979030 0.325680 0.135080  0  0  0  0  0  0  0  0  1.614900
 97 Mof_Ob_a 0.981850 0.619940 0.503080  0  0  0  0  0  0  0  0  -0.752660
 98 Mof_Oa_a 0.997530 0.650980 0.271980  0  0  0  0  0  0  0  0  -0.935090
 99 Mof_Oc_a 0.007690 0.638630 0.915930  0  0  0  0  0  0  0  0  -0.929330
 100 Mof_Mg_a 0.021830 0.674570 0.048310  0  0  0  0  0  0  0  0  1.645800
 101 O 0.695810 0.876510 0.428810  0  0  0  0  0  0  0  0  -0.494740
 102 C 0.019040 0.540860 0.257260  0  0  0  0  0  0  0  0  0.606010
 103 C_a 0.685950 0.855970 0.742720  0  0  0  0  0  0  0  0  -0.071490
 104 C_b 0.698220 0.841710 0.689180  0  0  0  0  0  0  0  0  -0.076690
 105 C_c 0.700240 0.824950 0.821520  0  0  0  0  0  0  0  0  -0.062840
 106 C_d 0.689480 0.821470 0.009950  0  0  0  0  0  0  0  0  -0.202490
 107 C_e 0.677180 0.835540 0.064520  0  0  0  0  0  0  0  0  0.040800
 108 C_f 0.008960 0.519430 0.599080  0  0  0  0  0  0  0  0  -0.239310
 109 C_g 0.026070 0.469700 0.809370  0  0  0  0  0  0  0  0  0.685130
 110 O_a 0.712940 0.801820 0.141410  0  0  0  0  0  0  0  0  -0.498400
 111 N 0.004810 0.453560 0.925340  0  0  0  0  0  0  0  0  -0.613960
 112 C_h 0.002350 0.430490 0.014430  0  0  0  0  0  0  0  0  0.367860
 113 C_i 0.995390 0.424640 0.211930  0  0  0  0  0  0  0  0  -0.151110
 114 Mof_Cd 0.992130 0.401570 0.292970  0  0  0  0  0  0  0  0  -0.329950
 115 Mof_Cc 0.995770 0.383460 0.182130  0  0  0  0  0  0  0  0  0.478750
 116 Mof_Cb 0.003410 0.389810 0.981660  0  0  0  0  0  0  0  0  -0.229460
 117 C_j 0.006590 0.413240 0.903280  0  0  0  0  0  0  0  0  -0.345850
 118 Mof_Ca 0.007870 0.372780 0.847690  0  0  0  0  0  0  0  0  0.802250
 119 N_a 0.006960 0.554770 0.307930  0  0  0  0  0  0  0  0  -0.634490
 120 C_k 0.006170 0.574800 0.200640  0  0  0  0  0  0  0  0  0.444390
 121 C_l 0.013090 0.580160 0.001240  0  0  0  0  0  0  0  0  -0.302370
 122 Mof_Cd_a 0.012690 0.600990 0.909740  0  0  0  0  0  0  0  0  -0.288470
 123 Mof_Cc_a 0.006040 0.617750 0.009470  0  0  0  0  0  0  0  0  0.490640
 124 Mof_Cb_a 0.998430 0.611800 0.209640  0  0  0  0  0  0  0  0  -0.285860
 125 C_m 0.998420 0.590390 0.299540  0  0  0  0  0  0  0  0  -0.347580
 126 Mof_Ca_a 0.991890 0.628020 0.334710  0  0  0  0  0  0  0  0  0.878940
 127 H 0.706390 0.844410 0.542800  0  0  0  0  0  0  0  0  0.116970
 128 H_a 0.710240 0.814370 0.781680  0  0  0  0  0  0  0  0  0.127170
 129 H_b 0.669900 0.834210 0.212660  0  0  0  0  0  0  0  0  0.093250
 130 H_c 0.999830 0.530430 0.649950  0  0  0  0  0  0  0  0  0.121280
 131 H_d 0.988350 0.454820 0.911610  0  0  0  0  0  0  0  0  0.290090
 132 H_e 0.992670 0.438330 0.301580  0  0  0  0  0  0  0  0  0.131230
 133 Mof_H 0.986690 0.396820 0.445690  0  0  0  0  0  0  0  0  0.162040
 134 H_f 0.012570 0.417660 0.751340  0  0  0  0  0  0  0  0  0.255590
 135 H_g 0.000130 0.552480 0.446140  0  0  0  0  0  0  0  0  0.332580
 136 H_h 0.019410 0.568290 0.923200  0  0  0  0  0  0  0  0  0.252250
 137 Mof_H_a 0.018460 0.605440 0.757180  0  0  0  0  0  0  0  0  0.164420
 138 H_i 0.992680 0.586780 0.452730  0  0  0  0  0  0  0  0  0.215560
 139 Mof_Ob 0.619260 0.636540 0.677360  0  0  0  0  0  0  0  0  -0.693510
 140 Mof_Oa 0.650630 0.652090 0.905760  0  0  0  0  0  0  0  0  -0.918280
 141 Mof_Oc 0.638670 0.630610 0.269180  0  0  0  0  0  0  0  0  -0.913980
 142 Mof_Mg 0.674320 0.653350 0.135080  0  0  0  0  0  0  0  0  1.614900
 143 Mof_Ob_a 0.713390 0.028580 0.169750  0  0  0  0  0  0  0  0  -0.752660
 144 Mof_Oa_a 0.682350 0.013210 0.938650  0  0  0  0  0  0  0  0  -0.935090
 145 Mof_Oc_a 0.694710 0.035730 0.582590  0  0  0  0  0  0  0  0  -0.929330
 146 Mof_Mg_a 0.658760 0.013930 0.714970  0  0  0  0  0  0  0  0  1.645800
 147 O 0.790160 0.152640 0.762140  0  0  0  0  0  0  0  0  -0.494740
 148 C 0.792480 0.144850 0.923920  0  0  0  0  0  0  0  0  0.606010
 149 C_a 0.810700 0.163320 0.076050  0  0  0  0  0  0  0  0  -0.071490
 150 C_b 0.824950 0.189840 0.022510  0  0  0  0  0  0  0  0  -0.076690
 151 C_c 0.841720 0.208620 0.154850  0  0  0  0  0  0  0  0  -0.062840
 152 C_d 0.845200 0.201340 0.343280  0  0  0  0  0  0  0  0  -0.202490
 153 C_e 0.831130 0.174970 0.397860  0  0  0  0  0  0  0  0  0.040800
 154 C_f 0.813900 0.156200 0.265750  0  0  0  0  0  0  0  0  -0.239310
 155 C_g 0.530300 0.556380 0.809370  0  0  0  0  0  0  0  0  0.685130
 156 O_a 0.864840 0.244450 0.474750  0  0  0  0  0  0  0  0  -0.498400
 157 N 0.546440 0.551250 0.925340  0  0  0  0  0  0  0  0  -0.613960
 158 C_h 0.569510 0.571860 0.014430  0  0  0  0  0  0  0  0  0.367860
 159 C_i 0.575360 0.570750 0.211930  0  0  0  0  0  0  0  0  -0.151110
 160 Mof_Cd 0.598430 0.590560 0.292970  0  0  0  0  0  0  0  0  -0.329950
 161 Mof_Cc 0.616540 0.612310 0.182130  0  0  0  0  0  0  0  0  0.478750
 162 Mof_Cb 0.610190 0.613600 0.981660  0  0  0  0  0  0  0  0  -0.229460
 163 C_j 0.586760 0.593340 0.903280  0  0  0  0  0  0  0  0  -0.345850
 164 Mof_Ca 0.627220 0.635100 0.847690  0  0  0  0  0  0  0  0  0.802250
 165 N_a 0.778560 0.118860 0.974600  0  0  0  0  0  0  0  0  -0.634490
 166 C_k 0.758530 0.098040 0.867310  0  0  0  0  0  0  0  0  0.444390
 167 C_l 0.753180 0.099600 0.667910  0  0  0  0  0  0  0  0  -0.302370
 168 Mof_Cd_a 0.732350 0.078370 0.576410  0  0  0  0  0  0  0  0  -0.288470
 169 Mof_Cc_a 0.715580 0.054950 0.676140  0  0  0  0  0  0  0  0  0.490640
 170 Mof_Cb_a 0.721530 0.053300 0.876310  0  0  0  0  0  0  0  0  -0.285860
 171 C_m 0.742940 0.074700 0.966200  0  0  0  0  0  0  0  0  -0.347580
 172 Mof_Ca_a 0.705310 0.030530 0.001370  0  0  0  0  0  0  0  0  0.878940
 173 H 0.822260 0.195320 0.876140  0  0  0  0  0  0  0  0  0.116970
 174 H_a 0.852290 0.229200 0.115020  0  0  0  0  0  0  0  0  0.127170
 175 H_b 0.832460 0.169030 0.546000  0  0  0  0  0  0  0  0  0.093250
 176 H_c 0.802910 0.136070 0.316610  0  0  0  0  0  0  0  0  0.121280
 177 H_d 0.545180 0.533530 0.911610  0  0  0  0  0  0  0  0  0.290090
 178 H_e 0.561670 0.554340 0.301580  0  0  0  0  0  0  0  0  0.131230
 179 Mof_H 0.603180 0.589860 0.445690  0  0  0  0  0  0  0  0  0.162040
 180 H_f 0.582340 0.594920 0.751340  0  0  0  0  0  0  0  0  0.255590
 181 H_g 0.780850 0.114320 0.112810  0  0  0  0  0  0  0  0  0.332580
 182 H_h 0.765040 0.117790 0.589870  0  0  0  0  0  0  0  0  0.252250
 183 Mof_H_a 0.727890 0.079680 0.423840  0  0  0  0  0  0  0  0  0.164420
 184 H_i 0.746560 0.072570 0.119390  0  0  0  0  0  0  0  0  0.215560
 185 Mof_Ob 0.696790 0.649390 0.344030  0  0  0  0  0  0  0  0  -0.693510
 186 Mof_Oa 0.681240 0.665200 0.572430  0  0  0  0  0  0  0  0  -0.918280
 187 Mof_Oc 0.702720 0.674730 0.935840  0  0  0  0  0  0  0  0  -0.913980
 188 Mof_Mg 0.679980 0.687640 0.801750  0  0  0  0  0  0  0  0  1.614900
 189 Mof_Ob_a 0.638090 0.018150 0.503080  0  0  0  0  0  0  0  0  -0.752660
 190 Mof_Oa_a 0.653450 0.002470 0.271980  0  0  0  0  0  0  0  0  -0.935090
 191 Mof_Oc_a 0.630940 0.992310 0.915930  0  0  0  0  0  0  0  0  -0.929330
 192 Mof_Mg_a 0.652740 0.978170 0.048310  0  0  0  0  0  0  0  0  1.645800
 193 O 0.847360 0.637520 0.762140  0  0  0  0  0  0  0  0  -0.494740
 194 C 0.521820 0.980960 0.257260  0  0  0  0  0  0  0  0  0.606010
 195 C_a 0.836680 0.647380 0.076050  0  0  0  0  0  0  0  0  -0.071490
 196 C_b 0.810160 0.635110 0.022510  0  0  0  0  0  0  0  0  -0.076690
 197 C_c 0.791380 0.633100 0.154850  0  0  0  0  0  0  0  0  -0.062840
 198 C_d 0.798660 0.643860 0.343280  0  0  0  0  0  0  0  0  -0.202490
 199 C_e 0.825030 0.656160 0.397860  0  0  0  0  0  0  0  0  0.040800
 200 C_f 0.510470 0.991040 0.599080  0  0  0  0  0  0  0  0  -0.239310
 201 C_g 0.776960 0.640590 0.476030  0  0  0  0  0  0  0  0  0.685130
 202 O_a 0.755550 0.620400 0.474750  0  0  0  0  0  0  0  0  -0.498400
 203 N 0.782090 0.661860 0.592010  0  0  0  0  0  0  0  0  -0.613960
 204 C_h 0.761470 0.664310 0.681100  0  0  0  0  0  0  0  0  0.367860
 205 C_i 0.762580 0.671280 0.878590  0  0  0  0  0  0  0  0  -0.151110
 206 Mof_Cd 0.742770 0.674530 0.959640  0  0  0  0  0  0  0  0  -0.329950
 207 Mof_Cc 0.721030 0.670900 0.848790  0  0  0  0  0  0  0  0  0.478750
 208 Mof_Cb 0.719740 0.663260 0.648320  0  0  0  0  0  0  0  0  -0.229460
 209 C_j 0.739990 0.660080 0.569940  0  0  0  0  0  0  0  0  -0.345850
 210 Mof_Ca 0.698240 0.658790 0.514360  0  0  0  0  0  0  0  0  0.802250
 211 N_a 0.547810 0.993040 0.307930  0  0  0  0  0  0  0  0  -0.634490
 212 C_k 0.568630 0.993830 0.200640  0  0  0  0  0  0  0  0  0.444390
 213 C_l 0.567070 0.986910 0.001240  0  0  0  0  0  0  0  0  -0.302370
 214 Mof_Cd_a 0.588290 0.987310 0.909740  0  0  0  0  0  0  0  0  -0.288470
 215 Mof_Cc_a 0.611710 0.993960 0.009470  0  0  0  0  0  0  0  0  0.490640
 216 Mof_Cb_a 0.613370 0.001570 0.209640  0  0  0  0  0  0  0  0  -0.285860
 217 C_m 0.591970 0.001580 0.299540  0  0  0  0  0  0  0  0  -0.347580
 218 Mof_Ca_a 0.636140 0.008110 0.334710  0  0  0  0  0  0  0  0  0.878940
 219 H 0.804680 0.626940 0.876140  0  0  0  0  0  0  0  0  0.116970
 220 H_a 0.770800 0.623090 0.115020  0  0  0  0  0  0  0  0  0.127170
 221 H_b 0.830970 0.663430 0.546000  0  0  0  0  0  0  0  0  0.093250
 222 H_c 0.530590 0.000170 0.649950  0  0  0  0  0  0  0  0  0.121280
 223 H_d 0.799800 0.678320 0.578270  0  0  0  0  0  0  0  0  0.290090
 224 H_e 0.779000 0.674000 0.968250  0  0  0  0  0  0  0  0  0.131230
 225 Mof_H 0.743470 0.679980 0.112360  0  0  0  0  0  0  0  0  0.162040
 226 H_f 0.738420 0.654090 0.418010  0  0  0  0  0  0  0  0  0.255590
 227 H_g 0.552350 0.999870 0.446140  0  0  0  0  0  0  0  0  0.332580
 228 H_h 0.548880 0.980590 0.923200  0  0  0  0  0  0  0  0  0.252250
 229 Mof_H_a 0.586990 0.981540 0.757180  0  0  0  0  0  0  0  0  0.164420
 230 H_i 0.594090 0.007320 0.452730  0  0  0  0  0  0  0  0  0.215560
 231 Mof_Ob 0.683950 0.714070 0.010690  0  0  0  0  0  0  0  0  -0.693510
 232 Mof_Oa 0.668130 0.682710 0.239090  0  0  0  0  0  0  0  0  -0.918280
 233 Mof_Oc 0.658600 0.694660 0.602510  0  0  0  0  0  0  0  0  -0.913980
 234 Mof_Mg 0.645690 0.659010 0.468410  0  0  0  0  0  0  0  0  1.614900
 235 Mof_Ob_a 0.648520 0.953270 0.836420  0  0  0  0  0  0  0  0  -0.752660
 236 Mof_Oa_a 0.664200 0.984320 0.605310  0  0  0  0  0  0  0  0  -0.935090
 237 Mof_Oc_a 0.674350 0.971960 0.249260  0  0  0  0  0  0  0  0  -0.929330
 238 Mof_Mg_a 0.688500 0.007900 0.381640  0  0  0  0  0  0  0  0  1.645800
 239 O 0.362480 0.209840 0.762140  0  0  0  0  0  0  0  0  -0.494740
 240 C 0.685700 0.874190 0.590590  0  0  0  0  0  0  0  0  0.606010
 241 C_a 0.352620 0.189300 0.076050  0  0  0  0  0  0  0  0  -0.071490
 242 C_b 0.364890 0.175050 0.022510  0  0  0  0  0  0  0  0  -0.076690
 243 C_c 0.366900 0.158280 0.154850  0  0  0  0  0  0  0  0  -0.062840
 244 C_d 0.356140 0.154800 0.343280  0  0  0  0  0  0  0  0  -0.202490
 245 C_e 0.343840 0.168870 0.397860  0  0  0  0  0  0  0  0  0.040800
 246 C_f 0.675630 0.852760 0.932410  0  0  0  0  0  0  0  0  -0.239310
 247 C_g 0.692740 0.803030 0.142700  0  0  0  0  0  0  0  0  0.685130
 248 O_a 0.379600 0.135160 0.474750  0  0  0  0  0  0  0  0  -0.498400
 249 N 0.671480 0.786900 0.258670  0  0  0  0  0  0  0  0  -0.613960
 250 C_h 0.669020 0.763820 0.347760  0  0  0  0  0  0  0  0  0.367860
 251 C_i 0.662060 0.757970 0.545260  0  0  0  0  0  0  0  0  -0.151110
 252 Mof_Cd 0.658800 0.734910 0.626310  0  0  0  0  0  0  0  0  -0.329950
 253 Mof_Cc 0.662430 0.716790 0.515460  0  0  0  0  0  0  0  0  0.478750
 254 Mof_Cb 0.670080 0.723150 0.314990  0  0  0  0  0  0  0  0  -0.229460
 255 C_j 0.673250 0.746580 0.236610  0  0  0  0  0  0  0  0  -0.345850
 256 Mof_Ca 0.674540 0.706110 0.181020  0  0  0  0  0  0  0  0  0.802250
 257 N_a 0.673630 0.888110 0.641270  0  0  0  0  0  0  0  0  -0.634490
 258 C_k 0.672840 0.908130 0.533980  0  0  0  0  0  0  0  0  0.444390
 259 C_l 0.679760 0.913490 0.334570  0  0  0  0  0  0  0  0  -0.302370
 260 Mof_Cd_a 0.679360 0.934320 0.243070  0  0  0  0  0  0  0  0  -0.288470
 261 Mof_Cc_a 0.672710 0.951090 0.342810  0  0  0  0  0  0  0  0  0.490640
 262 Mof_Cb_a 0.665100 0.945130 0.542970  0  0  0  0  0  0  0  0  -0.285860
 263 C_m 0.665090 0.923720 0.632870  0  0  0  0  0  0  0  0  -0.347580
 264 Mof_Ca_a 0.658550 0.961360 0.668040  0  0  0  0  0  0  0  0  0.878940
 265 H 0.373060 0.177740 0.876140  0  0  0  0  0  0  0  0  0.116970
 266 H_a 0.376910 0.147710 0.115020  0  0  0  0  0  0  0  0  0.127170
 267 H_b 0.336570 0.167540 0.546000  0  0  0  0  0  0  0  0  0.093250
 268 H_c 0.666500 0.863760 0.983280  0  0  0  0  0  0  0  0  0.121280
 269 H_d 0.655020 0.788150 0.244940  0  0  0  0  0  0  0  0  0.290090
 270 H_e 0.659330 0.771660 0.634910  0  0  0  0  0  0  0  0  0.131230
 271 Mof_H 0.653350 0.730160 0.779030  0  0  0  0  0  0  0  0  0.162040
 272 H_f 0.679240 0.750990 0.084680  0  0  0  0  0  0  0  0  0.255590
 273 H_g 0.666800 0.885820 0.779480  0  0  0  0  0  0  0  0  0.332580
 274 H_h 0.686080 0.901630 0.256540  0  0  0  0  0  0  0  0  0.252250
 275 Mof_H_a 0.685120 0.938780 0.090510  0  0  0  0  0  0  0  0  0.164420
 276 H_i 0.659350 0.920110 0.786060  0  0  0  0  0  0  0  0  0.215560
 277 Mof_Ob 0.285930 0.969880 0.010690  0  0  0  0  0  0  0  0  -0.693510
 278 Mof_Oa 0.317290 0.985430 0.239090  0  0  0  0  0  0  0  0  -0.918280
 279 Mof_Oc 0.305340 0.963940 0.602510  0  0  0  0  0  0  0  0  -0.913980
 280 Mof_Mg 0.340990 0.986680 0.468410  0  0  0  0  0  0  0  0  1.614900
 281 Mof_Ob_a 0.380060 0.361910 0.503080  0  0  0  0  0  0  0  0  -0.752660
 282 Mof_Oa_a 0.349020 0.346550 0.271980  0  0  0  0  0  0  0  0  -0.935090
 283 Mof_Oc_a 0.361370 0.369060 0.915930  0  0  0  0  0  0  0  0  -0.929330
 284 Mof_Mg_a 0.325430 0.347260 0.048310  0  0  0  0  0  0  0  0  1.645800
 285 O 0.456830 0.485970 0.095480  0  0  0  0  0  0  0  0  -0.494740
 286 C 0.459140 0.478180 0.257260  0  0  0  0  0  0  0  0  0.606010
 287 C_a 0.477360 0.496650 0.409390  0  0  0  0  0  0  0  0  -0.071490
 288 C_b 0.491620 0.523180 0.355840  0  0  0  0  0  0  0  0  -0.076690
 289 C_c 0.508380 0.541950 0.488180  0  0  0  0  0  0  0  0  -0.062840
 290 C_d 0.511870 0.534680 0.676610  0  0  0  0  0  0  0  0  -0.202490
 291 C_e 0.497800 0.508310 0.731190  0  0  0  0  0  0  0  0  0.040800
 292 C_f 0.480570 0.489530 0.599080  0  0  0  0  0  0  0  0  -0.239310
 293 C_g 0.196970 0.889710 0.142700  0  0  0  0  0  0  0  0  0.685130
 294 O_a 0.531510 0.577780 0.808080  0  0  0  0  0  0  0  0  -0.498400
 295 N 0.213100 0.884580 0.258670  0  0  0  0  0  0  0  0  -0.613960
 296 C_h 0.236180 0.905200 0.347760  0  0  0  0  0  0  0  0  0.367860
 297 C_i 0.242030 0.904080 0.545260  0  0  0  0  0  0  0  0  -0.151110
 298 Mof_Cd 0.265090 0.923890 0.626310  0  0  0  0  0  0  0  0  -0.329950
 299 Mof_Cc 0.283210 0.945640 0.515460  0  0  0  0  0  0  0  0  0.478750
 300 Mof_Cb 0.276850 0.946930 0.314990  0  0  0  0  0  0  0  0  -0.229460
 301 C_j 0.253420 0.926680 0.236610  0  0  0  0  0  0  0  0  -0.345850
 302 Mof_Ca 0.293890 0.968430 0.181020  0  0  0  0  0  0  0  0  0.802250
 303 N_a 0.445230 0.452190 0.307930  0  0  0  0  0  0  0  0  -0.634490
 304 C_k 0.425200 0.431370 0.200640  0  0  0  0  0  0  0  0  0.444390
 305 C_l 0.419840 0.432930 0.001240  0  0  0  0  0  0  0  0  -0.302370
 306 Mof_Cd_a 0.399010 0.411710 0.909740  0  0  0  0  0  0  0  0  -0.288470
 307 Mof_Cc_a 0.382250 0.388290 0.009470  0  0  0  0  0  0  0  0  0.490640
 308 Mof_Cb_a 0.388200 0.386630 0.209640  0  0  0  0  0  0  0  0  -0.285860
 309 C_m 0.409610 0.408030 0.299540  0  0  0  0  0  0  0  0  -0.347580
 310 Mof_Ca_a 0.371980 0.363860 0.334710  0  0  0  0  0  0  0  0  0.878940
 311 H 0.488920 0.528650 0.209470  0  0  0  0  0  0  0  0  0.116970
 312 H_a 0.518960 0.562530 0.448350  0  0  0  0  0  0  0  0  0.127170
 313 H_b 0.499130 0.502360 0.879330  0  0  0  0  0  0  0  0  0.093250
 314 H_c 0.469570 0.469410 0.649950  0  0  0  0  0  0  0  0  0.121280
 315 H_d 0.211850 0.866860 0.244940  0  0  0  0  0  0  0  0  0.290090
 316 H_e 0.228340 0.887670 0.634910  0  0  0  0  0  0  0  0  0.131230
 317 Mof_H 0.269840 0.923200 0.779030  0  0  0  0  0  0  0  0  0.162040
 318 H_f 0.249010 0.928250 0.084680  0  0  0  0  0  0  0  0  0.255590
 319 H_g 0.447520 0.447650 0.446140  0  0  0  0  0  0  0  0  0.332580
 320 H_h 0.431710 0.451120 0.923200  0  0  0  0  0  0  0  0  0.252250
 321 Mof_H_a 0.394560 0.413010 0.757180  0  0  0  0  0  0  0  0  0.164420
 322 H_i 0.413220 0.405910 0.452730  0  0  0  0  0  0  0  0  0.215560
 323 Mof_Ob 0.363460 0.982720 0.677360  0  0  0  0  0  0  0  0  -0.693510
 324 Mof_Oa 0.347910 0.998530 0.905760  0  0  0  0  0  0  0  0  -0.918280
 325 Mof_Oc 0.369390 0.008060 0.269180  0  0  0  0  0  0  0  0  -0.913980
 326 Mof_Mg 0.346650 0.020970 0.135080  0  0  0  0  0  0  0  0  1.614900
 327 Mof_Ob_a 0.304750 0.351480 0.836420  0  0  0  0  0  0  0  0  -0.752660
 328 Mof_Oa_a 0.320120 0.335800 0.605310  0  0  0  0  0  0  0  0  -0.935090
 329 Mof_Oc_a 0.297610 0.325650 0.249260  0  0  0  0  0  0  0  0  -0.929330
 330 Mof_Mg_a 0.319400 0.311500 0.381640  0  0  0  0  0  0  0  0  1.645800
 331 O 0.514030 0.970860 0.095480  0  0  0  0  0  0  0  0  -0.494740
 332 C 0.188490 0.314300 0.590590  0  0  0  0  0  0  0  0  0.606010
 333 C_a 0.503350 0.980710 0.409390  0  0  0  0  0  0  0  0  -0.071490
 334 C_b 0.476820 0.968440 0.355840  0  0  0  0  0  0  0  0  -0.076690
 335 C_c 0.458050 0.966430 0.488180  0  0  0  0  0  0  0  0  -0.062840
 336 C_d 0.465320 0.977190 0.676610  0  0  0  0  0  0  0  0  -0.202490
 337 C_e 0.491690 0.989490 0.731190  0  0  0  0  0  0  0  0  0.040800
 338 C_f 0.177130 0.324370 0.932410  0  0  0  0  0  0  0  0  -0.239310
 339 C_g 0.443620 0.973930 0.809370  0  0  0  0  0  0  0  0  0.685130
 340 O_a 0.422220 0.953730 0.808080  0  0  0  0  0  0  0  0  -0.498400
 341 N 0.448750 0.995190 0.925340  0  0  0  0  0  0  0  0  -0.613960
 342 C_h 0.428140 0.997650 0.014430  0  0  0  0  0  0  0  0  0.367860
 343 C_i 0.429250 0.004610 0.211930  0  0  0  0  0  0  0  0  -0.151110
 344 Mof_Cd 0.409440 0.007870 0.292970  0  0  0  0  0  0  0  0  -0.329950
 345 Mof_Cc 0.387690 0.004230 0.182130  0  0  0  0  0  0  0  0  0.478750
 346 Mof_Cb 0.386400 0.996590 0.981660  0  0  0  0  0  0  0  0  -0.229460
 347 C_j 0.406660 0.993410 0.903280  0  0  0  0  0  0  0  0  -0.345850
 348 Mof_Ca 0.364900 0.992130 0.847690  0  0  0  0  0  0  0  0  0.802250
 349 N_a 0.214480 0.326370 0.641270  0  0  0  0  0  0  0  0  -0.634490
 350 C_k 0.235290 0.327160 0.533980  0  0  0  0  0  0  0  0  0.444390
 351 C_l 0.233730 0.320240 0.334570  0  0  0  0  0  0  0  0  -0.302370
 352 Mof_Cd_a 0.254960 0.320640 0.243070  0  0  0  0  0  0  0  0  -0.288470
 353 Mof_Cc_a 0.278380 0.327290 0.342810  0  0  0  0  0  0  0  0  0.490640
 354 Mof_Cb_a 0.280040 0.334900 0.542970  0  0  0  0  0  0  0  0  -0.285860
 355 C_m 0.258630 0.334910 0.632870  0  0  0  0  0  0  0  0  -0.347580
 356 Mof_Ca_a 0.302800 0.341450 0.668040  0  0  0  0  0  0  0  0  0.878940
 357 H 0.471350 0.960270 0.209470  0  0  0  0  0  0  0  0  0.116970
 358 H_a 0.437470 0.956430 0.448350  0  0  0  0  0  0  0  0  0.127170
 359 H_b 0.497640 0.996760 0.879330  0  0  0  0  0  0  0  0  0.093250
 360 H_c 0.197260 0.333500 0.983280  0  0  0  0  0  0  0  0  0.121280
 361 H_d 0.466470 0.011650 0.911610  0  0  0  0  0  0  0  0  0.290090
 362 H_e 0.445660 0.007330 0.301580  0  0  0  0  0  0  0  0  0.131230
 363 Mof_H 0.410140 0.013310 0.445690  0  0  0  0  0  0  0  0  0.162040
 364 H_f 0.405080 0.987430 0.751340  0  0  0  0  0  0  0  0  0.255590
 365 H_g 0.219020 0.333200 0.779480  0  0  0  0  0  0  0  0  0.332580
 366 H_h 0.215550 0.313920 0.256540  0  0  0  0  0  0  0  0  0.252250
 367 Mof_H_a 0.253650 0.314880 0.090510  0  0  0  0  0  0  0  0  0.164420
 368 H_i 0.260760 0.340650 0.786060  0  0  0  0  0  0  0  0  0.215560
 369 Mof_Ob 0.350610 0.047400 0.344030  0  0  0  0  0  0  0  0  -0.693510
 370 Mof_Oa 0.334800 0.016040 0.572430  0  0  0  0  0  0  0  0  -0.918280
 371 Mof_Oc 0.325270 0.027990 0.935840  0  0  0  0  0  0  0  0  -0.913980
 372 Mof_Mg 0.312360 0.992340 0.801750  0  0  0  0  0  0  0  0  1.614900
 373 Mof_Ob_a 0.315190 0.286610 0.169750  0  0  0  0  0  0  0  0  -0.752660
 374 Mof_Oa_a 0.330860 0.317650 0.938650  0  0  0  0  0  0  0  0  -0.935090
 375 Mof_Oc_a 0.341020 0.305290 0.582590  0  0  0  0  0  0  0  0  -0.929330
 376 Mof_Mg_a 0.355170 0.341240 0.714970  0  0  0  0  0  0  0  0  1.645800
 377 O 0.029140 0.543170 0.095480  0  0  0  0  0  0  0  0  -0.494740
 378 C 0.352370 0.207520 0.923920  0  0  0  0  0  0  0  0  0.606010
 379 C_a 0.019290 0.522640 0.409390  0  0  0  0  0  0  0  0  -0.071490
 380 C_b 0.031560 0.508380 0.355840  0  0  0  0  0  0  0  0  -0.076690
 381 C_c 0.033570 0.491620 0.488180  0  0  0  0  0  0  0  0  -0.062840
 382 C_d 0.022810 0.488130 0.676610  0  0  0  0  0  0  0  0  -0.202490
 383 C_e 0.010510 0.502200 0.731190  0  0  0  0  0  0  0  0  0.040800
 384 C_f 0.342300 0.186100 0.265750  0  0  0  0  0  0  0  0  -0.239310
 385 C_g 0.359410 0.136360 0.476030  0  0  0  0  0  0  0  0  0.685130
 386 O_a 0.046270 0.468490 0.808080  0  0  0  0  0  0  0  0  -0.498400
 387 N 0.338140 0.120230 0.592010  0  0  0  0  0  0  0  0  -0.613960
 388 C_h 0.335690 0.097160 0.681100  0  0  0  0  0  0  0  0  0.367860
 389 C_i 0.328720 0.091310 0.878590  0  0  0  0  0  0  0  0  -0.151110
 390 Mof_Cd 0.325470 0.068240 0.959640  0  0  0  0  0  0  0  0  -0.329950
 391 Mof_Cc 0.329100 0.050130 0.848790  0  0  0  0  0  0  0  0  0.478750
 392 Mof_Cb 0.336740 0.056480 0.648320  0  0  0  0  0  0  0  0  -0.229460
 393 C_j 0.339920 0.079910 0.569940  0  0  0  0  0  0  0  0  -0.345850
 394 Mof_Ca 0.341210 0.039440 0.514360  0  0  0  0  0  0  0  0  0.802250
 395 N_a 0.340300 0.221440 0.974600  0  0  0  0  0  0  0  0  -0.634490
 396 C_k 0.339510 0.241470 0.867310  0  0  0  0  0  0  0  0  0.444390
 397 C_l 0.346420 0.246820 0.667910  0  0  0  0  0  0  0  0  -0.302370
 398 Mof_Cd_a 0.346030 0.267650 0.576410  0  0  0  0  0  0  0  0  -0.288470
 399 Mof_Cc_a 0.339370 0.284420 0.676140  0  0  0  0  0  0  0  0  0.490640
 400 Mof_Cb_a 0.331760 0.278470 0.876310  0  0  0  0  0  0  0  0  -0.285860
 401 C_m 0.331760 0.257060 0.966200  0  0  0  0  0  0  0  0  -0.347580
 402 Mof_Ca_a 0.325220 0.294690 0.001370  0  0  0  0  0  0  0  0  0.878940
 403 H 0.039730 0.511080 0.209470  0  0  0  0  0  0  0  0  0.116970
 404 H_a 0.043570 0.481040 0.448350  0  0  0  0  0  0  0  0  0.127170
 405 H_b 0.003240 0.500870 0.879330  0  0  0  0  0  0  0  0  0.093250
 406 H_c 0.333170 0.197090 0.316610  0  0  0  0  0  0  0  0  0.121280
 407 H_d 0.321680 0.121490 0.578270  0  0  0  0  0  0  0  0  0.290090
 408 H_e 0.326000 0.105000 0.968250  0  0  0  0  0  0  0  0  0.131230
 409 Mof_H 0.320020 0.063490 0.112360  0  0  0  0  0  0  0  0  0.162040
 410 H_f 0.345910 0.084320 0.418010  0  0  0  0  0  0  0  0  0.255590
 411 H_g 0.333470 0.219150 0.112810  0  0  0  0  0  0  0  0  0.332580
 412 H_h 0.352750 0.234960 0.589870  0  0  0  0  0  0  0  0  0.252250
 413 Mof_H_a 0.351790 0.272110 0.423840  0  0  0  0  0  0  0  0  0.164420
 414 H_i 0.326020 0.253440 0.119390  0  0  0  0  0  0  0  0  0.215560
