# Supplementary material for: In silico design and screening of hypothetical MOF-74 analogs and their experimental synthesis
Source: Chem Sci. 2016 Jun 21;7(9):6263–72. doi: 10.1039/c6sc01477a (PMC6024208; doi:10.1039/c6sc01477a)
Supplement: Supplementary file 1 [file SC-007-C6SC01477A-s001.zip › analogs/261.1_all_conf_203_0_full_symm.cif]

data_image0
_cell_length_a       72.8334
_cell_length_b       72.8334
_cell_length_c       6.8814
_cell_angle_alpha    90
_cell_angle_beta     90
_cell_angle_gamma    120

_symmetry_space_group_name_H-M    "P 1"
_symmetry_int_tables_number       1

loop_
  _symmetry_equiv_pos_as_xyz
  'x, y, z'

loop_
  _atom_site_label
  _atom_site_occupancy
  _atom_site_fract_x
  _atom_site_fract_y
  _atom_site_fract_z
  _atom_site_thermal_displace_type
  _atom_site_B_iso_or_equiv
  _atom_site_type_symbol
  O1       1.0000 0.97729  0.29502  0.57803  Biso   1.000  O
  O2       1.0000 0.98855  0.32010  0.34870  Biso   1.000  O
  O3       1.0000 0.97132  0.30974  0.98609  Biso   1.000  O
  Mg1      1.0000 0.98826  0.33860  0.11971  Biso   1.000  Mg
  O4       1.0000 0.02411  0.70480  0.90356  Biso   1.000  O
  O5       1.0000 0.01193  0.67957  0.13231  Biso   1.000  O
  O6       1.0000 0.02884  0.68938  0.49559  Biso   1.000  O
  Mg2      1.0000 0.01082  0.66065  0.36394  Biso   1.000  Mg
  C1       1.0000 0.02514  0.69879  0.07551  Biso   1.000  C
  C2       1.0000 0.04126  0.71347  0.21351  Biso   1.000  C
  C3       1.0000 0.05616  0.73396  0.14412  Biso   1.000  C
  C4       1.0000 0.07117  0.74941  0.26323  Biso   1.000  C
  C5       1.0000 0.07154  0.74462  0.46200  Biso   1.000  C
  C6       1.0000 0.05731  0.72440  0.53335  Biso   1.000  C
  C7       1.0000 0.04199  0.70836  0.41354  Biso   1.000  C
  N1       1.0000 0.08548  0.75902  0.60206  Biso   1.000  N
  N2       1.0000 0.09810  0.77752  0.53304  Biso   1.000  N
  C8       1.0000 0.11282  0.79189  0.66563  Biso   1.000  C
  C9       1.0000 0.11697  0.78588  0.84691  Biso   1.000  C
  C10      1.0000 0.13276  0.80065  0.96733  Biso   1.000  C
  C11      1.0000 0.14499  0.82196  0.91041  Biso   1.000  C
  N3       1.0000 0.16134  0.83738  0.02294  Biso   1.000  N
  N4       1.0000 0.83452  0.16327  0.49238  Biso   1.000  N
  C12      1.0000 0.85121  0.17855  0.60239  Biso   1.000  C
  C13      1.0000 0.86407  0.19962  0.54060  Biso   1.000  C
  C14      1.0000 0.88068  0.21416  0.65555  Biso   1.000  C
  C15      1.0000 0.88496  0.20817  0.83638  Biso   1.000  C
  N5       1.0000 0.90055  0.22235  0.96364  Biso   1.000  N
  N6       1.0000 0.91394  0.24034  0.89006  Biso   1.000  N
  C16      1.0000 0.92856  0.25465  0.02683  Biso   1.000  C
  C17      1.0000 0.92940  0.25000  0.22526  Biso   1.000  C
  C18      1.0000 0.94480  0.26547  0.34153  Biso   1.000  C
  C19      1.0000 0.95959  0.28589  0.27005  Biso   1.000  C
  C20      1.0000 0.97580  0.30082  0.40650  Biso   1.000  C
  C21      1.0000 0.95844  0.29081  0.07010  Biso   1.000  C
  C22      1.0000 0.94287  0.27469  0.95274  Biso   1.000  C
  C23      1.0000 0.87243  0.18668  0.90364  Biso   1.000  C
  C24      1.0000 0.87638  0.17991  0.08444  Biso   1.000  C
  C25      1.0000 0.86418  0.15907  0.14355  Biso   1.000  C
  C26      1.0000 0.84758  0.14417  0.02457  Biso   1.000  C
  C27      1.0000 0.84326  0.15029  0.84829  Biso   1.000  C
  C28      1.0000 0.85551  0.17155  0.78327  Biso   1.000  C
  C29      1.0000 0.14067  0.82898  0.72975  Biso   1.000  C
  C30      1.0000 0.15229  0.85047  0.66932  Biso   1.000  C
  C31      1.0000 0.14800  0.85663  0.49319  Biso   1.000  C
  C32      1.0000 0.13202  0.84157  0.37003  Biso   1.000  C
  C33      1.0000 0.12051  0.82052  0.42418  Biso   1.000  C
  C34      1.0000 0.12450  0.81367  0.60428  Biso   1.000  C
  H1       1.0000 0.05528  0.73732  0.99140  Biso   1.000  H
  H2       1.0000 0.08240  0.76507  0.20863  Biso   1.000  H
  H3       1.0000 0.05783  0.72092  0.68619  Biso   1.000  H
  H4       1.0000 0.10763  0.76929  0.88884  Biso   1.000  H
  H5       1.0000 0.13608  0.79607  0.10762  Biso   1.000  H
  H6       1.0000 0.86070  0.20412  0.40016  Biso   1.000  H
  H7       1.0000 0.89062  0.23054  0.60937  Biso   1.000  H
  H8       1.0000 0.91816  0.23445  0.28199  Biso   1.000  H
  H9       1.0000 0.94601  0.26222  0.49393  Biso   1.000  H
  H10      1.0000 0.94202  0.27809  0.80018  Biso   1.000  H
  H11      1.0000 0.88911  0.19150  0.17515  Biso   1.000  H
  H12      1.0000 0.86721  0.15416  0.28353  Biso   1.000  H
  H13      1.0000 0.83799  0.12784  0.07320  Biso   1.000  H
  H14      1.0000 0.83039  0.13905  0.75657  Biso   1.000  H
  H15      1.0000 0.16463  0.86183  0.76460  Biso   1.000  H
  H16      1.0000 0.15708  0.87314  0.44810  Biso   1.000  H
  H17      1.0000 0.12897  0.84656  0.23051  Biso   1.000  H
  H18      1.0000 0.10831  0.80881  0.32993  Biso   1.000  H
  O7       1.0000 0.03832  0.34894  0.24470  Biso   1.000  O
  O8       1.0000 0.01323  0.33511  0.01536  Biso   1.000  O
  O9       1.0000 0.02359  0.32825  0.65276  Biso   1.000  O
  Mg3      1.0000 0.99473  0.31633  0.78638  Biso   1.000  Mg
  O10      1.0000 0.96186  0.65264  0.23690  Biso   1.000  O
  O11      1.0000 0.98709  0.66569  0.46564  Biso   1.000  O
  O12      1.0000 0.97729  0.67280  0.82893  Biso   1.000  O
  Mg4      1.0000 0.00601  0.68350  0.69728  Biso   1.000  Mg
  C35      1.0000 0.96788  0.65968  0.40885  Biso   1.000  C
  C36      1.0000 0.95319  0.66112  0.54684  Biso   1.000  C
  C37      1.0000 0.93271  0.65553  0.47745  Biso   1.000  C
  C38      1.0000 0.91726  0.65509  0.59656  Biso   1.000  C
  C39      1.0000 0.92205  0.66026  0.79533  Biso   1.000  C
  C40      1.0000 0.94226  0.66624  0.86668  Biso   1.000  C
  C41      1.0000 0.95831  0.66696  0.74688  Biso   1.000  C
  N7       1.0000 0.90765  0.65980  0.93540  Biso   1.000  N
  N8       1.0000 0.88915  0.65391  0.86637  Biso   1.000  N
  C42      1.0000 0.87477  0.65426  0.99896  Biso   1.000  C
  C43      1.0000 0.88079  0.66442  0.18024  Biso   1.000  C
  C44      1.0000 0.86602  0.66545  0.30066  Biso   1.000  C
  C45      1.0000 0.84470  0.65636  0.24374  Biso   1.000  C
  N9       1.0000 0.16262  0.32396  0.02294  Biso   1.000  N
  N10      1.0000 0.83673  0.67125  0.49238  Biso   1.000  N
  C46      1.0000 0.15479  0.33933  0.26906  Biso   1.000  C
  C47      1.0000 0.13372  0.33112  0.20727  Biso   1.000  C
  C48      1.0000 0.11917  0.33319  0.32222  Biso   1.000  C
  C49      1.0000 0.12516  0.34345  0.50305  Biso   1.000  C
  N11      1.0000 0.11098  0.34487  0.63031  Biso   1.000  N
  N12      1.0000 0.09299  0.34026  0.55673  Biso   1.000  N
  C50      1.0000 0.07868  0.34057  0.69350  Biso   1.000  C
  C51      1.0000 0.08333  0.34607  0.89192  Biso   1.000  C
  C52      1.0000 0.06786  0.34600  0.00820  Biso   1.000  C
  C53      1.0000 0.04744  0.34037  0.93672  Biso   1.000  C
  C54      1.0000 0.03251  0.34165  0.07317  Biso   1.000  C
  C55      1.0000 0.04252  0.33430  0.73677  Biso   1.000  C
  C56      1.0000 0.05864  0.33484  0.61940  Biso   1.000  C
  C57      1.0000 0.14666  0.35242  0.57030  Biso   1.000  C
  C58      1.0000 0.82009  0.69647  0.08444  Biso   1.000  C
  C59      1.0000 0.84093  0.70510  0.14355  Biso   1.000  C
  C60      1.0000 0.85583  0.70340  0.02457  Biso   1.000  C
  C61      1.0000 0.84971  0.69297  0.84829  Biso   1.000  C
  C62      1.0000 0.82845  0.68396  0.78327  Biso   1.000  C
  C63      1.0000 0.17102  0.31169  0.72975  Biso   1.000  C
  C64      1.0000 0.14953  0.30182  0.66932  Biso   1.000  C
  C65      1.0000 0.14337  0.29136  0.49319  Biso   1.000  C
  C66      1.0000 0.15843  0.29045  0.37003  Biso   1.000  C
  C67      1.0000 0.17948  0.29999  0.42418  Biso   1.000  C
  C68      1.0000 0.18633  0.31083  0.60428  Biso   1.000  C
  H19      1.0000 0.92935  0.65130  0.32473  Biso   1.000  H
  H20      1.0000 0.90159  0.65066  0.54197  Biso   1.000  H
  H21      1.0000 0.94575  0.67025  0.01952  Biso   1.000  H
  H22      1.0000 0.89738  0.67168  0.22217  Biso   1.000  H
  H23      1.0000 0.87060  0.67334  0.44095  Biso   1.000  H
  H24      1.0000 0.12921  0.32324  0.06683  Biso   1.000  H
  H25      1.0000 0.10279  0.32675  0.27604  Biso   1.000  H
  H26      1.0000 0.09888  0.35037  0.94865  Biso   1.000  H
  H27      1.0000 0.07111  0.35045  0.16060  Biso   1.000  H
  H28      1.0000 0.05524  0.33060  0.46685  Biso   1.000  H
  H29      1.0000 0.80850  0.69761  0.17515  Biso   1.000  H
  H30      1.0000 0.84584  0.71305  0.28353  Biso   1.000  H
  H31      1.0000 0.87216  0.71015  0.07320  Biso   1.000  H
  H32      1.0000 0.86095  0.69134  0.75657  Biso   1.000  H
  H33      1.0000 0.13817  0.30280  0.76460  Biso   1.000  H
  H34      1.0000 0.12686  0.28395  0.44810  Biso   1.000  H
  H35      1.0000 0.15344  0.28241  0.23051  Biso   1.000  H
  H36      1.0000 0.19119  0.29950  0.32993  Biso   1.000  H
  O13      1.0000 0.98439  0.35604  0.91137  Biso   1.000  O
  O14      1.0000 0.99822  0.34479  0.68203  Biso   1.000  O
  O15      1.0000 0.00509  0.36201  0.31943  Biso   1.000  O
  Mg5      1.0000 0.01701  0.34507  0.45305  Biso   1.000  Mg
  O16      1.0000 0.01403  0.64256  0.57023  Biso   1.000  O
  O17      1.0000 0.00098  0.65474  0.79898  Biso   1.000  O
  O18      1.0000 0.99387  0.63782  0.16226  Biso   1.000  O
  Mg6      1.0000 0.98317  0.65585  0.03061  Biso   1.000  Mg
  C69      1.0000 0.00698  0.64153  0.74218  Biso   1.000  C
  C70      1.0000 0.00555  0.62541  0.88017  Biso   1.000  C
  C71      1.0000 0.01113  0.61051  0.81079  Biso   1.000  C
  C72      1.0000 0.01157  0.59550  0.92989  Biso   1.000  C
  C73      1.0000 0.00641  0.59513  0.12866  Biso   1.000  C
  C74      1.0000 0.00043  0.60936  0.20001  Biso   1.000  C
  C75      1.0000 0.99970  0.62468  0.08021  Biso   1.000  C
  N13      1.0000 0.00687  0.58119  0.26873  Biso   1.000  N
  N14      1.0000 0.01275  0.56857  0.19971  Biso   1.000  N
  C76      1.0000 0.01241  0.55385  0.33229  Biso   1.000  C
  C77      1.0000 0.00225  0.54970  0.51357  Biso   1.000  C
  C78      1.0000 0.00122  0.53391  0.63399  Biso   1.000  C
  C79      1.0000 0.01031  0.52168  0.57707  Biso   1.000  C
  N15      1.0000 0.67604  0.83866  0.02294  Biso   1.000  N
  N16      1.0000 0.32875  0.16548  0.49238  Biso   1.000  N
  C80      1.0000 0.99401  0.48213  0.93572  Biso   1.000  C
  C81      1.0000 0.00221  0.46926  0.87393  Biso   1.000  C
  C82      1.0000 0.00015  0.45265  0.98888  Biso   1.000  C
  C83      1.0000 0.98988  0.44837  0.16972  Biso   1.000  C
  N17      1.0000 0.98846  0.43278  0.29697  Biso   1.000  N
  N18      1.0000 0.99307  0.41939  0.22339  Biso   1.000  N
  C84      1.0000 0.99276  0.40478  0.36016  Biso   1.000  C
  C85      1.0000 0.98727  0.40393  0.55859  Biso   1.000  C
  C86      1.0000 0.98734  0.38853  0.67486  Biso   1.000  C
  C87      1.0000 0.99296  0.37374  0.60339  Biso   1.000  C
  C88      1.0000 0.99169  0.35753  0.73983  Biso   1.000  C
  C89      1.0000 0.99904  0.37489  0.40343  Biso   1.000  C
  C90      1.0000 0.99849  0.39046  0.28607  Biso   1.000  C
  C91      1.0000 0.98091  0.46090  0.23697  Biso   1.000  C
  C92      1.0000 0.30353  0.12362  0.08444  Biso   1.000  C
  C93      1.0000 0.29490  0.13582  0.14355  Biso   1.000  C
  C94      1.0000 0.29660  0.15242  0.02457  Biso   1.000  C
  C95      1.0000 0.30703  0.15674  0.84829  Biso   1.000  C
  C96      1.0000 0.31604  0.14449  0.78327  Biso   1.000  C
  C97      1.0000 0.68831  0.85933  0.72975  Biso   1.000  C
  C98      1.0000 0.69818  0.84771  0.66932  Biso   1.000  C
  C99      1.0000 0.70864  0.85200  0.49319  Biso   1.000  C
  C100     1.0000 0.70955  0.86798  0.37003  Biso   1.000  C
  C101     1.0000 0.70001  0.87949  0.42418  Biso   1.000  C
  C102     1.0000 0.68917  0.87550  0.60428  Biso   1.000  C
  H37      1.0000 0.01537  0.61138  0.65807  Biso   1.000  H
  H38      1.0000 0.01601  0.58427  0.87530  Biso   1.000  H
  H39      1.0000 0.99642  0.60883  0.35286  Biso   1.000  H
  H40      1.0000 0.99499  0.55903  0.55551  Biso   1.000  H
  H41      1.0000 0.99332  0.53059  0.77428  Biso   1.000  H
  H42      1.0000 0.01009  0.47263  0.73349  Biso   1.000  H
  H43      1.0000 0.00659  0.44271  0.94271  Biso   1.000  H
  H44      1.0000 0.98296  0.41518  0.61532  Biso   1.000  H
  H45      1.0000 0.98288  0.38733  0.82727  Biso   1.000  H
  H46      1.0000 0.00274  0.39131  0.13352  Biso   1.000  H
  H47      1.0000 0.30239  0.11089  0.17515  Biso   1.000  H
  H48      1.0000 0.28695  0.13279  0.28353  Biso   1.000  H
  H49      1.0000 0.28985  0.16201  0.07320  Biso   1.000  H
  H50      1.0000 0.30866  0.16961  0.75657  Biso   1.000  H
  H51      1.0000 0.69720  0.83537  0.76460  Biso   1.000  H
  H52      1.0000 0.71605  0.84292  0.44810  Biso   1.000  H
  H53      1.0000 0.71759  0.87103  0.23051  Biso   1.000  H
  H54      1.0000 0.70050  0.89169  0.32993  Biso   1.000  H
  O19      1.0000 0.64396  0.62835  0.91137  Biso   1.000  O
  O20      1.0000 0.65521  0.65344  0.68203  Biso   1.000  O
  O21      1.0000 0.63799  0.64307  0.31943  Biso   1.000  O
  Mg7      1.0000 0.65493  0.67194  0.45305  Biso   1.000  Mg
  O22      1.0000 0.69077  0.03814  0.23690  Biso   1.000  O
  O23      1.0000 0.67859  0.01291  0.46564  Biso   1.000  O
  O24      1.0000 0.69551  0.02271  0.82893  Biso   1.000  O
  Mg8      1.0000 0.67749  0.99399  0.69728  Biso   1.000  Mg
  C103     1.0000 0.69180  0.03212  0.40885  Biso   1.000  C
  C104     1.0000 0.70792  0.04681  0.54684  Biso   1.000  C
  C105     1.0000 0.72283  0.06729  0.47745  Biso   1.000  C
  C106     1.0000 0.73784  0.08274  0.59656  Biso   1.000  C
  C107     1.0000 0.73821  0.07795  0.79533  Biso   1.000  C
  C108     1.0000 0.72398  0.05774  0.86668  Biso   1.000  C
  C109     1.0000 0.70866  0.04169  0.74688  Biso   1.000  C
  N19      1.0000 0.75215  0.09235  0.93540  Biso   1.000  N
  N20      1.0000 0.76477  0.11085  0.86637  Biso   1.000  N
  C110     1.0000 0.77948  0.12523  0.99896  Biso   1.000  C
  C111     1.0000 0.78363  0.11921  0.18024  Biso   1.000  C
  C112     1.0000 0.79943  0.13398  0.30066  Biso   1.000  C
  C113     1.0000 0.81165  0.15530  0.24374  Biso   1.000  C
  N21      1.0000 0.82801  0.17071  0.35627  Biso   1.000  N
  N22      1.0000 0.50119  0.49660  0.82571  Biso   1.000  N
  C114     1.0000 0.51787  0.51188  0.93572  Biso   1.000  C
  C115     1.0000 0.53074  0.53295  0.87393  Biso   1.000  C
  C116     1.0000 0.54735  0.54749  0.98888  Biso   1.000  C
  C117     1.0000 0.55163  0.54151  0.16972  Biso   1.000  C
  N23      1.0000 0.56722  0.55568  0.29697  Biso   1.000  N
  N24      1.0000 0.58061  0.57368  0.22339  Biso   1.000  N
  C118     1.0000 0.59522  0.58798  0.36016  Biso   1.000  C
  C119     1.0000 0.59607  0.58334  0.55859  Biso   1.000  C
  C120     1.0000 0.61147  0.59880  0.67486  Biso   1.000  C
  C121     1.0000 0.62626  0.61922  0.60339  Biso   1.000  C
  C122     1.0000 0.64247  0.63416  0.73983  Biso   1.000  C
  C123     1.0000 0.62511  0.62415  0.40343  Biso   1.000  C
  C124     1.0000 0.60954  0.60803  0.28607  Biso   1.000  C
  C125     1.0000 0.53910  0.52001  0.23697  Biso   1.000  C
  C126     1.0000 0.54304  0.51324  0.41777  Biso   1.000  C
  C127     1.0000 0.53084  0.49241  0.47688  Biso   1.000  C
  C128     1.0000 0.51424  0.47751  0.35790  Biso   1.000  C
  C129     1.0000 0.50993  0.48363  0.18162  Biso   1.000  C
  C130     1.0000 0.52218  0.50489  0.11660  Biso   1.000  C
  C131     1.0000 0.80734  0.16232  0.06308  Biso   1.000  C
  C132     1.0000 0.81895  0.18380  0.00265  Biso   1.000  C
  C133     1.0000 0.81466  0.18997  0.82653  Biso   1.000  C
  C134     1.0000 0.79869  0.17491  0.70337  Biso   1.000  C
  C135     1.0000 0.78718  0.15385  0.75752  Biso   1.000  C
  C136     1.0000 0.79117  0.14700  0.93761  Biso   1.000  C
  H55      1.0000 0.72195  0.07065  0.32473  Biso   1.000  H
  H56      1.0000 0.74906  0.09841  0.54197  Biso   1.000  H
  H57      1.0000 0.72450  0.05425  0.01952  Biso   1.000  H
  H58      1.0000 0.77430  0.10262  0.22217  Biso   1.000  H
  H59      1.0000 0.80274  0.12940  0.44095  Biso   1.000  H
  H60      1.0000 0.52737  0.53746  0.73349  Biso   1.000  H
  H61      1.0000 0.55729  0.56388  0.94271  Biso   1.000  H
  H62      1.0000 0.58482  0.56778  0.61532  Biso   1.000  H
  H63      1.0000 0.61267  0.59556  0.82727  Biso   1.000  H
  H64      1.0000 0.60869  0.61142  0.13352  Biso   1.000  H
  H65      1.0000 0.55578  0.52483  0.50849  Biso   1.000  H
  H66      1.0000 0.53388  0.48749  0.61686  Biso   1.000  H
  H67      1.0000 0.50466  0.46117  0.40653  Biso   1.000  H
  H68      1.0000 0.49706  0.47238  0.08990  Biso   1.000  H
  H69      1.0000 0.83130  0.19516  0.09793  Biso   1.000  H
  H70      1.0000 0.82375  0.20647  0.78143  Biso   1.000  H
  H71      1.0000 0.79564  0.17990  0.56385  Biso   1.000  H
  H72      1.0000 0.77497  0.14214  0.66327  Biso   1.000  H
  O25      1.0000 0.70498  0.68227  0.57803  Biso   1.000  O
  O26      1.0000 0.67990  0.66844  0.34870  Biso   1.000  O
  O27      1.0000 0.69026  0.66158  0.98609  Biso   1.000  O
  Mg9      1.0000 0.66140  0.64966  0.11971  Biso   1.000  Mg
  O28      1.0000 0.62853  0.98597  0.57023  Biso   1.000  O
  O29      1.0000 0.65376  0.99902  0.79898  Biso   1.000  O
  O30      1.0000 0.64395  0.00613  0.16226  Biso   1.000  O
  Mg10     1.0000 0.67268  0.01683  0.03061  Biso   1.000  Mg
  C137     1.0000 0.63455  0.99302  0.74218  Biso   1.000  C
  C138     1.0000 0.61986  0.99445  0.88017  Biso   1.000  C
  C139     1.0000 0.59937  0.98887  0.81079  Biso   1.000  C
  C140     1.0000 0.58392  0.98843  0.92989  Biso   1.000  C
  C141     1.0000 0.58872  0.99359  0.12866  Biso   1.000  C
  C142     1.0000 0.60893  0.99957  0.20001  Biso   1.000  C
  C143     1.0000 0.62497  0.00030  0.08021  Biso   1.000  C
  N25      1.0000 0.57432  0.99313  0.26873  Biso   1.000  N
  N26      1.0000 0.55581  0.98725  0.19971  Biso   1.000  N
  C144     1.0000 0.54144  0.98759  0.33229  Biso   1.000  C
  C145     1.0000 0.54745  0.99775  0.51357  Biso   1.000  C
  C146     1.0000 0.53269  0.99878  0.63399  Biso   1.000  C
  C147     1.0000 0.51137  0.98969  0.57707  Biso   1.000  C
  N27      1.0000 0.82929  0.65730  0.35627  Biso   1.000  N
  N28      1.0000 0.50340  0.00458  0.82571  Biso   1.000  N
  C148     1.0000 0.82145  0.67266  0.60239  Biso   1.000  C
  C149     1.0000 0.80038  0.66445  0.54060  Biso   1.000  C
  C150     1.0000 0.78584  0.66652  0.65555  Biso   1.000  C
  C151     1.0000 0.79183  0.67679  0.83638  Biso   1.000  C
  N29      1.0000 0.77765  0.67820  0.96364  Biso   1.000  N
  N30      1.0000 0.75966  0.67360  0.89006  Biso   1.000  N
  C152     1.0000 0.74535  0.67391  0.02683  Biso   1.000  C
  C153     1.0000 0.75000  0.67940  0.22526  Biso   1.000  C
  C154     1.0000 0.73453  0.67933  0.34153  Biso   1.000  C
  C155     1.0000 0.71411  0.67370  0.27005  Biso   1.000  C
  C156     1.0000 0.69918  0.67498  0.40650  Biso   1.000  C
  C157     1.0000 0.70919  0.66763  0.07010  Biso   1.000  C
  C158     1.0000 0.72531  0.66818  0.95274  Biso   1.000  C
  C159     1.0000 0.81332  0.68576  0.90364  Biso   1.000  C
  C160     1.0000 0.48676  0.02980  0.41777  Biso   1.000  C
  C161     1.0000 0.50759  0.03844  0.47688  Biso   1.000  C
  C162     1.0000 0.52249  0.03674  0.35790  Biso   1.000  C
  C163     1.0000 0.51637  0.02630  0.18162  Biso   1.000  C
  C164     1.0000 0.49511  0.01729  0.11660  Biso   1.000  C
  C165     1.0000 0.83768  0.64502  0.06308  Biso   1.000  C
  C166     1.0000 0.81620  0.63515  0.00265  Biso   1.000  C
  C167     1.0000 0.81003  0.62470  0.82653  Biso   1.000  C
  C168     1.0000 0.82509  0.62378  0.70337  Biso   1.000  C
  C169     1.0000 0.84615  0.63332  0.75752  Biso   1.000  C
  C170     1.0000 0.85300  0.64417  0.93761  Biso   1.000  C
  H73      1.0000 0.59602  0.98463  0.65807  Biso   1.000  H
  H74      1.0000 0.56826  0.98399  0.87530  Biso   1.000  H
  H75      1.0000 0.61242  0.00358  0.35286  Biso   1.000  H
  H76      1.0000 0.56404  0.00501  0.55551  Biso   1.000  H
  H77      1.0000 0.53727  0.00668  0.77428  Biso   1.000  H
  H78      1.0000 0.79588  0.65658  0.40016  Biso   1.000  H
  H79      1.0000 0.76946  0.66008  0.60937  Biso   1.000  H
  H80      1.0000 0.76555  0.68371  0.28199  Biso   1.000  H
  H81      1.0000 0.73778  0.68378  0.49393  Biso   1.000  H
  H82      1.0000 0.72191  0.66393  0.80018  Biso   1.000  H
  H83      1.0000 0.47517  0.03095  0.50849  Biso   1.000  H
  H84      1.0000 0.51251  0.04638  0.61686  Biso   1.000  H
  H85      1.0000 0.53883  0.04348  0.40653  Biso   1.000  H
  H86      1.0000 0.52762  0.02468  0.08990  Biso   1.000  H
  H87      1.0000 0.80484  0.63614  0.09793  Biso   1.000  H
  H88      1.0000 0.79353  0.61728  0.78143  Biso   1.000  H
  H89      1.0000 0.82010  0.61574  0.56385  Biso   1.000  H
  H90      1.0000 0.85786  0.63283  0.66327  Biso   1.000  H
  O31      1.0000 0.65106  0.68938  0.24470  Biso   1.000  O
  O32      1.0000 0.66489  0.67812  0.01536  Biso   1.000  O
  O33      1.0000 0.67175  0.69535  0.65276  Biso   1.000  O
  Mg11     1.0000 0.68367  0.67840  0.78638  Biso   1.000  Mg
  O34      1.0000 0.68070  0.97589  0.90356  Biso   1.000  O
  O35      1.0000 0.66765  0.98807  0.13231  Biso   1.000  O
  O36      1.0000 0.66054  0.97116  0.49559  Biso   1.000  O
  Mg12     1.0000 0.64983  0.98918  0.36394  Biso   1.000  Mg
  C171     1.0000 0.67365  0.97486  0.07551  Biso   1.000  C
  C172     1.0000 0.67222  0.95874  0.21351  Biso   1.000  C
  C173     1.0000 0.67780  0.94384  0.14412  Biso   1.000  C
  C174     1.0000 0.67824  0.92883  0.26323  Biso   1.000  C
  C175     1.0000 0.67308  0.92846  0.46200  Biso   1.000  C
  C176     1.0000 0.66709  0.94269  0.53335  Biso   1.000  C
  C177     1.0000 0.66637  0.95801  0.41354  Biso   1.000  C
  N31      1.0000 0.67354  0.91452  0.60206  Biso   1.000  N
  N32      1.0000 0.67942  0.90190  0.53304  Biso   1.000  N
  C178     1.0000 0.67908  0.88718  0.66563  Biso   1.000  C
  C179     1.0000 0.66891  0.88303  0.84691  Biso   1.000  C
  C180     1.0000 0.66789  0.86724  0.96733  Biso   1.000  C
  C181     1.0000 0.67698  0.85501  0.91041  Biso   1.000  C
  N33      1.0000 0.34270  0.17199  0.35627  Biso   1.000  N
  N34      1.0000 0.99542  0.49881  0.82571  Biso   1.000  N
  C182     1.0000 0.66067  0.81546  0.26906  Biso   1.000  C
  C183     1.0000 0.66888  0.80260  0.20727  Biso   1.000  C
  C184     1.0000 0.66681  0.78599  0.32222  Biso   1.000  C
  C185     1.0000 0.65655  0.78171  0.50305  Biso   1.000  C
  N35      1.0000 0.65513  0.76611  0.63031  Biso   1.000  N
  N36      1.0000 0.65974  0.75273  0.55673  Biso   1.000  N
  C186     1.0000 0.65943  0.73811  0.69350  Biso   1.000  C
  C187     1.0000 0.65393  0.73726  0.89192  Biso   1.000  C
  C188     1.0000 0.65400  0.72187  0.00820  Biso   1.000  C
  C189     1.0000 0.65963  0.70707  0.93672  Biso   1.000  C
  C190     1.0000 0.65835  0.69086  0.07317  Biso   1.000  C
  C191     1.0000 0.66570  0.70822  0.73677  Biso   1.000  C
  C192     1.0000 0.66516  0.72380  0.61940  Biso   1.000  C
  C193     1.0000 0.64758  0.79423  0.57030  Biso   1.000  C
  C194     1.0000 0.97020  0.45696  0.41777  Biso   1.000  C
  C195     1.0000 0.96156  0.46916  0.47688  Biso   1.000  C
  C196     1.0000 0.96326  0.48576  0.35790  Biso   1.000  C
  C197     1.0000 0.97370  0.49007  0.18162  Biso   1.000  C
  C198     1.0000 0.98271  0.47782  0.11660  Biso   1.000  C
  C199     1.0000 0.35498  0.19266  0.06308  Biso   1.000  C
  C200     1.0000 0.36485  0.18105  0.00265  Biso   1.000  C
  C201     1.0000 0.37530  0.18534  0.82653  Biso   1.000  C
  C202     1.0000 0.37622  0.20131  0.70337  Biso   1.000  C
  C203     1.0000 0.36668  0.21282  0.75752  Biso   1.000  C
  C204     1.0000 0.35583  0.20883  0.93761  Biso   1.000  C
  H91      1.0000 0.68203  0.94472  0.99140  Biso   1.000  H
  H92      1.0000 0.68268  0.91760  0.20863  Biso   1.000  H
  H93      1.0000 0.66308  0.94217  0.68619  Biso   1.000  H
  H94      1.0000 0.66166  0.89237  0.88884  Biso   1.000  H
  H95      1.0000 0.65999  0.86392  0.10762  Biso   1.000  H
  H96      1.0000 0.67676  0.80597  0.06683  Biso   1.000  H
  H97      1.0000 0.67325  0.77604  0.27604  Biso   1.000  H
  H98      1.0000 0.64963  0.74851  0.94865  Biso   1.000  H
  H99      1.0000 0.64955  0.72066  0.16060  Biso   1.000  H
  H100     1.0000 0.66940  0.72465  0.46685  Biso   1.000  H
  H101     1.0000 0.96905  0.44422  0.50849  Biso   1.000  H
  H102     1.0000 0.95362  0.46612  0.61686  Biso   1.000  H
  H103     1.0000 0.95652  0.49534  0.40653  Biso   1.000  H
  H104     1.0000 0.97532  0.50294  0.08990  Biso   1.000  H
  H105     1.0000 0.36386  0.16870  0.09793  Biso   1.000  H
  H106     1.0000 0.38272  0.17625  0.78143  Biso   1.000  H
  H107     1.0000 0.38426  0.20436  0.56385  Biso   1.000  H
  H108     1.0000 0.36717  0.22503  0.66327  Biso   1.000  H
  O37      1.0000 0.31062  0.96168  0.24470  Biso   1.000  O
  O38      1.0000 0.32188  0.98677  0.01536  Biso   1.000  O
  O39      1.0000 0.30465  0.97641  0.65276  Biso   1.000  O
  Mg13     1.0000 0.32160  0.00527  0.78638  Biso   1.000  Mg
  O40      1.0000 0.35744  0.37147  0.57023  Biso   1.000  O
  O41      1.0000 0.34526  0.34624  0.79898  Biso   1.000  O
  O42      1.0000 0.36218  0.35605  0.16226  Biso   1.000  O
  Mg14     1.0000 0.34415  0.32732  0.03061  Biso   1.000  Mg
  C205     1.0000 0.35847  0.36545  0.74218  Biso   1.000  C
  C206     1.0000 0.37459  0.38014  0.88017  Biso   1.000  C
  C207     1.0000 0.38949  0.40063  0.81079  Biso   1.000  C
  C208     1.0000 0.40450  0.41608  0.92989  Biso   1.000  C
  C209     1.0000 0.40487  0.41128  0.12866  Biso   1.000  C
  C210     1.0000 0.39064  0.39107  0.20001  Biso   1.000  C
  C211     1.0000 0.37532  0.37503  0.08021  Biso   1.000  C
  N37      1.0000 0.41881  0.42568  0.26873  Biso   1.000  N
  N38      1.0000 0.43143  0.44419  0.19971  Biso   1.000  N
  C212     1.0000 0.44615  0.45856  0.33229  Biso   1.000  C
  C213     1.0000 0.45030  0.45255  0.51357  Biso   1.000  C
  C214     1.0000 0.46609  0.46731  0.63399  Biso   1.000  C
  C215     1.0000 0.47832  0.48863  0.57707  Biso   1.000  C
  N39      1.0000 0.49467  0.50404  0.68961  Biso   1.000  N
  N40      1.0000 0.16785  0.82994  0.15905  Biso   1.000  N
  C216     1.0000 0.18454  0.84521  0.26906  Biso   1.000  C
  C217     1.0000 0.19740  0.86628  0.20727  Biso   1.000  C
  C218     1.0000 0.21401  0.88083  0.32222  Biso   1.000  C
  C219     1.0000 0.21829  0.87484  0.50305  Biso   1.000  C
  N41      1.0000 0.23389  0.88902  0.63031  Biso   1.000  N
  N42      1.0000 0.24727  0.90701  0.55673  Biso   1.000  N
  C220     1.0000 0.26189  0.92132  0.69350  Biso   1.000  C
  C221     1.0000 0.26274  0.91667  0.89192  Biso   1.000  C
  C222     1.0000 0.27813  0.93214  0.00820  Biso   1.000  C
  C223     1.0000 0.29293  0.95256  0.93672  Biso   1.000  C
  C224     1.0000 0.30914  0.96749  0.07317  Biso   1.000  C
  C225     1.0000 0.29178  0.95748  0.73677  Biso   1.000  C
  C226     1.0000 0.27620  0.94136  0.61940  Biso   1.000  C
  C227     1.0000 0.20577  0.85334  0.57030  Biso   1.000  C
  C228     1.0000 0.20971  0.84657  0.75111  Biso   1.000  C
  C229     1.0000 0.19751  0.82574  0.81021  Biso   1.000  C
  C230     1.0000 0.18091  0.81084  0.69124  Biso   1.000  C
  C231     1.0000 0.17660  0.81696  0.51495  Biso   1.000  C
  C232     1.0000 0.18885  0.83822  0.44993  Biso   1.000  C
  C233     1.0000 0.47401  0.49565  0.39642  Biso   1.000  C
  C234     1.0000 0.48562  0.51713  0.33599  Biso   1.000  C
  C235     1.0000 0.48133  0.52330  0.15986  Biso   1.000  C
  C236     1.0000 0.46535  0.50824  0.03670  Biso   1.000  C
  C237     1.0000 0.45384  0.48719  0.09085  Biso   1.000  C
  C238     1.0000 0.45783  0.48033  0.27094  Biso   1.000  C
  H109     1.0000 0.38862  0.40398  0.65807  Biso   1.000  H
  H110     1.0000 0.41573  0.43174  0.87530  Biso   1.000  H
  H111     1.0000 0.39117  0.38758  0.35286  Biso   1.000  H
  H112     1.0000 0.44097  0.43596  0.55551  Biso   1.000  H
  H113     1.0000 0.46941  0.46273  0.77428  Biso   1.000  H
  H114     1.0000 0.19403  0.87079  0.06683  Biso   1.000  H
  H115     1.0000 0.22396  0.89721  0.27604  Biso   1.000  H
  H116     1.0000 0.25149  0.90112  0.94865  Biso   1.000  H
  H117     1.0000 0.27934  0.92889  0.16060  Biso   1.000  H
  H118     1.0000 0.27535  0.94476  0.46685  Biso   1.000  H
  H119     1.0000 0.22245  0.85817  0.84182  Biso   1.000  H
  H120     1.0000 0.20054  0.82083  0.95019  Biso   1.000  H
  H121     1.0000 0.17132  0.79451  0.73987  Biso   1.000  H
  H122     1.0000 0.16373  0.80572  0.42324  Biso   1.000  H
  H123     1.0000 0.49797  0.52850  0.43126  Biso   1.000  H
  H124     1.0000 0.49042  0.53980  0.11476  Biso   1.000  H
  H125     1.0000 0.46231  0.51323  0.89718  Biso   1.000  H
  H126     1.0000 0.44164  0.47547  0.99660  Biso   1.000  H
  O43      1.0000 0.37165  0.01561  0.91137  Biso   1.000  O
  O44      1.0000 0.34656  0.00178  0.68203  Biso   1.000  O
  O45      1.0000 0.35693  0.99491  0.31943  Biso   1.000  O
  Mg15     1.0000 0.32806  0.98299  0.45305  Biso   1.000  Mg
  O46      1.0000 0.29520  0.31930  0.90356  Biso   1.000  O
  O47      1.0000 0.32043  0.33235  0.13231  Biso   1.000  O
  O48      1.0000 0.31062  0.33946  0.49559  Biso   1.000  O
  Mg16     1.0000 0.33935  0.35017  0.36394  Biso   1.000  Mg
  C239     1.0000 0.30121  0.32635  0.07551  Biso   1.000  C
  C240     1.0000 0.28653  0.32778  0.21351  Biso   1.000  C
  C241     1.0000 0.26604  0.32220  0.14412  Biso   1.000  C
  C242     1.0000 0.25059  0.32176  0.26323  Biso   1.000  C
  C243     1.0000 0.25538  0.32692  0.46200  Biso   1.000  C
  C244     1.0000 0.27560  0.33291  0.53335  Biso   1.000  C
  C245     1.0000 0.29164  0.33363  0.41354  Biso   1.000  C
  N43      1.0000 0.24098  0.32646  0.60206  Biso   1.000  N
  N44      1.0000 0.22248  0.32058  0.53304  Biso   1.000  N
  C246     1.0000 0.20811  0.32092  0.66563  Biso   1.000  C
  C247     1.0000 0.21412  0.33109  0.84691  Biso   1.000  C
  C248     1.0000 0.19935  0.33211  0.96733  Biso   1.000  C
  C249     1.0000 0.17804  0.32302  0.91041  Biso   1.000  C
  N45      1.0000 0.49596  0.99063  0.68961  Biso   1.000  N
  N46      1.0000 0.17006  0.33792  0.15905  Biso   1.000  N
  C250     1.0000 0.48812  0.00599  0.93572  Biso   1.000  C
  C251     1.0000 0.46705  0.99779  0.87393  Biso   1.000  C
  C252     1.0000 0.45251  0.99985  0.98888  Biso   1.000  C
  C253     1.0000 0.45849  0.01012  0.16972  Biso   1.000  C
  N47      1.0000 0.44432  0.01154  0.29697  Biso   1.000  N
  N48      1.0000 0.42632  0.00693  0.22339  Biso   1.000  N
  C254     1.0000 0.41202  0.00724  0.36016  Biso   1.000  C
  C255     1.0000 0.41666  0.01273  0.55859  Biso   1.000  C
  C256     1.0000 0.40120  0.01266  0.67486  Biso   1.000  C
  C257     1.0000 0.38078  0.00704  0.60339  Biso   1.000  C
  C258     1.0000 0.36584  0.00831  0.73983  Biso   1.000  C
  C259     1.0000 0.37585  0.00096  0.40343  Biso   1.000  C
  C260     1.0000 0.39197  0.00151  0.28607  Biso   1.000  C
  C261     1.0000 0.47999  0.01909  0.23697  Biso   1.000  C
  C262     1.0000 0.15343  0.36314  0.75111  Biso   1.000  C
  C263     1.0000 0.17426  0.37177  0.81021  Biso   1.000  C
  C264     1.0000 0.18916  0.37007  0.69124  Biso   1.000  C
  C265     1.0000 0.18304  0.35964  0.51495  Biso   1.000  C
  C266     1.0000 0.16178  0.35063  0.44993  Biso   1.000  C
  C267     1.0000 0.50435  0.97836  0.39642  Biso   1.000  C
  C268     1.0000 0.48287  0.96849  0.33599  Biso   1.000  C
  C269     1.0000 0.47670  0.95803  0.15986  Biso   1.000  C
  C270     1.0000 0.49176  0.95711  0.03670  Biso   1.000  C
  C271     1.0000 0.51281  0.96666  0.09085  Biso   1.000  C
  C272     1.0000 0.51967  0.97750  0.27094  Biso   1.000  C
  H127     1.0000 0.26268  0.31797  0.99140  Biso   1.000  H
  H128     1.0000 0.23493  0.31732  0.20863  Biso   1.000  H
  H129     1.0000 0.27908  0.33692  0.68619  Biso   1.000  H
  H130     1.0000 0.23071  0.33834  0.88884  Biso   1.000  H
  H131     1.0000 0.20393  0.34001  0.10762  Biso   1.000  H
  H132     1.0000 0.46254  0.98991  0.73349  Biso   1.000  H
  H133     1.0000 0.43612  0.99341  0.94271  Biso   1.000  H
  H134     1.0000 0.43222  0.01704  0.61532  Biso   1.000  H
  H135     1.0000 0.40444  0.01712  0.82727  Biso   1.000  H
  H136     1.0000 0.38858  0.99726  0.13352  Biso   1.000  H
  H137     1.0000 0.14183  0.36428  0.84182  Biso   1.000  H
  H138     1.0000 0.17917  0.37972  0.95019  Biso   1.000  H
  H139     1.0000 0.20549  0.37682  0.73987  Biso   1.000  H
  H140     1.0000 0.19428  0.35801  0.42324  Biso   1.000  H
  H141     1.0000 0.47150  0.96947  0.43126  Biso   1.000  H
  H142     1.0000 0.46020  0.95061  0.11476  Biso   1.000  H
  H143     1.0000 0.48677  0.94908  0.89718  Biso   1.000  H
  H144     1.0000 0.52453  0.96617  0.99660  Biso   1.000  H
  O49      1.0000 0.31773  0.02271  0.57803  Biso   1.000  O
  O50      1.0000 0.33156  0.01145  0.34870  Biso   1.000  O
  O51      1.0000 0.33842  0.02868  0.98609  Biso   1.000  O
  Mg17     1.0000 0.35034  0.01174  0.11971  Biso   1.000  Mg
  O52      1.0000 0.34736  0.30923  0.23690  Biso   1.000  O
  O53      1.0000 0.33431  0.32141  0.46564  Biso   1.000  O
  O54      1.0000 0.32720  0.30449  0.82893  Biso   1.000  O
  Mg18     1.0000 0.31650  0.32251  0.69728  Biso   1.000  Mg
  C273     1.0000 0.34032  0.30820  0.40885  Biso   1.000  C
  C274     1.0000 0.33888  0.29208  0.54684  Biso   1.000  C
  C275     1.0000 0.34447  0.27717  0.47745  Biso   1.000  C
  C276     1.0000 0.34491  0.26216  0.59656  Biso   1.000  C
  C277     1.0000 0.33974  0.26179  0.79533  Biso   1.000  C
  C278     1.0000 0.33376  0.27602  0.86668  Biso   1.000  C
  C279     1.0000 0.33304  0.29134  0.74688  Biso   1.000  C
  N49      1.0000 0.34020  0.24785  0.93540  Biso   1.000  N
  N50      1.0000 0.34609  0.23523  0.86637  Biso   1.000  N
  C280     1.0000 0.34574  0.22052  0.99896  Biso   1.000  C
  C281     1.0000 0.33558  0.21637  0.18024  Biso   1.000  C
  C282     1.0000 0.33455  0.20057  0.30066  Biso   1.000  C
  C283     1.0000 0.34364  0.18835  0.24374  Biso   1.000  C
  N51      1.0000 0.00937  0.50533  0.68961  Biso   1.000  N
  N52      1.0000 0.66208  0.83215  0.15905  Biso   1.000  N
  C284     1.0000 0.32734  0.14879  0.60239  Biso   1.000  C
  C285     1.0000 0.33555  0.13593  0.54060  Biso   1.000  C
  C286     1.0000 0.33348  0.11932  0.65555  Biso   1.000  C
  C287     1.0000 0.32321  0.11504  0.83638  Biso   1.000  C
  N53      1.0000 0.32180  0.09945  0.96364  Biso   1.000  N
  N54      1.0000 0.32640  0.08606  0.89006  Biso   1.000  N
  C288     1.0000 0.32609  0.07144  0.02683  Biso   1.000  C
  C289     1.0000 0.32060  0.07060  0.22526  Biso   1.000  C
  C290     1.0000 0.32067  0.05520  0.34153  Biso   1.000  C
  C291     1.0000 0.32630  0.04041  0.27005  Biso   1.000  C
  C292     1.0000 0.32502  0.02420  0.40650  Biso   1.000  C
  C293     1.0000 0.33237  0.04156  0.07010  Biso   1.000  C
  C294     1.0000 0.33182  0.05713  0.95274  Biso   1.000  C
  C295     1.0000 0.31424  0.12757  0.90364  Biso   1.000  C
  C296     1.0000 0.63686  0.79029  0.75111  Biso   1.000  C
  C297     1.0000 0.62823  0.80249  0.81021  Biso   1.000  C
  C298     1.0000 0.62993  0.81909  0.69124  Biso   1.000  C
  C299     1.0000 0.64036  0.82340  0.51495  Biso   1.000  C
  C300     1.0000 0.64937  0.81115  0.44993  Biso   1.000  C
  C301     1.0000 0.02164  0.52599  0.39642  Biso   1.000  C
  C302     1.0000 0.03151  0.51438  0.33599  Biso   1.000  C
  C303     1.0000 0.04197  0.51867  0.15986  Biso   1.000  C
  C304     1.0000 0.04289  0.53465  0.03670  Biso   1.000  C
  C305     1.0000 0.03334  0.54616  0.09085  Biso   1.000  C
  C306     1.0000 0.02250  0.54217  0.27094  Biso   1.000  C
  H145     1.0000 0.34870  0.27805  0.32473  Biso   1.000  H
  H146     1.0000 0.34934  0.25094  0.54197  Biso   1.000  H
  H147     1.0000 0.32975  0.27550  0.01952  Biso   1.000  H
  H148     1.0000 0.32832  0.22570  0.22217  Biso   1.000  H
  H149     1.0000 0.32666  0.19726  0.44095  Biso   1.000  H
  H150     1.0000 0.34342  0.13930  0.40016  Biso   1.000  H
  H151     1.0000 0.33992  0.10938  0.60937  Biso   1.000  H
  H152     1.0000 0.31629  0.08184  0.28199  Biso   1.000  H
  H153     1.0000 0.31622  0.05399  0.49393  Biso   1.000  H
  H154     1.0000 0.33607  0.05798  0.80018  Biso   1.000  H
  H155     1.0000 0.63572  0.77755  0.84182  Biso   1.000  H
  H156     1.0000 0.62028  0.79946  0.95019  Biso   1.000  H
  H157     1.0000 0.62318  0.82868  0.73987  Biso   1.000  H
  H158     1.0000 0.64199  0.83627  0.42324  Biso   1.000  H
  H159     1.0000 0.03053  0.50203  0.43126  Biso   1.000  H
  H160     1.0000 0.04939  0.50958  0.11476  Biso   1.000  H
  H161     1.0000 0.05092  0.53769  0.89718  Biso   1.000  H
  H162     1.0000 0.03383  0.55836  0.99660  Biso   1.000  H
