# Supplementary material for: In silico design and screening of hypothetical MOF-74 analogs and their experimental synthesis
Source: Chem Sci. 2016 Jun 21;7(9):6263–72. doi: 10.1039/c6sc01477a (PMC6024208; doi:10.1039/c6sc01477a)
Supplement: Supplementary file 1 [file SC-007-C6SC01477A-s001.zip › analogs/208_all_conf_5978_0_full_symm.cif]

data_image0
_cell_length_a       71.9822
_cell_length_b       71.9822
_cell_length_c       6.90705
_cell_angle_alpha    90
_cell_angle_beta     90
_cell_angle_gamma    120

_symmetry_space_group_name_H-M    "P 1"
_symmetry_int_tables_number       1

loop_
  _symmetry_equiv_pos_as_xyz
  'x, y, z'

loop_
  _atom_site_label
  _atom_site_occupancy
  _atom_site_fract_x
  _atom_site_fract_y
  _atom_site_fract_z
  _atom_site_thermal_displace_type
  _atom_site_B_iso_or_equiv
  _atom_site_type_symbol
  O1       1.0000 0.03798  0.34603  0.60909  Biso   1.000  O
  O2       1.0000 0.98731  0.35862  0.27575  Biso   1.000  O
  O3       1.0000 0.97471  0.29535  0.94242  Biso   1.000  O
  O4       1.0000 0.01306  0.33520  0.37657  Biso   1.000  O
  O5       1.0000 0.99814  0.34453  0.04324  Biso   1.000  O
  O6       1.0000 0.98880  0.32027  0.70990  Biso   1.000  O
  O7       1.0000 0.02228  0.32685  0.02317  Biso   1.000  O
  O8       1.0000 0.00649  0.36210  0.68984  Biso   1.000  O
  O9       1.0000 0.97123  0.31105  0.35651  Biso   1.000  O
  Mg1      1.0000 0.99293  0.31589  0.15190  Biso   1.000  Mg
  Mg2      1.0000 0.01744  0.34371  0.81857  Biso   1.000  Mg
  Mg3      1.0000 0.98962  0.34040  0.48523  Biso   1.000  Mg
  O10      1.0000 0.96142  0.65405  0.22311  Biso   1.000  O
  O11      1.0000 0.01261  0.64070  0.55644  Biso   1.000  O
  O12      1.0000 0.02597  0.70525  0.88977  Biso   1.000  O
  O13      1.0000 0.98662  0.66502  0.45274  Biso   1.000  O
  O14      1.0000 0.00165  0.65494  0.78608  Biso   1.000  O
  O15      1.0000 0.01173  0.68004  0.11941  Biso   1.000  O
  O16      1.0000 0.97831  0.67395  0.80946  Biso   1.000  O
  O17      1.0000 0.99272  0.63770  0.14280  Biso   1.000  O
  O18      1.0000 0.02897  0.68835  0.47613  Biso   1.000  O
  Mg4      1.0000 0.00709  0.68385  0.68048  Biso   1.000  Mg
  Mg5      1.0000 0.98281  0.65657  0.01381  Biso   1.000  Mg
  Mg6      1.0000 0.01010  0.65958  0.34714  Biso   1.000  Mg
  O19      1.0000 0.90234  0.66293  0.48785  Biso   1.000  O
  O20      1.0000 0.00373  0.57274  0.82118  Biso   1.000  O
  O21      1.0000 0.09393  0.76433  0.15452  Biso   1.000  O
  C1       1.0000 0.88383  0.65726  0.59082  Biso   1.000  C
  C2       1.0000 0.00941  0.55991  0.92415  Biso   1.000  C
  C3       1.0000 0.10676  0.78284  0.25749  Biso   1.000  C
  O22      1.0000 0.88203  0.65415  0.76551  Biso   1.000  O
  O23      1.0000 0.01252  0.56122  0.09884  Biso   1.000  O
  O24      1.0000 0.10545  0.78463  0.43217  Biso   1.000  O
  C4       1.0000 0.86654  0.65568  0.46301  Biso   1.000  C
  C5       1.0000 0.01099  0.54420  0.79634  Biso   1.000  C
  C6       1.0000 0.12247  0.80012  0.12968  Biso   1.000  C
  C7       1.0000 0.86881  0.65931  0.26219  Biso   1.000  C
  C8       1.0000 0.00736  0.54283  0.59553  Biso   1.000  C
  C9       1.0000 0.12383  0.79786  0.92886  Biso   1.000  C
  C10      1.0000 0.85188  0.65798  0.15330  Biso   1.000  C
  C11      1.0000 0.00868  0.52723  0.48664  Biso   1.000  C
  C12      1.0000 0.13944  0.81479  0.81997  Biso   1.000  C
  C13      1.0000 0.16556  0.31962  0.90740  Biso   1.000  C
  C14      1.0000 0.68038  0.84594  0.90740  Biso   1.000  C
  C15      1.0000 0.15406  0.83444  0.90740  Biso   1.000  C
  C16      1.0000 0.14739  0.31843  0.79686  Biso   1.000  C
  C17      1.0000 0.68157  0.82895  0.79686  Biso   1.000  C
  C18      1.0000 0.17105  0.85261  0.79686  Biso   1.000  C
  C19      1.0000 0.15047  0.33220  0.64015  Biso   1.000  C
  C20      1.0000 0.00113  0.48493  0.30682  Biso   1.000  C
  C21      1.0000 0.84840  0.18287  0.97348  Biso   1.000  C
  C22      1.0000 0.13304  0.33217  0.55009  Biso   1.000  C
  C23      1.0000 0.00117  0.46754  0.21675  Biso   1.000  C
  C24      1.0000 0.86579  0.20029  0.88342  Biso   1.000  C
  C25      1.0000 0.11201  0.31835  0.61442  Biso   1.000  C
  C26      1.0000 0.01498  0.46033  0.28108  Biso   1.000  C
  C27      1.0000 0.87301  0.22132  0.94775  Biso   1.000  C
  C28      1.0000 0.10883  0.30395  0.76548  Biso   1.000  C
  C29      1.0000 0.69605  0.80488  0.76548  Biso   1.000  C
  C30      1.0000 0.19512  0.89117  0.76548  Biso   1.000  C
  C31      1.0000 0.12612  0.30389  0.85381  Biso   1.000  C
  C32      1.0000 0.69611  0.82224  0.85381  Biso   1.000  C
  C33      1.0000 0.17776  0.87388  0.85381  Biso   1.000  C
  C34      1.0000 0.09242  0.31881  0.54728  Biso   1.000  C
  C35      1.0000 0.01453  0.44028  0.21395  Biso   1.000  C
  C36      1.0000 0.89305  0.24092  0.88062  Biso   1.000  C
  O25      1.0000 0.07655  0.31195  0.65451  Biso   1.000  O
  O26      1.0000 0.02139  0.43128  0.32118  Biso   1.000  O
  O27      1.0000 0.90206  0.25678  0.98784  Biso   1.000  O
  N1       1.0000 0.09322  0.32751  0.36740  Biso   1.000  N
  N2       1.0000 0.00582  0.43237  0.03407  Biso   1.000  N
  N3       1.0000 0.90096  0.24012  0.70073  Biso   1.000  N
  C37      1.0000 0.07578  0.32864  0.28242  Biso   1.000  C
  C38      1.0000 0.00469  0.41380  0.94908  Biso   1.000  C
  C39      1.0000 0.91953  0.25756  0.61575  Biso   1.000  C
  C40      1.0000 0.06276  0.33382  0.39195  Biso   1.000  C
  C41      1.0000 0.99951  0.39561  0.05861  Biso   1.000  C
  C42      1.0000 0.93773  0.27057  0.72528  Biso   1.000  C
  C43      1.0000 0.04477  0.33366  0.30991  Biso   1.000  C
  C44      1.0000 0.99967  0.37777  0.97657  Biso   1.000  C
  C45      1.0000 0.95556  0.28857  0.64324  Biso   1.000  C
  C46      1.0000 0.03979  0.32839  0.10966  Biso   1.000  C
  C47      1.0000 0.00494  0.37807  0.77633  Biso   1.000  C
  C48      1.0000 0.95526  0.29354  0.44299  Biso   1.000  C
  C49      1.0000 0.05395  0.32440  0.99982  Biso   1.000  C
  C50      1.0000 0.00894  0.39622  0.66649  Biso   1.000  C
  C51      1.0000 0.93711  0.27938  0.33316  Biso   1.000  C
  C52      1.0000 0.07142  0.32427  0.08400  Biso   1.000  C
  C53      1.0000 0.00906  0.41381  0.75066  Biso   1.000  C
  C54      1.0000 0.91952  0.26191  0.41733  Biso   1.000  C
  C55      1.0000 0.03155  0.33874  0.43923  Biso   1.000  C
  C56      1.0000 0.99459  0.35947  0.10589  Biso   1.000  C
  C57      1.0000 0.97386  0.30179  0.77256  Biso   1.000  C
  C58      1.0000 0.16345  0.31584  0.10885  Biso   1.000  C
  C59      1.0000 0.68416  0.84761  0.10885  Biso   1.000  C
  C60      1.0000 0.15239  0.83655  0.10885  Biso   1.000  C
  C61      1.0000 0.18024  0.31708  0.21773  Biso   1.000  C
  C62      1.0000 0.68292  0.86316  0.21773  Biso   1.000  C
  C63      1.0000 0.13684  0.81976  0.21773  Biso   1.000  C
  C64      1.0000 0.92093  0.66537  0.57837  Biso   1.000  C
  C65      1.0000 0.00130  0.58890  0.91170  Biso   1.000  C
  C66      1.0000 0.07777  0.74573  0.24503  Biso   1.000  C
  C67      1.0000 0.93444  0.66179  0.46043  Biso   1.000  C
  C68      1.0000 0.00488  0.60599  0.79376  Biso   1.000  C
  C69      1.0000 0.06068  0.73223  0.12709  Biso   1.000  C
  C70      1.0000 0.95415  0.66468  0.53014  Biso   1.000  C
  C71      1.0000 0.00199  0.62281  0.86347  Biso   1.000  C
  C72      1.0000 0.04386  0.71252  0.19681  Biso   1.000  C
  C73      1.0000 0.96007  0.67109  0.72711  Biso   1.000  C
  C74      1.0000 0.99557  0.62231  0.06044  Biso   1.000  C
  C75      1.0000 0.04436  0.70660  0.39377  Biso   1.000  C
  C76      1.0000 0.94599  0.67472  0.84181  Biso   1.000  C
  C77      1.0000 0.99195  0.60460  0.17514  Biso   1.000  C
  C78      1.0000 0.06206  0.72068  0.50847  Biso   1.000  C
  C79      1.0000 0.92682  0.67218  0.77049  Biso   1.000  C
  C80      1.0000 0.99448  0.58797  0.10382  Biso   1.000  C
  C81      1.0000 0.07870  0.73985  0.43715  Biso   1.000  C
  C82      1.0000 0.96781  0.66088  0.39429  Biso   1.000  C
  C83      1.0000 0.00578  0.64026  0.72762  Biso   1.000  C
  C84      1.0000 0.02641  0.69886  0.06095  Biso   1.000  C
  H1       1.0000 0.88369  0.66294  0.19045  Biso   1.000  H
  H2       1.0000 0.00373  0.55408  0.52378  Biso   1.000  H
  H3       1.0000 0.11258  0.78298  0.85711  Biso   1.000  H
  H4       1.0000 0.85400  0.66053  0.99775  Biso   1.000  H
  H5       1.0000 0.00614  0.52681  0.33109  Biso   1.000  H
  H6       1.0000 0.13986  0.81266  0.66442  Biso   1.000  H
  H7       1.0000 0.83335  0.67704  0.92718  Biso   1.000  H
  H8       1.0000 0.32296  0.15631  0.92718  Biso   1.000  H
  H9       1.0000 0.84369  0.16665  0.92718  Biso   1.000  H
  H10      1.0000 0.13615  0.34380  0.43584  Biso   1.000  H
  H11      1.0000 0.98953  0.45902  0.10251  Biso   1.000  H
  H12      1.0000 0.87432  0.19718  0.76917  Biso   1.000  H
  H13      1.0000 0.09249  0.29310  0.81300  Biso   1.000  H
  H14      1.0000 0.70690  0.79939  0.81300  Biso   1.000  H
  H15      1.0000 0.20061  0.90751  0.81300  Biso   1.000  H
  H16      1.0000 0.12322  0.29242  0.96882  Biso   1.000  H
  H17      1.0000 0.70758  0.83081  0.96882  Biso   1.000  H
  H18      1.0000 0.16919  0.87678  0.96882  Biso   1.000  H
  H19      1.0000 0.10517  0.32953  0.27631  Biso   1.000  H
  H20      1.0000 0.00381  0.44231  0.94298  Biso   1.000  H
  H21      1.0000 0.89103  0.22817  0.60964  Biso   1.000  H
  H22      1.0000 0.06605  0.33784  0.54408  Biso   1.000  H
  H23      1.0000 0.99549  0.39488  0.21075  Biso   1.000  H
  H24      1.0000 0.93845  0.26728  0.87741  Biso   1.000  H
  H25      1.0000 0.05053  0.32061  0.84699  Biso   1.000  H
  H26      1.0000 0.01272  0.39658  0.51365  Biso   1.000  H
  H27      1.0000 0.93675  0.28281  0.18032  Biso   1.000  H
  H28      1.0000 0.08131  0.32027  0.99344  Biso   1.000  H
  H29      1.0000 0.01307  0.42771  0.66010  Biso   1.000  H
  H30      1.0000 0.90562  0.25202  0.32677  Biso   1.000  H
  H31      1.0000 0.14863  0.31234  0.18146  Biso   1.000  H
  H32      1.0000 0.68766  0.83629  0.18146  Biso   1.000  H
  H33      1.0000 0.16371  0.85137  0.18146  Biso   1.000  H
  H34      1.0000 0.17844  0.31405  0.37269  Biso   1.000  H
  H35      1.0000 0.68595  0.86439  0.37269  Biso   1.000  H
  H36      1.0000 0.13561  0.82156  0.37269  Biso   1.000  H
  H37      1.0000 0.92994  0.65668  0.31126  Biso   1.000  H
  H38      1.0000 0.00999  0.60660  0.64460  Biso   1.000  H
  H39      1.0000 0.06007  0.73673  0.97793  Biso   1.000  H
  H40      1.0000 0.95074  0.67975  0.99076  Biso   1.000  H
  H41      1.0000 0.98692  0.60433  0.32410  Biso   1.000  H
  H42      1.0000 0.06234  0.71593  0.65743  Biso   1.000  H
  H43      1.0000 0.91650  0.67531  0.86239  Biso   1.000  H
  H44      1.0000 0.99136  0.57452  0.19573  Biso   1.000  H
  H45      1.0000 0.09215  0.75017  0.52906  Biso   1.000  H
  O28      1.0000 0.70465  0.67936  0.94242  Biso   1.000  O
  O29      1.0000 0.65397  0.69196  0.60909  Biso   1.000  O
  O30      1.0000 0.64138  0.62868  0.27575  Biso   1.000  O
  O31      1.0000 0.67973  0.66853  0.70990  Biso   1.000  O
  O32      1.0000 0.66480  0.67787  0.37657  Biso   1.000  O
  O33      1.0000 0.65546  0.65360  0.04324  Biso   1.000  O
  O34      1.0000 0.68895  0.66018  0.35651  Biso   1.000  O
  O35      1.0000 0.67315  0.69544  0.02317  Biso   1.000  O
  O36      1.0000 0.63790  0.64438  0.68984  Biso   1.000  O
  Mg7      1.0000 0.65960  0.64923  0.48523  Biso   1.000  Mg
  Mg8      1.0000 0.68411  0.67704  0.15190  Biso   1.000  Mg
  Mg9      1.0000 0.65629  0.67373  0.81857  Biso   1.000  Mg
  O37      1.0000 0.62808  0.98739  0.55644  Biso   1.000  O
  O38      1.0000 0.67928  0.97403  0.88977  Biso   1.000  O
  O39      1.0000 0.69264  0.03858  0.22311  Biso   1.000  O
  O40      1.0000 0.65329  0.99835  0.78608  Biso   1.000  O
  O41      1.0000 0.66831  0.98827  0.11941  Biso   1.000  O
  O42      1.0000 0.67840  0.01338  0.45274  Biso   1.000  O
  O43      1.0000 0.64498  0.00728  0.14280  Biso   1.000  O
  O44      1.0000 0.65938  0.97103  0.47613  Biso   1.000  O
  O45      1.0000 0.69564  0.02169  0.80946  Biso   1.000  O
  Mg10     1.0000 0.67375  0.01718  0.01381  Biso   1.000  Mg
  Mg11     1.0000 0.64948  0.98990  0.34714  Biso   1.000  Mg
  Mg12     1.0000 0.67676  0.99291  0.68048  Biso   1.000  Mg
  O46      1.0000 0.56901  0.99627  0.82118  Biso   1.000  O
  O47      1.0000 0.67040  0.90607  0.15452  Biso   1.000  O
  O48      1.0000 0.76059  0.09766  0.48785  Biso   1.000  O
  C85      1.0000 0.55050  0.99059  0.92415  Biso   1.000  C
  C86      1.0000 0.67608  0.89324  0.25749  Biso   1.000  C
  C87      1.0000 0.77342  0.11617  0.59082  Biso   1.000  C
  O49      1.0000 0.54870  0.98749  0.09884  Biso   1.000  O
  O50      1.0000 0.67918  0.89455  0.43217  Biso   1.000  O
  O51      1.0000 0.77212  0.11797  0.76551  Biso   1.000  O
  C88      1.0000 0.53321  0.98901  0.79634  Biso   1.000  C
  C89      1.0000 0.67766  0.87753  0.12968  Biso   1.000  C
  C90      1.0000 0.78913  0.13346  0.46301  Biso   1.000  C
  C91      1.0000 0.53547  0.99264  0.59553  Biso   1.000  C
  C92      1.0000 0.67402  0.87617  0.92886  Biso   1.000  C
  C93      1.0000 0.79050  0.13119  0.26219  Biso   1.000  C
  C94      1.0000 0.51854  0.99132  0.48664  Biso   1.000  C
  C95      1.0000 0.67535  0.86056  0.81997  Biso   1.000  C
  C96      1.0000 0.80611  0.14812  0.15330  Biso   1.000  C
  C97      1.0000 0.83223  0.65296  0.24073  Biso   1.000  C
  C98      1.0000 0.34704  0.17927  0.24073  Biso   1.000  C
  C99      1.0000 0.82073  0.16777  0.24073  Biso   1.000  C
  C100     1.0000 0.81405  0.65177  0.13020  Biso   1.000  C
  C101     1.0000 0.34823  0.16229  0.13020  Biso   1.000  C
  C102     1.0000 0.83771  0.18595  0.13020  Biso   1.000  C
  C103     1.0000 0.81713  0.66553  0.97348  Biso   1.000  C
  C104     1.0000 0.66780  0.81826  0.64015  Biso   1.000  C
  C105     1.0000 0.51507  0.51620  0.30682  Biso   1.000  C
  C106     1.0000 0.79971  0.66550  0.88342  Biso   1.000  C
  C107     1.0000 0.66783  0.80087  0.55009  Biso   1.000  C
  C108     1.0000 0.53246  0.53363  0.21675  Biso   1.000  C
  C109     1.0000 0.77868  0.65168  0.94775  Biso   1.000  C
  C110     1.0000 0.68165  0.79366  0.61442  Biso   1.000  C
  C111     1.0000 0.53967  0.55466  0.28108  Biso   1.000  C
  C112     1.0000 0.77550  0.63729  0.09881  Biso   1.000  C
  C113     1.0000 0.36271  0.13821  0.09881  Biso   1.000  C
  C114     1.0000 0.86179  0.22450  0.09881  Biso   1.000  C
  C115     1.0000 0.79279  0.63722  0.18715  Biso   1.000  C
  C116     1.0000 0.36278  0.15557  0.18715  Biso   1.000  C
  C117     1.0000 0.84443  0.20721  0.18715  Biso   1.000  C
  C118     1.0000 0.75908  0.65214  0.88062  Biso   1.000  C
  C119     1.0000 0.68119  0.77361  0.54728  Biso   1.000  C
  C120     1.0000 0.55972  0.57425  0.21395  Biso   1.000  C
  O52      1.0000 0.74322  0.64528  0.98784  Biso   1.000  O
  O53      1.0000 0.68805  0.76461  0.65451  Biso   1.000  O
  O54      1.0000 0.56872  0.59011  0.32118  Biso   1.000  O
  N4       1.0000 0.75988  0.66085  0.70073  Biso   1.000  N
  N5       1.0000 0.67249  0.76570  0.36740  Biso   1.000  N
  N6       1.0000 0.56763  0.57345  0.03407  Biso   1.000  N
  C121     1.0000 0.74244  0.66198  0.61575  Biso   1.000  C
  C122     1.0000 0.67136  0.74713  0.28242  Biso   1.000  C
  C123     1.0000 0.58620  0.59089  0.94908  Biso   1.000  C
  C124     1.0000 0.72943  0.66716  0.72528  Biso   1.000  C
  C125     1.0000 0.66618  0.72894  0.39195  Biso   1.000  C
  C126     1.0000 0.60439  0.60390  0.05861  Biso   1.000  C
  C127     1.0000 0.71143  0.66700  0.64324  Biso   1.000  C
  C128     1.0000 0.66634  0.71111  0.30991  Biso   1.000  C
  C129     1.0000 0.62223  0.62190  0.97657  Biso   1.000  C
  C130     1.0000 0.70646  0.66173  0.44299  Biso   1.000  C
  C131     1.0000 0.67161  0.71140  0.10966  Biso   1.000  C
  C132     1.0000 0.62193  0.62687  0.77633  Biso   1.000  C
  C133     1.0000 0.72062  0.65773  0.33316  Biso   1.000  C
  C134     1.0000 0.67560  0.72956  0.99982  Biso   1.000  C
  C135     1.0000 0.60378  0.61271  0.66649  Biso   1.000  C
  C136     1.0000 0.73809  0.65761  0.41733  Biso   1.000  C
  C137     1.0000 0.67573  0.74715  0.08400  Biso   1.000  C
  C138     1.0000 0.58619  0.59525  0.75066  Biso   1.000  C
  C139     1.0000 0.69821  0.67208  0.77256  Biso   1.000  C
  C140     1.0000 0.66126  0.69280  0.43923  Biso   1.000  C
  C141     1.0000 0.64053  0.63512  0.10589  Biso   1.000  C
  C142     1.0000 0.83012  0.64917  0.44218  Biso   1.000  C
  C143     1.0000 0.35083  0.18094  0.44218  Biso   1.000  C
  C144     1.0000 0.81905  0.16989  0.44218  Biso   1.000  C
  C145     1.0000 0.84691  0.65042  0.55106  Biso   1.000  C
  C146     1.0000 0.34958  0.19649  0.55106  Biso   1.000  C
  C147     1.0000 0.80351  0.15309  0.55106  Biso   1.000  C
  C148     1.0000 0.58760  0.99870  0.91170  Biso   1.000  C
  C149     1.0000 0.66797  0.92224  0.24503  Biso   1.000  C
  C150     1.0000 0.74443  0.07907  0.57837  Biso   1.000  C
  C151     1.0000 0.60111  0.99512  0.79376  Biso   1.000  C
  C152     1.0000 0.67155  0.93932  0.12709  Biso   1.000  C
  C153     1.0000 0.72735  0.06556  0.46043  Biso   1.000  C
  C154     1.0000 0.62082  0.99801  0.86347  Biso   1.000  C
  C155     1.0000 0.66866  0.95614  0.19681  Biso   1.000  C
  C156     1.0000 0.71053  0.04585  0.53014  Biso   1.000  C
  C157     1.0000 0.62673  0.00443  0.06044  Biso   1.000  C
  C158     1.0000 0.66224  0.95564  0.39377  Biso   1.000  C
  C159     1.0000 0.71103  0.03993  0.72711  Biso   1.000  C
  C160     1.0000 0.61266  0.00805  0.17514  Biso   1.000  C
  C161     1.0000 0.65861  0.93794  0.50847  Biso   1.000  C
  C162     1.0000 0.72873  0.05401  0.84181  Biso   1.000  C
  C163     1.0000 0.59348  0.00552  0.10382  Biso   1.000  C
  C164     1.0000 0.66115  0.92130  0.43715  Biso   1.000  C
  C165     1.0000 0.74537  0.07318  0.77049  Biso   1.000  C
  C166     1.0000 0.63448  0.99422  0.72762  Biso   1.000  C
  C167     1.0000 0.67245  0.97359  0.06095  Biso   1.000  C
  C168     1.0000 0.69307  0.03219  0.39429  Biso   1.000  C
  H46      1.0000 0.55035  0.99627  0.52378  Biso   1.000  H
  H47      1.0000 0.67039  0.88742  0.85711  Biso   1.000  H
  H48      1.0000 0.77925  0.11631  0.19045  Biso   1.000  H
  H49      1.0000 0.52067  0.99386  0.33109  Biso   1.000  H
  H50      1.0000 0.67280  0.86014  0.66442  Biso   1.000  H
  H51      1.0000 0.80653  0.14600  0.99775  Biso   1.000  H
  H52      1.0000 0.50002  0.01038  0.26052  Biso   1.000  H
  H53      1.0000 0.98962  0.48965  0.26052  Biso   1.000  H
  H54      1.0000 0.51035  0.49998  0.26052  Biso   1.000  H
  H55      1.0000 0.80282  0.67713  0.76917  Biso   1.000  H
  H56      1.0000 0.65620  0.79235  0.43584  Biso   1.000  H
  H57      1.0000 0.54098  0.53052  0.10251  Biso   1.000  H
  H58      1.0000 0.75915  0.62643  0.14633  Biso   1.000  H
  H59      1.0000 0.37357  0.13272  0.14633  Biso   1.000  H
  H60      1.0000 0.86728  0.24085  0.14633  Biso   1.000  H
  H61      1.0000 0.78989  0.62575  0.30216  Biso   1.000  H
  H62      1.0000 0.37425  0.16414  0.30216  Biso   1.000  H
  H63      1.0000 0.83586  0.21011  0.30216  Biso   1.000  H
  H64      1.0000 0.77183  0.66286  0.60964  Biso   1.000  H
  H65      1.0000 0.67047  0.77564  0.27631  Biso   1.000  H
  H66      1.0000 0.55769  0.56150  0.94298  Biso   1.000  H
  H67      1.0000 0.73272  0.67117  0.87741  Biso   1.000  H
  H68      1.0000 0.66216  0.72821  0.54408  Biso   1.000  H
  H69      1.0000 0.60512  0.60061  0.21075  Biso   1.000  H
  H70      1.0000 0.71719  0.65395  0.18032  Biso   1.000  H
  H71      1.0000 0.67939  0.72992  0.84699  Biso   1.000  H
  H72      1.0000 0.60342  0.61614  0.51365  Biso   1.000  H
  H73      1.0000 0.74798  0.65360  0.32677  Biso   1.000  H
  H74      1.0000 0.67973  0.76105  0.99344  Biso   1.000  H
  H75      1.0000 0.57229  0.58536  0.66010  Biso   1.000  H
  H76      1.0000 0.81530  0.64567  0.51479  Biso   1.000  H
  H77      1.0000 0.35433  0.16963  0.51479  Biso   1.000  H
  H78      1.0000 0.83037  0.18470  0.51479  Biso   1.000  H
  H79      1.0000 0.84511  0.64738  0.70603  Biso   1.000  H
  H80      1.0000 0.35262  0.19772  0.70603  Biso   1.000  H
  H81      1.0000 0.80228  0.15489  0.70603  Biso   1.000  H
  H82      1.0000 0.59661  0.99001  0.64460  Biso   1.000  H
  H83      1.0000 0.67666  0.93993  0.97793  Biso   1.000  H
  H84      1.0000 0.72674  0.07006  0.31126  Biso   1.000  H
  H85      1.0000 0.61741  0.01308  0.32410  Biso   1.000  H
  H86      1.0000 0.65359  0.93766  0.65743  Biso   1.000  H
  H87      1.0000 0.72901  0.04926  0.99076  Biso   1.000  H
  H88      1.0000 0.58316  0.00864  0.19573  Biso   1.000  H
  H89      1.0000 0.65802  0.90785  0.52906  Biso   1.000  H
  H90      1.0000 0.75881  0.08350  0.86239  Biso   1.000  H
  O55      1.0000 0.37132  0.01269  0.27575  Biso   1.000  O
  O56      1.0000 0.32064  0.02529  0.94242  Biso   1.000  O
  O57      1.0000 0.30804  0.96202  0.60909  Biso   1.000  O
  O58      1.0000 0.34640  0.00186  0.04324  Biso   1.000  O
  O59      1.0000 0.33147  0.01120  0.70990  Biso   1.000  O
  O60      1.0000 0.32213  0.98694  0.37657  Biso   1.000  O
  O61      1.0000 0.35562  0.99351  0.68984  Biso   1.000  O
  O62      1.0000 0.33982  0.02877  0.35651  Biso   1.000  O
  O63      1.0000 0.30456  0.97772  0.02317  Biso   1.000  O
  Mg13     1.0000 0.32627  0.98256  0.81857  Biso   1.000  Mg
  Mg14     1.0000 0.35077  0.01037  0.48523  Biso   1.000  Mg
  Mg15     1.0000 0.32296  0.00707  0.15190  Biso   1.000  Mg
  O64      1.0000 0.29475  0.32072  0.88977  Biso   1.000  O
  O65      1.0000 0.34595  0.30736  0.22311  Biso   1.000  O
  O66      1.0000 0.35930  0.37192  0.55644  Biso   1.000  O
  O67      1.0000 0.31996  0.33169  0.11941  Biso   1.000  O
  O68      1.0000 0.33498  0.32160  0.45274  Biso   1.000  O
  O69      1.0000 0.34506  0.34671  0.78608  Biso   1.000  O
  O70      1.0000 0.31165  0.34062  0.47613  Biso   1.000  O
  O71      1.0000 0.32605  0.30436  0.80946  Biso   1.000  O
  O72      1.0000 0.36230  0.35502  0.14280  Biso   1.000  O
  Mg16     1.0000 0.34042  0.35052  0.34714  Biso   1.000  Mg
  Mg17     1.0000 0.31615  0.32324  0.68048  Biso   1.000  Mg
  Mg18     1.0000 0.34343  0.32625  0.01381  Biso   1.000  Mg
  O73      1.0000 0.23567  0.32960  0.15452  Biso   1.000  O
  O74      1.0000 0.33707  0.23941  0.48785  Biso   1.000  O
  O75      1.0000 0.42726  0.43099  0.82118  Biso   1.000  O
  C169     1.0000 0.21716  0.32392  0.25749  Biso   1.000  C
  C170     1.0000 0.34274  0.22657  0.59082  Biso   1.000  C
  C171     1.0000 0.44009  0.44950  0.92415  Biso   1.000  C
  O76      1.0000 0.21537  0.32082  0.43217  Biso   1.000  O
  O77      1.0000 0.34585  0.22788  0.76551  Biso   1.000  O
  O78      1.0000 0.43878  0.45130  0.09884  Biso   1.000  O
  C172     1.0000 0.19988  0.32234  0.12968  Biso   1.000  C
  C173     1.0000 0.34432  0.21087  0.46301  Biso   1.000  C
  C174     1.0000 0.45580  0.46679  0.79634  Biso   1.000  C
  C175     1.0000 0.20214  0.32597  0.92886  Biso   1.000  C
  C176     1.0000 0.34069  0.20950  0.26219  Biso   1.000  C
  C177     1.0000 0.45717  0.46453  0.59553  Biso   1.000  C
  C178     1.0000 0.18521  0.32465  0.81997  Biso   1.000  C
  C179     1.0000 0.34202  0.19389  0.15330  Biso   1.000  C
  C180     1.0000 0.47277  0.48146  0.48664  Biso   1.000  C
  C181     1.0000 0.49889  0.98629  0.57407  Biso   1.000  C
  C182     1.0000 0.01371  0.51260  0.57407  Biso   1.000  C
  C183     1.0000 0.48740  0.50111  0.57407  Biso   1.000  C
  C184     1.0000 0.48072  0.98510  0.46353  Biso   1.000  C
  C185     1.0000 0.01490  0.49562  0.46353  Biso   1.000  C
  C186     1.0000 0.50438  0.51928  0.46353  Biso   1.000  C
  C187     1.0000 0.48380  0.99887  0.30682  Biso   1.000  C
  C188     1.0000 0.33446  0.15160  0.97348  Biso   1.000  C
  C189     1.0000 0.18174  0.84953  0.64015  Biso   1.000  C
  C190     1.0000 0.46637  0.99883  0.21675  Biso   1.000  C
  C191     1.0000 0.33450  0.13421  0.88342  Biso   1.000  C
  C192     1.0000 0.19913  0.86696  0.55009  Biso   1.000  C
  C193     1.0000 0.44534  0.98502  0.28108  Biso   1.000  C
  C194     1.0000 0.34832  0.12699  0.94775  Biso   1.000  C
  C195     1.0000 0.20634  0.88799  0.61442  Biso   1.000  C
  C196     1.0000 0.44216  0.97062  0.43214  Biso   1.000  C
  C197     1.0000 0.02938  0.47155  0.43214  Biso   1.000  C
  C198     1.0000 0.52845  0.55784  0.43214  Biso   1.000  C
  C199     1.0000 0.45946  0.97055  0.52048  Biso   1.000  C
  C200     1.0000 0.02945  0.48890  0.52048  Biso   1.000  C
  C201     1.0000 0.51110  0.54054  0.52048  Biso   1.000  C
  C202     1.0000 0.42575  0.98547  0.21395  Biso   1.000  C
  C203     1.0000 0.34786  0.10695  0.88062  Biso   1.000  C
  C204     1.0000 0.22639  0.90758  0.54728  Biso   1.000  C
  O79      1.0000 0.40989  0.97861  0.32118  Biso   1.000  O
  O80      1.0000 0.35472  0.09794  0.98784  Biso   1.000  O
  O81      1.0000 0.23539  0.92345  0.65451  Biso   1.000  O
  N7       1.0000 0.42655  0.99418  0.03407  Biso   1.000  N
  N8       1.0000 0.33915  0.09904  0.70073  Biso   1.000  N
  N9       1.0000 0.23430  0.90678  0.36740  Biso   1.000  N
  C205     1.0000 0.40911  0.99531  0.94908  Biso   1.000  C
  C206     1.0000 0.33802  0.08047  0.61575  Biso   1.000  C
  C207     1.0000 0.25287  0.92422  0.28242  Biso   1.000  C
  C208     1.0000 0.39610  0.00049  0.05861  Biso   1.000  C
  C209     1.0000 0.33284  0.06227  0.72528  Biso   1.000  C
  C210     1.0000 0.27106  0.93724  0.39195  Biso   1.000  C
  C211     1.0000 0.37810  0.00033  0.97657  Biso   1.000  C
  C212     1.0000 0.33300  0.04444  0.64324  Biso   1.000  C
  C213     1.0000 0.28889  0.95523  0.30991  Biso   1.000  C
  C214     1.0000 0.37313  0.99506  0.77633  Biso   1.000  C
  C215     1.0000 0.33827  0.04474  0.44299  Biso   1.000  C
  C216     1.0000 0.28860  0.96021  0.10966  Biso   1.000  C
  C217     1.0000 0.38729  0.99106  0.66649  Biso   1.000  C
  C218     1.0000 0.34227  0.06289  0.33316  Biso   1.000  C
  C219     1.0000 0.27044  0.94605  0.99982  Biso   1.000  C
  C220     1.0000 0.40475  0.99094  0.75066  Biso   1.000  C
  C221     1.0000 0.34239  0.08048  0.41733  Biso   1.000  C
  C222     1.0000 0.25285  0.92858  0.08400  Biso   1.000  C
  C223     1.0000 0.36488  0.00541  0.10589  Biso   1.000  C
  C224     1.0000 0.32792  0.02614  0.77256  Biso   1.000  C
  C225     1.0000 0.30720  0.96845  0.43923  Biso   1.000  C
  C226     1.0000 0.49678  0.98250  0.77552  Biso   1.000  C
  C227     1.0000 0.01750  0.51428  0.77552  Biso   1.000  C
  C228     1.0000 0.48572  0.50322  0.77552  Biso   1.000  C
  C229     1.0000 0.51357  0.98375  0.88440  Biso   1.000  C
  C230     1.0000 0.01625  0.52982  0.88440  Biso   1.000  C
  C231     1.0000 0.47018  0.48643  0.88440  Biso   1.000  C
  C232     1.0000 0.25427  0.33203  0.24503  Biso   1.000  C
  C233     1.0000 0.33463  0.25557  0.57837  Biso   1.000  C
  C234     1.0000 0.41110  0.41240  0.91170  Biso   1.000  C
  C235     1.0000 0.26777  0.32845  0.12709  Biso   1.000  C
  C236     1.0000 0.33821  0.27265  0.46043  Biso   1.000  C
  C237     1.0000 0.39401  0.39889  0.79376  Biso   1.000  C
  C238     1.0000 0.28748  0.33134  0.19681  Biso   1.000  C
  C239     1.0000 0.33532  0.28947  0.53014  Biso   1.000  C
  C240     1.0000 0.37719  0.37919  0.86347  Biso   1.000  C
  C241     1.0000 0.29340  0.33776  0.39377  Biso   1.000  C
  C242     1.0000 0.32891  0.28897  0.72711  Biso   1.000  C
  C243     1.0000 0.37769  0.37327  0.06044  Biso   1.000  C
  C244     1.0000 0.27932  0.34139  0.50847  Biso   1.000  C
  C245     1.0000 0.32528  0.27127  0.84181  Biso   1.000  C
  C246     1.0000 0.39540  0.38734  0.17514  Biso   1.000  C
  C247     1.0000 0.26015  0.33885  0.43715  Biso   1.000  C
  C248     1.0000 0.32782  0.25463  0.77049  Biso   1.000  C
  C249     1.0000 0.41203  0.40652  0.10382  Biso   1.000  C
  C250     1.0000 0.30114  0.32755  0.06095  Biso   1.000  C
  C251     1.0000 0.33912  0.30693  0.39429  Biso   1.000  C
  C252     1.0000 0.35974  0.36552  0.72762  Biso   1.000  C
  H91      1.0000 0.21702  0.32960  0.85711  Biso   1.000  H
  H92      1.0000 0.33706  0.22075  0.19045  Biso   1.000  H
  H93      1.0000 0.44592  0.44964  0.52378  Biso   1.000  H
  H94      1.0000 0.18734  0.32720  0.66442  Biso   1.000  H
  H95      1.0000 0.33947  0.19347  0.99775  Biso   1.000  H
  H96      1.0000 0.47319  0.47933  0.33109  Biso   1.000  H
  H97      1.0000 0.16669  0.34371  0.59385  Biso   1.000  H
  H98      1.0000 0.65629  0.82298  0.59385  Biso   1.000  H
  H99      1.0000 0.17702  0.83331  0.59385  Biso   1.000  H
  H100     1.0000 0.46948  0.01047  0.10251  Biso   1.000  H
  H101     1.0000 0.32287  0.12568  0.76917  Biso   1.000  H
  H102     1.0000 0.20765  0.86385  0.43584  Biso   1.000  H
  H103     1.0000 0.42582  0.95977  0.47966  Biso   1.000  H
  H104     1.0000 0.04023  0.46605  0.47966  Biso   1.000  H
  H105     1.0000 0.53395  0.57418  0.47966  Biso   1.000  H
  H106     1.0000 0.45655  0.95908  0.63549  Biso   1.000  H
  H107     1.0000 0.04092  0.49747  0.63549  Biso   1.000  H
  H108     1.0000 0.50253  0.54345  0.63549  Biso   1.000  H
  H109     1.0000 0.43850  0.99619  0.94298  Biso   1.000  H
  H110     1.0000 0.33714  0.10897  0.60964  Biso   1.000  H
  H111     1.0000 0.22436  0.89483  0.27631  Biso   1.000  H
  H112     1.0000 0.39939  0.00451  0.21075  Biso   1.000  H
  H113     1.0000 0.32883  0.06155  0.87741  Biso   1.000  H
  H114     1.0000 0.27179  0.93395  0.54408  Biso   1.000  H
  H115     1.0000 0.38386  0.98728  0.51365  Biso   1.000  H
  H116     1.0000 0.34605  0.06325  0.18032  Biso   1.000  H
  H117     1.0000 0.27008  0.94947  0.84699  Biso   1.000  H
  H118     1.0000 0.41464  0.98693  0.66010  Biso   1.000  H
  H119     1.0000 0.34640  0.09438  0.32677  Biso   1.000  H
  H120     1.0000 0.23895  0.91869  0.99344  Biso   1.000  H
  H121     1.0000 0.48196  0.97900  0.84813  Biso   1.000  H
  H122     1.0000 0.02100  0.50296  0.84813  Biso   1.000  H
  H123     1.0000 0.49704  0.51804  0.84813  Biso   1.000  H
  H124     1.0000 0.51177  0.98072  0.03936  Biso   1.000  H
  H125     1.0000 0.01928  0.53106  0.03936  Biso   1.000  H
  H126     1.0000 0.46894  0.48823  0.03936  Biso   1.000  H
  H127     1.0000 0.26327  0.32334  0.97793  Biso   1.000  H
  H128     1.0000 0.34332  0.27326  0.31126  Biso   1.000  H
  H129     1.0000 0.39340  0.40339  0.64460  Biso   1.000  H
  H130     1.0000 0.28407  0.34641  0.65743  Biso   1.000  H
  H131     1.0000 0.32025  0.27099  0.99076  Biso   1.000  H
  H132     1.0000 0.39567  0.38259  0.32410  Biso   1.000  H
  H133     1.0000 0.24983  0.34198  0.52906  Biso   1.000  H
  H134     1.0000 0.32469  0.24119  0.86239  Biso   1.000  H
  H135     1.0000 0.42548  0.41684  0.19573  Biso   1.000  H
