# Supplementary material for: In silico design and screening of hypothetical MOF-74 analogs and their experimental synthesis
Source: Chem Sci. 2016 Jun 21;7(9):6263–72. doi: 10.1039/c6sc01477a (PMC6024208; doi:10.1039/c6sc01477a)
Supplement: Supplementary file 1 [file SC-007-C6SC01477A-s001.zip › analogs/107.1_all_conf_1073_0_full_symm.cssr]

				72.049  72.049  6.8187
		90  90  120  SPGR =  1 P 1		 OPT = 1
486   0 
0 image0	: image0
 1 Mof_Ob 0.976470 0.294870 0.008840  0  0  0  0  0  0  0  0  -0.650970
 2 Mof_Ob 0.038460 0.348260 0.675510  0  0  0  0  0  0  0  0  -0.650970
 3 Mof_Ob 0.985070 0.356870 0.342180  0  0  0  0  0  0  0  0  -0.650970
 4 Mof_Oa 0.989210 0.320190 0.776350  0  0  0  0  0  0  0  0  -0.899780
 5 Mof_Oa 0.013150 0.335690 0.443020  0  0  0  0  0  0  0  0  -0.899780
 6 Mof_Oa 0.997650 0.344130 0.109690  0  0  0  0  0  0  0  0  -0.899780
 7 Mof_Oc 0.970290 0.310160 0.416390  0  0  0  0  0  0  0  0  -0.917270
 8 Mof_Oc 0.023170 0.326790 0.083050  0  0  0  0  0  0  0  0  -0.917270
 9 Mof_Oc 0.006540 0.363050 0.749720  0  0  0  0  0  0  0  0  -0.917270
 10 Mof_Mg 0.988870 0.339540 0.552830  0  0  0  0  0  0  0  0  1.623370
 11 Mof_Mg 0.993800 0.316000 0.219500  0  0  0  0  0  0  0  0  1.623370
 12 Mof_Mg 0.017330 0.344460 0.886160  0  0  0  0  0  0  0  0  1.623370
 13 Mof_Ob_a 0.025120 0.705200 0.894480  0  0  0  0  0  0  0  0  -0.673590
 14 Mof_Ob_a 0.961470 0.653260 0.227820  0  0  0  0  0  0  0  0  -0.673590
 15 Mof_Ob_a 0.013410 0.641540 0.561150  0  0  0  0  0  0  0  0  -0.673590
 16 Mof_Oa_a 0.011750 0.679700 0.125780  0  0  0  0  0  0  0  0  -0.894230
 17 Mof_Oa_a 0.986970 0.665390 0.459120  0  0  0  0  0  0  0  0  -0.894230
 18 Mof_Oa_a 0.001280 0.654910 0.792450  0  0  0  0  0  0  0  0  -0.894230
 19 Mof_Oc_a 0.029770 0.689280 0.487580  0  0  0  0  0  0  0  0  -0.913800
 20 Mof_Oc_a 0.977380 0.673820 0.820910  0  0  0  0  0  0  0  0  -0.913800
 21 Mof_Oc_a 0.992850 0.636890 0.154240  0  0  0  0  0  0  0  0  -0.913800
 22 Mof_Mg_a 0.011180 0.660190 0.353460  0  0  0  0  0  0  0  0  1.620130
 23 Mof_Mg_a 0.006480 0.684320 0.686790  0  0  0  0  0  0  0  0  1.620130
 24 Mof_Mg_a 0.982340 0.655490 0.020120  0  0  0  0  0  0  0  0  1.620130
 25 N 0.847900 0.171210 0.518870  0  0  0  0  0  0  0  0  -0.801590
 26 N 0.828790 0.676690 0.518870  0  0  0  0  0  0  0  0  -0.801590
 27 N 0.323310 0.152100 0.518870  0  0  0  0  0  0  0  0  -0.801590
 28 C 0.161950 0.824760 0.089380  0  0  0  0  0  0  0  0  0.505680
 29 C 0.841910 0.670530 0.422720  0  0  0  0  0  0  0  0  0.505680
 30 C 0.996140 0.504720 0.756050  0  0  0  0  0  0  0  0  0.505680
 31 C_a 0.145340 0.807500 0.192480  0  0  0  0  0  0  0  0  -0.552460
 32 C_a 0.859160 0.671170 0.525810  0  0  0  0  0  0  0  0  -0.552460
 33 C_a 0.995500 0.521330 0.859150  0  0  0  0  0  0  0  0  -0.552460
 34 C_b 0.125770 0.793490 0.103000  0  0  0  0  0  0  0  0  0.501200
 35 C_b 0.873170 0.665610 0.436330  0  0  0  0  0  0  0  0  0.501200
 36 C_b 0.001060 0.540900 0.769670  0  0  0  0  0  0  0  0  0.501200
 37 C_c 0.122240 0.796670 0.905400  0  0  0  0  0  0  0  0  -0.334890
 38 C_c 0.870000 0.658900 0.238740  0  0  0  0  0  0  0  0  -0.334890
 39 C_c 0.007760 0.544430 0.572070  0  0  0  0  0  0  0  0  -0.334890
 40 C_d 0.138450 0.813680 0.803860  0  0  0  0  0  0  0  0  -0.071790
 41 C_d 0.852990 0.658100 0.137190  0  0  0  0  0  0  0  0  -0.071790
 42 C_d 0.008560 0.528220 0.470520  0  0  0  0  0  0  0  0  -0.071790
 43 C_e 0.158540 0.827930 0.889080  0  0  0  0  0  0  0  0  -0.218060
 44 C_e 0.838740 0.663950 0.222410  0  0  0  0  0  0  0  0  -0.218060
 45 C_e 0.002720 0.508130 0.555750  0  0  0  0  0  0  0  0  -0.218060
 46 C_f 0.841570 0.178830 0.101420  0  0  0  0  0  0  0  0  0.013840
 47 C_f 0.154510 0.329410 0.768090  0  0  0  0  0  0  0  0  0.013840
 48 C_f 0.003920 0.491760 0.434750  0  0  0  0  0  0  0  0  0.013840
 49 C_g 0.863380 0.184310 0.104760  0  0  0  0  0  0  0  0  -0.050360
 50 C_g 0.149020 0.345740 0.771420  0  0  0  0  0  0  0  0  -0.050360
 51 C_g 0.987590 0.469950 0.438090  0  0  0  0  0  0  0  0  -0.050360
 52 C_h 0.878560 0.200670 0.987850  0  0  0  0  0  0  0  0  -0.377480
 53 C_h 0.132660 0.344560 0.654520  0  0  0  0  0  0  0  0  -0.377480
 54 C_h 0.988780 0.454770 0.321180  0  0  0  0  0  0  0  0  -0.377480
 55 C_i 0.872400 0.212030 0.860340  0  0  0  0  0  0  0  0  0.635200
 56 C_i 0.121300 0.327040 0.527000  0  0  0  0  0  0  0  0  0.635200
 57 C_i 0.006300 0.460930 0.193670  0  0  0  0  0  0  0  0  0.635200
 58 C_j 0.184020 0.872960 0.516720  0  0  0  0  0  0  0  0  -0.435450
 59 C_j 0.127040 0.311070 0.516720  0  0  0  0  0  0  0  0  -0.435450
 60 C_j 0.688930 0.815980 0.516720  0  0  0  0  0  0  0  0  -0.435450
 61 C_k 0.168980 0.856860 0.637310  0  0  0  0  0  0  0  0  -0.056660
 62 C_k 0.143140 0.312120 0.637310  0  0  0  0  0  0  0  0  -0.056660
 63 C_k 0.687880 0.831030 0.637310  0  0  0  0  0  0  0  0  -0.056660
 64 N_a 0.886880 0.228960 0.737730  0  0  0  0  0  0  0  0  -0.339140
 65 N_a 0.104370 0.324590 0.404400  0  0  0  0  0  0  0  0  -0.339140
 66 N_a 0.008740 0.446450 0.071070  0  0  0  0  0  0  0  0  -0.339140
 67 N_b 0.906040 0.238280 0.804580  0  0  0  0  0  0  0  0  -0.216410
 68 N_b 0.095050 0.334430 0.471240  0  0  0  0  0  0  0  0  -0.216410
 69 N_b 0.998910 0.427290 0.137910  0  0  0  0  0  0  0  0  -0.216410
 70 C_l 0.921570 0.255220 0.690720  0  0  0  0  0  0  0  0  0.474650
 71 C_l 0.078110 0.333010 0.357390  0  0  0  0  0  0  0  0  0.474650
 72 C_l 0.000320 0.411770 0.024050  0  0  0  0  0  0  0  0  0.474650
 73 C_m 0.919920 0.259800 0.491540  0  0  0  0  0  0  0  0  -0.183150
 74 C_m 0.073530 0.326790 0.158210  0  0  0  0  0  0  0  0  -0.183150
 75 C_m 0.006540 0.413410 0.824880  0  0  0  0  0  0  0  0  -0.183150
 76 Mof_Cd 0.936600 0.277760 0.403330  0  0  0  0  0  0  0  0  -0.297590
 77 Mof_Cd 0.055580 0.325510 0.070000  0  0  0  0  0  0  0  0  -0.297590
 78 Mof_Cd 0.007820 0.396730 0.736660  0  0  0  0  0  0  0  0  -0.297590
 79 Mof_Cc 0.955280 0.292410 0.508210  0  0  0  0  0  0  0  0  0.400630
 80 Mof_Cc 0.040920 0.329540 0.174870  0  0  0  0  0  0  0  0  0.400630
 81 Mof_Cc 0.003800 0.378050 0.841540  0  0  0  0  0  0  0  0  0.400630
 82 Mof_Cb 0.956990 0.287460 0.708720  0  0  0  0  0  0  0  0  -0.127070
 83 Mof_Cb 0.045870 0.336200 0.375380  0  0  0  0  0  0  0  0  -0.127070
 84 Mof_Cb 0.997130 0.376340 0.042050  0  0  0  0  0  0  0  0  -0.127070
 85 C_n 0.940320 0.268770 0.792710  0  0  0  0  0  0  0  0  -0.388000
 86 C_n 0.064560 0.338220 0.459380  0  0  0  0  0  0  0  0  -0.388000
 87 C_n 0.995120 0.393010 0.126050  0  0  0  0  0  0  0  0  -0.388000
 88 Mof_Ca 0.975100 0.301240 0.838070  0  0  0  0  0  0  0  0  0.733080
 89 Mof_Ca 0.032090 0.340530 0.504740  0  0  0  0  0  0  0  0  0.733080
 90 Mof_Ca 0.992800 0.358230 0.171400  0  0  0  0  0  0  0  0  0.733080
 91 N_c 0.110580 0.776520 0.222350  0  0  0  0  0  0  0  0  -0.260970
 92 N_c 0.890150 0.667400 0.555680  0  0  0  0  0  0  0  0  -0.260970
 93 N_c 0.999270 0.556090 0.889010  0  0  0  0  0  0  0  0  -0.260970
 94 N_d 0.093780 0.763440 0.126830  0  0  0  0  0  0  0  0  -0.163140
 95 N_d 0.903230 0.663680 0.460160  0  0  0  0  0  0  0  0  -0.163140
 96 N_d 0.002980 0.572880 0.793500  0  0  0  0  0  0  0  0  -0.163140
 97 C_o 0.078140 0.745810 0.232910  0  0  0  0  0  0  0  0  0.328540
 98 C_o 0.920860 0.665660 0.566250  0  0  0  0  0  0  0  0  0.328540
 99 C_o 0.001000 0.588530 0.899580  0  0  0  0  0  0  0  0  0.328540
 100 C_p 0.078880 0.741120 0.433580  0  0  0  0  0  0  0  0  -0.069980
 101 C_p 0.925550 0.671090 0.766920  0  0  0  0  0  0  0  0  -0.069980
 102 C_p 0.995570 0.587780 0.100250  0  0  0  0  0  0  0  0  -0.069980
 103 Mof_Cd_a 0.062460 0.722460 0.514120  0  0  0  0  0  0  0  0  -0.343910
 104 Mof_Cd_a 0.944210 0.673340 0.847450  0  0  0  0  0  0  0  0  -0.343910
 105 Mof_Cd_a 0.993330 0.604210 0.180780  0  0  0  0  0  0  0  0  -0.343910
 106 Mof_Cc_a 0.044700 0.707450 0.401070  0  0  0  0  0  0  0  0  0.446550
 107 Mof_Cc_a 0.959220 0.670590 0.734400  0  0  0  0  0  0  0  0  0.446550
 108 Mof_Cc_a 0.996080 0.621960 0.067730  0  0  0  0  0  0  0  0  0.446550
 109 Mof_Cb_a 0.043730 0.712500 0.199480  0  0  0  0  0  0  0  0  -0.183960
 110 Mof_Cb_a 0.954170 0.664570 0.532810  0  0  0  0  0  0  0  0  -0.183960
 111 Mof_Cb_a 0.002100 0.622940 0.866150  0  0  0  0  0  0  0  0  -0.183960
 112 C_q 0.060450 0.731590 0.121440  0  0  0  0  0  0  0  0  -0.313970
 113 C_q 0.935070 0.662190 0.454780  0  0  0  0  0  0  0  0  -0.313970
 114 C_q 0.004470 0.606210 0.788110  0  0  0  0  0  0  0  0  -0.313970
 115 Mof_Ca_a 0.026050 0.698680 0.066030  0  0  0  0  0  0  0  0  0.752210
 116 Mof_Ca_a 0.967990 0.660710 0.399360  0  0  0  0  0  0  0  0  0.752210
 117 Mof_Ca_a 0.005960 0.640620 0.732700  0  0  0  0  0  0  0  0  0.752210
 118 H 0.846860 0.171100 0.667630  0  0  0  0  0  0  0  0  0.371370
 119 H 0.828900 0.675760 0.667630  0  0  0  0  0  0  0  0  0.371370
 120 H 0.324240 0.153140 0.667630  0  0  0  0  0  0  0  0  0.371370
 121 H_a 0.856730 0.186400 0.466480  0  0  0  0  0  0  0  0  0.311140
 122 H_a 0.146930 0.337000 0.133150  0  0  0  0  0  0  0  0  0.311140
 123 H_a 0.996330 0.476600 0.799810  0  0  0  0  0  0  0  0  0.311140
 124 H_b 0.147620 0.804750 0.345420  0  0  0  0  0  0  0  0  0.204600
 125 H_b 0.861920 0.676200 0.678750  0  0  0  0  0  0  0  0  0.204600
 126 H_b 0.990460 0.519050 0.012080  0  0  0  0  0  0  0  0  0.204600
 127 H_c 0.107070 0.785680 0.836280  0  0  0  0  0  0  0  0  0.130380
 128 H_c 0.880990 0.654720 0.169610  0  0  0  0  0  0  0  0  0.130380
 129 H_c 0.011940 0.559600 0.502940  0  0  0  0  0  0  0  0  0.130380
 130 H_d 0.135930 0.815970 0.650340  0  0  0  0  0  0  0  0  0.126240
 131 H_d 0.850690 0.653290 0.983670  0  0  0  0  0  0  0  0  0.126240
 132 H_d 0.013380 0.530740 0.317010  0  0  0  0  0  0  0  0  0.126240
 133 H_e 0.868210 0.175180 0.197630  0  0  0  0  0  0  0  0  0.149560
 134 H_e 0.824820 0.693040 0.197630  0  0  0  0  0  0  0  0  0.149560
 135 H_e 0.306960 0.131790 0.197630  0  0  0  0  0  0  0  0  0.149560
 136 H_f 0.895260 0.204730 0.990080  0  0  0  0  0  0  0  0  0.148790
 137 H_f 0.128600 0.357190 0.656740  0  0  0  0  0  0  0  0  0.148790
 138 H_f 0.976140 0.438070 0.323410  0  0  0  0  0  0  0  0  0.148790
 139 H_g 0.179370 0.881650 0.416170  0  0  0  0  0  0  0  0  0.169400
 140 H_g 0.118350 0.297720 0.416170  0  0  0  0  0  0  0  0  0.169400
 141 H_g 0.702280 0.820630 0.416170  0  0  0  0  0  0  0  0  0.169400
 142 H_h 0.152330 0.853030 0.632280  0  0  0  0  0  0  0  0  0.142820
 143 H_h 0.146980 0.299310 0.632280  0  0  0  0  0  0  0  0  0.142820
 144 H_h 0.700690 0.847670 0.632280  0  0  0  0  0  0  0  0  0.142820
 145 H_i 0.905530 0.249090 0.409260  0  0  0  0  0  0  0  0  0.116400
 146 H_i 0.084250 0.323110 0.075930  0  0  0  0  0  0  0  0  0.116400
 147 H_i 0.010220 0.427800 0.742600  0  0  0  0  0  0  0  0  0.116400
 148 Mof_H 0.935670 0.281410 0.249950  0  0  0  0  0  0  0  0  0.216520
 149 Mof_H 0.051930 0.320930 0.916620  0  0  0  0  0  0  0  0  0.216520
 150 Mof_H 0.012400 0.397660 0.583290  0  0  0  0  0  0  0  0  0.216520
 151 H_j 0.941770 0.265010 0.944410  0  0  0  0  0  0  0  0  0.155570
 152 H_j 0.068330 0.343430 0.611070  0  0  0  0  0  0  0  0  0.155570
 153 H_j 0.989900 0.391560 0.277740  0  0  0  0  0  0  0  0  0.155570
 154 H_k 0.092560 0.752240 0.521800  0  0  0  0  0  0  0  0  0.092140
 155 H_k 0.914420 0.673660 0.855140  0  0  0  0  0  0  0  0  0.092140
 156 H_k 0.993010 0.574100 0.188470  0  0  0  0  0  0  0  0  0.092140
 157 Mof_H_a 0.062800 0.718510 0.667630  0  0  0  0  0  0  0  0  0.207100
 158 Mof_H_a 0.948160 0.677620 0.000960  0  0  0  0  0  0  0  0  0.207100
 159 Mof_H_a 0.989040 0.603870 0.334290  0  0  0  0  0  0  0  0  0.207100
 160 H_l 0.059730 0.735430 0.968400  0  0  0  0  0  0  0  0  0.158580
 161 H_l 0.931240 0.657630 0.301740  0  0  0  0  0  0  0  0  0.158580
 162 H_l 0.009030 0.606940 0.635070  0  0  0  0  0  0  0  0  0.158580
 163 Mof_Ob 0.643130 0.628200 0.342180  0  0  0  0  0  0  0  0  -0.650970
 164 Mof_Ob 0.705130 0.681600 0.008840  0  0  0  0  0  0  0  0  -0.650970
 165 Mof_Ob 0.651740 0.690200 0.675510  0  0  0  0  0  0  0  0  -0.650970
 166 Mof_Oa 0.655870 0.653520 0.109690  0  0  0  0  0  0  0  0  -0.899780
 167 Mof_Oa 0.679810 0.669020 0.776350  0  0  0  0  0  0  0  0  -0.899780
 168 Mof_Oa 0.664310 0.677460 0.443020  0  0  0  0  0  0  0  0  -0.899780
 169 Mof_Oc 0.636960 0.643490 0.749720  0  0  0  0  0  0  0  0  -0.917270
 170 Mof_Oc 0.689840 0.660130 0.416390  0  0  0  0  0  0  0  0  -0.917270
 171 Mof_Oc 0.673200 0.696380 0.083050  0  0  0  0  0  0  0  0  -0.917270
 172 Mof_Mg 0.655540 0.672870 0.886160  0  0  0  0  0  0  0  0  1.623370
 173 Mof_Mg 0.660460 0.649340 0.552830  0  0  0  0  0  0  0  0  1.623370
 174 Mof_Mg 0.684000 0.677790 0.219500  0  0  0  0  0  0  0  0  1.623370
 175 Mof_Ob_a 0.691790 0.038530 0.227820  0  0  0  0  0  0  0  0  -0.673590
 176 Mof_Ob_a 0.628130 0.986590 0.561150  0  0  0  0  0  0  0  0  -0.673590
 177 Mof_Ob_a 0.680080 0.974880 0.894480  0  0  0  0  0  0  0  0  -0.673590
 178 Mof_Oa_a 0.678420 0.013030 0.459120  0  0  0  0  0  0  0  0  -0.894230
 179 Mof_Oa_a 0.653640 0.998720 0.792450  0  0  0  0  0  0  0  0  -0.894230
 180 Mof_Oa_a 0.667950 0.988250 0.125780  0  0  0  0  0  0  0  0  -0.894230
 181 Mof_Oc_a 0.696440 0.022620 0.820910  0  0  0  0  0  0  0  0  -0.913800
 182 Mof_Oc_a 0.644050 0.007160 0.154240  0  0  0  0  0  0  0  0  -0.913800
 183 Mof_Oc_a 0.659510 0.970230 0.487570  0  0  0  0  0  0  0  0  -0.913800
 184 Mof_Mg_a 0.677850 0.993520 0.686790  0  0  0  0  0  0  0  0  1.620130
 185 Mof_Mg_a 0.673140 0.017660 0.020120  0  0  0  0  0  0  0  0  1.620130
 186 Mof_Mg_a 0.649010 0.988820 0.353450  0  0  0  0  0  0  0  0  1.620130
 187 N 0.514570 0.504540 0.852200  0  0  0  0  0  0  0  0  -0.801590
 188 N 0.495460 0.010020 0.852200  0  0  0  0  0  0  0  0  -0.801590
 189 N 0.989980 0.485430 0.852200  0  0  0  0  0  0  0  0  -0.801590
 190 C 0.828620 0.158090 0.422720  0  0  0  0  0  0  0  0  0.505680
 191 C 0.508580 0.003860 0.756050  0  0  0  0  0  0  0  0  0.505680
 192 C 0.662810 0.838050 0.089380  0  0  0  0  0  0  0  0  0.505680
 193 C_a 0.812010 0.140840 0.525810  0  0  0  0  0  0  0  0  -0.552460
 194 C_a 0.525830 0.004500 0.859140  0  0  0  0  0  0  0  0  -0.552460
 195 C_a 0.662160 0.854660 0.192480  0  0  0  0  0  0  0  0  -0.552460
 196 C_b 0.792440 0.126830 0.436330  0  0  0  0  0  0  0  0  0.501200
 197 C_b 0.539840 0.998940 0.769670  0  0  0  0  0  0  0  0  0.501200
 198 C_b 0.667730 0.874230 0.103000  0  0  0  0  0  0  0  0  0.501200
 199 C_c 0.788910 0.130000 0.238740  0  0  0  0  0  0  0  0  -0.334890
 200 C_c 0.536660 0.992240 0.572070  0  0  0  0  0  0  0  0  -0.334890
 201 C_c 0.674430 0.877760 0.905400  0  0  0  0  0  0  0  0  -0.334890
 202 C_d 0.805120 0.147010 0.137190  0  0  0  0  0  0  0  0  -0.071790
 203 C_d 0.519650 0.991440 0.470520  0  0  0  0  0  0  0  0  -0.071790
 204 C_d 0.675230 0.861550 0.803860  0  0  0  0  0  0  0  0  -0.071790
 205 C_e 0.825210 0.161260 0.222410  0  0  0  0  0  0  0  0  -0.218060
 206 C_e 0.505410 0.997280 0.555750  0  0  0  0  0  0  0  0  -0.218060
 207 C_e 0.669390 0.841460 0.889080  0  0  0  0  0  0  0  0  -0.218060
 208 C_f 0.508240 0.512160 0.434750  0  0  0  0  0  0  0  0  0.013840
 209 C_f 0.821170 0.662750 0.101420  0  0  0  0  0  0  0  0  0.013840
 210 C_f 0.670580 0.825090 0.768090  0  0  0  0  0  0  0  0  0.013840
 211 C_g 0.530050 0.517640 0.438090  0  0  0  0  0  0  0  0  -0.050360
 212 C_g 0.815690 0.679070 0.104750  0  0  0  0  0  0  0  0  -0.050360
 213 C_g 0.654260 0.803280 0.771420  0  0  0  0  0  0  0  0  -0.050360
 214 C_h 0.545230 0.534000 0.321180  0  0  0  0  0  0  0  0  -0.377480
 215 C_h 0.799330 0.677890 0.987850  0  0  0  0  0  0  0  0  -0.377480
 216 C_h 0.655440 0.788110 0.654520  0  0  0  0  0  0  0  0  -0.377480
 217 C_i 0.539070 0.545360 0.193670  0  0  0  0  0  0  0  0  0.635200
 218 C_i 0.787970 0.660370 0.860340  0  0  0  0  0  0  0  0  0.635200
 219 C_i 0.672960 0.794260 0.527000  0  0  0  0  0  0  0  0  0.635200
 220 C_j 0.850690 0.206290 0.850050  0  0  0  0  0  0  0  0  -0.435450
 221 C_j 0.793710 0.644400 0.850050  0  0  0  0  0  0  0  0  -0.435450
 222 C_j 0.355600 0.149310 0.850050  0  0  0  0  0  0  0  0  -0.435450
 223 C_k 0.835640 0.190190 0.970640  0  0  0  0  0  0  0  0  -0.056660
 224 C_k 0.809810 0.645450 0.970640  0  0  0  0  0  0  0  0  -0.056660
 225 C_k 0.354550 0.164360 0.970640  0  0  0  0  0  0  0  0  -0.056660
 226 N_a 0.553550 0.562290 0.071070  0  0  0  0  0  0  0  0  -0.339140
 227 N_a 0.771040 0.657920 0.737730  0  0  0  0  0  0  0  0  -0.339140
 228 N_a 0.675410 0.779790 0.404400  0  0  0  0  0  0  0  0  -0.339140
 229 N_b 0.572710 0.571610 0.137910  0  0  0  0  0  0  0  0  -0.216410
 230 N_b 0.761720 0.667760 0.804580  0  0  0  0  0  0  0  0  -0.216410
 231 N_b 0.665570 0.760620 0.471240  0  0  0  0  0  0  0  0  -0.216410
 232 C_l 0.588240 0.588560 0.024050  0  0  0  0  0  0  0  0  0.474650
 233 C_l 0.744780 0.666340 0.690720  0  0  0  0  0  0  0  0  0.474650
 234 C_l 0.666990 0.745100 0.357390  0  0  0  0  0  0  0  0  0.474650
 235 C_m 0.586590 0.593130 0.824880  0  0  0  0  0  0  0  0  -0.183150
 236 C_m 0.740200 0.660120 0.491540  0  0  0  0  0  0  0  0  -0.183150
 237 C_m 0.673210 0.746740 0.158210  0  0  0  0  0  0  0  0  -0.183150
 238 Mof_Cd 0.603270 0.611090 0.736660  0  0  0  0  0  0  0  0  -0.297590
 239 Mof_Cd 0.722240 0.658840 0.403330  0  0  0  0  0  0  0  0  -0.297590
 240 Mof_Cd 0.674490 0.730070 0.070000  0  0  0  0  0  0  0  0  -0.297590
 241 Mof_Cc 0.621950 0.625740 0.841540  0  0  0  0  0  0  0  0  0.400630
 242 Mof_Cc 0.707590 0.662870 0.508210  0  0  0  0  0  0  0  0  0.400630
 243 Mof_Cc 0.670460 0.711390 0.174870  0  0  0  0  0  0  0  0  0.400630
 244 Mof_Cb 0.623660 0.620790 0.042050  0  0  0  0  0  0  0  0  -0.127070
 245 Mof_Cb 0.712540 0.669530 0.708720  0  0  0  0  0  0  0  0  -0.127070
 246 Mof_Cb 0.663800 0.709680 0.375380  0  0  0  0  0  0  0  0  -0.127070
 247 C_n 0.606980 0.602100 0.126050  0  0  0  0  0  0  0  0  -0.388000
 248 C_n 0.731230 0.671550 0.792710  0  0  0  0  0  0  0  0  -0.388000
 249 C_n 0.661780 0.726350 0.459380  0  0  0  0  0  0  0  0  -0.388000
 250 Mof_Ca 0.641770 0.634570 0.171400  0  0  0  0  0  0  0  0  0.733080
 251 Mof_Ca 0.698760 0.673860 0.838070  0  0  0  0  0  0  0  0  0.733080
 252 Mof_Ca 0.659470 0.691570 0.504740  0  0  0  0  0  0  0  0  0.733080
 253 N_c 0.777250 0.109850 0.555680  0  0  0  0  0  0  0  0  -0.260970
 254 N_c 0.556820 0.000730 0.889010  0  0  0  0  0  0  0  0  -0.260970
 255 N_c 0.665940 0.889420 0.222340  0  0  0  0  0  0  0  0  -0.260970
 256 N_d 0.760450 0.096770 0.460160  0  0  0  0  0  0  0  0  -0.163140
 257 N_d 0.569900 0.997010 0.793490  0  0  0  0  0  0  0  0  -0.163140
 258 N_d 0.669650 0.906220 0.126830  0  0  0  0  0  0  0  0  -0.163140
 259 C_o 0.744800 0.079140 0.566250  0  0  0  0  0  0  0  0  0.328540
 260 C_o 0.587520 0.999000 0.899580  0  0  0  0  0  0  0  0  0.328540
 261 C_o 0.667670 0.921860 0.232910  0  0  0  0  0  0  0  0  0.328540
 262 C_p 0.745550 0.074450 0.766920  0  0  0  0  0  0  0  0  -0.069980
 263 C_p 0.592210 0.004430 0.100250  0  0  0  0  0  0  0  0  -0.069980
 264 C_p 0.662240 0.921120 0.433580  0  0  0  0  0  0  0  0  -0.069980
 265 Mof_Cd_a 0.729120 0.055790 0.847450  0  0  0  0  0  0  0  0  -0.343910
 266 Mof_Cd_a 0.610880 0.006670 0.180780  0  0  0  0  0  0  0  0  -0.343910
 267 Mof_Cd_a 0.660000 0.937540 0.514110  0  0  0  0  0  0  0  0  -0.343910
 268 Mof_Cc_a 0.711370 0.040780 0.734400  0  0  0  0  0  0  0  0  0.446550
 269 Mof_Cc_a 0.625890 0.003920 0.067730  0  0  0  0  0  0  0  0  0.446550
 270 Mof_Cc_a 0.662740 0.955300 0.401070  0  0  0  0  0  0  0  0  0.446550
 271 Mof_Cb_a 0.710400 0.045830 0.532810  0  0  0  0  0  0  0  0  -0.183960
 272 Mof_Cb_a 0.620840 0.997900 0.866150  0  0  0  0  0  0  0  0  -0.183960
 273 Mof_Cb_a 0.668770 0.956270 0.199480  0  0  0  0  0  0  0  0  -0.183960
 274 C_q 0.727120 0.064930 0.454780  0  0  0  0  0  0  0  0  -0.313970
 275 C_q 0.601740 0.995530 0.788110  0  0  0  0  0  0  0  0  -0.313970
 276 C_q 0.671140 0.939550 0.121440  0  0  0  0  0  0  0  0  -0.313970
 277 Mof_Ca_a 0.692720 0.032010 0.399360  0  0  0  0  0  0  0  0  0.752210
 278 Mof_Ca_a 0.634660 0.994040 0.732700  0  0  0  0  0  0  0  0  0.752210
 279 Mof_Ca_a 0.672630 0.973950 0.066030  0  0  0  0  0  0  0  0  0.752210
 280 H 0.513530 0.504430 0.000960  0  0  0  0  0  0  0  0  0.371370
 281 H 0.495560 0.009090 0.000960  0  0  0  0  0  0  0  0  0.371370
 282 H 0.990910 0.486470 0.000960  0  0  0  0  0  0  0  0  0.371370
 283 H_a 0.523400 0.519730 0.799810  0  0  0  0  0  0  0  0  0.311140
 284 H_a 0.813600 0.670330 0.466480  0  0  0  0  0  0  0  0  0.311140
 285 H_a 0.663000 0.809930 0.133150  0  0  0  0  0  0  0  0  0.311140
 286 H_b 0.814280 0.138080 0.678750  0  0  0  0  0  0  0  0  0.204600
 287 H_b 0.528590 0.009540 0.012080  0  0  0  0  0  0  0  0  0.204600
 288 H_b 0.657130 0.852380 0.345420  0  0  0  0  0  0  0  0  0.204600
 289 H_c 0.773740 0.119010 0.169610  0  0  0  0  0  0  0  0  0.130380
 290 H_c 0.547660 0.988060 0.502940  0  0  0  0  0  0  0  0  0.130380
 291 H_c 0.678610 0.892930 0.836280  0  0  0  0  0  0  0  0  0.130380
 292 H_d 0.802590 0.149310 0.983670  0  0  0  0  0  0  0  0  0.126240
 293 H_d 0.517360 0.986620 0.317010  0  0  0  0  0  0  0  0  0.126240
 294 H_d 0.680040 0.864070 0.650340  0  0  0  0  0  0  0  0  0.126240
 295 H_e 0.534880 0.508510 0.530970  0  0  0  0  0  0  0  0  0.149560
 296 H_e 0.491490 0.026370 0.530970  0  0  0  0  0  0  0  0  0.149560
 297 H_e 0.973630 0.465120 0.530970  0  0  0  0  0  0  0  0  0.149560
 298 H_f 0.561930 0.538070 0.323410  0  0  0  0  0  0  0  0  0.148790
 299 H_f 0.795270 0.690530 0.990080  0  0  0  0  0  0  0  0  0.148790
 300 H_f 0.642810 0.771400 0.656740  0  0  0  0  0  0  0  0  0.148790
 301 H_g 0.846040 0.214980 0.749500  0  0  0  0  0  0  0  0  0.169400
 302 H_g 0.785020 0.631060 0.749500  0  0  0  0  0  0  0  0  0.169400
 303 H_g 0.368940 0.153960 0.749500  0  0  0  0  0  0  0  0  0.169400
 304 H_h 0.819000 0.186360 0.965610  0  0  0  0  0  0  0  0  0.142820
 305 H_h 0.813640 0.632640 0.965610  0  0  0  0  0  0  0  0  0.142820
 306 H_h 0.367360 0.181000 0.965610  0  0  0  0  0  0  0  0  0.142820
 307 H_i 0.572200 0.582420 0.742600  0  0  0  0  0  0  0  0  0.116400
 308 H_i 0.750910 0.656440 0.409260  0  0  0  0  0  0  0  0  0.116400
 309 H_i 0.676890 0.761140 0.075930  0  0  0  0  0  0  0  0  0.116400
 310 Mof_H 0.602340 0.614740 0.583290  0  0  0  0  0  0  0  0  0.216520
 311 Mof_H 0.718590 0.654270 0.249950  0  0  0  0  0  0  0  0  0.216520
 312 Mof_H 0.679070 0.731000 0.916620  0  0  0  0  0  0  0  0  0.216520
 313 H_j 0.608440 0.598340 0.277740  0  0  0  0  0  0  0  0  0.155570
 314 H_j 0.734990 0.676760 0.944410  0  0  0  0  0  0  0  0  0.155570
 315 H_j 0.656570 0.724900 0.611080  0  0  0  0  0  0  0  0  0.155570
 316 H_k 0.759230 0.085580 0.855140  0  0  0  0  0  0  0  0  0.092140
 317 H_k 0.581090 0.006990 0.188470  0  0  0  0  0  0  0  0  0.092140
 318 H_k 0.659680 0.907440 0.521800  0  0  0  0  0  0  0  0  0.092140
 319 Mof_H_a 0.729470 0.051840 0.000960  0  0  0  0  0  0  0  0  0.207100
 320 Mof_H_a 0.614820 0.010960 0.334290  0  0  0  0  0  0  0  0  0.207100
 321 Mof_H_a 0.655710 0.937200 0.667630  0  0  0  0  0  0  0  0  0.207100
 322 H_l 0.726390 0.068760 0.301740  0  0  0  0  0  0  0  0  0.158580
 323 H_l 0.597910 0.990970 0.635070  0  0  0  0  0  0  0  0  0.158580
 324 H_l 0.675700 0.940270 0.968400  0  0  0  0  0  0  0  0  0.158580
 325 Mof_Ob 0.309800 0.961540 0.675510  0  0  0  0  0  0  0  0  -0.650970
 326 Mof_Ob 0.371800 0.014930 0.342180  0  0  0  0  0  0  0  0  -0.650970
 327 Mof_Ob 0.318400 0.023530 0.008840  0  0  0  0  0  0  0  0  -0.650970
 328 Mof_Oa 0.322540 0.986850 0.443020  0  0  0  0  0  0  0  0  -0.899780
 329 Mof_Oa 0.346480 0.002350 0.109680  0  0  0  0  0  0  0  0  -0.899780
 330 Mof_Oa 0.330980 0.010790 0.776350  0  0  0  0  0  0  0  0  -0.899780
 331 Mof_Oc 0.303620 0.976830 0.083050  0  0  0  0  0  0  0  0  -0.917270
 332 Mof_Oc 0.356510 0.993460 0.749720  0  0  0  0  0  0  0  0  -0.917270
 333 Mof_Oc 0.339870 0.029710 0.416390  0  0  0  0  0  0  0  0  -0.917270
 334 Mof_Mg 0.322210 0.006200 0.219500  0  0  0  0  0  0  0  0  1.623370
 335 Mof_Mg 0.327130 0.982670 0.886160  0  0  0  0  0  0  0  0  1.623370
 336 Mof_Mg 0.350660 0.011130 0.552830  0  0  0  0  0  0  0  0  1.623370
 337 Mof_Ob_a 0.358460 0.371870 0.561150  0  0  0  0  0  0  0  0  -0.673590
 338 Mof_Ob_a 0.294800 0.319920 0.894480  0  0  0  0  0  0  0  0  -0.673590
 339 Mof_Ob_a 0.346740 0.308210 0.227810  0  0  0  0  0  0  0  0  -0.673590
 340 Mof_Oa_a 0.345090 0.346360 0.792450  0  0  0  0  0  0  0  0  -0.894230
 341 Mof_Oa_a 0.320300 0.332050 0.125780  0  0  0  0  0  0  0  0  -0.894230
 342 Mof_Oa_a 0.334610 0.321580 0.459110  0  0  0  0  0  0  0  0  -0.894230
 343 Mof_Oc_a 0.363110 0.355950 0.154240  0  0  0  0  0  0  0  0  -0.913800
 344 Mof_Oc_a 0.310710 0.340490 0.487580  0  0  0  0  0  0  0  0  -0.913800
 345 Mof_Oc_a 0.326180 0.303560 0.820910  0  0  0  0  0  0  0  0  -0.913800
 346 Mof_Mg_a 0.344510 0.326850 0.020120  0  0  0  0  0  0  0  0  1.620130
 347 Mof_Mg_a 0.339810 0.350990 0.353450  0  0  0  0  0  0  0  0  1.620130
 348 Mof_Mg_a 0.315680 0.322150 0.686790  0  0  0  0  0  0  0  0  1.620130
 349 N 0.181230 0.837880 0.185540  0  0  0  0  0  0  0  0  -0.801590
 350 N 0.162120 0.343360 0.185540  0  0  0  0  0  0  0  0  -0.801590
 351 N 0.656640 0.818770 0.185540  0  0  0  0  0  0  0  0  -0.801590
 352 C 0.495280 0.491420 0.756050  0  0  0  0  0  0  0  0  0.505680
 353 C 0.175240 0.337190 0.089380  0  0  0  0  0  0  0  0  0.505680
 354 C 0.329470 0.171380 0.422720  0  0  0  0  0  0  0  0  0.505680
 355 C_a 0.478670 0.474170 0.859150  0  0  0  0  0  0  0  0  -0.552460
 356 C_a 0.192500 0.337830 0.192480  0  0  0  0  0  0  0  0  -0.552460
 357 C_a 0.328830 0.187990 0.525810  0  0  0  0  0  0  0  0  -0.552460
 358 C_b 0.459100 0.460160 0.769670  0  0  0  0  0  0  0  0  0.501200
 359 C_b 0.206510 0.332280 0.103000  0  0  0  0  0  0  0  0  0.501200
 360 C_b 0.334390 0.207560 0.436330  0  0  0  0  0  0  0  0  0.501200
 361 C_c 0.455570 0.463340 0.572070  0  0  0  0  0  0  0  0  -0.334890
 362 C_c 0.203330 0.325570 0.905400  0  0  0  0  0  0  0  0  -0.334890
 363 C_c 0.341100 0.211090 0.238740  0  0  0  0  0  0  0  0  -0.334890
 364 C_d 0.471780 0.480350 0.470520  0  0  0  0  0  0  0  0  -0.071790
 365 C_d 0.186320 0.324770 0.803850  0  0  0  0  0  0  0  0  -0.071790
 366 C_d 0.341900 0.194880 0.137190  0  0  0  0  0  0  0  0  -0.071790
 367 C_e 0.491870 0.494590 0.555750  0  0  0  0  0  0  0  0  -0.218060
 368 C_e 0.172070 0.330610 0.889080  0  0  0  0  0  0  0  0  -0.218060
 369 C_e 0.336050 0.174790 0.222410  0  0  0  0  0  0  0  0  -0.218060
 370 C_f 0.174910 0.845490 0.768090  0  0  0  0  0  0  0  0  0.013840
 371 C_f 0.487840 0.996080 0.434750  0  0  0  0  0  0  0  0  0.013840
 372 C_f 0.337250 0.158420 0.101420  0  0  0  0  0  0  0  0  0.013840
 373 C_g 0.196720 0.850980 0.771420  0  0  0  0  0  0  0  0  -0.050360
 374 C_g 0.482360 0.012410 0.438090  0  0  0  0  0  0  0  0  -0.050360
 375 C_g 0.320920 0.136610 0.104750  0  0  0  0  0  0  0  0  -0.050360
 376 C_h 0.211890 0.867330 0.654520  0  0  0  0  0  0  0  0  -0.377480
 377 C_h 0.466000 0.011220 0.321180  0  0  0  0  0  0  0  0  -0.377480
 378 C_h 0.322110 0.121440 0.987850  0  0  0  0  0  0  0  0  -0.377480
 379 C_i 0.205730 0.878700 0.527000  0  0  0  0  0  0  0  0  0.635200
 380 C_i 0.454640 0.993700 0.193670  0  0  0  0  0  0  0  0  0.635200
 381 C_i 0.339630 0.127600 0.860340  0  0  0  0  0  0  0  0  0.635200
 382 C_j 0.517360 0.539620 0.183380  0  0  0  0  0  0  0  0  -0.435450
 383 C_j 0.460380 0.977740 0.183380  0  0  0  0  0  0  0  0  -0.435450
 384 C_j 0.022260 0.482640 0.183380  0  0  0  0  0  0  0  0  -0.435450
 385 C_k 0.502310 0.523520 0.303970  0  0  0  0  0  0  0  0  -0.056660
 386 C_k 0.476480 0.978790 0.303970  0  0  0  0  0  0  0  0  -0.056660
 387 C_k 0.021210 0.497690 0.303970  0  0  0  0  0  0  0  0  -0.056660
 388 N_a 0.220220 0.895630 0.404400  0  0  0  0  0  0  0  0  -0.339140
 389 N_a 0.437710 0.991260 0.071060  0  0  0  0  0  0  0  0  -0.339140
 390 N_a 0.342080 0.113120 0.737730  0  0  0  0  0  0  0  0  -0.339140
 391 N_b 0.239370 0.904950 0.471240  0  0  0  0  0  0  0  0  -0.216410
 392 N_b 0.428380 0.001090 0.137910  0  0  0  0  0  0  0  0  -0.216410
 393 N_b 0.332240 0.093960 0.804580  0  0  0  0  0  0  0  0  -0.216410
 394 C_l 0.254900 0.921890 0.357390  0  0  0  0  0  0  0  0  0.474650
 395 C_l 0.411440 0.999680 0.024050  0  0  0  0  0  0  0  0  0.474650
 396 C_l 0.333660 0.078430 0.690720  0  0  0  0  0  0  0  0  0.474650
 397 C_m 0.253260 0.926470 0.158210  0  0  0  0  0  0  0  0  -0.183150
 398 C_m 0.406870 0.993460 0.824880  0  0  0  0  0  0  0  0  -0.183150
 399 C_m 0.339880 0.080080 0.491540  0  0  0  0  0  0  0  0  -0.183150
 400 Mof_Cd 0.269930 0.944420 0.070000  0  0  0  0  0  0  0  0  -0.297590
 401 Mof_Cd 0.388910 0.992180 0.736660  0  0  0  0  0  0  0  0  -0.297590
 402 Mof_Cd 0.341160 0.063400 0.403330  0  0  0  0  0  0  0  0  -0.297590
 403 Mof_Cc 0.288620 0.959080 0.174870  0  0  0  0  0  0  0  0  0.400630
 404 Mof_Cc 0.374260 0.996200 0.841540  0  0  0  0  0  0  0  0  0.400630
 405 Mof_Cc 0.337130 0.044720 0.508210  0  0  0  0  0  0  0  0  0.400630
 406 Mof_Cb 0.290320 0.954130 0.375380  0  0  0  0  0  0  0  0  -0.127070
 407 Mof_Cb 0.379210 0.002860 0.042050  0  0  0  0  0  0  0  0  -0.127070
 408 Mof_Cb 0.330470 0.043010 0.708720  0  0  0  0  0  0  0  0  -0.127070
 409 C_n 0.273650 0.935440 0.459380  0  0  0  0  0  0  0  0  -0.388000
 410 C_n 0.397900 0.004880 0.126040  0  0  0  0  0  0  0  0  -0.388000
 411 C_n 0.328450 0.059680 0.792710  0  0  0  0  0  0  0  0  -0.388000
 412 Mof_Ca 0.308440 0.967910 0.504740  0  0  0  0  0  0  0  0  0.733080
 413 Mof_Ca 0.365430 0.007200 0.171400  0  0  0  0  0  0  0  0  0.733080
 414 Mof_Ca 0.326140 0.024900 0.838070  0  0  0  0  0  0  0  0  0.733080
 415 N_c 0.443920 0.443180 0.889010  0  0  0  0  0  0  0  0  -0.260970
 416 N_c 0.223480 0.334060 0.222350  0  0  0  0  0  0  0  0  -0.260970
 417 N_c 0.332600 0.222750 0.555680  0  0  0  0  0  0  0  0  -0.260970
 418 N_d 0.427120 0.430100 0.793500  0  0  0  0  0  0  0  0  -0.163140
 419 N_d 0.236560 0.330350 0.126830  0  0  0  0  0  0  0  0  -0.163140
 420 N_d 0.336320 0.239550 0.460160  0  0  0  0  0  0  0  0  -0.163140
 421 C_o 0.411470 0.412470 0.899580  0  0  0  0  0  0  0  0  0.328540
 422 C_o 0.254190 0.332330 0.232910  0  0  0  0  0  0  0  0  0.328540
 423 C_o 0.334340 0.255200 0.566250  0  0  0  0  0  0  0  0  0.328540
 424 C_p 0.412220 0.407790 0.100250  0  0  0  0  0  0  0  0  -0.069980
 425 C_p 0.258880 0.337760 0.433580  0  0  0  0  0  0  0  0  -0.069980
 426 C_p 0.328900 0.254450 0.766920  0  0  0  0  0  0  0  0  -0.069980
 427 Mof_Cd_a 0.395790 0.389120 0.180780  0  0  0  0  0  0  0  0  -0.343910
 428 Mof_Cd_a 0.277540 0.340000 0.514110  0  0  0  0  0  0  0  0  -0.343910
 429 Mof_Cd_a 0.326660 0.270880 0.847450  0  0  0  0  0  0  0  0  -0.343910
 430 Mof_Cc_a 0.378040 0.374110 0.067730  0  0  0  0  0  0  0  0  0.446550
 431 Mof_Cc_a 0.292550 0.337250 0.401070  0  0  0  0  0  0  0  0  0.446550
 432 Mof_Cc_a 0.329410 0.288630 0.734400  0  0  0  0  0  0  0  0  0.446550
 433 Mof_Cb_a 0.377060 0.379160 0.866150  0  0  0  0  0  0  0  0  -0.183960
 434 Mof_Cb_a 0.287500 0.331230 0.199480  0  0  0  0  0  0  0  0  -0.183960
 435 Mof_Cb_a 0.335430 0.289600 0.532810  0  0  0  0  0  0  0  0  -0.183960
 436 C_q 0.393790 0.398260 0.788110  0  0  0  0  0  0  0  0  -0.313970
 437 C_q 0.268410 0.328860 0.121440  0  0  0  0  0  0  0  0  -0.313970
 438 C_q 0.337800 0.272880 0.454770  0  0  0  0  0  0  0  0  -0.313970
 439 Mof_Ca_a 0.359380 0.365340 0.732700  0  0  0  0  0  0  0  0  0.752210
 440 Mof_Ca_a 0.301320 0.327370 0.066030  0  0  0  0  0  0  0  0  0.752210
 441 Mof_Ca_a 0.339290 0.307280 0.399360  0  0  0  0  0  0  0  0  0.752210
 442 H 0.180190 0.837770 0.334300  0  0  0  0  0  0  0  0  0.371370
 443 H 0.162230 0.342420 0.334300  0  0  0  0  0  0  0  0  0.371370
 444 H 0.657580 0.819810 0.334300  0  0  0  0  0  0  0  0  0.371370
 445 H_a 0.190070 0.853070 0.133150  0  0  0  0  0  0  0  0  0.311140
 446 H_a 0.480270 0.003670 0.799810  0  0  0  0  0  0  0  0  0.311140
 447 H_a 0.329670 0.143270 0.466480  0  0  0  0  0  0  0  0  0.311140
 448 H_b 0.480950 0.471410 0.012080  0  0  0  0  0  0  0  0  0.204600
 449 H_b 0.195250 0.342870 0.345420  0  0  0  0  0  0  0  0  0.204600
 450 H_b 0.323790 0.185720 0.678750  0  0  0  0  0  0  0  0  0.204600
 451 H_c 0.440400 0.452340 0.502940  0  0  0  0  0  0  0  0  0.130380
 452 H_c 0.214320 0.321390 0.836280  0  0  0  0  0  0  0  0  0.130380
 453 H_c 0.345280 0.226260 0.169610  0  0  0  0  0  0  0  0  0.130380
 454 H_d 0.469260 0.482640 0.317010  0  0  0  0  0  0  0  0  0.126240
 455 H_d 0.184030 0.319960 0.650340  0  0  0  0  0  0  0  0  0.126240
 456 H_d 0.346710 0.197400 0.983670  0  0  0  0  0  0  0  0  0.126240
 457 H_e 0.201550 0.841840 0.864300  0  0  0  0  0  0  0  0  0.149560
 458 H_e 0.158160 0.359700 0.864300  0  0  0  0  0  0  0  0  0.149560
 459 H_e 0.640300 0.798450 0.864300  0  0  0  0  0  0  0  0  0.149560
 460 H_f 0.228600 0.871400 0.656740  0  0  0  0  0  0  0  0  0.148790
 461 H_f 0.461930 0.023860 0.323410  0  0  0  0  0  0  0  0  0.148790
 462 H_f 0.309470 0.104740 0.990080  0  0  0  0  0  0  0  0  0.148790
 463 H_g 0.512700 0.548310 0.082840  0  0  0  0  0  0  0  0  0.169400
 464 H_g 0.451690 0.964390 0.082840  0  0  0  0  0  0  0  0  0.169400
 465 H_g 0.035610 0.487300 0.082840  0  0  0  0  0  0  0  0  0.169400
 466 H_h 0.485670 0.519690 0.298950  0  0  0  0  0  0  0  0  0.142820
 467 H_h 0.480310 0.965970 0.298950  0  0  0  0  0  0  0  0  0.142820
 468 H_h 0.034030 0.514340 0.298950  0  0  0  0  0  0  0  0  0.142820
 469 H_i 0.238860 0.915750 0.075930  0  0  0  0  0  0  0  0  0.116400
 470 H_i 0.417580 0.989770 0.742590  0  0  0  0  0  0  0  0  0.116400
 471 H_i 0.343560 0.094470 0.409260  0  0  0  0  0  0  0  0  0.116400
 472 Mof_H 0.269010 0.948070 0.916620  0  0  0  0  0  0  0  0  0.216520
 473 Mof_H 0.385260 0.987600 0.583280  0  0  0  0  0  0  0  0  0.216520
 474 Mof_H 0.345730 0.064330 0.249950  0  0  0  0  0  0  0  0  0.216520
 475 H_j 0.275100 0.931670 0.611070  0  0  0  0  0  0  0  0  0.155570
 476 H_j 0.401660 0.010100 0.277740  0  0  0  0  0  0  0  0  0.155570
 477 H_j 0.323240 0.058230 0.944410  0  0  0  0  0  0  0  0  0.155570
 478 H_k 0.425900 0.418910 0.188470  0  0  0  0  0  0  0  0  0.092140
 479 H_k 0.247760 0.340320 0.521800  0  0  0  0  0  0  0  0  0.092140
 480 H_k 0.326340 0.240770 0.855140  0  0  0  0  0  0  0  0  0.092140
 481 Mof_H_a 0.396130 0.385170 0.334290  0  0  0  0  0  0  0  0  0.207100
 482 Mof_H_a 0.281490 0.344290 0.667630  0  0  0  0  0  0  0  0  0.207100
 483 Mof_H_a 0.322380 0.270530 0.000960  0  0  0  0  0  0  0  0  0.207100
 484 H_l 0.393060 0.402090 0.635070  0  0  0  0  0  0  0  0  0.158580
 485 H_l 0.264570 0.324300 0.968400  0  0  0  0  0  0  0  0  0.158580
 486 H_l 0.342370 0.273610 0.301740  0  0  0  0  0  0  0  0  0.158580
