# Supplementary material for: In silico design and screening of hypothetical MOF-74 analogs and their experimental synthesis
Source: Chem Sci. 2016 Jun 21;7(9):6263–72. doi: 10.1039/c6sc01477a (PMC6024208; doi:10.1039/c6sc01477a)
Supplement: Supplementary file 1 [file SC-007-C6SC01477A-s001.zip › analogs/277_all_conf_224_0_full_symm.cssr]

				93.4691  93.4691  6.9483
		90  90  120  SPGR =  1 P 1		 OPT = 1
999   0 
0 image0	: image0
 1 Mof_Ob 0.011160 0.362790 0.756050  0  0  0  0  0  0  0  0  -0.739510
 2 Mof_Ob 0.018300 0.322170 0.089380  0  0  0  0  0  0  0  0  -0.739510
 3 Mof_Ob 0.970540 0.315040 0.422720  0  0  0  0  0  0  0  0  -0.739510
 4 Mof_Oa 0.001890 0.343590 0.988140  0  0  0  0  0  0  0  0  -0.898120
 5 Mof_Oa 0.008360 0.331440 0.321470  0  0  0  0  0  0  0  0  -0.898120
 6 Mof_Oa 0.989750 0.324970 0.654800  0  0  0  0  0  0  0  0  -0.898120
 7 Mof_Oc 0.996410 0.351600 0.344300  0  0  0  0  0  0  0  0  -0.968940
 8 Mof_Oc 0.021860 0.336930 0.677640  0  0  0  0  0  0  0  0  -0.968940
 9 Mof_Oc 0.981730 0.311480 0.010970  0  0  0  0  0  0  0  0  -0.968940
 10 Mof_Mg 0.987060 0.328800 0.214070  0  0  0  0  0  0  0  0  1.639020
 11 Mof_Mg 0.008410 0.346270 0.547410  0  0  0  0  0  0  0  0  1.639020
 12 Mof_Mg 0.004530 0.324930 0.880740  0  0  0  0  0  0  0  0  1.639020
 13 Mof_Ob_a 0.986310 0.637160 0.425580  0  0  0  0  0  0  0  0  -0.745400
 14 Mof_Ob_a 0.984190 0.680360 0.092250  0  0  0  0  0  0  0  0  -0.745400
 15 Mof_Ob_a 0.029500 0.682480 0.758920  0  0  0  0  0  0  0  0  -0.745400
 16 Mof_Oa_a 0.997600 0.656320 0.194350  0  0  0  0  0  0  0  0  -0.906030
 17 Mof_Oa_a 0.992060 0.669070 0.861020  0  0  0  0  0  0  0  0  -0.906030
 18 Mof_Oa_a 0.010340 0.674610 0.527680  0  0  0  0  0  0  0  0  -0.906030
 19 Mof_Oc_a 0.001680 0.646860 0.838020  0  0  0  0  0  0  0  0  -0.952670
 20 Mof_Oc_a 0.978520 0.664990 0.504680  0  0  0  0  0  0  0  0  -0.952670
 21 Mof_Oc_a 0.019800 0.688150 0.171350  0  0  0  0  0  0  0  0  -0.952670
 22 Mof_Mg_a 0.013030 0.670010 0.969500  0  0  0  0  0  0  0  0  1.639680
 23 Mof_Mg_a 0.990320 0.653640 0.636160  0  0  0  0  0  0  0  0  1.639680
 24 Mof_Mg_a 0.996650 0.676350 0.302830  0  0  0  0  0  0  0  0  1.639680
 25 Mof_Cc 0.997720 0.632550 0.928380  0  0  0  0  0  0  0  0  0.535350
 26 Mof_Cc 0.968150 0.668940 0.595050  0  0  0  0  0  0  0  0  0.535350
 27 Mof_Cc 0.034120 0.698510 0.261720  0  0  0  0  0  0  0  0  0.535350
 28 Mof_Cd 0.997860 0.619680 0.823820  0  0  0  0  0  0  0  0  -0.397610
 29 Mof_Cd 0.955150 0.668810 0.490490  0  0  0  0  0  0  0  0  -0.397610
 30 Mof_Cd 0.046980 0.711510 0.157150  0  0  0  0  0  0  0  0  -0.397610
 31 C 0.994680 0.604730 0.908360  0  0  0  0  0  0  0  0  0.096910
 32 C 0.943390 0.671990 0.575020  0  0  0  0  0  0  0  0  0.096910
 33 C 0.061930 0.723280 0.241690  0  0  0  0  0  0  0  0  0.096910
 34 C_a 0.996120 0.592190 0.791260  0  0  0  0  0  0  0  0  0.021480
 35 C_a 0.929410 0.670550 0.457930  0  0  0  0  0  0  0  0  0.021480
 36 C_a 0.074470 0.737260 0.124600  0  0  0  0  0  0  0  0  0.021480
 37 C_b 0.983550 0.575450 0.783070  0  0  0  0  0  0  0  0  0.213940
 38 C_b 0.925240 0.683120 0.449740  0  0  0  0  0  0  0  0  0.213940
 39 C_b 0.091210 0.741430 0.116410  0  0  0  0  0  0  0  0  0.213940
 40 C_c 0.987040 0.564360 0.688620  0  0  0  0  0  0  0  0  -0.346410
 41 C_c 0.910640 0.679620 0.355280  0  0  0  0  0  0  0  0  -0.346410
 42 C_c 0.102310 0.756020 0.021950  0  0  0  0  0  0  0  0  -0.346410
 43 C_d 0.001730 0.569020 0.587000  0  0  0  0  0  0  0  0  -0.032840
 44 C_d 0.900620 0.664940 0.253660  0  0  0  0  0  0  0  0  -0.032840
 45 C_d 0.097650 0.766040 0.920330  0  0  0  0  0  0  0  0  -0.032840
 46 C_e 0.003610 0.555930 0.488510  0  0  0  0  0  0  0  0  0.034850
 47 C_e 0.885650 0.663060 0.155170  0  0  0  0  0  0  0  0  0.034850
 48 C_e 0.110740 0.781010 0.821840  0  0  0  0  0  0  0  0  0.034850
 49 C_f 0.990440 0.542770 0.386660  0  0  0  0  0  0  0  0  0.156730
 50 C_f 0.885660 0.676230 0.053320  0  0  0  0  0  0  0  0  0.156730
 51 C_f 0.123900 0.781000 0.719990  0  0  0  0  0  0  0  0  0.156730
 52 C_g 0.992990 0.530310 0.313580  0  0  0  0  0  0  0  0  -0.290340
 53 C_g 0.870650 0.673670 0.980250  0  0  0  0  0  0  0  0  -0.290340
 54 C_g 0.136360 0.796020 0.646910  0  0  0  0  0  0  0  0  -0.290340
 55 C_h 0.008170 0.530530 0.321230  0  0  0  0  0  0  0  0  -0.020750
 56 C_h 0.855690 0.658500 0.987890  0  0  0  0  0  0  0  0  -0.020750
 57 C_h 0.136140 0.810970 0.654560  0  0  0  0  0  0  0  0  -0.020750
 58 C_i 0.675280 0.849820 0.559180  0  0  0  0  0  0  0  0  0.022340
 59 C_i 0.174540 0.324720 0.559180  0  0  0  0  0  0  0  0  0.022340
 60 C_i 0.150180 0.825460 0.559180  0  0  0  0  0  0  0  0  0.022340
 61 C_j 0.681500 0.840210 0.642960  0  0  0  0  0  0  0  0  0.169770
 62 C_j 0.158710 0.318500 0.642960  0  0  0  0  0  0  0  0  0.169770
 63 C_j 0.159790 0.841290 0.642960  0  0  0  0  0  0  0  0  0.169770
 64 C_k 0.679540 0.826460 0.539890  0  0  0  0  0  0  0  0  -0.283960
 65 C_k 0.146920 0.320460 0.539890  0  0  0  0  0  0  0  0  -0.283960
 66 C_k 0.173540 0.853080 0.539890  0  0  0  0  0  0  0  0  -0.283960
 67 C_l 0.004880 0.488140 0.027740  0  0  0  0  0  0  0  0  -0.062160
 68 C_l 0.149920 0.328450 0.361080  0  0  0  0  0  0  0  0  -0.062160
 69 C_l 0.845200 0.183410 0.694410  0  0  0  0  0  0  0  0  -0.062160
 70 C_m 0.003770 0.473460 0.930190  0  0  0  0  0  0  0  0  0.055230
 71 C_m 0.136360 0.329570 0.263530  0  0  0  0  0  0  0  0  0.055230
 72 C_m 0.859870 0.196980 0.596860  0  0  0  0  0  0  0  0  0.055230
 73 C_n 0.018040 0.472380 0.889460  0  0  0  0  0  0  0  0  0.223980
 74 C_n 0.121020 0.315300 0.222790  0  0  0  0  0  0  0  0  0.223980
 75 C_n 0.860950 0.212320 0.556130  0  0  0  0  0  0  0  0  0.223980
 76 C_o 0.015940 0.458390 0.791620  0  0  0  0  0  0  0  0  -0.298980
 77 C_o 0.109110 0.317390 0.124960  0  0  0  0  0  0  0  0  -0.298980
 78 C_o 0.874950 0.224220 0.458290  0  0  0  0  0  0  0  0  -0.298980
 79 C_p 0.000540 0.445560 0.728890  0  0  0  0  0  0  0  0  -0.059040
 80 C_p 0.111690 0.332790 0.062220  0  0  0  0  0  0  0  0  -0.059040
 81 C_p 0.887770 0.221650 0.395550  0  0  0  0  0  0  0  0  -0.059040
 82 C_q 0.986270 0.446570 0.770900  0  0  0  0  0  0  0  0  0.264650
 83 C_q 0.126960 0.347060 0.104230  0  0  0  0  0  0  0  0  0.264650
 84 C_q 0.886770 0.206370 0.437560  0  0  0  0  0  0  0  0  0.264650
 85 C_r 0.988330 0.460450 0.871690  0  0  0  0  0  0  0  0  -0.381270
 86 C_r 0.138780 0.345000 0.205020  0  0  0  0  0  0  0  0  -0.381270
 87 C_r 0.872890 0.194550 0.538360  0  0  0  0  0  0  0  0  -0.381270
 88 C_s 0.969160 0.433740 0.705650  0  0  0  0  0  0  0  0  -0.469770
 89 C_s 0.131250 0.364180 0.038990  0  0  0  0  0  0  0  0  -0.469770
 90 C_s 0.899600 0.202090 0.372320  0  0  0  0  0  0  0  0  -0.469770
 91 C_t 0.000060 0.431890 0.614440  0  0  0  0  0  0  0  0  0.089940
 92 C_t 0.098500 0.333280 0.947780  0  0  0  0  0  0  0  0  0.089940
 93 C_t 0.901440 0.234830 0.281110  0  0  0  0  0  0  0  0  0.089940
 94 C_u 0.009900 0.435130 0.447720  0  0  0  0  0  0  0  0  0.116720
 95 C_u 0.091900 0.323430 0.781050  0  0  0  0  0  0  0  0  0.116720
 96 C_u 0.898200 0.241440 0.114380  0  0  0  0  0  0  0  0  0.116720
 97 C_v 0.009340 0.421700 0.352740  0  0  0  0  0  0  0  0  -0.237370
 98 C_v 0.079030 0.324000 0.686070  0  0  0  0  0  0  0  0  -0.237370
 99 C_v 0.911630 0.254300 0.019410  0  0  0  0  0  0  0  0  -0.237370
 100 C_w 0.999020 0.405110 0.407660  0  0  0  0  0  0  0  0  -0.191860
 101 C_w 0.072750 0.334310 0.740990  0  0  0  0  0  0  0  0  -0.191860
 102 C_w 0.928220 0.260580 0.074320  0  0  0  0  0  0  0  0  -0.191860
 103 C_x 0.988430 0.401820 0.567900  0  0  0  0  0  0  0  0  0.300560
 104 C_x 0.080060 0.344900 0.901240  0  0  0  0  0  0  0  0  0.300560
 105 C_x 0.931510 0.253280 0.234570  0  0  0  0  0  0  0  0  0.300560
 106 C_y 0.989600 0.415360 0.668530  0  0  0  0  0  0  0  0  -0.367820
 107 C_y 0.092430 0.343730 0.001860  0  0  0  0  0  0  0  0  -0.367820
 108 C_y 0.917970 0.240900 0.335200  0  0  0  0  0  0  0  0  -0.367820
 109 C_z 0.975370 0.384680 0.629880  0  0  0  0  0  0  0  0  -0.457990
 110 C_z 0.075980 0.357970 0.963220  0  0  0  0  0  0  0  0  -0.457990
 111 C_z 0.948660 0.257360 0.296550  0  0  0  0  0  0  0  0  -0.457990
 112 C_aa 0.999760 0.392270 0.289330  0  0  0  0  0  0  0  0  0.345440
 113 C_aa 0.059180 0.333570 0.622660  0  0  0  0  0  0  0  0  0.345440
 114 C_aa 0.941060 0.274150 0.955990  0  0  0  0  0  0  0  0  0.345440
 115 Mof_Cd_a 0.998110 0.377730 0.368330  0  0  0  0  0  0  0  0  -0.459550
 116 Mof_Cd_a 0.046290 0.335230 0.701670  0  0  0  0  0  0  0  0  -0.459550
 117 Mof_Cd_a 0.955610 0.287050 0.035000  0  0  0  0  0  0  0  0  -0.459550
 118 Mof_Cc_a 0.999130 0.365660 0.256680  0  0  0  0  0  0  0  0  0.572790
 119 Mof_Cc_a 0.033190 0.334200 0.590010  0  0  0  0  0  0  0  0  0.572790
 120 Mof_Cc_a 0.967670 0.300140 0.923350  0  0  0  0  0  0  0  0  0.572790
 121 Mof_Cb 0.003110 0.369080 0.056710  0  0  0  0  0  0  0  0  -0.375360
 122 Mof_Cb 0.032630 0.330220 0.390040  0  0  0  0  0  0  0  0  -0.375360
 123 Mof_Cb 0.964250 0.300700 0.723370  0  0  0  0  0  0  0  0  -0.375360
 124 C_ab 0.004890 0.383830 0.978940  0  0  0  0  0  0  0  0  -0.005490
 125 C_ab 0.045600 0.328440 0.312270  0  0  0  0  0  0  0  0  -0.005490
 126 C_ab 0.949510 0.287730 0.645610  0  0  0  0  0  0  0  0  -0.005490
 127 C_ac 0.002880 0.394990 0.089270  0  0  0  0  0  0  0  0  -0.370130
 128 C_ac 0.058770 0.330450 0.422600  0  0  0  0  0  0  0  0  -0.370130
 129 C_ac 0.938350 0.274570 0.755930  0  0  0  0  0  0  0  0  -0.370130
 130 Mof_Ca 0.005620 0.358140 0.926300  0  0  0  0  0  0  0  0  0.819350
 131 Mof_Ca 0.019190 0.327710 0.259630  0  0  0  0  0  0  0  0  0.819350
 132 Mof_Ca 0.975190 0.314150 0.592970  0  0  0  0  0  0  0  0  0.819350
 133 C_ad 0.020420 0.452230 0.363750  0  0  0  0  0  0  0  0  -0.386660
 134 C_ad 0.098470 0.312920 0.697080  0  0  0  0  0  0  0  0  -0.386660
 135 C_ad 0.881110 0.234860 0.030410  0  0  0  0  0  0  0  0  -0.386660
 136 C_ae 0.701980 0.819180 0.274030  0  0  0  0  0  0  0  0  -0.486620
 137 C_ae 0.117200 0.298020 0.274030  0  0  0  0  0  0  0  0  -0.486620
 138 C_ae 0.180820 0.882800 0.274030  0  0  0  0  0  0  0  0  -0.486620
 139 C_af 0.331660 0.164180 0.612210  0  0  0  0  0  0  0  0  0.251990
 140 C_af 0.832510 0.668340 0.612210  0  0  0  0  0  0  0  0  0.251990
 141 C_af 0.835820 0.167490 0.612210  0  0  0  0  0  0  0  0  0.251990
 142 C_ag 0.000790 0.511550 0.044980  0  0  0  0  0  0  0  0  -0.349260
 143 C_ag 0.844100 0.665880 0.711650  0  0  0  0  0  0  0  0  -0.349260
 144 C_ag 0.155120 0.822570 0.378320  0  0  0  0  0  0  0  0  -0.349260
 145 C_ah 0.321920 0.159670 0.426540  0  0  0  0  0  0  0  0  -0.520470
 146 C_ah 0.837750 0.678080 0.426540  0  0  0  0  0  0  0  0  -0.520470
 147 C_ah 0.840330 0.162250 0.426540  0  0  0  0  0  0  0  0  -0.520470
 148 C_ai 0.689740 0.843570 0.837800  0  0  0  0  0  0  0  0  -0.392310
 149 C_ai 0.153820 0.310260 0.837800  0  0  0  0  0  0  0  0  -0.392310
 150 C_ai 0.156440 0.846180 0.837800  0  0  0  0  0  0  0  0  -0.392310
 151 C_aj 0.021660 0.544340 0.408370  0  0  0  0  0  0  0  0  0.266360
 152 C_aj 0.856010 0.645010 0.075040  0  0  0  0  0  0  0  0  0.266360
 153 C_aj 0.122330 0.810660 0.741700  0  0  0  0  0  0  0  0  0.266360
 154 C_ak 0.018770 0.556180 0.495640  0  0  0  0  0  0  0  0  -0.371890
 155 C_ak 0.870750 0.647900 0.162310  0  0  0  0  0  0  0  0  -0.371890
 156 C_ak 0.110480 0.795920 0.828980  0  0  0  0  0  0  0  0  -0.371890
 157 C_al 0.705870 0.880920 0.733810  0  0  0  0  0  0  0  0  -0.480280
 158 C_al 0.175050 0.294130 0.733810  0  0  0  0  0  0  0  0  -0.480280
 159 C_al 0.119080 0.824950 0.733810  0  0  0  0  0  0  0  0  -0.480280
 160 C_am 0.973980 0.541590 0.344470  0  0  0  0  0  0  0  0  -0.433290
 161 C_am 0.900940 0.692680 0.011140  0  0  0  0  0  0  0  0  -0.433290
 162 C_am 0.125080 0.765720 0.677800  0  0  0  0  0  0  0  0  -0.433290
 163 C_an 0.013760 0.586060 0.581310  0  0  0  0  0  0  0  0  0.240870
 164 C_an 0.905630 0.652900 0.247980  0  0  0  0  0  0  0  0  0.240870
 165 C_an 0.080610 0.761040 0.914650  0  0  0  0  0  0  0  0  0.240870
 166 C_ao 0.010770 0.597020 0.687900  0  0  0  0  0  0  0  0  -0.355580
 167 C_ao 0.919580 0.655900 0.354570  0  0  0  0  0  0  0  0  -0.355580
 168 C_ao 0.069650 0.747090 0.021230  0  0  0  0  0  0  0  0  -0.355580
 169 C_ap 0.029230 0.593150 0.459380  0  0  0  0  0  0  0  0  -0.430870
 170 C_ap 0.897260 0.637440 0.126050  0  0  0  0  0  0  0  0  -0.430870
 171 C_ap 0.073520 0.769410 0.792720  0  0  0  0  0  0  0  0  -0.430870
 172 C_aq 0.966290 0.569090 0.860300  0  0  0  0  0  0  0  0  -0.495670
 173 C_aq 0.936140 0.700380 0.526970  0  0  0  0  0  0  0  0  -0.495670
 174 C_aq 0.097580 0.730530 0.193630  0  0  0  0  0  0  0  0  -0.495670
 175 C_ar 0.991140 0.602140 0.108620  0  0  0  0  0  0  0  0  0.034620
 176 C_ar 0.944340 0.675530 0.775280  0  0  0  0  0  0  0  0  0.034620
 177 C_ar 0.064520 0.722330 0.441950  0  0  0  0  0  0  0  0  0.034620
 178 C_as 0.990370 0.614530 0.210470  0  0  0  0  0  0  0  0  -0.166280
 179 C_as 0.957490 0.676290 0.877140  0  0  0  0  0  0  0  0  -0.166280
 180 C_as 0.052140 0.709180 0.543800  0  0  0  0  0  0  0  0  -0.166280
 181 Mof_Cb_a 0.993430 0.629540 0.127880  0  0  0  0  0  0  0  0  -0.354420
 182 Mof_Cb_a 0.969440 0.673240 0.794550  0  0  0  0  0  0  0  0  -0.354420
 183 Mof_Cb_a 0.037130 0.697230 0.461220  0  0  0  0  0  0  0  0  -0.354420
 184 Mof_Ca_a 0.992240 0.641400 0.256280  0  0  0  0  0  0  0  0  0.841260
 185 Mof_Ca_a 0.982500 0.674430 0.922950  0  0  0  0  0  0  0  0  0.841260
 186 Mof_Ca_a 0.025260 0.684170 0.589620  0  0  0  0  0  0  0  0  0.841260
 187 C_at 0.988790 0.587130 0.216690  0  0  0  0  0  0  0  0  -0.280330
 188 C_at 0.931670 0.677870 0.883350  0  0  0  0  0  0  0  0  -0.280330
 189 C_at 0.079540 0.735000 0.550020  0  0  0  0  0  0  0  0  -0.280330
 190 Mof_H 0.000700 0.621780 0.670970  0  0  0  0  0  0  0  0  0.185470
 191 Mof_H 0.954410 0.665970 0.337630  0  0  0  0  0  0  0  0  0.185470
 192 Mof_H 0.044890 0.712250 0.004300  0  0  0  0  0  0  0  0  0.185470
 193 H 0.977690 0.551340 0.692570  0  0  0  0  0  0  0  0  0.209350
 194 H 0.906990 0.688980 0.359230  0  0  0  0  0  0  0  0  0.209350
 195 H 0.115320 0.759680 0.025900  0  0  0  0  0  0  0  0  0.209350
 196 H_a 0.982660 0.519880 0.242630  0  0  0  0  0  0  0  0  0.170390
 197 H_a 0.870550 0.684000 0.909290  0  0  0  0  0  0  0  0  0.170390
 198 H_a 0.146790 0.796120 0.575960  0  0  0  0  0  0  0  0  0.170390
 199 H_b 0.684060 0.818890 0.605380  0  0  0  0  0  0  0  0  0.175280
 200 H_b 0.134820 0.315940 0.605380  0  0  0  0  0  0  0  0  0.175280
 201 H_b 0.181110 0.865180 0.605380  0  0  0  0  0  0  0  0  0.175280
 202 H_c 0.026870 0.457510 0.759000  0  0  0  0  0  0  0  0  0.168910
 203 H_c 0.097300 0.306460 0.092340  0  0  0  0  0  0  0  0  0.168910
 204 H_c 0.875830 0.236030 0.425670  0  0  0  0  0  0  0  0  0.168910
 205 H_d 0.310740 0.127990 0.570720  0  0  0  0  0  0  0  0  0.197730
 206 H_d 0.817250 0.689260 0.570720  0  0  0  0  0  0  0  0  0.197730
 207 H_d 0.872010 0.182750 0.570720  0  0  0  0  0  0  0  0  0.197730
 208 H_e 0.969470 0.428220 0.567420  0  0  0  0  0  0  0  0  0.137760
 209 H_e 0.125410 0.363860 0.900750  0  0  0  0  0  0  0  0  0.137760
 210 H_e 0.905110 0.207920 0.234090  0  0  0  0  0  0  0  0  0.137760
 211 H_f 0.294590 0.105920 0.356720  0  0  0  0  0  0  0  0  0.126910
 212 H_f 0.811330 0.705410 0.356720  0  0  0  0  0  0  0  0  0.126910
 213 H_f 0.894080 0.188670 0.356720  0  0  0  0  0  0  0  0  0.126910
 214 H_g 0.963120 0.423560 0.809860  0  0  0  0  0  0  0  0  0.126270
 215 H_g 0.127110 0.370210 0.143200  0  0  0  0  0  0  0  0  0.126270
 216 H_g 0.909770 0.206230 0.476530  0  0  0  0  0  0  0  0  0.126270
 217 H_h 0.017310 0.424260 0.228170  0  0  0  0  0  0  0  0  0.154840
 218 H_h 0.073620 0.316030 0.561510  0  0  0  0  0  0  0  0  0.154840
 219 H_h 0.909070 0.259710 0.894840  0  0  0  0  0  0  0  0  0.154840
 220 H_i 0.981770 0.412900 0.794370  0  0  0  0  0  0  0  0  0.191150
 221 H_i 0.097800 0.351560 0.127700  0  0  0  0  0  0  0  0  0.191150
 222 H_i 0.920430 0.235530 0.461040  0  0  0  0  0  0  0  0  0.191150
 223 H_j 0.970490 0.376160 0.507390  0  0  0  0  0  0  0  0  0.127250
 224 H_j 0.072340 0.362850 0.840720  0  0  0  0  0  0  0  0  0.127250
 225 H_j 0.957180 0.261000 0.174060  0  0  0  0  0  0  0  0  0.127250
 226 H_k 0.965060 0.385150 0.699100  0  0  0  0  0  0  0  0  0.126250
 227 H_k 0.086760 0.368280 0.032430  0  0  0  0  0  0  0  0  0.126250
 228 H_k 0.948180 0.246570 0.365770  0  0  0  0  0  0  0  0  0.126250
 229 H_l 0.980080 0.379250 0.735290  0  0  0  0  0  0  0  0  0.115340
 230 H_l 0.065840 0.353250 0.068630  0  0  0  0  0  0  0  0  0.115340
 231 H_l 0.954080 0.267500 0.401960  0  0  0  0  0  0  0  0  0.115340
 232 Mof_H_a 0.996090 0.375220 0.521510  0  0  0  0  0  0  0  0  0.215850
 233 Mof_H_a 0.045790 0.337240 0.854840  0  0  0  0  0  0  0  0  0.215850
 234 Mof_H_a 0.958120 0.287540 0.188180  0  0  0  0  0  0  0  0  0.215850
 235 H_m 0.007880 0.386200 0.826760  0  0  0  0  0  0  0  0  0.133080
 236 H_m 0.044980 0.325450 0.160090  0  0  0  0  0  0  0  0  0.133080
 237 H_m 0.947140 0.288360 0.493420  0  0  0  0  0  0  0  0  0.133080
 238 H_n 0.003630 0.405810 0.021130  0  0  0  0  0  0  0  0  0.174360
 239 H_n 0.068850 0.329710 0.354470  0  0  0  0  0  0  0  0  0.174360
 240 H_n 0.927520 0.264480 0.687800  0  0  0  0  0  0  0  0  0.174360
 241 H_o 0.015350 0.460280 0.398080  0  0  0  0  0  0  0  0  0.114880
 242 H_o 0.111600 0.317990 0.731410  0  0  0  0  0  0  0  0  0.114880
 243 H_o 0.873060 0.221740 0.064750  0  0  0  0  0  0  0  0  0.114880
 244 H_p 0.021010 0.451530 0.206400  0  0  0  0  0  0  0  0  0.123820
 245 H_p 0.097190 0.312320 0.539730  0  0  0  0  0  0  0  0  0.123820
 246 H_p 0.881800 0.236150 0.873070  0  0  0  0  0  0  0  0  0.123820
 247 H_q 0.033160 0.458350 0.418730  0  0  0  0  0  0  0  0  0.116510
 248 H_q 0.091850 0.300170 0.752060  0  0  0  0  0  0  0  0  0.116510
 249 H_q 0.874990 0.241480 0.085390  0  0  0  0  0  0  0  0  0.116510
 250 H_r 0.703280 0.831490 0.263230  0  0  0  0  0  0  0  0  0.139840
 251 H_r 0.128220 0.296720 0.263230  0  0  0  0  0  0  0  0  0.139840
 252 H_r 0.168510 0.871780 0.263230  0  0  0  0  0  0  0  0  0.139840
 253 H_s 0.711060 0.818710 0.178160  0  0  0  0  0  0  0  0  0.129340
 254 H_s 0.107650 0.288940 0.178160  0  0  0  0  0  0  0  0  0.129340
 255 H_s 0.181290 0.892360 0.178160  0  0  0  0  0  0  0  0  0.129340
 256 H_t 0.705300 0.817890 0.422360  0  0  0  0  0  0  0  0  0.123990
 257 H_t 0.112590 0.294700 0.422360  0  0  0  0  0  0  0  0  0.123990
 258 H_t 0.182110 0.887410 0.422360  0  0  0  0  0  0  0  0  0.123990
 259 H_u 0.996360 0.519170 0.978640  0  0  0  0  0  0  0  0  0.176300
 260 H_u 0.856140 0.670310 0.645310  0  0  0  0  0  0  0  0  0.176300
 261 H_u 0.147500 0.810520 0.311970  0  0  0  0  0  0  0  0  0.176300
 262 H_v 0.325440 0.152890 0.326670  0  0  0  0  0  0  0  0  0.151390
 263 H_v 0.827440 0.674560 0.326670  0  0  0  0  0  0  0  0  0.151390
 264 H_v 0.847110 0.172560 0.326670  0  0  0  0  0  0  0  0  0.151390
 265 H_w 0.323500 0.170770 0.352830  0  0  0  0  0  0  0  0  0.146910
 266 H_w 0.847260 0.676500 0.352830  0  0  0  0  0  0  0  0  0.146910
 267 H_w 0.829230 0.152740 0.352830  0  0  0  0  0  0  0  0  0.146910
 268 H_x 0.308630 0.151750 0.455380  0  0  0  0  0  0  0  0  0.140700
 269 H_x 0.843120 0.691370 0.455380  0  0  0  0  0  0  0  0  0.140700
 270 H_x 0.848250 0.156880 0.455380  0  0  0  0  0  0  0  0  0.140700
 271 H_y 0.686100 0.850590 0.932180  0  0  0  0  0  0  0  0  0.133780
 272 H_y 0.164490 0.313900 0.932180  0  0  0  0  0  0  0  0  0.133780
 273 H_y 0.149410 0.835510 0.932180  0  0  0  0  0  0  0  0  0.133780
 274 H_z 0.703270 0.850640 0.824180  0  0  0  0  0  0  0  0  0.110800
 275 H_z 0.147370 0.296730 0.824180  0  0  0  0  0  0  0  0  0.110800
 276 H_z 0.149360 0.852630 0.824180  0  0  0  0  0  0  0  0  0.110800
 277 H_aa 0.686620 0.831940 0.910780  0  0  0  0  0  0  0  0  0.115950
 278 H_aa 0.145330 0.313380 0.910780  0  0  0  0  0  0  0  0  0.115950
 279 H_aa 0.168060 0.854670 0.910780  0  0  0  0  0  0  0  0  0.115950
 280 H_ab 0.029030 0.566340 0.570660  0  0  0  0  0  0  0  0  0.195570
 281 H_ab 0.870650 0.637640 0.237320  0  0  0  0  0  0  0  0  0.195570
 282 H_ab 0.100330 0.796020 0.903990  0  0  0  0  0  0  0  0  0.195570
 283 H_ac 0.707320 0.873370 0.623160  0  0  0  0  0  0  0  0  0.138610
 284 H_ac 0.166060 0.292680 0.623160  0  0  0  0  0  0  0  0  0.138610
 285 H_ac 0.126630 0.833950 0.623160  0  0  0  0  0  0  0  0  0.138610
 286 H_ad 0.709860 0.878330 0.871930  0  0  0  0  0  0  0  0  0.126860
 287 H_ad 0.168470 0.290140 0.871930  0  0  0  0  0  0  0  0  0.126860
 288 H_ad 0.121670 0.831530 0.871930  0  0  0  0  0  0  0  0  0.126860
 289 H_ae 0.714390 0.893970 0.699740  0  0  0  0  0  0  0  0  0.130590
 290 H_ae 0.179570 0.285610 0.699740  0  0  0  0  0  0  0  0  0.130590
 291 H_ae 0.106030 0.820430 0.699740  0  0  0  0  0  0  0  0  0.130590
 292 H_af 0.974920 0.553760 0.344370  0  0  0  0  0  0  0  0  0.142260
 293 H_af 0.912170 0.691750 0.011040  0  0  0  0  0  0  0  0  0.142260
 294 H_af 0.112910 0.754490 0.677710  0  0  0  0  0  0  0  0  0.142260
 295 H_ag 0.297750 0.200550 0.116580  0  0  0  0  0  0  0  0  0.111570
 296 H_ag 0.902800 0.702250 0.116580  0  0  0  0  0  0  0  0  0.111570
 297 H_ag 0.799450 0.097200 0.116580  0  0  0  0  0  0  0  0  0.111570
 298 H_ah 0.969500 0.535930 0.202580  0  0  0  0  0  0  0  0  0.123950
 299 H_ah 0.899760 0.697170 0.869250  0  0  0  0  0  0  0  0  0.123950
 300 H_ah 0.130740 0.766910 0.535910  0  0  0  0  0  0  0  0  0.123950
 301 H_ai 0.020200 0.610050 0.689320  0  0  0  0  0  0  0  0  0.178630
 302 H_ai 0.923180 0.646460 0.355980  0  0  0  0  0  0  0  0  0.178630
 303 H_ai 0.056620 0.743490 0.022650  0  0  0  0  0  0  0  0  0.178630
 304 H_aj 0.027430 0.585610 0.330880  0  0  0  0  0  0  0  0  0.129160
 305 H_aj 0.891510 0.639240 0.997550  0  0  0  0  0  0  0  0  0.129160
 306 H_aj 0.081060 0.775150 0.664210  0  0  0  0  0  0  0  0  0.129160
 307 H_ak 0.039820 0.594000 0.538600  0  0  0  0  0  0  0  0  0.118250
 308 H_ak 0.887510 0.626850 0.205260  0  0  0  0  0  0  0  0  0.118250
 309 H_ak 0.072670 0.779160 0.871930  0  0  0  0  0  0  0  0  0.118250
 310 H_al 0.032720 0.605700 0.412520  0  0  0  0  0  0  0  0  0.119090
 311 H_al 0.906310 0.633950 0.079190  0  0  0  0  0  0  0  0  0.119090
 312 H_al 0.060970 0.760360 0.745860  0  0  0  0  0  0  0  0  0.119090
 313 H_am 0.964550 0.579030 0.917880  0  0  0  0  0  0  0  0  0.148540
 314 H_am 0.947820 0.702120 0.584550  0  0  0  0  0  0  0  0  0.148540
 315 H_am 0.087630 0.718850 0.251210  0  0  0  0  0  0  0  0  0.148540
 316 H_an 0.963270 0.559870 0.974450  0  0  0  0  0  0  0  0  0.130740
 317 H_an 0.929930 0.703390 0.641120  0  0  0  0  0  0  0  0  0.130740
 318 H_an 0.106800 0.736740 0.307780  0  0  0  0  0  0  0  0  0.130740
 319 H_ao 0.957230 0.563000 0.744300  0  0  0  0  0  0  0  0  0.131400
 320 H_ao 0.939100 0.709430 0.410970  0  0  0  0  0  0  0  0  0.131400
 321 H_ao 0.103670 0.727570 0.077640  0  0  0  0  0  0  0  0  0.131400
 322 H_ap 0.987530 0.612870 0.363490  0  0  0  0  0  0  0  0  0.169940
 323 H_ap 0.958680 0.679140 0.030160  0  0  0  0  0  0  0  0  0.169940
 324 H_ap 0.053800 0.707990 0.696820  0  0  0  0  0  0  0  0  0.169940
 325 H_aq 0.995550 0.581600 0.150610  0  0  0  0  0  0  0  0  0.118700
 326 H_aq 0.919380 0.671120 0.817270  0  0  0  0  0  0  0  0  0.118700
 327 H_aq 0.085070 0.747280 0.483940  0  0  0  0  0  0  0  0  0.118700
 328 H_ar 0.975720 0.577470 0.223250  0  0  0  0  0  0  0  0  0.089520
 329 H_ar 0.935090 0.690950 0.889920  0  0  0  0  0  0  0  0  0.089520
 330 H_ar 0.089200 0.731580 0.556590  0  0  0  0  0  0  0  0  0.089520
 331 H_as 0.993050 0.590380 0.365550  0  0  0  0  0  0  0  0  0.105670
 332 H_as 0.930660 0.673610 0.032220  0  0  0  0  0  0  0  0  0.105670
 333 H_as 0.076280 0.736000 0.698890  0  0  0  0  0  0  0  0  0.105670
 334 Mof_Ob 0.677830 0.696120 0.089380  0  0  0  0  0  0  0  0  -0.739510
 335 Mof_Ob 0.684960 0.655510 0.422720  0  0  0  0  0  0  0  0  -0.739510
 336 Mof_Ob 0.637210 0.648370 0.756050  0  0  0  0  0  0  0  0  -0.739510
 337 Mof_Oa 0.668560 0.676920 0.321470  0  0  0  0  0  0  0  0  -0.898120
 338 Mof_Oa 0.675030 0.664780 0.654800  0  0  0  0  0  0  0  0  -0.898120
 339 Mof_Oa 0.656410 0.658300 0.988140  0  0  0  0  0  0  0  0  -0.898120
 340 Mof_Oc 0.663070 0.684930 0.677640  0  0  0  0  0  0  0  0  -0.968940
 341 Mof_Oc 0.688520 0.670260 0.010970  0  0  0  0  0  0  0  0  -0.968940
 342 Mof_Oc 0.648400 0.644810 0.344300  0  0  0  0  0  0  0  0  -0.968940
 343 Mof_Mg 0.653730 0.662140 0.547410  0  0  0  0  0  0  0  0  1.639020
 344 Mof_Mg 0.675070 0.679610 0.880740  0  0  0  0  0  0  0  0  1.639020
 345 Mof_Mg 0.671200 0.658260 0.214070  0  0  0  0  0  0  0  0  1.639020
 346 Mof_Ob_a 0.652980 0.970500 0.758920  0  0  0  0  0  0  0  0  -0.745400
 347 Mof_Ob_a 0.650850 0.013690 0.425580  0  0  0  0  0  0  0  0  -0.745400
 348 Mof_Ob_a 0.696170 0.015810 0.092250  0  0  0  0  0  0  0  0  -0.745400
 349 Mof_Oa_a 0.664270 0.989660 0.527680  0  0  0  0  0  0  0  0  -0.906030
 350 Mof_Oa_a 0.658720 0.002400 0.194350  0  0  0  0  0  0  0  0  -0.906030
 351 Mof_Oa_a 0.677010 0.007940 0.861020  0  0  0  0  0  0  0  0  -0.906030
 352 Mof_Oc_a 0.668340 0.980200 0.171350  0  0  0  0  0  0  0  0  -0.952670
 353 Mof_Oc_a 0.645180 0.998320 0.838020  0  0  0  0  0  0  0  0  -0.952670
 354 Mof_Oc_a 0.686470 0.021480 0.504680  0  0  0  0  0  0  0  0  -0.952670
 355 Mof_Mg_a 0.679690 0.003350 0.302830  0  0  0  0  0  0  0  0  1.639680
 356 Mof_Mg_a 0.656980 0.986970 0.969500  0  0  0  0  0  0  0  0  1.639680
 357 Mof_Mg_a 0.663320 0.009680 0.636160  0  0  0  0  0  0  0  0  1.639680
 358 Mof_Cc 0.664390 0.965880 0.261720  0  0  0  0  0  0  0  0  0.535350
 359 Mof_Cc 0.634820 0.002270 0.928380  0  0  0  0  0  0  0  0  0.535350
 360 Mof_Cc 0.700790 0.031850 0.595050  0  0  0  0  0  0  0  0  0.535350
 361 Mof_Cd 0.664530 0.953020 0.157150  0  0  0  0  0  0  0  0  -0.397610
 362 Mof_Cd 0.621820 0.002140 0.823820  0  0  0  0  0  0  0  0  -0.397610
 363 Mof_Cd 0.713650 0.044840 0.490490  0  0  0  0  0  0  0  0  -0.397610
 364 C 0.661340 0.938070 0.241690  0  0  0  0  0  0  0  0  0.096910
 365 C 0.610050 0.005320 0.908360  0  0  0  0  0  0  0  0  0.096910
 366 C 0.728600 0.056610 0.575020  0  0  0  0  0  0  0  0  0.096910
 367 C_a 0.662780 0.925530 0.124600  0  0  0  0  0  0  0  0  0.021480
 368 C_a 0.596080 0.003880 0.791260  0  0  0  0  0  0  0  0  0.021480
 369 C_a 0.741140 0.070590 0.457930  0  0  0  0  0  0  0  0  0.021480
 370 C_b 0.650220 0.908790 0.116410  0  0  0  0  0  0  0  0  0.213940
 371 C_b 0.591900 0.016450 0.783070  0  0  0  0  0  0  0  0  0.213940
 372 C_b 0.757880 0.074760 0.449740  0  0  0  0  0  0  0  0  0.213940
 373 C_c 0.653710 0.897690 0.021950  0  0  0  0  0  0  0  0  -0.346410
 374 C_c 0.577310 0.012950 0.688620  0  0  0  0  0  0  0  0  -0.346410
 375 C_c 0.768980 0.089360 0.355280  0  0  0  0  0  0  0  0  -0.346410
 376 C_d 0.668400 0.902350 0.920330  0  0  0  0  0  0  0  0  -0.032840
 377 C_d 0.567290 0.998270 0.587000  0  0  0  0  0  0  0  0  -0.032840
 378 C_d 0.764310 0.099380 0.253660  0  0  0  0  0  0  0  0  -0.032840
 379 C_e 0.670270 0.889260 0.821840  0  0  0  0  0  0  0  0  0.034850
 380 C_e 0.552320 0.996390 0.488510  0  0  0  0  0  0  0  0  0.034850
 381 C_e 0.777410 0.114350 0.155170  0  0  0  0  0  0  0  0  0.034850
 382 C_f 0.657110 0.876100 0.719990  0  0  0  0  0  0  0  0  0.156730
 383 C_f 0.552330 0.009560 0.386660  0  0  0  0  0  0  0  0  0.156730
 384 C_f 0.790560 0.114340 0.053320  0  0  0  0  0  0  0  0  0.156730
 385 C_g 0.659660 0.863640 0.646910  0  0  0  0  0  0  0  0  -0.290340
 386 C_g 0.537320 0.007010 0.313580  0  0  0  0  0  0  0  0  -0.290340
 387 C_g 0.803020 0.129350 0.980250  0  0  0  0  0  0  0  0  -0.290340
 388 C_h 0.674830 0.863860 0.654560  0  0  0  0  0  0  0  0  -0.020750
 389 C_h 0.522360 0.991830 0.321230  0  0  0  0  0  0  0  0  -0.020750
 390 C_h 0.802810 0.144310 0.987890  0  0  0  0  0  0  0  0  -0.020750
 391 C_i 0.341950 0.183160 0.892520  0  0  0  0  0  0  0  0  0.022340
 392 C_i 0.841200 0.658050 0.892520  0  0  0  0  0  0  0  0  0.022340
 393 C_i 0.816840 0.158790 0.892520  0  0  0  0  0  0  0  0  0.022340
 394 C_j 0.348170 0.173550 0.976290  0  0  0  0  0  0  0  0  0.169770
 395 C_j 0.825380 0.651830 0.976290  0  0  0  0  0  0  0  0  0.169770
 396 C_j 0.826450 0.174620 0.976290  0  0  0  0  0  0  0  0  0.169770
 397 C_k 0.346200 0.159790 0.873220  0  0  0  0  0  0  0  0  -0.283960
 398 C_k 0.813580 0.653800 0.873220  0  0  0  0  0  0  0  0  -0.283960
 399 C_k 0.840210 0.186420 0.873220  0  0  0  0  0  0  0  0  -0.283960
 400 C_l 0.671550 0.821470 0.361080  0  0  0  0  0  0  0  0  -0.062160
 401 C_l 0.816590 0.661790 0.694410  0  0  0  0  0  0  0  0  -0.062160
 402 C_l 0.511860 0.516740 0.027740  0  0  0  0  0  0  0  0  -0.062160
 403 C_m 0.670430 0.806790 0.263530  0  0  0  0  0  0  0  0  0.055230
 404 C_m 0.803020 0.662900 0.596860  0  0  0  0  0  0  0  0  0.055230
 405 C_m 0.526540 0.530310 0.930190  0  0  0  0  0  0  0  0  0.055230
 406 C_n 0.684700 0.805720 0.222790  0  0  0  0  0  0  0  0  0.223980
 407 C_n 0.787680 0.648630 0.556130  0  0  0  0  0  0  0  0  0.223980
 408 C_n 0.527620 0.545650 0.889460  0  0  0  0  0  0  0  0  0.223980
 409 C_o 0.682610 0.791720 0.124960  0  0  0  0  0  0  0  0  -0.298980
 410 C_o 0.775780 0.650720 0.458290  0  0  0  0  0  0  0  0  -0.298980
 411 C_o 0.541610 0.557550 0.791620  0  0  0  0  0  0  0  0  -0.298980
 412 C_p 0.667210 0.778890 0.062220  0  0  0  0  0  0  0  0  -0.059040
 413 C_p 0.778350 0.666130 0.395550  0  0  0  0  0  0  0  0  -0.059040
 414 C_p 0.554440 0.554980 0.728890  0  0  0  0  0  0  0  0  -0.059040
 415 C_q 0.652940 0.779900 0.104230  0  0  0  0  0  0  0  0  0.264650
 416 C_q 0.793630 0.680390 0.437560  0  0  0  0  0  0  0  0  0.264650
 417 C_q 0.553430 0.539700 0.770900  0  0  0  0  0  0  0  0  0.264650
 418 C_r 0.655000 0.793780 0.205020  0  0  0  0  0  0  0  0  -0.381270
 419 C_r 0.805450 0.678330 0.538360  0  0  0  0  0  0  0  0  -0.381270
 420 C_r 0.539550 0.527880 0.871690  0  0  0  0  0  0  0  0  -0.381270
 421 C_s 0.635820 0.767070 0.038990  0  0  0  0  0  0  0  0  -0.469770
 422 C_s 0.797910 0.697510 0.372320  0  0  0  0  0  0  0  0  -0.469770
 423 C_s 0.566260 0.535420 0.705650  0  0  0  0  0  0  0  0  -0.469770
 424 C_t 0.666720 0.765220 0.947780  0  0  0  0  0  0  0  0  0.089940
 425 C_t 0.765170 0.666610 0.281110  0  0  0  0  0  0  0  0  0.089940
 426 C_t 0.568110 0.568170 0.614440  0  0  0  0  0  0  0  0  0.089940
 427 C_u 0.676570 0.768460 0.781050  0  0  0  0  0  0  0  0  0.116720
 428 C_u 0.758560 0.656770 0.114380  0  0  0  0  0  0  0  0  0.116720
 429 C_u 0.564870 0.574770 0.447720  0  0  0  0  0  0  0  0  0.116720
 430 C_v 0.676000 0.755040 0.686070  0  0  0  0  0  0  0  0  -0.237370
 431 C_v 0.745700 0.657330 0.019410  0  0  0  0  0  0  0  0  -0.237370
 432 C_v 0.578300 0.587630 0.352740  0  0  0  0  0  0  0  0  -0.237370
 433 C_w 0.665690 0.738440 0.740990  0  0  0  0  0  0  0  0  -0.191860
 434 C_w 0.739420 0.667640 0.074320  0  0  0  0  0  0  0  0  -0.191860
 435 C_w 0.594890 0.593910 0.407660  0  0  0  0  0  0  0  0  -0.191860
 436 C_x 0.655090 0.735150 0.901240  0  0  0  0  0  0  0  0  0.300560
 437 C_x 0.746720 0.678240 0.234570  0  0  0  0  0  0  0  0  0.300560
 438 C_x 0.598180 0.586610 0.567900  0  0  0  0  0  0  0  0  0.300560
 439 C_y 0.656260 0.748700 0.001860  0  0  0  0  0  0  0  0  -0.367820
 440 C_y 0.759100 0.677070 0.335200  0  0  0  0  0  0  0  0  -0.367820
 441 C_y 0.584640 0.574240 0.668530  0  0  0  0  0  0  0  0  -0.367820
 442 C_z 0.642030 0.718010 0.963220  0  0  0  0  0  0  0  0  -0.457990
 443 C_z 0.742640 0.691300 0.296550  0  0  0  0  0  0  0  0  -0.457990
 444 C_z 0.615320 0.590690 0.629880  0  0  0  0  0  0  0  0  -0.457990
 445 C_aa 0.666430 0.725610 0.622660  0  0  0  0  0  0  0  0  0.345440
 446 C_aa 0.725850 0.666910 0.955990  0  0  0  0  0  0  0  0  0.345440
 447 C_aa 0.607730 0.607490 0.289330  0  0  0  0  0  0  0  0  0.345440
 448 Mof_Cd_a 0.664770 0.711060 0.701670  0  0  0  0  0  0  0  0  -0.459550
 449 Mof_Cd_a 0.712950 0.668560 0.035000  0  0  0  0  0  0  0  0  -0.459550
 450 Mof_Cd_a 0.622270 0.620380 0.368330  0  0  0  0  0  0  0  0  -0.459550
 451 Mof_Cc_a 0.665800 0.698990 0.590010  0  0  0  0  0  0  0  0  0.572790
 452 Mof_Cc_a 0.699860 0.667530 0.923350  0  0  0  0  0  0  0  0  0.572790
 453 Mof_Cc_a 0.634340 0.633480 0.256680  0  0  0  0  0  0  0  0  0.572790
 454 Mof_Cb 0.669780 0.702410 0.390040  0  0  0  0  0  0  0  0  -0.375360
 455 Mof_Cb 0.699300 0.663550 0.723370  0  0  0  0  0  0  0  0  -0.375360
 456 Mof_Cb 0.630920 0.634030 0.056710  0  0  0  0  0  0  0  0  -0.375360
 457 C_ab 0.671560 0.717160 0.312270  0  0  0  0  0  0  0  0  -0.005490
 458 C_ab 0.712270 0.661780 0.645610  0  0  0  0  0  0  0  0  -0.005490
 459 C_ab 0.616170 0.621060 0.978940  0  0  0  0  0  0  0  0  -0.005490
 460 C_ac 0.669550 0.728320 0.422600  0  0  0  0  0  0  0  0  -0.370130
 461 C_ac 0.725430 0.663780 0.755930  0  0  0  0  0  0  0  0  -0.370130
 462 C_ac 0.605010 0.607900 0.089270  0  0  0  0  0  0  0  0  -0.370130
 463 Mof_Ca 0.672290 0.691470 0.259630  0  0  0  0  0  0  0  0  0.819350
 464 Mof_Ca 0.685850 0.661050 0.592970  0  0  0  0  0  0  0  0  0.819350
 465 Mof_Ca 0.641860 0.647480 0.926300  0  0  0  0  0  0  0  0  0.819350
 466 C_ad 0.687080 0.785560 0.697080  0  0  0  0  0  0  0  0  -0.386660
 467 C_ad 0.765140 0.646250 0.030410  0  0  0  0  0  0  0  0  -0.386660
 468 C_ad 0.547780 0.568190 0.363750  0  0  0  0  0  0  0  0  -0.386660
 469 C_ae 0.368640 0.152510 0.607360  0  0  0  0  0  0  0  0  -0.486620
 470 C_ae 0.783870 0.631360 0.607360  0  0  0  0  0  0  0  0  -0.486620
 471 C_ae 0.847490 0.216130 0.607360  0  0  0  0  0  0  0  0  -0.486620
 472 C_af 0.998330 0.497510 0.945540  0  0  0  0  0  0  0  0  0.251990
 473 C_af 0.499180 0.001670 0.945540  0  0  0  0  0  0  0  0  0.251990
 474 C_af 0.502490 0.500820 0.945540  0  0  0  0  0  0  0  0  0.251990
 475 C_ag 0.667450 0.844880 0.378320  0  0  0  0  0  0  0  0  -0.349260
 476 C_ag 0.510760 0.999210 0.044980  0  0  0  0  0  0  0  0  -0.349260
 477 C_ag 0.821780 0.155900 0.711650  0  0  0  0  0  0  0  0  -0.349260
 478 C_ah 0.988590 0.493010 0.759870  0  0  0  0  0  0  0  0  -0.520470
 479 C_ah 0.504420 0.011410 0.759870  0  0  0  0  0  0  0  0  -0.520470
 480 C_ah 0.506990 0.495580 0.759870  0  0  0  0  0  0  0  0  -0.520470
 481 C_ai 0.356410 0.176900 0.171140  0  0  0  0  0  0  0  0  -0.392310
 482 C_ai 0.820490 0.643590 0.171140  0  0  0  0  0  0  0  0  -0.392310
 483 C_ai 0.823100 0.179510 0.171140  0  0  0  0  0  0  0  0  -0.392310
 484 C_aj 0.688330 0.877670 0.741700  0  0  0  0  0  0  0  0  0.266360
 485 C_aj 0.522670 0.978340 0.408370  0  0  0  0  0  0  0  0  0.266360
 486 C_aj 0.789000 0.143990 0.075040  0  0  0  0  0  0  0  0  0.266360
 487 C_ak 0.685440 0.889520 0.828980  0  0  0  0  0  0  0  0  -0.371890
 488 C_ak 0.537410 0.981230 0.495640  0  0  0  0  0  0  0  0  -0.371890
 489 C_ak 0.777150 0.129250 0.162310  0  0  0  0  0  0  0  0  -0.371890
 490 C_al 0.372540 0.214260 0.067150  0  0  0  0  0  0  0  0  -0.480280
 491 C_al 0.841720 0.627460 0.067150  0  0  0  0  0  0  0  0  -0.480280
 492 C_al 0.785740 0.158280 0.067150  0  0  0  0  0  0  0  0  -0.480280
 493 C_am 0.640650 0.874920 0.677800  0  0  0  0  0  0  0  0  -0.433290
 494 C_am 0.567610 0.026020 0.344470  0  0  0  0  0  0  0  0  -0.433290
 495 C_am 0.791740 0.099060 0.011140  0  0  0  0  0  0  0  0  -0.433290
 496 C_an 0.680430 0.919390 0.914650  0  0  0  0  0  0  0  0  0.240870
 497 C_an 0.572300 0.986240 0.581310  0  0  0  0  0  0  0  0  0.240870
 498 C_an 0.747270 0.094370 0.247980  0  0  0  0  0  0  0  0  0.240870
 499 C_ao 0.677440 0.930350 0.021230  0  0  0  0  0  0  0  0  -0.355580
 500 C_ao 0.586250 0.989230 0.687900  0  0  0  0  0  0  0  0  -0.355580
 501 C_ao 0.736310 0.080420 0.354570  0  0  0  0  0  0  0  0  -0.355580
 502 C_ap 0.695890 0.926480 0.792720  0  0  0  0  0  0  0  0  -0.430870
 503 C_ap 0.563920 0.970770 0.459380  0  0  0  0  0  0  0  0  -0.430870
 504 C_ap 0.740180 0.102740 0.126050  0  0  0  0  0  0  0  0  -0.430870
 505 C_aq 0.632960 0.902420 0.193630  0  0  0  0  0  0  0  0  -0.495670
 506 C_aq 0.602800 0.033710 0.860300  0  0  0  0  0  0  0  0  -0.495670
 507 C_aq 0.764240 0.063860 0.526970  0  0  0  0  0  0  0  0  -0.495670
 508 C_ar 0.657810 0.935480 0.441950  0  0  0  0  0  0  0  0  0.034620
 509 C_ar 0.611000 0.008860 0.108620  0  0  0  0  0  0  0  0  0.034620
 510 C_ar 0.731190 0.055660 0.775280  0  0  0  0  0  0  0  0  0.034620
 511 C_as 0.657040 0.947860 0.543800  0  0  0  0  0  0  0  0  -0.166280
 512 C_as 0.624160 0.009630 0.210470  0  0  0  0  0  0  0  0  -0.166280
 513 C_as 0.718810 0.042510 0.877140  0  0  0  0  0  0  0  0  -0.166280
 514 Mof_Cb_a 0.660100 0.962870 0.461220  0  0  0  0  0  0  0  0  -0.354420
 515 Mof_Cb_a 0.636110 0.006570 0.127880  0  0  0  0  0  0  0  0  -0.354420
 516 Mof_Cb_a 0.703800 0.030560 0.794550  0  0  0  0  0  0  0  0  -0.354420
 517 Mof_Ca_a 0.658910 0.974740 0.589620  0  0  0  0  0  0  0  0  0.841260
 518 Mof_Ca_a 0.649160 0.007760 0.256280  0  0  0  0  0  0  0  0  0.841260
 519 Mof_Ca_a 0.691930 0.017500 0.922950  0  0  0  0  0  0  0  0  0.841260
 520 C_at 0.655460 0.920460 0.550020  0  0  0  0  0  0  0  0  -0.280330
 521 C_at 0.598330 0.011200 0.216690  0  0  0  0  0  0  0  0  -0.280330
 522 C_at 0.746210 0.068330 0.883350  0  0  0  0  0  0  0  0  -0.280330
 523 Mof_H 0.667370 0.955110 0.004300  0  0  0  0  0  0  0  0  0.185470
 524 Mof_H 0.621080 0.999300 0.670970  0  0  0  0  0  0  0  0  0.185470
 525 Mof_H 0.711550 0.045590 0.337630  0  0  0  0  0  0  0  0  0.185470
 526 H 0.644360 0.884680 0.025900  0  0  0  0  0  0  0  0  0.209350
 527 H 0.573650 0.022310 0.692570  0  0  0  0  0  0  0  0  0.209350
 528 H 0.781990 0.093010 0.359230  0  0  0  0  0  0  0  0  0.209350
 529 H_a 0.649330 0.853210 0.575960  0  0  0  0  0  0  0  0  0.170390
 530 H_a 0.537210 0.017340 0.242630  0  0  0  0  0  0  0  0  0.170390
 531 H_a 0.813450 0.129450 0.909290  0  0  0  0  0  0  0  0  0.170390
 532 H_b 0.350730 0.152220 0.938720  0  0  0  0  0  0  0  0  0.175280
 533 H_b 0.801490 0.649270 0.938720  0  0  0  0  0  0  0  0  0.175280
 534 H_b 0.847780 0.198510 0.938720  0  0  0  0  0  0  0  0  0.175280
 535 H_c 0.693530 0.790840 0.092340  0  0  0  0  0  0  0  0  0.168910
 536 H_c 0.763970 0.639800 0.425670  0  0  0  0  0  0  0  0  0.168910
 537 H_c 0.542490 0.569360 0.759000  0  0  0  0  0  0  0  0  0.168910
 538 H_d 0.977400 0.461320 0.904060  0  0  0  0  0  0  0  0  0.197730
 539 H_d 0.483920 0.022600 0.904060  0  0  0  0  0  0  0  0  0.197730
 540 H_d 0.538680 0.516080 0.904060  0  0  0  0  0  0  0  0  0.197730
 541 H_e 0.636140 0.761550 0.900750  0  0  0  0  0  0  0  0  0.137760
 542 H_e 0.792080 0.697190 0.234090  0  0  0  0  0  0  0  0  0.137760
 543 H_e 0.571780 0.541250 0.567420  0  0  0  0  0  0  0  0  0.137760
 544 H_f 0.961250 0.439250 0.690060  0  0  0  0  0  0  0  0  0.126910
 545 H_f 0.478000 0.038750 0.690060  0  0  0  0  0  0  0  0  0.126910
 546 H_f 0.560750 0.522000 0.690060  0  0  0  0  0  0  0  0  0.126910
 547 H_g 0.629790 0.756890 0.143200  0  0  0  0  0  0  0  0  0.126270
 548 H_g 0.793770 0.703550 0.476530  0  0  0  0  0  0  0  0  0.126270
 549 H_g 0.576440 0.539560 0.809860  0  0  0  0  0  0  0  0  0.126270
 550 H_h 0.683970 0.757600 0.561510  0  0  0  0  0  0  0  0  0.154840
 551 H_h 0.740290 0.649360 0.894840  0  0  0  0  0  0  0  0  0.154840
 552 H_h 0.575740 0.593050 0.228170  0  0  0  0  0  0  0  0  0.154840
 553 H_i 0.648430 0.746230 0.127700  0  0  0  0  0  0  0  0  0.191150
 554 H_i 0.764460 0.684900 0.461040  0  0  0  0  0  0  0  0  0.191150
 555 H_i 0.587100 0.568870 0.794370  0  0  0  0  0  0  0  0  0.191150
 556 H_j 0.637150 0.709490 0.840720  0  0  0  0  0  0  0  0  0.127250
 557 H_j 0.739000 0.696180 0.174060  0  0  0  0  0  0  0  0  0.127250
 558 H_j 0.623840 0.594330 0.507390  0  0  0  0  0  0  0  0  0.127250
 559 H_k 0.631720 0.718490 0.032430  0  0  0  0  0  0  0  0  0.126250
 560 H_k 0.753430 0.701610 0.365770  0  0  0  0  0  0  0  0  0.126250
 561 H_k 0.614850 0.579900 0.699100  0  0  0  0  0  0  0  0  0.126250
 562 H_l 0.646750 0.712580 0.068630  0  0  0  0  0  0  0  0  0.115340
 563 H_l 0.732500 0.686590 0.401960  0  0  0  0  0  0  0  0  0.115340
 564 H_l 0.620750 0.600830 0.735290  0  0  0  0  0  0  0  0  0.115340
 565 Mof_H_a 0.662760 0.708550 0.854840  0  0  0  0  0  0  0  0  0.215850
 566 Mof_H_a 0.712450 0.670570 0.188180  0  0  0  0  0  0  0  0  0.215850
 567 Mof_H_a 0.624780 0.620880 0.521510  0  0  0  0  0  0  0  0  0.215850
 568 H_m 0.674550 0.719530 0.160090  0  0  0  0  0  0  0  0  0.133080
 569 H_m 0.711640 0.658780 0.493420  0  0  0  0  0  0  0  0  0.133080
 570 H_m 0.613800 0.621690 0.826760  0  0  0  0  0  0  0  0  0.133080
 571 H_n 0.670290 0.739140 0.354470  0  0  0  0  0  0  0  0  0.174360
 572 H_n 0.735520 0.663040 0.687800  0  0  0  0  0  0  0  0  0.174360
 573 H_n 0.594190 0.597820 0.021130  0  0  0  0  0  0  0  0  0.174360
 574 H_o 0.682010 0.793610 0.731410  0  0  0  0  0  0  0  0  0.114880
 575 H_o 0.778260 0.651320 0.064750  0  0  0  0  0  0  0  0  0.114880
 576 H_o 0.539720 0.555070 0.398080  0  0  0  0  0  0  0  0  0.114880
 577 H_p 0.687680 0.784860 0.539730  0  0  0  0  0  0  0  0  0.123820
 578 H_p 0.763850 0.645660 0.873070  0  0  0  0  0  0  0  0  0.123820
 579 H_p 0.548470 0.569480 0.206400  0  0  0  0  0  0  0  0  0.123820
 580 H_q 0.699830 0.791680 0.752060  0  0  0  0  0  0  0  0  0.116510
 581 H_q 0.758520 0.633510 0.085390  0  0  0  0  0  0  0  0  0.116510
 582 H_q 0.541650 0.574810 0.418730  0  0  0  0  0  0  0  0  0.116510
 583 H_r 0.369940 0.164830 0.596570  0  0  0  0  0  0  0  0  0.139840
 584 H_r 0.794880 0.630060 0.596570  0  0  0  0  0  0  0  0  0.139840
 585 H_r 0.835170 0.205110 0.596570  0  0  0  0  0  0  0  0  0.139840
 586 H_s 0.377730 0.152040 0.511490  0  0  0  0  0  0  0  0  0.129340
 587 H_s 0.774310 0.622270 0.511490  0  0  0  0  0  0  0  0  0.129340
 588 H_s 0.847960 0.225690 0.511490  0  0  0  0  0  0  0  0  0.129340
 589 H_t 0.371970 0.151220 0.755700  0  0  0  0  0  0  0  0  0.123990
 590 H_t 0.779250 0.628030 0.755700  0  0  0  0  0  0  0  0  0.123990
 591 H_t 0.848780 0.220750 0.755700  0  0  0  0  0  0  0  0  0.123990
 592 H_u 0.663030 0.852500 0.311970  0  0  0  0  0  0  0  0  0.176300
 593 H_u 0.522810 0.003640 0.978640  0  0  0  0  0  0  0  0  0.176300
 594 H_u 0.814160 0.143860 0.645310  0  0  0  0  0  0  0  0  0.176300
 595 H_v 0.992110 0.486220 0.660010  0  0  0  0  0  0  0  0  0.151390
 596 H_v 0.494110 0.007890 0.660010  0  0  0  0  0  0  0  0  0.151390
 597 H_v 0.513780 0.505890 0.660010  0  0  0  0  0  0  0  0  0.151390
 598 H_w 0.990170 0.504100 0.686160  0  0  0  0  0  0  0  0  0.146910
 599 H_w 0.513930 0.009830 0.686160  0  0  0  0  0  0  0  0  0.146910
 600 H_w 0.495900 0.486070 0.686160  0  0  0  0  0  0  0  0  0.146910
 601 H_x 0.975300 0.485080 0.788710  0  0  0  0  0  0  0  0  0.140700
 602 H_x 0.509780 0.024700 0.788710  0  0  0  0  0  0  0  0  0.140700
 603 H_x 0.514920 0.490220 0.788710  0  0  0  0  0  0  0  0  0.140700
 604 H_y 0.352770 0.183930 0.265510  0  0  0  0  0  0  0  0  0.133780
 605 H_y 0.831160 0.647230 0.265510  0  0  0  0  0  0  0  0  0.133780
 606 H_y 0.816070 0.168840 0.265510  0  0  0  0  0  0  0  0  0.133780
 607 H_z 0.369930 0.183970 0.157510  0  0  0  0  0  0  0  0  0.110800
 608 H_z 0.814030 0.630070 0.157510  0  0  0  0  0  0  0  0  0.110800
 609 H_z 0.816030 0.185960 0.157510  0  0  0  0  0  0  0  0  0.110800
 610 H_aa 0.353280 0.165280 0.244120  0  0  0  0  0  0  0  0  0.115950
 611 H_aa 0.811990 0.646720 0.244120  0  0  0  0  0  0  0  0  0.115950
 612 H_aa 0.834720 0.188010 0.244120  0  0  0  0  0  0  0  0  0.115950
 613 H_ab 0.695690 0.899670 0.903990  0  0  0  0  0  0  0  0  0.195570
 614 H_ab 0.537310 0.970970 0.570660  0  0  0  0  0  0  0  0  0.195570
 615 H_ab 0.766990 0.129350 0.237320  0  0  0  0  0  0  0  0  0.195570
 616 H_ac 0.373980 0.206700 0.956500  0  0  0  0  0  0  0  0  0.138610
 617 H_ac 0.832720 0.626020 0.956500  0  0  0  0  0  0  0  0  0.138610
 618 H_ac 0.793290 0.167280 0.956500  0  0  0  0  0  0  0  0  0.138610
 619 H_ad 0.376530 0.211660 0.205260  0  0  0  0  0  0  0  0  0.126860
 620 H_ad 0.835130 0.623470 0.205260  0  0  0  0  0  0  0  0  0.126860
 621 H_ad 0.788340 0.164870 0.205260  0  0  0  0  0  0  0  0  0.126860
 622 H_ae 0.381060 0.227300 0.033070  0  0  0  0  0  0  0  0  0.130590
 623 H_ae 0.846240 0.618940 0.033070  0  0  0  0  0  0  0  0  0.130590
 624 H_ae 0.772700 0.153760 0.033070  0  0  0  0  0  0  0  0  0.130590
 625 H_af 0.641590 0.887090 0.677710  0  0  0  0  0  0  0  0  0.142260
 626 H_af 0.578840 0.025080 0.344370  0  0  0  0  0  0  0  0  0.142260
 627 H_af 0.779570 0.087830 0.011040  0  0  0  0  0  0  0  0  0.142260
 628 H_ag 0.964420 0.533880 0.449920  0  0  0  0  0  0  0  0  0.111570
 629 H_ag 0.569460 0.035580 0.449920  0  0  0  0  0  0  0  0  0.111570
 630 H_ag 0.466120 0.430540 0.449920  0  0  0  0  0  0  0  0  0.111570
 631 H_ah 0.636170 0.869260 0.535910  0  0  0  0  0  0  0  0  0.123950
 632 H_ah 0.566430 0.030500 0.202580  0  0  0  0  0  0  0  0  0.123950
 633 H_ah 0.797410 0.100240 0.869250  0  0  0  0  0  0  0  0  0.123950
 634 H_ai 0.686870 0.943380 0.022650  0  0  0  0  0  0  0  0  0.178630
 635 H_ai 0.589840 0.979800 0.689320  0  0  0  0  0  0  0  0  0.178630
 636 H_ai 0.723290 0.076820 0.355980  0  0  0  0  0  0  0  0  0.178630
 637 H_aj 0.694090 0.918940 0.664210  0  0  0  0  0  0  0  0  0.129160
 638 H_aj 0.558180 0.972570 0.330880  0  0  0  0  0  0  0  0  0.129160
 639 H_aj 0.747730 0.108490 0.997550  0  0  0  0  0  0  0  0  0.129160
 640 H_ak 0.706490 0.927330 0.871930  0  0  0  0  0  0  0  0  0.118250
 641 H_ak 0.554180 0.960180 0.538600  0  0  0  0  0  0  0  0  0.118250
 642 H_ak 0.739340 0.112490 0.205260  0  0  0  0  0  0  0  0  0.118250
 643 H_al 0.699390 0.939030 0.745860  0  0  0  0  0  0  0  0  0.119090
 644 H_al 0.572980 0.967280 0.412520  0  0  0  0  0  0  0  0  0.119090
 645 H_al 0.727640 0.093690 0.079190  0  0  0  0  0  0  0  0  0.119090
 646 H_am 0.631220 0.912370 0.251210  0  0  0  0  0  0  0  0  0.148540
 647 H_am 0.614480 0.035450 0.917880  0  0  0  0  0  0  0  0  0.148540
 648 H_am 0.754300 0.052180 0.584550  0  0  0  0  0  0  0  0  0.148540
 649 H_an 0.629940 0.893200 0.307780  0  0  0  0  0  0  0  0  0.130740
 650 H_an 0.596600 0.036720 0.974450  0  0  0  0  0  0  0  0  0.130740
 651 H_an 0.773460 0.070070 0.641120  0  0  0  0  0  0  0  0  0.130740
 652 H_ao 0.623900 0.896330 0.077640  0  0  0  0  0  0  0  0  0.131400
 653 H_ao 0.605760 0.042770 0.744300  0  0  0  0  0  0  0  0  0.131400
 654 H_ao 0.770340 0.060900 0.410970  0  0  0  0  0  0  0  0  0.131400
 655 H_ap 0.654190 0.946200 0.696820  0  0  0  0  0  0  0  0  0.169940
 656 H_ap 0.625340 0.012470 0.363490  0  0  0  0  0  0  0  0  0.169940
 657 H_ap 0.720460 0.041320 0.030160  0  0  0  0  0  0  0  0  0.169940
 658 H_aq 0.662210 0.914930 0.483940  0  0  0  0  0  0  0  0  0.118700
 659 H_aq 0.586050 0.004450 0.150610  0  0  0  0  0  0  0  0  0.118700
 660 H_aq 0.751740 0.080620 0.817270  0  0  0  0  0  0  0  0  0.118700
 661 H_ar 0.642380 0.910800 0.556590  0  0  0  0  0  0  0  0  0.089520
 662 H_ar 0.601750 0.024280 0.223250  0  0  0  0  0  0  0  0  0.089520
 663 H_ar 0.755860 0.064910 0.889920  0  0  0  0  0  0  0  0  0.089520
 664 H_as 0.659720 0.923720 0.698890  0  0  0  0  0  0  0  0  0.105670
 665 H_as 0.597330 0.006950 0.365550  0  0  0  0  0  0  0  0  0.105670
 666 H_as 0.742950 0.069340 0.032220  0  0  0  0  0  0  0  0  0.105670
 667 Mof_Ob 0.344490 0.029460 0.422720  0  0  0  0  0  0  0  0  -0.739510
 668 Mof_Ob 0.351630 0.988840 0.756050  0  0  0  0  0  0  0  0  -0.739510
 669 Mof_Ob 0.303880 0.981700 0.089380  0  0  0  0  0  0  0  0  -0.739510
 670 Mof_Oa 0.335220 0.010250 0.654800  0  0  0  0  0  0  0  0  -0.898120
 671 Mof_Oa 0.341690 0.998110 0.988140  0  0  0  0  0  0  0  0  -0.898120
 672 Mof_Oa 0.323080 0.991640 0.321470  0  0  0  0  0  0  0  0  -0.898120
 673 Mof_Oc 0.329740 0.018260 0.010970  0  0  0  0  0  0  0  0  -0.968940
 674 Mof_Oc 0.355190 0.003590 0.344300  0  0  0  0  0  0  0  0  -0.968940
 675 Mof_Oc 0.315070 0.978140 0.677640  0  0  0  0  0  0  0  0  -0.968940
 676 Mof_Mg 0.320400 0.995470 0.880740  0  0  0  0  0  0  0  0  1.639020
 677 Mof_Mg 0.341740 0.012940 0.214070  0  0  0  0  0  0  0  0  1.639020
 678 Mof_Mg 0.337860 0.991590 0.547410  0  0  0  0  0  0  0  0  1.639020
 679 Mof_Ob_a 0.319640 0.303830 0.092250  0  0  0  0  0  0  0  0  -0.745400
 680 Mof_Ob_a 0.317520 0.347020 0.758920  0  0  0  0  0  0  0  0  -0.745400
 681 Mof_Ob_a 0.362840 0.349150 0.425580  0  0  0  0  0  0  0  0  -0.745400
 682 Mof_Oa_a 0.330930 0.322990 0.861020  0  0  0  0  0  0  0  0  -0.906030
 683 Mof_Oa_a 0.325390 0.335730 0.527680  0  0  0  0  0  0  0  0  -0.906030
 684 Mof_Oa_a 0.343680 0.341280 0.194350  0  0  0  0  0  0  0  0  -0.906030
 685 Mof_Oc_a 0.335010 0.313530 0.504680  0  0  0  0  0  0  0  0  -0.952670
 686 Mof_Oc_a 0.311850 0.331650 0.171350  0  0  0  0  0  0  0  0  -0.952670
 687 Mof_Oc_a 0.353140 0.354820 0.838020  0  0  0  0  0  0  0  0  -0.952670
 688 Mof_Mg_a 0.346360 0.336680 0.636160  0  0  0  0  0  0  0  0  1.639680
 689 Mof_Mg_a 0.323650 0.320310 0.302830  0  0  0  0  0  0  0  0  1.639680
 690 Mof_Mg_a 0.329990 0.343010 0.969500  0  0  0  0  0  0  0  0  1.639680
 691 Mof_Cc 0.331060 0.299210 0.595050  0  0  0  0  0  0  0  0  0.535350
 692 Mof_Cc 0.301490 0.335610 0.261720  0  0  0  0  0  0  0  0  0.535350
 693 Mof_Cc 0.367450 0.365180 0.928380  0  0  0  0  0  0  0  0  0.535350
 694 Mof_Cd 0.331190 0.286350 0.490490  0  0  0  0  0  0  0  0  -0.397610
 695 Mof_Cd 0.288490 0.335470 0.157150  0  0  0  0  0  0  0  0  -0.397610
 696 Mof_Cd 0.380320 0.378180 0.823820  0  0  0  0  0  0  0  0  -0.397610
 697 C 0.328010 0.271400 0.575020  0  0  0  0  0  0  0  0  0.096910
 698 C 0.276720 0.338650 0.241690  0  0  0  0  0  0  0  0  0.096910
 699 C 0.395270 0.389950 0.908360  0  0  0  0  0  0  0  0  0.096910
 700 C_a 0.329450 0.258860 0.457930  0  0  0  0  0  0  0  0  0.021480
 701 C_a 0.262740 0.337220 0.124600  0  0  0  0  0  0  0  0  0.021480
 702 C_a 0.407810 0.403920 0.791260  0  0  0  0  0  0  0  0  0.021480
 703 C_b 0.316890 0.242120 0.449740  0  0  0  0  0  0  0  0  0.213940
 704 C_b 0.258570 0.349780 0.116410  0  0  0  0  0  0  0  0  0.213940
 705 C_b 0.424550 0.408100 0.783070  0  0  0  0  0  0  0  0  0.213940
 706 C_c 0.320380 0.231020 0.355280  0  0  0  0  0  0  0  0  -0.346410
 707 C_c 0.243980 0.346290 0.021950  0  0  0  0  0  0  0  0  -0.346410
 708 C_c 0.435640 0.422690 0.688620  0  0  0  0  0  0  0  0  -0.346410
 709 C_d 0.335060 0.235690 0.253660  0  0  0  0  0  0  0  0  -0.032840
 710 C_d 0.233950 0.331600 0.920330  0  0  0  0  0  0  0  0  -0.032840
 711 C_d 0.430980 0.432710 0.587000  0  0  0  0  0  0  0  0  -0.032840
 712 C_e 0.336940 0.222590 0.155170  0  0  0  0  0  0  0  0  0.034850
 713 C_e 0.218990 0.329730 0.821840  0  0  0  0  0  0  0  0  0.034850
 714 C_e 0.444070 0.447680 0.488510  0  0  0  0  0  0  0  0  0.034850
 715 C_f 0.323770 0.209440 0.053320  0  0  0  0  0  0  0  0  0.156730
 716 C_f 0.219000 0.342890 0.719990  0  0  0  0  0  0  0  0  0.156730
 717 C_f 0.457230 0.447670 0.386660  0  0  0  0  0  0  0  0  0.156730
 718 C_g 0.326330 0.196980 0.980250  0  0  0  0  0  0  0  0  -0.290340
 719 C_g 0.203980 0.340340 0.646910  0  0  0  0  0  0  0  0  -0.290340
 720 C_g 0.469690 0.462680 0.313580  0  0  0  0  0  0  0  0  -0.290340
 721 C_h 0.341500 0.197190 0.987890  0  0  0  0  0  0  0  0  -0.020750
 722 C_h 0.189030 0.325170 0.654560  0  0  0  0  0  0  0  0  -0.020750
 723 C_h 0.469470 0.477640 0.321230  0  0  0  0  0  0  0  0  -0.020750
 724 C_i 0.008620 0.516490 0.225850  0  0  0  0  0  0  0  0  0.022340
 725 C_i 0.507870 0.991380 0.225850  0  0  0  0  0  0  0  0  0.022340
 726 C_i 0.483510 0.492130 0.225850  0  0  0  0  0  0  0  0  0.022340
 727 C_j 0.014840 0.506880 0.309630  0  0  0  0  0  0  0  0  0.169770
 728 C_j 0.492040 0.985160 0.309630  0  0  0  0  0  0  0  0  0.169770
 729 C_j 0.493120 0.507960 0.309630  0  0  0  0  0  0  0  0  0.169770
 730 C_k 0.012870 0.493120 0.206560  0  0  0  0  0  0  0  0  -0.283960
 731 C_k 0.480250 0.987130 0.206560  0  0  0  0  0  0  0  0  -0.283960
 732 C_k 0.506880 0.519750 0.206560  0  0  0  0  0  0  0  0  -0.283960
 733 C_l 0.338210 0.154800 0.694410  0  0  0  0  0  0  0  0  -0.062160
 734 C_l 0.483260 0.995120 0.027740  0  0  0  0  0  0  0  0  -0.062160
 735 C_l 0.178530 0.850080 0.361080  0  0  0  0  0  0  0  0  -0.062160
 736 C_m 0.337100 0.140120 0.596860  0  0  0  0  0  0  0  0  0.055230
 737 C_m 0.469690 0.996230 0.930190  0  0  0  0  0  0  0  0  0.055230
 738 C_m 0.193210 0.863640 0.263530  0  0  0  0  0  0  0  0  0.055230
 739 C_n 0.351370 0.139050 0.556130  0  0  0  0  0  0  0  0  0.223980
 740 C_n 0.454350 0.981970 0.889460  0  0  0  0  0  0  0  0  0.223980
 741 C_n 0.194280 0.878990 0.222790  0  0  0  0  0  0  0  0  0.223980
 742 C_o 0.349280 0.125050 0.458290  0  0  0  0  0  0  0  0  -0.298980
 743 C_o 0.442450 0.984060 0.791620  0  0  0  0  0  0  0  0  -0.298980
 744 C_o 0.208280 0.890890 0.124960  0  0  0  0  0  0  0  0  -0.298980
 745 C_p 0.333870 0.112230 0.395550  0  0  0  0  0  0  0  0  -0.059040
 746 C_p 0.445020 0.999460 0.728890  0  0  0  0  0  0  0  0  -0.059040
 747 C_p 0.221110 0.888310 0.062220  0  0  0  0  0  0  0  0  -0.059040
 748 C_q 0.319610 0.113230 0.437560  0  0  0  0  0  0  0  0  0.264650
 749 C_q 0.460290 0.013730 0.770900  0  0  0  0  0  0  0  0  0.264650
 750 C_q 0.220100 0.873040 0.104230  0  0  0  0  0  0  0  0  0.264650
 751 C_r 0.321670 0.127110 0.538360  0  0  0  0  0  0  0  0  -0.381270
 752 C_r 0.472110 0.011670 0.871690  0  0  0  0  0  0  0  0  -0.381270
 753 C_r 0.206220 0.861220 0.205020  0  0  0  0  0  0  0  0  -0.381270
 754 C_s 0.302490 0.100400 0.372320  0  0  0  0  0  0  0  0  -0.469770
 755 C_s 0.464580 0.030840 0.705650  0  0  0  0  0  0  0  0  -0.469770
 756 C_s 0.232930 0.868750 0.038990  0  0  0  0  0  0  0  0  -0.469770
 757 C_t 0.333390 0.098560 0.281110  0  0  0  0  0  0  0  0  0.089940
 758 C_t 0.431830 0.999940 0.614440  0  0  0  0  0  0  0  0  0.089940
 759 C_t 0.234780 0.901500 0.947780  0  0  0  0  0  0  0  0  0.089940
 760 C_u 0.343230 0.101800 0.114380  0  0  0  0  0  0  0  0  0.116720
 761 C_u 0.425230 0.990100 0.447720  0  0  0  0  0  0  0  0  0.116720
 762 C_u 0.231540 0.908100 0.781050  0  0  0  0  0  0  0  0  0.116720
 763 C_v 0.342670 0.088370 0.019410  0  0  0  0  0  0  0  0  -0.237370
 764 C_v 0.412360 0.990660 0.352740  0  0  0  0  0  0  0  0  -0.237370
 765 C_v 0.244960 0.920970 0.686070  0  0  0  0  0  0  0  0  -0.237370
 766 C_w 0.332360 0.071780 0.074320  0  0  0  0  0  0  0  0  -0.191860
 767 C_w 0.406080 0.000970 0.407660  0  0  0  0  0  0  0  0  -0.191860
 768 C_w 0.261560 0.927250 0.740990  0  0  0  0  0  0  0  0  -0.191860
 769 C_x 0.321760 0.068480 0.234570  0  0  0  0  0  0  0  0  0.300560
 770 C_x 0.413390 0.011570 0.567900  0  0  0  0  0  0  0  0  0.300560
 771 C_x 0.264850 0.919940 0.901240  0  0  0  0  0  0  0  0  0.300560
 772 C_y 0.322930 0.082030 0.335200  0  0  0  0  0  0  0  0  -0.367820
 773 C_y 0.425760 0.010400 0.668530  0  0  0  0  0  0  0  0  -0.367820
 774 C_y 0.251300 0.907570 0.001860  0  0  0  0  0  0  0  0  -0.367820
 775 C_z 0.308700 0.051340 0.296550  0  0  0  0  0  0  0  0  -0.457990
 776 C_z 0.409310 0.024630 0.629880  0  0  0  0  0  0  0  0  -0.457990
 777 C_z 0.281990 0.924020 0.963220  0  0  0  0  0  0  0  0  -0.457990
 778 C_aa 0.333090 0.058940 0.955990  0  0  0  0  0  0  0  0  0.345440
 779 C_aa 0.392510 0.000240 0.289330  0  0  0  0  0  0  0  0  0.345440
 780 C_aa 0.274390 0.940820 0.622660  0  0  0  0  0  0  0  0  0.345440
 781 Mof_Cd_a 0.331440 0.044390 0.035000  0  0  0  0  0  0  0  0  -0.459550
 782 Mof_Cd_a 0.379620 0.001890 0.368330  0  0  0  0  0  0  0  0  -0.459550
 783 Mof_Cd_a 0.288940 0.953710 0.701670  0  0  0  0  0  0  0  0  -0.459550
 784 Mof_Cc_a 0.332470 0.032330 0.923350  0  0  0  0  0  0  0  0  0.572790
 785 Mof_Cc_a 0.366520 0.000860 0.256680  0  0  0  0  0  0  0  0  0.572790
 786 Mof_Cc_a 0.301010 0.966810 0.590010  0  0  0  0  0  0  0  0  0.572790
 787 Mof_Cb 0.336450 0.035750 0.723370  0  0  0  0  0  0  0  0  -0.375360
 788 Mof_Cb 0.365970 0.996890 0.056710  0  0  0  0  0  0  0  0  -0.375360
 789 Mof_Cb 0.297590 0.967360 0.390040  0  0  0  0  0  0  0  0  -0.375360
 790 C_ab 0.338220 0.050490 0.645610  0  0  0  0  0  0  0  0  -0.005490
 791 C_ab 0.378940 0.995110 0.978940  0  0  0  0  0  0  0  0  -0.005490
 792 C_ab 0.282840 0.954400 0.312270  0  0  0  0  0  0  0  0  -0.005490
 793 C_ac 0.336220 0.061650 0.755930  0  0  0  0  0  0  0  0  -0.370130
 794 C_ac 0.392100 0.997110 0.089270  0  0  0  0  0  0  0  0  -0.370130
 795 C_ac 0.271680 0.941230 0.422600  0  0  0  0  0  0  0  0  -0.370130
 796 Mof_Ca 0.338950 0.024810 0.592970  0  0  0  0  0  0  0  0  0.819350
 797 Mof_Ca 0.352520 0.994380 0.926300  0  0  0  0  0  0  0  0  0.819350
 798 Mof_Ca 0.308530 0.980810 0.259630  0  0  0  0  0  0  0  0  0.819350
 799 C_ad 0.353750 0.118890 0.030410  0  0  0  0  0  0  0  0  -0.386660
 800 C_ad 0.431810 0.979580 0.363750  0  0  0  0  0  0  0  0  -0.386660
 801 C_ad 0.214440 0.901530 0.697080  0  0  0  0  0  0  0  0  -0.386660
 802 C_ae 0.035310 0.485850 0.940700  0  0  0  0  0  0  0  0  -0.486620
 803 C_ae 0.450540 0.964690 0.940700  0  0  0  0  0  0  0  0  -0.486620
 804 C_ae 0.514150 0.549460 0.940700  0  0  0  0  0  0  0  0  -0.486620
 805 C_af 0.665000 0.830840 0.278870  0  0  0  0  0  0  0  0  0.251990
 806 C_af 0.165850 0.335000 0.278870  0  0  0  0  0  0  0  0  0.251990
 807 C_af 0.169160 0.834150 0.278870  0  0  0  0  0  0  0  0  0.251990
 808 C_ag 0.334120 0.178220 0.711650  0  0  0  0  0  0  0  0  -0.349260
 809 C_ag 0.177430 0.332550 0.378320  0  0  0  0  0  0  0  0  -0.349260
 810 C_ag 0.488450 0.489240 0.044980  0  0  0  0  0  0  0  0  -0.349260
 811 C_ah 0.655260 0.826340 0.093200  0  0  0  0  0  0  0  0  -0.520470
 812 C_ah 0.171080 0.344740 0.093200  0  0  0  0  0  0  0  0  -0.520470
 813 C_ah 0.173660 0.828910 0.093200  0  0  0  0  0  0  0  0  -0.520470
 814 C_ai 0.023070 0.510230 0.504470  0  0  0  0  0  0  0  0  -0.392310
 815 C_ai 0.487160 0.976930 0.504470  0  0  0  0  0  0  0  0  -0.392310
 816 C_ai 0.489770 0.512840 0.504470  0  0  0  0  0  0  0  0  -0.392310
 817 C_aj 0.354990 0.211000 0.075040  0  0  0  0  0  0  0  0  0.266360
 818 C_aj 0.189340 0.311670 0.741700  0  0  0  0  0  0  0  0  0.266360
 819 C_aj 0.455660 0.477330 0.408370  0  0  0  0  0  0  0  0  0.266360
 820 C_ak 0.352100 0.222850 0.162310  0  0  0  0  0  0  0  0  -0.371890
 821 C_ak 0.204080 0.314560 0.828980  0  0  0  0  0  0  0  0  -0.371890
 822 C_ak 0.443820 0.462590 0.495640  0  0  0  0  0  0  0  0  -0.371890
 823 C_al 0.039200 0.547590 0.400480  0  0  0  0  0  0  0  0  -0.480280
 824 C_al 0.508390 0.960800 0.400480  0  0  0  0  0  0  0  0  -0.480280
 825 C_al 0.452410 0.491610 0.400480  0  0  0  0  0  0  0  0  -0.480280
 826 C_am 0.307320 0.208260 0.011140  0  0  0  0  0  0  0  0  -0.433290
 827 C_am 0.234280 0.359350 0.677800  0  0  0  0  0  0  0  0  -0.433290
 828 C_am 0.458410 0.432390 0.344470  0  0  0  0  0  0  0  0  -0.433290
 829 C_an 0.347100 0.252730 0.247980  0  0  0  0  0  0  0  0  0.240870
 830 C_an 0.238960 0.319570 0.914650  0  0  0  0  0  0  0  0  0.240870
 831 C_an 0.413940 0.427700 0.581310  0  0  0  0  0  0  0  0  0.240870
 832 C_ao 0.344100 0.263690 0.354570  0  0  0  0  0  0  0  0  -0.355580
 833 C_ao 0.252910 0.322560 0.021230  0  0  0  0  0  0  0  0  -0.355580
 834 C_ao 0.402980 0.413750 0.687900  0  0  0  0  0  0  0  0  -0.355580
 835 C_ap 0.362560 0.259820 0.126050  0  0  0  0  0  0  0  0  -0.430870
 836 C_ap 0.230590 0.304100 0.792720  0  0  0  0  0  0  0  0  -0.430870
 837 C_ap 0.406850 0.436080 0.459380  0  0  0  0  0  0  0  0  -0.430870
 838 C_aq 0.299620 0.235760 0.526970  0  0  0  0  0  0  0  0  -0.495670
 839 C_aq 0.269470 0.367040 0.193630  0  0  0  0  0  0  0  0  -0.495670
 840 C_aq 0.430910 0.397200 0.860300  0  0  0  0  0  0  0  0  -0.495670
 841 C_ar 0.324470 0.268810 0.775280  0  0  0  0  0  0  0  0  0.034620
 842 C_ar 0.277670 0.342190 0.441950  0  0  0  0  0  0  0  0  0.034620
 843 C_ar 0.397860 0.389000 0.108620  0  0  0  0  0  0  0  0  0.034620
 844 C_as 0.323710 0.281190 0.877140  0  0  0  0  0  0  0  0  -0.166280
 845 C_as 0.290820 0.342960 0.543800  0  0  0  0  0  0  0  0  -0.166280
 846 C_as 0.385470 0.375840 0.210470  0  0  0  0  0  0  0  0  -0.166280
 847 Mof_Cb_a 0.326760 0.296200 0.794550  0  0  0  0  0  0  0  0  -0.354420
 848 Mof_Cb_a 0.302770 0.339900 0.461220  0  0  0  0  0  0  0  0  -0.354420
 849 Mof_Cb_a 0.370460 0.363890 0.127880  0  0  0  0  0  0  0  0  -0.354420
 850 Mof_Ca_a 0.325570 0.308070 0.922950  0  0  0  0  0  0  0  0  0.841260
 851 Mof_Ca_a 0.315830 0.341090 0.589620  0  0  0  0  0  0  0  0  0.841260
 852 Mof_Ca_a 0.358600 0.350840 0.256280  0  0  0  0  0  0  0  0  0.841260
 853 C_at 0.322130 0.253790 0.883350  0  0  0  0  0  0  0  0  -0.280330
 854 C_at 0.265000 0.344540 0.550020  0  0  0  0  0  0  0  0  -0.280330
 855 C_at 0.412870 0.401670 0.216690  0  0  0  0  0  0  0  0  -0.280330
 856 Mof_H 0.334030 0.288450 0.337630  0  0  0  0  0  0  0  0  0.185470
 857 Mof_H 0.287750 0.332630 0.004300  0  0  0  0  0  0  0  0  0.185470
 858 Mof_H 0.378220 0.378920 0.670970  0  0  0  0  0  0  0  0  0.185470
 859 H 0.311020 0.218010 0.359230  0  0  0  0  0  0  0  0  0.209350
 860 H 0.240320 0.355640 0.025900  0  0  0  0  0  0  0  0  0.209350
 861 H 0.448660 0.426350 0.692570  0  0  0  0  0  0  0  0  0.209350
 862 H_a 0.316000 0.186550 0.909290  0  0  0  0  0  0  0  0  0.170390
 863 H_a 0.203880 0.350670 0.575960  0  0  0  0  0  0  0  0  0.170390
 864 H_a 0.480120 0.462780 0.242630  0  0  0  0  0  0  0  0  0.170390
 865 H_b 0.017400 0.485550 0.272050  0  0  0  0  0  0  0  0  0.175280
 866 H_b 0.468160 0.982600 0.272050  0  0  0  0  0  0  0  0  0.175280
 867 H_b 0.514450 0.531840 0.272050  0  0  0  0  0  0  0  0  0.175280
 868 H_c 0.360200 0.124170 0.425670  0  0  0  0  0  0  0  0  0.168910
 869 H_c 0.430640 0.973130 0.759000  0  0  0  0  0  0  0  0  0.168910
 870 H_c 0.209160 0.902700 0.092340  0  0  0  0  0  0  0  0  0.168910
 871 H_d 0.644070 0.794650 0.237390  0  0  0  0  0  0  0  0  0.197730
 872 H_d 0.150580 0.355930 0.237390  0  0  0  0  0  0  0  0  0.197730
 873 H_d 0.205350 0.849420 0.237390  0  0  0  0  0  0  0  0  0.197730
 874 H_e 0.302810 0.094890 0.234090  0  0  0  0  0  0  0  0  0.137760
 875 H_e 0.458750 0.030530 0.567420  0  0  0  0  0  0  0  0  0.137760
 876 H_e 0.238450 0.874590 0.900750  0  0  0  0  0  0  0  0  0.137760
 877 H_f 0.627920 0.772580 0.023390  0  0  0  0  0  0  0  0  0.126910
 878 H_f 0.144670 0.372080 0.023390  0  0  0  0  0  0  0  0  0.126910
 879 H_f 0.227420 0.855330 0.023390  0  0  0  0  0  0  0  0  0.126910
 880 H_g 0.296450 0.090230 0.476530  0  0  0  0  0  0  0  0  0.126270
 881 H_g 0.460440 0.036880 0.809860  0  0  0  0  0  0  0  0  0.126270
 882 H_g 0.243110 0.872890 0.143200  0  0  0  0  0  0  0  0  0.126270
 883 H_h 0.350640 0.090930 0.894840  0  0  0  0  0  0  0  0  0.154840
 884 H_h 0.406950 0.982690 0.228170  0  0  0  0  0  0  0  0  0.154840
 885 H_h 0.242400 0.926380 0.561510  0  0  0  0  0  0  0  0  0.154840
 886 H_i 0.315100 0.079570 0.461040  0  0  0  0  0  0  0  0  0.191150
 887 H_i 0.431130 0.018230 0.794370  0  0  0  0  0  0  0  0  0.191150
 888 H_i 0.253770 0.902200 0.127700  0  0  0  0  0  0  0  0  0.191150
 889 H_j 0.303820 0.042820 0.174060  0  0  0  0  0  0  0  0  0.127250
 890 H_j 0.405670 0.029510 0.507390  0  0  0  0  0  0  0  0  0.127250
 891 H_j 0.290510 0.927660 0.840720  0  0  0  0  0  0  0  0  0.127250
 892 H_k 0.298390 0.051820 0.365770  0  0  0  0  0  0  0  0  0.126250
 893 H_k 0.420090 0.034940 0.699100  0  0  0  0  0  0  0  0  0.126250
 894 H_k 0.281510 0.913240 0.032430  0  0  0  0  0  0  0  0  0.126250
 895 H_l 0.313410 0.045920 0.401960  0  0  0  0  0  0  0  0  0.115340
 896 H_l 0.399170 0.019920 0.735290  0  0  0  0  0  0  0  0  0.115340
 897 H_l 0.287420 0.934160 0.068630  0  0  0  0  0  0  0  0  0.115340
 898 Mof_H_a 0.329430 0.041880 0.188180  0  0  0  0  0  0  0  0  0.215850
 899 Mof_H_a 0.379120 0.003910 0.521510  0  0  0  0  0  0  0  0  0.215850
 900 Mof_H_a 0.291450 0.954210 0.854840  0  0  0  0  0  0  0  0  0.215850
 901 H_m 0.341220 0.052860 0.493420  0  0  0  0  0  0  0  0  0.133080
 902 H_m 0.378310 0.992110 0.826760  0  0  0  0  0  0  0  0  0.133080
 903 H_m 0.280470 0.955020 0.160090  0  0  0  0  0  0  0  0  0.133080
 904 H_n 0.336960 0.072480 0.687800  0  0  0  0  0  0  0  0  0.174360
 905 H_n 0.402180 0.996370 0.021130  0  0  0  0  0  0  0  0  0.174360
 906 H_n 0.260860 0.931150 0.354470  0  0  0  0  0  0  0  0  0.174360
 907 H_o 0.348680 0.126940 0.064750  0  0  0  0  0  0  0  0  0.114880
 908 H_o 0.444930 0.984650 0.398080  0  0  0  0  0  0  0  0  0.114880
 909 H_o 0.206390 0.888400 0.731410  0  0  0  0  0  0  0  0  0.114880
 910 H_p 0.354340 0.118200 0.873070  0  0  0  0  0  0  0  0  0.123820
 911 H_p 0.430520 0.978990 0.206400  0  0  0  0  0  0  0  0  0.123820
 912 H_p 0.215140 0.902810 0.539730  0  0  0  0  0  0  0  0  0.123820
 913 H_q 0.366490 0.125010 0.085390  0  0  0  0  0  0  0  0  0.116510
 914 H_q 0.425180 0.966840 0.418730  0  0  0  0  0  0  0  0  0.116510
 915 H_q 0.208320 0.908150 0.752060  0  0  0  0  0  0  0  0  0.116510
 916 H_r 0.036610 0.498160 0.929900  0  0  0  0  0  0  0  0  0.139840
 917 H_r 0.461550 0.963390 0.929900  0  0  0  0  0  0  0  0  0.139840
 918 H_r 0.501840 0.538450 0.929900  0  0  0  0  0  0  0  0  0.139840
 919 H_s 0.044400 0.485380 0.844830  0  0  0  0  0  0  0  0  0.129340
 920 H_s 0.440980 0.955600 0.844830  0  0  0  0  0  0  0  0  0.129340
 921 H_s 0.514620 0.559020 0.844830  0  0  0  0  0  0  0  0  0.129340
 922 H_t 0.038640 0.484560 0.089030  0  0  0  0  0  0  0  0  0.123990
 923 H_t 0.445920 0.961360 0.089030  0  0  0  0  0  0  0  0  0.123990
 924 H_t 0.515440 0.554080 0.089030  0  0  0  0  0  0  0  0  0.123990
 925 H_u 0.329690 0.185840 0.645310  0  0  0  0  0  0  0  0  0.176300
 926 H_u 0.189480 0.336970 0.311970  0  0  0  0  0  0  0  0  0.176300
 927 H_u 0.480830 0.477190 0.978640  0  0  0  0  0  0  0  0  0.176300
 928 H_v 0.658780 0.819560 0.993340  0  0  0  0  0  0  0  0  0.151390
 929 H_v 0.160780 0.341220 0.993340  0  0  0  0  0  0  0  0  0.151390
 930 H_v 0.180440 0.839220 0.993340  0  0  0  0  0  0  0  0  0.151390
 931 H_w 0.656830 0.837430 0.019490  0  0  0  0  0  0  0  0  0.146910
 932 H_w 0.180600 0.343160 0.019490  0  0  0  0  0  0  0  0  0.146910
 933 H_w 0.162570 0.819400 0.019490  0  0  0  0  0  0  0  0  0.146910
 934 H_x 0.641960 0.818410 0.122050  0  0  0  0  0  0  0  0  0.140700
 935 H_x 0.176450 0.358030 0.122050  0  0  0  0  0  0  0  0  0.140700
 936 H_x 0.181590 0.823550 0.122050  0  0  0  0  0  0  0  0  0.140700
 937 H_y 0.019430 0.517260 0.598850  0  0  0  0  0  0  0  0  0.133780
 938 H_y 0.497830 0.980570 0.598850  0  0  0  0  0  0  0  0  0.133780
 939 H_y 0.482740 0.502170 0.598850  0  0  0  0  0  0  0  0  0.133780
 940 H_z 0.036600 0.517300 0.490850  0  0  0  0  0  0  0  0  0.110800
 941 H_z 0.480700 0.963400 0.490850  0  0  0  0  0  0  0  0  0.110800
 942 H_z 0.482700 0.519300 0.490850  0  0  0  0  0  0  0  0  0.110800
 943 H_aa 0.019950 0.498610 0.577450  0  0  0  0  0  0  0  0  0.115950
 944 H_aa 0.478660 0.980050 0.577450  0  0  0  0  0  0  0  0  0.115950
 945 H_aa 0.501390 0.521340 0.577450  0  0  0  0  0  0  0  0  0.115950
 946 H_ab 0.362360 0.233010 0.237320  0  0  0  0  0  0  0  0  0.195570
 947 H_ab 0.203980 0.304310 0.903990  0  0  0  0  0  0  0  0  0.195570
 948 H_ab 0.433660 0.462690 0.570660  0  0  0  0  0  0  0  0  0.195570
 949 H_ac 0.040650 0.540040 0.289830  0  0  0  0  0  0  0  0  0.138610
 950 H_ac 0.499390 0.959350 0.289830  0  0  0  0  0  0  0  0  0.138610
 951 H_ac 0.459960 0.500610 0.289830  0  0  0  0  0  0  0  0  0.138610
 952 H_ad 0.043190 0.544990 0.538590  0  0  0  0  0  0  0  0  0.126860
 953 H_ad 0.501800 0.956810 0.538590  0  0  0  0  0  0  0  0  0.126860
 954 H_ad 0.455010 0.498200 0.538590  0  0  0  0  0  0  0  0  0.126860
 955 H_ae 0.047730 0.560630 0.366400  0  0  0  0  0  0  0  0  0.130590
 956 H_ae 0.512910 0.952270 0.366400  0  0  0  0  0  0  0  0  0.130590
 957 H_ae 0.439370 0.487090 0.366400  0  0  0  0  0  0  0  0  0.130590
 958 H_af 0.308250 0.220430 0.011040  0  0  0  0  0  0  0  0  0.142260
 959 H_af 0.245510 0.358410 0.677710  0  0  0  0  0  0  0  0  0.142260
 960 H_af 0.446240 0.421160 0.344370  0  0  0  0  0  0  0  0  0.142260
 961 H_ag 0.631090 0.867220 0.783250  0  0  0  0  0  0  0  0  0.111570
 962 H_ag 0.236130 0.368910 0.783250  0  0  0  0  0  0  0  0  0.111570
 963 H_ag 0.132780 0.763870 0.783250  0  0  0  0  0  0  0  0  0.111570
 964 H_ah 0.302830 0.202590 0.869250  0  0  0  0  0  0  0  0  0.123950
 965 H_ah 0.233090 0.363830 0.535910  0  0  0  0  0  0  0  0  0.123950
 966 H_ah 0.464070 0.433570 0.202580  0  0  0  0  0  0  0  0  0.123950
 967 H_ai 0.353530 0.276710 0.355980  0  0  0  0  0  0  0  0  0.178630
 968 H_ai 0.256510 0.313130 0.022650  0  0  0  0  0  0  0  0  0.178630
 969 H_ai 0.389950 0.410160 0.689320  0  0  0  0  0  0  0  0  0.178630
 970 H_aj 0.360760 0.252270 0.997550  0  0  0  0  0  0  0  0  0.129160
 971 H_aj 0.224850 0.305900 0.664210  0  0  0  0  0  0  0  0  0.129160
 972 H_aj 0.414390 0.441820 0.330880  0  0  0  0  0  0  0  0  0.129160
 973 H_ak 0.373150 0.260660 0.205260  0  0  0  0  0  0  0  0  0.118250
 974 H_ak 0.220840 0.293510 0.871930  0  0  0  0  0  0  0  0  0.118250
 975 H_ak 0.406000 0.445820 0.538600  0  0  0  0  0  0  0  0  0.118250
 976 H_al 0.366050 0.272360 0.079190  0  0  0  0  0  0  0  0  0.119090
 977 H_al 0.239640 0.300610 0.745860  0  0  0  0  0  0  0  0  0.119090
 978 H_al 0.394300 0.427020 0.412520  0  0  0  0  0  0  0  0  0.119090
 979 H_am 0.297890 0.245700 0.584550  0  0  0  0  0  0  0  0  0.148540
 980 H_am 0.281150 0.368780 0.251210  0  0  0  0  0  0  0  0  0.148540
 981 H_am 0.420970 0.385520 0.917880  0  0  0  0  0  0  0  0  0.148540
 982 H_an 0.296610 0.226540 0.641120  0  0  0  0  0  0  0  0  0.130740
 983 H_an 0.263260 0.370060 0.307780  0  0  0  0  0  0  0  0  0.130740
 984 H_an 0.440130 0.403400 0.974450  0  0  0  0  0  0  0  0  0.130740
 985 H_ao 0.290570 0.229660 0.410970  0  0  0  0  0  0  0  0  0.131400
 986 H_ao 0.272430 0.376100 0.077640  0  0  0  0  0  0  0  0  0.131400
 987 H_ao 0.437000 0.394240 0.744300  0  0  0  0  0  0  0  0  0.131400
 988 H_ap 0.320860 0.279540 0.030160  0  0  0  0  0  0  0  0  0.169940
 989 H_ap 0.292010 0.345810 0.696820  0  0  0  0  0  0  0  0  0.169940
 990 H_ap 0.387130 0.374660 0.363490  0  0  0  0  0  0  0  0  0.169940
 991 H_aq 0.328880 0.248260 0.817270  0  0  0  0  0  0  0  0  0.118700
 992 H_aq 0.252720 0.337790 0.483940  0  0  0  0  0  0  0  0  0.118700
 993 H_aq 0.418400 0.413950 0.150610  0  0  0  0  0  0  0  0  0.118700
 994 H_ar 0.309050 0.244140 0.889920  0  0  0  0  0  0  0  0  0.089520
 995 H_ar 0.268420 0.357610 0.556590  0  0  0  0  0  0  0  0  0.089520
 996 H_ar 0.422530 0.398250 0.223250  0  0  0  0  0  0  0  0  0.089520
 997 H_as 0.326390 0.257050 0.032220  0  0  0  0  0  0  0  0  0.105670
 998 H_as 0.264000 0.340280 0.698890  0  0  0  0  0  0  0  0  0.105670
 999 H_as 0.409620 0.402670 0.365550  0  0  0  0  0  0  0  0  0.105670
