# Supplementary material for: In silico design and screening of hypothetical MOF-74 analogs and their experimental synthesis
Source: Chem Sci. 2016 Jun 21;7(9):6263–72. doi: 10.1039/c6sc01477a (PMC6024208; doi:10.1039/c6sc01477a)
Supplement: Supplementary file 1 [file SC-007-C6SC01477A-s001.zip › analogs/227_all_conf_0_0_full_symm.cssr]

				33.5693  33.5693  6.9696
		90  90  120  SPGR =  1 P 1		 OPT = 1
216   0 
0 image0	: image0
 1 Mof_Ob 0.949320 0.252570 0.091390  0  0  0  0  0  0  0  0  -0.760960
 2 Mof_Ob 0.080770 0.363420 0.758060  0  0  0  0  0  0  0  0  -0.760960
 3 Mof_Ob 0.969910 0.384010 0.424730  0  0  0  0  0  0  0  0  -0.760960
 4 Mof_Oa 0.976360 0.305850 0.860740  0  0  0  0  0  0  0  0  -0.895080
 5 Mof_Oa 0.027480 0.337180 0.527400  0  0  0  0  0  0  0  0  -0.895080
 6 Mof_Oa 0.996150 0.356970 0.194070  0  0  0  0  0  0  0  0  -0.895080
 7 Mof_Oc 0.938380 0.284070 0.505590  0  0  0  0  0  0  0  0  -0.939540
 8 Mof_Oc 0.049260 0.320970 0.172260  0  0  0  0  0  0  0  0  -0.939540
 9 Mof_Oc 0.012360 0.394960 0.838930  0  0  0  0  0  0  0  0  -0.939540
 10 Mof_Mg 0.976080 0.347240 0.636130  0  0  0  0  0  0  0  0  1.646980
 11 Mof_Mg 0.986090 0.295500 0.302790  0  0  0  0  0  0  0  0  1.646980
 12 Mof_Mg 0.037830 0.357250 0.969460  0  0  0  0  0  0  0  0  1.646980
 13 Mof_Ob 0.050680 0.747430 0.908610  0  0  0  0  0  0  0  0  -0.760960
 14 Mof_Ob 0.919230 0.636580 0.241940  0  0  0  0  0  0  0  0  -0.760960
 15 Mof_Ob 0.030090 0.615990 0.575270  0  0  0  0  0  0  0  0  -0.760960
 16 Mof_Oa 0.023640 0.694150 0.139260  0  0  0  0  0  0  0  0  -0.895080
 17 Mof_Oa 0.972520 0.662820 0.472600  0  0  0  0  0  0  0  0  -0.895080
 18 Mof_Oa 0.003850 0.643030 0.805930  0  0  0  0  0  0  0  0  -0.895080
 19 Mof_Oc 0.061620 0.715930 0.494410  0  0  0  0  0  0  0  0  -0.939540
 20 Mof_Oc 0.950740 0.679030 0.827740  0  0  0  0  0  0  0  0  -0.939540
 21 Mof_Oc 0.987640 0.605040 0.161070  0  0  0  0  0  0  0  0  -0.939540
 22 Mof_Mg 0.023920 0.652760 0.363870  0  0  0  0  0  0  0  0  1.646980
 23 Mof_Mg 0.013910 0.704500 0.697210  0  0  0  0  0  0  0  0  1.646980
 24 Mof_Mg 0.962170 0.642750 0.030540  0  0  0  0  0  0  0  0  1.646980
 25 Mof_Cc 0.906070 0.244970 0.591850  0  0  0  0  0  0  0  0  0.502590
 26 Mof_Cc 0.088360 0.327760 0.258520  0  0  0  0  0  0  0  0  0.502590
 27 Mof_Cc 0.005570 0.427270 0.925180  0  0  0  0  0  0  0  0  0.502590
 28 Mof_Cd 0.868550 0.213050 0.485610  0  0  0  0  0  0  0  0  -0.383500
 29 Mof_Cd 0.120280 0.322170 0.152280  0  0  0  0  0  0  0  0  -0.383500
 30 Mof_Cd 0.011170 0.464780 0.818940  0  0  0  0  0  0  0  0  -0.383500
 31 C 0.166190 0.838660 0.233740  0  0  0  0  0  0  0  0  0.101040
 32 C 0.161340 0.327530 0.233740  0  0  0  0  0  0  0  0  0.101040
 33 C 0.672470 0.833810 0.233740  0  0  0  0  0  0  0  0  0.101040
 34 C 0.833810 0.161340 0.766260  0  0  0  0  0  0  0  0  0.101040
 35 C 0.838660 0.672470 0.766260  0  0  0  0  0  0  0  0  0.101040
 36 C 0.327530 0.166190 0.766260  0  0  0  0  0  0  0  0  0.101040
 37 C_a 0.873470 0.193990 0.872850  0  0  0  0  0  0  0  0  -0.153040
 38 C_a 0.139340 0.346140 0.539520  0  0  0  0  0  0  0  0  -0.153040
 39 C_a 0.987190 0.459860 0.206180  0  0  0  0  0  0  0  0  -0.153040
 40 Mof_Cb 0.908400 0.234520 0.792700  0  0  0  0  0  0  0  0  -0.323700
 41 Mof_Cb 0.098810 0.340540 0.459370  0  0  0  0  0  0  0  0  -0.323700
 42 Mof_Cb 0.992790 0.424940 0.126040  0  0  0  0  0  0  0  0  -0.323700
 43 Mof_Ca 0.946520 0.265340 0.922410  0  0  0  0  0  0  0  0  0.854650
 44 Mof_Ca 0.067990 0.347840 0.589080  0  0  0  0  0  0  0  0  0.854650
 45 Mof_Ca 0.985490 0.386810 0.255740  0  0  0  0  0  0  0  0  0.854650
 46 Mof_Cd 0.131450 0.786950 0.514390  0  0  0  0  0  0  0  0  -0.383500
 47 Mof_Cd 0.879720 0.677830 0.847720  0  0  0  0  0  0  0  0  -0.383500
 48 Mof_Cd 0.988830 0.535220 0.181060  0  0  0  0  0  0  0  0  -0.383500
 49 Mof_Cc 0.093930 0.755030 0.408150  0  0  0  0  0  0  0  0  0.502590
 50 Mof_Cc 0.911640 0.672240 0.741480  0  0  0  0  0  0  0  0  0.502590
 51 Mof_Cc 0.994430 0.572730 0.074820  0  0  0  0  0  0  0  0  0.502590
 52 Mof_Cb 0.091600 0.765480 0.207300  0  0  0  0  0  0  0  0  -0.323700
 53 Mof_Cb 0.901190 0.659460 0.540630  0  0  0  0  0  0  0  0  -0.323700
 54 Mof_Cb 0.007210 0.575060 0.873960  0  0  0  0  0  0  0  0  -0.323700
 55 C_a 0.126530 0.806010 0.127150  0  0  0  0  0  0  0  0  -0.153040
 56 C_a 0.860660 0.653860 0.460480  0  0  0  0  0  0  0  0  -0.153040
 57 C_a 0.012810 0.540140 0.793820  0  0  0  0  0  0  0  0  -0.153040
 58 Mof_Ca 0.053480 0.734660 0.077590  0  0  0  0  0  0  0  0  0.854650
 59 Mof_Ca 0.932010 0.652160 0.410920  0  0  0  0  0  0  0  0  0.854650
 60 Mof_Ca 0.014510 0.613190 0.744260  0  0  0  0  0  0  0  0  0.854650
 61 Mof_H 0.866870 0.220720 0.335040  0  0  0  0  0  0  0  0  0.170040
 62 Mof_H 0.112620 0.312820 0.001700  0  0  0  0  0  0  0  0  0.170040
 63 Mof_H 0.020520 0.466470 0.668370  0  0  0  0  0  0  0  0  0.170040
 64 H 0.876620 0.187320 0.023320  0  0  0  0  0  0  0  0  0.180530
 65 H 0.812680 0.689300 0.023320  0  0  0  0  0  0  0  0  0.180530
 66 H 0.310700 0.123380 0.023320  0  0  0  0  0  0  0  0  0.180530
 67 Mof_H 0.133130 0.779280 0.664960  0  0  0  0  0  0  0  0  0.170040
 68 Mof_H 0.887380 0.687180 0.998300  0  0  0  0  0  0  0  0  0.170040
 69 Mof_H 0.979480 0.533530 0.331630  0  0  0  0  0  0  0  0  0.170040
 70 H 0.123380 0.812680 0.976680  0  0  0  0  0  0  0  0  0.180530
 71 H 0.187320 0.310700 0.976680  0  0  0  0  0  0  0  0  0.180530
 72 H 0.689300 0.876620 0.976680  0  0  0  0  0  0  0  0  0.180530
 73 Mof_Ob 0.615990 0.585900 0.424730  0  0  0  0  0  0  0  0  -0.760960
 74 Mof_Ob 0.747430 0.696750 0.091390  0  0  0  0  0  0  0  0  -0.760960
 75 Mof_Ob 0.636580 0.717350 0.758060  0  0  0  0  0  0  0  0  -0.760960
 76 Mof_Oa 0.643030 0.639180 0.194070  0  0  0  0  0  0  0  0  -0.895080
 77 Mof_Oa 0.694150 0.670510 0.860740  0  0  0  0  0  0  0  0  -0.895080
 78 Mof_Oa 0.662820 0.690300 0.527400  0  0  0  0  0  0  0  0  -0.895080
 79 Mof_Oc 0.605040 0.617410 0.838930  0  0  0  0  0  0  0  0  -0.939540
 80 Mof_Oc 0.715930 0.654300 0.505590  0  0  0  0  0  0  0  0  -0.939540
 81 Mof_Oc 0.679030 0.728290 0.172260  0  0  0  0  0  0  0  0  -0.939540
 82 Mof_Mg 0.642750 0.680580 0.969460  0  0  0  0  0  0  0  0  1.646980
 83 Mof_Mg 0.652760 0.628840 0.636130  0  0  0  0  0  0  0  0  1.646980
 84 Mof_Mg 0.704490 0.690590 0.302790  0  0  0  0  0  0  0  0  1.646980
 85 Mof_Ob 0.717350 0.080770 0.241940  0  0  0  0  0  0  0  0  -0.760960
 86 Mof_Ob 0.585900 0.969910 0.575270  0  0  0  0  0  0  0  0  -0.760960
 87 Mof_Ob 0.696750 0.949320 0.908610  0  0  0  0  0  0  0  0  -0.760960
 88 Mof_Oa 0.690300 0.027480 0.472600  0  0  0  0  0  0  0  0  -0.895080
 89 Mof_Oa 0.639180 0.996150 0.805930  0  0  0  0  0  0  0  0  -0.895080
 90 Mof_Oa 0.670510 0.976360 0.139260  0  0  0  0  0  0  0  0  -0.895080
 91 Mof_Oc 0.728290 0.049260 0.827740  0  0  0  0  0  0  0  0  -0.939540
 92 Mof_Oc 0.617410 0.012360 0.161070  0  0  0  0  0  0  0  0  -0.939540
 93 Mof_Oc 0.654300 0.938380 0.494410  0  0  0  0  0  0  0  0  -0.939540
 94 Mof_Mg 0.690590 0.986090 0.697210  0  0  0  0  0  0  0  0  1.646980
 95 Mof_Mg 0.680580 0.037830 0.030540  0  0  0  0  0  0  0  0  1.646980
 96 Mof_Mg 0.628840 0.976080 0.363870  0  0  0  0  0  0  0  0  1.646980
 97 Mof_Cc 0.572730 0.578300 0.925180  0  0  0  0  0  0  0  0  0.502590
 98 Mof_Cc 0.755030 0.661100 0.591850  0  0  0  0  0  0  0  0  0.502590
 99 Mof_Cc 0.672240 0.760600 0.258520  0  0  0  0  0  0  0  0  0.502590
 100 Mof_Cd 0.535220 0.546380 0.818940  0  0  0  0  0  0  0  0  -0.383500
 101 Mof_Cd 0.786950 0.655500 0.485610  0  0  0  0  0  0  0  0  -0.383500
 102 Mof_Cd 0.677830 0.798120 0.152280  0  0  0  0  0  0  0  0  -0.383500
 103 C 0.832850 0.171990 0.567070  0  0  0  0  0  0  0  0  0.101040
 104 C 0.828010 0.660860 0.567070  0  0  0  0  0  0  0  0  0.101040
 105 C 0.339140 0.167150 0.567070  0  0  0  0  0  0  0  0  0.101040
 106 C 0.500480 0.494680 0.099600  0  0  0  0  0  0  0  0  0.101040
 107 C 0.505320 0.005800 0.099600  0  0  0  0  0  0  0  0  0.101040
 108 C 0.994200 0.499520 0.099600  0  0  0  0  0  0  0  0  0.101040
 109 C_a 0.540140 0.527320 0.206180  0  0  0  0  0  0  0  0  -0.153040
 110 C_a 0.806010 0.679480 0.872850  0  0  0  0  0  0  0  0  -0.153040
 111 C_a 0.653860 0.793200 0.539520  0  0  0  0  0  0  0  0  -0.153040
 112 Mof_Cb 0.575060 0.567860 0.126040  0  0  0  0  0  0  0  0  -0.323700
 113 Mof_Cb 0.765480 0.673870 0.792700  0  0  0  0  0  0  0  0  -0.323700
 114 Mof_Cb 0.659460 0.758270 0.459370  0  0  0  0  0  0  0  0  -0.323700
 115 Mof_Ca 0.613190 0.598680 0.255740  0  0  0  0  0  0  0  0  0.854650
 116 Mof_Ca 0.734660 0.681180 0.922410  0  0  0  0  0  0  0  0  0.854650
 117 Mof_Ca 0.652160 0.720150 0.589080  0  0  0  0  0  0  0  0  0.854650
 118 Mof_Cd 0.798120 0.120280 0.847720  0  0  0  0  0  0  0  0  -0.383500
 119 Mof_Cd 0.546380 0.011170 0.181060  0  0  0  0  0  0  0  0  -0.383500
 120 Mof_Cd 0.655500 0.868550 0.514390  0  0  0  0  0  0  0  0  -0.383500
 121 Mof_Cc 0.760600 0.088360 0.741480  0  0  0  0  0  0  0  0  0.502590
 122 Mof_Cc 0.578300 0.005570 0.074820  0  0  0  0  0  0  0  0  0.502590
 123 Mof_Cc 0.661100 0.906070 0.408150  0  0  0  0  0  0  0  0  0.502590
 124 Mof_Cb 0.758270 0.098810 0.540630  0  0  0  0  0  0  0  0  -0.323700
 125 Mof_Cb 0.567860 0.992790 0.873960  0  0  0  0  0  0  0  0  -0.323700
 126 Mof_Cb 0.673870 0.908400 0.207300  0  0  0  0  0  0  0  0  -0.323700
 127 C_a 0.793200 0.139340 0.460480  0  0  0  0  0  0  0  0  -0.153040
 128 C_a 0.527320 0.987190 0.793820  0  0  0  0  0  0  0  0  -0.153040
 129 C_a 0.679480 0.873470 0.127150  0  0  0  0  0  0  0  0  -0.153040
 130 Mof_Ca 0.720150 0.067990 0.410920  0  0  0  0  0  0  0  0  0.854650
 131 Mof_Ca 0.598680 0.985490 0.744260  0  0  0  0  0  0  0  0  0.854650
 132 Mof_Ca 0.681180 0.946520 0.077590  0  0  0  0  0  0  0  0  0.854650
 133 Mof_H 0.533530 0.554050 0.668370  0  0  0  0  0  0  0  0  0.170040
 134 Mof_H 0.779280 0.646150 0.335040  0  0  0  0  0  0  0  0  0.170040
 135 Mof_H 0.687180 0.799800 0.001700  0  0  0  0  0  0  0  0  0.170040
 136 H 0.543290 0.520650 0.356650  0  0  0  0  0  0  0  0  0.180530
 137 H 0.479350 0.022640 0.356650  0  0  0  0  0  0  0  0  0.180530
 138 H 0.977360 0.456710 0.356650  0  0  0  0  0  0  0  0  0.180530
 139 Mof_H 0.799800 0.112620 0.998300  0  0  0  0  0  0  0  0  0.170040
 140 Mof_H 0.554050 0.020520 0.331630  0  0  0  0  0  0  0  0  0.170040
 141 Mof_H 0.646150 0.866870 0.664960  0  0  0  0  0  0  0  0  0.170040
 142 H 0.790050 0.146020 0.310020  0  0  0  0  0  0  0  0  0.180530
 143 H 0.853980 0.644030 0.310020  0  0  0  0  0  0  0  0  0.180530
 144 H 0.355970 0.209950 0.310020  0  0  0  0  0  0  0  0  0.180530
 145 Mof_Ob 0.282650 0.919230 0.758060  0  0  0  0  0  0  0  0  -0.760960
 146 Mof_Ob 0.414100 0.030090 0.424730  0  0  0  0  0  0  0  0  -0.760960
 147 Mof_Ob 0.303250 0.050680 0.091390  0  0  0  0  0  0  0  0  -0.760960
 148 Mof_Oa 0.309700 0.972520 0.527400  0  0  0  0  0  0  0  0  -0.895080
 149 Mof_Oa 0.360820 0.003850 0.194070  0  0  0  0  0  0  0  0  -0.895080
 150 Mof_Oa 0.329490 0.023640 0.860740  0  0  0  0  0  0  0  0  -0.895080
 151 Mof_Oc 0.271710 0.950740 0.172260  0  0  0  0  0  0  0  0  -0.939540
 152 Mof_Oc 0.382590 0.987640 0.838930  0  0  0  0  0  0  0  0  -0.939540
 153 Mof_Oc 0.345700 0.061620 0.505590  0  0  0  0  0  0  0  0  -0.939540
 154 Mof_Mg 0.309410 0.013910 0.302790  0  0  0  0  0  0  0  0  1.646980
 155 Mof_Mg 0.319420 0.962170 0.969460  0  0  0  0  0  0  0  0  1.646980
 156 Mof_Mg 0.371160 0.023920 0.636130  0  0  0  0  0  0  0  0  1.646980
 157 Mof_Ob 0.384010 0.414100 0.575270  0  0  0  0  0  0  0  0  -0.760960
 158 Mof_Ob 0.252570 0.303250 0.908610  0  0  0  0  0  0  0  0  -0.760960
 159 Mof_Ob 0.363420 0.282650 0.241940  0  0  0  0  0  0  0  0  -0.760960
 160 Mof_Oa 0.356970 0.360820 0.805930  0  0  0  0  0  0  0  0  -0.895080
 161 Mof_Oa 0.305850 0.329490 0.139260  0  0  0  0  0  0  0  0  -0.895080
 162 Mof_Oa 0.337180 0.309700 0.472600  0  0  0  0  0  0  0  0  -0.895080
 163 Mof_Oc 0.394960 0.382590 0.161070  0  0  0  0  0  0  0  0  -0.939540
 164 Mof_Oc 0.284070 0.345700 0.494410  0  0  0  0  0  0  0  0  -0.939540
 165 Mof_Oc 0.320970 0.271710 0.827740  0  0  0  0  0  0  0  0  -0.939540
 166 Mof_Mg 0.357250 0.319420 0.030540  0  0  0  0  0  0  0  0  1.646980
 167 Mof_Mg 0.347240 0.371160 0.363870  0  0  0  0  0  0  0  0  1.646980
 168 Mof_Mg 0.295500 0.309410 0.697210  0  0  0  0  0  0  0  0  1.646980
 169 Mof_Cc 0.239400 0.911640 0.258520  0  0  0  0  0  0  0  0  0.502590
 170 Mof_Cc 0.421700 0.994430 0.925180  0  0  0  0  0  0  0  0  0.502590
 171 Mof_Cc 0.338900 0.093930 0.591850  0  0  0  0  0  0  0  0  0.502590
 172 Mof_Cd 0.201880 0.879720 0.152280  0  0  0  0  0  0  0  0  -0.383500
 173 Mof_Cd 0.453620 0.988830 0.818940  0  0  0  0  0  0  0  0  -0.383500
 174 Mof_Cd 0.344500 0.131450 0.485610  0  0  0  0  0  0  0  0  -0.383500
 175 C 0.499520 0.505320 0.900400  0  0  0  0  0  0  0  0  0.101040
 176 C 0.494680 0.994200 0.900400  0  0  0  0  0  0  0  0  0.101040
 177 C 0.005800 0.500480 0.900400  0  0  0  0  0  0  0  0  0.101040
 178 C 0.167150 0.828010 0.432930  0  0  0  0  0  0  0  0  0.101040
 179 C 0.171990 0.339140 0.432930  0  0  0  0  0  0  0  0  0.101040
 180 C 0.660860 0.832850 0.432930  0  0  0  0  0  0  0  0  0.101040
 181 C_a 0.206800 0.860660 0.539520  0  0  0  0  0  0  0  0  -0.153040
 182 C_a 0.472680 0.012810 0.206180  0  0  0  0  0  0  0  0  -0.153040
 183 C_a 0.320520 0.126530 0.872850  0  0  0  0  0  0  0  0  -0.153040
 184 Mof_Cb 0.241730 0.901190 0.459370  0  0  0  0  0  0  0  0  -0.323700
 185 Mof_Cb 0.432140 0.007210 0.126040  0  0  0  0  0  0  0  0  -0.323700
 186 Mof_Cb 0.326130 0.091600 0.792700  0  0  0  0  0  0  0  0  -0.323700
 187 Mof_Ca 0.279850 0.932010 0.589080  0  0  0  0  0  0  0  0  0.854650
 188 Mof_Ca 0.401320 0.014510 0.255740  0  0  0  0  0  0  0  0  0.854650
 189 Mof_Ca 0.318820 0.053480 0.922410  0  0  0  0  0  0  0  0  0.854650
 190 Mof_Cd 0.464780 0.453620 0.181060  0  0  0  0  0  0  0  0  -0.383500
 191 Mof_Cd 0.213050 0.344500 0.514390  0  0  0  0  0  0  0  0  -0.383500
 192 Mof_Cd 0.322170 0.201880 0.847720  0  0  0  0  0  0  0  0  -0.383500
 193 Mof_Cc 0.427270 0.421700 0.074820  0  0  0  0  0  0  0  0  0.502590
 194 Mof_Cc 0.244970 0.338900 0.408150  0  0  0  0  0  0  0  0  0.502590
 195 Mof_Cc 0.327760 0.239400 0.741480  0  0  0  0  0  0  0  0  0.502590
 196 Mof_Cb 0.424940 0.432140 0.873960  0  0  0  0  0  0  0  0  -0.323700
 197 Mof_Cb 0.234520 0.326130 0.207300  0  0  0  0  0  0  0  0  -0.323700
 198 Mof_Cb 0.340540 0.241730 0.540630  0  0  0  0  0  0  0  0  -0.323700
 199 C_a 0.459860 0.472680 0.793820  0  0  0  0  0  0  0  0  -0.153040
 200 C_a 0.193990 0.320520 0.127150  0  0  0  0  0  0  0  0  -0.153040
 201 C_a 0.346140 0.206800 0.460480  0  0  0  0  0  0  0  0  -0.153040
 202 Mof_Ca 0.386810 0.401320 0.744260  0  0  0  0  0  0  0  0  0.854650
 203 Mof_Ca 0.265340 0.318820 0.077590  0  0  0  0  0  0  0  0  0.854650
 204 Mof_Ca 0.347840 0.279850 0.410920  0  0  0  0  0  0  0  0  0.854650
 205 Mof_H 0.200200 0.887380 0.001700  0  0  0  0  0  0  0  0  0.170040
 206 Mof_H 0.445950 0.979480 0.668370  0  0  0  0  0  0  0  0  0.170040
 207 Mof_H 0.353850 0.133130 0.335040  0  0  0  0  0  0  0  0  0.170040
 208 H 0.209950 0.853980 0.689980  0  0  0  0  0  0  0  0  0.180530
 209 H 0.146020 0.355970 0.689980  0  0  0  0  0  0  0  0  0.180530
 210 H 0.644030 0.790050 0.689980  0  0  0  0  0  0  0  0  0.180530
 211 Mof_H 0.466470 0.445950 0.331630  0  0  0  0  0  0  0  0  0.170040
 212 Mof_H 0.220720 0.353850 0.664960  0  0  0  0  0  0  0  0  0.170040
 213 Mof_H 0.312820 0.200200 0.998300  0  0  0  0  0  0  0  0  0.170040
 214 H 0.456710 0.479350 0.643350  0  0  0  0  0  0  0  0  0.180530
 215 H 0.520650 0.977360 0.643350  0  0  0  0  0  0  0  0  0.180530
 216 H 0.022640 0.543290 0.643350  0  0  0  0  0  0  0  0  0.180530
