# Supplementary material for: In silico design and screening of hypothetical MOF-74 analogs and their experimental synthesis
Source: Chem Sci. 2016 Jun 21;7(9):6263–72. doi: 10.1039/c6sc01477a (PMC6024208; doi:10.1039/c6sc01477a)
Supplement: Supplementary file 3 [file SC-007-C6SC01477A-s003.zip › repeat.inp]

 &GLOBAL
   PROJECT_NAME mof
   RUN_TYPE  ENERGY
 &END GLOBAL
 &FORCE_EVAL
   METHOD  QS
   &PROPERTIES
     &RESP
       USE_REPEAT_METHOD  T
       &SPHERE_SAMPLING
         AUTO_VDW_RADII_TABLE  UFF
         AUTO_RMIN_SCALE     1.0
       &END SPHERE_SAMPLING
       &PRINT
         &PROGRAM_RUN_INFO  SILENT
         &END PROGRAM_RUN_INFO
       &END PRINT
     &END RESP
     &FIT_CHARGE  SILENT
     &END FIT_CHARGE
   &END PROPERTIES
   &DFT
     BASIS_SET_FILE_NAME ./BASIS
     POTENTIAL_FILE_NAME ./POTENTIAL
     UKS  F
     MULTIPLICITY  1
     CHARGE  0
     &SCF
       MAX_SCF  20
       EPS_SCF     1.000E-06
       SCF_GUESS  RESTART
       &OT  T
         MINIMIZER  CG
         PRECONDITIONER  FULL_ALL
       &END OT
       &OUTER_SCF  T
         EPS_SCF     1.000E-06
         MAX_SCF  10
       &END OUTER_SCF
     &END SCF
     &QS
       EPS_DEFAULT     9.9999999999999998E-13
     &END QS
     &MGRID
       CUTOFF     8.000000000000000E+02
       REL_CUTOFF     8.0000000000000000E+01
     &END MGRID
     &XC
       &XC_FUNCTIONAL  NO_SHORTCUT
         &PBE  T
         &END PBE
       &END XC_FUNCTIONAL
       &VDW_POTENTIAL
         POTENTIAL_TYPE  PAIR_POTENTIAL
         &PAIR_POTENTIAL
           TYPE  DFTD3
           PARAMETER_FILE_NAME ./dftd3.dat
           REFERENCE_FUNCTIONAL PBE
           CALCULATE_C9_TERM  T
         &END PAIR_POTENTIAL
       &END VDW_POTENTIAL
     &END XC
   &END DFT
   &SUBSYS
     &CELL
       ABC 26.2175 26.2175 7.0087
       ALPHA_BETA_GAMMA 90 90 120
       MULTIPLE_UNIT_CELL  1 1 2
       SYMMETRY  NONE
     &END CELL
     &COORD
Mg    0.95292   0.63931   0.53135
O     0.66924   0.96676   0.63910
O     0.69646   0.92640   0.40684
O     0.31266   0.25259   0.32716
C     0.67945   0.92610   0.57752
C     0.67108   0.87884   0.71342
C     0.32324   0.21205   0.24448
C     0.31978   0.16614   0.35736
H     0.30933   0.16546   0.50946
Mg    0.61959   0.97264   0.86468
O     0.33591   0.30009   0.97243
O     0.36313   0.25973   0.74017
O     0.97932   0.58593   0.66050
C     0.34612   0.25943   0.91085
C     0.33775   0.21217   0.04675
C     0.98990   0.54539   0.57782
C     0.98645   0.49947   0.69069
H     0.97600   0.49879   0.84279
Mg    0.28625   0.30598   0.19802
O     0.00257   0.63343   0.30577
O     0.02979   0.59307   0.07351
O     0.64599   0.91926   0.99383
C     0.01279   0.59276   0.24418
C     0.00442   0.54550   0.38008
C     0.65657   0.87872   0.91115
C     0.65312   0.83280   0.02402
H     0.64266   0.83213   0.17613
Mg    0.36069   0.31361   0.53135
O     0.03324   0.70248   0.63910
O     0.07360   0.77006   0.40684
O     0.74741   0.06006   0.32716
C     0.07390   0.75336   0.57752
C     0.12116   0.79225   0.71342
C     0.78795   0.11118   0.24448
C     0.83386   0.15365   0.35736
H     0.83454   0.14387   0.50946
Mg    0.02736   0.64694   0.86468
O     0.69991   0.03581   0.97243
O     0.74027   0.10339   0.74017
O     0.41407   0.39340   0.66050
C     0.74057   0.08669   0.91085
C     0.78783   0.12558   0.04675
C     0.45461   0.44452   0.57782
C     0.50053   0.48698   0.69069
H     0.50121   0.47720   0.84279
Mg    0.69402   0.98028   0.19802
O     0.36657   0.36915   0.30577
O     0.40693   0.43673   0.07351
O     0.08074   0.72673   0.99383
C     0.40724   0.42002   0.24418
C     0.45450   0.45891   0.38008
C     0.12128   0.77785   0.91115
C     0.16720   0.82031   0.02402
H     0.16787   0.81054   0.17613
Mg    0.68639   0.04708   0.53135
O     0.29752   0.33076   0.63910
O     0.22994   0.30354   0.40684
O     0.93994   0.68734   0.32716
C     0.24664   0.32055   0.57752
C     0.20775   0.32892   0.71342
C     0.88882   0.67676   0.24448
C     0.84635   0.68022   0.35736
H     0.85613   0.69067   0.50946
Mg    0.35306   0.38041   0.86468
O     0.96419   0.66409   0.97243
O     0.89661   0.63687   0.74017
O     0.60660   0.02068   0.66050
C     0.91331   0.65388   0.91085
C     0.87442   0.66225   0.04675
C     0.55548   0.01010   0.57782
C     0.51302   0.01355   0.69069
H     0.52280   0.02400   0.84279
Mg    0.01972   0.71375   0.19802
O     0.63085   0.99743   0.30577
O     0.56327   0.97021   0.07351
O     0.27327   0.35401   0.99383
C     0.57998   0.98721   0.24418
C     0.54109   0.99558   0.38008
C     0.22215   0.34343   0.91115
C     0.17969   0.34688   0.02402
H     0.18946   0.35734   0.17613
Mg    0.04708   0.36069   0.46865
O     0.33076   0.03324   0.36090
O     0.30354   0.07360   0.59316
O     0.68734   0.74741   0.67284
C     0.32055   0.07390   0.42248
C     0.32892   0.12116   0.28658
C     0.67676   0.78795   0.75552
C     0.68022   0.83386   0.64264
H     0.69067   0.83454   0.49054
Mg    0.71375   0.69402   0.80198
O     0.99743   0.36657   0.69423
O     0.97021   0.40693   0.92649
O     0.35401   0.08074   0.00617
C     0.98721   0.40724   0.75582
C     0.99558   0.45450   0.61992
C     0.34343   0.12128   0.08885
C     0.34688   0.16720   0.97598
H     0.35734   0.16787   0.82387
Mg    0.38041   0.02736   0.13532
O     0.66409   0.69991   0.02757
O     0.63687   0.74027   0.25983
O     0.02068   0.41407   0.33950
C     0.65388   0.74057   0.08915
C     0.66225   0.78783   0.95325
C     0.01010   0.45461   0.42218
C     0.01355   0.50053   0.30931
H     0.02400   0.50121   0.15721
Mg    0.63931   0.68639   0.46865
O     0.96676   0.29752   0.36090
O     0.92640   0.22994   0.59316
O     0.25259   0.93994   0.67284
C     0.92610   0.24664   0.42248
C     0.87884   0.20775   0.28658
C     0.21205   0.88882   0.75552
C     0.16614   0.84635   0.64264
H     0.16546   0.85613   0.49054
Mg    0.30598   0.01972   0.80198
O     0.63343   0.63085   0.69423
O     0.59307   0.56327   0.92649
O     0.91926   0.27327   0.00617
C     0.59276   0.57998   0.75582
C     0.54550   0.54109   0.61992
C     0.87872   0.22215   0.08885
C     0.83280   0.17969   0.97598
H     0.83213   0.18946   0.82387
Mg    0.97264   0.35306   0.13532
O     0.30009   0.96419   0.02757
O     0.25973   0.89661   0.25983
O     0.58593   0.60660   0.33950
C     0.25943   0.91331   0.08915
C     0.21217   0.87442   0.95325
C     0.54539   0.55548   0.42218
C     0.49947   0.51302   0.30931
H     0.49879   0.52280   0.15721
Mg    0.31361   0.95292   0.46865
O     0.70248   0.66924   0.36090
O     0.77006   0.69646   0.59316
O     0.06006   0.31266   0.67284
C     0.75336   0.67945   0.42248
C     0.79225   0.67108   0.28658
C     0.11118   0.32324   0.75552
C     0.15365   0.31978   0.64264
H     0.14387   0.30933   0.49054
Mg    0.98028   0.28625   0.80198
O     0.36915   0.00257   0.69423
O     0.43673   0.02979   0.92649
O     0.72673   0.64599   0.00617
C     0.42002   0.01279   0.75582
C     0.45891   0.00442   0.61992
C     0.77785   0.65657   0.08885
C     0.82031   0.65312   0.97598
H     0.81054   0.64266   0.82387
Mg    0.64694   0.61959   0.13532
O     0.03581   0.33591   0.02757
O     0.10339   0.36313   0.25983
O     0.39340   0.97932   0.33950
C     0.08669   0.34612   0.08915
C     0.12558   0.33775   0.95325
C     0.44452   0.98990   0.42218
C     0.48698   0.98645   0.30931
H     0.47720   0.97600   0.15721
       UNIT angstrom
       SCALED  T
     &END COORD
     &KIND Mg
       BASIS_SET DZVP-MOLOPT-SR-GTH
       POTENTIAL GTH-PBE-q10
     &END KIND
     &KIND C
       BASIS_SET DZVP-MOLOPT-SR-GTH
       POTENTIAL GTH-PBE-q4
     &END KIND
     &KIND O
       BASIS_SET DZVP-MOLOPT-SR-GTH
       POTENTIAL GTH-PBE-q6
     &END KIND
     &KIND H
       BASIS_SET DZVP-MOLOPT-SR-GTH
       POTENTIAL GTH-PBE-q1
     &END KIND
     &TOPOLOGY
       MULTIPLE_UNIT_CELL  1 1 2
     &END TOPOLOGY
   &END SUBSYS
 &END FORCE_EVAL
